# Supplementary material for: Patterns of molecular evolution in a parthenogenic terrestrial isopod (Trichoniscus pusillus)
Source: PeerJ. 2024 Jul 23;12:e17780. doi: 10.7717/peerj.17780 (PMC11276757; doi:10.7717/peerj.17780)
Supplement: Supplemental Information 2 [file peerj-12-17780-s002.zip]

Archive with 304 entries (283 files):
- Yarbrough_Chandler_Code/
- __MACOSX/._Yarbrough_Chandler_Code
- Yarbrough_Chandler_Code/1_trim_data.sh
- __MACOSX/Yarbrough_Chandler_Code/._1_trim_data.sh
- Yarbrough_Chandler_Code/2_assembly_scripts/
- __MACOSX/Yarbrough_Chandler_Code/._2_assembly_scripts
- Yarbrough_Chandler_Code/.DS_Store
- __MACOSX/Yarbrough_Chandler_Code/._.DS_Store
- Yarbrough_Chandler_Code/3_mapping_scripts/
- __MACOSX/Yarbrough_Chandler_Code/._3_mapping_scripts
- Yarbrough_Chandler_Code/5_snp_effects/
- __MACOSX/Yarbrough_Chandler_Code/._5_snp_effects
- Yarbrough_Chandler_Code/6_orthofinder_dnds/
- __MACOSX/Yarbrough_Chandler_Code/._6_orthofinder_dnds
- Yarbrough_Chandler_Code/README.txt
- __MACOSX/Yarbrough_Chandler_Code/._README.txt
- Yarbrough_Chandler_Code/4_snp_calling/
- __MACOSX/Yarbrough_Chandler_Code/._4_snp_calling
- Yarbrough_Chandler_Code/2_assembly_scripts/2E_croco/
- __MACOSX/Yarbrough_Chandler_Code/2_assembly_scripts/._2E_croco
- Yarbrough_Chandler_Code/2_assembly_scripts/.DS_Store
- __MACOSX/Yarbrough_Chandler_Code/2_assembly_scripts/._.DS_Store
- Yarbrough_Chandler_Code/2_assembly_scripts/2F_assess_final/
- __MACOSX/Yarbrough_Chandler_Code/2_assembly_scripts/._2F_assess_final
- Yarbrough_Chandler_Code/2_assembly_scripts/2B_collect_assemblies/
- __MACOSX/Yarbrough_Chandler_Code/2_assembly_scripts/._2B_collect_assemblies
- Yarbrough_Chandler_Code/2_assembly_scripts/2C_evigenes3/
- __MACOSX/Yarbrough_Chandler_Code/2_assembly_scripts/._2C_evigenes3
- Yarbrough_Chandler_Code/2_assembly_scripts/2A_trinity_scripts/
- __MACOSX/Yarbrough_Chandler_Code/2_assembly_scripts/._2A_trinity_scripts
- Yarbrough_Chandler_Code/2_assembly_scripts/2A_rnaspades31_scripts/
- __MACOSX/Yarbrough_Chandler_Code/2_assembly_scripts/._2A_rnaspades31_scripts
- Yarbrough_Chandler_Code/2_assembly_scripts/2A_soapdenovotrans_scripts/
- __MACOSX/Yarbrough_Chandler_Code/2_assembly_scripts/._2A_soapdenovotrans_scripts
- Yarbrough_Chandler_Code/2_assembly_scripts/2A_translig_scripts/
- __MACOSX/Yarbrough_Chandler_Code/2_assembly_scripts/._2A_translig_scripts
- Yarbrough_Chandler_Code/2_assembly_scripts/2D_filter_bacteria/
- __MACOSX/Yarbrough_Chandler_Code/2_assembly_scripts/._2D_filter_bacteria
- Yarbrough_Chandler_Code/3_mapping_scripts/map_template.sh
- __MACOSX/Yarbrough_Chandler_Code/3_mapping_scripts/._map_template.sh
- Yarbrough_Chandler_Code/3_mapping_scripts/index_assemblies.sh
- __MACOSX/Yarbrough_Chandler_Code/3_mapping_scripts/._index_assemblies.sh
- Yarbrough_Chandler_Code/5_snp_effects/.DS_Store
- __MACOSX/Yarbrough_Chandler_Code/5_snp_effects/._.DS_Store
- Yarbrough_Chandler_Code/5_snp_effects/5B_snp_similarity_and_allele_ratios/
- __MACOSX/Yarbrough_Chandler_Code/5_snp_effects/._5B_snp_similarity_and_allele_ratios
- Yarbrough_Chandler_Code/5_snp_effects/5C_analyze_snp_effects_hyloniscus_combined.sh
- __MACOSX/Yarbrough_Chandler_Code/5_snp_effects/._5C_analyze_snp_effects_hyloniscus_combined.sh
- Yarbrough_Chandler_Code/5_snp_effects/filter_cds_snps.py
- __MACOSX/Yarbrough_Chandler_Code/5_snp_effects/._filter_cds_snps.py
- Yarbrough_Chandler_Code/5_snp_effects/5A_coding_predictions/
- __MACOSX/Yarbrough_Chandler_Code/5_snp_effects/._5A_coding_predictions
- Yarbrough_Chandler_Code/5_snp_effects/5C_analyze_snp_effects_trachelipus_combined.sh
- __MACOSX/Yarbrough_Chandler_Code/5_snp_effects/._5C_analyze_snp_effects_trachelipus_combined.sh
- Yarbrough_Chandler_Code/5_snp_effects/pnps_models_Tri.R
- __MACOSX/Yarbrough_Chandler_Code/5_snp_effects/._pnps_models_Tri.R
- Yarbrough_Chandler_Code/5_snp_effects/snp_effects.py
- __MACOSX/Yarbrough_Chandler_Code/5_snp_effects/._snp_effects.py
- Yarbrough_Chandler_Code/5_snp_effects/pnps_models_TriHy.R
- __MACOSX/Yarbrough_Chandler_Code/5_snp_effects/._pnps_models_TriHy.R
- Yarbrough_Chandler_Code/5_snp_effects/5D_compile_snp_effects_dnds.R
- __MACOSX/Yarbrough_Chandler_Code/5_snp_effects/._5D_compile_snp_effects_dnds.R
- Yarbrough_Chandler_Code/5_snp_effects/5C_analyze_snp_effects_trichoniscus_combined.sh
- __MACOSX/Yarbrough_Chandler_Code/5_snp_effects/._5C_analyze_snp_effects_trichoniscus_combined.sh
- Yarbrough_Chandler_Code/5_snp_effects/5C_analyze_snp_effects_individuals.sh
- __MACOSX/Yarbrough_Chandler_Code/5_snp_effects/._5C_analyze_snp_effects_individuals.sh
- Yarbrough_Chandler_Code/5_snp_effects/data/
- __MACOSX/Yarbrough_Chandler_Code/5_snp_effects/._data
- Yarbrough_Chandler_Code/6_orthofinder_dnds/6B_dnds_CF0.sh
- __MACOSX/Yarbrough_Chandler_Code/6_orthofinder_dnds/._6B_dnds_CF0.sh
- Yarbrough_Chandler_Code/6_orthofinder_dnds/.DS_Store
- __MACOSX/Yarbrough_Chandler_Code/6_orthofinder_dnds/._.DS_Store
- Yarbrough_Chandler_Code/6_orthofinder_dnds/6B_dnds_CF1.sh
- __MACOSX/Yarbrough_Chandler_Code/6_orthofinder_dnds/._6B_dnds_CF1.sh
- Yarbrough_Chandler_Code/6_orthofinder_dnds/analyze_dnds_SuppFigs.R
- __MACOSX/Yarbrough_Chandler_Code/6_orthofinder_dnds/._analyze_dnds_SuppFigs.R
- Yarbrough_Chandler_Code/6_orthofinder_dnds/.Rapp.history
- __MACOSX/Yarbrough_Chandler_Code/6_orthofinder_dnds/._.Rapp.history
- Yarbrough_Chandler_Code/6_orthofinder_dnds/analyze_dnds_fig2.R
- __MACOSX/Yarbrough_Chandler_Code/6_orthofinder_dnds/._analyze_dnds_fig2.R
- Yarbrough_Chandler_Code/6_orthofinder_dnds/6B_dnds_CF2.sh
- __MACOSX/Yarbrough_Chandler_Code/6_orthofinder_dnds/._6B_dnds_CF2.sh
- Yarbrough_Chandler_Code/6_orthofinder_dnds/Figure2.pdf
- __MACOSX/Yarbrough_Chandler_Code/6_orthofinder_dnds/._Figure2.pdf
- Yarbrough_Chandler_Code/6_orthofinder_dnds/compiled_pairwise_dnds_cf1.txt
- __MACOSX/Yarbrough_Chandler_Code/6_orthofinder_dnds/._compiled_pairwise_dnds_cf1.txt
- Yarbrough_Chandler_Code/6_orthofinder_dnds/compiled_pairwise_dnds_cf0.txt
- __MACOSX/Yarbrough_Chandler_Code/6_orthofinder_dnds/._compiled_pairwise_dnds_cf0.txt
- Yarbrough_Chandler_Code/6_orthofinder_dnds/compiled_pairwise_dnds_cf2.txt
- __MACOSX/Yarbrough_Chandler_Code/6_orthofinder_dnds/._compiled_pairwise_dnds_cf2.txt
- Yarbrough_Chandler_Code/6_orthofinder_dnds/6A_orthofinder_main_full.sh
- __MACOSX/Yarbrough_Chandler_Code/6_orthofinder_dnds/._6A_orthofinder_main_full.sh
- Yarbrough_Chandler_Code/6_orthofinder_dnds/compiled_pairwise_dnds_cf3.txt
- __MACOSX/Yarbrough_Chandler_Code/6_orthofinder_dnds/._compiled_pairwise_dnds_cf3.txt
- Yarbrough_Chandler_Code/6_orthofinder_dnds/6B_dnds_CF3.sh
- __MACOSX/Yarbrough_Chandler_Code/6_orthofinder_dnds/._6B_dnds_CF3.sh
- Yarbrough_Chandler_Code/4_snp_calling/call_snps_tri_all.sh
- __MACOSX/Yarbrough_Chandler_Code/4_snp_calling/._call_snps_tri_all.sh
- Yarbrough_Chandler_Code/4_snp_calling/call_snps_hy_all.sh
- __MACOSX/Yarbrough_Chandler_Code/4_snp_calling/._call_snps_hy_all.sh
- Yarbrough_Chandler_Code/4_snp_calling/.DS_Store
- __MACOSX/Yarbrough_Chandler_Code/4_snp_calling/._.DS_Store
- Yarbrough_Chandler_Code/4_snp_calling/call_snps_tra_all.sh
- __MACOSX/Yarbrough_Chandler_Code/4_snp_calling/._call_snps_tra_all.sh
- Yarbrough_Chandler_Code/4_snp_calling/call_snps_tri_main.sh
- __MACOSX/Yarbrough_Chandler_Code/4_snp_calling/._call_snps_tri_main.sh
- Yarbrough_Chandler_Code/4_snp_calling/call_snps_hy_main.sh
- __MACOSX/Yarbrough_Chandler_Code/4_snp_calling/._call_snps_hy_main.sh
- Yarbrough_Chandler_Code/4_snp_calling/call_snps_tra_main.sh
- __MACOSX/Yarbrough_Chandler_Code/4_snp_calling/._call_snps_tra_main.sh
- Yarbrough_Chandler_Code/2_assembly_scripts/2E_croco/trihy_croco.sh
- __MACOSX/Yarbrough_Chandler_Code/2_assembly_scripts/2E_croco/._trihy_croco.sh
- Yarbrough_Chandler_Code/2_assembly_scripts/2F_assess_final/gather_final_assemblies.sh
- __MACOSX/Yarbrough_Chandler_Code/2_assembly_scripts/2F_assess_final/._gather_final_assemblies.sh
- Yarbrough_Chandler_Code/2_assembly_scripts/2F_assess_final/hy_busco.sh
- __MACOSX/Yarbrough_Chandler_Code/2_assembly_scripts/2F_assess_final/._hy_busco.sh
- Yarbrough_Chandler_Code/2_assembly_scripts/2F_assess_final/tra_busco.sh
- __MACOSX/Yarbrough_Chandler_Code/2_assembly_scripts/2F_assess_final/._tra_busco.sh
- Yarbrough_Chandler_Code/2_assembly_scripts/2F_assess_final/tri_busco.sh
- __MACOSX/Yarbrough_Chandler_Code/2_assembly_scripts/2F_assess_final/._tri_busco.sh
- Yarbrough_Chandler_Code/2_assembly_scripts/2B_collect_assemblies/collect_trachelipus.sh
- __MACOSX/Yarbrough_Chandler_Code/2_assembly_scripts/2B_collect_assemblies/._collect_trachelipus.sh
- Yarbrough_Chandler_Code/2_assembly_scripts/2B_collect_assemblies/collect_hyloniscus.sh
- __MACOSX/Yarbrough_Chandler_Code/2_assembly_scripts/2B_collect_assemblies/._collect_hyloniscus.sh
- Yarbrough_Chandler_Code/2_assembly_scripts/2B_collect_assemblies/collect_trichoniscus.sh
- __MACOSX/Yarbrough_Chandler_Code/2_assembly_scripts/2B_collect_assemblies/._collect_trichoniscus.sh
- Yarbrough_Chandler_Code/2_assembly_scripts/2C_evigenes3/.DS_Store
- __MACOSX/Yarbrough_Chandler_Code/2_assembly_scripts/2C_evigenes3/._.DS_Store
- Yarbrough_Chandler_Code/2_assembly_scripts/2C_evigenes3/tri_evigenes3.sh
- __MACOSX/Yarbrough_Chandler_Code/2_assembly_scripts/2C_evigenes3/._tri_evigenes3.sh
- Yarbrough_Chandler_Code/2_assembly_scripts/2C_evigenes3/tra_evigenes3.sh
- __MACOSX/Yarbrough_Chandler_Code/2_assembly_scripts/2C_evigenes3/._tra_evigenes3.sh
- Yarbrough_Chandler_Code/2_assembly_scripts/2C_evigenes3/hy_evigenes3.sh
- __MACOSX/Yarbrough_Chandler_Code/2_assembly_scripts/2C_evigenes3/._hy_evigenes3.sh
- Yarbrough_Chandler_Code/2_assembly_scripts/2A_trinity_scripts/HyM3_trinity.sh
- __MACOSX/Yarbrough_Chandler_Code/2_assembly_scripts/2A_trinity_scripts/._HyM3_trinity.sh
- Yarbrough_Chandler_Code/2_assembly_scripts/2A_trinity_scripts/Tri85_babies_trinity.sh
- __MACOSX/Yarbrough_Chandler_Code/2_assembly_scripts/2A_trinity_scripts/._Tri85_babies_trinity.sh
- Yarbrough_Chandler_Code/2_assembly_scripts/2A_trinity_scripts/TratM_trinity.sh
- __MACOSX/Yarbrough_Chandler_Code/2_assembly_scripts/2A_trinity_scripts/._TratM_trinity.sh
- Yarbrough_Chandler_Code/2_assembly_scripts/2A_trinity_scripts/HyF2_trinity.sh
- __MACOSX/Yarbrough_Chandler_Code/2_assembly_scripts/2A_trinity_scripts/._HyF2_trinity.sh
- Yarbrough_Chandler_Code/2_assembly_scripts/2A_trinity_scripts/TratF_trinity.sh
- __MACOSX/Yarbrough_Chandler_Code/2_assembly_scripts/2A_trinity_scripts/._TratF_trinity.sh
- Yarbrough_Chandler_Code/2_assembly_scripts/2A_trinity_scripts/Tri85_trinity.sh
- __MACOSX/Yarbrough_Chandler_Code/2_assembly_scripts/2A_trinity_scripts/._Tri85_trinity.sh
- Yarbrough_Chandler_Code/2_assembly_scripts/2A_rnaspades31_scripts/TratF_rnaspades31.sh
- __MACOSX/Yarbrough_Chandler_Code/2_assembly_scripts/2A_rnaspades31_scripts/._TratF_rnaspades31.sh
- Yarbrough_Chandler_Code/2_assembly_scripts/2A_rnaspades31_scripts/HyM3_rnaspades31.sh
- __MACOSX/Yarbrough_Chandler_Code/2_assembly_scripts/2A_rnaspades31_scripts/._HyM3_rnaspades31.sh
- Yarbrough_Chandler_Code/2_assembly_scripts/2A_rnaspades31_scripts/TratM_rnaspades31.sh
- __MACOSX/Yarbrough_Chandler_Code/2_assembly_scripts/2A_rnaspades31_scripts/._TratM_rnaspades31.sh
- Yarbrough_Chandler_Code/2_assembly_scripts/2A_rnaspades31_scripts/Tri85_rnaspades31.sh
- __MACOSX/Yarbrough_Chandler_Code/2_assembly_scripts/2A_rnaspades31_scripts/._Tri85_rnaspades31.sh
- Yarbrough_Chandler_Code/2_assembly_scripts/2A_rnaspades31_scripts/HyF2_rnaspades31.sh
- __MACOSX/Yarbrough_Chandler_Code/2_assembly_scripts/2A_rnaspades31_scripts/._HyF2_rnaspades31.sh
- Yarbrough_Chandler_Code/2_assembly_scripts/2A_rnaspades31_scripts/Tri85_babies_rnaspades31.sh
- __MACOSX/Yarbrough_Chandler_Code/2_assembly_scripts/2A_rnaspades31_scripts/._Tri85_babies_rnaspades31.sh
- Yarbrough_Chandler_Code/2_assembly_scripts/2A_soapdenovotrans_scripts/TratM_soap.sh
- __MACOSX/Yarbrough_Chandler_Code/2_assembly_scripts/2A_soapdenovotrans_scripts/._TratM_soap.sh
- Yarbrough_Chandler_Code/2_assembly_scripts/2A_soapdenovotrans_scripts/HyF2_soap.sh
- __MACOSX/Yarbrough_Chandler_Code/2_assembly_scripts/2A_soapdenovotrans_scripts/._HyF2_soap.sh
- Yarbrough_Chandler_Code/2_assembly_scripts/2A_soapdenovotrans_scripts/HyM3_soap.sh
- __MACOSX/Yarbrough_Chandler_Code/2_assembly_scripts/2A_soapdenovotrans_scripts/._HyM3_soap.sh
- Yarbrough_Chandler_Code/2_assembly_scripts/2A_soapdenovotrans_scripts/Tri85_soap.sh
- __MACOSX/Yarbrough_Chandler_Code/2_assembly_scripts/2A_soapdenovotrans_scripts/._Tri85_soap.sh
- Yarbrough_Chandler_Code/2_assembly_scripts/2A_soapdenovotrans_scripts/Tri85babies_soap.sh
- __MACOSX/Yarbrough_Chandler_Code/2_assembly_scripts/2A_soapdenovotrans_scripts/._Tri85babies_soap.sh
- Yarbrough_Chandler_Code/2_assembly_scripts/2A_translig_scripts/Tri85_babies_translig.sh
- __MACOSX/Yarbrough_Chandler_Code/2_assembly_scripts/2A_translig_scripts/._Tri85_babies_translig.sh
- Yarbrough_Chandler_Code/2_assembly_scripts/2A_translig_scripts/HyF2_translig.sh
- __MACOSX/Yarbrough_Chandler_Code/2_assembly_scripts/2A_translig_scripts/._HyF2_translig.sh
- Yarbrough_Chandler_Code/2_assembly_scripts/2A_translig_scripts/TratM_translig.sh
- __MACOSX/Yarbrough_Chandler_Code/2_assembly_scripts/2A_translig_scripts/._TratM_translig.sh
- Yarbrough_Chandler_Code/2_assembly_scripts/2A_translig_scripts/Tri85_translig.sh
- __MACOSX/Yarbrough_Chandler_Code/2_assembly_scripts/2A_translig_scripts/._Tri85_translig.sh
- Yarbrough_Chandler_Code/2_assembly_scripts/2A_translig_scripts/HyM3_translig.sh
- __MACOSX/Yarbrough_Chandler_Code/2_assembly_scripts/2A_translig_scripts/._HyM3_translig.sh
- Yarbrough_Chandler_Code/2_assembly_scripts/2A_translig_scripts/TratF_translig.sh
- __MACOSX/Yarbrough_Chandler_Code/2_assembly_scripts/2A_translig_scripts/._TratF_translig.sh
- Yarbrough_Chandler_Code/2_assembly_scripts/2D_filter_bacteria/2D_c_filter_bacteria/
- __MACOSX/Yarbrough_Chandler_Code/2_assembly_scripts/2D_filter_bacteria/._2D_c_filter_bacteria
- Yarbrough_Chandler_Code/2_assembly_scripts/2D_filter_bacteria/2D_a_prepdbs/
- __MACOSX/Yarbrough_Chandler_Code/2_assembly_scripts/2D_filter_bacteria/._2D_a_prepdbs
- Yarbrough_Chandler_Code/2_assembly_scripts/2D_filter_bacteria/.DS_Store
- __MACOSX/Yarbrough_Chandler_Code/2_assembly_scripts/2D_filter_bacteria/._.DS_Store
- Yarbrough_Chandler_Code/2_assembly_scripts/2D_filter_bacteria/2D_b_blast_partitions/
- __MACOSX/Yarbrough_Chandler_Code/2_assembly_scripts/2D_filter_bacteria/._2D_b_blast_partitions
- Yarbrough_Chandler_Code/5_snp_effects/5B_snp_similarity_and_allele_ratios/.DS_Store
- __MACOSX/Yarbrough_Chandler_Code/5_snp_effects/5B_snp_similarity_and_allele_ratios/._.DS_Store
- Yarbrough_Chandler_Code/5_snp_effects/5B_snp_similarity_and_allele_ratios/plot_ratio_histos_get_similarity.R
- __MACOSX/Yarbrough_Chandler_Code/5_snp_effects/5B_snp_similarity_and_allele_ratios/._plot_ratio_histos_get_similarity.R
- Yarbrough_Chandler_Code/5_snp_effects/5B_snp_similarity_and_allele_ratios/.Rapp.history
- __MACOSX/Yarbrough_Chandler_Code/5_snp_effects/5B_snp_similarity_and_allele_ratios/._.Rapp.history
- Yarbrough_Chandler_Code/5_snp_effects/5B_snp_similarity_and_allele_ratios/Figure1.pdf
- __MACOSX/Yarbrough_Chandler_Code/5_snp_effects/5B_snp_similarity_and_allele_ratios/._Figure1.pdf
- Yarbrough_Chandler_Code/5_snp_effects/5B_snp_similarity_and_allele_ratios/Figure1_onlybusco.pdf
- __MACOSX/Yarbrough_Chandler_Code/5_snp_effects/5B_snp_similarity_and_allele_ratios/._Figure1_onlybusco.pdf
- Yarbrough_Chandler_Code/5_snp_effects/5A_coding_predictions/predict_tri_all.sh
- __MACOSX/Yarbrough_Chandler_Code/5_snp_effects/5A_coding_predictions/._predict_tri_all.sh
- Yarbrough_Chandler_Code/5_snp_effects/5A_coding_predictions/predict_tra_main.sh
- __MACOSX/Yarbrough_Chandler_Code/5_snp_effects/5A_coding_predictions/._predict_tra_main.sh
- Yarbrough_Chandler_Code/5_snp_effects/5A_coding_predictions/predict_tri_main.sh
- __MACOSX/Yarbrough_Chandler_Code/5_snp_effects/5A_coding_predictions/._predict_tri_main.sh
- Yarbrough_Chandler_Code/5_snp_effects/5A_coding_predictions/predict_tra_all.sh
- __MACOSX/Yarbrough_Chandler_Code/5_snp_effects/5A_coding_predictions/._predict_tra_all.sh
- Yarbrough_Chandler_Code/5_snp_effects/5A_coding_predictions/predict_hy_all.sh
- __MACOSX/Yarbrough_Chandler_Code/5_snp_effects/5A_coding_predictions/._predict_hy_all.sh
- Yarbrough_Chandler_Code/5_snp_effects/5A_coding_predictions/predict_hy_main.sh
- __MACOSX/Yarbrough_Chandler_Code/5_snp_effects/5A_coding_predictions/._predict_hy_main.sh
- Yarbrough_Chandler_Code/5_snp_effects/5A_coding_predictions/install_codan.sh
- __MACOSX/Yarbrough_Chandler_Code/5_snp_effects/5A_coding_predictions/._install_codan.sh
- Yarbrough_Chandler_Code/5_snp_effects/data/Tri85_babies_het.genotypes.txt
- __MACOSX/Yarbrough_Chandler_Code/5_snp_effects/data/._Tri85_babies_het.genotypes.txt
- Yarbrough_Chandler_Code/5_snp_effects/data/trichoniscus_all_dnds.txt
- __MACOSX/Yarbrough_Chandler_Code/5_snp_effects/data/._trichoniscus_all_dnds.txt
- Yarbrough_Chandler_Code/5_snp_effects/data/HyM3_dnds.txt
- __MACOSX/Yarbrough_Chandler_Code/5_snp_effects/data/._HyM3_dnds.txt
- Yarbrough_Chandler_Code/5_snp_effects/data/hyloniscus_busco_table.tsv
- __MACOSX/Yarbrough_Chandler_Code/5_snp_effects/data/._hyloniscus_busco_table.tsv
- Yarbrough_Chandler_Code/5_snp_effects/data/Tri75_dnds.txt
- __MACOSX/Yarbrough_Chandler_Code/5_snp_effects/data/._Tri75_dnds.txt
- Yarbrough_Chandler_Code/5_snp_effects/data/trichoniscus_busco_table.tsv
- __MACOSX/Yarbrough_Chandler_Code/5_snp_effects/data/._trichoniscus_busco_table.tsv
- Yarbrough_Chandler_Code/5_snp_effects/data/Tri170_het.genotypes.txt
- __MACOSX/Yarbrough_Chandler_Code/5_snp_effects/data/._Tri170_het.genotypes.txt
- Yarbrough_Chandler_Code/5_snp_effects/data/Tri85_het.genotypes.txt
- __MACOSX/Yarbrough_Chandler_Code/5_snp_effects/data/._Tri85_het.genotypes.txt
- Yarbrough_Chandler_Code/5_snp_effects/data/TratF_dnds.txt
- __MACOSX/Yarbrough_Chandler_Code/5_snp_effects/data/._TratF_dnds.txt
- Yarbrough_Chandler_Code/5_snp_effects/data/.DS_Store
- __MACOSX/Yarbrough_Chandler_Code/5_snp_effects/data/._.DS_Store
- Yarbrough_Chandler_Code/5_snp_effects/data/trichoniscus_novel_dnds.txt
- __MACOSX/Yarbrough_Chandler_Code/5_snp_effects/data/._trichoniscus_novel_dnds.txt
- Yarbrough_Chandler_Code/5_snp_effects/data/TratF_het.genotypes.txt
- __MACOSX/Yarbrough_Chandler_Code/5_snp_effects/data/._TratF_het.genotypes.txt
- Yarbrough_Chandler_Code/5_snp_effects/data/HyF2_het.genotypes.txt
- __MACOSX/Yarbrough_Chandler_Code/5_snp_effects/data/._HyF2_het.genotypes.txt
- Yarbrough_Chandler_Code/5_snp_effects/data/HyF2_dnds.txt
- __MACOSX/Yarbrough_Chandler_Code/5_snp_effects/data/._HyF2_dnds.txt
- Yarbrough_Chandler_Code/5_snp_effects/data/TratM_dnds.txt
- __MACOSX/Yarbrough_Chandler_Code/5_snp_effects/data/._TratM_dnds.txt
- Yarbrough_Chandler_Code/5_snp_effects/data/HyM1_het.genotypes.txt
- __MACOSX/Yarbrough_Chandler_Code/5_snp_effects/data/._HyM1_het.genotypes.txt
- Yarbrough_Chandler_Code/5_snp_effects/data/trichoniscus_identical_dnds.txt
- __MACOSX/Yarbrough_Chandler_Code/5_snp_effects/data/._trichoniscus_identical_dnds.txt
- Yarbrough_Chandler_Code/5_snp_effects/data/trachelipus_all_dnds.txt
- __MACOSX/Yarbrough_Chandler_Code/5_snp_effects/data/._trachelipus_all_dnds.txt
- Yarbrough_Chandler_Code/5_snp_effects/data/HyF1_het.genotypes.txt
- __MACOSX/Yarbrough_Chandler_Code/5_snp_effects/data/._HyF1_het.genotypes.txt
- Yarbrough_Chandler_Code/5_snp_effects/data/trachelipus_snps_filter2.genotypes.txt
- __MACOSX/Yarbrough_Chandler_Code/5_snp_effects/data/._trachelipus_snps_filter2.genotypes.txt
- Yarbrough_Chandler_Code/5_snp_effects/data/hyloniscus_lowfreq_dnds.txt
- __MACOSX/Yarbrough_Chandler_Code/5_snp_effects/data/._hyloniscus_lowfreq_dnds.txt
- Yarbrough_Chandler_Code/5_snp_effects/data/snp_summary_table_4.txt
- __MACOSX/Yarbrough_Chandler_Code/5_snp_effects/data/._snp_summary_table_4.txt
- Yarbrough_Chandler_Code/5_snp_effects/data/Tri5_dnds.txt
- __MACOSX/Yarbrough_Chandler_Code/5_snp_effects/data/._Tri5_dnds.txt
- Yarbrough_Chandler_Code/5_snp_effects/data/Tri5_het.genotypes.txt
- __MACOSX/Yarbrough_Chandler_Code/5_snp_effects/data/._Tri5_het.genotypes.txt
- Yarbrough_Chandler_Code/5_snp_effects/data/HyM3_het.genotypes.txt
- __MACOSX/Yarbrough_Chandler_Code/5_snp_effects/data/._HyM3_het.genotypes.txt
- Yarbrough_Chandler_Code/5_snp_effects/data/HyF1_dnds.txt
- __MACOSX/Yarbrough_Chandler_Code/5_snp_effects/data/._HyF1_dnds.txt
- Yarbrough_Chandler_Code/5_snp_effects/data/Tri85_dnds.txt
- __MACOSX/Yarbrough_Chandler_Code/5_snp_effects/data/._Tri85_dnds.txt
- Yarbrough_Chandler_Code/5_snp_effects/data/hyloniscus_snps_filter2.genotypes.txt
- __MACOSX/Yarbrough_Chandler_Code/5_snp_effects/data/._hyloniscus_snps_filter2.genotypes.txt
- Yarbrough_Chandler_Code/5_snp_effects/data/TratM_het.genotypes.txt
- __MACOSX/Yarbrough_Chandler_Code/5_snp_effects/data/._TratM_het.genotypes.txt
- Yarbrough_Chandler_Code/5_snp_effects/data/trichoniscus_snps_filter2.genotypes.txt
- __MACOSX/Yarbrough_Chandler_Code/5_snp_effects/data/._trichoniscus_snps_filter2.genotypes.txt
- Yarbrough_Chandler_Code/5_snp_effects/data/Tri85_babies_dnds.txt
- __MACOSX/Yarbrough_Chandler_Code/5_snp_effects/data/._Tri85_babies_dnds.txt
- Yarbrough_Chandler_Code/5_snp_effects/data/HyM1_dnds.txt
- __MACOSX/Yarbrough_Chandler_Code/5_snp_effects/data/._HyM1_dnds.txt
- Yarbrough_Chandler_Code/5_snp_effects/data/hyloniscus_all_dnds.txt
- __MACOSX/Yarbrough_Chandler_Code/5_snp_effects/data/._hyloniscus_all_dnds.txt
- Yarbrough_Chandler_Code/5_snp_effects/data/Tri170_dnds.txt
- __MACOSX/Yarbrough_Chandler_Code/5_snp_effects/data/._Tri170_dnds.txt
- Yarbrough_Chandler_Code/5_snp_effects/data/trachelipus_busco_table.tsv
- __MACOSX/Yarbrough_Chandler_Code/5_snp_effects/data/._trachelipus_busco_table.tsv
- Yarbrough_Chandler_Code/5_snp_effects/data/Tri75_het.genotypes.txt
- __MACOSX/Yarbrough_Chandler_Code/5_snp_effects/data/._Tri75_het.genotypes.txt
- Yarbrough_Chandler_Code/2_assembly_scripts/2D_filter_bacteria/2D_c_filter_bacteria/add_taxa_to_diamond.py
- __MACOSX/Yarbrough_Chandler_Code/2_assembly_scripts/2D_filter_bacteria/2D_c_filter_bacteria/._add_taxa_to_diamond.py
- Yarbrough_Chandler_Code/2_assembly_scripts/2D_filter_bacteria/2D_c_filter_bacteria/filter_bacteria.sh
- __MACOSX/Yarbrough_Chandler_Code/2_assembly_scripts/2D_filter_bacteria/2D_c_filter_bacteria/._filter_bacteria.sh
- Yarbrough_Chandler_Code/2_assembly_scripts/2D_filter_bacteria/2D_c_filter_bacteria/combine_diamond_blast_results.sh
- __MACOSX/Yarbrough_Chandler_Code/2_assembly_scripts/2D_filter_bacteria/2D_c_filter_bacteria/._combine_diamond_blast_results.sh
- Yarbrough_Chandler_Code/2_assembly_scripts/2D_filter_bacteria/2D_c_filter_bacteria/process_blast_hits.py
- __MACOSX/Yarbrough_Chandler_Code/2_assembly_scripts/2D_filter_bacteria/2D_c_filter_bacteria/._process_blast_hits.py
- Yarbrough_Chandler_Code/2_assembly_scripts/2D_filter_bacteria/2D_a_prepdbs/download_nt.sh
- __MACOSX/Yarbrough_Chandler_Code/2_assembly_scripts/2D_filter_bacteria/2D_a_prepdbs/._download_nt.sh
- Yarbrough_Chandler_Code/2_assembly_scripts/2D_filter_bacteria/2D_a_prepdbs/download_nr.sh
- __MACOSX/Yarbrough_Chandler_Code/2_assembly_scripts/2D_filter_bacteria/2D_a_prepdbs/._download_nr.sh
- Yarbrough_Chandler_Code/2_assembly_scripts/2D_filter_bacteria/2D_b_blast_partitions/.DS_Store
- __MACOSX/Yarbrough_Chandler_Code/2_assembly_scripts/2D_filter_bacteria/2D_b_blast_partitions/._.DS_Store
- Yarbrough_Chandler_Code/2_assembly_scripts/2D_filter_bacteria/2D_b_blast_partitions/blast_XXX_YYY_template.sh
- __MACOSX/Yarbrough_Chandler_Code/2_assembly_scripts/2D_filter_bacteria/2D_b_blast_partitions/._blast_XXX_YYY_template.sh
[truncated: 4 more entries]
