# Supplementary material for: Patterns of molecular evolution in a parthenogenic terrestrial isopod (Trichoniscus pusillus)
Source: PeerJ. 2024 Jul 23;12:e17780. doi: 10.7717/peerj.17780 (PMC11276757; doi:10.7717/peerj.17780)
Supplement: Supplemental Information 2 [file peerj-12-17780-s002.zip › Yarbrough_Chandler_Code/1_trim_data.sh]

#!/bin/bash

#############################################

BBDIR=${HOME}/tools/bbmap

RAWDIR=${HOME}/trichoniscus/raw_data
CLEANDIR=${HOME}/trichoniscus/clean_data

cd ${HOME}/trichoniscus

for SAMPLE in Tri85_babies HyF1 HyF2 HyM1 HyM3 Tri170 Tri75 Tri85 Tri5
do
  ${BBDIR}/bbduk.sh -Xmx16g \
                    in1=${RAWDIR}/${SAMPLE}_1.fastq.gz \
                    in2=${RAWDIR}/${SAMPLE}_2.fastq.gz \
                    out1=${CLEANDIR}/${SAMPLE}_1.fastq.gz \
                    out2=${CLEANDIR}/${SAMPLE}_2.fastq.gz \
                    ref=${BBDIR}/resources/adapters.fa \
                    ktrim=r k=23 mink=11 hdist=1 tpe tbo
done

for SAMPLE in TratM TratF
do
  ${BBDIR}/bbduk.sh -Xmx16g \
                    in1=${RAWDIR}/${SAMPLE}_1.fastq.gz \
                    in2=${RAWDIR}/${SAMPLE}_2.fastq.gz \
                    out1=${CLEANDIR}/${SAMPLE}_1.fastq.gz \
                    out2=${CLEANDIR}/${SAMPLE}_2.fastq.gz \
                    ref=${BBDIR}/resources/adapters.fa \
                    ktrim=r k=23 mink=11 hdist=1 tpe tbo
done
