# Supplementary material for: Patterns of molecular evolution in a parthenogenic terrestrial isopod (Trichoniscus pusillus)
Source: PeerJ. 2024 Jul 23;12:e17780. doi: 10.7717/peerj.17780 (PMC11276757; doi:10.7717/peerj.17780)
Supplement: Supplemental Information 2 [file peerj-12-17780-s002.zip › Yarbrough_Chandler_Code/README.txt]

1. Data trimming
	1_trim_data.sh

2. Assembly
	2_assembly_scripts directory
		2A_*_scripts: scripts to assemble each sample with each assembler
		2B_collect_assembly: gathers the redundant transcript assemblies and renames transcripts for evigenes
		2C_evigenes3: runs evigenes to get the nonredundant assemblies
		2D_filter_bacteria: remove contaminating bacterial transcripts
			2D_a_prepdbs: download and prepare databases for blast/diamond
			2D_b_blast_partitions: partition each assembly so that we can do blast/diamond searches in parallel parts, and also run blast and diamond on those parts
			2D_c_filter_bacteria:
				combine_diamond_blast_results.sh: merge the blast/diamond results from each partition of each assembly, so that we have just 1 results file for each assembly
				filter_bacteria.sh: removes all transcripts with a non-animal best hit, using the blast/diamond results above
		2E_croco: run croco to remove cross-contaminants
		2F_assess_final: gather & assess the final transcriptome assemblies using BUSCO

3. Mapping
	3_mapping_scripts: map trimmed sequence reads back to assembled transcriptomes for SNPs, etc.

4. SNP calling
	4_snp_calling directory: calls SNPs using freebayes
	
5. Analyzing SNP results
	5_snp_effects directory
		5A_coding_predictions: run codan to identify complete protein-coding regions of transcripts
		5B_snp_similarity_and_allele_ratios: estimate genetic similarity among individual samples and make histograms of read count ratios for ref/alt alleles
		5C_analyze_snp_effects*.sh: integrate the SNP data with the codan protein prediction results to estimate pN/pS, etc. (uses snp_effects.py and filter_cds_snps.py)
		5D_compile_SNP_effects_dnds.R: analyze_snp_effects.R generates summary statistics (Table 4)
		5E_pnps_models*.R: performs likelihood ratio tests to see whether the pN/pS ratio for Trichoniscus candidate "novel" SNPs is different from the Trichoniscus "identical" SNPs and the Hyloniscus "low frequency" SNPs

6. Identify orthologs and perform dN/dS (divergence) analyses
	6_orthofinder_dnds directory
		6A_orthofinder_main_full.sh: runs orthofinder
		6B_dnds_*.sh: runs codeml package of PAML to estimate dN/dS for genes using different codon models
		* note the R scripts in this directory will generate plots, using the results included in the directory
