# Supplementary material for: Patterns of molecular evolution in a parthenogenic terrestrial isopod (Trichoniscus pusillus)
Source: PeerJ. 2024 Jul 23;12:e17780. doi: 10.7717/peerj.17780 (PMC11276757; doi:10.7717/peerj.17780)
Supplement: Supplemental Information 2 [file peerj-12-17780-s002.zip › Yarbrough_Chandler_Code/3_mapping_scripts/map_template.sh]

#!/bin/bash

#SBATCH -J mYYY_ZZZ
#SBATCH -o mYYY_ZZZ_%j.txt
#SBATCH -e mYYY_ZZZ_%j.err
#SBATCH -p node #submit to the regular
#SBATCH --nodes=1 #number of requested nodes
#SBATCH --mem=32gb #memory per node
#SBATCH --ntasks-per-node=4 #number of tasks per node
#SBATCH --mail-type=ALL #send email for ALL, BEGIN, END, or FAIL
#SBATCH --mail-user=christopher.chandler@oswego.edu #the email address for job-related emails

#############################################

#seqtk & seqkit
export PATH=${PATH}:/home/Christopher.chandler/tools/seqtk-1.3
export PATH=${PATH}:/home/Christopher.chandler/tools/seqkit_2.2.0

#bwa
export PATH=${PATH}:/home/Christopher.chandler/tools/bwa-mem2-2.2.1_x64-linux

#samtols
export PATH=${PATH}:/home/Christopher.chandler/tools/samtools-1.15.1

#sambamba
export PATH=${PATH}:/home/Christopher.chandler/tools/sambamba

SPECIES=XXX
SAMPLE=YYY
ASSEMBLY=ZZZ

#####################################################
#####################################################

cd ${HOME}/trichoniscus/mapping/
mkdir -p ${ASSEMBLY}
cd ${ASSEMBLY}
mkdir -p ${SPECIES}
cd ${SPECIES}

########
#Gather the data

REF=${HOME}/trichoniscus/final_assemblies/${SPECIES}_final_${ASSEMBLY}.fasta

READS1=${HOME}/trichoniscus/clean_data/${SAMPLE}_1.fastq.gz
READS2=${HOME}/trichoniscus/clean_data/${SAMPLE}_2.fastq.gz

#map and sort 
bwa-mem2 mem ${REF} ${READS1} ${READS2} | sambamba view -S -f bam -o ${SAMPLE}_unsorted_bwa_${ASSEMBLY}.bam /dev/stdin
sambamba sort -p -t 4 -m 30G -o ${SAMPLE}_bwa_${ASSEMBLY}.bam ${SAMPLE}_unsorted_bwa_${ASSEMBLY}.bam

#####################################################
#####################################################

#filter to high quality alignments
sambamba view -t 4 -F "proper_pair" -f bam -o ${SAMPLE}_properpairs_${ASSEMBLY}.bam ${SAMPLE}_bwa_${ASSEMBLY}.bam

#mark duplicates
sambamba markdup -t 4 ${SAMPLE}_properpairs_${ASSEMBLY}.bam ${SAMPLE}_properpairs_markeddups_${ASSEMBLY}.bam

#add read groups
samtools addreplacerg -r "ID:${SAMPLE}" -r "SM:${SAMPLE}" -o ${SAMPLE}_properpairs_markeddups_rgs_${ASSEMBLY}.bam --threads 4 --reference ${REF} ${SAMPLE}_properpairs_markeddups_${ASSEMBLY}.bam

#index the final BAM file
sambamba index ${SAMPLE}_properpairs_markeddups_rgs_${ASSEMBLY}.bam

rm ${SAMPLE}_unsorted_bwa_${ASSEMBLY}.bam
rm ${SAMPLE}_unsorted_bwa_${ASSEMBLY}.bam.bai
rm ${SAMPLE}_properpairs_${ASSEMBLY}.bam
rm ${SAMPLE}_properpairs_${ASSEMBLY}.bam.bai
rm ${SAMPLE}_properpairs_markeddups_${ASSEMBLY}.bam
rm ${SAMPLE}_properpairs_markeddups_${ASSEMBLY}.bam.bai

# ##########################
# #to generate scripts
# 
# for ASSEMBLY in main all
# do
#   
#   SPECIES=trichoniscus
#   for SAMPLE in Tri170 Tri5 Tri75 Tri85 Tri85_babies
#   do
#     sed -s "s/XXX/${SPECIES}/g" map_template.sh | sed -s "s/YYY/${SAMPLE}/g" | sed -s "s/ZZZ/${ASSEMBLY}/g" > map_${SPECIES}_${SAMPLE}_${ASSEMBLY}.sh
#   done
#   
#   SPECIES=hyloniscus
#   for SAMPLE in HyF1 HyF2 HyM1 HyM3
#   do
#     sed -s "s/XXX/${SPECIES}/g" map_template.sh | sed -s "s/YYY/${SAMPLE}/g" | sed -s "s/ZZZ/${ASSEMBLY}/g" > map_${SPECIES}_${SAMPLE}_${ASSEMBLY}.sh
#   done
#   
#   SPECIES=trachelipus
#   for SAMPLE in TratF TratM
#   do
#     sed -s "s/XXX/${SPECIES}/g" map_template.sh | sed -s "s/YYY/${SAMPLE}/g" | sed -s "s/ZZZ/${ASSEMBLY}/g" > map_${SPECIES}_${SAMPLE}_${ASSEMBLY}.sh
#   done
# 
# done
# ##########################


# ##########################
# #to submit scripts
# 
# for ASSEMBLY in main all
# do
#   
#   SPECIES=trichoniscus
#   for SAMPLE in Tri170 Tri5 Tri75 Tri85 Tri85_babies
#   do
#     sbatch map_${SPECIES}_${SAMPLE}_${ASSEMBLY}.sh
#   done
#   
#   SPECIES=hyloniscus
#   for SAMPLE in HyF1 HyF2 HyM1 HyM3
#   do
#     sbatch map_${SPECIES}_${SAMPLE}_${ASSEMBLY}.sh map_${SPECIES}_${SAMPLE}_${ASSEMBLY}.sh
#   done
#   
#   SPECIES=trachelipus
#   for SAMPLE in TratF TratM
#   do
#     sbatch map_${SPECIES}_${SAMPLE}_${ASSEMBLY}.sh map_${SPECIES}_${SAMPLE}_${ASSEMBLY}.sh
#   done
# 
# done
# ##########################
