# Supplementary material for: Patterns of molecular evolution in a parthenogenic terrestrial isopod (Trichoniscus pusillus)
Source: PeerJ. 2024 Jul 23;12:e17780. doi: 10.7717/peerj.17780 (PMC11276757; doi:10.7717/peerj.17780)
Supplement: Supplemental Information 2 [file peerj-12-17780-s002.zip › Yarbrough_Chandler_Code/3_mapping_scripts/index_assemblies.sh]

#!/bin/bash

#SBATCH -J index
#SBATCH -o index_%j.txt
#SBATCH -e index_%j.err
#SBATCH -p node #submit to the regular
#SBATCH --nodes=1 #number of requested nodes
#SBATCH --mem=64gb #memory per node
#SBATCH --ntasks-per-node=8 #number of tasks per node
#SBATCH --mail-type=ALL #send email for ALL, BEGIN, END, or FAIL
#SBATCH --mail-user=christopher.chandler@oswego.edu #the email address for job-related emails

#############################################

#seqtk & seqkit
export PATH=${PATH}:/home/Christopher.chandler/tools/seqtk-1.3
export PATH=${PATH}:/home/Christopher.chandler/tools/seqkit_2.2.0

#bwa
export PATH=${PATH}:/home/Christopher.chandler/tools/bwa-mem2-2.2.1_x64-linux

#samtols
export PATH=${PATH}:/home/Christopher.chandler/tools/samtools-1.15.1

#sambamba
export PATH=${PATH}:/home/Christopher.chandler/tools/sambamba


#####################################################
#####################################################

cd /home/Christopher.chandler/trichoniscus/final_assemblies/

for SPECIES in trichoniscus hyloniscus trachelipus
do
  bwa-mem2 index ${SPECIES}_final_all.fasta
  bwa-mem2 index ${SPECIES}_final_main.fasta
done
