# Supplementary material for: Patterns of molecular evolution in a parthenogenic terrestrial isopod (Trichoniscus pusillus)
Source: PeerJ. 2024 Jul 23;12:e17780. doi: 10.7717/peerj.17780 (PMC11276757; doi:10.7717/peerj.17780)
Supplement: Supplemental Information 2 [file peerj-12-17780-s002.zip › Yarbrough_Chandler_Code/5_snp_effects/filter_cds_snps.py]

'''
usage:
filter_cds_snps.py <annotations.gtf> <snps.txt> <snps_filtered.txt>
'''

#  annotations.gtf        = contains coordinates of predicted coding sequences
#                           note: only looks at CDS features
#                           the first base in each CDS feature must be the first position of the first codon
#
#  snps.txt               = text file containing SNPs/genotype info
#                           note: alternate alleles containing indels are ignored
#
#  snps_filtered.txt            = output file           


import math
import sys


  
################################################
################################################
################################################
################################################

class cds:
  def __init__(self, init_transcript, init_start, init_end, init_strand, init_frame):
    self.transcript = init_transcript
    self.start = init_start
    self.end = init_end
    self.strand = init_strand
    self.frame = init_frame

class snp:
  def __init__(self, vcf_line, init_transcript, init_pos, init_ref, init_altString):
    self.vcf_line = vcf_line
    self.transcript = init_transcript
    self.pos = init_pos
    self.ref = init_ref
    self.altString = init_altString
    #parse the alternate allele
    self.altAlleles = self.altString.split(",")
    self.numAlts = len(self.altAlleles)

################################################
################################################
################################################
################################################

annotations_gtf = sys.argv[1]
snps_vcf = sys.argv[2]
snp_out_file = sys.argv[3]

#open the output file
out_handle = open(snp_out_file, 'w')

#next: read in CDs, using a dictionary with transcript IDs as keys
cdss = {}
cds_handle = open(annotations_gtf, 'r')
for cur_line in cds_handle:
  if (cur_line[0] != "#"):
    cur_fields = cur_line.split("\t")
    cur_transcript = cur_fields[0].strip()
    cur_feature = cur_fields[2].strip()
    cur_start = int(cur_fields[3].strip())
    cur_end = int(cur_fields[4].strip())
    cur_strand = cur_fields[6].strip()
    cur_frame = int(cur_fields[7].strip())
    if (cur_feature == "CDS"):
      cdss[cur_transcript] = cds(cur_transcript, cur_start, cur_end, cur_strand, cur_frame)
cds_handle.close()

#next: read in SNPs, as a dictionary
snps = []
vcf_handle = open(snps_vcf, 'r')
for cur_line in vcf_handle:
  if (cur_line[0] == "#"):
    #make sure we keep any header lines
    out_handle.write(cur_line)
  else:
    vcf_line = cur_line
    cur_fields = cur_line.split("\t")
    cur_transcript = cur_fields[0].strip()
    cur_pos = int(cur_fields[1].strip())
    cur_ref = cur_fields[3].strip()
    cur_altString = cur_fields[4].strip()
    snps.append(snp(vcf_line, cur_transcript, cur_pos, cur_ref, cur_altString))
vcf_handle.close()

#Loop over all the SNPs
for cur_snp in snps:
  #check if there is a CDS in the matching transcript
  cur_transcript = cur_snp.transcript
  if (cur_transcript in cdss):
    #if there is, then check if the SNP falls within the CDS region
    cur_cds = cdss[cur_transcript]
    if ((cur_snp.pos >= cur_cds.start) & (cur_snp.pos <= cur_cds.end)):
      #if it does, keep it
      out_handle.write(cur_snp.vcf_line)

out_handle.close()
