# Supplementary material for: Patterns of molecular evolution in a parthenogenic terrestrial isopod (Trichoniscus pusillus)
Source: PeerJ. 2024 Jul 23;12:e17780. doi: 10.7717/peerj.17780 (PMC11276757; doi:10.7717/peerj.17780)
Supplement: Supplemental Information 2 [file peerj-12-17780-s002.zip › Yarbrough_Chandler_Code/5_snp_effects/pnps_models_Tri.R]

# Null model -- same pN/pS ratio for both species
#	Parameters:
#		pNpS.shared = pN/pS ratio
#		pS.TriNovel = frequency of synonymous SNPs in Trichoniscus for candidate "novel" mutations
#		pS.TriIdentical = frequency of synonymous SNPs in Trichoniscus for "identical" SNPs

# likelihood for each set:
#	= dbinom(observed_syn_mutations, syn_sites, pS) * dbinom(observed_non_mutations, non_sites, pN)

# fixed values for each set:
#	nS = number of synonymous sites
#	nN = number of nonsynonymous sites

#Fixed values for Trichoniscus novel SNPs (number of snynonymous & nonsynonymous sites, number of observed
# synonymous & nonsynonymous SNPs)
nS.TriNovel <- 434906
nN.TriNovel <- 1593394
obs.S.TriNovel <- 17
obs.N.TriNovel <- 12

#Fixed values for Trichoniscus identical SNPs (number of snynonymous & nonsynonymous sites, number of observed
# synonymous & nonsynonymous SNPs)
nS.TriIdentical <- 434906
nN.TriIdentical <- 1593394
obs.S.TriIdentical <- 1602
obs.N.TriIdentical <- 338

#function to calculate the likelihood for alternative model (separate pN/pS ratios)
likelihood.alt <- function(p) {
	pNpS.TriNovel <- p[1]
	pNpS.TriIdentical <- p[2]
	pS.TriNovel <- p[3]
	pS.TriIdentical <- p[4]
	
	pN.TriNovel <- pS.TriNovel * pNpS.TriNovel
	pN.TriIdentical <- pS.TriIdentical * pNpS.TriIdentical
	
	Tri.Novel.likelihood <- dbinom(x=obs.N.TriNovel, size=nN.TriNovel, prob=pN.TriNovel) * dbinom(x=obs.S.TriNovel, size=nS.TriNovel, prob=pS.TriNovel)
	Tri.Identical.likelihood <- dbinom(x=obs.N.TriIdentical, size=nN.TriIdentical, prob=pN.TriIdentical) * dbinom(x=obs.S.TriIdentical, size=nS.TriIdentical, prob=pS.TriIdentical)
	
	tot.likelihood <- Tri.Novel.likelihood * Tri.Identical.likelihood
	return((tot.likelihood))
}

#manually estimate the maximum likelihood -- had a hard time getting optim() to do it successfully

range.pNpS.TriNovel <- seq(from=0.10, to=0.220, by=0.001)
range.pNpS.TriIdentical <- seq(from=0.030, to=0.150, by=0.001)
range.pS.TriNovel <- seq(from=1e-5, to=1e-4, by=1e-7)
range.pS.TriIdentical <- seq(from=1e-3, to=1e-2, by=1e-5)

full.param.table <- expand.grid(range.pNpS.TriNovel, range.pNpS.TriIdentical, range.pS.TriNovel, range.pS.TriIdentical)

likelihood.vector <- apply(X=full.param.table, MARGIN=1, FUN=likelihood.alt)

full.param.table[which.max(likelihood.vector),]
max.likelihood.alt <- max(likelihood.vector)

max.likelihood.alt <- likelihood.alt(c(0.1927, 0.0577, 3.91e-5, 3.68e-3)) 


#NOW DO IT WITH THE NULL MODEL


#function to calculate the likelihood for null model (shared pN/pS ratio for "novel" and "identical" classes of SNPs)
likelihood.null <- function(p) {
	pNpS <- p[1]
	pS.TriNovel <- p[2]
	pS.TriIdentical <- p[3]
	
	pN.TriNovel <- pS.TriNovel * pNpS
	pN.TriIdentical <- pS.TriIdentical * pNpS
	
	Tri.Novel.likelihood <- dbinom(x=obs.N.TriNovel, size=nN.TriNovel, prob=pN.TriNovel) * dbinom(x=obs.S.TriNovel, size=nS.TriNovel, prob=pS.TriNovel)
	Tri.Identical.likelihood <- dbinom(x=obs.N.TriIdentical, size=nN.TriIdentical, prob=pN.TriIdentical) * dbinom(x=obs.S.TriIdentical, size=nS.TriIdentical, prob=pS.TriIdentical)
	
	tot.likelihood <- Tri.Novel.likelihood * Tri.Identical.likelihood
	return((tot.likelihood))
}

likelihood.null(c(0.12, 3.91e-5, 5.08e-3))


range.pNpS <- seq(from=0.010, to=0.250, by=0.002)
range.pS.TriNovel <- seq(from=2e-6, to=1e-4, by=2e-7)
range.pS.TriIdentical <- seq(from=2e-4, to=1e-2, by=2e-5)

full.param.table.null <- expand.grid(range.pNpS, range.pS.TriNovel, range.pS.TriIdentical)

likelihood.vector.null <- apply(X=full.param.table.null, MARGIN=1, FUN=likelihood.null)

full.param.table.null[which.max(likelihood.vector.null),]
max.likelihood.null <- max(likelihood.vector.null)
max.likelihood.null
#### LRT

my.LR <- max.likelihood.null / max.likelihood.alt
my.chisq <- -2 * log(my.LR)

my.p <- pchisq(my.chisq, df=1, lower.tail=F)
my.p


# > full.param.table.null[which.max(likelihood.vector.null),]
         # Var1     Var2    Var3
# 10309952 0.06 5.46e-05 0.00366
# > max.likelihood.null <- max(likelihood.vector.null)
# > max.likelihood.null
# [1] 2.619603e-08

# > my.p <- pchisq(my.chisq, df=1, lower.tail=F)
# > my.p
# [1] 0.002668277
