# Supplementary material for: Patterns of molecular evolution in a parthenogenic terrestrial isopod (Trichoniscus pusillus)
Source: PeerJ. 2024 Jul 23;12:e17780. doi: 10.7717/peerj.17780 (PMC11276757; doi:10.7717/peerj.17780)
Supplement: Supplemental Information 2 [file peerj-12-17780-s002.zip › Yarbrough_Chandler_Code/5_snp_effects/snp_effects.py]

'''
usage:
snp_effects_2.py <transcriptome.fasta> <annotations.gtf> <snps.txt> <coverage.txt> <cds_out.txt>
'''

#  transcriptome.fasta    = sequences of transcripts
#
#  annotations.gtf        = contains coordinates of predicted coding sequences
#                           note: only looks at CDS features
#                           the first base in each CDS feature must be the first position of the first codon
#
#  snps.txt               = file containing SNPs
#                           note: alternate alleles containing indels are ignored
#
#  coverage.txt           = file containing 'covered' bases, 0-based coordinates
#                           this is for determining which codons are 'covered' vs 'missing'
#    
#  cds_out.txt            = output file           


import math
import sys

def genetic_code(codon_seq):
  translation_dict = {
    "TTT": "F",  
    "TTC": "F",  
    "TTA": "L",  
    "TTG": "L",  
    
    "CTT": "L",  
    "CTC": "L",  
    "CTA": "L",  
    "CTG": "L",  
    
    "ATT": "I",  
    "ATC": "I",  
    "ATA": "I",  
    "ATG": "M",  
    
    "GTT": "V",  
    "GTC": "V",  
    "GTA": "V",  
    "GTG": "V",  
    
    "TCT": "S",  
    "TCC": "S",  
    "TCA": "S",  
    "TCG": "S",  
    
    "CCT": "P",  
    "CCC": "P",  
    "CCA": "P",  
    "CCG": "P",  
    
    "ACT": "T",  
    "ACC": "T",  
    "ACA": "T",  
    "ACG": "T",  
    
    "GCT": "A",  
    "GCC": "A",  
    "GCA": "A",  
    "GCG": "A",  
    
    "TAT": "Y",  
    "TAC": "Y",  
    "TAA": "*",  
    "TAG": "*",  
    
    "CAT": "H",  
    "CAC": "H",  
    "CAA": "Q",  
    "CAG": "Q",  
    
    "AAT": "N",  
    "AAC": "N",  
    "AAA": "K",  
    "AAG": "K",  
    
    "GAT": "D",  
    "GAC": "D",  
    "GAA": "E",  
    "GAG": "E",  
    
    "TGT": "C",  
    "TGC": "C",  
    "TGA": "*",  
    "TGG": "W",  
    
    "CGT": "R",  
    "CGC": "R",  
    "CGA": "R",  
    "CGG": "R",  
    
    "AGT": "S",  
    "AGC": "S",  
    "AGA": "R",  
    "AGG": "R",  
    
    "GGT": "G",  
    "GGC": "G",  
    "GGA": "G",  
    "GGG": "G"  
  }
  if (codon_seq in translation_dict):
    return translation_dict[codon_seq]
  else:
    return "-" 

def mutate_codon(original, pos, replacement):
  #takes a codon and replaces the nucleotide at position <pos> with <replacement>
  return (original[0:pos] + replacement + original[pos+1:3])
  #pos = 0:
  #      original[0:0] + replacement + original[1:3]
  #pos = 1:
  #      original[0:1] + replacement + original[2:3]
  #pos = 2:
  #      original[0:2] + replacement + original[3:3]

class codon:
  def __init__(self, init_seq):
    if (len(init_seq) != 3):
      raise Exception("Codon must be 3 bp long")
    self.seq = init_seq
    self.AA = genetic_code(init_seq)
    self.nsites = 0
    self.ssites = 0
    self.calc_nsites()
  def calc_nsites(self):
    #calculates the number of synonymous and nonsynonymous sites in the codon
    temp_nsites = 0
    temp_ssites = 0
    other_base_dict = {"A": ["C", "G", "T"],
                       "C": ["A", "G", "T"],
                       "G": ["A", "C", "T"],
                       "T": ["A", "C", "G"]}
    #loop over each site in the codon (1,2,3) and test out all the possible mutations
    # to tally the total number of synonymous and synonymous sites in the codon
    for pos in range(0,3):
      cur_pos_base = self.seq[pos]
      other_bases = other_base_dict[cur_pos_base]
      for new_base in other_bases:
        mut_codon = mutate_codon(self.seq, pos, new_base)
        mut_AA = genetic_code(mut_codon)
        if (self.AA == mut_AA):
          temp_ssites += 1
        else:
          temp_nsites += 1
    self.nsites = temp_nsites / 3
    self.ssites = temp_ssites / 3


def compare_codons(codon1, codon2):
  #returns a list, with the first element being the number of nonsynonymous mutations,
  # the second being the number of synonymous mutations
  if ((len(codon1) != 3) | (len(codon2) != 3)):
    raise Exception("Codon must be three nucleotides long")
  #print(codon1 + ": " + genetic_code(codon1))
  #print(codon2 + ": " + genetic_code(codon2))
  dist = 0
  diff_bases = []
  tot_nonsynonymous = 0
  tot_synonymous = 0
  if (codon1 == codon2):
    return [0,0]
  for r in range(0,3):
    if (codon1[r] != codon2[r]):
      dist += 1
      diff_bases.append(r)
  #calculate the different possible paths to get from codon1 to codon2
  if (dist == 1):
    n_paths = 1
    paths = [[0]]
  if (dist == 2):
    n_paths = 2
    paths = [[0,1],
             [1,0]]
  if (dist == 3):
    n_paths = 6
    paths = [[0,1,2],
             [0,2,1],
             [1,0,2],
             [1,2,0],
             [2,0,1],
             [2,1,0]]
  #print("distance = " + str(dist))
  #print("different at positions " + str(diff_bases))
  for cur_path_num in range(n_paths):
    #print("--------")
    #print("investigating path number " + str(cur_path_num))
    cur_path = paths[cur_path_num]
    last_codon = codon1
    last_AA = genetic_code(last_codon)
    for cur_pos in cur_path:
      mut_base_pos = diff_bases[cur_pos]
      mut_base = codon2[mut_base_pos]
      #print("Mutating base number " + str(mut_base_pos) + " to " + mut_base)
      cur_codon = mutate_codon(last_codon, mut_base_pos, mut_base)
      cur_AA = genetic_code(cur_codon)
      if (cur_AA != last_AA):
        tot_nonsynonymous += 1
        #print("comparing " + last_codon + " to " + cur_codon + " = " + last_AA + " to " + cur_AA + " = N")
      else:
        tot_synonymous += 1
        #print("comparing " + last_codon + " to " + cur_codon + " = " + last_AA + " to " + cur_AA + " = S")
      last_codon = cur_codon
      last_AA = cur_AA
  result = [tot_nonsynonymous / n_paths, tot_synonymous / n_paths]  
  #print(result)
  #print("****************************")
  return result
  
  
################################################
################################################
################################################
################################################

  
class transcript:
  def __init__(self, init_id, init_seq):
    self.seqid = init_id
    self.seq = init_seq

class cds:
  def __init__(self, init_transcript, init_start, init_end, init_strand, init_frame):
    self.transcript = init_transcript
    self.start = init_start
    self.end = init_end
    self.strand = init_strand
    self.frame = init_frame

class snp:
  def __init__(self, init_transcript, init_pos, init_ref, init_altString):
    self.transcript = init_transcript
    self.pos = init_pos
    self.ref = init_ref
    self.altString = init_altString
    #parse the alternate allele
    self.altAlleles = self.altString.split(",")
    self.numAlts = len(self.altAlleles)

def revComp(seqF):
  seqR = seqF.upper()
  pairTable = seqR.maketrans("ACGTN", "TGCAN")
  seqR = seqR.translate(pairTable)
  seqR = seqR[::-1]
  return(seqR)

def subSNP(origSeq, SNPtoSub, altIndex):
  refLen = len(SNPtoSub.ref)
  altAlleleSeq = SNPtoSub.altAlleles[altIndex]
  preFrag = origSeq[:(SNPtoSub.pos - 1)]
  postFrag = origSeq[(SNPtoSub.pos + refLen - 1):]
  newSeq = preFrag + altAlleleSeq + postFrag
  return(newSeq)

def getCDS(transcriptSeq, myCDS):
  startCoord = myCDS.start - 1
  endCoord = myCDS.end
  resultSeq = transcriptSeq[startCoord:endCoord]
  if (myCDS.strand == "-"):
    resultSeq = revComp(resultSeq)
  return(resultSeq)

def getCoveredCDSSites(coverdSitesSeq, myCDS):
  startCoord = myCDS.start - 1
  endCoord = myCDS.end
  resultSeq = coverdSitesSeq[startCoord:endCoord]
  if (myCDS.strand == "-"):
    resultSeq = resultSeq[::-1]
  return(resultSeq)
  
################################################
################################################
################################################
################################################


transcriptome_fasta = sys.argv[1]
annotations_gtf = sys.argv[2]
snps_vcf = sys.argv[3]
covered_base_file = sys.argv[4]
cds_out_file = sys.argv[5]

#print("Reading transcript sequences...")

#first: read in the transcripts
transcripts = {}
transcriptome_handle = open(transcriptome_fasta, 'r')
cur_seqid = ""
cur_seq = ""
for cur_line in transcriptome_handle:
  if (cur_line[0] == ">"):
    #we're starting a new transcript
    #save the last one and then initialize
    if ((cur_seqid != "") & (cur_seq != "")):
      transcripts[cur_seqid] = transcript(cur_seqid, cur_seq)
    cur_seqid = cur_line.strip()[1:]
    cur_seq = ""
  else:
    #we're just reading sequence data on this line
    cur_seq = cur_seq + cur_line.strip()
#finish the last one
cur_seq = cur_seq + cur_line.strip()
transcripts[cur_seqid] = transcript(cur_seqid, cur_seq)
transcriptome_handle.close()

#print("Done reading transcript sequences...")
#print("Reading CDS annotations...")


#next: read in CDs
# use a list
cdss = []
cds_handle = open(annotations_gtf, 'r')
for cur_line in cds_handle:
  if (cur_line[0] != "#"):
    cur_fields = cur_line.split("\t")
    cur_transcript = cur_fields[0].strip()
    cur_feature = cur_fields[2].strip()
    cur_start = int(cur_fields[3].strip())
    cur_end = int(cur_fields[4].strip())
    cur_strand = cur_fields[6].strip()
    cur_frame = int(cur_fields[7].strip())
    if (cur_feature == "CDS"):
      cdss.append(cds(cur_transcript, cur_start, cur_end, cur_strand, cur_frame))
cds_handle.close()

#print("Done reading CDS annotations...")
#print("Reading SNPs...")

#next: read in SNPs
# use a list
snps = []
vcf_handle = open(snps_vcf, 'r')
for cur_line in vcf_handle:
  if (cur_line[0] != "#"):
    cur_fields = cur_line.split("\t")
    cur_transcript = cur_fields[0].strip()
    cur_pos = int(cur_fields[1].strip())
    cur_ref = cur_fields[3].strip()
    cur_altString = cur_fields[4].strip()
    snps.append(snp(cur_transcript, cur_pos, cur_ref, cur_altString))
vcf_handle.close()

#print("Done reading SNPs...")
#print("Reading list of covered sites...")

#next: read in list of covered sites
covered_base_dict = {}
covered_base_handle = open(covered_base_file, 'r')
for cur_line in covered_base_handle:
  cur_fields = cur_line.split("\t")
  if (len(cur_fields) >= 2):
    cur_transcript = cur_fields[0].strip()
    cur_pos = int(cur_fields[1].strip())
    if (not (cur_transcript in covered_base_dict)):
      covered_base_dict[cur_transcript] = [cur_pos]
    else:
      covered_base_dict[cur_transcript].append(cur_pos)
covered_base_handle.close()
#note: reminder, these are 0-based coordinates

def siteIsCovered(transcript_name, pos):
  if (transcript_name in covered_base_dict):
    cur_site_list = covered_base_dict[transcript_name]
    if (pos in cur_site_list):
      return "1"
    else:
      return "0"
  else:
    return "0"

#test_transcript = "a"
#test_positions = [3,4,5,6]
#"".join([siteIsCovered(test_transcript, i) for i in test_positions])

#print("Done reading list of covered sites...")
#print("Generating codon dictionary...")

#next: generate dictionary of codon objects so that we don't have to
#      repeat the same calculations over and over, every time we encounter the same
#      codon
codon_dict = {}
for base1 in ['A', 'C', 'G', 'T']:
  for base2 in ['A', 'C', 'G', 'T']:
    for base3 in ['A', 'C', 'G', 'T']:
      temp_codon = base1 + base2 + base3
      codon_dict[temp_codon] = codon(temp_codon)

#print("Done generating codon dictionary...")
#print("Looping over CDSs...")


cds_out_handle = open(cds_out_file, 'w')

#Loop over all the coding sequences
for cur_cds in cdss:
  #get the current transcript ID
  cur_transcript_id = cur_cds.transcript
  print("Working on transcript " + cur_transcript_id)
  cur_output = cur_transcript_id
  cur_output = cur_output + "\t" + str(cur_cds.start)
  cur_output = cur_output + "\t" + str(cur_cds.end)
  cur_output = cur_output + "\t" + str(cur_cds.strand)
  
  #print("Looking up the transcript...")
  cur_transcript = transcripts[cur_transcript_id]
  #print("Done looking up the transcript, now getting the sequence...")
  cur_transcript_seq = cur_transcript.seq
  
  print("Full transcript sequence:")
  print(cur_transcript_seq)
  
  tot_nsites = 0
  tot_ssites = 0
  cov_nsites = 0
  cov_ssites = 0
  tot_nsnps = 0
  tot_ssnps = 0
  cov_nsnps = 0
  cov_ssnps = 0
  
  #loop over the codons in the current coding sequence
  #count total and covered number of nonsynonymous & synonymous sites
  
  #print("Done getting the sequence, now dividing into codons...")
  temp_orf_seq = getCDS(cur_transcript_seq, cur_cds)
  cur_codon_list = [temp_orf_seq[i:i+3] for i in range(0, len(temp_orf_seq), 3)]
  
  print("Reference raw ORF sequence:")
  print(temp_orf_seq)
  
  print("Reference allele codons:")
  print(" ".join(cur_codon_list))
  
  #print("Done dividing into codons, now generating covered_site_string...") 
  covered_site_string = "".join([siteIsCovered(cur_transcript_id, i) for i in range(0, len(cur_transcript_seq))])
  covered_site_CDS = getCoveredCDSSites(covered_site_string, cur_cds)
  
  #print("Done generating covered_site_string, now making it into a list...")
  covered_codon_list = [covered_site_CDS[i:i+3] for i in range(0, len(covered_site_CDS), 3)]
    
  print("Covered site string:")
  print(covered_site_string)
  print("Covered site CDS string:")
  print(covered_site_CDS)
  print("Coverage triplets:")
  print(" ".join(covered_codon_list))

  num_codons = len(cur_codon_list)
  
  #print(cur_codon_list)
  #print(covered_codon_list)
  
  for cur_codon_index in range(num_codons):
    cur_codon_seq = cur_codon_list[cur_codon_index]
    cur_codon_coverage = covered_codon_list[cur_codon_index]
    if (not (("N" in cur_codon_seq) | (len(cur_codon_seq) != 3))):
      cur_nsites = codon_dict[cur_codon_seq].nsites
      cur_ssites = codon_dict[cur_codon_seq].ssites
      tot_nsites += cur_nsites
      tot_ssites += cur_ssites
      if (cur_codon_coverage == "111"):
        cov_nsites += cur_nsites
        cov_ssites += cur_ssites

  cur_output = cur_output + "\t" + str(tot_nsites)
  cur_output = cur_output + "\t" + str(tot_ssites)
  cur_output = cur_output + "\t" + str(cov_nsites)
  cur_output = cur_output + "\t" + str(cov_ssites)
  
  
  #get snps that fall within the current CDS
  transcript_snps = [s for s in snps if (s.transcript == cur_transcript_id)]
  coding_snps = [s for s in transcript_snps if ((s.pos >= cur_cds.start) & (s.pos <= cur_cds.end))]
  
  for cur_snp in coding_snps:
    #cycle through the alternate alleles
    max_snp_result = [-1,-1]
    for cur_alt_index in range(cur_snp.numAlts):
      cur_alt = cur_snp.altAlleles[cur_alt_index]
      print("")
      print("SNP info:")
      print(cur_snp.transcript + "\t" + str(cur_snp.pos) + "\t" + cur_snp.ref + "\t" + cur_alt)   
      #make sure the alternate allele is not an indel
      if (len(cur_alt) == len(cur_snp.ref)):
        #it's not an indel!
        #so, now we can investigate it
        cur_transcript_alt_seq = subSNP(cur_transcript_seq, cur_snp, cur_alt_index)
        print("Alternate allele sequence:")
        print(cur_transcript_alt_seq)
        
        temp_orf_alt_seq = getCDS(cur_transcript_alt_seq, cur_cds)
        cur_codon_alt_list = [temp_orf_alt_seq[i:i+3] for i in range(0, len(temp_orf_seq), 3)]
      
        print("Alternate allele ORF sequence:")
        print(temp_orf_alt_seq)
        print("Alternate allele codons:")      
        print(" ".join(cur_codon_alt_list))
        
        for cur_codon_index in range(num_codons):      
          cur_codon_seq = cur_codon_list[cur_codon_index]
          cur_codon_alt_seq = cur_codon_alt_list[cur_codon_index]
          cur_codon_coverage = covered_codon_list[cur_codon_index]
          print(cur_codon_seq + "\t" + cur_codon_alt_seq + "\t" + cur_codon_coverage)
          if ((not ("N" in cur_codon_seq)) & (len(cur_codon_seq) == 3) & (cur_codon_seq != cur_codon_alt_seq)):
            print("Difference here at codon number " + str(cur_codon_index) + "\t" + cur_codon_seq + "\t" + cur_codon_alt_seq + "\t" + cur_codon_coverage)
            comparison_result = compare_codons(cur_codon_seq, cur_codon_alt_seq)
            print("Codon comparison result:\t" + str(comparison_result))
            if (comparison_result[0] > max_snp_result[0]):
              max_snp_result = comparison_result
    
    #if max_snp_result[0] == -1, then the current SNP actually only had indel alleles, which we are not counting.
    # so, only record the current SNP if max_snp_result[0] if it is greater than -1
    if (max_snp_result[0] > -1):
      tot_nsnps += max_snp_result[0]
      tot_ssnps += max_snp_result[1]  
      if (cur_codon_coverage=="111"):
        cov_nsnps += max_snp_result[0]
        cov_ssnps += max_snp_result[1]

  cur_output = cur_output + "\t" + str(tot_nsnps)
  cur_output = cur_output + "\t" + str(tot_ssnps)
  cur_output = cur_output + "\t" + str(cov_nsnps)
  cur_output = cur_output + "\t" + str(cov_ssnps)  

  #tot_dn = tot_nsnps / tot_nsites
  #tot_ds = tot_ssnps / tot_ssites
  #if (cov_nsites > 0):
  #  cov_dn = cov_nsnps / cov_nsites
  #else:
  #  cov_dn = 1
  #if (cov_ssites > 0):
  #  cov_ds = cov_ssnps / cov_ssites
  #else:
  #  cov_ds = 1
  #if (tot_ds > 0):
  #  tot_dnds = tot_dn / tot_ds
  #else:
  #  tot_dnds = "Inf"
  #if (cov_ds > 0):  
  #  cov_dnds = cov_dn / cov_ds
  #else:
  #  cov_dnds = "Inf"

  cds_out_handle.write(cur_output + "\n")
  cds_out_handle.flush()
    

cds_out_handle.close()


#output:
#1. transcript
#2. CDS_start
#3. CDS_end
#4. CDS_strand
#5. tot_nonsynon_sites
#6. tot_synon_sites
#7. covered_nonsynon_sites
#8. covered_synon_sites
#9. tot_nonsynon_mutations
#10. tot_synon_mutations
#11. covered_nonsynon_mutations
#12. covered_synon_mutations


#Next: Verify that it works with some manual checks!
#DONE
