# Supplementary material for: Patterns of molecular evolution in a parthenogenic terrestrial isopod (Trichoniscus pusillus)
Source: PeerJ. 2024 Jul 23;12:e17780. doi: 10.7717/peerj.17780 (PMC11276757; doi:10.7717/peerj.17780)
Supplement: Supplemental Information 2 [file peerj-12-17780-s002.zip › Yarbrough_Chandler_Code/5_snp_effects/pnps_models_TriHy.R]

# Null model -- same pN/pS ratio for both species
#	Parameters:
#		pNpS.shared = pN/pS ratio
#		pS.Tri = frequency of synonymous SNPs in Hyloniscus
#		pS.Hy = frequency of synonymous SNPs in Trichoniscus

# likelihood for each species:
#	= dbinom(observed_syn_mutations, syn_sites, f_syn) * dbinom(observed_non_mutations, non_sites, f_non)

# fixed values for each species:
#	nS = number of synonymous sites
#	nN = number of nonsynonymous sites

#Fixed values for Trichoniscus (number of snynonymous & nonsynonymous sites, number of observed
# synonymous & nonsynonymous SNPs)
nS.Tri <- 434906
nN.Tri <- 1593394
obs.S.Tri <- 17
obs.N.Tri <- 12

#Fixed values for Hyloniscus (number of snynonymous & nonsynonymous sites, number of observed
# synonymous & nonsynonymous SNPs)
nS.Hy <- 237736
nN.Hy <- 881978
obs.S.Hy <- 1209
obs.N.Hy <- 388

#function to calculate the likelihood for alternative model (separate pN/pS ratios)
likelihood.alt <- function(p) {
	pNpS.Tri <- p[1]
	pNpS.Hy <- p[2]
	pS.Tri <- p[3]
	pS.Hy <- p[4]
	
	pN.Tri <- pS.Tri * pNpS.Tri
	pN.Hy <- pS.Hy * pNpS.Hy
	
	Tri.likelihood <- dbinom(x=obs.N.Tri, size=nN.Tri, prob=pN.Tri) * dbinom(x=obs.S.Tri, size=nS.Tri, prob=pS.Tri)
	Hy.likelihood <- dbinom(x=obs.N.Hy, size=nN.Hy, prob=pN.Hy) * dbinom(x=obs.S.Hy, size=nS.Hy, prob=pS.Hy)
	
	tot.likelihood <- Tri.likelihood * Hy.likelihood
	return((tot.likelihood))
}

#manually estimate the maximum likelihood -- had a hard time getting optim() to do it successfully
likelihood.alt(c(0.1927, 0.0866, 3.91e-5, 5.08e-3)) #expected maximum likelihood for null model = 2.563e-06

range.pNpS.Tri <- seq(from=0.010, to=0.250, by=0.01)
range.pNpS.Hy <- seq(from=0.010, to=0.250, by=0.01)
range.pS.Tri <- seq(from=1e-6, to=1e-4, by=1e-6)
range.pS.Hy <- seq(from=1e-4, to=1e-2, by=1e-4)

tot.iterations <- length(range.pNpS.Tri) * length(range.pNpS.Hy) * length(range.pS.Tri) * length(range.pS.Hy)
tot.iterations

full.param.table <- expand.grid(range.pNpS.Tri, range.pNpS.Hy, range.pS.Tri, range.pS.Hy)

likelihood.vector <- apply(X=full.param.table, MARGIN=1, FUN=likelihood.alt)

full.param.table[which.max(likelihood.vector),]
max.likelihood.alt <- max(likelihood.vector)

max.likelihood.alt <- likelihood.alt(c(0.1927, 0.0866, 3.91e-5, 5.08e-3)) 


#NOW DO IT WITH THE NULL MODEL


#function to calculate the likelihood for null model (shared pN/pS ratio for both species)
likelihood.null <- function(p) {
	pNpS <- p[1]
	pS.Tri <- p[2]
	pS.Hy <- p[3]
	
	pN.Tri <- pS.Tri * pNpS
	pN.Hy <- pS.Hy * pNpS
	
	Tri.likelihood <- dbinom(x=obs.N.Tri, size=nN.Tri, prob=pN.Tri) * dbinom(x=obs.S.Tri, size=nS.Tri, prob=pS.Tri)
	Hy.likelihood <- dbinom(x=obs.N.Hy, size=nN.Hy, prob=pN.Hy) * dbinom(x=obs.S.Hy, size=nS.Hy, prob=pS.Hy)
	
	tot.likelihood <- Tri.likelihood * Hy.likelihood
	return((tot.likelihood))
}

likelihood.null(c(0.12, 3.91e-5, 5.08e-3))


range.pNpS <- seq(from=0.010, to=0.250, by=0.002)
range.pS.Tri <- seq(from=1e-6, to=1e-4, by=2e-7)
range.pS.Hy <- seq(from=1e-4, to=1e-2, by=2e-5)

full.param.table.null <- expand.grid(range.pNpS, range.pS.Tri, range.pS.Hy)

likelihood.vector.null <- apply(X=full.param.table.null, MARGIN=1, FUN=likelihood.null)

full.param.table.null[which.max(likelihood.vector.null),]
max.likelihood.null <- max(likelihood.vector.null)
max.likelihood.null
#### LRT

my.LR <- max.likelihood.null / max.likelihood.alt
my.chisq <- -2 * log(my.LR)

my.p <- pchisq(my.chisq, df=1, lower.tail=F)
my.p


#> full.param.table.null[which.max(likelihood.vector.null),]
#          Var1     Var2    Var3
#14913895 0.088 5.04e-05 0.00506
#> max.likelihood.null <- max(likelihood.vector.null)
#> max.likelihood.null
#[1] 3.259123e-07

# > my.p <- pchisq(my.chisq, df=1, lower.tail=F)
# > my.p
# [1] 0.04225379
# > 
