# Supplementary material for: Patterns of molecular evolution in a parthenogenic terrestrial isopod (Trichoniscus pusillus)
Source: PeerJ. 2024 Jul 23;12:e17780. doi: 10.7717/peerj.17780 (PMC11276757; doi:10.7717/peerj.17780)
Supplement: Supplemental Information 2 [file peerj-12-17780-s002.zip › Yarbrough_Chandler_Code/5_snp_effects/5D_compile_snp_effects_dnds.R]

sample.names <- c(		"TrachelipusF",
						"TrachelipusM",
						"HyF1",
						"HyF2",
						"HyM1",
						"HyM3",
						"Hyloniscus all",
						"Tri5",
						"Tri75",
						"Tri170",
						"Tri85",
						"Tri85_offspring",
						"Trichoniscus candidate novel SNPs",
						"Trichoniscus identical SNPs",
						"Hyloniscus low-frequency SNPs"
				)

file.names <- c(		"TratF_dnds.txt",
						"TratM_dnds.txt",
						"HyF1_dnds.txt",
						"HyF2_dnds.txt",
						"HyM1_dnds.txt",
						"HyM3_dnds.txt",
						"hyloniscus_all_dnds.txt",
						"Tri5_dnds.txt",
						"Tri75_dnds.txt",
						"Tri170_dnds.txt",
						"Tri85_dnds.txt",
						"Tri85_babies_dnds.txt",
						"trichoniscus_novel_dnds.txt",
						"trichoniscus_identical_dnds.txt",
						"hyloniscus_lowfreq_dnds.txt"
				)

file.names <- sprintf("data/%s", file.names)

dnds.summary.data <- data.frame(	sample=c(sample.names),
									covered.nsites=NA,
									covered.ssites=NA,
									covered.nsnps=NA,
									covered.ssnps=NA
                            )


for (n in 1:length(sample.names)) {
	cur.sample <- sample.names[n]
	cur.file <- file.names[n]
	cur.data <- read.table(file=cur.file, header=F, sep="\t", stringsAsFactors=F, col.names=c("transcript_ID", "start", "stop", "strand", "total.nsites", "total.ssites", "covered.nsites", "covered.ssites", "total.nsnps", "total.ssnps", "covered.nsnps", "covered.ssnps"))

	dnds.summary.data$sample[n] <- cur.sample
	dnds.summary.data$covered.nsites[n] <- sum(cur.data$covered.nsites)
	dnds.summary.data$covered.ssites[n] <- sum(cur.data$covered.ssites)
	dnds.summary.data$covered.nsnps[n] <- sum(cur.data$covered.nsnps)
	dnds.summary.data$covered.ssnps[n] <- sum(cur.data$covered.ssnps)
}

dnds.summary.data$snp_freq <- (dnds.summary.data$covered.nsnps + dnds.summary.data$covered.ssnps) / (dnds.summary.data$covered.nsites + dnds.summary.data$covered.ssites)
dnds.summary.data$dN <- dnds.summary.data$covered.nsnps / dnds.summary.data$covered.nsites
dnds.summary.data$dS <- dnds.summary.data$covered.ssnps / dnds.summary.data$covered.ssites
dnds.summary.data$dN_dS <- dnds.summary.data$dN / dnds.summary.data$dS

text.summary.table <- format(dnds.summary.data, digits=3)

write.table(text.summary.table, file="data/snp_summary_table_4.txt", quote=F, sep="\t", row.names=F, col.names=T)
