# Supplementary material for: Patterns of molecular evolution in a parthenogenic terrestrial isopod (Trichoniscus pusillus)
Source: PeerJ. 2024 Jul 23;12:e17780. doi: 10.7717/peerj.17780 (PMC11276757; doi:10.7717/peerj.17780)
Supplement: Supplemental Information 2 [file peerj-12-17780-s002.zip › Yarbrough_Chandler_Code/5_snp_effects/5C_analyze_snp_effects_trichoniscus_combined.sh]

#!/bin/bash

#SBATCH -J tri_snps_combined
#SBATCH -o tri_snps_combined_%j.txt
#SBATCH -e tri_snps_combined_%j.err
#SBATCH -p node #submit to the regular
#SBATCH --nodes=1 #number of requested nodes
#SBATCH --mem=32gb #memory per node
#SBATCH --ntasks-per-node=4 #number of tasks per node
#SBATCH --mail-type=ALL #send email for ALL, BEGIN, END, or FAIL
#SBATCH --mail-user=christopher.chandler@oswego.edu #the email address for job-related emails

#############################################

SPECIES=trichoniscus

#BCFTools
export PATH=${PATH}:/home/Christopher.chandler/tools/bcftools-1.15.1

#HTSlib including bgzip
export PATH=${PATH}:/home/Christopher.chandler/tools/htslib-1.15.1

#sambamba
export PATH=${PATH}:/home/Christopher.chandler/tools/sambamba

SNPQUALTHRESH=30
GTQUALTHRESH=30
DEPTHTHRESH=20

#####################################################
#####################################################

cd ${HOME}/trichoniscus/snps

mkdir -p ${SPECIES}_genotype_analysis
cd ${SPECIES}_genotype_analysis

#relevant header lines for the VCF files showing samples:
#CHROM  POS     ID      REF     ALT     QUAL    FILTER  INFO    FORMAT  Tri85_babies    Tri85   Tri5    Tri75   Tri170
#CHROM  POS     ID      REF     ALT     QUAL    FILTER  INFO    FORMAT  HyM3    HyM1    HyF2    HyF1
#CHROM  POS     ID      REF     ALT     QUAL    FILTER  INFO    FORMAT  TratM   TratF


#get the list of "clean" transcripts [mains with full coding sequences]
grep '^>' ${HOME}/trichoniscus/coding_predictions/predictions_${SPECIES}_main_full/PEP_sequences.fa | sed 's/>//' | awk '{print $1 "\t" 0 "\t" 9999999}' > ${SPECIES}_clean_transcripts.txt
  
cp ../all/${SPECIES}_all_snps.vcf ${SPECIES}_snps_raw.vcf
bgzip -f ${SPECIES}_snps_raw.vcf
bcftools index ${SPECIES}_snps_raw.vcf.gz
  
#keep sites in the clean transcripts, with:
# --overall SNP qual at least ...
# --all samples have depth of at least ...
# --all samples have genotype quality of at least ...
# --no samples have a missing genotype at the locus of interest

bcftools view --regions-file ${SPECIES}_clean_transcripts.txt \
                ${SPECIES}_snps_raw.vcf.gz |
  bcftools filter -i "QUAL >= ${SNPQUALTHRESH}" |
  bcftools filter -e "FORMAT/DP < ${DEPTHTHRESH}" |
  bcftools filter -e "FORMAT/GQ < ${GTQUALTHRESH}" |
  bcftools filter -e "FORMAT/GT = \".\" " > ${SPECIES}_snps_filter1.vcf
  
#Reformat
bcftools query -f "%CHROM\t%POS\t.\t%REF\t%ALT\t%AB[\t%GT]\n" ${SPECIES}_snps_filter1.vcf > ${SPECIES}_snps_filter1.genotypes.txt
  
#Remove SNPs where all individuals are 1/1/1 (false "SNPs" resulting from assembly errors)
cat ${SPECIES}_snps_filter1.genotypes.txt |
    awk '{
      if (!(($7=="1/1/1") && ($8=="1/1/1") && ($9=="1/1/1") && ($10=="1/1/1") && ($11=="1/1/1"))) {print $0}
    }' > ${SPECIES}_snps_filter2.genotypes.txt
    
  
#Define paths to transcripts and annotation
REF_TRANSCRIPTS=${HOME}/trichoniscus/final_assemblies/${SPECIES}_final_main.fasta
REF_ANNOTATIONS=${HOME}/trichoniscus/coding_predictions/predictions_${SPECIES}_main_full/annotation.gtf
  
#Remove SNPs outside of non-coding regions
python ../filter_cds_snps.py ${REF_ANNOTATIONS} \
                             ${SPECIES}_snps_filter2.genotypes.txt \
                             ${SPECIES}_snps_filter3.genotypes.txt
  
#Now get list of *all* covered sites -- sites where every trichoniscus individual has depth of at least 20, even if there
# is no SNP at that location
cp ${SPECIES}_clean_transcripts.txt TEMP_ANNOTATIONS.bed
for CURSAMPLE in Tri5 Tri75 Tri85 Tri170
do
  CURBAM=${HOME}/trichoniscus/mapping/all/${SPECIES}/${CURSAMPLE}_properpairs_markeddups_rgs_all.bam
  sambamba depth base --min-coverage=${DEPTHTHRESH} \
    -L TEMP_ANNOTATIONS.bed \
    ${CURBAM} | awk '{print $1"_POS_"$2"\t"$3}' | grep -v "^REF" > DEPTH_${CURSAMPLE}.txt
  sort -k 1,1 DEPTH_${CURSAMPLE}.txt > DEPTH_${CURSAMPLE}_sorted.txt
done
#note -- the coordinates in this depth file are 0-based, just like BED format
join -1 1 -2 1 DEPTH_Tri5_sorted.txt DEPTH_Tri75_sorted.txt > TEMP2
join -1 1 -2 1 TEMP2 DEPTH_Tri85_sorted.txt > TEMP3
join -1 1 -2 1 TEMP3 DEPTH_Tri170_sorted.txt > TEMP4
cat TEMP4 | sed 's/_POS_/\t/' | awk '{print $1 "\t" $2 "\t" ($3 + $4 + $5 + $6)}' > depth_combined.txt

rm TEMP_ANNOTATIONS.bed
rm DEPTH_*
rm TEMP2 TEMP3 TEMP4 
  
#get potentially novel SNPs -- sites where
# some samples are triple-homozygous and others have 1 "mutant" allele
# i.e., either:
#      A) everyone is 0/0/0 and 0/0/1
#      or
#      B) everyone is 1/1/1 and 0/1/1
for N in 2 3
do
  cat ${SPECIES}_snps_filter${N}.genotypes.txt  |
      awk '{
      keep_1=1;
      keep_2=1;
      keep_3=0;
      last_geno=".";
      for (i=8; i<=NF; i++)  { if (!(($i=="0/0/0") || ($i=="0/0/1"))) {keep_1=0};
                               if (!(($i=="1/1/1") || ($i=="0/1/1"))) {keep_2=0};
                               if (($i != last_geno) && (last_geno != ".")) {keep_3=1};
                               last_geno=$i;
                              }
      if (((keep_1 || keep_2) && (keep_3))) {print $0};
     }' > ${SPECIES}_novel_filter${N}.txt
done


#get triallelic SNPs -- sites where
# there is at least one tri-allelic sample (0/1/2)
for N in 2 3
do
  cat ${SPECIES}_snps_filter${N}.genotypes.txt  |
      awk '{
      if (($8=="0/1/2") || ($9=="0/1/2") || ($10=="0/1/2") || ($11=="0/1/2")) {
        print $0;
      }
     }' > ${SPECIES}_triallelic_filter${N}.txt
done

#get sets combining the novel and triallelic SNPs
for N in 2 3
do
  cat ${SPECIES}_novel_filter${N}.txt ${SPECIES}_triallelic_filter${N}.txt > ${SPECIES}_novel_plus_triallelic_filter${N}.txt
done
    
#get SNPs where all samples (other than the "babies") are identical
for N in 2 3
do
  cat ${SPECIES}_snps_filter${N}.genotypes.txt  |
      awk '{
      keep_it=1;
      for (i=9; i<=NF; i++)  { if ($i != $8) {keep_it = 0} 
                              }
      if ((keep_it)) {print $0};
     }' > ${SPECIES}_identical_filter${N}.txt
done

cut -f 1 depth_combined.txt | sort | uniq -c | awk '{if ($1 >= 3) {print $2}}' > TEMP_covered_transcripts_COMBINED.txt
    
#keep only annotations that have covered sites
cat ${REF_ANNOTATIONS} | awk '{if ($3 == "CDS") {print $0}}' | sort -k 1,1 > TEMP_COMBINED.gtf
join -t $'\t' TEMP_covered_transcripts_COMBINED.txt TEMP_COMBINED.gtf > covered_annotations.gtf

rm TEMP*


############################################################

# Look at pN, pS, and pN/pS

# for this part, use ${SPECIES}_snps_filter3.genotypes.txt because it only includes
#    SNPs in coding region


#All SNPs
python ../snp_effects.py ${REF_TRANSCRIPTS} \
                               covered_annotations.gtf \
                               ${SPECIES}_snps_filter3.genotypes.txt \
                               depth_combined.txt \
                               ${SPECIES}_all_dnds.txt > LOG_dnds.txt

#Candidate novel/recent SNPs
python ../snp_effects.py ${REF_TRANSCRIPTS} \
                               covered_annotations.gtf \
                               ${SPECIES}_novel_filter3.txt \
                               depth_combined.txt \
                               ${SPECIES}_novel_dnds.txt > LOG_dnds.txt

#Triallelic SNPs
python ../snp_effects.py ${REF_TRANSCRIPTS} \
                               covered_annotations.gtf \
                               ${SPECIES}_triallelic_filter3.txt \
                               depth_combined.txt \
                               ${SPECIES}_triallelic_dnds.txt > LOG_dnds.txt


#Candidate novel/recent PLUS triallelic SNPs
python ../snp_effects.py ${REF_TRANSCRIPTS} \
                               covered_annotations.gtf \
                               ${SPECIES}_novel_plus_triallelic_filter3.txt \
                               depth_combined.txt \
                               ${SPECIES}_novel_plus_triallelic_dnds.txt > LOG_dnds.txt


#Identical heterozygous SNPs
python ../snp_effects.py ${REF_TRANSCRIPTS} \
                               covered_annotations.gtf \
                               ${SPECIES}_identical_filter3.txt \
                               depth_combined.txt \
                               ${SPECIES}_identical_dnds.txt > LOG_dnds.txt
