# Supplementary material for: Patterns of molecular evolution in a parthenogenic terrestrial isopod (Trichoniscus pusillus)
Source: PeerJ. 2024 Jul 23;12:e17780. doi: 10.7717/peerj.17780 (PMC11276757; doi:10.7717/peerj.17780)
Supplement: Supplemental Information 2 [file peerj-12-17780-s002.zip › Yarbrough_Chandler_Code/5_snp_effects/5C_analyze_snp_effects_individuals.sh]

#!/bin/bash

#SBATCH -J hy_snps_combined
#SBATCH -o hy_snps_combined_%j.txt
#SBATCH -e hy_snps_combined_%j.err
#SBATCH -p node #submit to the regular
#SBATCH --nodes=1 #number of requested nodes
#SBATCH --mem=32gb #memory per node
#SBATCH --ntasks-per-node=4 #number of tasks per node
#SBATCH --mail-type=ALL #send email for ALL, BEGIN, END, or FAIL
#SBATCH --mail-user=christopher.chandler@oswego.edu #the email address for job-related emails

#############################################


#BCFTools
export PATH=${PATH}:/home/Christopher.chandler/tools/bcftools-1.15.1

#HTSlib including bgzip
export PATH=${PATH}:/home/Christopher.chandler/tools/htslib-1.15.1

#sambamba
export PATH=${PATH}:/home/Christopher.chandler/tools/sambamba

SNPQUALTHRESH=30
GTQUALTHRESH=30
DEPTHTHRESH=20


#set the variables for the main loop
SPECIES[1]=trichoniscus; INDIVIDUAL[1]=Tri85 ; IND_INDEX[1]=1
SPECIES[2]=trichoniscus; INDIVIDUAL[2]=Tri5 ; IND_INDEX[2]=2
SPECIES[3]=trichoniscus; INDIVIDUAL[3]=Tri75 ; IND_INDEX[3]=3
SPECIES[4]=trichoniscus; INDIVIDUAL[4]=Tri170 ; IND_INDEX[4]=4
SPECIES[5]=hyloniscus; INDIVIDUAL[5]=HyM3 ; IND_INDEX[5]=0
SPECIES[6]=hyloniscus; INDIVIDUAL[6]=HyM1 ; IND_INDEX[6]=1
SPECIES[7]=hyloniscus; INDIVIDUAL[7]=HyF2 ; IND_INDEX[7]=2
SPECIES[8]=hyloniscus; INDIVIDUAL[8]=HyF1 ; IND_INDEX[8]=3
SPECIES[9]=trachelipus; INDIVIDUAL[9]=TratM ; IND_INDEX[9]=0
SPECIES[10]=trachelipus; INDIVIDUAL[10]=TratF ; IND_INDEX[10]=1
SPECIES[11]=trichoniscus; INDIVIDUAL[11]=Tri85_babies ; IND_INDEX[11]=0


#####################################################
#####################################################

cd ${HOME}/trichoniscus/snps

mkdir -p individual_snp_analysis
cd individual_snp_analysis

#relevant header lines for the VCF files showing samples:
#CHROM  POS     ID      REF     ALT     QUAL    FILTER  INFO    FORMAT  Tri85_babies    Tri85   Tri5    Tri75   Tri170
#CHROM  POS     ID      REF     ALT     QUAL    FILTER  INFO    FORMAT  HyM3    HyM1    HyF2    HyF1
#CHROM  POS     ID      REF     ALT     QUAL    FILTER  INFO    FORMAT  TratM   TratF

for N in 1 2 3 4 5 6 7 8 9 10 11
do
  CURSAMPLE=${INDIVIDUAL[${N}]}
  CURSPECIES=${SPECIES[${N}]}
  CURINDEX=${IND_INDEX[${N}]}
  
  mkdir -p ${CURSAMPLE}
  cd ${CURSAMPLE}
  
  #####
  
  #keep sites in the clean transcripts, with:
  # --overall SNP qual at least ...
  # --current sample has depth of at least ...
  # --current sample has genotype quality of at least ...
  # --current sample is heterozygous
  bcftools view --regions-file ../../${CURSPECIES}_genotype_analysis/${CURSPECIES}_clean_transcripts.txt \
                  ../../${CURSPECIES}_genotype_analysis/${CURSPECIES}_snps_raw.vcf.gz |
  bcftools filter -i "QUAL >= ${SNPQUALTHRESH}" |
  bcftools filter -i "FORMAT/DP[${CURINDEX}] >= ${DEPTHTHRESH}" |
  bcftools filter -i "FORMAT/GQ[${CURINDEX}] >= ${GTQUALTHRESH}" |
  bcftools filter -i "FORMAT/GT[${CURINDEX}] = \"RA\"" > ${CURSAMPLE}_het.vcf
  
  bcftools query -f "%CHROM\t%POS\t.\t%REF\t%ALT\t%AB[\t%GT]\n" ${CURSAMPLE}_het.vcf > ${CURSAMPLE}_het.genotypes.txt
  
  REF_TRANSCRIPTS=${HOME}/trichoniscus/final_assemblies/${CURSPECIES}_final_main.fasta
  REF_ANNOTATIONS=${HOME}/trichoniscus/coding_predictions/predictions_${CURSPECIES}_main_full/annotation.gtf
  
  
  #get list of covered sites
  cp ../../${CURSPECIES}_genotype_analysis/${CURSPECIES}_clean_transcripts.txt TEMP_${CURSAMPLE}.bed
  CURBAM=${HOME}/trichoniscus/mapping/all/${CURSPECIES}/${CURSAMPLE}_properpairs_markeddups_rgs_all.bam
  sambamba depth base --min-coverage=${DEPTHTHRESH} \
   -L TEMP_${CURSAMPLE}.bed \
   ${CURBAM} | awk '{print $1"\t"$2"\t"$3}' | grep -v "^REF" > depth_${CURSAMPLE}.txt
  #note -- the coordinates in this depth file are 0-based, just like BED format
  
  #to speed things up, get a list of transcripts that actually have 3 or more covered bases in them
  # and then filter out annotations to just those
  
  cut -f 1 depth_${CURSAMPLE}.txt | sort | uniq -c | awk '{if ($1 >= 3) {print $2}}' > TEMP_covered_transcripts_${CURSAMPLE}.txt
    
  #keep only annotations that have covered sites
  cat ${REF_ANNOTATIONS} | awk '{if ($3 == "CDS") {print $0}}' | sort -k 1,1 > TEMP_${CURSAMPLE}.gtf
  join -t $'\t' TEMP_covered_transcripts_${CURSAMPLE}.txt TEMP_${CURSAMPLE}.gtf > ${CURSAMPLE}_covered_annotations.gtf
  
  rm TEMP*


  python ../../snp_effects.py ${REF_TRANSCRIPTS} \
                              ${CURSAMPLE}_covered_annotations.gtf \
                              ${CURSAMPLE}_het.genotypes.txt \
                              depth_${CURSAMPLE}.txt \
                              ${CURSAMPLE}_dnds.txt > ../LOG_dnds.txt
  
  cd ..
done
