# Supplementary material for: Patterns of molecular evolution in a parthenogenic terrestrial isopod (Trichoniscus pusillus)
Source: PeerJ. 2024 Jul 23;12:e17780. doi: 10.7717/peerj.17780 (PMC11276757; doi:10.7717/peerj.17780)
Supplement: Supplemental Information 2 [file peerj-12-17780-s002.zip › Yarbrough_Chandler_Code/6_orthofinder_dnds/6B_dnds_CF0.sh]

#!/bin/bash

#SBATCH -J dnds_CF0
#SBATCH -o dnds_CF0%j.txt
#SBATCH -e dnds_CF0%j.err
#SBATCH -p node #submit to the regular
#SBATCH --nodes=1 #number of requested nodes
#SBATCH --mem=64gb #memory per node
#SBATCH --ntasks-per-node=8 #number of tasks per node
#SBATCH --mail-type=ALL #send email for ALL, BEGIN, END, or FAIL
#SBATCH --mail-user=christopher.chandler@oswego.edu #the email address for job-related emails

#############################################

#seqtk & seqkit
export PATH=${PATH}:/home/Christopher.chandler/tools/seqtk-1.3
export PATH=${PATH}:/home/Christopher.chandler/tools/seqkit_2.2.0

#muscle
export PATH=${PATH}:/home/Christopher.chandler/tools/muscle

#pal2nal
export PATH=${PATH}:/home/Christopher.chandler/tools/pal2nal.v14

#raxml
export PATH=${PATH}:/home/Christopher.chandler/tools/standard-RAxML

#paml
export PATH=${PATH}:/home/Christopher.chandler/tools/paml4.9j/bin

ANNOTATION_DIR=/home/Christopher.chandler/trichoniscus/coding_predictions

ORTHORESULTS_DIR=/home/Christopher.chandler/trichoniscus/orthofinder/main_full/data/OrthoFinder/Results_Jul25


#####################################################
#####################################################

cd ${HOME}/trichoniscus/
mkdir -p dnds_cf0
cd dnds_cf0

#first get the data:
#  copy the species tree
#  and the orthogroup data
cp ${ORTHORESULTS_DIR}/Species_Tree/SpeciesTree_rooted_node_labels.txt ./rooted_tree.txt

#gather the DNA sequences of coding regions for all species
for SPECIES in hyloniscus trichoniscus trachelipus
do
  cp ${ANNOTATION_DIR}/predictions_${SPECIES}_main_full/ORF_sequences.fasta ./${SPECIES}_ORFS.fasta
done
cat *_ORFS.fasta > ORFs_all_species.fasta

echo -e 'gene\tsp1\tsp2\tdN\tdS\tdNdS_ratio' > compiled_pairwise_dnds.txt

#get the list of genes
ls -hl ${ORTHORESULTS_DIR}/Single_Copy_Orthologue_Sequences | grep '.fa' | awk '{print $9}' | sed 's/.fa//' > orthogroup_IDs.txt

mkdir -p TEMP
cd TEMP


while read X
do
  echo $X
done < ../orthogroup_IDs.txt

#gather the amino acid sequences for specific 1-1-1 (single copy) orthogroups
while read X
do

  #get amino acids
  cp ${ORTHORESULTS_DIR}/Single_Copy_Orthologue_Sequences/${X}.fa .

  #get corresponding DNA coding sequences
  grep '^>' ${X}.fa | sed 's/>//' > ${X}_seq_IDs.txt
  seqtk subseq ../ORFs_all_species.fasta ${X}_seq_IDs.txt > ${X}_DNA.fasta

  #rename sequences to just their species and convert them to single-line fasta
  sed '/^>/ s/_main.*//' ${X}.fa | seqkit sort -n -w 0 > ${X}_spnames.fa
  sed '/^>/ s/_main.*//' ${X}_DNA.fasta | seqkit sort -n -w 0 > ${X}_DNA_spnames.fasta
    
  #align the AA sequences
  muscle -align ${X}_spnames.fa -output ${X}_aligned.fa
  
  #back-convert the AA alignment to a DNA alignment
  pal2nal.pl ${X}_aligned.fa ${X}_DNA_spnames.fasta -nogap -output paml > ${X}_ORFs_aligned_nogaps.phylip
  
  
  #note if doing only 3 species, there's only one possible tree (PAML works with unrooted trees)
  # when adding a 4th species, use the species tree and RAxML to get branch lengths and then
  # pass those to CodeML as in Brandt et al papers and others:
  # --Effective purifying selection in ancient asexual oribatid mites
  # --No signal of deleterious mutation accumulation in conserved gene sequences of extant asexual hexapods
  # --Consequences of Asexuality in Natural Populations: Insights from Stick Insects, Bast et al.
  #RAxML gives a "TOO FEW SPECIES" error when you try to run it with just three species
  #then pass the results into CodeML component of PAML
  
  #but for now we are doing simple pairwise comparisons (runmode=-2)
  
  ####GENERATE THE CODEML.CTL FILE for free model
  echo "      seqfile = ${X}_ORFs_aligned_nogaps.phylip" > codeml.ctl
  echo "     treefile = tree.txt" >> codeml.ctl
  echo "      outfile = free" >> codeml.ctl
  echo "" >> codeml.ctl
  echo "        noisy = 9  * 0,1,2,3,9: how much rubbish on the screen" >> codeml.ctl
  echo "      verbose = 1  * 0: concise; 1: detailed, 2: too much" >> codeml.ctl
  echo "      runmode = -2  * 0: user tree;  1: semi-automatic;  2: automatic" >> codeml.ctl
  echo "                   * 3: StepwiseAddition; (4,5):PerturbationNNI; -2: pairwise" >> codeml.ctl
  echo "" >> codeml.ctl
  echo "      seqtype = 1  * 1:codons; 2:AAs; 3:codons-->AAs" >> codeml.ctl
  echo "    CodonFreq = 0  * 0:1/61 each, 1:F1X4, 2:F3X4, 3:codon table" >> codeml.ctl
  echo "" >> codeml.ctl
  echo "*        ndata = 10" >> codeml.ctl
  echo "        clock = 0  * 0:no clock, 1:clock; 2:local clock; 3:CombinedAnalysis" >> codeml.ctl
  echo "       aaDist = 0  * 0:equal, +:geometric; -:linear, 1-6:G1974,Miyata,c,p,v,a" >> codeml.ctl
  echo "   aaRatefile = dat/jones.dat  * only used for aa seqs with model=empirical(_F)" >> codeml.ctl
  echo "                   * dayhoff.dat, jones.dat, wag.dat, mtmam.dat, or your own" >> codeml.ctl
  echo "" >> codeml.ctl
  echo "        model = 1" >> codeml.ctl
  echo "                   * models for codons:" >> codeml.ctl
  echo "                       * 0:one, 1:b, 2:2 or more dN/dS ratios for branches" >> codeml.ctl
  echo "                   * models for AAs or codon-translated AAs:" >> codeml.ctl
  echo "                       * 0:poisson, 1:proportional, 2:Empirical, 3:Empirical+F" >> codeml.ctl
  echo "                       * 6:FromCodon, 7:AAClasses, 8:REVaa_0, 9:REVaa(nr=189)" >> codeml.ctl
  echo "" >> codeml.ctl
  echo "      NSsites = 0  * 0:one w;1:neutral;2:selection; 3:discrete;4:freqs;" >> codeml.ctl
  echo "                   * 5:gamma;6:2gamma;7:beta;8:beta&w;9:beta&gamma;" >> codeml.ctl
  echo "                   * 10:beta&gamma+1; 11:beta&normal>1; 12:0&2normal>1;" >> codeml.ctl
  echo "                   * 13:3normal>0" >> codeml.ctl
  echo "" >> codeml.ctl
  echo "        icode = 0  * 0:universal code; 1:mammalian mt; 2-10:see below" >> codeml.ctl
  echo "        Mgene = 0" >> codeml.ctl
  echo "                   * codon: 0:rates, 1:separate; 2:diff pi, 3:diff kapa, 4:all diff" >> codeml.ctl
  echo "                   * AA: 0:rates, 1:separate" >> codeml.ctl
  echo "" >> codeml.ctl
  echo "    fix_kappa = 0  * 1: kappa fixed, 0: kappa to be estimated" >> codeml.ctl
  echo "        kappa = 2  * initial or fixed kappa" >> codeml.ctl
  echo "    fix_omega = 0  * 1: omega or omega_1 fixed, 0: estimate " >> codeml.ctl
  echo "        omega = .4 * initial or fixed omega, for codons or codon-based AAs" >> codeml.ctl
  echo "" >> codeml.ctl
  echo "    fix_alpha = 1  * 0: estimate gamma shape parameter; 1: fix it at alpha" >> codeml.ctl
  echo "        alpha = 0. * initial or fixed alpha, 0:infinity (constant rate)" >> codeml.ctl
  echo "       Malpha = 0  * different alphas for genes" >> codeml.ctl
  echo "        ncatG = 8  * # of categories in dG of NSsites models" >> codeml.ctl
  echo "" >> codeml.ctl
  echo "        getSE = 0  * 0: dont want them, 1: want S.E.s of estimates" >> codeml.ctl
  echo " RateAncestor = 1  * (0,1,2): rates (alpha>0) or ancestral states (1 or 2)" >> codeml.ctl
  echo "" >> codeml.ctl
  echo "   Small_Diff = .5e-6" >> codeml.ctl
  echo "    cleandata = 1  * remove sites with ambiguity data (1:yes, 0:no)?" >> codeml.ctl
  echo "*  fix_blength = 1  * 0: ignore, -1: random, 1: initial, 2: fixed, 3: proportional" >> codeml.ctl
  echo "       method = 0  * Optimization method 0: simultaneous; 1: one branch a time" >> codeml.ctl
  echo "" >> codeml.ctl
  echo "* Genetic codes: 0:universal, 1:mammalian mt., 2:yeast mt., 3:mold mt.," >> codeml.ctl
  echo "* 4: invertebrate mt., 5: ciliate nuclear, 6: echinoderm mt., " >> codeml.ctl
  echo "* 7: euplotid mt., 8: alternative yeast nu. 9: ascidian mt., " >> codeml.ctl
  echo "* 10: blepharisma nu." >> codeml.ctl
  echo "* These codes correspond to transl_table 1 to 11 of GENEBANK." >> codeml.ctl

  #run it 
  codeml
  
  #now gather the results
  #can be found in file rst
  #comparison 3-1 = trachelipus to trichoniscus
  #comparison 3-2 = trachelipus to hyloniscus
  #gene, sp1, sp2, dN, dS, dN/dS
  cat rst | awk -v X=${X} '{if (($1 == "3") && ($2 == "1")) {print X "\ttrachelipus\ttrichoniscus\t" $5 "\t" $6 "\t" $7 }}' >> ../compiled_pairwise_dnds.txt
  cat rst | awk -v X=${X} '{if (($1 == "3") && ($2 == "2")) {print X "\ttrachelipus\thyloniscus\t" $5 "\t" $6 "\t" $7 }}' >> ../compiled_pairwise_dnds.txt

  rm *  
done < ../orthogroup_IDs.txt
