# Supplementary material for: Patterns of molecular evolution in a parthenogenic terrestrial isopod (Trichoniscus pusillus)
Source: PeerJ. 2024 Jul 23;12:e17780. doi: 10.7717/peerj.17780 (PMC11276757; doi:10.7717/peerj.17780)
Supplement: Supplemental Information 2 [file peerj-12-17780-s002.zip › Yarbrough_Chandler_Code/6_orthofinder_dnds/analyze_dnds_SuppFigs.R]

library(ggplot2)
library(gridExtra)

########################################################################
########################################################################

#set up the plot
pdf("SuppFig1.pdf", height=12, width=12)

########################################################################
########################################################################
# Do cf0

long.data <- read.table("compiled_pairwise_dnds_cf0.txt", header=T)

#re-label species names
long.data$sp2[long.data$sp2 == "trichoniscus"] <- "T. pusillus"
long.data$sp2[long.data$sp2 == "hyloniscus"] <- "H. riparius"

wide.data.1 <- long.data[long.data$sp2=="T. pusillus",]
wide.data.2 <- long.data[long.data$sp2=="H. riparius",]

wide.data <- cbind(wide.data.1, wide.data.2)
colnames(wide.data)[4] <- "dN.tri"
colnames(wide.data)[5] <- "dS.tri"
colnames(wide.data)[6] <- "dNdS_ratio.tri"
colnames(wide.data)[10] <- "dN.hy"
colnames(wide.data)[11] <- "dS.hy"
colnames(wide.data)[12] <- "dNdS_ratio.hy"

wide.data <- wide.data[,c("gene", "dN.tri", "dS.tri", "dNdS_ratio.tri", "dN.hy", "dS.hy", "dNdS_ratio.hy")]

#nonparametric tests for differences in dN, dS, and the ratio
dN.test <- wilcox.test(wide.data$dN.tri, wide.data$dN.hy, paired=T)
dS.test <- wilcox.test(wide.data$dS.tri, wide.data$dS.hy, paired=T)
dNdS.test <- wilcox.test(wide.data$dNdS_ratio.tri, wide.data$dNdS_ratio.hy, paired=T)

c(median(wide.data$dN.tri, na.rm=T), median(wide.data$dN.hy, na.rm=T))
c(median(wide.data$dS.tri, na.rm=T), median(wide.data$dS.hy, na.rm=T))
c(median(wide.data$dNdS_ratio.tri, na.rm=T), median(wide.data$dNdS_ratio.hy, na.rm=T))

dN.text1 <- sprintf("T. pusillus median: %1.3f", median(wide.data$dN.tri, na.rm=T))
dN.text2 <- sprintf("H. riparius median: %1.3f", median(wide.data$dN.hy, na.rm=T))
dN.text3 <- sprintf("Wilcoxon signed rank test p = %.3e", dN.test$p.value)
dN.text.comb <- paste(dN.text1, dN.text2, dN.text3, sep="\n")

dS.text1 <- sprintf("T. pusillus median: %1.3f", median(wide.data$dS.tri, na.rm=T))
dS.text2 <- sprintf("H. riparius median: %1.3f", median(wide.data$dS.hy, na.rm=T))
dS.text3 <- sprintf("Wilcoxon signed rank test p = %.3e", dS.test$p.value)
dS.text.comb <- paste(dS.text1, dS.text2, dS.text3, sep="\n")

dNdS.text1 <- sprintf("T. pusillus median: %1.3f", median(wide.data$dNdS_ratio.tri, na.rm=T))
dNdS.text2 <- sprintf("H. riparius median: %1.3f", median(wide.data$dNdS_ratio.hy, na.rm=T))
dNdS.text3 <- sprintf("Wilcoxon signed rank test p = %.3e", dNdS.test$p.value)
dNdS.text.comb <- paste(dNdS.text1, dNdS.text2, dNdS.text3, sep="\n")


fill.color <- "#DDDDDD"
line.color <- "#AAAAAA"

#make violin plots
long.data$sp2 <- factor(long.data$sp2)

cf0.p.dN <- ggplot(data=long.data, aes(x=sp2, y=dN)) + 
         geom_violin(trim=T, fill=fill.color, color=line.color) + 
         geom_boxplot(width=0.1) +
         ylim(0,0.6) +
         coord_flip() +
         labs(x="Model with equal codon frequencies\n(CodonFreq=0)", y="dN") +
         theme_classic() + 
         annotate("text", x=2.5, y=0, label=dN.text.comb, size=3, hjust=0, vjust=1) 

cf0.p.dS <- ggplot(data=long.data, aes(x=sp2, y=dS)) + 
         geom_violin(trim=T, fill=fill.color, color=line.color) + 
         geom_boxplot(width=0.1) +
         ylim(0,5.5) +
         coord_flip() + 
         labs(x="", y="dS") +
         theme_classic() + 
         annotate("text", x=2.5, y=0, label=dS.text.comb, size=3, hjust=0, vjust=1) 

cf0.p.dNdS <- ggplot(data=long.data, aes(x=sp2, y=dNdS_ratio)) + 
         geom_violin(trim=T, fill=fill.color, color=line.color) + 
         geom_boxplot(width=0.1) +
         ylim(0,0.175) +
         coord_flip() + 
         labs(x="", y="dN/dS") +
         theme_classic() + 
         annotate("text", x=2.5, y=0, label=dNdS.text.comb, size=3, hjust=0, vjust=1) 


########################################################################
########################################################################
# Do cf1

long.data <- read.table("compiled_pairwise_dnds_cf1.txt", header=T)

#re-label species names
long.data$sp2[long.data$sp2 == "trichoniscus"] <- "T. pusillus"
long.data$sp2[long.data$sp2 == "hyloniscus"] <- "H. riparius"

wide.data.1 <- long.data[long.data$sp2=="T. pusillus",]
wide.data.2 <- long.data[long.data$sp2=="H. riparius",]

wide.data <- cbind(wide.data.1, wide.data.2)
colnames(wide.data)[4] <- "dN.tri"
colnames(wide.data)[5] <- "dS.tri"
colnames(wide.data)[6] <- "dNdS_ratio.tri"
colnames(wide.data)[10] <- "dN.hy"
colnames(wide.data)[11] <- "dS.hy"
colnames(wide.data)[12] <- "dNdS_ratio.hy"

wide.data <- wide.data[,c("gene", "dN.tri", "dS.tri", "dNdS_ratio.tri", "dN.hy", "dS.hy", "dNdS_ratio.hy")]

#nonparametric tests for differences in dN, dS, and the ratio
dN.test <- wilcox.test(wide.data$dN.tri, wide.data$dN.hy, paired=T)
dS.test <- wilcox.test(wide.data$dS.tri, wide.data$dS.hy, paired=T)
dNdS.test <- wilcox.test(wide.data$dNdS_ratio.tri, wide.data$dNdS_ratio.hy, paired=T)

c(median(wide.data$dN.tri, na.rm=T), median(wide.data$dN.hy, na.rm=T))
c(median(wide.data$dS.tri, na.rm=T), median(wide.data$dS.hy, na.rm=T))
c(median(wide.data$dNdS_ratio.tri, na.rm=T), median(wide.data$dNdS_ratio.hy, na.rm=T))

dN.text1 <- sprintf("T. pusillus median: %1.3f", median(wide.data$dN.tri, na.rm=T))
dN.text2 <- sprintf("H. riparius median: %1.3f", median(wide.data$dN.hy, na.rm=T))
dN.text3 <- sprintf("Wilcoxon signed rank test p = %.3e", dN.test$p.value)
dN.text.comb <- paste(dN.text1, dN.text2, dN.text3, sep="\n")

dS.text1 <- sprintf("T. pusillus median: %1.3f", median(wide.data$dS.tri, na.rm=T))
dS.text2 <- sprintf("H. riparius median: %1.3f", median(wide.data$dS.hy, na.rm=T))
dS.text3 <- sprintf("Wilcoxon signed rank test p = %.3e", dS.test$p.value)
dS.text.comb <- paste(dS.text1, dS.text2, dS.text3, sep="\n")

dNdS.text1 <- sprintf("T. pusillus median: %1.3f", median(wide.data$dNdS_ratio.tri, na.rm=T))
dNdS.text2 <- sprintf("H. riparius median: %1.3f", median(wide.data$dNdS_ratio.hy, na.rm=T))
dNdS.text3 <- sprintf("Wilcoxon signed rank test p = %.3e", dNdS.test$p.value)
dNdS.text.comb <- paste(dNdS.text1, dNdS.text2, dNdS.text3, sep="\n")


fill.color <- "#DDDDDD"
line.color <- "#AAAAAA"

#make violin plots
long.data$sp2 <- factor(long.data$sp2)

cf1.p.dN <- ggplot(data=long.data, aes(x=sp2, y=dN)) + 
         geom_violin(trim=T, fill=fill.color, color=line.color) + 
         geom_boxplot(width=0.1) +
         ylim(0,0.6) +
         coord_flip() +
         labs(x="Codon frequencies estimated from\naverage nucleotide frequencies\n(CodonFreq=1)", y="dN") +
         theme_classic() + 
         annotate("text", x=2.5, y=0, label=dN.text.comb, size=3, hjust=0, vjust=1)
         
cf1.p.dS <- ggplot(data=long.data, aes(x=sp2, y=dS)) + 
         geom_violin(trim=T, fill=fill.color, color=line.color) + 
         geom_boxplot(width=0.1) +
         ylim(0,5.5) +
         coord_flip() + 
         labs(x="", y="dS") +
         theme_classic() + 
         annotate("text", x=2.5, y=0, label=dS.text.comb, size=3, hjust=0, vjust=1) 

cf1.p.dNdS <- ggplot(data=long.data, aes(x=sp2, y=dNdS_ratio)) + 
         geom_violin(trim=T, fill=fill.color, color=line.color) + 
         geom_boxplot(width=0.1) +
         ylim(0,0.175) +
         coord_flip() + 
         labs(x="", y="dN/dS") +
         theme_classic() + 
         annotate("text", x=2.5, y=0, label=dNdS.text.comb, size=3, hjust=0, vjust=1) 


########################################################################
########################################################################
# Do cf2

long.data <- read.table("compiled_pairwise_dnds_cf2.txt", header=T)

#re-label species names
long.data$sp2[long.data$sp2 == "trichoniscus"] <- "T. pusillus"
long.data$sp2[long.data$sp2 == "hyloniscus"] <- "H. riparius"

wide.data.1 <- long.data[long.data$sp2=="T. pusillus",]
wide.data.2 <- long.data[long.data$sp2=="H. riparius",]

wide.data <- cbind(wide.data.1, wide.data.2)
colnames(wide.data)[4] <- "dN.tri"
colnames(wide.data)[5] <- "dS.tri"
colnames(wide.data)[6] <- "dNdS_ratio.tri"
colnames(wide.data)[10] <- "dN.hy"
colnames(wide.data)[11] <- "dS.hy"
colnames(wide.data)[12] <- "dNdS_ratio.hy"

wide.data <- wide.data[,c("gene", "dN.tri", "dS.tri", "dNdS_ratio.tri", "dN.hy", "dS.hy", "dNdS_ratio.hy")]

#nonparametric tests for differences in dN, dS, and the ratio
dN.test <- wilcox.test(wide.data$dN.tri, wide.data$dN.hy, paired=T)
dS.test <- wilcox.test(wide.data$dS.tri, wide.data$dS.hy, paired=T)
dNdS.test <- wilcox.test(wide.data$dNdS_ratio.tri, wide.data$dNdS_ratio.hy, paired=T)

c(median(wide.data$dN.tri, na.rm=T), median(wide.data$dN.hy, na.rm=T))
c(median(wide.data$dS.tri, na.rm=T), median(wide.data$dS.hy, na.rm=T))
c(median(wide.data$dNdS_ratio.tri, na.rm=T), median(wide.data$dNdS_ratio.hy, na.rm=T))

dN.text1 <- sprintf("T. pusillus median: %1.3f", median(wide.data$dN.tri, na.rm=T))
dN.text2 <- sprintf("H. riparius median: %1.3f", median(wide.data$dN.hy, na.rm=T))
dN.text3 <- sprintf("Wilcoxon signed rank test p = %.3e", dN.test$p.value)
dN.text.comb <- paste(dN.text1, dN.text2, dN.text3, sep="\n")

dS.text1 <- sprintf("T. pusillus median: %1.3f", median(wide.data$dS.tri, na.rm=T))
dS.text2 <- sprintf("H. riparius median: %1.3f", median(wide.data$dS.hy, na.rm=T))
dS.text3 <- sprintf("Wilcoxon signed rank test p = %.3e", dS.test$p.value)
dS.text.comb <- paste(dS.text1, dS.text2, dS.text3, sep="\n")

dNdS.text1 <- sprintf("T. pusillus median: %1.3f", median(wide.data$dNdS_ratio.tri, na.rm=T))
dNdS.text2 <- sprintf("H. riparius median: %1.3f", median(wide.data$dNdS_ratio.hy, na.rm=T))
dNdS.text3 <- sprintf("Wilcoxon signed rank test p = %.3e", dNdS.test$p.value)
dNdS.text.comb <- paste(dNdS.text1, dNdS.text2, dNdS.text3, sep="\n")


fill.color <- "#DDDDDD"
line.color <- "#AAAAAA"

#make violin plots
long.data$sp2 <- factor(long.data$sp2)

cf2.p.dN <- ggplot(data=long.data, aes(x=sp2, y=dN)) + 
         geom_violin(trim=T, fill=fill.color, color=line.color) + 
         geom_boxplot(width=0.1) +
         ylim(0,0.6) +
         coord_flip() +
         labs(x="Codon frequencies estimated from average\nnucleotide frequencies at the each codon position\n(CodonFreq=2)", y="dN") +
         theme_classic() + 
         annotate("text", x=2.5, y=0, label=dN.text.comb, size=3, hjust=0, vjust=1) 

cf2.p.dS <- ggplot(data=long.data, aes(x=sp2, y=dS)) + 
         geom_violin(trim=T, fill=fill.color, color=line.color) + 
         geom_boxplot(width=0.1) +
         ylim(0,5.5) +
         coord_flip() + 
         labs(x="", y="dS") +
         theme_classic() + 
         annotate("text", x=2.5, y=0, label=dS.text.comb, size=3, hjust=0, vjust=1) 

cf2.p.dNdS <- ggplot(data=long.data, aes(x=sp2, y=dNdS_ratio)) + 
         geom_violin(trim=T, fill=fill.color, color=line.color) + 
         geom_boxplot(width=0.1) +
         ylim(0,0.175) +
         coord_flip() + 
         labs(x="", y="dN/dS") +
         theme_classic() + 
         annotate("text", x=2.5, y=0, label=dNdS.text.comb, size=3, hjust=0, vjust=1) 


########################################################################
########################################################################


grid.arrange(cf0.p.dN, cf0.p.dS, cf0.p.dNdS, 
             cf1.p.dN, cf1.p.dS, cf1.p.dNdS,
             cf2.p.dN, cf2.p.dS, cf2.p.dNdS,
             ncol=3)
dev.off()

########################################################################
########################################################################
