# Supplementary material for: Patterns of molecular evolution in a parthenogenic terrestrial isopod (Trichoniscus pusillus)
Source: PeerJ. 2024 Jul 23;12:e17780. doi: 10.7717/peerj.17780 (PMC11276757; doi:10.7717/peerj.17780)
Supplement: Supplemental Information 2 [file peerj-12-17780-s002.zip › Yarbrough_Chandler_Code/6_orthofinder_dnds/compiled_pairwise_dnds_cf1.txt]

gene	sp1	sp2	dN	dS	dNdS_ratio
OG0002435	trachelipus	trichoniscus	0.0487	1.7311	0.0282
OG0002435	trachelipus	hyloniscus	0.0325	0.9136	0.0355
OG0002436	trachelipus	trichoniscus	0.2795	3.2521	0.0859
OG0002436	trachelipus	hyloniscus	0.2646	3.5321	0.0749
OG0002437	trachelipus	trichoniscus	0.0512	2.2143	0.0231
OG0002437	trachelipus	hyloniscus	0.0547	2.1685	0.0252
OG0002438	trachelipus	trichoniscus	0.0460	2.1045	0.0219
OG0002438	trachelipus	hyloniscus	0.0427	1.9111	0.0223
OG0002439	trachelipus	trichoniscus	0.3747	3.1748	0.1180
OG0002439	trachelipus	hyloniscus	0.3237	2.0324	0.1593
OG0002440	trachelipus	trichoniscus	0.0514	1.9802	0.0260
OG0002440	trachelipus	hyloniscus	0.0328	1.2186	0.0269
OG0002442	trachelipus	trichoniscus	0.0606	1.3808	0.0439
OG0002442	trachelipus	hyloniscus	0.1290	2.4977	0.0516
OG0002443	trachelipus	trichoniscus	0.0458	2.2387	0.0205
OG0002443	trachelipus	hyloniscus	0.0237	1.2782	0.0185
OG0002444	trachelipus	trichoniscus	0.2847	3.7211	0.0765
OG0002444	trachelipus	hyloniscus	0.2693	3.2903	0.0818
OG0002445	trachelipus	trichoniscus	0.1000	2.2818	0.0438
OG0002445	trachelipus	hyloniscus	0.1009	2.5724	0.0392
OG0002446	trachelipus	trichoniscus	0.1478	2.9958	0.0493
OG0002446	trachelipus	hyloniscus	0.1411	3.0924	0.0456
OG0002447	trachelipus	trichoniscus	0.0893	1.2046	0.0741
OG0002447	trachelipus	hyloniscus	0.1461	2.7586	0.0529
OG0002448	trachelipus	trichoniscus	0.2051	3.5885	0.0572
OG0002448	trachelipus	hyloniscus	0.2061	3.6931	0.0558
OG0002449	trachelipus	trichoniscus	0.1078	3.1329	0.0344
OG0002449	trachelipus	hyloniscus	0.1036	3.5409	0.0293
OG0002450	trachelipus	trichoniscus	0.2855	6.3854	0.0447
OG0002450	trachelipus	hyloniscus	0.2883	3.9956	0.0722
OG0002451	trachelipus	trichoniscus	0.1098	3.0025	0.0366
OG0002451	trachelipus	hyloniscus	0.1052	3.0122	0.0349
OG0002452	trachelipus	trichoniscus	0.2216	3.7900	0.0585
OG0002452	trachelipus	hyloniscus	0.2406	3.4443	0.0699
OG0002453	trachelipus	trichoniscus	0.5101	2.8050	0.1819
OG0002453	trachelipus	hyloniscus	0.5189	2.5324	0.2049
OG0002454	trachelipus	trichoniscus	0.0978	2.1776	0.0449
OG0002454	trachelipus	hyloniscus	0.0921	2.0866	0.0441
OG0002455	trachelipus	trichoniscus	0.2619	1.7998	0.1455
OG0002455	trachelipus	hyloniscus	0.3965	3.3833	0.1172
OG0002456	trachelipus	trichoniscus	0.5077	3.0219	0.1680
OG0002456	trachelipus	hyloniscus	0.4965	2.8125	0.1765
OG0002457	trachelipus	trichoniscus	0.2250	1.8794	0.1197
OG0002457	trachelipus	hyloniscus	0.2247	1.6736	0.1343
OG0002458	trachelipus	trichoniscus	0.0718	2.3546	0.0305
OG0002458	trachelipus	hyloniscus	0.0703	2.5598	0.0274
OG0002459	trachelipus	trichoniscus	0.0995	2.4771	0.0402
OG0002459	trachelipus	hyloniscus	0.0957	2.4319	0.0393
OG0002460	trachelipus	trichoniscus	0.3490	4.5571	0.0766
OG0002460	trachelipus	hyloniscus	0.3257	3.5716	0.0912
OG0002461	trachelipus	trichoniscus	0.9088	13.3332	0.0682
OG0002461	trachelipus	hyloniscus	0.9805	13.3949	0.0732
OG0002462	trachelipus	trichoniscus	0.0224	1.0751	0.0209
OG0002462	trachelipus	hyloniscus	0.0444	1.8951	0.0234
OG0002463	trachelipus	trichoniscus	0.2727	1.5450	0.1765
OG0002463	trachelipus	hyloniscus	0.3614	3.5046	0.1031
OG0002464	trachelipus	trichoniscus	0.1683	2.5131	0.0670
OG0002464	trachelipus	hyloniscus	0.1097	2.3661	0.0464
OG0002465	trachelipus	trichoniscus	0.0087	1.0439	0.0083
OG0002465	trachelipus	hyloniscus	0.0189	1.6133	0.0117
OG0002466	trachelipus	trichoniscus	0.0929	1.6407	0.0566
OG0002466	trachelipus	hyloniscus	0.0965	2.0273	0.0476
OG0002467	trachelipus	trichoniscus	0.3498	3.4424	0.1016
OG0002467	trachelipus	hyloniscus	0.3550	3.1167	0.1139
OG0002468	trachelipus	trichoniscus	0.1735	2.2241	0.0780
OG0002468	trachelipus	hyloniscus	0.1724	2.4538	0.0703
OG0002469	trachelipus	trichoniscus	0.1990	2.7843	0.0715
OG0002469	trachelipus	hyloniscus	0.2074	2.4770	0.0837
OG0002470	trachelipus	trichoniscus	0.1449	2.3180	0.0625
OG0002470	trachelipus	hyloniscus	0.1355	1.9202	0.0706
OG0002471	trachelipus	trichoniscus	0.0537	1.3651	0.0394
OG0002471	trachelipus	hyloniscus	0.0936	2.4402	0.0384
OG0002472	trachelipus	trichoniscus	0.0541	2.4634	0.0220
OG0002472	trachelipus	hyloniscus	0.0582	2.4492	0.0237
OG0002473	trachelipus	trichoniscus	0.4391	12.2828	0.0358
OG0002473	trachelipus	hyloniscus	0.6034	4.9318	0.1224
OG0002474	trachelipus	trichoniscus	0.0579	2.0490	0.0282
OG0002474	trachelipus	hyloniscus	0.0570	2.0512	0.0278
OG0002475	trachelipus	trichoniscus	0.2320	2.4034	0.0965
OG0002475	trachelipus	hyloniscus	0.2190	2.6608	0.0823
OG0002476	trachelipus	trichoniscus	0.2442	3.4544	0.0707
OG0002476	trachelipus	hyloniscus	0.2224	3.5645	0.0624
OG0002477	trachelipus	trichoniscus	0.1659	3.0298	0.0548
OG0002477	trachelipus	hyloniscus	0.1580	2.9100	0.0543
OG0002478	trachelipus	trichoniscus	0.2661	4.1241	0.0645
OG0002478	trachelipus	hyloniscus	0.2733	2.8240	0.0968
OG0002479	trachelipus	trichoniscus	0.0870	2.0342	0.0428
OG0002479	trachelipus	hyloniscus	0.0859	1.8987	0.0453
OG0002480	trachelipus	trichoniscus	0.1260	1.9679	0.0640
OG0002480	trachelipus	hyloniscus	0.0867	1.0991	0.0789
OG0002481	trachelipus	trichoniscus	0.0409	2.3385	0.0175
OG0002481	trachelipus	hyloniscus	0.0427	2.3209	0.0184
OG0002482	trachelipus	trichoniscus	0.0766	2.6938	0.0284
OG0002482	trachelipus	hyloniscus	0.0674	2.0442	0.0330
OG0002483	trachelipus	trichoniscus	0.1376	2.2494	0.0612
OG0002483	trachelipus	hyloniscus	0.1299	2.0558	0.0632
OG0002484	trachelipus	trichoniscus	0.2581	3.6912	0.0699
OG0002484	trachelipus	hyloniscus	0.2364	2.6009	0.0909
OG0002485	trachelipus	trichoniscus	0.0947	1.1124	0.0851
OG0002485	trachelipus	hyloniscus	0.1773	2.3443	0.0756
OG0002486	trachelipus	trichoniscus	0.0606	1.4152	0.0428
OG0002486	trachelipus	hyloniscus	0.0977	2.9101	0.0336
OG0002487	trachelipus	trichoniscus	0.5378	2.0254	0.2655
OG0002487	trachelipus	hyloniscus	0.6242	1.7210	0.3627
OG0002488	trachelipus	trichoniscus	0.0705	2.4779	0.0284
OG0002488	trachelipus	hyloniscus	0.0660	2.0032	0.0330
OG0002489	trachelipus	trichoniscus	0.0926	2.8354	0.0327
OG0002489	trachelipus	hyloniscus	0.0960	2.1868	0.0439
OG0002490	trachelipus	trichoniscus	0.9807	1.7602	0.5572
OG0002490	trachelipus	hyloniscus	1.1593	59.0779	0.0196
OG0002491	trachelipus	trichoniscus	0.0517	2.5105	0.0206
OG0002491	trachelipus	hyloniscus	0.0572	2.4717	0.0231
OG0002492	trachelipus	trichoniscus	0.2781	3.8561	0.0721
OG0002492	trachelipus	hyloniscus	0.2766	72.5643	0.0038
OG0002493	trachelipus	trichoniscus	0.1298	1.2509	0.1038
OG0002493	trachelipus	hyloniscus	0.2161	2.3620	0.0915
OG0002494	trachelipus	trichoniscus	0.2700	3.5151	0.0768
OG0002494	trachelipus	hyloniscus	0.2548	2.8852	0.0883
OG0002495	trachelipus	trichoniscus	0.3191	2.3288	0.1370
OG0002495	trachelipus	hyloniscus	0.3141	2.2209	0.1414
OG0002496	trachelipus	trichoniscus	0.0370	2.1565	0.0171
OG0002496	trachelipus	hyloniscus	0.0296	1.4354	0.0206
OG0002497	trachelipus	trichoniscus	0.3187	4.1509	0.0768
OG0002497	trachelipus	hyloniscus	0.3034	4.5716	0.0664
OG0002498	trachelipus	trichoniscus	0.1191	2.2033	0.0541
OG0002498	trachelipus	hyloniscus	0.1174	2.1323	0.0551
OG0002499	trachelipus	trichoniscus	0.0775	1.9289	0.0402
OG0002499	trachelipus	hyloniscus	0.0772	2.0385	0.0379
OG0002500	trachelipus	trichoniscus	0.1827	1.6255	0.1124
OG0002500	trachelipus	hyloniscus	0.1789	1.5609	0.1146
OG0002501	trachelipus	trichoniscus	0.0558	3.0349	0.0184
OG0002501	trachelipus	hyloniscus	0.0562	2.5581	0.0220
OG0002502	trachelipus	trichoniscus	0.1228	3.1511	0.0390
OG0002502	trachelipus	hyloniscus	0.1085	3.1176	0.0348
OG0002503	trachelipus	trichoniscus	0.1101	1.8533	0.0594
OG0002503	trachelipus	hyloniscus	0.1105	1.8667	0.0592
OG0002504	trachelipus	trichoniscus	0.6880	4.9767	0.1382
OG0002504	trachelipus	hyloniscus	0.6777	4.6578	0.1455
OG0002505	trachelipus	trichoniscus	1.3117	98.8864	0.0133
OG0002505	trachelipus	hyloniscus	0.9117	82.2843	0.0111
OG0002506	trachelipus	trichoniscus	0.1632	2.1011	0.0777
OG0002506	trachelipus	hyloniscus	0.1566	1.9190	0.0816
OG0002507	trachelipus	trichoniscus	0.0101	1.2243	0.0083
OG0002507	trachelipus	hyloniscus	0.0174	2.2875	0.0076
OG0002508	trachelipus	trichoniscus	0.0596	2.0003	0.0298
OG0002508	trachelipus	hyloniscus	0.0586	2.0727	0.0283
OG0002509	trachelipus	trichoniscus	0.3421	2.2732	0.1505
OG0002509	trachelipus	hyloniscus	0.3372	2.3705	0.1423
OG0002510	trachelipus	trichoniscus	0.0334	2.8505	0.0117
OG0002510	trachelipus	hyloniscus	0.0320	2.9539	0.0108
OG0002511	trachelipus	trichoniscus	0.0171	2.2166	0.0077
OG0002511	trachelipus	hyloniscus	0.0159	2.0664	0.0077
OG0002512	trachelipus	trichoniscus	0.4046	6.6076	0.0612
OG0002512	trachelipus	hyloniscus	0.3939	3.2710	0.1204
OG0002513	trachelipus	trichoniscus	0.3008	2.9444	0.1022
OG0002513	trachelipus	hyloniscus	0.3921	55.7927	0.0070
OG0002514	trachelipus	trichoniscus	0.2256	2.8247	0.0799
OG0002514	trachelipus	hyloniscus	0.2043	3.4099	0.0599
OG0002515	trachelipus	trichoniscus	0.2714	2.1128	0.1285
OG0002515	trachelipus	hyloniscus	0.2709	2.2337	0.1213
OG0002516	trachelipus	trichoniscus	0.1929	2.3386	0.0825
OG0002516	trachelipus	hyloniscus	0.1744	2.2736	0.0767
OG0002517	trachelipus	trichoniscus	0.0124	1.8222	0.0068
OG0002517	trachelipus	hyloniscus	0.0115	1.7001	0.0068
OG0002518	trachelipus	trichoniscus	0.0539	1.9656	0.0274
OG0002518	trachelipus	hyloniscus	0.0307	1.2637	0.0243
OG0002519	trachelipus	trichoniscus	0.0565	2.5433	0.0222
OG0002519	trachelipus	hyloniscus	0.0468	2.1280	0.0220
OG0002520	trachelipus	trichoniscus	0.2588	3.3184	0.0780
OG0002520	trachelipus	hyloniscus	0.2521	2.9773	0.0847
OG0002521	trachelipus	trichoniscus	0.2958	2.3499	0.1259
OG0002521	trachelipus	hyloniscus	0.2893	2.2045	0.1312
OG0002522	trachelipus	trichoniscus	0.0312	1.0890	0.0287
OG0002522	trachelipus	hyloniscus	0.0579	2.1494	0.0269
OG0002523	trachelipus	trichoniscus	0.1681	2.4725	0.0680
OG0002523	trachelipus	hyloniscus	0.1720	2.4400	0.0705
OG0002524	trachelipus	trichoniscus	0.0373	1.8660	0.0200
OG0002524	trachelipus	hyloniscus	0.0368	1.9517	0.0188
OG0002525	trachelipus	trichoniscus	0.1306	2.6168	0.0499
OG0002525	trachelipus	hyloniscus	0.1230	3.0131	0.0408
OG0002526	trachelipus	trichoniscus	0.1045	1.8472	0.0566
OG0002526	trachelipus	hyloniscus	0.0729	1.3056	0.0558
OG0002527	trachelipus	trichoniscus	0.0847	2.3316	0.0363
OG0002527	trachelipus	hyloniscus	0.0248	1.3877	0.0179
OG0002528	trachelipus	trichoniscus	0.1040	2.6182	0.0397
OG0002528	trachelipus	hyloniscus	0.0952	2.7553	0.0346
OG0002529	trachelipus	trichoniscus	0.1178	2.8328	0.0416
OG0002529	trachelipus	hyloniscus	0.0689	1.5664	0.0440
OG0002530	trachelipus	trichoniscus	0.2142	3.6541	0.0586
OG0002530	trachelipus	hyloniscus	0.1209	1.4639	0.0826
OG0002531	trachelipus	trichoniscus	0.3593	3.2455	0.1107
OG0002531	trachelipus	hyloniscus	0.3755	3.2710	0.1148
OG0002532	trachelipus	trichoniscus	0.2003	2.0002	0.1001
OG0002532	trachelipus	hyloniscus	0.1864	2.0193	0.0923
OG0002533	trachelipus	trichoniscus	0.2685	3.8797	0.0692
OG0002533	trachelipus	hyloniscus	0.2746	3.4574	0.0794
OG0002534	trachelipus	trichoniscus	0.2640	25.7911	0.0102
OG0002534	trachelipus	hyloniscus	0.2393	9.1588	0.0261
OG0002535	trachelipus	trichoniscus	0.0155	1.3428	0.0115
OG0002535	trachelipus	hyloniscus	0.0312	2.3696	0.0132
OG0002536	trachelipus	trichoniscus	0.0890	2.3088	0.0386
OG0002536	trachelipus	hyloniscus	0.0930	1.9778	0.0470
OG0002537	trachelipus	trichoniscus	0.3041	1.7060	0.1783
OG0002537	trachelipus	hyloniscus	0.3308	2.6384	0.1254
OG0002539	trachelipus	trichoniscus	0.0198	2.7821	0.0071
OG0002539	trachelipus	hyloniscus	0.0132	1.3799	0.0096
OG0002540	trachelipus	trichoniscus	0.1862	1.9725	0.0944
OG0002540	trachelipus	hyloniscus	0.1808	2.1731	0.0832
OG0002541	trachelipus	trichoniscus	0.0755	2.6206	0.0288
OG0002541	trachelipus	hyloniscus	0.0703	2.8898	0.0243
OG0002542	trachelipus	trichoniscus	0.1800	2.8347	0.0635
OG0002542	trachelipus	hyloniscus	0.1212	1.3990	0.0866
OG0002543	trachelipus	trichoniscus	0.0692	1.3255	0.0522
OG0002543	trachelipus	hyloniscus	0.1805	3.1030	0.0582
OG0002544	trachelipus	trichoniscus	0.0405	2.5034	0.0162
OG0002544	trachelipus	hyloniscus	0.0378	2.3249	0.0163
OG0002545	trachelipus	trichoniscus	0.1050	2.2702	0.0463
OG0002545	trachelipus	hyloniscus	0.1020	2.4317	0.0419
OG0002546	trachelipus	trichoniscus	0.0632	1.5439	0.0409
OG0002546	trachelipus	hyloniscus	0.0817	2.5817	0.0316
OG0002547	trachelipus	trichoniscus	0.1876	8.6617	0.0217
OG0002547	trachelipus	hyloniscus	0.1796	3.4024	0.0528
OG0002548	trachelipus	trichoniscus	0.3194	7.5679	0.0422
OG0002548	trachelipus	hyloniscus	0.3248	3.2451	0.1001
OG0002549	trachelipus	trichoniscus	0.1672	2.5477	0.0656
OG0002549	trachelipus	hyloniscus	0.1607	2.5077	0.0641
OG0002550	trachelipus	trichoniscus	0.0741	3.1367	0.0236
OG0002550	trachelipus	hyloniscus	0.0676	2.3018	0.0293
OG0002551	trachelipus	trichoniscus	0.4199	4.8432	0.0867
OG0002551	trachelipus	hyloniscus	0.4066	4.6170	0.0881
OG0002552	trachelipus	trichoniscus	0.1576	1.6659	0.0946
OG0002552	trachelipus	hyloniscus	0.2432	2.3732	0.1025
OG0002553	trachelipus	trichoniscus	0.3396	3.7931	0.0895
OG0002553	trachelipus	hyloniscus	0.3666	2.5187	0.1455
OG0002554	trachelipus	trichoniscus	0.0642	1.3897	0.0462
OG0002554	trachelipus	hyloniscus	0.1000	2.5748	0.0388
OG0002555	trachelipus	trichoniscus	0.3334	3.3572	0.0993
OG0002555	trachelipus	hyloniscus	0.2880	4.3093	0.0668
OG0002556	trachelipus	trichoniscus	0.1662	2.7284	0.0609
OG0002556	trachelipus	hyloniscus	0.1535	2.9712	0.0516
OG0002557	trachelipus	trichoniscus	0.0946	3.1053	0.0305
OG0002557	trachelipus	hyloniscus	0.0795	2.2975	0.0346
OG0002558	trachelipus	trichoniscus	0.4383	3.7339	0.1174
OG0002558	trachelipus	hyloniscus	0.2603	1.5465	0.1683
OG0002559	trachelipus	trichoniscus	0.2037	3.8327	0.0532
OG0002559	trachelipus	hyloniscus	0.2030	3.6543	0.0555
OG0002560	trachelipus	trichoniscus	0.0714	1.7422	0.0410
OG0002560	trachelipus	hyloniscus	0.1283	2.6416	0.0486
OG0002561	trachelipus	trichoniscus	0.3971	2.4819	0.1600
OG0002561	trachelipus	hyloniscus	0.4033	3.2880	0.1227
OG0002562	trachelipus	trichoniscus	0.2378	3.4891	0.0681
OG0002562	trachelipus	hyloniscus	0.2392	3.0216	0.0792
OG0002563	trachelipus	trichoniscus	0.1157	2.4068	0.0481
OG0002563	trachelipus	hyloniscus	0.1211	2.4655	0.0491
OG0002564	trachelipus	trichoniscus	0.1887	2.1027	0.0897
OG0002564	trachelipus	hyloniscus	0.1973	1.9604	0.1006
OG0002565	trachelipus	trichoniscus	0.0689	2.2319	0.0309
OG0002565	trachelipus	hyloniscus	0.0641	2.2628	0.0283
OG0002566	trachelipus	trichoniscus	0.1104	2.9787	0.0371
OG0002566	trachelipus	hyloniscus	0.1084	3.9254	0.0276
OG0002567	trachelipus	trichoniscus	0.0714	1.7980	0.0397
OG0002567	trachelipus	hyloniscus	0.0471	1.2019	0.0392
OG0002568	trachelipus	trichoniscus	0.2095	2.5079	0.0835
OG0002568	trachelipus	hyloniscus	0.2221	2.7205	0.0816
OG0002569	trachelipus	trichoniscus	0.0462	2.0490	0.0226
OG0002569	trachelipus	hyloniscus	0.0410	1.9973	0.0205
OG0002570	trachelipus	trichoniscus	0.0820	3.1970	0.0256
OG0002570	trachelipus	hyloniscus	0.0899	3.4594	0.0260
OG0002571	trachelipus	trichoniscus	0.0260	1.2602	0.0206
OG0002571	trachelipus	hyloniscus	0.0459	2.7263	0.0169
OG0002572	trachelipus	trichoniscus	0.2580	3.3800	0.0763
OG0002572	trachelipus	hyloniscus	0.2452	4.5897	0.0534
OG0002573	trachelipus	trichoniscus	0.0753	1.8431	0.0408
OG0002573	trachelipus	hyloniscus	0.1283	2.5417	0.0505
OG0002574	trachelipus	trichoniscus	0.0966	2.2443	0.0430
OG0002574	trachelipus	hyloniscus	0.0959	2.0510	0.0468
OG0002575	trachelipus	trichoniscus	0.1434	3.4126	0.0420
OG0002575	trachelipus	hyloniscus	0.1252	1.7019	0.0736
OG0002576	trachelipus	trichoniscus	0.1141	3.5086	0.0325
OG0002576	trachelipus	hyloniscus	0.1137	4.3776	0.0260
OG0002577	trachelipus	trichoniscus	0.3822	2.7688	0.1380
OG0002577	trachelipus	hyloniscus	0.3728	2.9178	0.1278
OG0002578	trachelipus	trichoniscus	0.0661	2.5002	0.0264
OG0002578	trachelipus	hyloniscus	0.0369	1.4311	0.0258
OG0002579	trachelipus	trichoniscus	0.1663	3.0130	0.0552
OG0002579	trachelipus	hyloniscus	0.1526	4.2382	0.0360
OG0002580	trachelipus	trichoniscus	0.4159	9.9814	0.0417
OG0002580	trachelipus	hyloniscus	0.2637	1.8528	0.1423
OG0002581	trachelipus	trichoniscus	0.3212	4.8420	0.0663
OG0002581	trachelipus	hyloniscus	0.3489	2.9786	0.1171
OG0002582	trachelipus	trichoniscus	0.1408	1.9463	0.0723
OG0002582	trachelipus	hyloniscus	0.1413	1.8407	0.0767
OG0002583	trachelipus	trichoniscus	0.0136	1.7868	0.0076
OG0002583	trachelipus	hyloniscus	0.0138	1.9601	0.0070
OG0002584	trachelipus	trichoniscus	0.4839	5.4695	0.0885
OG0002584	trachelipus	hyloniscus	0.4781	70.9582	0.0067
OG0002585	trachelipus	trichoniscus	0.1218	1.7429	0.0699
OG0002585	trachelipus	hyloniscus	0.1120	1.6957	0.0660
OG0002586	trachelipus	trichoniscus	0.0242	1.2324	0.0196
OG0002586	trachelipus	hyloniscus	0.1077	2.2243	0.0484
OG0002587	trachelipus	trichoniscus	0.1076	1.7505	0.0615
OG0002587	trachelipus	hyloniscus	0.0987	1.7164	0.0575
OG0002588	trachelipus	trichoniscus	0.2967	72.1571	0.0041
OG0002588	trachelipus	hyloniscus	0.2888	5.6897	0.0508
OG0002589	trachelipus	trichoniscus	0.1496	1.9540	0.0766
OG0002589	trachelipus	hyloniscus	0.1376	1.7430	0.0789
OG0002590	trachelipus	trichoniscus	0.0963	2.5994	0.0370
OG0002590	trachelipus	hyloniscus	0.0863	2.6316	0.0328
OG0002591	trachelipus	trichoniscus	0.0981	2.8366	0.0346
OG0002591	trachelipus	hyloniscus	0.0587	1.4288	0.0411
OG0002592	trachelipus	trichoniscus	0.2134	2.9175	0.0732
OG0002592	trachelipus	hyloniscus	0.2171	2.4950	0.0870
OG0002593	trachelipus	trichoniscus	0.0746	0.9344	0.0798
OG0002593	trachelipus	hyloniscus	0.1298	1.9405	0.0669
OG0002594	trachelipus	trichoniscus	0.1200	2.5867	0.0464
OG0002594	trachelipus	hyloniscus	0.1226	2.2227	0.0552
OG0002595	trachelipus	trichoniscus	0.2625	3.5249	0.0745
OG0002595	trachelipus	hyloniscus	0.1969	1.5847	0.1242
OG0002596	trachelipus	trichoniscus	0.2148	2.6552	0.0809
OG0002596	trachelipus	hyloniscus	0.1997	2.2590	0.0884
OG0002597	trachelipus	trichoniscus	0.0914	2.6506	0.0345
OG0002597	trachelipus	hyloniscus	0.0885	2.9068	0.0304
OG0002598	trachelipus	trichoniscus	0.1280	2.2492	0.0569
OG0002598	trachelipus	hyloniscus	0.1125	2.0896	0.0538
OG0002599	trachelipus	trichoniscus	0.0925	2.4689	0.0375
OG0002599	trachelipus	hyloniscus	0.0879	2.7176	0.0324
OG0002600	trachelipus	trichoniscus	0.0453	2.2958	0.0197
OG0002600	trachelipus	hyloniscus	0.0418	1.9274	0.0217
OG0002601	trachelipus	trichoniscus	0.3883	3.2313	0.1202
OG0002601	trachelipus	hyloniscus	0.3895	3.0501	0.1277
OG0002602	trachelipus	trichoniscus	0.3220	2.7020	0.1192
OG0002602	trachelipus	hyloniscus	0.3102	3.0394	0.1021
OG0002603	trachelipus	trichoniscus	0.0315	1.7920	0.0176
OG0002603	trachelipus	hyloniscus	0.0171	1.0184	0.0168
OG0002604	trachelipus	trichoniscus	0.1523	2.8192	0.0540
OG0002604	trachelipus	hyloniscus	0.1519	2.9432	0.0516
OG0002605	trachelipus	trichoniscus	0.1246	1.0570	0.1179
OG0002605	trachelipus	hyloniscus	0.2024	1.6452	0.1230
OG0002606	trachelipus	trichoniscus	0.1540	2.6639	0.0578
OG0002606	trachelipus	hyloniscus	0.1295	4.0647	0.0319
OG0002607	trachelipus	trichoniscus	0.1025	2.3267	0.0441
OG0002607	trachelipus	hyloniscus	0.0991	2.0655	0.0480
OG0002608	trachelipus	trichoniscus	0.2572	4.7962	0.0536
OG0002608	trachelipus	hyloniscus	0.2238	3.0867	0.0725
OG0002609	trachelipus	trichoniscus	0.0834	1.8295	0.0456
OG0002609	trachelipus	hyloniscus	0.0697	1.9890	0.0351
OG0002610	trachelipus	trichoniscus	0.2722	2.9556	0.0921
OG0002610	trachelipus	hyloniscus	0.2575	3.1557	0.0816
OG0002611	trachelipus	trichoniscus	0.1183	1.9172	0.0617
OG0002611	trachelipus	hyloniscus	0.1032	1.7904	0.0576
OG0002612	trachelipus	trichoniscus	0.0933	1.1532	0.0809
OG0002612	trachelipus	hyloniscus	0.1749	2.5109	0.0696
OG0002613	trachelipus	trichoniscus	0.2642	3.0797	0.0858
OG0002613	trachelipus	hyloniscus	0.2444	3.3748	0.0724
OG0002614	trachelipus	trichoniscus	0.4891	3.4157	0.1432
OG0002614	trachelipus	hyloniscus	0.5569	2.3948	0.2326
OG0002615	trachelipus	trichoniscus	0.3443	3.4564	0.0996
OG0002615	trachelipus	hyloniscus	0.3377	3.9684	0.0851
OG0002616	trachelipus	trichoniscus	0.3842	7.2932	0.0527
OG0002616	trachelipus	hyloniscus	0.3092	3.9791	0.0777
OG0002617	trachelipus	trichoniscus	0.3661	3.4335	0.1066
OG0002617	trachelipus	hyloniscus	0.3329	2.8343	0.1175
OG0002618	trachelipus	trichoniscus	0.0906	4.4280	0.0205
OG0002618	trachelipus	hyloniscus	0.0446	1.5817	0.0282
OG0002619	trachelipus	trichoniscus	0.2717	3.5850	0.0758
OG0002619	trachelipus	hyloniscus	0.2539	4.3649	0.0582
OG0002620	trachelipus	trichoniscus	0.2718	2.4533	0.1108
OG0002620	trachelipus	hyloniscus	0.2589	3.0029	0.0862
OG0002621	trachelipus	trichoniscus	0.5310	79.5719	0.0067
OG0002621	trachelipus	hyloniscus	0.4129	75.0006	0.0055
OG0002622	trachelipus	trichoniscus	0.1392	3.2711	0.0426
OG0002622	trachelipus	hyloniscus	0.0998	1.4823	0.0673
OG0002623	trachelipus	trichoniscus	0.2334	3.2268	0.0723
OG0002623	trachelipus	hyloniscus	0.2360	3.1153	0.0757
OG0002624	trachelipus	trichoniscus	0.1257	2.3941	0.0525
OG0002624	trachelipus	hyloniscus	0.1149	2.4030	0.0478
OG0002625	trachelipus	trichoniscus	0.2465	2.0282	0.1215
OG0002625	trachelipus	hyloniscus	0.2497	2.2590	0.1105
OG0002626	trachelipus	trichoniscus	0.4086	1.7842	0.2290
OG0002626	trachelipus	hyloniscus	0.4148	1.6405	0.2529
OG0002627	trachelipus	trichoniscus	0.1159	3.7867	0.0306
OG0002627	trachelipus	hyloniscus	0.1211	3.1789	0.0381
OG0002629	trachelipus	trichoniscus	0.1966	2.3805	0.0826
OG0002629	trachelipus	hyloniscus	0.1864	2.2222	0.0839
OG0002630	trachelipus	trichoniscus	0.4563	3.2328	0.1411
OG0002630	trachelipus	hyloniscus	0.4523	3.7809	0.1196
OG0002631	trachelipus	trichoniscus	0.0711	1.8502	0.0384
OG0002631	trachelipus	hyloniscus	0.0713	1.7721	0.0403
OG0002632	trachelipus	trichoniscus	0.1026	1.7235	0.0595
OG0002632	trachelipus	hyloniscus	0.0488	0.9691	0.0504
OG0002633	trachelipus	trichoniscus	0.2764	5.2589	0.0526
OG0002633	trachelipus	hyloniscus	0.2556	3.3759	0.0757
OG0002634	trachelipus	trichoniscus	0.0185	0.9809	0.0188
OG0002634	trachelipus	hyloniscus	0.0382	2.8808	0.0133
OG0002635	trachelipus	trichoniscus	0.0451	1.8790	0.0240
OG0002635	trachelipus	hyloniscus	0.0488	2.5180	0.0194
OG0002636	trachelipus	trichoniscus	0.1055	2.4553	0.0430
OG0002636	trachelipus	hyloniscus	0.0974	2.9329	0.0332
OG0002637	trachelipus	trichoniscus	0.2023	2.1985	0.0920
OG0002637	trachelipus	hyloniscus	0.1966	2.4481	0.0803
OG0002638	trachelipus	trichoniscus	0.0735	2.4469	0.0300
OG0002638	trachelipus	hyloniscus	0.0754	2.2051	0.0342
OG0002639	trachelipus	trichoniscus	0.0766	2.4876	0.0308
OG0002639	trachelipus	hyloniscus	0.1120	3.3897	0.0330
OG0002640	trachelipus	trichoniscus	0.4806	3.3330	0.1442
OG0002640	trachelipus	hyloniscus	0.4789	5.4535	0.0878
OG0002641	trachelipus	trichoniscus	0.2276	70.5880	0.0032
OG0002641	trachelipus	hyloniscus	0.1921	2.1587	0.0890
OG0002642	trachelipus	trichoniscus	0.1839	2.5260	0.0728
OG0002642	trachelipus	hyloniscus	0.1882	3.2643	0.0577
OG0002643	trachelipus	trichoniscus	0.0834	2.4208	0.0345
OG0002643	trachelipus	hyloniscus	0.0720	2.2351	0.0322
OG0002644	trachelipus	trichoniscus	0.0716	0.7293	0.0982
OG0002644	trachelipus	hyloniscus	0.0955	1.1855	0.0806
OG0002645	trachelipus	trichoniscus	0.3161	4.0767	0.0775
OG0002645	trachelipus	hyloniscus	0.2140	2.4978	0.0857
OG0002646	trachelipus	trichoniscus	0.0388	2.6127	0.0148
OG0002646	trachelipus	hyloniscus	0.0303	2.2945	0.0132
OG0002647	trachelipus	trichoniscus	1.3553	9.9143	0.1367
OG0002647	trachelipus	hyloniscus	1.4623	4.9024	0.2983
OG0002648	trachelipus	trichoniscus	0.0457	1.8535	0.0246
OG0002648	trachelipus	hyloniscus	0.0416	1.8453	0.0225
OG0002649	trachelipus	trichoniscus	0.4519	28.7936	0.0157
OG0002649	trachelipus	hyloniscus	0.4135	5.1507	0.0803
OG0002650	trachelipus	trichoniscus	0.0351	1.8721	0.0188
OG0002650	trachelipus	hyloniscus	0.0385	1.6857	0.0228
OG0002651	trachelipus	trichoniscus	0.0487	2.0393	0.0239
OG0002651	trachelipus	hyloniscus	0.0395	1.5941	0.0248
OG0002652	trachelipus	trichoniscus	0.0170	2.1281	0.0080
OG0002652	trachelipus	hyloniscus	0.0156	2.1085	0.0074
OG0002653	trachelipus	trichoniscus	0.1589	2.9899	0.0532
OG0002653	trachelipus	hyloniscus	0.1549	2.7563	0.0562
OG0002654	trachelipus	trichoniscus	0.2460	1.8252	0.1348
OG0002654	trachelipus	hyloniscus	0.1908	1.1973	0.1594
OG0002655	trachelipus	trichoniscus	0.1229	20.8954	0.0059
OG0002655	trachelipus	hyloniscus	0.1129	3.9736	0.0284
OG0002656	trachelipus	trichoniscus	0.0535	4.0451	0.0132
OG0002656	trachelipus	hyloniscus	0.0387	0.9924	0.0390
OG0002658	trachelipus	trichoniscus	0.0105	1.5125	0.0069
OG0002658	trachelipus	hyloniscus	0.0075	0.9546	0.0079
OG0002659	trachelipus	trichoniscus	0.2481	5.6699	0.0438
OG0002659	trachelipus	hyloniscus	0.1289	1.7604	0.0732
OG0002660	trachelipus	trichoniscus	0.2536	3.2062	0.0791
OG0002660	trachelipus	hyloniscus	0.2436	2.9553	0.0824
OG0002661	trachelipus	trichoniscus	0.0750	1.5768	0.0476
OG0002661	trachelipus	hyloniscus	0.0689	1.5229	0.0452
OG0002662	trachelipus	trichoniscus	0.3121	3.0319	0.1029
OG0002662	trachelipus	hyloniscus	0.3007	1.9517	0.1541
OG0002663	trachelipus	trichoniscus	0.1307	3.0462	0.0429
OG0002663	trachelipus	hyloniscus	0.1398	2.4551	0.0570
OG0002664	trachelipus	trichoniscus	0.2071	2.8761	0.0720
OG0002664	trachelipus	hyloniscus	0.1869	3.0022	0.0622
OG0002665	trachelipus	trichoniscus	0.3116	68.1081	0.0046
OG0002665	trachelipus	hyloniscus	0.3048	5.8937	0.0517
OG0002666	trachelipus	trichoniscus	0.1403	1.3655	0.1027
OG0002666	trachelipus	hyloniscus	0.2895	2.7872	0.1039
OG0002667	trachelipus	trichoniscus	0.1985	3.2390	0.0613
OG0002667	trachelipus	hyloniscus	0.1947	2.6273	0.0741
OG0002668	trachelipus	trichoniscus	0.1778	1.5383	0.1156
OG0002668	trachelipus	hyloniscus	0.1591	1.5302	0.1040
OG0002669	trachelipus	trichoniscus	0.0873	2.0634	0.0423
OG0002669	trachelipus	hyloniscus	0.0803	2.0270	0.0396
OG0002670	trachelipus	trichoniscus	0.0682	1.8643	0.0366
OG0002670	trachelipus	hyloniscus	0.0680	1.9376	0.0351
OG0002671	trachelipus	trichoniscus	0.1555	4.9029	0.0317
OG0002671	trachelipus	hyloniscus	0.1463	3.0938	0.0473
OG0002672	trachelipus	trichoniscus	0.0344	2.5344	0.0136
OG0002672	trachelipus	hyloniscus	0.0347	1.9765	0.0176
OG0002673	trachelipus	trichoniscus	0.1090	3.7624	0.0290
OG0002673	trachelipus	hyloniscus	0.1152	2.8520	0.0404
OG0002674	trachelipus	trichoniscus	0.1279	1.7742	0.0721
OG0002674	trachelipus	hyloniscus	0.1261	1.9522	0.0646
OG0002675	trachelipus	trichoniscus	0.2807	3.1633	0.0887
OG0002675	trachelipus	hyloniscus	0.2963	3.3469	0.0885
OG0002676	trachelipus	trichoniscus	0.2587	4.0659	0.0636
OG0002676	trachelipus	hyloniscus	0.2763	3.3511	0.0825
OG0002677	trachelipus	trichoniscus	0.0851	2.5097	0.0339
OG0002677	trachelipus	hyloniscus	0.0870	4.2667	0.0204
OG0002678	trachelipus	trichoniscus	0.2230	4.1666	0.0535
OG0002678	trachelipus	hyloniscus	0.2030	3.8987	0.0521
OG0002679	trachelipus	trichoniscus	0.6407	5.5587	0.1153
OG0002679	trachelipus	hyloniscus	0.6389	11.9690	0.0534
OG0002680	trachelipus	trichoniscus	0.4519	74.0085	0.0061
OG0002680	trachelipus	hyloniscus	0.4693	52.4127	0.0090
OG0002681	trachelipus	trichoniscus	0.1246	2.2942	0.0543
OG0002681	trachelipus	hyloniscus	0.1240	2.0672	0.0600
OG0002682	trachelipus	trichoniscus	0.2925	2.5924	0.1128
OG0002682	trachelipus	hyloniscus	0.3253	4.6778	0.0695
OG0002683	trachelipus	trichoniscus	0.3142	2.2615	0.1390
OG0002683	trachelipus	hyloniscus	0.4862	41.0981	0.0118
OG0002684	trachelipus	trichoniscus	0.1245	2.3027	0.0541
OG0002684	trachelipus	hyloniscus	0.1131	2.2817	0.0495
OG0002685	trachelipus	trichoniscus	0.1703	3.0150	0.0565
OG0002685	trachelipus	hyloniscus	0.1581	2.9180	0.0542
OG0002686	trachelipus	trichoniscus	0.0680	1.7532	0.0388
OG0002686	trachelipus	hyloniscus	0.0609	1.9041	0.0320
OG0002687	trachelipus	trichoniscus	0.5293	2.3408	0.2261
OG0002687	trachelipus	hyloniscus	0.5755	6.3367	0.0908
OG0002688	trachelipus	trichoniscus	0.1189	2.9601	0.0402
OG0002688	trachelipus	hyloniscus	0.0980	2.8605	0.0343
OG0002689	trachelipus	trichoniscus	0.0601	2.2005	0.0273
OG0002689	trachelipus	hyloniscus	0.0603	2.2152	0.0272
OG0002690	trachelipus	trichoniscus	0.1573	1.9356	0.0813
OG0002690	trachelipus	hyloniscus	0.1246	2.1859	0.0570
OG0002691	trachelipus	trichoniscus	0.1085	2.4128	0.0450
OG0002691	trachelipus	hyloniscus	0.1042	2.1737	0.0479
OG0002692	trachelipus	trichoniscus	0.1089	2.5386	0.0429
OG0002692	trachelipus	hyloniscus	0.1103	2.7416	0.0402
OG0002693	trachelipus	trichoniscus	0.1369	2.9717	0.0461
OG0002693	trachelipus	hyloniscus	0.1282	2.9354	0.0437
OG0002694	trachelipus	trichoniscus	0.3072	4.6778	0.0657
OG0002694	trachelipus	hyloniscus	0.3281	2.8529	0.1150
OG0002695	trachelipus	trichoniscus	0.0704	3.6043	0.0195
OG0002695	trachelipus	hyloniscus	0.0375	1.8315	0.0205
OG0002696	trachelipus	trichoniscus	0.1295	2.7811	0.0466
OG0002696	trachelipus	hyloniscus	0.1290	2.4880	0.0518
OG0002697	trachelipus	trichoniscus	0.1725	3.3750	0.0511
OG0002697	trachelipus	hyloniscus	0.1638	3.0690	0.0534
OG0002698	trachelipus	trichoniscus	0.1862	3.2807	0.0568
OG0002698	trachelipus	hyloniscus	0.1694	2.5392	0.0667
OG0002699	trachelipus	trichoniscus	0.2718	2.4572	0.1106
OG0002699	trachelipus	hyloniscus	0.2713	2.6234	0.1034
OG0002700	trachelipus	trichoniscus	0.1916	2.9086	0.0659
OG0002700	trachelipus	hyloniscus	0.1963	2.2437	0.0875
OG0002701	trachelipus	trichoniscus	0.0755	2.6983	0.0280
OG0002701	trachelipus	hyloniscus	0.0652	2.3169	0.0282
OG0002702	trachelipus	trichoniscus	0.3650	3.0159	0.1210
OG0002702	trachelipus	hyloniscus	0.3476	6.0872	0.0571
OG0002703	trachelipus	trichoniscus	0.1472	42.6067	0.0035
OG0002703	trachelipus	hyloniscus	0.1270	2.9269	0.0434
OG0002704	trachelipus	trichoniscus	0.3310	4.5272	0.0731
OG0002704	trachelipus	hyloniscus	0.2966	4.4675	0.0664
OG0002705	trachelipus	trichoniscus	0.0691	2.0038	0.0345
OG0002705	trachelipus	hyloniscus	0.0651	2.0905	0.0311
OG0002706	trachelipus	trichoniscus	0.2613	2.8150	0.0928
OG0002706	trachelipus	hyloniscus	0.2447	3.0745	0.0796
OG0002707	trachelipus	trichoniscus	0.4193	4.1120	0.1020
OG0002707	trachelipus	hyloniscus	0.3883	3.0796	0.1261
OG0002708	trachelipus	trichoniscus	0.7049	33.7553	0.0209
OG0002708	trachelipus	hyloniscus	0.7608	82.5371	0.0092
OG0002709	trachelipus	trichoniscus	0.2169	3.3443	0.0649
OG0002709	trachelipus	hyloniscus	0.2321	3.6903	0.0629
OG0002710	trachelipus	trichoniscus	0.5171	3.1916	0.1620
OG0002710	trachelipus	hyloniscus	0.5090	3.1851	0.1598
OG0002711	trachelipus	trichoniscus	0.1333	3.5067	0.0380
OG0002711	trachelipus	hyloniscus	0.1299	2.8075	0.0463
OG0002712	trachelipus	trichoniscus	0.1075	3.3013	0.0326
OG0002712	trachelipus	hyloniscus	0.1017	2.9020	0.0350
OG0002713	trachelipus	trichoniscus	0.3841	2.3762	0.1616
OG0002713	trachelipus	hyloniscus	0.3782	2.8408	0.1331
OG0002714	trachelipus	trichoniscus	0.1622	2.4529	0.0661
OG0002714	trachelipus	hyloniscus	0.1593	2.7921	0.0570
OG0002715	trachelipus	trichoniscus	0.0639	2.1158	0.0302
OG0002715	trachelipus	hyloniscus	0.0968	5.0538	0.0192
OG0002716	trachelipus	trichoniscus	0.0996	2.2389	0.0445
OG0002716	trachelipus	hyloniscus	0.1086	3.1638	0.0343
OG0002717	trachelipus	trichoniscus	0.0487	1.8027	0.0270
OG0002717	trachelipus	hyloniscus	0.0551	1.1851	0.0465
OG0002718	trachelipus	trichoniscus	0.0624	1.8373	0.0339
OG0002718	trachelipus	hyloniscus	0.0584	1.6171	0.0361
OG0002719	trachelipus	trichoniscus	0.2019	3.3652	0.0600
OG0002719	trachelipus	hyloniscus	0.1917	4.3453	0.0441
OG0002720	trachelipus	trichoniscus	0.1148	3.3291	0.0345
OG0002720	trachelipus	hyloniscus	0.1073	2.9510	0.0364
OG0002721	trachelipus	trichoniscus	0.1039	1.6768	0.0620
OG0002721	trachelipus	hyloniscus	0.1098	1.4351	0.0765
OG0002722	trachelipus	trichoniscus	0.1198	3.3547	0.0357
OG0002722	trachelipus	hyloniscus	0.1239	2.9091	0.0426
OG0002723	trachelipus	trichoniscus	0.2310	3.3390	0.0692
OG0002723	trachelipus	hyloniscus	0.2190	3.2370	0.0677
OG0002724	trachelipus	trichoniscus	0.0661	1.9666	0.0336
OG0002724	trachelipus	hyloniscus	0.0547	3.6516	0.0150
OG0002725	trachelipus	trichoniscus	0.6078	70.4370	0.0086
OG0002725	trachelipus	hyloniscus	0.6436	67.0754	0.0096
OG0002726	trachelipus	trichoniscus	0.0560	2.8826	0.0194
OG0002726	trachelipus	hyloniscus	0.0541	2.9029	0.0187
OG0002727	trachelipus	trichoniscus	0.3211	3.3586	0.0956
OG0002727	trachelipus	hyloniscus	0.3553	2.1255	0.1672
OG0002728	trachelipus	trichoniscus	0.0440	1.3415	0.0328
OG0002728	trachelipus	hyloniscus	0.0664	3.1584	0.0210
OG0002729	trachelipus	trichoniscus	0.1457	1.8237	0.0799
OG0002729	trachelipus	hyloniscus	0.0730	1.1254	0.0648
OG0002730	trachelipus	trichoniscus	0.1765	3.0192	0.0585
OG0002730	trachelipus	hyloniscus	0.1618	3.0203	0.0536
OG0002731	trachelipus	trichoniscus	0.1846	2.0771	0.0889
OG0002731	trachelipus	hyloniscus	0.1714	2.0689	0.0829
OG0002732	trachelipus	trichoniscus	0.3627	3.2840	0.1105
OG0002732	trachelipus	hyloniscus	0.3239	2.6356	0.1229
OG0002733	trachelipus	trichoniscus	0.1041	11.3148	0.0092
OG0002733	trachelipus	hyloniscus	0.0876	3.0274	0.0289
OG0002734	trachelipus	trichoniscus	0.0368	1.5886	0.0232
OG0002734	trachelipus	hyloniscus	0.0529	2.6160	0.0202
OG0002735	trachelipus	trichoniscus	0.3223	1.4526	0.2219
OG0002735	trachelipus	hyloniscus	0.3077	1.4126	0.2178
OG0002736	trachelipus	trichoniscus	0.0217	1.7870	0.0121
OG0002736	trachelipus	hyloniscus	0.0612	4.4664	0.0137
OG0002737	trachelipus	trichoniscus	0.1083	2.1156	0.0512
OG0002737	trachelipus	hyloniscus	0.1015	1.8601	0.0546
OG0002738	trachelipus	trichoniscus	0.4303	2.0803	0.2068
OG0002738	trachelipus	hyloniscus	0.4233	1.7380	0.2436
OG0002739	trachelipus	trichoniscus	0.1568	2.1139	0.0742
OG0002739	trachelipus	hyloniscus	0.1120	1.4143	0.0792
OG0002740	trachelipus	trichoniscus	0.4348	4.1569	0.1046
OG0002740	trachelipus	hyloniscus	0.4496	3.6221	0.1241
OG0002741	trachelipus	trichoniscus	0.0728	1.5590	0.0467
OG0002741	trachelipus	hyloniscus	0.0773	3.2490	0.0238
OG0002742	trachelipus	trichoniscus	0.3417	4.8676	0.0702
OG0002742	trachelipus	hyloniscus	0.3190	4.6543	0.0685
OG0002743	trachelipus	trichoniscus	0.1429	2.8462	0.0502
OG0002743	trachelipus	hyloniscus	0.1641	2.3939	0.0686
OG0002744	trachelipus	trichoniscus	0.0489	1.3330	0.0367
OG0002744	trachelipus	hyloniscus	0.0834	2.0162	0.0414
OG0002745	trachelipus	trichoniscus	0.1707	3.1140	0.0548
OG0002745	trachelipus	hyloniscus	0.1754	3.5384	0.0496
OG0002746	trachelipus	trichoniscus	0.4157	2.8712	0.1448
OG0002746	trachelipus	hyloniscus	0.3986	5.4995	0.0725
OG0002747	trachelipus	trichoniscus	0.3474	3.7376	0.0929
OG0002747	trachelipus	hyloniscus	0.1890	1.8232	0.1037
OG0002748	trachelipus	trichoniscus	0.2615	3.1222	0.0837
OG0002748	trachelipus	hyloniscus	0.2286	2.8918	0.0791
OG0002749	trachelipus	trichoniscus	0.1561	2.8029	0.0557
OG0002749	trachelipus	hyloniscus	0.0748	1.6258	0.0460
OG0002750	trachelipus	trichoniscus	0.2825	3.7167	0.0760
OG0002750	trachelipus	hyloniscus	0.2551	81.6313	0.0031
OG0002751	trachelipus	trichoniscus	0.1809	2.5661	0.0705
OG0002751	trachelipus	hyloniscus	0.1831	2.5311	0.0723
OG0002752	trachelipus	trichoniscus	0.1931	3.7498	0.0515
OG0002752	trachelipus	hyloniscus	0.1883	4.5212	0.0416
OG0002753	trachelipus	trichoniscus	0.2756	3.2311	0.0853
OG0002753	trachelipus	hyloniscus	0.2747	73.9100	0.0037
OG0002754	trachelipus	trichoniscus	0.0937	2.1325	0.0440
OG0002754	trachelipus	hyloniscus	0.0852	1.8025	0.0473
OG0002755	trachelipus	trichoniscus	0.1676	3.1618	0.0530
OG0002755	trachelipus	hyloniscus	0.0764	1.2394	0.0616
OG0002756	trachelipus	trichoniscus	0.0519	1.5970	0.0325
OG0002756	trachelipus	hyloniscus	0.0533	1.5360	0.0347
OG0002757	trachelipus	trichoniscus	0.2899	1.7815	0.1627
OG0002757	trachelipus	hyloniscus	0.2779	1.7804	0.1561
OG0002758	trachelipus	trichoniscus	0.1091	2.4292	0.0449
OG0002758	trachelipus	hyloniscus	0.1164	2.6190	0.0444
OG0002759	trachelipus	trichoniscus	0.0106	1.6895	0.0063
OG0002759	trachelipus	hyloniscus	0.0162	16.1799	0.0010
OG0002760	trachelipus	trichoniscus	0.2189	1.9159	0.1143
OG0002760	trachelipus	hyloniscus	0.2275	1.7941	0.1268
OG0002761	trachelipus	trichoniscus	0.2200	3.3555	0.0656
OG0002761	trachelipus	hyloniscus	0.2359	3.8602	0.0611
OG0002762	trachelipus	trichoniscus	0.1118	2.4930	0.0448
OG0002762	trachelipus	hyloniscus	0.1087	2.2184	0.0490
OG0002763	trachelipus	trichoniscus	0.2283	1.7362	0.1315
OG0002763	trachelipus	hyloniscus	0.2347	4.8021	0.0489
OG0002764	trachelipus	trichoniscus	0.2183	1.9745	0.1106
OG0002764	trachelipus	hyloniscus	0.2392	1.8340	0.1304
OG0002765	trachelipus	trichoniscus	0.0996	2.0491	0.0486
OG0002765	trachelipus	hyloniscus	0.0895	2.1469	0.0417
OG0002766	trachelipus	trichoniscus	0.1918	3.1120	0.0616
OG0002766	trachelipus	hyloniscus	0.1758	3.0026	0.0585
OG0002767	trachelipus	trichoniscus	0.4353	3.8347	0.1135
OG0002767	trachelipus	hyloniscus	0.4196	3.6822	0.1140
OG0002768	trachelipus	trichoniscus	0.3348	4.2437	0.0789
OG0002768	trachelipus	hyloniscus	0.3051	3.7472	0.0814
OG0002769	trachelipus	trichoniscus	0.1953	2.3459	0.0833
OG0002769	trachelipus	hyloniscus	0.1999	2.6605	0.0751
OG0002770	trachelipus	trichoniscus	0.3092	3.8031	0.0813
OG0002770	trachelipus	hyloniscus	0.2771	5.8618	0.0473
OG0002771	trachelipus	trichoniscus	0.1701	2.0577	0.0826
OG0002771	trachelipus	hyloniscus	0.1765	1.6842	0.1048
OG0002772	trachelipus	trichoniscus	0.3982	3.8286	0.1040
OG0002772	trachelipus	hyloniscus	0.3695	4.2038	0.0879
OG0002773	trachelipus	trichoniscus	0.1386	2.3554	0.0588
OG0002773	trachelipus	hyloniscus	0.1229	2.4228	0.0507
OG0002774	trachelipus	trichoniscus	0.1372	2.4507	0.0560
OG0002774	trachelipus	hyloniscus	0.1289	2.5139	0.0513
OG0002775	trachelipus	trichoniscus	0.0472	2.7643	0.0171
OG0002775	trachelipus	hyloniscus	0.0167	1.7271	0.0097
OG0002776	trachelipus	trichoniscus	0.3857	2.8563	0.1350
OG0002776	trachelipus	hyloniscus	0.3905	2.7382	0.1426
OG0002777	trachelipus	trichoniscus	0.0771	2.7108	0.0284
OG0002777	trachelipus	hyloniscus	0.0723	2.3372	0.0310
OG0002778	trachelipus	trichoniscus	1.2410	8.6332	0.1438
OG0002778	trachelipus	hyloniscus	8.7407	0.0883	99.0000
OG0002779	trachelipus	trichoniscus	0.1443	4.1879	0.0345
OG0002779	trachelipus	hyloniscus	0.1524	2.7714	0.0550
OG0002781	trachelipus	trichoniscus	0.3118	4.7688	0.0654
OG0002781	trachelipus	hyloniscus	0.3053	3.0953	0.0986
OG0002782	trachelipus	trichoniscus	0.1613	2.8000	0.0576
OG0002782	trachelipus	hyloniscus	0.1745	2.4976	0.0699
OG0002783	trachelipus	trichoniscus	0.3389	10.3806	0.0326
OG0002783	trachelipus	hyloniscus	0.3327	76.7415	0.0043
OG0002784	trachelipus	trichoniscus	0.2689	1.6968	0.1585
OG0002784	trachelipus	hyloniscus	0.2606	1.6363	0.1593
OG0002785	trachelipus	trichoniscus	0.4124	2.9016	0.1421
OG0002785	trachelipus	hyloniscus	0.3689	2.8493	0.1295
OG0002786	trachelipus	trichoniscus	0.1822	2.2154	0.0822
OG0002786	trachelipus	hyloniscus	0.1886	3.1790	0.0593
OG0002787	trachelipus	trichoniscus	0.1300	1.7772	0.0731
OG0002787	trachelipus	hyloniscus	0.1301	2.5280	0.0515
OG0002788	trachelipus	trichoniscus	0.1415	3.2588	0.0434
OG0002788	trachelipus	hyloniscus	0.1468	3.1354	0.0468
OG0002789	trachelipus	trichoniscus	0.2087	2.1185	0.0985
OG0002789	trachelipus	hyloniscus	0.2137	1.9288	0.1108
OG0002790	trachelipus	trichoniscus	0.1142	2.4568	0.0465
OG0002790	trachelipus	hyloniscus	0.1110	2.2832	0.0486
OG0002791	trachelipus	trichoniscus	0.0443	1.2839	0.0345
OG0002791	trachelipus	hyloniscus	0.0747	1.8305	0.0408
OG0002792	trachelipus	trichoniscus	0.1102	2.5758	0.0428
OG0002792	trachelipus	hyloniscus	0.0989	2.2483	0.0440
OG0002793	trachelipus	trichoniscus	0.1767	1.7384	0.1016
OG0002793	trachelipus	hyloniscus	0.1715	1.6454	0.1042
OG0002794	trachelipus	trichoniscus	0.1354	2.0314	0.0666
OG0002794	trachelipus	hyloniscus	0.1374	1.7355	0.0792
OG0002795	trachelipus	trichoniscus	0.2103	3.5138	0.0599
OG0002795	trachelipus	hyloniscus	0.1729	4.7524	0.0364
OG0002796	trachelipus	trichoniscus	0.1542	1.6344	0.0944
OG0002796	trachelipus	hyloniscus	0.1790	1.9717	0.0908
OG0002797	trachelipus	trichoniscus	0.0902	2.2403	0.0403
OG0002797	trachelipus	hyloniscus	0.0465	1.2267	0.0379
OG0002798	trachelipus	trichoniscus	0.2042	2.0577	0.0992
OG0002798	trachelipus	hyloniscus	0.2058	2.3377	0.0880
OG0002799	trachelipus	trichoniscus	0.3215	3.0651	0.1049
OG0002799	trachelipus	hyloniscus	0.2158	1.7444	0.1237
OG0002800	trachelipus	trichoniscus	0.1641	2.8490	0.0576
OG0002800	trachelipus	hyloniscus	0.0718	1.4563	0.0493
OG0002801	trachelipus	trichoniscus	0.1597	2.6493	0.0603
OG0002801	trachelipus	hyloniscus	0.0921	1.3870	0.0664
OG0002802	trachelipus	trichoniscus	0.3470	3.4383	0.1009
OG0002802	trachelipus	hyloniscus	0.2176	1.4330	0.1519
OG0002803	trachelipus	trichoniscus	0.2941	3.0679	0.0958
OG0002803	trachelipus	hyloniscus	0.3210	1.7932	0.1790
OG0002804	trachelipus	trichoniscus	0.9809	3.7512	0.2615
OG0002804	trachelipus	hyloniscus	0.7002	3.1350	0.2233
OG0002805	trachelipus	trichoniscus	0.2199	2.0359	0.1080
OG0002805	trachelipus	hyloniscus	0.2031	1.7591	0.1155
OG0002806	trachelipus	trichoniscus	0.0289	1.3483	0.0214
OG0002806	trachelipus	hyloniscus	0.0459	2.2958	0.0200
OG0002807	trachelipus	trichoniscus	0.2611	4.0686	0.0642
OG0002807	trachelipus	hyloniscus	0.2452	4.2036	0.0583
OG0002808	trachelipus	trichoniscus	0.0839	2.4726	0.0339
OG0002808	trachelipus	hyloniscus	0.0788	2.6713	0.0295
OG0002809	trachelipus	trichoniscus	0.4350	2.5061	0.1736
OG0002809	trachelipus	hyloniscus	0.3839	7.8799	0.0487
OG0002810	trachelipus	trichoniscus	0.5219	7.7849	0.0670
OG0002810	trachelipus	hyloniscus	0.3808	3.4310	0.1110
OG0002811	trachelipus	trichoniscus	0.1749	2.0708	0.0845
OG0002811	trachelipus	hyloniscus	0.1710	2.7025	0.0633
OG0002812	trachelipus	trichoniscus	0.3721	68.7083	0.0054
OG0002812	trachelipus	hyloniscus	0.4060	3.1260	0.1299
OG0002813	trachelipus	trichoniscus	0.2970	2.1601	0.1375
OG0002813	trachelipus	hyloniscus	0.3364	3.3778	0.0996
OG0002814	trachelipus	trichoniscus	0.2544	2.0646	0.1232
OG0002814	trachelipus	hyloniscus	0.2581	2.5704	0.1004
OG0002815	trachelipus	trichoniscus	0.2365	3.7197	0.0636
OG0002815	trachelipus	hyloniscus	0.2369	3.2178	0.0736
OG0002816	trachelipus	trichoniscus	0.2023	71.9713	0.0028
OG0002816	trachelipus	hyloniscus	0.2055	3.3484	0.0614
OG0002817	trachelipus	trichoniscus	0.4296	2.9175	0.1472
OG0002817	trachelipus	hyloniscus	0.3638	3.2161	0.1131
OG0002818	trachelipus	trichoniscus	0.1025	3.3237	0.0308
OG0002818	trachelipus	hyloniscus	0.0857	1.8239	0.0470
OG0002819	trachelipus	trichoniscus	0.0734	3.2000	0.0229
OG0002819	trachelipus	hyloniscus	0.0783	4.5439	0.0172
OG0002820	trachelipus	trichoniscus	0.2040	2.9848	0.0684
OG0002820	trachelipus	hyloniscus	0.2164	3.7965	0.0570
OG0002821	trachelipus	trichoniscus	0.1625	2.8255	0.0575
OG0002821	trachelipus	hyloniscus	0.1550	3.2989	0.0470
OG0002822	trachelipus	trichoniscus	0.0494	1.6808	0.0294
OG0002822	trachelipus	hyloniscus	0.0260	0.9912	0.0262
OG0002823	trachelipus	trichoniscus	0.0499	1.5150	0.0329
OG0002823	trachelipus	hyloniscus	0.0538	1.2382	0.0435
OG0002824	trachelipus	trichoniscus	0.0696	2.3384	0.0298
OG0002824	trachelipus	hyloniscus	0.0644	2.0356	0.0316
OG0002825	trachelipus	trichoniscus	0.0779	1.7017	0.0457
OG0002825	trachelipus	hyloniscus	0.0633	1.5932	0.0397
OG0002826	trachelipus	trichoniscus	0.4780	3.0162	0.1585
OG0002826	trachelipus	hyloniscus	0.5195	4.0824	0.1272
OG0002827	trachelipus	trichoniscus	0.0600	0.9491	0.0632
OG0002827	trachelipus	hyloniscus	0.1224	1.9808	0.0618
OG0002828	trachelipus	trichoniscus	0.1141	4.0653	0.0281
OG0002828	trachelipus	hyloniscus	0.0887	2.9100	0.0305
OG0002829	trachelipus	trichoniscus	0.2845	4.7728	0.0596
OG0002829	trachelipus	hyloniscus	0.1405	1.4473	0.0971
OG0002830	trachelipus	trichoniscus	0.3429	9.4057	0.0365
OG0002830	trachelipus	hyloniscus	0.3669	2.6482	0.1385
OG0002831	trachelipus	trichoniscus	0.1337	1.7660	0.0757
OG0002831	trachelipus	hyloniscus	0.1224	1.5825	0.0773
OG0002832	trachelipus	trichoniscus	0.1661	1.3703	0.1212
OG0002832	trachelipus	hyloniscus	0.1617	2.8230	0.0573
OG0002833	trachelipus	trichoniscus	0.3314	10.1439	0.0327
OG0002833	trachelipus	hyloniscus	0.3307	74.6512	0.0044
OG0002834	trachelipus	trichoniscus	0.2782	3.6561	0.0761
OG0002834	trachelipus	hyloniscus	0.1513	1.9872	0.0761
OG0002835	trachelipus	trichoniscus	0.1488	2.9148	0.0510
OG0002835	trachelipus	hyloniscus	0.0776	1.1459	0.0678
OG0002836	trachelipus	trichoniscus	0.1118	2.2626	0.0494
OG0002836	trachelipus	hyloniscus	0.1042	1.8295	0.0569
OG0002837	trachelipus	trichoniscus	0.1378	2.0663	0.0667
OG0002837	trachelipus	hyloniscus	0.1376	1.6396	0.0839
OG0002838	trachelipus	trichoniscus	0.2114	2.8752	0.0735
OG0002838	trachelipus	hyloniscus	0.2076	3.0040	0.0691
OG0002839	trachelipus	trichoniscus	0.6092	20.2095	0.0301
OG0002839	trachelipus	hyloniscus	0.8714	92.8307	0.0094
OG0002840	trachelipus	trichoniscus	0.2398	1.3551	0.1770
OG0002840	trachelipus	hyloniscus	0.4173	2.2827	0.1828
OG0002841	trachelipus	trichoniscus	0.1552	3.7422	0.0415
OG0002841	trachelipus	hyloniscus	0.1624	1.8426	0.0882
OG0002842	trachelipus	trichoniscus	0.4186	20.3906	0.0205
OG0002842	trachelipus	hyloniscus	0.3341	6.7045	0.0498
OG0002843	trachelipus	trichoniscus	0.1830	2.9297	0.0625
OG0002843	trachelipus	hyloniscus	0.2178	2.6101	0.0834
OG0002844	trachelipus	trichoniscus	0.1108	2.1685	0.0511
OG0002844	trachelipus	hyloniscus	0.0866	2.2326	0.0388
OG0002845	trachelipus	trichoniscus	0.1857	3.1623	0.0587
OG0002845	trachelipus	hyloniscus	0.1728	2.7174	0.0636
OG0002846	trachelipus	trichoniscus	0.2809	2.6096	0.1076
OG0002846	trachelipus	hyloniscus	0.1431	1.6323	0.0877
OG0002847	trachelipus	trichoniscus	0.0586	2.3140	0.0253
OG0002847	trachelipus	hyloniscus	0.0574	2.4474	0.0235
OG0002848	trachelipus	trichoniscus	0.2989	4.3342	0.0690
OG0002848	trachelipus	hyloniscus	0.2644	2.9823	0.0886
OG0002849	trachelipus	trichoniscus	0.2226	3.5960	0.0619
OG0002849	trachelipus	hyloniscus	0.2253	2.9219	0.0771
OG0002850	trachelipus	trichoniscus	0.2665	3.7689	0.0707
OG0002850	trachelipus	hyloniscus	0.2644	4.2596	0.0621
OG0002851	trachelipus	trichoniscus	0.2609	3.7764	0.0691
OG0002851	trachelipus	hyloniscus	0.2758	3.7475	0.0736
OG0002852	trachelipus	trichoniscus	0.0875	2.1947	0.0399
OG0002852	trachelipus	hyloniscus	0.1474	5.1957	0.0284
OG0002853	trachelipus	trichoniscus	0.4113	4.2840	0.0960
OG0002853	trachelipus	hyloniscus	0.3869	3.1285	0.1237
OG0002854	trachelipus	trichoniscus	0.1453	2.1567	0.0674
OG0002854	trachelipus	hyloniscus	0.1424	2.1937	0.0649
OG0002855	trachelipus	trichoniscus	0.1017	2.0843	0.0488
OG0002855	trachelipus	hyloniscus	0.1037	2.5784	0.0402
OG0002856	trachelipus	trichoniscus	0.1897	4.7101	0.0403
OG0002856	trachelipus	hyloniscus	0.2135	3.2316	0.0661
OG0002857	trachelipus	trichoniscus	0.1273	2.0541	0.0620
OG0002857	trachelipus	hyloniscus	0.1707	2.8708	0.0595
OG0002858	trachelipus	trichoniscus	0.0651	2.3269	0.0280
OG0002858	trachelipus	hyloniscus	0.0608	1.8715	0.0325
OG0002859	trachelipus	trichoniscus	0.1745	2.9666	0.0588
OG0002859	trachelipus	hyloniscus	0.1782	3.1026	0.0574
OG0002860	trachelipus	trichoniscus	0.4031	4.3394	0.0929
OG0002860	trachelipus	hyloniscus	0.4159	4.5845	0.0907
OG0002861	trachelipus	trichoniscus	0.1896	1.8193	0.1042
OG0002861	trachelipus	hyloniscus	0.0631	1.1516	0.0548
OG0002862	trachelipus	trichoniscus	0.2738	4.5451	0.0602
OG0002862	trachelipus	hyloniscus	0.2537	4.6121	0.0550
OG0002863	trachelipus	trichoniscus	0.3723	3.3279	0.1119
OG0002863	trachelipus	hyloniscus	0.3458	1.5443	0.2239
OG0002864	trachelipus	trichoniscus	0.1472	2.6415	0.0557
OG0002864	trachelipus	hyloniscus	0.1413	2.3552	0.0600
OG0002865	trachelipus	trichoniscus	0.1092	2.2980	0.0475
OG0002865	trachelipus	hyloniscus	0.1032	2.8852	0.0358
OG0002866	trachelipus	trichoniscus	0.2044	2.5188	0.0811
OG0002866	trachelipus	hyloniscus	0.1880	2.7758	0.0677
OG0002868	trachelipus	trichoniscus	0.0197	2.3565	0.0084
OG0002868	trachelipus	hyloniscus	0.0187	2.0457	0.0091
OG0002869	trachelipus	trichoniscus	0.1148	3.7151	0.0309
OG0002869	trachelipus	hyloniscus	0.1191	3.3723	0.0353
OG0002870	trachelipus	trichoniscus	0.3094	3.8806	0.0797
OG0002870	trachelipus	hyloniscus	0.3132	4.3382	0.0722
OG0002871	trachelipus	trichoniscus	0.2346	2.9201	0.0804
OG0002871	trachelipus	hyloniscus	0.1327	1.5006	0.0884
OG0002872	trachelipus	trichoniscus	0.6109	5.2603	0.1161
OG0002872	trachelipus	hyloniscus	0.6141	4.0284	0.1524
OG0002873	trachelipus	trichoniscus	0.1819	1.6662	0.1092
OG0002873	trachelipus	hyloniscus	0.1893	1.8955	0.0999
OG0002874	trachelipus	trichoniscus	0.0993	1.9822	0.0501
OG0002874	trachelipus	hyloniscus	0.0956	1.6109	0.0593
OG0002875	trachelipus	trichoniscus	0.1381	2.3208	0.0595
OG0002875	trachelipus	hyloniscus	0.1378	2.2400	0.0615
OG0002876	trachelipus	trichoniscus	0.1217	2.4855	0.0490
OG0002876	trachelipus	hyloniscus	0.1139	2.2993	0.0496
OG0002877	trachelipus	trichoniscus	0.1540	3.5876	0.0429
OG0002877	trachelipus	hyloniscus	0.4105	18.6084	0.0221
OG0002878	trachelipus	trichoniscus	0.0943	2.4557	0.0384
OG0002878	trachelipus	hyloniscus	0.0913	1.3139	0.0695
OG0002879	trachelipus	trichoniscus	0.0250	1.4096	0.0178
OG0002879	trachelipus	hyloniscus	0.0351	2.4573	0.0143
OG0002880	trachelipus	trichoniscus	0.2410	2.9932	0.0805
OG0002880	trachelipus	hyloniscus	0.2302	2.8318	0.0813
OG0002881	trachelipus	trichoniscus	0.1700	2.9757	0.0571
OG0002881	trachelipus	hyloniscus	0.1587	2.9537	0.0537
OG0002882	trachelipus	trichoniscus	0.1301	2.0209	0.0644
OG0002882	trachelipus	hyloniscus	0.1218	2.0258	0.0601
OG0002883	trachelipus	trichoniscus	0.0304	1.0070	0.0302
OG0002883	trachelipus	hyloniscus	0.0240	1.0716	0.0224
OG0002884	trachelipus	trichoniscus	0.0257	1.3302	0.0193
OG0002884	trachelipus	hyloniscus	0.0551	1.9342	0.0285
OG0002885	trachelipus	trichoniscus	0.1299	2.0397	0.0637
OG0002885	trachelipus	hyloniscus	0.1286	1.6968	0.0758
OG0002886	trachelipus	trichoniscus	0.0984	1.3103	0.0751
OG0002886	trachelipus	hyloniscus	0.1380	2.8213	0.0489
OG0002887	trachelipus	trichoniscus	0.0595	3.1201	0.0191
OG0002887	trachelipus	hyloniscus	0.0541	3.0378	0.0178
OG0002888	trachelipus	trichoniscus	0.0633	3.5585	0.0178
OG0002888	trachelipus	hyloniscus	0.0675	1.5299	0.0441
OG0002889	trachelipus	trichoniscus	0.1007	2.7596	0.0365
OG0002889	trachelipus	hyloniscus	0.1047	3.0198	0.0347
OG0002890	trachelipus	trichoniscus	0.4326	3.3468	0.1293
OG0002890	trachelipus	hyloniscus	0.3949	3.0033	0.1315
OG0002891	trachelipus	trichoniscus	0.2184	2.4330	0.0898
OG0002891	trachelipus	hyloniscus	0.2207	2.2589	0.0977
OG0002892	trachelipus	trichoniscus	0.1059	2.8700	0.0369
OG0002892	trachelipus	hyloniscus	0.1023	2.1579	0.0474
OG0002893	trachelipus	trichoniscus	0.2863	3.3723	0.0849
OG0002893	trachelipus	hyloniscus	0.2625	1.9732	0.1330
OG0002894	trachelipus	trichoniscus	0.5907	84.3116	0.0070
OG0002894	trachelipus	hyloniscus	0.6088	87.7480	0.0069
OG0002895	trachelipus	trichoniscus	0.6454	5.1385	0.1256
OG0002895	trachelipus	hyloniscus	0.5762	74.2949	0.0078
OG0002896	trachelipus	trichoniscus	0.0406	2.1352	0.0190
OG0002896	trachelipus	hyloniscus	0.0432	2.1518	0.0201
OG0002897	trachelipus	trichoniscus	0.2557	2.9069	0.0879
OG0002897	trachelipus	hyloniscus	0.2615	2.8680	0.0912
OG0002898	trachelipus	trichoniscus	0.0551	2.3494	0.0235
OG0002898	trachelipus	hyloniscus	0.0512	2.3259	0.0220
OG0002899	trachelipus	trichoniscus	0.0707	2.5203	0.0281
OG0002899	trachelipus	hyloniscus	0.0560	1.5193	0.0368
OG0002900	trachelipus	trichoniscus	0.1118	2.5445	0.0439
OG0002900	trachelipus	hyloniscus	0.1075	2.3275	0.0462
OG0002901	trachelipus	trichoniscus	0.0593	2.1406	0.0277
OG0002901	trachelipus	hyloniscus	0.0626	2.6028	0.0240
OG0002902	trachelipus	trichoniscus	0.1757	1.6280	0.1079
OG0002902	trachelipus	hyloniscus	0.1640	1.6670	0.0984
OG0002903	trachelipus	trichoniscus	0.2533	74.5993	0.0034
OG0002903	trachelipus	hyloniscus	0.2575	3.0276	0.0851
OG0002904	trachelipus	trichoniscus	0.0820	2.8816	0.0285
OG0002904	trachelipus	hyloniscus	0.0726	3.0766	0.0236
OG0002905	trachelipus	trichoniscus	0.1047	3.9056	0.0268
OG0002905	trachelipus	hyloniscus	0.0990	3.5193	0.0281
OG0002906	trachelipus	trichoniscus	0.0590	2.2930	0.0257
OG0002906	trachelipus	hyloniscus	0.0589	2.1600	0.0273
OG0002907	trachelipus	trichoniscus	0.0980	2.9980	0.0327
OG0002907	trachelipus	hyloniscus	0.1149	2.9839	0.0385
OG0002908	trachelipus	trichoniscus	0.4008	2.0704	0.1936
OG0002908	trachelipus	hyloniscus	0.3908	2.1579	0.1811
OG0002909	trachelipus	trichoniscus	0.0326	1.2172	0.0268
OG0002909	trachelipus	hyloniscus	0.0528	2.1037	0.0251
OG0002910	trachelipus	trichoniscus	0.1022	3.6492	0.0280
OG0002910	trachelipus	hyloniscus	0.1024	4.7766	0.0214
OG0002911	trachelipus	trichoniscus	0.1740	2.9135	0.0597
OG0002911	trachelipus	hyloniscus	0.1504	2.8231	0.0533
OG0002912	trachelipus	trichoniscus	0.2188	2.6832	0.0816
OG0002912	trachelipus	hyloniscus	0.2226	2.7688	0.0804
OG0002913	trachelipus	trichoniscus	0.1015	2.2114	0.0459
OG0002913	trachelipus	hyloniscus	0.1120	2.2141	0.0506
OG0002914	trachelipus	trichoniscus	0.1737	2.1692	0.0801
OG0002914	trachelipus	hyloniscus	0.1390	1.8265	0.0761
OG0002915	trachelipus	trichoniscus	0.2989	1.6789	0.1780
OG0002915	trachelipus	hyloniscus	0.3013	2.0265	0.1487
OG0002916	trachelipus	trichoniscus	0.1201	1.5397	0.0780
OG0002916	trachelipus	hyloniscus	0.1180	1.5235	0.0774
OG0002917	trachelipus	trichoniscus	0.3950	2.7792	0.1421
OG0002917	trachelipus	hyloniscus	0.3672	2.1072	0.1743
OG0002918	trachelipus	trichoniscus	0.0483	3.7149	0.0130
OG0002918	trachelipus	hyloniscus	0.0441	3.5389	0.0125
OG0002919	trachelipus	trichoniscus	0.3655	4.2608	0.0858
OG0002919	trachelipus	hyloniscus	0.3498	9.7360	0.0359
OG0002920	trachelipus	trichoniscus	0.3546	11.9987	0.0296
OG0002920	trachelipus	hyloniscus	0.2846	77.2887	0.0037
OG0002921	trachelipus	trichoniscus	0.1047	2.1883	0.0478
OG0002921	trachelipus	hyloniscus	0.0968	2.6800	0.0361
OG0002922	trachelipus	trichoniscus	0.1795	1.8375	0.0977
OG0002922	trachelipus	hyloniscus	0.1816	1.5520	0.1170
OG0002923	trachelipus	trichoniscus	0.1002	1.3119	0.0763
OG0002923	trachelipus	hyloniscus	0.1612	2.7698	0.0582
OG0002924	trachelipus	trichoniscus	0.4012	3.5470	0.1131
OG0002924	trachelipus	hyloniscus	0.4135	3.5187	0.1175
OG0002925	trachelipus	trichoniscus	0.2632	2.1353	0.1232
OG0002925	trachelipus	hyloniscus	0.2432	2.0356	0.1195
OG0002926	trachelipus	trichoniscus	0.1371	2.6614	0.0515
OG0002926	trachelipus	hyloniscus	0.1264	3.0180	0.0419
OG0002928	trachelipus	trichoniscus	0.0349	1.4879	0.0235
OG0002928	trachelipus	hyloniscus	0.0667	2.3743	0.0281
OG0002929	trachelipus	trichoniscus	0.1389	1.7680	0.0785
OG0002929	trachelipus	hyloniscus	0.1428	1.8312	0.0780
OG0002930	trachelipus	trichoniscus	0.0178	1.6015	0.0111
OG0002930	trachelipus	hyloniscus	0.0227	2.7049	0.0084
OG0002931	trachelipus	trichoniscus	0.2191	4.0654	0.0539
OG0002931	trachelipus	hyloniscus	0.2134	2.5116	0.0850
OG0002932	trachelipus	trichoniscus	0.0345	2.7465	0.0125
OG0002932	trachelipus	hyloniscus	0.0281	3.1112	0.0090
OG0002933	trachelipus	trichoniscus	0.1434	1.8599	0.0771
OG0002933	trachelipus	hyloniscus	0.1505	2.0279	0.0742
OG0002934	trachelipus	trichoniscus	0.0368	3.1692	0.0116
OG0002934	trachelipus	hyloniscus	0.0197	1.0665	0.0184
OG0002935	trachelipus	trichoniscus	0.0760	2.5086	0.0303
OG0002935	trachelipus	hyloniscus	0.0626	2.4351	0.0257
OG0002936	trachelipus	trichoniscus	0.1704	2.3677	0.0720
OG0002936	trachelipus	hyloniscus	0.1638	2.6911	0.0609
OG0002937	trachelipus	trichoniscus	0.4702	2.9473	0.1595
OG0002937	trachelipus	hyloniscus	0.5460	5.5205	0.0989
OG0002938	trachelipus	trichoniscus	0.0322	2.5882	0.0124
OG0002938	trachelipus	hyloniscus	0.0365	2.3058	0.0158
OG0002939	trachelipus	trichoniscus	0.0926	2.5031	0.0370
OG0002939	trachelipus	hyloniscus	0.0875	2.6724	0.0328
OG0002940	trachelipus	trichoniscus	0.2310	3.0958	0.0746
OG0002940	trachelipus	hyloniscus	0.2267	3.7225	0.0609
OG0002941	trachelipus	trichoniscus	0.1288	2.4989	0.0515
OG0002941	trachelipus	hyloniscus	0.1117	3.0283	0.0369
OG0002942	trachelipus	trichoniscus	0.6126	3.0883	0.1984
OG0002942	trachelipus	hyloniscus	0.6732	2.9654	0.2270
OG0002943	trachelipus	trichoniscus	0.0049	1.6469	0.0030
OG0002943	trachelipus	hyloniscus	0.0236	1.1755	0.0201
OG0002944	trachelipus	trichoniscus	0.0364	1.2966	0.0281
OG0002944	trachelipus	hyloniscus	0.0708	1.9910	0.0356
OG0002945	trachelipus	trichoniscus	0.1552	2.2999	0.0675
OG0002945	trachelipus	hyloniscus	0.1556	3.0926	0.0503
OG0002946	trachelipus	trichoniscus	0.2523	2.2321	0.1130
OG0002946	trachelipus	hyloniscus	0.2261	2.1946	0.1030
OG0002947	trachelipus	trichoniscus	0.1279	2.9569	0.0433
OG0002947	trachelipus	hyloniscus	0.1185	2.4134	0.0491
OG0002948	trachelipus	trichoniscus	0.3319	2.3069	0.1439
OG0002948	trachelipus	hyloniscus	0.3451	2.0702	0.1667
OG0002949	trachelipus	trichoniscus	0.0333	3.3958	0.0098
OG0002949	trachelipus	hyloniscus	0.0683	2.8346	0.0241
OG0002950	trachelipus	trichoniscus	0.0832	1.3989	0.0595
OG0002950	trachelipus	hyloniscus	0.1165	2.2923	0.0508
OG0002951	trachelipus	trichoniscus	0.2102	3.1006	0.0678
OG0002951	trachelipus	hyloniscus	0.2070	3.7456	0.0553
OG0002952	trachelipus	trichoniscus	0.2310	5.7402	0.0402
OG0002952	trachelipus	hyloniscus	0.2474	3.7802	0.0655
OG0002953	trachelipus	trichoniscus	0.2442	2.3067	0.1059
OG0002953	trachelipus	hyloniscus	0.2239	2.2897	0.0978
OG0002954	trachelipus	trichoniscus	0.2626	2.7384	0.0959
OG0002954	trachelipus	hyloniscus	0.2476	2.9405	0.0842
OG0002955	trachelipus	trichoniscus	0.2825	5.2995	0.0533
OG0002955	trachelipus	hyloniscus	0.2634	3.4311	0.0768
OG0002956	trachelipus	trichoniscus	0.2125	3.3315	0.0638
OG0002956	trachelipus	hyloniscus	0.2190	4.6629	0.0470
OG0002958	trachelipus	trichoniscus	0.0109	1.2507	0.0087
OG0002958	trachelipus	hyloniscus	0.0198	2.0375	0.0097
OG0002959	trachelipus	trichoniscus	0.1584	1.0965	0.1445
OG0002959	trachelipus	hyloniscus	0.2697	2.3718	0.1137
OG0002960	trachelipus	trichoniscus	0.1619	2.5694	0.0630
OG0002960	trachelipus	hyloniscus	0.1582	2.0884	0.0758
OG0002961	trachelipus	trichoniscus	0.2086	2.7944	0.0746
OG0002961	trachelipus	hyloniscus	0.1909	3.6236	0.0527
OG0002962	trachelipus	trichoniscus	0.6186	18.8958	0.0327
OG0002962	trachelipus	hyloniscus	0.3328	2.4121	0.1380
OG0002963	trachelipus	trichoniscus	0.1394	3.3102	0.0421
OG0002963	trachelipus	hyloniscus	0.1387	3.5944	0.0386
OG0002964	trachelipus	trichoniscus	0.2018	1.8954	0.1065
OG0002964	trachelipus	hyloniscus	0.1928	2.3789	0.0811
OG0002965	trachelipus	trichoniscus	0.1036	2.1075	0.0492
OG0002965	trachelipus	hyloniscus	0.0693	1.2208	0.0568
OG0002966	trachelipus	trichoniscus	0.1739	3.4664	0.0502
OG0002966	trachelipus	hyloniscus	0.1649	3.2750	0.0503
OG0002967	trachelipus	trichoniscus	0.3257	3.2039	0.1017
OG0002967	trachelipus	hyloniscus	0.3238	4.3898	0.0738
OG0002968	trachelipus	trichoniscus	0.2199	2.8606	0.0769
OG0002968	trachelipus	hyloniscus	0.2132	2.1561	0.0989
OG0002969	trachelipus	trichoniscus	0.0506	1.1480	0.0440
OG0002969	trachelipus	hyloniscus	0.0728	1.9249	0.0378
OG0002970	trachelipus	trichoniscus	0.2358	2.6637	0.0885
OG0002970	trachelipus	hyloniscus	0.2142	3.0098	0.0712
OG0002971	trachelipus	trichoniscus	0.1365	2.6089	0.0523
OG0002971	trachelipus	hyloniscus	0.1511	2.5732	0.0587
OG0002972	trachelipus	trichoniscus	0.1129	3.4796	0.0325
OG0002972	trachelipus	hyloniscus	0.0864	1.3073	0.0661
OG0002973	trachelipus	trichoniscus	0.0384	2.8700	0.0134
OG0002973	trachelipus	hyloniscus	0.0424	3.2600	0.0130
OG0002974	trachelipus	trichoniscus	0.4911	4.1088	0.1195
OG0002974	trachelipus	hyloniscus	0.4933	3.3304	0.1481
OG0002975	trachelipus	trichoniscus	0.1398	2.7642	0.0506
OG0002975	trachelipus	hyloniscus	0.1385	3.1051	0.0446
OG0002976	trachelipus	trichoniscus	0.2220	2.6825	0.0828
OG0002976	trachelipus	hyloniscus	0.2419	2.5656	0.0943
OG0002977	trachelipus	trichoniscus	0.1473	2.7124	0.0543
OG0002977	trachelipus	hyloniscus	0.1535	2.4548	0.0625
OG0002978	trachelipus	trichoniscus	0.0339	2.0127	0.0168
OG0002978	trachelipus	hyloniscus	0.0217	1.2494	0.0174
OG0002979	trachelipus	trichoniscus	0.0346	2.0031	0.0173
OG0002979	trachelipus	hyloniscus	0.0350	2.1530	0.0162
OG0002980	trachelipus	trichoniscus	0.3035	4.0900	0.0742
OG0002980	trachelipus	hyloniscus	0.2710	5.0262	0.0539
OG0002981	trachelipus	trichoniscus	0.1893	2.2131	0.0855
OG0002981	trachelipus	hyloniscus	0.1701	2.3073	0.0737
OG0002982	trachelipus	trichoniscus	0.3892	3.4747	0.1120
OG0002982	trachelipus	hyloniscus	0.4032	3.5847	0.1125
OG0002983	trachelipus	trichoniscus	0.2098	3.3349	0.0629
OG0002983	trachelipus	hyloniscus	0.2031	3.1307	0.0649
OG0002984	trachelipus	trichoniscus	0.0293	1.2719	0.0230
OG0002984	trachelipus	hyloniscus	0.0468	2.1223	0.0221
OG0002985	trachelipus	trichoniscus	0.1638	2.5061	0.0654
OG0002985	trachelipus	hyloniscus	0.1511	2.7697	0.0546
OG0002986	trachelipus	trichoniscus	0.1397	3.1445	0.0444
OG0002986	trachelipus	hyloniscus	0.1321	3.0637	0.0431
OG0002987	trachelipus	trichoniscus	0.0414	6.2699	0.0066
OG0002987	trachelipus	hyloniscus	0.0257	3.2355	0.0079
OG0002989	trachelipus	trichoniscus	0.3214	2.9700	0.1082
OG0002989	trachelipus	hyloniscus	0.3112	2.7524	0.1131
OG0002990	trachelipus	trichoniscus	0.0756	1.8701	0.0404
OG0002990	trachelipus	hyloniscus	0.0742	1.6954	0.0438
OG0002991	trachelipus	trichoniscus	0.2081	2.6399	0.0788
OG0002991	trachelipus	hyloniscus	0.1534	1.6079	0.0954
OG0002992	trachelipus	trichoniscus	0.0607	2.3789	0.0255
OG0002992	trachelipus	hyloniscus	0.1006	3.1455	0.0320
OG0002993	trachelipus	trichoniscus	0.2465	2.9999	0.0822
OG0002993	trachelipus	hyloniscus	0.2175	2.7384	0.0794
OG0002994	trachelipus	trichoniscus	0.0055	1.2745	0.0044
OG0002994	trachelipus	hyloniscus	0.0029	1.9571	0.0015
OG0002995	trachelipus	trichoniscus	0.1633	1.2899	0.1266
OG0002995	trachelipus	hyloniscus	0.1698	3.2576	0.0521
OG0002996	trachelipus	trichoniscus	0.1575	2.4903	0.0633
OG0002996	trachelipus	hyloniscus	0.1508	2.3332	0.0646
OG0002997	trachelipus	trichoniscus	0.3345	2.2675	0.1475
OG0002997	trachelipus	hyloniscus	0.3148	2.0140	0.1563
OG0002998	trachelipus	trichoniscus	0.0795	2.0523	0.0387
OG0002998	trachelipus	hyloniscus	0.0746	2.0896	0.0357
OG0003000	trachelipus	trichoniscus	0.1655	3.8515	0.0430
OG0003000	trachelipus	hyloniscus	0.1690	4.2854	0.0394
OG0003001	trachelipus	trichoniscus	0.1590	5.3370	0.0298
OG0003001	trachelipus	hyloniscus	0.1243	1.6233	0.0766
OG0003002	trachelipus	trichoniscus	0.1317	1.4924	0.0883
OG0003002	trachelipus	hyloniscus	0.1723	2.3266	0.0741
OG0003003	trachelipus	trichoniscus	0.7606	2.9403	0.2587
OG0003003	trachelipus	hyloniscus	0.6936	68.0003	0.0102
OG0003004	trachelipus	trichoniscus	0.0321	2.5652	0.0125
OG0003004	trachelipus	hyloniscus	0.0339	2.4920	0.0136
OG0003005	trachelipus	trichoniscus	0.1681	2.2432	0.0749
OG0003005	trachelipus	hyloniscus	0.1678	2.6190	0.0641
OG0003006	trachelipus	trichoniscus	0.4214	5.9271	0.0711
OG0003006	trachelipus	hyloniscus	0.3551	7.8997	0.0450
OG0003007	trachelipus	trichoniscus	0.1571	2.5473	0.0617
OG0003007	trachelipus	hyloniscus	0.1619	2.5779	0.0628
OG0003008	trachelipus	trichoniscus	0.1026	2.1156	0.0485
OG0003008	trachelipus	hyloniscus	0.0946	2.1791	0.0434
OG0003009	trachelipus	trichoniscus	0.1174	3.1565	0.0372
OG0003009	trachelipus	hyloniscus	0.0762	1.3721	0.0555
OG0003010	trachelipus	trichoniscus	0.1571	3.1011	0.0507
OG0003010	trachelipus	hyloniscus	0.1492	2.9234	0.0510
OG0003011	trachelipus	trichoniscus	0.2326	2.0908	0.1113
OG0003011	trachelipus	hyloniscus	0.2461	3.4517	0.0713
OG0003012	trachelipus	trichoniscus	0.2017	3.7311	0.0541
OG0003012	trachelipus	hyloniscus	0.2000	2.7248	0.0734
OG0003013	trachelipus	trichoniscus	0.2558	3.3707	0.0759
OG0003013	trachelipus	hyloniscus	0.2515	75.9480	0.0033
OG0003014	trachelipus	trichoniscus	0.2687	1.6390	0.1640
OG0003014	trachelipus	hyloniscus	0.2749	1.7339	0.1585
OG0003015	trachelipus	trichoniscus	0.1772	2.2485	0.0788
OG0003015	trachelipus	hyloniscus	0.1613	2.1235	0.0759
OG0003016	trachelipus	trichoniscus	0.2317	2.6333	0.0880
OG0003016	trachelipus	hyloniscus	0.2172	2.3818	0.0912
OG0003017	trachelipus	trichoniscus	0.1030	2.2883	0.0450
OG0003017	trachelipus	hyloniscus	0.0684	1.5474	0.0442
OG0003018	trachelipus	trichoniscus	0.0989	2.8255	0.0350
OG0003018	trachelipus	hyloniscus	0.0991	3.4345	0.0288
OG0003019	trachelipus	trichoniscus	0.0660	1.2781	0.0517
OG0003019	trachelipus	hyloniscus	0.0847	2.2237	0.0381
OG0003020	trachelipus	trichoniscus	0.3423	3.1426	0.1089
OG0003020	trachelipus	hyloniscus	0.3386	4.3264	0.0783
OG0003021	trachelipus	trichoniscus	0.1761	1.7803	0.0989
OG0003021	trachelipus	hyloniscus	0.1816	1.8071	0.1005
OG0003022	trachelipus	trichoniscus	0.0754	2.8023	0.0269
OG0003022	trachelipus	hyloniscus	0.0855	2.5229	0.0339
OG0003023	trachelipus	trichoniscus	0.5291	3.9179	0.1350
OG0003023	trachelipus	hyloniscus	0.3206	2.1780	0.1472
OG0003024	trachelipus	trichoniscus	0.1411	2.2303	0.0633
OG0003024	trachelipus	hyloniscus	0.1449	2.0570	0.0704
OG0003025	trachelipus	trichoniscus	0.1092	2.5913	0.0421
OG0003025	trachelipus	hyloniscus	0.1056	3.5637	0.0296
OG0003026	trachelipus	trichoniscus	0.5866	68.6129	0.0085
OG0003026	trachelipus	hyloniscus	0.4318	3.1922	0.1353
OG0003027	trachelipus	trichoniscus	0.2444	3.0702	0.0796
OG0003027	trachelipus	hyloniscus	0.2156	3.7336	0.0578
OG0003028	trachelipus	trichoniscus	0.1211	2.4515	0.0494
OG0003028	trachelipus	hyloniscus	0.1121	2.9126	0.0385
OG0003029	trachelipus	trichoniscus	0.1221	3.1289	0.0390
OG0003029	trachelipus	hyloniscus	0.1270	3.5940	0.0353
OG0003030	trachelipus	trichoniscus	0.2095	2.4881	0.0842
OG0003030	trachelipus	hyloniscus	0.1218	0.7542	0.1615
OG0003031	trachelipus	trichoniscus	0.7474	2.6145	0.2859
OG0003031	trachelipus	hyloniscus	0.7215	3.7165	0.1941
OG0003032	trachelipus	trichoniscus	0.0300	2.6144	0.0115
OG0003032	trachelipus	hyloniscus	0.0288	2.6547	0.0109
OG0003033	trachelipus	trichoniscus	0.7745	3.6706	0.2110
OG0003033	trachelipus	hyloniscus	0.7583	2.0322	0.3731
OG0003034	trachelipus	trichoniscus	0.6304	56.6733	0.0111
OG0003034	trachelipus	hyloniscus	0.6135	6.5873	0.0931
OG0003035	trachelipus	trichoniscus	0.0257	0.9853	0.0260
OG0003035	trachelipus	hyloniscus	0.0263	1.6690	0.0157
OG0003036	trachelipus	trichoniscus	0.0361	1.2888	0.0280
OG0003036	trachelipus	hyloniscus	0.0591	2.3586	0.0250
OG0003037	trachelipus	trichoniscus	0.2259	2.3283	0.0970
OG0003037	trachelipus	hyloniscus	0.2159	1.9490	0.1108
OG0003038	trachelipus	trichoniscus	0.1325	3.1778	0.0417
OG0003038	trachelipus	hyloniscus	0.1299	3.2737	0.0397
OG0003039	trachelipus	trichoniscus	0.1804	6.1153	0.0295
OG0003039	trachelipus	hyloniscus	0.1840	5.0045	0.0368
OG0003040	trachelipus	trichoniscus	0.0182	1.7932	0.0102
OG0003040	trachelipus	hyloniscus	0.0095	1.0794	0.0088
OG0003041	trachelipus	trichoniscus	0.1748	1.8518	0.0944
OG0003041	trachelipus	hyloniscus	0.2413	37.2221	0.0065
OG0003042	trachelipus	trichoniscus	0.3075	6.3718	0.0483
OG0003042	trachelipus	hyloniscus	0.3016	3.5690	0.0845
OG0003043	trachelipus	trichoniscus	0.1464	3.2488	0.0451
OG0003043	trachelipus	hyloniscus	0.0891	1.3755	0.0648
OG0003044	trachelipus	trichoniscus	0.0535	2.1640	0.0247
OG0003044	trachelipus	hyloniscus	0.0299	1.5694	0.0191
OG0003045	trachelipus	trichoniscus	0.1202	2.3678	0.0508
OG0003045	trachelipus	hyloniscus	0.1142	2.8682	0.0398
OG0003046	trachelipus	trichoniscus	0.5422	9.0590	0.0599
OG0003046	trachelipus	hyloniscus	0.5054	6.9920	0.0723
OG0003047	trachelipus	trichoniscus	0.0337	1.4253	0.0236
OG0003047	trachelipus	hyloniscus	0.1072	2.2714	0.0472
OG0003048	trachelipus	trichoniscus	0.0089	1.1063	0.0080
OG0003048	trachelipus	hyloniscus	0.0144	1.8612	0.0077
OG0003049	trachelipus	trichoniscus	0.1980	2.8918	0.0685
OG0003049	trachelipus	hyloniscus	0.2001	2.4661	0.0811
OG0003050	trachelipus	trichoniscus	0.3483	37.7077	0.0092
OG0003050	trachelipus	hyloniscus	0.3143	4.4408	0.0708
OG0003051	trachelipus	trichoniscus	0.1180	2.0391	0.0579
OG0003051	trachelipus	hyloniscus	0.1297	1.9470	0.0666
OG0003052	trachelipus	trichoniscus	0.4314	3.0101	0.1433
OG0003052	trachelipus	hyloniscus	0.3950	4.4468	0.0888
OG0003053	trachelipus	trichoniscus	0.0274	2.7318	0.0100
OG0003053	trachelipus	hyloniscus	0.0089	1.3250	0.0067
OG0003054	trachelipus	trichoniscus	0.0896	2.4981	0.0359
OG0003054	trachelipus	hyloniscus	0.0528	1.3601	0.0388
OG0003055	trachelipus	trichoniscus	0.1132	3.2614	0.0347
OG0003055	trachelipus	hyloniscus	0.0625	1.5520	0.0403
OG0003056	trachelipus	trichoniscus	0.1092	2.7852	0.0392
OG0003056	trachelipus	hyloniscus	0.1057	2.0982	0.0504
OG0003057	trachelipus	trichoniscus	0.1298	2.0485	0.0633
OG0003057	trachelipus	hyloniscus	0.1913	2.4076	0.0794
OG0003058	trachelipus	trichoniscus	0.1464	2.5984	0.0563
OG0003058	trachelipus	hyloniscus	0.1521	2.3756	0.0640
OG0003059	trachelipus	trichoniscus	0.0742	4.4089	0.0168
OG0003059	trachelipus	hyloniscus	0.0374	1.4388	0.0260
OG0003060	trachelipus	trichoniscus	0.1264	2.8159	0.0449
OG0003060	trachelipus	hyloniscus	0.0649	1.1501	0.0565
OG0003061	trachelipus	trichoniscus	0.2235	2.1663	0.1032
OG0003061	trachelipus	hyloniscus	0.2294	3.4890	0.0658
OG0003062	trachelipus	trichoniscus	0.4488	2.9975	0.1497
OG0003062	trachelipus	hyloniscus	0.4560	2.2958	0.1986
OG0003063	trachelipus	trichoniscus	0.2616	4.6690	0.0560
OG0003063	trachelipus	hyloniscus	0.2713	3.6056	0.0753
OG0003064	trachelipus	trichoniscus	0.2007	3.9248	0.0511
OG0003064	trachelipus	hyloniscus	0.1800	4.4787	0.0402
OG0003065	trachelipus	trichoniscus	0.1541	3.7723	0.0409
OG0003065	trachelipus	hyloniscus	0.0864	1.3310	0.0649
OG0003066	trachelipus	trichoniscus	0.0580	2.0011	0.0290
OG0003066	trachelipus	hyloniscus	0.0581	2.5246	0.0230
OG0003067	trachelipus	trichoniscus	0.1405	2.3568	0.0596
OG0003067	trachelipus	hyloniscus	0.1532	2.2998	0.0666
OG0003068	trachelipus	trichoniscus	0.0442	1.9663	0.0225
OG0003068	trachelipus	hyloniscus	0.0334	1.2371	0.0270
OG0003069	trachelipus	trichoniscus	0.2397	2.6964	0.0889
OG0003069	trachelipus	hyloniscus	0.2178	2.4679	0.0883
OG0003070	trachelipus	trichoniscus	0.3137	4.4641	0.0703
OG0003070	trachelipus	hyloniscus	0.2936	5.6240	0.0522
OG0003071	trachelipus	trichoniscus	0.2396	3.2549	0.0736
OG0003071	trachelipus	hyloniscus	0.2348	3.6717	0.0639
OG0003072	trachelipus	trichoniscus	0.1306	2.6452	0.0494
OG0003072	trachelipus	hyloniscus	0.1208	2.3335	0.0518
OG0003073	trachelipus	trichoniscus	0.0352	1.9413	0.0181
OG0003073	trachelipus	hyloniscus	0.0352	1.7497	0.0201
OG0003074	trachelipus	trichoniscus	0.1195	1.7411	0.0686
OG0003074	trachelipus	hyloniscus	0.2095	5.3981	0.0388
OG0003075	trachelipus	trichoniscus	0.0215	2.0731	0.0104
OG0003075	trachelipus	hyloniscus	0.0158	1.0707	0.0148
OG0003076	trachelipus	trichoniscus	0.0295	1.7355	0.0170
OG0003076	trachelipus	hyloniscus	0.0298	1.5764	0.0189
OG0003077	trachelipus	trichoniscus	0.9348	9.9306	0.0941
OG0003077	trachelipus	hyloniscus	1.5434	2.5631	0.6022
OG0003078	trachelipus	trichoniscus	0.2601	2.9173	0.0891
OG0003078	trachelipus	hyloniscus	0.2536	1.9906	0.1274
OG0003079	trachelipus	trichoniscus	0.7114	3.7440	0.1900
OG0003079	trachelipus	hyloniscus	0.6323	5.4950	0.1151
OG0003080	trachelipus	trichoniscus	0.1580	3.1348	0.0504
OG0003080	trachelipus	hyloniscus	0.1778	2.8391	0.0626
OG0003081	trachelipus	trichoniscus	0.3273	4.9482	0.0661
OG0003081	trachelipus	hyloniscus	0.3115	72.4582	0.0043
OG0003082	trachelipus	trichoniscus	0.0474	1.5281	0.0310
OG0003082	trachelipus	hyloniscus	0.0729	2.1917	0.0333
OG0003083	trachelipus	trichoniscus	0.1248	2.3308	0.0536
OG0003083	trachelipus	hyloniscus	0.1193	2.2575	0.0528
OG0003084	trachelipus	trichoniscus	0.3317	3.6424	0.0911
OG0003084	trachelipus	hyloniscus	0.3279	2.6740	0.1226
OG0003085	trachelipus	trichoniscus	0.1429	2.5871	0.0552
OG0003085	trachelipus	hyloniscus	0.1458	2.3103	0.0631
OG0003086	trachelipus	trichoniscus	0.5994	15.3568	0.0390
OG0003086	trachelipus	hyloniscus	0.5741	11.2659	0.0510
OG0003087	trachelipus	trichoniscus	0.3602	1.9344	0.1862
OG0003087	trachelipus	hyloniscus	0.3317	2.4534	0.1352
OG0003088	trachelipus	trichoniscus	0.0905	2.1564	0.0420
OG0003088	trachelipus	hyloniscus	0.0923	2.3543	0.0392
OG0003089	trachelipus	trichoniscus	0.0589	2.6890	0.0219
OG0003089	trachelipus	hyloniscus	0.0600	2.7041	0.0222
OG0003090	trachelipus	trichoniscus	0.0188	2.1288	0.0089
OG0003090	trachelipus	hyloniscus	0.0175	2.1974	0.0079
OG0003092	trachelipus	trichoniscus	0.1382	2.4317	0.0568
OG0003092	trachelipus	hyloniscus	0.1219	2.6096	0.0467
OG0003093	trachelipus	trichoniscus	0.4333	19.7183	0.0220
OG0003093	trachelipus	hyloniscus	0.4359	4.4756	0.0974
OG0003094	trachelipus	trichoniscus	0.2209	1.7031	0.1297
OG0003094	trachelipus	hyloniscus	0.3527	7.1075	0.0496
OG0003095	trachelipus	trichoniscus	0.0481	1.3535	0.0356
OG0003095	trachelipus	hyloniscus	0.0782	2.2629	0.0346
OG0003096	trachelipus	trichoniscus	0.4141	5.4607	0.0758
OG0003096	trachelipus	hyloniscus	0.4032	18.3188	0.0220
OG0003097	trachelipus	trichoniscus	0.1371	2.9634	0.0463
OG0003097	trachelipus	hyloniscus	0.1311	2.2582	0.0581
OG0003098	trachelipus	trichoniscus	0.1164	2.4715	0.0471
OG0003098	trachelipus	hyloniscus	0.0795	1.1022	0.0721
OG0003099	trachelipus	trichoniscus	0.3538	79.9743	0.0044
OG0003099	trachelipus	hyloniscus	0.3452	3.9895	0.0865
OG0003100	trachelipus	trichoniscus	0.2042	2.5240	0.0809
OG0003100	trachelipus	hyloniscus	0.2094	1.9185	0.1092
OG0003101	trachelipus	trichoniscus	0.2318	3.6715	0.0631
OG0003101	trachelipus	hyloniscus	0.1984	3.7287	0.0532
OG0003102	trachelipus	trichoniscus	0.2403	4.8983	0.0491
OG0003102	trachelipus	hyloniscus	0.2333	3.9361	0.0593
OG0003103	trachelipus	trichoniscus	0.2951	3.1601	0.0934
OG0003103	trachelipus	hyloniscus	0.2888	2.6038	0.1109
OG0003104	trachelipus	trichoniscus	0.2081	3.2950	0.0631
OG0003104	trachelipus	hyloniscus	0.1969	3.3766	0.0583
OG0003105	trachelipus	trichoniscus	0.0534	2.1310	0.0251
OG0003105	trachelipus	hyloniscus	0.0546	1.8597	0.0294
OG0003106	trachelipus	trichoniscus	0.0339	2.3721	0.0143
OG0003106	trachelipus	hyloniscus	0.0164	1.4302	0.0114
OG0003107	trachelipus	trichoniscus	0.1636	2.0758	0.0788
OG0003107	trachelipus	hyloniscus	0.0968	1.1713	0.0826
OG0003108	trachelipus	trichoniscus	0.4778	7.3272	0.0652
OG0003108	trachelipus	hyloniscus	0.4957	6.7081	0.0739
OG0003109	trachelipus	trichoniscus	0.3397	4.5974	0.0739
OG0003109	trachelipus	hyloniscus	0.3036	74.2802	0.0041
OG0003110	trachelipus	trichoniscus	0.2263	4.7201	0.0479
OG0003110	trachelipus	hyloniscus	0.2361	2.4531	0.0962
OG0003111	trachelipus	trichoniscus	0.1938	64.1747	0.0030
OG0003111	trachelipus	hyloniscus	0.1668	4.3887	0.0380
OG0003112	trachelipus	trichoniscus	0.0273	1.7790	0.0153
OG0003112	trachelipus	hyloniscus	0.0359	35.8632	0.0010
OG0003113	trachelipus	trichoniscus	0.0424	1.2981	0.0327
OG0003113	trachelipus	hyloniscus	0.0542	1.9532	0.0277
OG0003114	trachelipus	trichoniscus	0.0423	2.2092	0.0191
OG0003114	trachelipus	hyloniscus	0.0424	2.1820	0.0194
OG0003115	trachelipus	trichoniscus	0.0074	0.8840	0.0083
OG0003115	trachelipus	hyloniscus	0.0306	1.5916	0.0192
OG0003116	trachelipus	trichoniscus	0.1463	1.8755	0.0780
OG0003116	trachelipus	hyloniscus	0.1449	1.9298	0.0751
OG0003117	trachelipus	trichoniscus	0.2102	2.5952	0.0810
OG0003117	trachelipus	hyloniscus	0.2133	2.7802	0.0767
OG0003118	trachelipus	trichoniscus	0.4134	3.2259	0.1282
OG0003118	trachelipus	hyloniscus	0.4075	3.9686	0.1027
OG0003119	trachelipus	trichoniscus	0.3821	2.1395	0.1786
OG0003119	trachelipus	hyloniscus	0.5240	5.7030	0.0919
OG0003120	trachelipus	trichoniscus	0.4098	8.1993	0.0500
OG0003120	trachelipus	hyloniscus	0.4140	7.2958	0.0567
OG0003121	trachelipus	trichoniscus	0.1518	2.8996	0.0524
OG0003121	trachelipus	hyloniscus	0.1822	2.9833	0.0611
OG0003122	trachelipus	trichoniscus	0.4001	4.8611	0.0823
OG0003122	trachelipus	hyloniscus	0.3946	3.5978	0.1097
OG0003123	trachelipus	trichoniscus	0.0026	1.0594	0.0025
OG0003123	trachelipus	hyloniscus	0.0040	1.8380	0.0022
OG0003124	trachelipus	trichoniscus	0.4731	74.5682	0.0063
OG0003124	trachelipus	hyloniscus	0.4661	5.8058	0.0803
OG0003125	trachelipus	trichoniscus	0.1479	2.3122	0.0640
OG0003125	trachelipus	hyloniscus	0.1403	2.3531	0.0596
OG0003126	trachelipus	trichoniscus	0.6437	75.8941	0.0085
OG0003126	trachelipus	hyloniscus	0.6190	3.2300	0.1916
OG0003127	trachelipus	trichoniscus	0.2572	3.5520	0.0724
OG0003127	trachelipus	hyloniscus	0.2523	3.2170	0.0784
OG0003128	trachelipus	trichoniscus	0.0213	1.8285	0.0117
OG0003128	trachelipus	hyloniscus	0.0248	1.8506	0.0134
OG0003129	trachelipus	trichoniscus	0.5190	5.1733	0.1003
OG0003129	trachelipus	hyloniscus	0.3748	2.5046	0.1496
OG0003130	trachelipus	trichoniscus	0.1525	2.6282	0.0580
OG0003130	trachelipus	hyloniscus	0.1209	2.0560	0.0588
OG0003131	trachelipus	trichoniscus	0.4892	9.5001	0.0515
OG0003131	trachelipus	hyloniscus	0.3229	1.7043	0.1895
OG0003132	trachelipus	trichoniscus	0.1547	1.9333	0.0800
OG0003132	trachelipus	hyloniscus	0.1308	2.3749	0.0551
OG0003133	trachelipus	trichoniscus	0.3920	13.4633	0.0291
OG0003133	trachelipus	hyloniscus	0.2985	2.1543	0.1385
OG0003134	trachelipus	trichoniscus	0.0477	1.3929	0.0342
OG0003134	trachelipus	hyloniscus	0.0293	0.8543	0.0343
OG0003135	trachelipus	trichoniscus	0.0283	1.4129	0.0200
OG0003135	trachelipus	hyloniscus	0.0661	2.4241	0.0273
OG0003136	trachelipus	trichoniscus	0.1683	2.2712	0.0741
OG0003136	trachelipus	hyloniscus	0.1649	2.7104	0.0608
OG0003137	trachelipus	trichoniscus	0.1969	3.3415	0.0589
OG0003137	trachelipus	hyloniscus	0.2054	5.7991	0.0354
OG0003138	trachelipus	trichoniscus	0.1815	3.1037	0.0585
OG0003138	trachelipus	hyloniscus	0.1773	2.4677	0.0718
OG0003139	trachelipus	trichoniscus	0.1311	3.4025	0.0385
OG0003139	trachelipus	hyloniscus	0.1233	4.6350	0.0266
OG0003140	trachelipus	trichoniscus	0.4739	4.2253	0.1122
OG0003140	trachelipus	hyloniscus	0.3925	2.7335	0.1436
OG0003141	trachelipus	trichoniscus	0.0537	2.1897	0.0245
OG0003141	trachelipus	hyloniscus	0.0592	2.2280	0.0266
OG0003142	trachelipus	trichoniscus	0.2732	7.2329	0.0378
OG0003142	trachelipus	hyloniscus	0.2817	5.5748	0.0505
OG0003143	trachelipus	trichoniscus	0.0944	2.8785	0.0328
OG0003143	trachelipus	hyloniscus	0.0986	2.5628	0.0385
OG0003144	trachelipus	trichoniscus	0.0318	1.3907	0.0228
OG0003144	trachelipus	hyloniscus	0.0618	2.1491	0.0287
OG0003145	trachelipus	trichoniscus	0.2897	3.1351	0.0924
OG0003145	trachelipus	hyloniscus	0.2877	4.6771	0.0615
OG0003146	trachelipus	trichoniscus	0.1041	2.9495	0.0353
OG0003146	trachelipus	hyloniscus	0.1031	2.9441	0.0350
OG0003147	trachelipus	trichoniscus	0.1211	3.9860	0.0304
OG0003147	trachelipus	hyloniscus	0.1073	2.7930	0.0384
OG0003148	trachelipus	trichoniscus	0.1638	2.4371	0.0672
OG0003148	trachelipus	hyloniscus	0.0930	1.4493	0.0641
OG0003149	trachelipus	trichoniscus	0.4367	73.0775	0.0060
OG0003149	trachelipus	hyloniscus	0.4661	3.2337	0.1442
OG0003150	trachelipus	trichoniscus	0.1836	1.6097	0.1141
OG0003150	trachelipus	hyloniscus	0.1766	3.1359	0.0563
OG0003151	trachelipus	trichoniscus	1.4504	0.0147	99.0000
OG0003151	trachelipus	hyloniscus	22.2997	0.2252	99.0000
OG0003152	trachelipus	trichoniscus	0.3661	4.2694	0.0857
OG0003152	trachelipus	hyloniscus	0.3484	3.6170	0.0963
OG0003153	trachelipus	trichoniscus	0.1676	3.2883	0.0510
OG0003153	trachelipus	hyloniscus	0.1630	3.5353	0.0461
OG0003154	trachelipus	trichoniscus	0.3001	3.7622	0.0798
OG0003154	trachelipus	hyloniscus	0.2951	3.6884	0.0800
OG0003155	trachelipus	trichoniscus	0.0864	1.3285	0.0651
OG0003155	trachelipus	hyloniscus	0.0688	1.2150	0.0566
OG0003156	trachelipus	trichoniscus	0.1750	2.0967	0.0835
OG0003156	trachelipus	hyloniscus	0.1717	2.1169	0.0811
OG0003157	trachelipus	trichoniscus	0.2907	2.7672	0.1050
OG0003157	trachelipus	hyloniscus	0.2890	3.3468	0.0864
OG0003158	trachelipus	trichoniscus	0.1260	2.5228	0.0499
OG0003158	trachelipus	hyloniscus	0.1289	2.4986	0.0516
OG0003159	trachelipus	trichoniscus	0.1163	1.6941	0.0687
OG0003159	trachelipus	hyloniscus	0.0944	2.1370	0.0442
OG0003160	trachelipus	trichoniscus	0.1870	3.7558	0.0498
OG0003160	trachelipus	hyloniscus	0.1847	3.6170	0.0511
OG0003161	trachelipus	trichoniscus	0.2435	3.2472	0.0750
OG0003161	trachelipus	hyloniscus	0.2032	2.9817	0.0681
OG0003162	trachelipus	trichoniscus	0.1022	1.1150	0.0917
OG0003162	trachelipus	hyloniscus	0.1282	2.1780	0.0589
OG0003163	trachelipus	trichoniscus	0.1737	3.3310	0.0521
OG0003163	trachelipus	hyloniscus	0.1757	2.8028	0.0627
OG0003164	trachelipus	trichoniscus	0.1524	2.3177	0.0658
OG0003164	trachelipus	hyloniscus	0.1418	2.3818	0.0595
OG0003165	trachelipus	trichoniscus	0.0212	2.7017	0.0078
OG0003165	trachelipus	hyloniscus	0.0149	1.2836	0.0116
OG0003166	trachelipus	trichoniscus	0.2758	73.0417	0.0038
OG0003166	trachelipus	hyloniscus	0.2689	4.9484	0.0543
OG0003167	trachelipus	trichoniscus	0.1063	2.0897	0.0509
OG0003167	trachelipus	hyloniscus	0.1015	2.2379	0.0453
OG0003168	trachelipus	trichoniscus	0.0574	3.0187	0.0190
OG0003168	trachelipus	hyloniscus	0.0296	1.3260	0.0223
OG0003169	trachelipus	trichoniscus	0.0729	1.8409	0.0396
OG0003169	trachelipus	hyloniscus	0.0628	2.0484	0.0306
OG0003170	trachelipus	trichoniscus	0.2178	2.1589	0.1009
OG0003170	trachelipus	hyloniscus	0.2155	2.1892	0.0984
OG0003171	trachelipus	trichoniscus	0.4933	19.7235	0.0250
OG0003171	trachelipus	hyloniscus	0.4708	75.2978	0.0063
OG0003172	trachelipus	trichoniscus	0.1970	3.8010	0.0518
OG0003172	trachelipus	hyloniscus	0.1833	2.6865	0.0682
OG0003173	trachelipus	trichoniscus	0.2261	121.4237	0.0019
OG0003173	trachelipus	hyloniscus	0.2874	8.3509	0.0344
OG0003174	trachelipus	trichoniscus	0.3268	3.5395	0.0923
OG0003174	trachelipus	hyloniscus	0.3151	3.0649	0.1028
OG0003175	trachelipus	trichoniscus	0.2105	2.6745	0.0787
OG0003175	trachelipus	hyloniscus	0.1913	2.7702	0.0691
OG0003176	trachelipus	trichoniscus	0.1322	3.7949	0.0348
OG0003176	trachelipus	hyloniscus	0.1311	4.1061	0.0319
OG0003177	trachelipus	trichoniscus	0.7074	2.5519	0.2772
OG0003177	trachelipus	hyloniscus	0.6467	3.0789	0.2100
OG0003178	trachelipus	trichoniscus	0.0516	3.1095	0.0166
OG0003178	trachelipus	hyloniscus	0.0502	2.0651	0.0243
OG0003179	trachelipus	trichoniscus	0.2032	3.0528	0.0666
OG0003179	trachelipus	hyloniscus	0.2005	2.2499	0.0891
OG0003180	trachelipus	trichoniscus	0.3258	23.9267	0.0136
OG0003180	trachelipus	hyloniscus	0.2962	1.9312	0.1534
OG0003181	trachelipus	trichoniscus	1.0851	12.9487	0.0838
OG0003181	trachelipus	hyloniscus	0.9164	3.0493	0.3005
OG0003182	trachelipus	trichoniscus	0.1120	3.2840	0.0341
OG0003182	trachelipus	hyloniscus	0.0959	3.6093	0.0266
OG0003183	trachelipus	trichoniscus	0.0171	1.3402	0.0127
OG0003183	trachelipus	hyloniscus	0.0192	1.1236	0.0171
OG0003184	trachelipus	trichoniscus	0.6448	2.9378	0.2195
OG0003184	trachelipus	hyloniscus	0.6092	2.8500	0.2138
OG0003185	trachelipus	trichoniscus	0.1252	1.0550	0.1187
OG0003185	trachelipus	hyloniscus	0.1518	1.5563	0.0975
OG0003186	trachelipus	trichoniscus	0.0924	2.2614	0.0408
OG0003186	trachelipus	hyloniscus	0.0784	3.6348	0.0216
OG0003187	trachelipus	trichoniscus	0.0624	3.4132	0.0183
OG0003187	trachelipus	hyloniscus	0.0537	3.8103	0.0141
OG0003188	trachelipus	trichoniscus	0.0826	2.1152	0.0391
OG0003188	trachelipus	hyloniscus	0.0798	2.2120	0.0361
OG0003189	trachelipus	trichoniscus	0.2609	5.2543	0.0497
OG0003189	trachelipus	hyloniscus	0.2534	3.3560	0.0755
OG0003190	trachelipus	trichoniscus	0.2355	3.4016	0.0692
OG0003190	trachelipus	hyloniscus	0.2301	3.2634	0.0705
OG0003191	trachelipus	trichoniscus	0.1204	1.7618	0.0683
OG0003191	trachelipus	hyloniscus	0.0700	1.1988	0.0584
OG0003192	trachelipus	trichoniscus	0.0773	2.1604	0.0358
OG0003192	trachelipus	hyloniscus	0.0623	1.4600	0.0426
OG0003193	trachelipus	trichoniscus	0.1087	2.6701	0.0407
OG0003193	trachelipus	hyloniscus	0.1282	3.0159	0.0425
OG0003194	trachelipus	trichoniscus	0.2575	22.4025	0.0115
OG0003194	trachelipus	hyloniscus	0.2431	31.7433	0.0077
OG0003195	trachelipus	trichoniscus	0.2984	2.3712	0.1258
OG0003195	trachelipus	hyloniscus	0.2658	2.3700	0.1121
OG0003196	trachelipus	trichoniscus	0.4371	4.0337	0.1084
OG0003196	trachelipus	hyloniscus	0.4281	5.3833	0.0795
OG0003197	trachelipus	trichoniscus	0.7870	84.7354	0.0093
OG0003197	trachelipus	hyloniscus	0.7958	81.0633	0.0098
OG0003198	trachelipus	trichoniscus	0.1162	1.4847	0.0782
OG0003198	trachelipus	hyloniscus	0.1839	2.7352	0.0673
OG0003199	trachelipus	trichoniscus	0.2206	3.6407	0.0606
OG0003199	trachelipus	hyloniscus	0.2120	2.4193	0.0876
OG0003200	trachelipus	trichoniscus	0.1731	7.1071	0.0244
OG0003200	trachelipus	hyloniscus	0.1727	3.3667	0.0513
OG0003201	trachelipus	trichoniscus	0.0923	2.5408	0.0363
OG0003201	trachelipus	hyloniscus	0.0931	2.0724	0.0449
OG0003202	trachelipus	trichoniscus	0.3426	21.5534	0.0159
OG0003202	trachelipus	hyloniscus	0.3125	34.0918	0.0092
OG0003203	trachelipus	trichoniscus	0.0670	3.7315	0.0180
OG0003203	trachelipus	hyloniscus	0.0659	3.6518	0.0181
OG0003204	trachelipus	trichoniscus	0.2141	2.8654	0.0747
OG0003204	trachelipus	hyloniscus	0.2217	3.2370	0.0685
OG0003205	trachelipus	trichoniscus	0.1821	2.4472	0.0744
OG0003205	trachelipus	hyloniscus	0.1658	2.2868	0.0725
OG0003206	trachelipus	trichoniscus	0.2632	3.6129	0.0728
OG0003206	trachelipus	hyloniscus	0.2569	3.8908	0.0660
OG0003207	trachelipus	trichoniscus	0.1810	3.4807	0.0520
OG0003207	trachelipus	hyloniscus	0.1794	2.9644	0.0605
OG0003208	trachelipus	trichoniscus	0.1410	5.5031	0.0256
OG0003208	trachelipus	hyloniscus	0.1462	3.3731	0.0434
OG0003209	trachelipus	trichoniscus	0.2839	3.4351	0.0826
OG0003209	trachelipus	hyloniscus	0.2780	3.4020	0.0817
OG0003210	trachelipus	trichoniscus	0.2204	10.4276	0.0211
OG0003210	trachelipus	hyloniscus	0.1961	2.7482	0.0714
OG0003211	trachelipus	trichoniscus	0.0351	2.6579	0.0132
OG0003211	trachelipus	hyloniscus	0.0336	2.7003	0.0124
OG0003212	trachelipus	trichoniscus	0.3787	4.4105	0.0859
OG0003212	trachelipus	hyloniscus	0.3325	3.5895	0.0926
OG0003213	trachelipus	trichoniscus	0.1134	1.5387	0.0737
OG0003213	trachelipus	hyloniscus	0.1536	5.5654	0.0276
OG0003214	trachelipus	trichoniscus	0.0244	3.2711	0.0075
OG0003214	trachelipus	hyloniscus	0.0221	2.1936	0.0101
OG0003215	trachelipus	trichoniscus	0.1525	2.3498	0.0649
OG0003215	trachelipus	hyloniscus	0.1291	2.3153	0.0558
OG0003216	trachelipus	trichoniscus	0.3899	3.1516	0.1237
OG0003216	trachelipus	hyloniscus	0.3918	3.8878	0.1008
OG0003217	trachelipus	trichoniscus	1.0547	72.6271	0.0145
OG0003217	trachelipus	hyloniscus	0.5735	71.4627	0.0080
OG0003219	trachelipus	trichoniscus	0.1273	2.7898	0.0456
OG0003219	trachelipus	hyloniscus	0.1274	2.6276	0.0485
OG0003220	trachelipus	trichoniscus	0.1562	2.1339	0.0732
OG0003220	trachelipus	hyloniscus	0.1530	3.0010	0.0510
OG0003221	trachelipus	trichoniscus	0.0769	1.7859	0.0431
OG0003221	trachelipus	hyloniscus	0.0715	2.1492	0.0333
OG0003222	trachelipus	trichoniscus	0.2142	6.1338	0.0349
OG0003222	trachelipus	hyloniscus	0.2140	2.6024	0.0822
OG0003223	trachelipus	trichoniscus	0.2512	1.8604	0.1350
OG0003223	trachelipus	hyloniscus	0.2305	1.9144	0.1204
OG0003224	trachelipus	trichoniscus	0.5089	1.9978	0.2547
OG0003224	trachelipus	hyloniscus	0.4285	2.1136	0.2027
OG0003225	trachelipus	trichoniscus	0.1726	2.3909	0.0722
OG0003225	trachelipus	hyloniscus	0.1653	2.8289	0.0584
OG0003226	trachelipus	trichoniscus	0.1728	2.9090	0.0594
OG0003226	trachelipus	hyloniscus	0.1729	2.7115	0.0638
OG0003227	trachelipus	trichoniscus	0.3985	4.4250	0.0901
OG0003227	trachelipus	hyloniscus	0.3856	3.1285	0.1232
OG0003228	trachelipus	trichoniscus	0.2714	3.6054	0.0753
OG0003228	trachelipus	hyloniscus	0.2421	5.8527	0.0414
OG0003229	trachelipus	trichoniscus	0.2828	67.1366	0.0042
OG0003229	trachelipus	hyloniscus	0.2751	68.1857	0.0040
OG0003230	trachelipus	trichoniscus	0.5212	5.6546	0.0922
OG0003230	trachelipus	hyloniscus	0.5181	5.7088	0.0908
OG0003231	trachelipus	trichoniscus	0.1241	3.0979	0.0401
OG0003231	trachelipus	hyloniscus	0.1229	2.3951	0.0513
OG0003232	trachelipus	trichoniscus	0.1152	2.2285	0.0517
OG0003232	trachelipus	hyloniscus	0.1092	1.7876	0.0611
OG0003234	trachelipus	trichoniscus	0.2230	2.8278	0.0789
OG0003234	trachelipus	hyloniscus	0.2271	2.4094	0.0943
OG0003235	trachelipus	trichoniscus	0.2934	3.1253	0.0939
OG0003235	trachelipus	hyloniscus	0.2043	1.4641	0.1395
OG0003236	trachelipus	trichoniscus	2.5370	48.6315	0.0522
OG0003236	trachelipus	hyloniscus	3.3866	0.0342	99.0000
OG0003237	trachelipus	trichoniscus	0.0489	1.2474	0.0392
OG0003237	trachelipus	hyloniscus	0.0596	2.1757	0.0274
OG0003238	trachelipus	trichoniscus	0.6459	4.6681	0.1384
OG0003238	trachelipus	hyloniscus	0.5940	3.9085	0.1520
OG0003239	trachelipus	trichoniscus	0.2419	3.0033	0.0806
OG0003239	trachelipus	hyloniscus	0.2235	3.8815	0.0576
OG0003240	trachelipus	trichoniscus	0.5278	2.1921	0.2408
OG0003240	trachelipus	hyloniscus	0.4848	2.5085	0.1933
OG0003241	trachelipus	trichoniscus	0.1224	2.6034	0.0470
OG0003241	trachelipus	hyloniscus	0.1230	2.6354	0.0467
OG0003242	trachelipus	trichoniscus	0.3964	3.9296	0.1009
OG0003242	trachelipus	hyloniscus	0.4143	3.5161	0.1178
OG0003243	trachelipus	trichoniscus	0.1836	2.7522	0.0667
OG0003243	trachelipus	hyloniscus	0.1108	1.0425	0.1063
OG0003244	trachelipus	trichoniscus	0.2420	4.1970	0.0577
OG0003244	trachelipus	hyloniscus	0.2396	2.9599	0.0809
OG0003245	trachelipus	trichoniscus	0.1163	2.2893	0.0508
OG0003245	trachelipus	hyloniscus	0.1144	2.7680	0.0413
OG0003246	trachelipus	trichoniscus	0.1024	2.1363	0.0479
OG0003246	trachelipus	hyloniscus	0.0981	2.6385	0.0372
OG0003247	trachelipus	trichoniscus	0.1494	1.2945	0.1154
OG0003247	trachelipus	hyloniscus	0.1143	1.0645	0.1074
OG0003248	trachelipus	trichoniscus	0.1273	2.3830	0.0534
OG0003248	trachelipus	hyloniscus	0.0676	2.1159	0.0319
OG0003249	trachelipus	trichoniscus	0.0961	2.0987	0.0458
OG0003249	trachelipus	hyloniscus	0.0952	2.8325	0.0336
OG0003250	trachelipus	trichoniscus	0.2479	3.1613	0.0784
OG0003250	trachelipus	hyloniscus	0.2452	2.9943	0.0819
OG0003251	trachelipus	trichoniscus	0.0591	1.6404	0.0360
OG0003251	trachelipus	hyloniscus	0.1044	2.0238	0.0516
OG0003252	trachelipus	trichoniscus	0.0690	2.0649	0.0334
OG0003252	trachelipus	hyloniscus	0.0779	1.2874	0.0605
OG0003253	trachelipus	trichoniscus	0.3452	3.7694	0.0916
OG0003253	trachelipus	hyloniscus	0.3594	4.8933	0.0734
OG0003254	trachelipus	trichoniscus	0.1793	1.6120	0.1112
OG0003254	trachelipus	hyloniscus	0.1738	1.4726	0.1180
OG0003255	trachelipus	trichoniscus	0.3292	3.2880	0.1001
OG0003255	trachelipus	hyloniscus	0.2921	2.7176	0.1075
OG0003256	trachelipus	trichoniscus	0.2659	9.5564	0.0278
OG0003256	trachelipus	hyloniscus	0.2546	5.5079	0.0462
OG0003257	trachelipus	trichoniscus	0.2377	4.1833	0.0568
OG0003257	trachelipus	hyloniscus	0.2322	3.2401	0.0717
OG0003258	trachelipus	trichoniscus	0.0716	2.4834	0.0288
OG0003258	trachelipus	hyloniscus	0.0710	3.1560	0.0225
OG0003259	trachelipus	trichoniscus	0.0482	1.2577	0.0383
OG0003259	trachelipus	hyloniscus	0.0717	2.1105	0.0340
OG0003261	trachelipus	trichoniscus	0.1419	3.0325	0.0468
OG0003261	trachelipus	hyloniscus	0.1514	2.9005	0.0522
OG0003262	trachelipus	trichoniscus	0.1138	3.6730	0.0310
OG0003262	trachelipus	hyloniscus	0.0554	1.5664	0.0354
OG0003263	trachelipus	trichoniscus	0.1246	2.7866	0.0447
OG0003263	trachelipus	hyloniscus	0.1243	3.4957	0.0356
OG0003264	trachelipus	trichoniscus	0.0706	1.9304	0.0366
OG0003264	trachelipus	hyloniscus	0.0753	3.4982	0.0215
OG0003265	trachelipus	trichoniscus	0.0926	1.8925	0.0489
OG0003265	trachelipus	hyloniscus	0.0978	2.1940	0.0446
OG0003266	trachelipus	trichoniscus	0.0809	2.2401	0.0361
OG0003266	trachelipus	hyloniscus	0.0776	2.1087	0.0368
OG0003267	trachelipus	trichoniscus	0.2289	3.4637	0.0661
OG0003267	trachelipus	hyloniscus	0.2279	2.9998	0.0760
OG0003268	trachelipus	trichoniscus	0.1979	2.6605	0.0744
OG0003268	trachelipus	hyloniscus	0.1929	1.9036	0.1013
OG0003269	trachelipus	trichoniscus	0.0463	1.5139	0.0306
OG0003269	trachelipus	hyloniscus	0.0641	2.7785	0.0231
OG0003270	trachelipus	trichoniscus	0.1604	2.3967	0.0669
OG0003270	trachelipus	hyloniscus	0.0820	1.9700	0.0416
OG0003271	trachelipus	trichoniscus	0.0809	2.0455	0.0396
OG0003271	trachelipus	hyloniscus	0.0686	1.9901	0.0345
OG0003273	trachelipus	trichoniscus	0.0654	1.1631	0.0562
OG0003273	trachelipus	hyloniscus	0.0798	2.8350	0.0282
OG0003274	trachelipus	trichoniscus	0.2779	8.6288	0.0322
OG0003274	trachelipus	hyloniscus	0.1822	1.7127	0.1064
OG0003275	trachelipus	trichoniscus	0.2736	3.2731	0.0836
OG0003275	trachelipus	hyloniscus	0.2728	2.6622	0.1025
OG0003276	trachelipus	trichoniscus	0.2109	3.2153	0.0656
OG0003276	trachelipus	hyloniscus	0.1008	1.3957	0.0722
OG0003277	trachelipus	trichoniscus	0.1280	2.1784	0.0587
OG0003277	trachelipus	hyloniscus	0.0893	2.1199	0.0421
OG0003278	trachelipus	trichoniscus	0.3224	14.7865	0.0218
OG0003278	trachelipus	hyloniscus	0.2996	3.7803	0.0793
OG0003279	trachelipus	trichoniscus	0.3172	2.6298	0.1206
OG0003279	trachelipus	hyloniscus	0.2323	1.8032	0.1288
OG0003280	trachelipus	trichoniscus	0.0512	2.9858	0.0171
OG0003280	trachelipus	hyloniscus	0.0238	1.0743	0.0222
OG0003281	trachelipus	trichoniscus	0.2653	3.7345	0.0710
OG0003281	trachelipus	hyloniscus	0.2579	4.9548	0.0520
OG0003282	trachelipus	trichoniscus	0.0190	1.8222	0.0104
OG0003282	trachelipus	hyloniscus	0.0424	3.8124	0.0111
OG0003283	trachelipus	trichoniscus	0.2142	35.6778	0.0060
OG0003283	trachelipus	hyloniscus	0.1984	2.2315	0.0889
OG0003284	trachelipus	trichoniscus	0.6414	8.7250	0.0735
OG0003284	trachelipus	hyloniscus	0.7690	3.1727	0.2424
OG0003285	trachelipus	trichoniscus	0.2642	3.0957	0.0854
OG0003285	trachelipus	hyloniscus	0.2336	2.6396	0.0885
OG0003286	trachelipus	trichoniscus	0.4229	9.0596	0.0467
OG0003286	trachelipus	hyloniscus	0.3735	5.5939	0.0668
OG0003287	trachelipus	trichoniscus	0.1330	2.8882	0.0461
OG0003287	trachelipus	hyloniscus	0.1305	2.6901	0.0485
OG0003288	trachelipus	trichoniscus	0.1776	3.3636	0.0528
OG0003288	trachelipus	hyloniscus	0.1590	4.8185	0.0330
OG0003289	trachelipus	trichoniscus	0.1360	3.1757	0.0428
OG0003289	trachelipus	hyloniscus	0.1324	4.0216	0.0329
OG0003290	trachelipus	trichoniscus	0.1609	5.3252	0.0302
OG0003290	trachelipus	hyloniscus	0.1824	3.0467	0.0599
OG0003291	trachelipus	trichoniscus	0.1472	5.8355	0.0252
OG0003291	trachelipus	hyloniscus	0.1364	3.9980	0.0341
OG0003292	trachelipus	trichoniscus	0.4082	6.5295	0.0625
OG0003292	trachelipus	hyloniscus	0.3987	78.5100	0.0051
OG0003293	trachelipus	trichoniscus	0.3436	3.1505	0.1091
OG0003293	trachelipus	hyloniscus	0.3451	6.8097	0.0507
OG0003294	trachelipus	trichoniscus	0.1523	3.8419	0.0396
OG0003294	trachelipus	hyloniscus	0.1572	4.2977	0.0366
OG0003295	trachelipus	trichoniscus	0.1605	2.7778	0.0578
OG0003295	trachelipus	hyloniscus	0.0945	1.4357	0.0658
OG0003296	trachelipus	trichoniscus	0.0534	2.5266	0.0211
OG0003296	trachelipus	hyloniscus	0.0295	1.7848	0.0165
OG0003297	trachelipus	trichoniscus	0.0503	1.4179	0.0355
OG0003297	trachelipus	hyloniscus	0.1008	1.8728	0.0538
OG0003298	trachelipus	trichoniscus	0.0819	1.9891	0.0412
OG0003298	trachelipus	hyloniscus	0.0785	1.8260	0.0430
OG0003299	trachelipus	trichoniscus	0.1512	2.1009	0.0720
OG0003299	trachelipus	hyloniscus	0.1553	2.4861	0.0625
OG0003300	trachelipus	trichoniscus	0.2609	3.2949	0.0792
OG0003300	trachelipus	hyloniscus	0.2514	5.9930	0.0419
OG0003302	trachelipus	trichoniscus	0.0799	1.2574	0.0636
OG0003302	trachelipus	hyloniscus	0.1025	2.5251	0.0406
OG0003303	trachelipus	trichoniscus	0.1550	61.9767	0.0025
OG0003303	trachelipus	hyloniscus	0.1610	2.5124	0.0641
OG0003304	trachelipus	trichoniscus	0.2345	2.1794	0.1076
OG0003304	trachelipus	hyloniscus	0.1516	1.2902	0.1175
OG0003305	trachelipus	trichoniscus	0.2863	2.2689	0.1262
OG0003305	trachelipus	hyloniscus	0.3799	68.3154	0.0056
OG0003306	trachelipus	trichoniscus	0.2328	3.3489	0.0695
OG0003306	trachelipus	hyloniscus	0.2234	2.9316	0.0762
OG0003307	trachelipus	trichoniscus	0.3143	2.9943	0.1050
OG0003307	trachelipus	hyloniscus	0.3057	2.6212	0.1166
OG0003308	trachelipus	trichoniscus	0.0624	1.4181	0.0440
OG0003308	trachelipus	hyloniscus	0.0588	1.6753	0.0351
OG0003309	trachelipus	trichoniscus	0.1660	3.6833	0.0451
OG0003309	trachelipus	hyloniscus	0.1602	4.1345	0.0387
OG0003310	trachelipus	trichoniscus	0.1295	2.5768	0.0502
OG0003310	trachelipus	hyloniscus	0.1293	2.6740	0.0484
OG0003311	trachelipus	trichoniscus	0.2264	3.9598	0.0572
OG0003311	trachelipus	hyloniscus	0.2249	2.9824	0.0754
OG0003312	trachelipus	trichoniscus	0.0913	2.2216	0.0411
OG0003312	trachelipus	hyloniscus	0.0437	1.2070	0.0362
OG0003313	trachelipus	trichoniscus	0.0535	1.2685	0.0422
OG0003313	trachelipus	hyloniscus	0.1237	2.5008	0.0495
OG0003314	trachelipus	trichoniscus	0.0935	2.8347	0.0330
OG0003314	trachelipus	hyloniscus	0.0617	2.6467	0.0233
OG0003315	trachelipus	trichoniscus	0.1375	1.6820	0.0818
OG0003315	trachelipus	hyloniscus	0.0775	1.6349	0.0474
OG0003316	trachelipus	trichoniscus	0.1464	3.5410	0.0413
OG0003316	trachelipus	hyloniscus	0.1328	3.8229	0.0347
OG0003317	trachelipus	trichoniscus	0.1704	1.4695	0.1160
OG0003317	trachelipus	hyloniscus	0.2680	3.1673	0.0846
OG0003318	trachelipus	trichoniscus	0.1376	4.2632	0.0323
OG0003318	trachelipus	hyloniscus	0.0619	2.2236	0.0279
OG0003319	trachelipus	trichoniscus	0.0868	2.3348	0.0372
OG0003319	trachelipus	hyloniscus	0.0727	1.9543	0.0372
OG0003320	trachelipus	trichoniscus	0.0290	2.0658	0.0140
OG0003320	trachelipus	hyloniscus	0.0300	2.0108	0.0149
OG0003321	trachelipus	trichoniscus	0.1369	3.7392	0.0366
OG0003321	trachelipus	hyloniscus	0.1438	2.8658	0.0502
OG0003322	trachelipus	trichoniscus	0.2752	3.2114	0.0857
OG0003322	trachelipus	hyloniscus	0.2841	3.2371	0.0878
OG0003323	trachelipus	trichoniscus	0.4481	4.6655	0.0961
OG0003323	trachelipus	hyloniscus	0.4082	5.9761	0.0683
OG0003324	trachelipus	trichoniscus	0.2364	3.8324	0.0617
OG0003324	trachelipus	hyloniscus	0.2123	2.4688	0.0860
OG0003325	trachelipus	trichoniscus	0.3762	2.7500	0.1368
OG0003325	trachelipus	hyloniscus	0.3653	2.9799	0.1226
OG0003326	trachelipus	trichoniscus	0.0212	1.6607	0.0128
OG0003326	trachelipus	hyloniscus	0.0176	1.5364	0.0115
OG0003327	trachelipus	trichoniscus	0.2485	2.7512	0.0903
OG0003327	trachelipus	hyloniscus	0.2234	2.5955	0.0861
OG0003328	trachelipus	trichoniscus	0.2416	2.1328	0.1133
OG0003328	trachelipus	hyloniscus	0.3123	4.4906	0.0695
OG0003329	trachelipus	trichoniscus	0.3540	3.0523	0.1160
OG0003329	trachelipus	hyloniscus	0.3488	3.2248	0.1082
OG0003330	trachelipus	trichoniscus	0.2592	2.4782	0.1046
OG0003330	trachelipus	hyloniscus	0.2225	3.4128	0.0652
OG0003331	trachelipus	trichoniscus	0.4458	3.6838	0.1210
OG0003331	trachelipus	hyloniscus	0.4592	2.7873	0.1648
OG0003332	trachelipus	trichoniscus	0.1395	2.6265	0.0531
OG0003332	trachelipus	hyloniscus	0.1276	2.7072	0.0471
OG0003333	trachelipus	trichoniscus	0.2135	2.0052	0.1065
OG0003333	trachelipus	hyloniscus	0.2171	2.0687	0.1049
OG0003334	trachelipus	trichoniscus	0.1227	3.5072	0.0350
OG0003334	trachelipus	hyloniscus	0.1149	2.4465	0.0470
OG0003335	trachelipus	trichoniscus	0.1944	2.3502	0.0827
OG0003335	trachelipus	hyloniscus	0.1579	2.6022	0.0607
OG0003336	trachelipus	trichoniscus	0.3030	2.8072	0.1079
OG0003336	trachelipus	hyloniscus	0.2501	3.4267	0.0730
OG0003337	trachelipus	trichoniscus	0.0478	2.4461	0.0195
OG0003337	trachelipus	hyloniscus	0.0465	2.0446	0.0228
OG0003338	trachelipus	trichoniscus	0.3320	3.5458	0.0936
OG0003338	trachelipus	hyloniscus	0.2694	4.4305	0.0608
OG0003339	trachelipus	trichoniscus	0.8339	2.9466	0.2830
OG0003339	trachelipus	hyloniscus	0.5353	2.2832	0.2345
OG0003340	trachelipus	trichoniscus	0.5552	6.2847	0.0883
OG0003340	trachelipus	hyloniscus	0.3575	1.0758	0.3324
OG0003341	trachelipus	trichoniscus	0.2307	3.1410	0.0735
OG0003341	trachelipus	hyloniscus	0.1548	1.4759	0.1049
OG0003342	trachelipus	trichoniscus	0.1564	3.6289	0.0431
OG0003342	trachelipus	hyloniscus	0.1548	2.9952	0.0517
OG0003343	trachelipus	trichoniscus	0.1650	3.3248	0.0496
OG0003343	trachelipus	hyloniscus	0.1513	2.0735	0.0730
OG0003344	trachelipus	trichoniscus	0.2532	2.1558	0.1174
OG0003344	trachelipus	hyloniscus	0.1856	2.0317	0.0914
OG0003345	trachelipus	trichoniscus	0.0402	1.5273	0.0263
OG0003345	trachelipus	hyloniscus	0.0688	3.1350	0.0219
OG0003346	trachelipus	trichoniscus	0.0434	1.3205	0.0328
OG0003346	trachelipus	hyloniscus	0.0731	2.6627	0.0275
OG0003347	trachelipus	trichoniscus	0.0239	1.2470	0.0192
OG0003347	trachelipus	hyloniscus	0.0510	1.8623	0.0274
OG0003348	trachelipus	trichoniscus	0.4871	4.3357	0.1123
OG0003348	trachelipus	hyloniscus	0.4309	4.0006	0.1077
OG0003349	trachelipus	trichoniscus	0.0918	1.8410	0.0499
OG0003349	trachelipus	hyloniscus	0.0797	1.7228	0.0463
OG0003350	trachelipus	trichoniscus	0.0818	2.0676	0.0396
OG0003350	trachelipus	hyloniscus	0.0427	1.0515	0.0406
OG0003351	trachelipus	trichoniscus	0.0133	1.2635	0.0105
OG0003351	trachelipus	hyloniscus	0.0083	0.8605	0.0096
OG0003352	trachelipus	trichoniscus	0.1075	1.6854	0.0638
OG0003352	trachelipus	hyloniscus	0.1188	3.0354	0.0391
OG0003353	trachelipus	trichoniscus	0.2063	1.9029	0.1084
OG0003353	trachelipus	hyloniscus	0.1958	1.7367	0.1127
OG0003354	trachelipus	trichoniscus	0.1146	2.3512	0.0487
OG0003354	trachelipus	hyloniscus	0.1170	2.4270	0.0482
OG0003355	trachelipus	trichoniscus	0.0760	2.6092	0.0291
OG0003355	trachelipus	hyloniscus	0.0757	3.4101	0.0222
OG0003356	trachelipus	trichoniscus	0.2347	1.8530	0.1267
OG0003356	trachelipus	hyloniscus	0.2317	1.9452	0.1191
OG0003357	trachelipus	trichoniscus	0.2143	2.5948	0.0826
OG0003357	trachelipus	hyloniscus	0.2057	2.6823	0.0767
OG0003358	trachelipus	trichoniscus	0.2784	6.5279	0.0426
OG0003358	trachelipus	hyloniscus	0.1825	1.8481	0.0988
OG0003359	trachelipus	trichoniscus	0.0652	2.3407	0.0279
OG0003359	trachelipus	hyloniscus	0.0669	3.2293	0.0207
OG0003360	trachelipus	trichoniscus	0.1128	2.3563	0.0479
OG0003360	trachelipus	hyloniscus	0.1157	2.2631	0.0511
OG0003361	trachelipus	trichoniscus	0.4879	72.3450	0.0067
OG0003361	trachelipus	hyloniscus	0.4477	75.0344	0.0060
OG0003362	trachelipus	trichoniscus	0.0562	1.4753	0.0381
OG0003362	trachelipus	hyloniscus	0.0958	3.0888	0.0310
OG0003363	trachelipus	trichoniscus	0.0673	1.7005	0.0396
OG0003363	trachelipus	hyloniscus	0.0463	0.9518	0.0486
OG0003364	trachelipus	trichoniscus	0.1445	2.2086	0.0654
OG0003364	trachelipus	hyloniscus	0.1235	2.2107	0.0559
OG0003365	trachelipus	trichoniscus	0.1345	2.8880	0.0466
OG0003365	trachelipus	hyloniscus	0.1295	2.3337	0.0555
OG0003366	trachelipus	trichoniscus	0.0249	1.6103	0.0155
OG0003366	trachelipus	hyloniscus	0.0161	1.0405	0.0155
OG0003367	trachelipus	trichoniscus	0.1346	1.4819	0.0908
OG0003367	trachelipus	hyloniscus	0.0939	1.3362	0.0703
OG0003368	trachelipus	trichoniscus	0.1443	2.2972	0.0628
OG0003368	trachelipus	hyloniscus	0.0915	1.1757	0.0778
OG0003369	trachelipus	trichoniscus	0.3519	5.5516	0.0634
OG0003369	trachelipus	hyloniscus	0.3424	5.3757	0.0637
OG0003370	trachelipus	trichoniscus	0.0551	1.9257	0.0286
OG0003370	trachelipus	hyloniscus	0.0504	2.1265	0.0237
OG0003371	trachelipus	trichoniscus	0.1120	2.3496	0.0477
OG0003371	trachelipus	hyloniscus	0.0985	2.8736	0.0343
OG0003372	trachelipus	trichoniscus	0.0720	1.6969	0.0424
OG0003372	trachelipus	hyloniscus	0.0841	2.0294	0.0414
OG0003373	trachelipus	trichoniscus	0.0344	1.7435	0.0197
OG0003373	trachelipus	hyloniscus	0.0228	0.8751	0.0260
OG0003374	trachelipus	trichoniscus	0.0884	3.8392	0.0230
OG0003374	trachelipus	hyloniscus	0.0724	3.3746	0.0215
OG0003375	trachelipus	trichoniscus	0.0417	2.7373	0.0152
OG0003375	trachelipus	hyloniscus	0.0415	2.5142	0.0165
OG0003376	trachelipus	trichoniscus	0.1563	3.3420	0.0468
OG0003376	trachelipus	hyloniscus	0.1719	2.3822	0.0722
OG0003377	trachelipus	trichoniscus	0.2534	3.6704	0.0690
OG0003377	trachelipus	hyloniscus	0.2305	2.7861	0.0827
OG0003378	trachelipus	trichoniscus	0.2494	1.8111	0.1377
OG0003378	trachelipus	hyloniscus	0.2186	1.7223	0.1269
OG0003379	trachelipus	trichoniscus	0.0312	2.5591	0.0122
OG0003379	trachelipus	hyloniscus	0.0150	1.3098	0.0114
OG0003380	trachelipus	trichoniscus	0.1690	3.2528	0.0520
OG0003380	trachelipus	hyloniscus	0.1503	2.5645	0.0586
OG0003381	trachelipus	trichoniscus	0.4365	5.5047	0.0793
OG0003381	trachelipus	hyloniscus	0.4396	5.5884	0.0787
OG0003383	trachelipus	trichoniscus	0.0394	2.6358	0.0150
OG0003383	trachelipus	hyloniscus	0.0392	2.0434	0.0192
OG0003384	trachelipus	trichoniscus	0.2173	3.8651	0.0562
OG0003384	trachelipus	hyloniscus	0.1872	2.8443	0.0658
OG0003385	trachelipus	trichoniscus	0.4968	11.3356	0.0438
OG0003385	trachelipus	hyloniscus	0.5135	89.1654	0.0058
OG0003386	trachelipus	trichoniscus	0.0398	1.2299	0.0324
OG0003386	trachelipus	hyloniscus	0.1106	3.3042	0.0335
OG0003387	trachelipus	trichoniscus	0.1944	3.4617	0.0562
OG0003387	trachelipus	hyloniscus	0.1920	2.1609	0.0888
OG0003388	trachelipus	trichoniscus	0.4253	78.2394	0.0054
OG0003388	trachelipus	hyloniscus	0.3094	2.5112	0.1232
OG0003389	trachelipus	trichoniscus	0.2887	2.6533	0.1088
OG0003389	trachelipus	hyloniscus	0.2579	2.6399	0.0977
OG0003390	trachelipus	trichoniscus	0.0916	2.8114	0.0326
OG0003390	trachelipus	hyloniscus	0.0965	3.1584	0.0306
OG0003391	trachelipus	trichoniscus	0.0785	1.3125	0.0598
OG0003391	trachelipus	hyloniscus	0.0955	2.5208	0.0379
OG0003392	trachelipus	trichoniscus	0.0401	1.1518	0.0348
OG0003392	trachelipus	hyloniscus	0.0698	2.5901	0.0270
OG0003393	trachelipus	trichoniscus	0.0986	2.6510	0.0372
OG0003393	trachelipus	hyloniscus	0.0979	3.5328	0.0277
OG0003394	trachelipus	trichoniscus	0.2133	2.1472	0.0993
OG0003394	trachelipus	hyloniscus	0.2268	2.2159	0.1023
OG0003395	trachelipus	trichoniscus	0.0918	3.9198	0.0234
OG0003395	trachelipus	hyloniscus	0.0562	1.3241	0.0425
OG0003396	trachelipus	trichoniscus	0.7350	5.3879	0.1364
OG0003396	trachelipus	hyloniscus	0.6967	6.5018	0.1072
OG0003397	trachelipus	trichoniscus	0.4167	68.7756	0.0061
OG0003397	trachelipus	hyloniscus	0.3890	3.1769	0.1224
OG0003398	trachelipus	trichoniscus	0.2160	2.2174	0.0974
OG0003398	trachelipus	hyloniscus	0.2240	2.6372	0.0849
OG0003399	trachelipus	trichoniscus	0.1159	1.7475	0.0664
OG0003399	trachelipus	hyloniscus	0.1991	3.2986	0.0604
OG0003400	trachelipus	trichoniscus	0.1923	4.5486	0.0423
OG0003400	trachelipus	hyloniscus	0.1734	2.8984	0.0598
OG0003401	trachelipus	trichoniscus	0.1671	2.8617	0.0584
OG0003401	trachelipus	hyloniscus	0.1626	2.2597	0.0720
OG0003402	trachelipus	trichoniscus	0.0857	3.3260	0.0258
OG0003402	trachelipus	hyloniscus	0.0478	1.2232	0.0391
OG0003403	trachelipus	trichoniscus	0.2530	2.8837	0.0877
OG0003403	trachelipus	hyloniscus	0.2616	3.3507	0.0781
OG0003404	trachelipus	trichoniscus	0.4377	68.8540	0.0064
OG0003404	trachelipus	hyloniscus	0.4268	4.6941	0.0909
OG0003405	trachelipus	trichoniscus	0.1403	2.9992	0.0468
OG0003405	trachelipus	hyloniscus	0.1360	2.5525	0.0533
OG0003406	trachelipus	trichoniscus	0.2032	2.0373	0.0997
OG0003406	trachelipus	hyloniscus	0.1841	2.2411	0.0821
OG0003407	trachelipus	trichoniscus	0.0665	2.8635	0.0232
OG0003407	trachelipus	hyloniscus	0.0653	2.7573	0.0237
OG0003408	trachelipus	trichoniscus	0.5863	29.9257	0.0196
OG0003408	trachelipus	hyloniscus	0.5360	10.2017	0.0525
OG0003409	trachelipus	trichoniscus	0.0768	2.5004	0.0307
OG0003409	trachelipus	hyloniscus	0.0698	2.8488	0.0245
OG0003411	trachelipus	trichoniscus	0.0886	2.9505	0.0300
OG0003411	trachelipus	hyloniscus	0.0796	2.7523	0.0289
OG0003412	trachelipus	trichoniscus	0.1646	2.6785	0.0614
OG0003412	trachelipus	hyloniscus	0.1670	2.5108	0.0665
OG0003413	trachelipus	trichoniscus	0.1884	3.4820	0.0541
OG0003413	trachelipus	hyloniscus	0.0765	1.4497	0.0527
OG0003414	trachelipus	trichoniscus	0.3898	3.4195	0.1140
OG0003414	trachelipus	hyloniscus	0.3735	3.2841	0.1137
OG0003415	trachelipus	trichoniscus	0.0628	3.2849	0.0191
OG0003415	trachelipus	hyloniscus	0.0590	3.5941	0.0164
OG0003416	trachelipus	trichoniscus	0.2989	3.7726	0.0792
OG0003416	trachelipus	hyloniscus	0.3208	3.0810	0.1041
OG0003417	trachelipus	trichoniscus	0.2209	2.8276	0.0781
OG0003417	trachelipus	hyloniscus	0.1155	1.9351	0.0597
OG0003418	trachelipus	trichoniscus	0.1492	1.5546	0.0960
OG0003418	trachelipus	hyloniscus	0.3117	4.0884	0.0762
OG0003419	trachelipus	trichoniscus	0.0562	3.3764	0.0167
OG0003419	trachelipus	hyloniscus	0.0344	1.3434	0.0256
OG0003420	trachelipus	trichoniscus	0.0626	3.9186	0.0160
OG0003420	trachelipus	hyloniscus	0.0517	3.5961	0.0144
OG0003421	trachelipus	trichoniscus	0.5078	78.5688	0.0065
OG0003421	trachelipus	hyloniscus	0.3910	4.2066	0.0930
OG0003422	trachelipus	trichoniscus	0.1125	1.7727	0.0635
OG0003422	trachelipus	hyloniscus	0.1594	2.7244	0.0585
OG0003423	trachelipus	trichoniscus	0.0592	2.8023	0.0211
OG0003423	trachelipus	hyloniscus	0.0743	1.0113	0.0734
OG0003424	trachelipus	trichoniscus	0.0905	2.3186	0.0390
OG0003424	trachelipus	hyloniscus	0.0937	2.4496	0.0383
OG0003425	trachelipus	trichoniscus	0.2668	3.1429	0.0849
OG0003425	trachelipus	hyloniscus	0.2378	4.3585	0.0546
OG0003426	trachelipus	trichoniscus	0.1405	4.6713	0.0301
OG0003426	trachelipus	hyloniscus	0.1301	4.2730	0.0304
OG0003427	trachelipus	trichoniscus	0.2497	6.3902	0.0391
OG0003427	trachelipus	hyloniscus	0.2078	1.8957	0.1096
OG0003428	trachelipus	trichoniscus	0.0689	2.4629	0.0280
OG0003428	trachelipus	hyloniscus	0.0381	1.2079	0.0316
OG0003429	trachelipus	trichoniscus	0.0683	1.9850	0.0344
OG0003429	trachelipus	hyloniscus	0.0749	2.0547	0.0365
OG0003430	trachelipus	trichoniscus	0.2204	3.4718	0.0635
OG0003430	trachelipus	hyloniscus	0.2130	3.2089	0.0664
OG0003431	trachelipus	trichoniscus	0.2000	2.1108	0.0948
OG0003431	trachelipus	hyloniscus	0.2036	2.4728	0.0823
OG0003432	trachelipus	trichoniscus	0.1865	2.3506	0.0793
OG0003432	trachelipus	hyloniscus	0.1609	2.7834	0.0578
OG0003433	trachelipus	trichoniscus	0.1909	2.6294	0.0726
OG0003433	trachelipus	hyloniscus	0.1726	2.9103	0.0593
OG0003434	trachelipus	trichoniscus	0.0368	2.2253	0.0166
OG0003434	trachelipus	hyloniscus	0.0399	2.2783	0.0175
OG0003435	trachelipus	trichoniscus	0.0885	69.9416	0.0013
OG0003435	trachelipus	hyloniscus	0.0875	3.0026	0.0291
OG0003436	trachelipus	trichoniscus	0.1649	3.0251	0.0545
OG0003436	trachelipus	hyloniscus	0.0872	1.8100	0.0482
OG0003437	trachelipus	trichoniscus	0.0341	1.0874	0.0314
OG0003437	trachelipus	hyloniscus	0.0474	2.7630	0.0171
OG0003438	trachelipus	trichoniscus	0.0810	2.1538	0.0376
OG0003438	trachelipus	hyloniscus	0.0694	2.6107	0.0266
OG0003439	trachelipus	trichoniscus	0.1699	2.5782	0.0659
OG0003439	trachelipus	hyloniscus	0.1609	2.8304	0.0569
OG0003440	trachelipus	trichoniscus	0.3192	2.2867	0.1396
OG0003440	trachelipus	hyloniscus	0.3060	2.5091	0.1220
OG0003441	trachelipus	trichoniscus	0.2746	2.5323	0.1084
OG0003441	trachelipus	hyloniscus	0.3561	4.3415	0.0820
OG0003442	trachelipus	trichoniscus	0.0965	1.3587	0.0710
OG0003442	trachelipus	hyloniscus	0.1185	2.4585	0.0482
OG0003443	trachelipus	trichoniscus	0.2489	3.5905	0.0693
OG0003443	trachelipus	hyloniscus	0.2499	3.7714	0.0663
OG0003444	trachelipus	trichoniscus	0.0778	3.1815	0.0244
OG0003444	trachelipus	hyloniscus	0.0778	2.7935	0.0279
OG0003445	trachelipus	trichoniscus	0.0304	1.7514	0.0174
OG0003445	trachelipus	hyloniscus	0.0191	0.9345	0.0204
OG0003446	trachelipus	trichoniscus	0.0608	3.0010	0.0203
OG0003446	trachelipus	hyloniscus	0.1542	4.2560	0.0362
OG0003447	trachelipus	trichoniscus	0.2728	2.8490	0.0957
OG0003447	trachelipus	hyloniscus	0.2916	3.2850	0.0888
OG0003448	trachelipus	trichoniscus	0.0731	1.5993	0.0457
OG0003448	trachelipus	hyloniscus	0.0733	1.7577	0.0417
OG0003449	trachelipus	trichoniscus	0.3538	3.7892	0.0934
OG0003449	trachelipus	hyloniscus	0.3435	3.4110	0.1007
OG0003450	trachelipus	trichoniscus	0.0323	2.5117	0.0128
OG0003450	trachelipus	hyloniscus	0.0315	2.1975	0.0143
OG0003451	trachelipus	trichoniscus	0.1205	1.1172	0.1078
OG0003451	trachelipus	hyloniscus	0.2139	2.3752	0.0901
OG0003452	trachelipus	trichoniscus	0.0818	1.4410	0.0568
[truncated: 9,137 more rows]
