# Supplementary material for: Patterns of molecular evolution in a parthenogenic terrestrial isopod (Trichoniscus pusillus)
Source: PeerJ. 2024 Jul 23;12:e17780. doi: 10.7717/peerj.17780 (PMC11276757; doi:10.7717/peerj.17780)
Supplement: Supplemental Information 2 [file peerj-12-17780-s002.zip › Yarbrough_Chandler_Code/6_orthofinder_dnds/compiled_pairwise_dnds_cf0.txt]

gene	sp1	sp2	dN	dS	dNdS_ratio
OG0002435	trachelipus	trichoniscus	0.0512	1.3407	0.0382
OG0002435	trachelipus	hyloniscus	0.0344	0.7434	0.0463
OG0002436	trachelipus	trichoniscus	0.2817	1.8736	0.1504
OG0002436	trachelipus	hyloniscus	0.2677	1.9835	0.1350
OG0002437	trachelipus	trichoniscus	0.0527	1.8465	0.0285
OG0002437	trachelipus	hyloniscus	0.0566	1.7926	0.0316
OG0002438	trachelipus	trichoniscus	0.0476	1.7874	0.0266
OG0002438	trachelipus	hyloniscus	0.0441	1.6614	0.0265
OG0002439	trachelipus	trichoniscus	0.3817	2.0906	0.1826
OG0002439	trachelipus	hyloniscus	0.3304	1.5914	0.2076
OG0002440	trachelipus	trichoniscus	0.0531	1.7223	0.0308
OG0002440	trachelipus	hyloniscus	0.0336	1.1543	0.0291
OG0002442	trachelipus	trichoniscus	0.0624	1.2211	0.0511
OG0002442	trachelipus	hyloniscus	0.1327	1.9254	0.0689
OG0002443	trachelipus	trichoniscus	0.0472	1.8166	0.0260
OG0002443	trachelipus	hyloniscus	0.0244	1.1904	0.0205
OG0002444	trachelipus	trichoniscus	0.2893	2.7405	0.1056
OG0002444	trachelipus	hyloniscus	0.2737	2.5988	0.1053
OG0002445	trachelipus	trichoniscus	0.1007	2.2443	0.0449
OG0002445	trachelipus	hyloniscus	0.1014	2.5392	0.0399
OG0002446	trachelipus	trichoniscus	0.1502	2.5231	0.0595
OG0002446	trachelipus	hyloniscus	0.1440	2.5238	0.0571
OG0002447	trachelipus	trichoniscus	0.0911	1.0978	0.0830
OG0002447	trachelipus	hyloniscus	0.1481	2.3641	0.0626
OG0002448	trachelipus	trichoniscus	0.2080	2.3993	0.0867
OG0002448	trachelipus	hyloniscus	0.2095	2.3688	0.0884
OG0002449	trachelipus	trichoniscus	0.1094	2.7137	0.0403
OG0002449	trachelipus	hyloniscus	0.1050	3.3023	0.0318
OG0002450	trachelipus	trichoniscus	0.2913	2.5186	0.1157
OG0002450	trachelipus	hyloniscus	0.2941	2.3770	0.1237
OG0002451	trachelipus	trichoniscus	0.1141	2.2137	0.0516
OG0002451	trachelipus	hyloniscus	0.1092	2.1310	0.0512
OG0002452	trachelipus	trichoniscus	0.2301	1.6469	0.1397
OG0002452	trachelipus	hyloniscus	0.2476	1.8636	0.1328
OG0002453	trachelipus	trichoniscus	0.5143	1.6930	0.3038
OG0002453	trachelipus	hyloniscus	0.5215	1.6213	0.3216
OG0002454	trachelipus	trichoniscus	0.0999	1.9898	0.0502
OG0002454	trachelipus	hyloniscus	0.0942	1.9521	0.0483
OG0002455	trachelipus	trichoniscus	0.2659	1.2843	0.2070
OG0002455	trachelipus	hyloniscus	0.3877	1.9509	0.1987
OG0002456	trachelipus	trichoniscus	0.5022	2.3717	0.2118
OG0002456	trachelipus	hyloniscus	0.4921	1.9865	0.2477
OG0002457	trachelipus	trichoniscus	0.2313	1.6131	0.1434
OG0002457	trachelipus	hyloniscus	0.2317	1.4573	0.1590
OG0002458	trachelipus	trichoniscus	0.0729	2.0172	0.0362
OG0002458	trachelipus	hyloniscus	0.0711	2.2251	0.0320
OG0002459	trachelipus	trichoniscus	0.1020	2.0765	0.0491
OG0002459	trachelipus	hyloniscus	0.0980	2.0312	0.0483
OG0002460	trachelipus	trichoniscus	0.3540	2.2105	0.1601
OG0002460	trachelipus	hyloniscus	0.3307	1.9508	0.1695
OG0002461	trachelipus	trichoniscus	0.7605	2.1835	0.3483
OG0002461	trachelipus	hyloniscus	0.7748	2.9099	0.2663
OG0002462	trachelipus	trichoniscus	0.0229	1.0296	0.0222
OG0002462	trachelipus	hyloniscus	0.0454	1.7186	0.0264
OG0002463	trachelipus	trichoniscus	0.2787	1.1606	0.2401
OG0002463	trachelipus	hyloniscus	0.3621	1.7755	0.2039
OG0002464	trachelipus	trichoniscus	0.1724	2.0337	0.0848
OG0002464	trachelipus	hyloniscus	0.1129	1.8700	0.0604
OG0002465	trachelipus	trichoniscus	0.0089	0.9903	0.0089
OG0002465	trachelipus	hyloniscus	0.0195	1.4224	0.0137
OG0002466	trachelipus	trichoniscus	0.0953	1.4638	0.0651
OG0002466	trachelipus	hyloniscus	0.0981	1.8868	0.0520
OG0002467	trachelipus	trichoniscus	0.3558	2.1126	0.1684
OG0002467	trachelipus	hyloniscus	0.3626	2.1626	0.1677
OG0002468	trachelipus	trichoniscus	0.1765	1.9889	0.0888
OG0002468	trachelipus	hyloniscus	0.1751	2.2475	0.0779
OG0002469	trachelipus	trichoniscus	0.2056	2.0492	0.1003
OG0002469	trachelipus	hyloniscus	0.2128	1.9026	0.1118
OG0002470	trachelipus	trichoniscus	0.1470	1.9588	0.0750
OG0002470	trachelipus	hyloniscus	0.1382	1.6423	0.0841
OG0002471	trachelipus	trichoniscus	0.0555	1.1509	0.0482
OG0002471	trachelipus	hyloniscus	0.0962	1.7305	0.0556
OG0002472	trachelipus	trichoniscus	0.0557	2.0847	0.0267
OG0002472	trachelipus	hyloniscus	0.0599	2.0192	0.0297
OG0002473	trachelipus	trichoniscus	0.4378	2.5110	0.1744
OG0002473	trachelipus	hyloniscus	0.5851	1.4822	0.3948
OG0002474	trachelipus	trichoniscus	0.0603	1.5364	0.0393
OG0002474	trachelipus	hyloniscus	0.0594	1.5024	0.0395
OG0002475	trachelipus	trichoniscus	0.2361	1.8403	0.1283
OG0002475	trachelipus	hyloniscus	0.2224	1.9516	0.1140
OG0002476	trachelipus	trichoniscus	0.2477	1.6492	0.1502
OG0002476	trachelipus	hyloniscus	0.2257	1.7123	0.1318
OG0002477	trachelipus	trichoniscus	0.1697	2.2957	0.0739
OG0002477	trachelipus	hyloniscus	0.1619	2.3141	0.0699
OG0002478	trachelipus	trichoniscus	0.2724	3.1525	0.0864
OG0002478	trachelipus	hyloniscus	0.2778	2.1134	0.1315
OG0002479	trachelipus	trichoniscus	0.0906	1.5054	0.0602
OG0002479	trachelipus	hyloniscus	0.0897	1.4012	0.0640
OG0002480	trachelipus	trichoniscus	0.1294	1.5900	0.0814
OG0002480	trachelipus	hyloniscus	0.0893	0.9792	0.0912
OG0002481	trachelipus	trichoniscus	0.0420	2.1178	0.0198
OG0002481	trachelipus	hyloniscus	0.0439	2.0293	0.0216
OG0002482	trachelipus	trichoniscus	0.0781	2.2584	0.0346
OG0002482	trachelipus	hyloniscus	0.0692	1.7384	0.0398
OG0002483	trachelipus	trichoniscus	0.1420	1.6389	0.0867
OG0002483	trachelipus	hyloniscus	0.1350	1.4699	0.0919
OG0002484	trachelipus	trichoniscus	0.2623	3.3093	0.0792
OG0002484	trachelipus	hyloniscus	0.2390	2.5038	0.0954
OG0002485	trachelipus	trichoniscus	0.0995	0.8465	0.1176
OG0002485	trachelipus	hyloniscus	0.1832	1.5549	0.1179
OG0002486	trachelipus	trichoniscus	0.0624	1.2847	0.0486
OG0002486	trachelipus	hyloniscus	0.1003	2.0560	0.0488
OG0002487	trachelipus	trichoniscus	0.5313	1.5448	0.3439
OG0002487	trachelipus	hyloniscus	0.6092	1.3282	0.4586
OG0002488	trachelipus	trichoniscus	0.0732	1.8266	0.0401
OG0002488	trachelipus	hyloniscus	0.0689	1.5030	0.0459
OG0002489	trachelipus	trichoniscus	0.0933	2.8270	0.0330
OG0002489	trachelipus	hyloniscus	0.0962	2.2530	0.0427
OG0002490	trachelipus	trichoniscus	0.9487	1.0673	0.8889
OG0002490	trachelipus	hyloniscus	1.1074	57.9207	0.0191
OG0002491	trachelipus	trichoniscus	0.0542	1.6314	0.0333
OG0002491	trachelipus	hyloniscus	0.0597	1.7900	0.0333
OG0002492	trachelipus	trichoniscus	0.2817	2.3213	0.1214
OG0002492	trachelipus	hyloniscus	0.2836	2.8775	0.0986
OG0002493	trachelipus	trichoniscus	0.1322	1.2166	0.1086
OG0002493	trachelipus	hyloniscus	0.2201	2.1010	0.1048
OG0002494	trachelipus	trichoniscus	0.2750	2.0565	0.1337
OG0002494	trachelipus	hyloniscus	0.2588	1.9770	0.1309
OG0002495	trachelipus	trichoniscus	0.3243	1.7050	0.1902
OG0002495	trachelipus	hyloniscus	0.3208	1.5475	0.2073
OG0002496	trachelipus	trichoniscus	0.0387	1.7271	0.0224
OG0002496	trachelipus	hyloniscus	0.0312	1.1546	0.0270
OG0002497	trachelipus	trichoniscus	0.3214	1.9537	0.1645
OG0002497	trachelipus	hyloniscus	0.3059	2.0715	0.1476
OG0002498	trachelipus	trichoniscus	0.1197	1.9196	0.0623
OG0002498	trachelipus	hyloniscus	0.1177	1.9525	0.0603
OG0002499	trachelipus	trichoniscus	0.0792	1.7495	0.0453
OG0002499	trachelipus	hyloniscus	0.0789	1.7797	0.0443
OG0002500	trachelipus	trichoniscus	0.1870	1.3623	0.1373
OG0002500	trachelipus	hyloniscus	0.1846	1.2287	0.1502
OG0002501	trachelipus	trichoniscus	0.0572	2.5708	0.0223
OG0002501	trachelipus	hyloniscus	0.0577	2.0956	0.0276
OG0002502	trachelipus	trichoniscus	0.1253	2.3928	0.0524
OG0002502	trachelipus	hyloniscus	0.1114	2.1787	0.0511
OG0002503	trachelipus	trichoniscus	0.1128	1.7172	0.0657
OG0002503	trachelipus	hyloniscus	0.1125	1.8166	0.0619
OG0002504	trachelipus	trichoniscus	0.6614	2.1969	0.3011
OG0002504	trachelipus	hyloniscus	0.6452	1.7461	0.3695
OG0002505	trachelipus	trichoniscus	0.9114	2.9027	0.3140
OG0002505	trachelipus	hyloniscus	0.7114	2.5103	0.2834
OG0002506	trachelipus	trichoniscus	0.1667	1.7908	0.0931
OG0002506	trachelipus	hyloniscus	0.1602	1.5652	0.1023
OG0002507	trachelipus	trichoniscus	0.0104	1.1174	0.0094
OG0002507	trachelipus	hyloniscus	0.0179	2.0436	0.0087
OG0002508	trachelipus	trichoniscus	0.0610	1.6889	0.0361
OG0002508	trachelipus	hyloniscus	0.0599	1.7114	0.0350
OG0002509	trachelipus	trichoniscus	0.3483	1.5689	0.2220
OG0002509	trachelipus	hyloniscus	0.3432	1.5138	0.2267
OG0002510	trachelipus	trichoniscus	0.0340	2.5461	0.0134
OG0002510	trachelipus	hyloniscus	0.0327	2.4671	0.0132
OG0002511	trachelipus	trichoniscus	0.0180	1.6808	0.0107
OG0002511	trachelipus	hyloniscus	0.0168	1.4961	0.0112
OG0002512	trachelipus	trichoniscus	0.4074	3.0126	0.1352
OG0002512	trachelipus	hyloniscus	0.3974	2.1076	0.1885
OG0002513	trachelipus	trichoniscus	0.3023	1.6301	0.1854
OG0002513	trachelipus	hyloniscus	0.3916	2.1638	0.1810
OG0002514	trachelipus	trichoniscus	0.2302	1.9439	0.1184
OG0002514	trachelipus	hyloniscus	0.2096	2.0837	0.1006
OG0002515	trachelipus	trichoniscus	0.2759	1.6172	0.1706
OG0002515	trachelipus	hyloniscus	0.2755	1.6637	0.1656
OG0002516	trachelipus	trichoniscus	0.1979	1.9132	0.1035
OG0002516	trachelipus	hyloniscus	0.1796	1.7853	0.1006
OG0002517	trachelipus	trichoniscus	0.0126	1.6815	0.0075
OG0002517	trachelipus	hyloniscus	0.0117	1.5517	0.0076
OG0002518	trachelipus	trichoniscus	0.0553	1.6697	0.0331
OG0002518	trachelipus	hyloniscus	0.0314	1.1525	0.0272
OG0002519	trachelipus	trichoniscus	0.0578	2.3201	0.0249
OG0002519	trachelipus	hyloniscus	0.0481	1.9184	0.0251
OG0002520	trachelipus	trichoniscus	0.2646	2.1711	0.1219
OG0002520	trachelipus	hyloniscus	0.2581	1.8784	0.1374
OG0002521	trachelipus	trichoniscus	0.3042	1.7473	0.1741
OG0002521	trachelipus	hyloniscus	0.2981	1.5929	0.1872
OG0002522	trachelipus	trichoniscus	0.0317	1.0729	0.0295
OG0002522	trachelipus	hyloniscus	0.0591	1.9662	0.0300
OG0002523	trachelipus	trichoniscus	0.1739	1.8128	0.0959
OG0002523	trachelipus	hyloniscus	0.1779	1.7453	0.1019
OG0002524	trachelipus	trichoniscus	0.0384	1.5950	0.0240
OG0002524	trachelipus	hyloniscus	0.0380	1.5591	0.0243
OG0002525	trachelipus	trichoniscus	0.1329	2.1235	0.0626
OG0002525	trachelipus	hyloniscus	0.1254	2.2214	0.0564
OG0002526	trachelipus	trichoniscus	0.1077	1.5884	0.0678
OG0002526	trachelipus	hyloniscus	0.0752	1.1932	0.0630
OG0002527	trachelipus	trichoniscus	0.0853	1.9441	0.0439
OG0002527	trachelipus	hyloniscus	0.0251	1.3244	0.0190
OG0002528	trachelipus	trichoniscus	0.1046	2.6319	0.0398
OG0002528	trachelipus	hyloniscus	0.0955	2.6390	0.0362
OG0002529	trachelipus	trichoniscus	0.1202	1.7685	0.0679
OG0002529	trachelipus	hyloniscus	0.0710	1.1918	0.0595
OG0002530	trachelipus	trichoniscus	0.2219	1.6859	0.1316
OG0002530	trachelipus	hyloniscus	0.1287	0.9482	0.1357
OG0002531	trachelipus	trichoniscus	0.3609	2.2919	0.1575
OG0002531	trachelipus	hyloniscus	0.3763	2.3081	0.1630
OG0002532	trachelipus	trichoniscus	0.2060	1.6008	0.1287
OG0002532	trachelipus	hyloniscus	0.1922	1.6164	0.1189
OG0002533	trachelipus	trichoniscus	0.2703	2.5513	0.1060
OG0002533	trachelipus	hyloniscus	0.2765	2.1410	0.1291
OG0002534	trachelipus	trichoniscus	0.2694	5.4363	0.0496
OG0002534	trachelipus	hyloniscus	0.2443	4.1323	0.0591
OG0002535	trachelipus	trichoniscus	0.0158	1.3314	0.0119
OG0002535	trachelipus	hyloniscus	0.0319	2.2868	0.0139
OG0002536	trachelipus	trichoniscus	0.0906	2.2583	0.0401
OG0002536	trachelipus	hyloniscus	0.0941	1.9785	0.0475
OG0002537	trachelipus	trichoniscus	0.3104	1.3972	0.2222
OG0002537	trachelipus	hyloniscus	0.3369	1.8643	0.1807
OG0002539	trachelipus	trichoniscus	0.0205	2.1820	0.0094
OG0002539	trachelipus	hyloniscus	0.0136	1.2157	0.0112
OG0002540	trachelipus	trichoniscus	0.1911	1.6708	0.1144
OG0002540	trachelipus	hyloniscus	0.1852	1.8253	0.1014
OG0002541	trachelipus	trichoniscus	0.0784	2.0721	0.0378
OG0002541	trachelipus	hyloniscus	0.0734	2.2516	0.0326
OG0002542	trachelipus	trichoniscus	0.1831	1.5693	0.1167
OG0002542	trachelipus	hyloniscus	0.1249	0.9557	0.1307
OG0002543	trachelipus	trichoniscus	0.0712	1.2391	0.0575
OG0002543	trachelipus	hyloniscus	0.1868	2.2248	0.0839
OG0002544	trachelipus	trichoniscus	0.0411	1.7057	0.0241
OG0002544	trachelipus	hyloniscus	0.0389	1.7145	0.0227
OG0002545	trachelipus	trichoniscus	0.1083	1.9568	0.0553
OG0002545	trachelipus	hyloniscus	0.1046	2.1689	0.0482
OG0002546	trachelipus	trichoniscus	0.0649	1.4273	0.0455
OG0002546	trachelipus	hyloniscus	0.0843	2.2246	0.0379
OG0002547	trachelipus	trichoniscus	0.1900	2.3007	0.0826
OG0002547	trachelipus	hyloniscus	0.1845	1.5873	0.1162
OG0002548	trachelipus	trichoniscus	0.3241	2.7200	0.1192
OG0002548	trachelipus	hyloniscus	0.3296	1.7412	0.1893
OG0002549	trachelipus	trichoniscus	0.1722	1.8365	0.0938
OG0002549	trachelipus	hyloniscus	0.1654	1.8252	0.0906
OG0002550	trachelipus	trichoniscus	0.0758	2.5592	0.0296
OG0002550	trachelipus	hyloniscus	0.0694	2.0241	0.0343
OG0002551	trachelipus	trichoniscus	0.4153	2.1849	0.1901
OG0002551	trachelipus	hyloniscus	0.4042	1.9776	0.2044
OG0002552	trachelipus	trichoniscus	0.1612	1.4698	0.1097
OG0002552	trachelipus	hyloniscus	0.2496	1.9186	0.1301
OG0002553	trachelipus	trichoniscus	0.3476	1.6240	0.2140
OG0002553	trachelipus	hyloniscus	0.3778	1.0885	0.3471
OG0002554	trachelipus	trichoniscus	0.0657	1.1796	0.0557
OG0002554	trachelipus	hyloniscus	0.1025	2.0177	0.0508
OG0002555	trachelipus	trichoniscus	0.3390	2.6741	0.1268
OG0002555	trachelipus	hyloniscus	0.2933	2.5512	0.1150
OG0002556	trachelipus	trichoniscus	0.1710	2.1445	0.0797
OG0002556	trachelipus	hyloniscus	0.1586	2.1232	0.0747
OG0002557	trachelipus	trichoniscus	0.0949	2.9417	0.0322
OG0002557	trachelipus	hyloniscus	0.0797	2.2256	0.0358
OG0002558	trachelipus	trichoniscus	0.4358	2.1631	0.2015
OG0002558	trachelipus	hyloniscus	0.2658	1.1755	0.2261
OG0002559	trachelipus	trichoniscus	0.2054	2.3303	0.0882
OG0002559	trachelipus	hyloniscus	0.2048	2.4450	0.0838
OG0002560	trachelipus	trichoniscus	0.0745	1.3388	0.0556
OG0002560	trachelipus	hyloniscus	0.1335	2.0568	0.0649
OG0002561	trachelipus	trichoniscus	0.3991	1.5039	0.2654
OG0002561	trachelipus	hyloniscus	0.4078	1.7006	0.2398
OG0002562	trachelipus	trichoniscus	0.2434	2.1325	0.1142
OG0002562	trachelipus	hyloniscus	0.2451	2.0366	0.1203
OG0002563	trachelipus	trichoniscus	0.1187	1.9515	0.0608
OG0002563	trachelipus	hyloniscus	0.1247	1.9164	0.0651
OG0002564	trachelipus	trichoniscus	0.1936	1.3430	0.1441
OG0002564	trachelipus	hyloniscus	0.2024	1.1722	0.1727
OG0002565	trachelipus	trichoniscus	0.0706	1.9280	0.0366
OG0002565	trachelipus	hyloniscus	0.0655	1.9819	0.0331
OG0002566	trachelipus	trichoniscus	0.1113	2.9163	0.0382
OG0002566	trachelipus	hyloniscus	0.1087	3.8840	0.0280
OG0002567	trachelipus	trichoniscus	0.0739	1.5226	0.0485
OG0002567	trachelipus	hyloniscus	0.0486	1.0891	0.0446
OG0002568	trachelipus	trichoniscus	0.2170	1.6331	0.1329
OG0002568	trachelipus	hyloniscus	0.2293	1.6174	0.1418
OG0002569	trachelipus	trichoniscus	0.0481	1.5921	0.0302
OG0002569	trachelipus	hyloniscus	0.0428	1.5291	0.0280
OG0002570	trachelipus	trichoniscus	0.0836	2.9934	0.0279
OG0002570	trachelipus	hyloniscus	0.0913	4.1643	0.0219
OG0002571	trachelipus	trichoniscus	0.0265	1.2285	0.0215
OG0002571	trachelipus	hyloniscus	0.0466	2.1657	0.0215
OG0002572	trachelipus	trichoniscus	0.2640	2.3322	0.1132
OG0002572	trachelipus	hyloniscus	0.2496	2.7813	0.0897
OG0002573	trachelipus	trichoniscus	0.0778	1.0726	0.0725
OG0002573	trachelipus	hyloniscus	0.1346	1.5771	0.0853
OG0002574	trachelipus	trichoniscus	0.0992	1.9982	0.0496
OG0002574	trachelipus	hyloniscus	0.0979	1.9453	0.0503
OG0002575	trachelipus	trichoniscus	0.1483	1.7019	0.0871
OG0002575	trachelipus	hyloniscus	0.1279	1.1017	0.1161
OG0002576	trachelipus	trichoniscus	0.1168	2.5833	0.0452
OG0002576	trachelipus	hyloniscus	0.1161	2.4832	0.0468
OG0002577	trachelipus	trichoniscus	0.3869	1.7786	0.2175
OG0002577	trachelipus	hyloniscus	0.3774	1.8056	0.2090
OG0002578	trachelipus	trichoniscus	0.0685	1.9109	0.0358
OG0002578	trachelipus	hyloniscus	0.0383	1.2622	0.0304
OG0002579	trachelipus	trichoniscus	0.1704	2.2363	0.0762
OG0002579	trachelipus	hyloniscus	0.1559	2.9648	0.0526
OG0002580	trachelipus	trichoniscus	0.4014	1.9377	0.2071
OG0002580	trachelipus	hyloniscus	0.2670	1.0001	0.2669
OG0002581	trachelipus	trichoniscus	0.3293	2.2960	0.1434
OG0002581	trachelipus	hyloniscus	0.3596	1.8230	0.1972
OG0002582	trachelipus	trichoniscus	0.1440	1.6421	0.0877
OG0002582	trachelipus	hyloniscus	0.1445	1.6328	0.0885
OG0002583	trachelipus	trichoniscus	0.0141	1.5137	0.0093
OG0002583	trachelipus	hyloniscus	0.0140	1.7815	0.0079
OG0002584	trachelipus	trichoniscus	0.4745	2.4363	0.1948
OG0002584	trachelipus	hyloniscus	0.4709	2.2565	0.2087
OG0002585	trachelipus	trichoniscus	0.1260	1.4495	0.0869
OG0002585	trachelipus	hyloniscus	0.1157	1.3982	0.0827
OG0002586	trachelipus	trichoniscus	0.0245	1.1446	0.0214
OG0002586	trachelipus	hyloniscus	0.1110	1.7621	0.0630
OG0002587	trachelipus	trichoniscus	0.1071	1.7750	0.0604
OG0002587	trachelipus	hyloniscus	0.0981	1.7199	0.0571
OG0002588	trachelipus	trichoniscus	0.3042	3.0111	0.1010
OG0002588	trachelipus	hyloniscus	0.2940	2.9245	0.1005
OG0002589	trachelipus	trichoniscus	0.1530	1.6224	0.0943
OG0002589	trachelipus	hyloniscus	0.1405	1.4942	0.0940
OG0002590	trachelipus	trichoniscus	0.0978	2.6435	0.0370
OG0002590	trachelipus	hyloniscus	0.0882	2.4257	0.0364
OG0002591	trachelipus	trichoniscus	0.1002	1.8959	0.0529
OG0002591	trachelipus	hyloniscus	0.0607	1.1273	0.0539
OG0002592	trachelipus	trichoniscus	0.2172	2.5047	0.0867
OG0002592	trachelipus	hyloniscus	0.2208	2.0265	0.1089
OG0002593	trachelipus	trichoniscus	0.0766	0.8761	0.0874
OG0002593	trachelipus	hyloniscus	0.1334	1.5643	0.0853
OG0002594	trachelipus	trichoniscus	0.1247	1.8493	0.0674
OG0002594	trachelipus	hyloniscus	0.1274	1.6011	0.0796
OG0002595	trachelipus	trichoniscus	0.2672	2.6555	0.1006
OG0002595	trachelipus	hyloniscus	0.2022	1.3008	0.1555
OG0002596	trachelipus	trichoniscus	0.2191	2.1550	0.1017
OG0002596	trachelipus	hyloniscus	0.2048	1.7416	0.1176
OG0002597	trachelipus	trichoniscus	0.0939	1.9746	0.0475
OG0002597	trachelipus	hyloniscus	0.0908	1.9639	0.0462
OG0002598	trachelipus	trichoniscus	0.1306	1.9138	0.0682
OG0002598	trachelipus	hyloniscus	0.1152	1.6785	0.0686
OG0002599	trachelipus	trichoniscus	0.0949	2.0602	0.0461
OG0002599	trachelipus	hyloniscus	0.0907	2.0881	0.0434
OG0002600	trachelipus	trichoniscus	0.0462	1.8713	0.0247
OG0002600	trachelipus	hyloniscus	0.0430	1.6207	0.0266
OG0002601	trachelipus	trichoniscus	0.3930	2.2395	0.1755
OG0002601	trachelipus	hyloniscus	0.3929	2.3531	0.1670
OG0002602	trachelipus	trichoniscus	0.3289	1.7495	0.1880
OG0002602	trachelipus	hyloniscus	0.3167	1.8222	0.1738
OG0002603	trachelipus	trichoniscus	0.0322	1.6427	0.0196
OG0002603	trachelipus	hyloniscus	0.0174	0.9904	0.0176
OG0002604	trachelipus	trichoniscus	0.1557	2.1493	0.0725
OG0002604	trachelipus	hyloniscus	0.1562	2.0124	0.0776
OG0002605	trachelipus	trichoniscus	0.1298	0.8822	0.1472
OG0002605	trachelipus	hyloniscus	0.2083	1.3046	0.1597
OG0002606	trachelipus	trichoniscus	0.1584	1.6743	0.0946
OG0002606	trachelipus	hyloniscus	0.1327	2.3929	0.0555
OG0002607	trachelipus	trichoniscus	0.1055	1.9096	0.0553
OG0002607	trachelipus	hyloniscus	0.1020	1.7084	0.0597
OG0002608	trachelipus	trichoniscus	0.2616	2.5732	0.1017
OG0002608	trachelipus	hyloniscus	0.2273	1.9509	0.1165
OG0002609	trachelipus	trichoniscus	0.0851	1.3786	0.0617
OG0002609	trachelipus	hyloniscus	0.0714	1.4242	0.0502
OG0002610	trachelipus	trichoniscus	0.2771	1.4345	0.1932
OG0002610	trachelipus	hyloniscus	0.2621	1.6301	0.1608
OG0002611	trachelipus	trichoniscus	0.1232	1.4800	0.0832
OG0002611	trachelipus	hyloniscus	0.1079	1.4092	0.0765
OG0002612	trachelipus	trichoniscus	0.0994	0.7716	0.1288
OG0002612	trachelipus	hyloniscus	0.1808	1.4914	0.1213
OG0002613	trachelipus	trichoniscus	0.2692	2.1578	0.1247
OG0002613	trachelipus	hyloniscus	0.2493	2.0641	0.1208
OG0002614	trachelipus	trichoniscus	0.4841	2.0187	0.2398
OG0002614	trachelipus	hyloniscus	0.5592	1.8073	0.3094
OG0002615	trachelipus	trichoniscus	0.3515	2.2651	0.1552
OG0002615	trachelipus	hyloniscus	0.3463	2.1298	0.1626
OG0002616	trachelipus	trichoniscus	0.3863	2.3860	0.1619
OG0002616	trachelipus	hyloniscus	0.3155	1.7128	0.1842
OG0002617	trachelipus	trichoniscus	0.3674	1.8641	0.1971
OG0002617	trachelipus	hyloniscus	0.3330	1.6500	0.2018
OG0002618	trachelipus	trichoniscus	0.0930	2.4100	0.0386
OG0002618	trachelipus	hyloniscus	0.0460	1.4009	0.0328
OG0002619	trachelipus	trichoniscus	0.2773	2.2299	0.1244
OG0002619	trachelipus	hyloniscus	0.2594	2.3295	0.1113
OG0002620	trachelipus	trichoniscus	0.2792	1.6288	0.1714
OG0002620	trachelipus	hyloniscus	0.2659	1.7062	0.1558
OG0002621	trachelipus	trichoniscus	0.5149	1.6992	0.3030
OG0002621	trachelipus	hyloniscus	0.4068	1.9072	0.2133
OG0002622	trachelipus	trichoniscus	0.1438	2.1826	0.0659
OG0002622	trachelipus	hyloniscus	0.1032	1.2160	0.0849
OG0002623	trachelipus	trichoniscus	0.2357	2.2519	0.1047
OG0002623	trachelipus	hyloniscus	0.2395	2.0102	0.1191
OG0002624	trachelipus	trichoniscus	0.1302	1.8824	0.0692
OG0002624	trachelipus	hyloniscus	0.1199	1.6644	0.0720
OG0002625	trachelipus	trichoniscus	0.2472	1.7485	0.1414
OG0002625	trachelipus	hyloniscus	0.2491	1.9740	0.1262
OG0002626	trachelipus	trichoniscus	0.4139	1.3976	0.2962
OG0002626	trachelipus	hyloniscus	0.4200	1.3320	0.3153
OG0002627	trachelipus	trichoniscus	0.1198	2.4642	0.0486
OG0002627	trachelipus	hyloniscus	0.1255	1.7586	0.0714
OG0002629	trachelipus	trichoniscus	0.2006	2.0210	0.0992
OG0002629	trachelipus	hyloniscus	0.1902	1.9424	0.0979
OG0002630	trachelipus	trichoniscus	0.4566	1.7869	0.2555
OG0002630	trachelipus	hyloniscus	0.4487	1.7769	0.2525
OG0002631	trachelipus	trichoniscus	0.0735	1.5839	0.0464
OG0002631	trachelipus	hyloniscus	0.0737	1.5762	0.0468
OG0002632	trachelipus	trichoniscus	0.1076	1.3404	0.0803
OG0002632	trachelipus	hyloniscus	0.0517	0.7888	0.0656
OG0002633	trachelipus	trichoniscus	0.2834	3.3003	0.0859
OG0002633	trachelipus	hyloniscus	0.2640	2.0833	0.1267
OG0002634	trachelipus	trichoniscus	0.0188	0.9645	0.0195
OG0002634	trachelipus	hyloniscus	0.0386	2.2826	0.0169
OG0002635	trachelipus	trichoniscus	0.0469	1.5276	0.0307
OG0002635	trachelipus	hyloniscus	0.0508	1.8569	0.0274
OG0002636	trachelipus	trichoniscus	0.1082	1.9467	0.0556
OG0002636	trachelipus	hyloniscus	0.1005	2.0842	0.0482
OG0002637	trachelipus	trichoniscus	0.2082	1.6275	0.1279
OG0002637	trachelipus	hyloniscus	0.2031	1.6159	0.1257
OG0002638	trachelipus	trichoniscus	0.0749	2.5386	0.0295
OG0002638	trachelipus	hyloniscus	0.0762	2.1491	0.0354
OG0002639	trachelipus	trichoniscus	0.0779	1.7489	0.0445
OG0002639	trachelipus	hyloniscus	0.1135	3.4712	0.0327
OG0002640	trachelipus	trichoniscus	0.4825	2.2466	0.2148
OG0002640	trachelipus	hyloniscus	0.4838	2.5287	0.1913
OG0002641	trachelipus	trichoniscus	0.2316	59.3117	0.0039
OG0002641	trachelipus	hyloniscus	0.1958	1.6098	0.1216
OG0002642	trachelipus	trichoniscus	0.1886	2.0252	0.0931
OG0002642	trachelipus	hyloniscus	0.1928	2.5848	0.0746
OG0002643	trachelipus	trichoniscus	0.0849	2.2579	0.0376
OG0002643	trachelipus	hyloniscus	0.0728	2.1821	0.0334
OG0002644	trachelipus	trichoniscus	0.0698	0.7625	0.0915
OG0002644	trachelipus	hyloniscus	0.0935	1.1945	0.0783
OG0002645	trachelipus	trichoniscus	0.3207	1.8867	0.1700
OG0002645	trachelipus	hyloniscus	0.2197	1.4633	0.1502
OG0002646	trachelipus	trichoniscus	0.0395	2.4421	0.0162
OG0002646	trachelipus	hyloniscus	0.0308	2.1711	0.0142
OG0002647	trachelipus	trichoniscus	0.9055	2.2248	0.4070
OG0002647	trachelipus	hyloniscus	0.9744	1.7466	0.5579
OG0002648	trachelipus	trichoniscus	0.0470	1.4159	0.0332
OG0002648	trachelipus	hyloniscus	0.0430	1.3970	0.0308
OG0002649	trachelipus	trichoniscus	0.4409	4.0365	0.1092
OG0002649	trachelipus	hyloniscus	0.4043	1.7476	0.2314
OG0002650	trachelipus	trichoniscus	0.0360	1.7540	0.0205
OG0002650	trachelipus	hyloniscus	0.0397	1.5514	0.0256
OG0002651	trachelipus	trichoniscus	0.0495	1.9478	0.0254
OG0002651	trachelipus	hyloniscus	0.0405	1.4713	0.0275
OG0002652	trachelipus	trichoniscus	0.0176	1.7787	0.0099
OG0002652	trachelipus	hyloniscus	0.0162	1.7810	0.0091
OG0002653	trachelipus	trichoniscus	0.1605	1.8835	0.0852
OG0002653	trachelipus	hyloniscus	0.1573	2.0969	0.0750
OG0002654	trachelipus	trichoniscus	0.2497	1.7203	0.1451
OG0002654	trachelipus	hyloniscus	0.1928	1.1611	0.1660
OG0002655	trachelipus	trichoniscus	0.1253	3.6108	0.0347
OG0002655	trachelipus	hyloniscus	0.1159	2.7077	0.0428
OG0002656	trachelipus	trichoniscus	0.0542	4.1290	0.0131
OG0002656	trachelipus	hyloniscus	0.0401	0.9083	0.0441
OG0002658	trachelipus	trichoniscus	0.0111	1.1681	0.0095
OG0002658	trachelipus	hyloniscus	0.0078	0.8553	0.0091
OG0002659	trachelipus	trichoniscus	0.2535	3.1080	0.0816
OG0002659	trachelipus	hyloniscus	0.1329	1.3962	0.0952
OG0002660	trachelipus	trichoniscus	0.2595	2.1834	0.1188
OG0002660	trachelipus	hyloniscus	0.2493	1.7694	0.1409
OG0002661	trachelipus	trichoniscus	0.0762	1.2858	0.0592
OG0002661	trachelipus	hyloniscus	0.0698	1.2746	0.0548
OG0002662	trachelipus	trichoniscus	0.3149	2.2576	0.1395
OG0002662	trachelipus	hyloniscus	0.3040	1.6539	0.1838
OG0002663	trachelipus	trichoniscus	0.1313	2.6241	0.0500
OG0002663	trachelipus	hyloniscus	0.1407	2.3387	0.0601
OG0002664	trachelipus	trichoniscus	0.2131	2.0998	0.1015
OG0002664	trachelipus	hyloniscus	0.1921	2.1626	0.0888
OG0002665	trachelipus	trichoniscus	0.3139	58.9361	0.0053
OG0002665	trachelipus	hyloniscus	0.3050	2.8751	0.1061
OG0002666	trachelipus	trichoniscus	0.1447	1.2028	0.1203
OG0002666	trachelipus	hyloniscus	0.2958	2.1192	0.1396
OG0002667	trachelipus	trichoniscus	0.2007	2.3990	0.0836
OG0002667	trachelipus	hyloniscus	0.1970	1.9753	0.0997
OG0002668	trachelipus	trichoniscus	0.1854	1.1450	0.1619
OG0002668	trachelipus	hyloniscus	0.1658	1.1003	0.1507
OG0002669	trachelipus	trichoniscus	0.0902	1.7399	0.0519
OG0002669	trachelipus	hyloniscus	0.0832	1.6291	0.0511
OG0002670	trachelipus	trichoniscus	0.0703	1.5629	0.0450
OG0002670	trachelipus	hyloniscus	0.0703	1.5848	0.0443
OG0002671	trachelipus	trichoniscus	0.1571	3.1087	0.0505
OG0002671	trachelipus	hyloniscus	0.1473	2.6029	0.0566
OG0002672	trachelipus	trichoniscus	0.0356	2.0610	0.0172
OG0002672	trachelipus	hyloniscus	0.0360	1.5751	0.0228
OG0002673	trachelipus	trichoniscus	0.1129	2.7056	0.0417
OG0002673	trachelipus	hyloniscus	0.1195	1.9129	0.0625
OG0002674	trachelipus	trichoniscus	0.1303	1.6506	0.0789
OG0002674	trachelipus	hyloniscus	0.1282	1.8116	0.0708
OG0002675	trachelipus	trichoniscus	0.2852	2.9693	0.0960
OG0002675	trachelipus	hyloniscus	0.2998	3.0927	0.0969
OG0002676	trachelipus	trichoniscus	0.2627	3.0967	0.0848
OG0002676	trachelipus	hyloniscus	0.2795	2.6848	0.1041
OG0002677	trachelipus	trichoniscus	0.0874	2.2810	0.0383
OG0002677	trachelipus	hyloniscus	0.0889	3.3791	0.0263
OG0002678	trachelipus	trichoniscus	0.2280	2.5948	0.0879
OG0002678	trachelipus	hyloniscus	0.2075	2.5267	0.0821
OG0002679	trachelipus	trichoniscus	0.6042	2.2880	0.2641
OG0002679	trachelipus	hyloniscus	0.6025	1.9875	0.3031
OG0002680	trachelipus	trichoniscus	0.4520	4.1075	0.1100
OG0002680	trachelipus	hyloniscus	0.4558	45.7788	0.0100
OG0002681	trachelipus	trichoniscus	0.1284	1.8107	0.0709
OG0002681	trachelipus	hyloniscus	0.1278	1.6094	0.0794
OG0002682	trachelipus	trichoniscus	0.2967	2.2419	0.1323
OG0002682	trachelipus	hyloniscus	0.3290	2.8107	0.1170
OG0002683	trachelipus	trichoniscus	0.3197	1.5777	0.2026
OG0002683	trachelipus	hyloniscus	0.4914	2.8694	0.1713
OG0002684	trachelipus	trichoniscus	0.1268	2.0915	0.0606
OG0002684	trachelipus	hyloniscus	0.1152	2.0494	0.0562
OG0002685	trachelipus	trichoniscus	0.1742	2.3488	0.0742
OG0002685	trachelipus	hyloniscus	0.1613	2.4123	0.0669
OG0002686	trachelipus	trichoniscus	0.0714	1.2233	0.0584
OG0002686	trachelipus	hyloniscus	0.0641	1.2924	0.0496
OG0002687	trachelipus	trichoniscus	0.5342	1.9367	0.2758
OG0002687	trachelipus	hyloniscus	0.5697	3.0392	0.1874
OG0002688	trachelipus	trichoniscus	0.1225	2.2665	0.0541
OG0002688	trachelipus	hyloniscus	0.1010	2.0742	0.0487
OG0002689	trachelipus	trichoniscus	0.0617	1.9812	0.0312
OG0002689	trachelipus	hyloniscus	0.0618	2.0221	0.0305
OG0002690	trachelipus	trichoniscus	0.1626	1.5610	0.1042
OG0002690	trachelipus	hyloniscus	0.1288	1.4293	0.0901
OG0002691	trachelipus	trichoniscus	0.1117	2.0058	0.0557
OG0002691	trachelipus	hyloniscus	0.1078	1.7620	0.0612
OG0002692	trachelipus	trichoniscus	0.1108	2.2017	0.0503
OG0002692	trachelipus	hyloniscus	0.1125	2.3545	0.0478
OG0002693	trachelipus	trichoniscus	0.1413	1.9731	0.0716
OG0002693	trachelipus	hyloniscus	0.1327	1.8973	0.0699
OG0002694	trachelipus	trichoniscus	0.3115	4.2139	0.0739
OG0002694	trachelipus	hyloniscus	0.3348	2.3214	0.1442
OG0002695	trachelipus	trichoniscus	0.0701	3.4920	0.0201
OG0002695	trachelipus	hyloniscus	0.0370	1.7669	0.0210
OG0002696	trachelipus	trichoniscus	0.1329	2.3283	0.0571
OG0002696	trachelipus	hyloniscus	0.1328	2.0528	0.0647
OG0002697	trachelipus	trichoniscus	0.1773	2.2848	0.0776
OG0002697	trachelipus	hyloniscus	0.1684	1.7752	0.0949
OG0002698	trachelipus	trichoniscus	0.1917	2.3753	0.0807
OG0002698	trachelipus	hyloniscus	0.1749	1.9661	0.0889
OG0002699	trachelipus	trichoniscus	0.2762	1.8380	0.1503
OG0002699	trachelipus	hyloniscus	0.2759	1.8368	0.1502
OG0002700	trachelipus	trichoniscus	0.1945	2.4308	0.0800
OG0002700	trachelipus	hyloniscus	0.2006	1.8831	0.1065
OG0002701	trachelipus	trichoniscus	0.0775	2.2240	0.0349
OG0002701	trachelipus	hyloniscus	0.0668	2.0708	0.0323
OG0002702	trachelipus	trichoniscus	0.3698	2.0334	0.1819
OG0002702	trachelipus	hyloniscus	0.3515	3.1135	0.1129
OG0002703	trachelipus	trichoniscus	0.1510	1.9797	0.0763
OG0002703	trachelipus	hyloniscus	0.1321	2.0058	0.0659
OG0002704	trachelipus	trichoniscus	0.3341	2.4295	0.1375
OG0002704	trachelipus	hyloniscus	0.3009	2.2388	0.1344
OG0002705	trachelipus	trichoniscus	0.0716	1.6682	0.0429
OG0002705	trachelipus	hyloniscus	0.0673	1.7190	0.0392
OG0002706	trachelipus	trichoniscus	0.2653	1.9588	0.1355
OG0002706	trachelipus	hyloniscus	0.2489	1.9700	0.1264
OG0002707	trachelipus	trichoniscus	0.4211	2.1084	0.1998
OG0002707	trachelipus	hyloniscus	0.3919	1.7533	0.2235
OG0002708	trachelipus	trichoniscus	0.6231	1.9144	0.3255
OG0002708	trachelipus	hyloniscus	0.6563	2.0187	0.3251
OG0002709	trachelipus	trichoniscus	0.2213	1.8742	0.1181
OG0002709	trachelipus	hyloniscus	0.2367	2.0098	0.1178
OG0002710	trachelipus	trichoniscus	0.5152	2.9420	0.1751
OG0002710	trachelipus	hyloniscus	0.5050	3.1690	0.1594
OG0002711	trachelipus	trichoniscus	0.1361	2.4784	0.0549
OG0002711	trachelipus	hyloniscus	0.1328	2.1956	0.0605
OG0002712	trachelipus	trichoniscus	0.1105	2.4204	0.0457
OG0002712	trachelipus	hyloniscus	0.1037	2.1618	0.0480
OG0002713	trachelipus	trichoniscus	0.3909	2.0244	0.1931
OG0002713	trachelipus	hyloniscus	0.3855	2.0621	0.1869
OG0002714	trachelipus	trichoniscus	0.1688	1.9794	0.0853
OG0002714	trachelipus	hyloniscus	0.1651	2.0384	0.0810
OG0002715	trachelipus	trichoniscus	0.0640	1.7570	0.0365
OG0002715	trachelipus	hyloniscus	0.0987	3.9417	0.0250
OG0002716	trachelipus	trichoniscus	0.1038	1.6130	0.0643
OG0002716	trachelipus	hyloniscus	0.1117	1.7756	0.0629
OG0002717	trachelipus	trichoniscus	0.0505	1.6333	0.0309
OG0002717	trachelipus	hyloniscus	0.0571	1.1189	0.0510
OG0002718	trachelipus	trichoniscus	0.0640	1.6465	0.0389
OG0002718	trachelipus	hyloniscus	0.0594	1.5545	0.0382
OG0002719	trachelipus	trichoniscus	0.2037	3.3365	0.0611
OG0002719	trachelipus	hyloniscus	0.1937	3.5760	0.0542
OG0002720	trachelipus	trichoniscus	0.1193	2.4673	0.0484
OG0002720	trachelipus	hyloniscus	0.1107	1.8455	0.0600
OG0002721	trachelipus	trichoniscus	0.1080	1.4183	0.0761
OG0002721	trachelipus	hyloniscus	0.1135	1.2024	0.0944
OG0002722	trachelipus	trichoniscus	0.1233	2.1517	0.0573
OG0002722	trachelipus	hyloniscus	0.1281	1.9355	0.0662
OG0002723	trachelipus	trichoniscus	0.2351	1.8672	0.1259
OG0002723	trachelipus	hyloniscus	0.2251	2.0088	0.1121
OG0002724	trachelipus	trichoniscus	0.0684	1.7929	0.0382
OG0002724	trachelipus	hyloniscus	0.0564	3.4405	0.0164
OG0002725	trachelipus	trichoniscus	0.6067	60.9539	0.0100
OG0002725	trachelipus	hyloniscus	0.6411	58.7843	0.0109
OG0002726	trachelipus	trichoniscus	0.0571	2.3441	0.0244
OG0002726	trachelipus	hyloniscus	0.0553	2.1094	0.0262
OG0002727	trachelipus	trichoniscus	0.3235	1.5755	0.2053
OG0002727	trachelipus	hyloniscus	0.3612	1.5557	0.2322
OG0002728	trachelipus	trichoniscus	0.0445	1.3191	0.0337
OG0002728	trachelipus	hyloniscus	0.0677	2.6682	0.0254
OG0002729	trachelipus	trichoniscus	0.1485	1.5603	0.0951
OG0002729	trachelipus	hyloniscus	0.0744	1.0395	0.0715
OG0002730	trachelipus	trichoniscus	0.1805	2.4911	0.0724
OG0002730	trachelipus	hyloniscus	0.1656	2.4009	0.0690
OG0002731	trachelipus	trichoniscus	0.1830	1.9824	0.0923
OG0002731	trachelipus	hyloniscus	0.1690	2.0777	0.0813
OG0002732	trachelipus	trichoniscus	0.3673	2.5267	0.1454
OG0002732	trachelipus	hyloniscus	0.3308	1.9702	0.1679
OG0002733	trachelipus	trichoniscus	0.1050	7.2242	0.0145
OG0002733	trachelipus	hyloniscus	0.0890	2.5642	0.0347
OG0002734	trachelipus	trichoniscus	0.0381	1.3329	0.0286
OG0002734	trachelipus	hyloniscus	0.0549	1.9808	0.0277
OG0002735	trachelipus	trichoniscus	0.3295	1.3200	0.2497
OG0002735	trachelipus	hyloniscus	0.3127	1.3136	0.2380
OG0002736	trachelipus	trichoniscus	0.0220	1.7790	0.0123
OG0002736	trachelipus	hyloniscus	0.0619	3.6838	0.0168
OG0002737	trachelipus	trichoniscus	0.1109	1.9355	0.0573
OG0002737	trachelipus	hyloniscus	0.1043	1.6452	0.0634
OG0002738	trachelipus	trichoniscus	0.4419	1.5082	0.2930
OG0002738	trachelipus	hyloniscus	0.4379	1.2864	0.3404
OG0002739	trachelipus	trichoniscus	0.1614	1.7322	0.0932
OG0002739	trachelipus	hyloniscus	0.1153	1.2458	0.0926
OG0002740	trachelipus	trichoniscus	0.4353	2.0941	0.2079
OG0002740	trachelipus	hyloniscus	0.4479	1.7696	0.2531
OG0002741	trachelipus	trichoniscus	0.0752	1.1728	0.0641
OG0002741	trachelipus	hyloniscus	0.0788	1.7047	0.0462
OG0002742	trachelipus	trichoniscus	0.3487	2.8779	0.1212
OG0002742	trachelipus	hyloniscus	0.3261	2.4955	0.1307
OG0002743	trachelipus	trichoniscus	0.1438	3.0282	0.0475
OG0002743	trachelipus	hyloniscus	0.1667	2.2950	0.0726
OG0002744	trachelipus	trichoniscus	0.0501	1.2489	0.0401
OG0002744	trachelipus	hyloniscus	0.0855	1.7788	0.0480
OG0002745	trachelipus	trichoniscus	0.1754	2.2122	0.0793
OG0002745	trachelipus	hyloniscus	0.1800	2.5390	0.0709
OG0002746	trachelipus	trichoniscus	0.4225	1.0644	0.3969
OG0002746	trachelipus	hyloniscus	0.4022	1.0245	0.3925
OG0002747	trachelipus	trichoniscus	0.3466	1.6881	0.2053
OG0002747	trachelipus	hyloniscus	0.1930	1.1654	0.1656
OG0002748	trachelipus	trichoniscus	0.2640	2.5960	0.1017
OG0002748	trachelipus	hyloniscus	0.2308	2.6497	0.0871
OG0002749	trachelipus	trichoniscus	0.1610	2.1453	0.0750
OG0002749	trachelipus	hyloniscus	0.0774	1.4383	0.0538
OG0002750	trachelipus	trichoniscus	0.2893	1.9509	0.1483
OG0002750	trachelipus	hyloniscus	0.2619	2.0477	0.1279
OG0002751	trachelipus	trichoniscus	0.1854	2.1381	0.0867
OG0002751	trachelipus	hyloniscus	0.1875	2.1088	0.0889
OG0002752	trachelipus	trichoniscus	0.1983	2.5885	0.0766
OG0002752	trachelipus	hyloniscus	0.1942	2.0633	0.0941
OG0002753	trachelipus	trichoniscus	0.2810	2.0131	0.1396
OG0002753	trachelipus	hyloniscus	0.2818	2.9520	0.0955
OG0002754	trachelipus	trichoniscus	0.0953	2.0327	0.0469
OG0002754	trachelipus	hyloniscus	0.0864	1.7403	0.0496
OG0002755	trachelipus	trichoniscus	0.1713	1.9644	0.0872
OG0002755	trachelipus	hyloniscus	0.0787	1.0306	0.0764
OG0002756	trachelipus	trichoniscus	0.0528	1.5429	0.0342
OG0002756	trachelipus	hyloniscus	0.0539	1.5172	0.0355
OG0002757	trachelipus	trichoniscus	0.2979	1.3358	0.2230
OG0002757	trachelipus	hyloniscus	0.2855	1.3311	0.2145
OG0002758	trachelipus	trichoniscus	0.1120	2.2398	0.0500
OG0002758	trachelipus	hyloniscus	0.1190	2.4733	0.0481
OG0002759	trachelipus	trichoniscus	0.0108	1.3783	0.0078
OG0002759	trachelipus	hyloniscus	0.0142	2.3371	0.0061
OG0002760	trachelipus	trichoniscus	0.2266	1.4290	0.1586
OG0002760	trachelipus	hyloniscus	0.2369	1.2733	0.1860
OG0002761	trachelipus	trichoniscus	0.2257	1.7887	0.1262
OG0002761	trachelipus	hyloniscus	0.2420	1.6569	0.1460
OG0002762	trachelipus	trichoniscus	0.1156	1.9153	0.0603
OG0002762	trachelipus	hyloniscus	0.1125	1.6868	0.0667
OG0002763	trachelipus	trichoniscus	0.2344	1.1087	0.2114
OG0002763	trachelipus	hyloniscus	0.2337	1.6212	0.1441
OG0002764	trachelipus	trichoniscus	0.2228	1.7931	0.1243
OG0002764	trachelipus	hyloniscus	0.2438	1.6989	0.1435
OG0002765	trachelipus	trichoniscus	0.1029	1.7487	0.0588
OG0002765	trachelipus	hyloniscus	0.0926	1.7254	0.0537
OG0002766	trachelipus	trichoniscus	0.1949	1.9399	0.1005
OG0002766	trachelipus	hyloniscus	0.1806	1.5457	0.1168
OG0002767	trachelipus	trichoniscus	0.4324	2.6919	0.1606
OG0002767	trachelipus	hyloniscus	0.4182	2.2414	0.1866
OG0002768	trachelipus	trichoniscus	0.3397	2.6379	0.1288
OG0002768	trachelipus	hyloniscus	0.3117	2.1594	0.1444
OG0002769	trachelipus	trichoniscus	0.1962	2.2829	0.0859
OG0002769	trachelipus	hyloniscus	0.1995	2.6028	0.0767
OG0002770	trachelipus	trichoniscus	0.3143	2.3705	0.1326
OG0002770	trachelipus	hyloniscus	0.2805	2.7935	0.1004
OG0002771	trachelipus	trichoniscus	0.1667	1.4490	0.1150
OG0002771	trachelipus	hyloniscus	0.1720	1.3680	0.1257
OG0002772	trachelipus	trichoniscus	0.3982	5.7773	0.0689
OG0002772	trachelipus	hyloniscus	0.3747	2.8599	0.1310
OG0002773	trachelipus	trichoniscus	0.1430	1.6909	0.0846
OG0002773	trachelipus	hyloniscus	0.1270	1.7552	0.0723
OG0002774	trachelipus	trichoniscus	0.1415	1.5818	0.0894
OG0002774	trachelipus	hyloniscus	0.1334	1.5619	0.0854
OG0002775	trachelipus	trichoniscus	0.0490	2.3063	0.0213
OG0002775	trachelipus	hyloniscus	0.0175	1.4067	0.0124
OG0002776	trachelipus	trichoniscus	0.3890	1.9915	0.1953
OG0002776	trachelipus	hyloniscus	0.3947	2.2301	0.1770
OG0002777	trachelipus	trichoniscus	0.0791	2.2179	0.0357
OG0002777	trachelipus	hyloniscus	0.0743	2.0034	0.0371
OG0002778	trachelipus	trichoniscus	0.9247	2.4295	0.3806
OG0002778	trachelipus	hyloniscus	1.4177	63.5776	0.0223
OG0002779	trachelipus	trichoniscus	0.1468	2.3356	0.0628
OG0002779	trachelipus	hyloniscus	0.1552	2.2512	0.0689
OG0002781	trachelipus	trichoniscus	0.3124	2.1644	0.1443
OG0002781	trachelipus	hyloniscus	0.3083	2.0448	0.1508
OG0002782	trachelipus	trichoniscus	0.1648	1.6210	0.1017
OG0002782	trachelipus	hyloniscus	0.1770	1.6724	0.1058
OG0002783	trachelipus	trichoniscus	0.3445	2.6411	0.1304
OG0002783	trachelipus	hyloniscus	0.3396	3.1065	0.1093
OG0002784	trachelipus	trichoniscus	0.2720	1.5858	0.1715
OG0002784	trachelipus	hyloniscus	0.2633	1.5478	0.1701
OG0002785	trachelipus	trichoniscus	0.4112	2.1225	0.1937
OG0002785	trachelipus	hyloniscus	0.3701	2.1396	0.1730
OG0002786	trachelipus	trichoniscus	0.1815	2.1130	0.0859
OG0002786	trachelipus	hyloniscus	0.1859	3.2493	0.0572
OG0002787	trachelipus	trichoniscus	0.1315	1.6790	0.0783
OG0002787	trachelipus	hyloniscus	0.1302	2.3162	0.0562
OG0002788	trachelipus	trichoniscus	0.1455	1.8729	0.0777
OG0002788	trachelipus	hyloniscus	0.1506	1.9305	0.0780
OG0002789	trachelipus	trichoniscus	0.2137	1.7135	0.1247
OG0002789	trachelipus	hyloniscus	0.2199	1.5212	0.1445
OG0002790	trachelipus	trichoniscus	0.1171	1.7452	0.0671
OG0002790	trachelipus	hyloniscus	0.1143	1.5179	0.0753
OG0002791	trachelipus	trichoniscus	0.0452	1.1588	0.0390
OG0002791	trachelipus	hyloniscus	0.0763	1.6850	0.0453
OG0002792	trachelipus	trichoniscus	0.1126	1.9244	0.0585
OG0002792	trachelipus	hyloniscus	0.1019	1.8034	0.0565
OG0002793	trachelipus	trichoniscus	0.1822	1.4490	0.1257
OG0002793	trachelipus	hyloniscus	0.1776	1.3374	0.1328
OG0002794	trachelipus	trichoniscus	0.1365	1.7246	0.0792
OG0002794	trachelipus	hyloniscus	0.1395	1.4532	0.0960
OG0002795	trachelipus	trichoniscus	0.2176	1.9480	0.1117
OG0002795	trachelipus	hyloniscus	0.1788	2.0084	0.0890
OG0002796	trachelipus	trichoniscus	0.1595	1.3727	0.1162
OG0002796	trachelipus	hyloniscus	0.1841	1.6148	0.1140
OG0002797	trachelipus	trichoniscus	0.0921	1.9674	0.0468
OG0002797	trachelipus	hyloniscus	0.0475	1.1440	0.0415
OG0002798	trachelipus	trichoniscus	0.2108	1.6302	0.1293
OG0002798	trachelipus	hyloniscus	0.2111	1.8591	0.1136
OG0002799	trachelipus	trichoniscus	0.3268	2.0062	0.1629
OG0002799	trachelipus	hyloniscus	0.2211	1.3869	0.1594
OG0002800	trachelipus	trichoniscus	0.1662	2.3164	0.0717
OG0002800	trachelipus	hyloniscus	0.0725	1.4098	0.0515
OG0002801	trachelipus	trichoniscus	0.1637	2.2524	0.0727
OG0002801	trachelipus	hyloniscus	0.0948	1.2703	0.0746
OG0002802	trachelipus	trichoniscus	0.3529	2.3167	0.1523
OG0002802	trachelipus	hyloniscus	0.2223	1.1458	0.1940
OG0002803	trachelipus	trichoniscus	0.2981	2.3249	0.1282
OG0002803	trachelipus	hyloniscus	0.3222	1.5794	0.2040
OG0002804	trachelipus	trichoniscus	0.9317	1.6239	0.5737
OG0002804	trachelipus	hyloniscus	0.6875	1.7441	0.3942
OG0002805	trachelipus	trichoniscus	0.2238	1.8113	0.1236
OG0002805	trachelipus	hyloniscus	0.2076	1.5871	0.1308
OG0002806	trachelipus	trichoniscus	0.0313	0.8493	0.0368
OG0002806	trachelipus	hyloniscus	0.0496	1.0785	0.0459
OG0002807	trachelipus	trichoniscus	0.2581	1.8915	0.1365
OG0002807	trachelipus	hyloniscus	0.2441	2.3476	0.1040
OG0002808	trachelipus	trichoniscus	0.0871	1.8032	0.0483
OG0002808	trachelipus	hyloniscus	0.0820	1.6839	0.0487
OG0002809	trachelipus	trichoniscus	0.4483	1.4564	0.3078
OG0002809	trachelipus	hyloniscus	0.3948	2.1778	0.1813
OG0002810	trachelipus	trichoniscus	0.5197	2.4522	0.2119
OG0002810	trachelipus	hyloniscus	0.3837	1.7808	0.2154
OG0002811	trachelipus	trichoniscus	0.1777	1.6034	0.1108
OG0002811	trachelipus	hyloniscus	0.1722	1.7537	0.0982
OG0002812	trachelipus	trichoniscus	0.3757	2.5350	0.1482
OG0002812	trachelipus	hyloniscus	0.4056	2.1238	0.1910
OG0002813	trachelipus	trichoniscus	0.3047	1.4060	0.2167
OG0002813	trachelipus	hyloniscus	0.3401	1.7970	0.1893
OG0002814	trachelipus	trichoniscus	0.2600	1.7430	0.1492
OG0002814	trachelipus	hyloniscus	0.2622	1.9568	0.1340
OG0002815	trachelipus	trichoniscus	0.2437	2.4690	0.0987
OG0002815	trachelipus	hyloniscus	0.2428	2.3609	0.1028
OG0002816	trachelipus	trichoniscus	0.2082	2.0832	0.0999
OG0002816	trachelipus	hyloniscus	0.2126	1.8828	0.1129
OG0002817	trachelipus	trichoniscus	0.4340	2.2677	0.1914
OG0002817	trachelipus	hyloniscus	0.3695	2.3709	0.1558
OG0002818	trachelipus	trichoniscus	0.1052	2.6465	0.0398
OG0002818	trachelipus	hyloniscus	0.0884	1.5704	0.0563
OG0002819	trachelipus	trichoniscus	0.0762	2.1434	0.0356
OG0002819	trachelipus	hyloniscus	0.0818	2.1018	0.0389
OG0002820	trachelipus	trichoniscus	0.2086	2.3331	0.0894
OG0002820	trachelipus	hyloniscus	0.2196	3.6381	0.0604
OG0002821	trachelipus	trichoniscus	0.1666	2.2414	0.0743
OG0002821	trachelipus	hyloniscus	0.1586	2.5594	0.0620
OG0002822	trachelipus	trichoniscus	0.0506	1.4957	0.0339
OG0002822	trachelipus	hyloniscus	0.0267	0.9251	0.0288
OG0002823	trachelipus	trichoniscus	0.0512	1.4362	0.0356
OG0002823	trachelipus	hyloniscus	0.0554	1.1493	0.0482
OG0002824	trachelipus	trichoniscus	0.0719	1.9676	0.0366
OG0002824	trachelipus	hyloniscus	0.0670	1.5812	0.0423
OG0002825	trachelipus	trichoniscus	0.0788	1.5900	0.0496
OG0002825	trachelipus	hyloniscus	0.0643	1.4732	0.0437
OG0002826	trachelipus	trichoniscus	0.4769	1.7736	0.2689
OG0002826	trachelipus	hyloniscus	0.5169	1.7492	0.2955
OG0002827	trachelipus	trichoniscus	0.0601	0.9172	0.0656
OG0002827	trachelipus	hyloniscus	0.1243	1.6922	0.0735
OG0002828	trachelipus	trichoniscus	0.1178	2.9939	0.0393
OG0002828	trachelipus	hyloniscus	0.0921	1.8005	0.0511
OG0002829	trachelipus	trichoniscus	0.2869	2.1898	0.1310
OG0002829	trachelipus	hyloniscus	0.1464	0.8948	0.1636
OG0002830	trachelipus	trichoniscus	0.3477	2.8768	0.1209
OG0002830	trachelipus	hyloniscus	0.3739	1.5072	0.2481
OG0002831	trachelipus	trichoniscus	0.1358	1.7137	0.0792
OG0002831	trachelipus	hyloniscus	0.1242	1.5494	0.0801
OG0002832	trachelipus	trichoniscus	0.1695	1.0454	0.1622
OG0002832	trachelipus	hyloniscus	0.1635	1.2804	0.1277
OG0002833	trachelipus	trichoniscus	0.3364	2.5315	0.1329
OG0002833	trachelipus	hyloniscus	0.3370	3.0432	0.1107
OG0002834	trachelipus	trichoniscus	0.2817	2.2727	0.1239
OG0002834	trachelipus	hyloniscus	0.1563	1.4439	0.1083
OG0002835	trachelipus	trichoniscus	0.1500	2.5556	0.0587
OG0002835	trachelipus	hyloniscus	0.0784	1.0964	0.0715
OG0002836	trachelipus	trichoniscus	0.1135	1.9179	0.0592
OG0002836	trachelipus	hyloniscus	0.1056	1.6262	0.0649
OG0002837	trachelipus	trichoniscus	0.1441	1.4499	0.0994
OG0002837	trachelipus	hyloniscus	0.1451	1.1481	0.1264
OG0002838	trachelipus	trichoniscus	0.2156	2.2401	0.0963
OG0002838	trachelipus	hyloniscus	0.2106	2.4137	0.0873
OG0002839	trachelipus	trichoniscus	0.5419	63.0442	0.0086
OG0002839	trachelipus	hyloniscus	0.7567	2.3729	0.3189
OG0002840	trachelipus	trichoniscus	0.2418	1.2653	0.1911
OG0002840	trachelipus	hyloniscus	0.4203	1.8371	0.2288
OG0002841	trachelipus	trichoniscus	0.1615	2.7735	0.0582
OG0002841	trachelipus	hyloniscus	0.1721	1.2715	0.1354
OG0002842	trachelipus	trichoniscus	0.4110	2.1794	0.1886
OG0002842	trachelipus	hyloniscus	0.3350	1.9973	0.1677
OG0002843	trachelipus	trichoniscus	0.1902	1.9727	0.0964
OG0002843	trachelipus	hyloniscus	0.2259	1.6951	0.1333
OG0002844	trachelipus	trichoniscus	0.1138	1.7389	0.0654
OG0002844	trachelipus	hyloniscus	0.0896	1.7211	0.0521
OG0002845	trachelipus	trichoniscus	0.1891	2.3342	0.0810
OG0002845	trachelipus	hyloniscus	0.1767	2.0643	0.0856
OG0002846	trachelipus	trichoniscus	0.2842	2.1123	0.1345
OG0002846	trachelipus	hyloniscus	0.1460	1.3922	0.1049
OG0002847	trachelipus	trichoniscus	0.0613	1.6154	0.0379
OG0002847	trachelipus	hyloniscus	0.0600	1.7430	0.0344
OG0002848	trachelipus	trichoniscus	0.3047	2.3365	0.1304
OG0002848	trachelipus	hyloniscus	0.2717	2.0709	0.1312
OG0002849	trachelipus	trichoniscus	0.2262	3.5735	0.0633
OG0002849	trachelipus	hyloniscus	0.2286	2.9052	0.0787
OG0002850	trachelipus	trichoniscus	0.2721	2.0013	0.1360
OG0002850	trachelipus	hyloniscus	0.2702	2.1941	0.1232
OG0002851	trachelipus	trichoniscus	0.2674	2.4253	0.1103
OG0002851	trachelipus	hyloniscus	0.2824	2.3295	0.1212
OG0002852	trachelipus	trichoniscus	0.0908	1.4155	0.0642
OG0002852	trachelipus	hyloniscus	0.1537	2.3306	0.0660
OG0002853	trachelipus	trichoniscus	0.4148	2.3277	0.1782
OG0002853	trachelipus	hyloniscus	0.3906	1.9426	0.2011
OG0002854	trachelipus	trichoniscus	0.1491	1.7067	0.0873
OG0002854	trachelipus	hyloniscus	0.1465	1.7136	0.0855
OG0002855	trachelipus	trichoniscus	0.1020	2.0677	0.0493
OG0002855	trachelipus	hyloniscus	0.1038	2.5661	0.0404
OG0002856	trachelipus	trichoniscus	0.1965	2.2236	0.0884
OG0002856	trachelipus	hyloniscus	0.2194	2.3562	0.0931
OG0002857	trachelipus	trichoniscus	0.1319	1.4705	0.0897
OG0002857	trachelipus	hyloniscus	0.1739	1.7502	0.0993
OG0002858	trachelipus	trichoniscus	0.0674	1.7147	0.0393
OG0002858	trachelipus	hyloniscus	0.0633	1.3900	0.0455
OG0002859	trachelipus	trichoniscus	0.1803	2.0925	0.0862
OG0002859	trachelipus	hyloniscus	0.1835	2.0959	0.0876
OG0002860	trachelipus	trichoniscus	0.4019	2.2156	0.1814
OG0002860	trachelipus	hyloniscus	0.4151	2.0501	0.2025
OG0002861	trachelipus	trichoniscus	0.1899	1.6843	0.1127
OG0002861	trachelipus	hyloniscus	0.0625	1.1605	0.0539
OG0002862	trachelipus	trichoniscus	0.2776	4.5421	0.0611
OG0002862	trachelipus	hyloniscus	0.2584	3.7793	0.0684
OG0002863	trachelipus	trichoniscus	0.3778	2.6246	0.1439
OG0002863	trachelipus	hyloniscus	0.3522	1.3235	0.2661
OG0002864	trachelipus	trichoniscus	0.1516	2.0992	0.0722
OG0002864	trachelipus	hyloniscus	0.1461	1.8741	0.0780
OG0002865	trachelipus	trichoniscus	0.1120	1.9247	0.0582
OG0002865	trachelipus	hyloniscus	0.1056	2.7169	0.0389
OG0002866	trachelipus	trichoniscus	0.2108	1.7357	0.1214
OG0002866	trachelipus	hyloniscus	0.1934	2.0125	0.0961
OG0002868	trachelipus	trichoniscus	0.0206	1.8865	0.0109
OG0002868	trachelipus	hyloniscus	0.0195	1.6546	0.0118
OG0002869	trachelipus	trichoniscus	0.1176	2.8959	0.0406
OG0002869	trachelipus	hyloniscus	0.1216	2.8077	0.0433
OG0002870	trachelipus	trichoniscus	0.3125	2.2446	0.1392
OG0002870	trachelipus	hyloniscus	0.3188	1.8686	0.1706
OG0002871	trachelipus	trichoniscus	0.2356	2.3908	0.0985
OG0002871	trachelipus	hyloniscus	0.1334	1.4550	0.0917
OG0002872	trachelipus	trichoniscus	0.5921	2.9361	0.2017
OG0002872	trachelipus	hyloniscus	0.5894	1.9855	0.2968
OG0002873	trachelipus	trichoniscus	0.1874	1.3778	0.1360
OG0002873	trachelipus	hyloniscus	0.1946	1.5659	0.1243
OG0002874	trachelipus	trichoniscus	0.1033	1.4596	0.0708
OG0002874	trachelipus	hyloniscus	0.1004	1.2004	0.0836
OG0002875	trachelipus	trichoniscus	0.1405	2.1348	0.0658
OG0002875	trachelipus	hyloniscus	0.1407	1.9403	0.0725
OG0002876	trachelipus	trichoniscus	0.1262	1.7235	0.0732
OG0002876	trachelipus	hyloniscus	0.1181	1.6214	0.0728
OG0002877	trachelipus	trichoniscus	0.1594	1.5332	0.1040
OG0002877	trachelipus	hyloniscus	0.4086	2.7017	0.1512
OG0002878	trachelipus	trichoniscus	0.0966	1.6213	0.0596
OG0002878	trachelipus	hyloniscus	0.0956	0.9652	0.0990
OG0002879	trachelipus	trichoniscus	0.0262	1.1543	0.0227
OG0002879	trachelipus	hyloniscus	0.0366	1.5766	0.0232
OG0002880	trachelipus	trichoniscus	0.2468	1.9939	0.1238
OG0002880	trachelipus	hyloniscus	0.2357	2.2355	0.1054
OG0002881	trachelipus	trichoniscus	0.1752	2.0341	0.0861
OG0002881	trachelipus	hyloniscus	0.1644	1.7796	0.0924
OG0002882	trachelipus	trichoniscus	0.1335	1.7955	0.0743
OG0002882	trachelipus	hyloniscus	0.1255	1.7783	0.0706
OG0002883	trachelipus	trichoniscus	0.0314	0.9314	0.0337
OG0002883	trachelipus	hyloniscus	0.0247	0.9868	0.0250
OG0002884	trachelipus	trichoniscus	0.0265	1.2451	0.0212
OG0002884	trachelipus	hyloniscus	0.0567	1.6496	0.0344
OG0002885	trachelipus	trichoniscus	0.1325	1.9104	0.0694
OG0002885	trachelipus	hyloniscus	0.1329	1.4725	0.0903
OG0002886	trachelipus	trichoniscus	0.0989	1.2893	0.0767
OG0002886	trachelipus	hyloniscus	0.1395	2.5140	0.0555
OG0002887	trachelipus	trichoniscus	0.0620	1.8209	0.0341
OG0002887	trachelipus	hyloniscus	0.0561	1.8038	0.0311
OG0002888	trachelipus	trichoniscus	0.0660	2.2513	0.0293
OG0002888	trachelipus	hyloniscus	0.0713	1.2062	0.0591
OG0002889	trachelipus	trichoniscus	0.1040	2.1124	0.0492
OG0002889	trachelipus	hyloniscus	0.1078	2.4298	0.0444
OG0002890	trachelipus	trichoniscus	0.4290	2.5516	0.1682
OG0002890	trachelipus	hyloniscus	0.3937	2.2696	0.1735
OG0002891	trachelipus	trichoniscus	0.2245	1.8488	0.1214
OG0002891	trachelipus	hyloniscus	0.2270	1.5478	0.1467
OG0002892	trachelipus	trichoniscus	0.1108	1.7696	0.0626
OG0002892	trachelipus	hyloniscus	0.1078	1.3841	0.0779
OG0002893	trachelipus	trichoniscus	0.2936	2.0365	0.1442
OG0002893	trachelipus	hyloniscus	0.2725	1.3881	0.1963
OG0002894	trachelipus	trichoniscus	0.5865	1.3873	0.4228
OG0002894	trachelipus	hyloniscus	0.5948	1.3490	0.4409
OG0002895	trachelipus	trichoniscus	0.6110	1.9880	0.3073
OG0002895	trachelipus	hyloniscus	0.5588	2.6582	0.2102
OG0002896	trachelipus	trichoniscus	0.0415	1.8600	0.0223
OG0002896	trachelipus	hyloniscus	0.0440	1.7693	0.0249
OG0002897	trachelipus	trichoniscus	0.2605	1.9088	0.1365
OG0002897	trachelipus	hyloniscus	0.2653	2.1147	0.1254
OG0002898	trachelipus	trichoniscus	0.0568	2.0668	0.0275
OG0002898	trachelipus	hyloniscus	0.0522	2.2286	0.0234
OG0002899	trachelipus	trichoniscus	0.0735	1.6544	0.0444
OG0002899	trachelipus	hyloniscus	0.0582	1.0450	0.0557
OG0002900	trachelipus	trichoniscus	0.1153	2.0202	0.0571
OG0002900	trachelipus	hyloniscus	0.1105	2.0245	0.0546
OG0002901	trachelipus	trichoniscus	0.0618	1.7215	0.0359
OG0002901	trachelipus	hyloniscus	0.0648	1.8804	0.0345
OG0002902	trachelipus	trichoniscus	0.1802	1.2264	0.1469
OG0002902	trachelipus	hyloniscus	0.1677	1.2698	0.1321
OG0002903	trachelipus	trichoniscus	0.2596	2.3330	0.1113
OG0002903	trachelipus	hyloniscus	0.2620	1.6883	0.1552
OG0002904	trachelipus	trichoniscus	0.0841	2.3856	0.0352
OG0002904	trachelipus	hyloniscus	0.0743	2.5871	0.0287
OG0002905	trachelipus	trichoniscus	0.1083	2.6148	0.0414
OG0002905	trachelipus	hyloniscus	0.1024	2.7322	0.0375
OG0002906	trachelipus	trichoniscus	0.0607	1.7206	0.0353
OG0002906	trachelipus	hyloniscus	0.0602	1.8294	0.0329
OG0002907	trachelipus	trichoniscus	0.0997	2.4232	0.0411
OG0002907	trachelipus	hyloniscus	0.1160	2.4245	0.0479
OG0002908	trachelipus	trichoniscus	0.3926	1.9370	0.2027
OG0002908	trachelipus	hyloniscus	0.3810	1.8045	0.2111
OG0002909	trachelipus	trichoniscus	0.0334	1.1465	0.0291
OG0002909	trachelipus	hyloniscus	0.0543	1.8042	0.0301
OG0002910	trachelipus	trichoniscus	0.1054	2.9492	0.0357
OG0002910	trachelipus	hyloniscus	0.1061	2.9977	0.0354
OG0002911	trachelipus	trichoniscus	0.1771	2.2353	0.0792
OG0002911	trachelipus	hyloniscus	0.1542	2.1575	0.0715
OG0002912	trachelipus	trichoniscus	0.2270	1.6097	0.1410
OG0002912	trachelipus	hyloniscus	0.2303	1.8053	0.1276
OG0002913	trachelipus	trichoniscus	0.1037	2.0326	0.0510
OG0002913	trachelipus	hyloniscus	0.1137	2.0635	0.0551
OG0002914	trachelipus	trichoniscus	0.1774	1.8440	0.0962
OG0002914	trachelipus	hyloniscus	0.1430	1.5503	0.0922
OG0002915	trachelipus	trichoniscus	0.3072	1.3129	0.2340
OG0002915	trachelipus	hyloniscus	0.3092	1.4175	0.2181
OG0002916	trachelipus	trichoniscus	0.1253	1.1952	0.1049
OG0002916	trachelipus	hyloniscus	0.1230	1.1911	0.1032
OG0002917	trachelipus	trichoniscus	0.4040	1.6581	0.2437
OG0002917	trachelipus	hyloniscus	0.3758	1.3609	0.2761
OG0002918	trachelipus	trichoniscus	0.0497	3.2576	0.0153
OG0002918	trachelipus	hyloniscus	0.0457	2.7000	0.0169
OG0002919	trachelipus	trichoniscus	0.3663	3.8208	0.0959
OG0002919	trachelipus	hyloniscus	0.3470	63.3077	0.0055
OG0002920	trachelipus	trichoniscus	0.3599	7.8933	0.0456
OG0002920	trachelipus	hyloniscus	0.2848	65.6070	0.0043
OG0002921	trachelipus	trichoniscus	0.1082	1.7455	0.0620
OG0002921	trachelipus	hyloniscus	0.1004	2.0500	0.0490
OG0002922	trachelipus	trichoniscus	0.1838	1.6546	0.1111
OG0002922	trachelipus	hyloniscus	0.1868	1.3748	0.1359
OG0002923	trachelipus	trichoniscus	0.1027	1.2075	0.0851
OG0002923	trachelipus	hyloniscus	0.1647	2.1471	0.0767
OG0002924	trachelipus	trichoniscus	0.3995	2.4119	0.1656
OG0002924	trachelipus	hyloniscus	0.4090	1.9388	0.2110
OG0002925	trachelipus	trichoniscus	0.2681	1.7085	0.1569
OG0002925	trachelipus	hyloniscus	0.2485	1.5844	0.1568
OG0002926	trachelipus	trichoniscus	0.1424	1.7670	0.0806
OG0002926	trachelipus	hyloniscus	0.1312	2.0239	0.0648
OG0002928	trachelipus	trichoniscus	0.0362	1.2747	0.0284
OG0002928	trachelipus	hyloniscus	0.0695	1.6830	0.0413
OG0002929	trachelipus	trichoniscus	0.1409	1.6501	0.0854
OG0002929	trachelipus	hyloniscus	0.1449	1.6523	0.0877
OG0002930	trachelipus	trichoniscus	0.0187	1.1946	0.0156
OG0002930	trachelipus	hyloniscus	0.0238	1.6587	0.0144
OG0002931	trachelipus	trichoniscus	0.2251	3.2735	0.0688
OG0002931	trachelipus	hyloniscus	0.2208	1.9864	0.1112
OG0002932	trachelipus	trichoniscus	0.0354	2.4657	0.0144
OG0002932	trachelipus	hyloniscus	0.0288	2.4186	0.0119
OG0002933	trachelipus	trichoniscus	0.1430	1.6764	0.0853
OG0002933	trachelipus	hyloniscus	0.1492	1.7823	0.0837
OG0002934	trachelipus	trichoniscus	0.0374	1.8649	0.0201
OG0002934	trachelipus	hyloniscus	0.0207	0.9050	0.0228
OG0002935	trachelipus	trichoniscus	0.0779	2.0453	0.0381
OG0002935	trachelipus	hyloniscus	0.0645	1.7517	0.0368
OG0002936	trachelipus	trichoniscus	0.1748	1.8222	0.0959
OG0002936	trachelipus	hyloniscus	0.1666	2.3925	0.0696
OG0002937	trachelipus	trichoniscus	0.4586	1.8775	0.2443
OG0002937	trachelipus	hyloniscus	0.5338	2.5257	0.2113
OG0002938	trachelipus	trichoniscus	0.0336	1.8119	0.0185
OG0002938	trachelipus	hyloniscus	0.0379	1.6536	0.0229
OG0002939	trachelipus	trichoniscus	0.0955	1.7545	0.0544
OG0002939	trachelipus	hyloniscus	0.0911	1.7118	0.0532
OG0002940	trachelipus	trichoniscus	0.2370	2.0845	0.1137
OG0002940	trachelipus	hyloniscus	0.2327	2.3888	0.0974
OG0002941	trachelipus	trichoniscus	0.1330	1.9448	0.0684
OG0002941	trachelipus	hyloniscus	0.1150	2.1427	0.0537
OG0002942	trachelipus	trichoniscus	0.5629	1.6369	0.3439
OG0002942	trachelipus	hyloniscus	0.6104	1.4873	0.4104
OG0002943	trachelipus	trichoniscus	0.0050	1.5678	0.0032
OG0002943	trachelipus	hyloniscus	0.0236	1.1629	0.0203
OG0002944	trachelipus	trichoniscus	0.0369	1.2864	0.0287
OG0002944	trachelipus	hyloniscus	0.0729	1.8015	0.0405
OG0002945	trachelipus	trichoniscus	0.1606	1.5581	0.1031
OG0002945	trachelipus	hyloniscus	0.1610	1.8051	0.0892
OG0002946	trachelipus	trichoniscus	0.2550	2.1299	0.1197
OG0002946	trachelipus	hyloniscus	0.2272	2.2474	0.1011
OG0002947	trachelipus	trichoniscus	0.1328	1.8964	0.0700
OG0002947	trachelipus	hyloniscus	0.1236	1.6595	0.0745
OG0002948	trachelipus	trichoniscus	0.3372	1.5347	0.2197
OG0002948	trachelipus	hyloniscus	0.3505	1.4632	0.2395
OG0002949	trachelipus	trichoniscus	0.0355	1.8754	0.0189
OG0002949	trachelipus	hyloniscus	0.0724	1.7026	0.0425
OG0002950	trachelipus	trichoniscus	0.0860	1.1501	0.0748
OG0002950	trachelipus	hyloniscus	0.1197	1.6659	0.0718
OG0002951	trachelipus	trichoniscus	0.2148	2.5769	0.0834
OG0002951	trachelipus	hyloniscus	0.2106	3.1612	0.0666
OG0002952	trachelipus	trichoniscus	0.2297	3.4480	0.0666
OG0002952	trachelipus	hyloniscus	0.2480	2.5679	0.0966
OG0002953	trachelipus	trichoniscus	0.2367	1.3754	0.1721
OG0002953	trachelipus	hyloniscus	0.2183	1.4552	0.1500
OG0002954	trachelipus	trichoniscus	0.2653	2.4023	0.1104
OG0002954	trachelipus	hyloniscus	0.2483	2.9690	0.0836
OG0002955	trachelipus	trichoniscus	0.2878	1.8734	0.1536
OG0002955	trachelipus	hyloniscus	0.2692	1.5158	0.1776
OG0002956	trachelipus	trichoniscus	0.2171	2.3099	0.0940
OG0002956	trachelipus	hyloniscus	0.2253	2.8101	0.0802
OG0002958	trachelipus	trichoniscus	0.0114	1.1061	0.0103
OG0002958	trachelipus	hyloniscus	0.0208	1.5531	0.0134
OG0002959	trachelipus	trichoniscus	0.1634	0.9388	0.1741
OG0002959	trachelipus	hyloniscus	0.2731	1.9442	0.1405
OG0002960	trachelipus	trichoniscus	0.1665	2.1255	0.0783
OG0002960	trachelipus	hyloniscus	0.1629	1.7747	0.0918
OG0002961	trachelipus	trichoniscus	0.2124	2.2713	0.0935
OG0002961	trachelipus	hyloniscus	0.1953	2.3006	0.0849
OG0002962	trachelipus	trichoniscus	0.5948	2.6642	0.2232
OG0002962	trachelipus	hyloniscus	0.3310	1.2583	0.2631
OG0002963	trachelipus	trichoniscus	0.1465	1.5302	0.0957
OG0002963	trachelipus	hyloniscus	0.1460	1.3594	0.1074
OG0002964	trachelipus	trichoniscus	0.2047	1.3839	0.1479
OG0002964	trachelipus	hyloniscus	0.1992	1.5594	0.1277
OG0002965	trachelipus	trichoniscus	0.1068	1.6705	0.0639
OG0002965	trachelipus	hyloniscus	0.0718	1.0804	0.0665
OG0002966	trachelipus	trichoniscus	0.1795	1.7742	0.1012
OG0002966	trachelipus	hyloniscus	0.1712	1.6147	0.1061
OG0002967	trachelipus	trichoniscus	0.3315	1.8969	0.1748
OG0002967	trachelipus	hyloniscus	0.3298	1.8746	0.1759
OG0002968	trachelipus	trichoniscus	0.2266	1.6772	0.1351
OG0002968	trachelipus	hyloniscus	0.2199	1.4999	0.1466
OG0002969	trachelipus	trichoniscus	0.0521	1.0129	0.0514
OG0002969	trachelipus	hyloniscus	0.0750	1.6088	0.0466
OG0002970	trachelipus	trichoniscus	0.2410	2.0353	0.1184
OG0002970	trachelipus	hyloniscus	0.2193	2.1027	0.1043
OG0002971	trachelipus	trichoniscus	0.1384	2.2144	0.0625
OG0002971	trachelipus	hyloniscus	0.1533	2.2293	0.0687
OG0002972	trachelipus	trichoniscus	0.1135	3.3099	0.0343
OG0002972	trachelipus	hyloniscus	0.0858	1.3052	0.0657
OG0002973	trachelipus	trichoniscus	0.0405	1.8667	0.0217
OG0002973	trachelipus	hyloniscus	0.0444	2.1568	0.0206
OG0002974	trachelipus	trichoniscus	0.4874	1.6216	0.3006
OG0002974	trachelipus	hyloniscus	0.4900	1.6326	0.3002
OG0002975	trachelipus	trichoniscus	0.1412	2.7910	0.0506
OG0002975	trachelipus	hyloniscus	0.1394	2.9983	0.0465
OG0002976	trachelipus	trichoniscus	0.2256	2.1577	0.1046
OG0002976	trachelipus	hyloniscus	0.2439	2.3472	0.1039
OG0002977	trachelipus	trichoniscus	0.1544	1.3940	0.1107
OG0002977	trachelipus	hyloniscus	0.1615	1.2634	0.1278
OG0002978	trachelipus	trichoniscus	0.0353	1.7629	0.0200
OG0002978	trachelipus	hyloniscus	0.0223	1.1695	0.0191
OG0002979	trachelipus	trichoniscus	0.0354	1.8245	0.0194
OG0002979	trachelipus	hyloniscus	0.0356	1.9906	0.0179
OG0002980	trachelipus	trichoniscus	0.3073	2.4909	0.1234
OG0002980	trachelipus	hyloniscus	0.2744	2.7539	0.0997
OG0002981	trachelipus	trichoniscus	0.1963	1.7730	0.1107
OG0002981	trachelipus	hyloniscus	0.1773	1.5731	0.1127
OG0002982	trachelipus	trichoniscus	0.3867	2.4141	0.1602
OG0002982	trachelipus	hyloniscus	0.4012	2.2578	0.1777
OG0002983	trachelipus	trichoniscus	0.2150	2.2035	0.0975
OG0002983	trachelipus	hyloniscus	0.2084	2.1594	0.0965
OG0002984	trachelipus	trichoniscus	0.0299	1.2254	0.0244
OG0002984	trachelipus	hyloniscus	0.0484	1.8694	0.0259
OG0002985	trachelipus	trichoniscus	0.1669	2.1496	0.0777
OG0002985	trachelipus	hyloniscus	0.1541	2.1051	0.0732
OG0002986	trachelipus	trichoniscus	0.1445	2.3023	0.0628
OG0002986	trachelipus	hyloniscus	0.1362	2.1229	0.0641
OG0002987	trachelipus	trichoniscus	0.0423	3.2420	0.0130
OG0002987	trachelipus	hyloniscus	0.0260	4.2775	0.0061
OG0002989	trachelipus	trichoniscus	0.3224	2.5230	0.1278
OG0002989	trachelipus	hyloniscus	0.3145	2.2960	0.1370
OG0002990	trachelipus	trichoniscus	0.0770	1.7631	0.0437
OG0002990	trachelipus	hyloniscus	0.0758	1.5792	0.0480
OG0002991	trachelipus	trichoniscus	0.2119	2.2259	0.0952
OG0002991	trachelipus	hyloniscus	0.1567	1.4829	0.1056
OG0002992	trachelipus	trichoniscus	0.0636	1.4511	0.0439
OG0002992	trachelipus	hyloniscus	0.1035	1.6468	0.0628
OG0002993	trachelipus	trichoniscus	0.2515	2.8804	0.0873
OG0002993	trachelipus	hyloniscus	0.2227	2.3982	0.0929
OG0002994	trachelipus	trichoniscus	0.0057	1.2146	0.0047
OG0002994	trachelipus	hyloniscus	0.0031	1.6528	0.0018
OG0002995	trachelipus	trichoniscus	0.1691	1.0852	0.1558
OG0002995	trachelipus	hyloniscus	0.1746	1.8304	0.0954
OG0002996	trachelipus	trichoniscus	0.1601	2.3256	0.0688
OG0002996	trachelipus	hyloniscus	0.1527	2.0529	0.0744
OG0002997	trachelipus	trichoniscus	0.3450	1.5401	0.2240
OG0002997	trachelipus	hyloniscus	0.3254	1.4493	0.2246
OG0002998	trachelipus	trichoniscus	0.0822	1.5711	0.0523
OG0002998	trachelipus	hyloniscus	0.0769	1.5557	0.0495
OG0003000	trachelipus	trichoniscus	0.1697	1.8690	0.0908
OG0003000	trachelipus	hyloniscus	0.1727	1.7708	0.0975
OG0003001	trachelipus	trichoniscus	0.1631	3.1752	0.0514
OG0003001	trachelipus	hyloniscus	0.1271	1.3902	0.0914
OG0003002	trachelipus	trichoniscus	0.1358	1.2905	0.1052
OG0003002	trachelipus	hyloniscus	0.1785	1.7269	0.1033
OG0003003	trachelipus	trichoniscus	0.7501	2.1546	0.3481
OG0003003	trachelipus	hyloniscus	0.6901	7.1246	0.0969
OG0003004	trachelipus	trichoniscus	0.0328	2.6168	0.0125
OG0003004	trachelipus	hyloniscus	0.0346	2.4032	0.0144
OG0003005	trachelipus	trichoniscus	0.1721	1.8309	0.0940
OG0003005	trachelipus	hyloniscus	0.1713	2.1240	0.0806
OG0003006	trachelipus	trichoniscus	0.4092	2.6057	0.1570
OG0003006	trachelipus	hyloniscus	0.3441	3.6715	0.0937
OG0003007	trachelipus	trichoniscus	0.1601	2.5118	0.0637
OG0003007	trachelipus	hyloniscus	0.1644	2.6029	0.0632
OG0003008	trachelipus	trichoniscus	0.1054	1.7654	0.0597
OG0003008	trachelipus	hyloniscus	0.0971	1.7724	0.0548
OG0003009	trachelipus	trichoniscus	0.1215	1.9144	0.0634
OG0003009	trachelipus	hyloniscus	0.0796	1.1016	0.0722
OG0003010	trachelipus	trichoniscus	0.1605	2.1070	0.0762
OG0003010	trachelipus	hyloniscus	0.1527	2.3047	0.0663
OG0003011	trachelipus	trichoniscus	0.2379	1.8809	0.1265
OG0003011	trachelipus	hyloniscus	0.2519	2.6755	0.0942
OG0003012	trachelipus	trichoniscus	0.2084	2.4736	0.0842
OG0003012	trachelipus	hyloniscus	0.2069	1.9018	0.1088
OG0003013	trachelipus	trichoniscus	0.2630	2.0651	0.1274
OG0003013	trachelipus	hyloniscus	0.2588	2.7285	0.0948
OG0003014	trachelipus	trichoniscus	0.2759	1.3385	0.2061
OG0003014	trachelipus	hyloniscus	0.2793	1.5393	0.1814
OG0003015	trachelipus	trichoniscus	0.1808	1.7170	0.1053
OG0003015	trachelipus	hyloniscus	0.1645	1.7806	0.0924
OG0003016	trachelipus	trichoniscus	0.2384	1.8675	0.1276
OG0003016	trachelipus	hyloniscus	0.2242	1.6327	0.1373
OG0003017	trachelipus	trichoniscus	0.1051	2.1393	0.0491
OG0003017	trachelipus	hyloniscus	0.0692	1.4138	0.0489
OG0003018	trachelipus	trichoniscus	0.1026	1.9205	0.0534
OG0003018	trachelipus	hyloniscus	0.1019	1.8682	0.0545
OG0003019	trachelipus	trichoniscus	0.0680	1.1574	0.0587
OG0003019	trachelipus	hyloniscus	0.0882	1.7283	0.0510
OG0003020	trachelipus	trichoniscus	0.3516	1.7928	0.1961
OG0003020	trachelipus	hyloniscus	0.3475	2.0971	0.1657
OG0003021	trachelipus	trichoniscus	0.1806	1.6220	0.1113
OG0003021	trachelipus	hyloniscus	0.1858	1.6717	0.1111
OG0003022	trachelipus	trichoniscus	0.0771	2.4841	0.0310
OG0003022	trachelipus	hyloniscus	0.0876	2.2495	0.0389
OG0003023	trachelipus	trichoniscus	0.5178	2.1657	0.2391
OG0003023	trachelipus	hyloniscus	0.3247	1.4947	0.2172
OG0003024	trachelipus	trichoniscus	0.1458	1.7223	0.0846
OG0003024	trachelipus	hyloniscus	0.1513	1.4547	0.1040
OG0003025	trachelipus	trichoniscus	0.1110	2.0048	0.0554
OG0003025	trachelipus	hyloniscus	0.1073	2.1706	0.0494
OG0003026	trachelipus	trichoniscus	0.5888	3.7675	0.1563
OG0003026	trachelipus	hyloniscus	0.4373	1.7446	0.2507
OG0003027	trachelipus	trichoniscus	0.2484	1.9871	0.1250
OG0003027	trachelipus	hyloniscus	0.2204	2.0218	0.1090
OG0003028	trachelipus	trichoniscus	0.1242	1.9259	0.0645
OG0003028	trachelipus	hyloniscus	0.1142	2.4506	0.0466
OG0003029	trachelipus	trichoniscus	0.1272	1.8451	0.0689
OG0003029	trachelipus	hyloniscus	0.1316	1.7918	0.0734
OG0003030	trachelipus	trichoniscus	0.2132	1.9827	0.1075
OG0003030	trachelipus	hyloniscus	0.1241	0.6976	0.1779
OG0003031	trachelipus	trichoniscus	0.7203	1.5647	0.4604
OG0003031	trachelipus	hyloniscus	0.7013	1.9140	0.3664
OG0003032	trachelipus	trichoniscus	0.0311	1.9508	0.0160
OG0003032	trachelipus	hyloniscus	0.0297	1.9202	0.0155
OG0003033	trachelipus	trichoniscus	0.7022	1.7403	0.4035
OG0003033	trachelipus	hyloniscus	0.6942	1.4196	0.4890
OG0003034	trachelipus	trichoniscus	0.6377	2.4657	0.2586
OG0003034	trachelipus	hyloniscus	0.6103	2.8018	0.2178
OG0003035	trachelipus	trichoniscus	0.0263	0.9252	0.0284
OG0003035	trachelipus	hyloniscus	0.0272	1.4817	0.0183
OG0003036	trachelipus	trichoniscus	0.0382	1.0153	0.0377
OG0003036	trachelipus	hyloniscus	0.0619	1.4778	0.0419
OG0003037	trachelipus	trichoniscus	0.2271	2.4337	0.0933
OG0003037	trachelipus	hyloniscus	0.2182	1.9060	0.1145
OG0003038	trachelipus	trichoniscus	0.1379	1.8843	0.0732
OG0003038	trachelipus	hyloniscus	0.1355	2.0722	0.0654
OG0003039	trachelipus	trichoniscus	0.1803	6.3818	0.0283
OG0003039	trachelipus	hyloniscus	0.1837	4.8645	0.0378
OG0003040	trachelipus	trichoniscus	0.0188	1.3895	0.0135
OG0003040	trachelipus	hyloniscus	0.0099	0.9398	0.0105
OG0003041	trachelipus	trichoniscus	0.1779	1.7390	0.1023
OG0003041	trachelipus	hyloniscus	0.2464	3.0084	0.0819
OG0003042	trachelipus	trichoniscus	0.3110	2.5907	0.1200
OG0003042	trachelipus	hyloniscus	0.3036	1.9434	0.1562
OG0003043	trachelipus	trichoniscus	0.1484	2.0155	0.0736
OG0003043	trachelipus	hyloniscus	0.0925	1.0865	0.0852
OG0003044	trachelipus	trichoniscus	0.0550	1.9032	0.0289
OG0003044	trachelipus	hyloniscus	0.0303	1.4797	0.0204
OG0003045	trachelipus	trichoniscus	0.1244	1.6328	0.0762
OG0003045	trachelipus	hyloniscus	0.1180	1.7883	0.0660
OG0003046	trachelipus	trichoniscus	0.5338	1.8998	0.2810
OG0003046	trachelipus	hyloniscus	0.5016	1.7118	0.2930
OG0003047	trachelipus	trichoniscus	0.0344	1.2741	0.0270
OG0003047	trachelipus	hyloniscus	0.1097	1.8048	0.0608
OG0003048	trachelipus	trichoniscus	0.0093	0.9438	0.0098
OG0003048	trachelipus	hyloniscus	0.0152	1.3993	0.0108
OG0003049	trachelipus	trichoniscus	0.2030	2.0553	0.0988
OG0003049	trachelipus	hyloniscus	0.2063	1.7444	0.1183
OG0003050	trachelipus	trichoniscus	0.3439	2.1255	0.1618
OG0003050	trachelipus	hyloniscus	0.3135	1.7727	0.1769
OG0003051	trachelipus	trichoniscus	0.1194	1.7556	0.0680
OG0003051	trachelipus	hyloniscus	0.1305	1.7242	0.0757
OG0003052	trachelipus	trichoniscus	0.4307	1.6160	0.2665
OG0003052	trachelipus	hyloniscus	0.3949	1.8916	0.2087
OG0003053	trachelipus	trichoniscus	0.0284	2.1837	0.0130
OG0003053	trachelipus	hyloniscus	0.0092	1.1788	0.0078
OG0003054	trachelipus	trichoniscus	0.0928	1.9597	0.0474
OG0003054	trachelipus	hyloniscus	0.0539	1.2908	0.0418
OG0003055	trachelipus	trichoniscus	0.1160	1.9620	0.0591
OG0003055	trachelipus	hyloniscus	0.0641	1.2991	0.0493
OG0003056	trachelipus	trichoniscus	0.1132	2.0551	0.0551
OG0003056	trachelipus	hyloniscus	0.1105	1.4534	0.0760
OG0003057	trachelipus	trichoniscus	0.1300	1.7632	0.0737
OG0003057	trachelipus	hyloniscus	0.1924	1.7915	0.1074
OG0003058	trachelipus	trichoniscus	0.1487	2.3169	0.0642
OG0003058	trachelipus	hyloniscus	0.1544	2.2108	0.0699
OG0003059	trachelipus	trichoniscus	0.0750	3.2135	0.0234
OG0003059	trachelipus	hyloniscus	0.0381	1.3462	0.0283
OG0003060	trachelipus	trichoniscus	0.1254	2.3463	0.0534
OG0003060	trachelipus	hyloniscus	0.0641	1.0997	0.0583
OG0003061	trachelipus	trichoniscus	0.2299	1.6639	0.1382
OG0003061	trachelipus	hyloniscus	0.2341	2.6959	0.0868
OG0003062	trachelipus	trichoniscus	0.4493	1.4068	0.3194
OG0003062	trachelipus	hyloniscus	0.4546	1.4348	0.3168
OG0003063	trachelipus	trichoniscus	0.2685	2.5088	0.1070
OG0003063	trachelipus	hyloniscus	0.2757	1.7328	0.1591
OG0003064	trachelipus	trichoniscus	0.2060	2.4576	0.0838
OG0003064	trachelipus	hyloniscus	0.1857	2.3024	0.0806
OG0003065	trachelipus	trichoniscus	0.1590	1.9794	0.0803
OG0003065	trachelipus	hyloniscus	0.0918	1.0030	0.0915
OG0003066	trachelipus	trichoniscus	0.0609	1.4729	0.0414
OG0003066	trachelipus	hyloniscus	0.0610	1.5974	0.0382
OG0003067	trachelipus	trichoniscus	0.1421	2.1623	0.0657
OG0003067	trachelipus	hyloniscus	0.1539	2.2869	0.0673
OG0003068	trachelipus	trichoniscus	0.0450	1.8929	0.0238
OG0003068	trachelipus	hyloniscus	0.0341	1.1572	0.0295
OG0003069	trachelipus	trichoniscus	0.2428	1.8863	0.1287
OG0003069	trachelipus	hyloniscus	0.2227	1.5990	0.1393
OG0003070	trachelipus	trichoniscus	0.3145	2.4979	0.1259
OG0003070	trachelipus	hyloniscus	0.2965	2.5057	0.1183
OG0003071	trachelipus	trichoniscus	0.2462	2.0062	0.1227
OG0003071	trachelipus	hyloniscus	0.2422	2.0245	0.1196
OG0003072	trachelipus	trichoniscus	0.1345	2.1522	0.0625
OG0003072	trachelipus	hyloniscus	0.1245	1.8968	0.0656
OG0003073	trachelipus	trichoniscus	0.0369	1.4236	0.0259
OG0003073	trachelipus	hyloniscus	0.0373	1.2306	0.0303
OG0003074	trachelipus	trichoniscus	0.1229	1.5528	0.0791
OG0003074	trachelipus	hyloniscus	0.2150	3.2092	0.0670
OG0003075	trachelipus	trichoniscus	0.0222	1.5630	0.0142
OG0003075	trachelipus	hyloniscus	0.0165	0.9330	0.0176
OG0003076	trachelipus	trichoniscus	0.0307	1.5249	0.0202
OG0003076	trachelipus	hyloniscus	0.0307	1.4413	0.0213
OG0003077	trachelipus	trichoniscus	0.8262	4.0635	0.2033
OG0003077	trachelipus	hyloniscus	1.1239	1.3419	0.8375
OG0003078	trachelipus	trichoniscus	0.2672	2.1386	0.1249
OG0003078	trachelipus	hyloniscus	0.2602	1.6616	0.1566
OG0003079	trachelipus	trichoniscus	0.6887	1.8353	0.3753
OG0003079	trachelipus	hyloniscus	0.6198	1.8200	0.3405
OG0003080	trachelipus	trichoniscus	0.1612	2.5489	0.0632
OG0003080	trachelipus	hyloniscus	0.1805	2.7012	0.0668
OG0003081	trachelipus	trichoniscus	0.3274	2.1905	0.1495
OG0003081	trachelipus	hyloniscus	0.3049	60.0016	0.0051
OG0003082	trachelipus	trichoniscus	0.0493	1.2923	0.0381
OG0003082	trachelipus	hyloniscus	0.0763	1.6350	0.0466
OG0003083	trachelipus	trichoniscus	0.1288	1.7804	0.0723
OG0003083	trachelipus	hyloniscus	0.1238	1.7214	0.0719
OG0003084	trachelipus	trichoniscus	0.3391	2.3159	0.1464
OG0003084	trachelipus	hyloniscus	0.3336	2.1578	0.1546
OG0003085	trachelipus	trichoniscus	0.1478	1.9593	0.0754
OG0003085	trachelipus	hyloniscus	0.1503	1.9608	0.0767
OG0003086	trachelipus	trichoniscus	0.5897	59.2787	0.0099
OG0003086	trachelipus	hyloniscus	0.5688	10.7379	0.0530
OG0003087	trachelipus	trichoniscus	0.3620	1.7056	0.2123
OG0003087	trachelipus	hyloniscus	0.3301	2.0041	0.1647
OG0003088	trachelipus	trichoniscus	0.0929	1.8594	0.0500
OG0003088	trachelipus	hyloniscus	0.0941	2.1264	0.0443
OG0003089	trachelipus	trichoniscus	0.0613	1.8437	0.0332
OG0003089	trachelipus	hyloniscus	0.0625	1.6203	0.0386
OG0003090	trachelipus	trichoniscus	0.0197	1.5440	0.0127
OG0003090	trachelipus	hyloniscus	0.0184	1.5237	0.0121
OG0003092	trachelipus	trichoniscus	0.1399	2.0847	0.0671
OG0003092	trachelipus	hyloniscus	0.1232	2.1844	0.0564
OG0003093	trachelipus	trichoniscus	0.4391	2.8081	0.1564
OG0003093	trachelipus	hyloniscus	0.4370	2.5563	0.1710
OG0003094	trachelipus	trichoniscus	0.2283	1.1424	0.1999
OG0003094	trachelipus	hyloniscus	0.3568	1.7693	0.2017
OG0003095	trachelipus	trichoniscus	0.0498	1.1644	0.0428
OG0003095	trachelipus	hyloniscus	0.0815	1.7959	0.0454
OG0003096	trachelipus	trichoniscus	0.4099	2.1982	0.1865
OG0003096	trachelipus	hyloniscus	0.4024	2.2850	0.1761
OG0003097	trachelipus	trichoniscus	0.1422	2.1130	0.0673
OG0003097	trachelipus	hyloniscus	0.1374	1.6935	0.0811
OG0003098	trachelipus	trichoniscus	0.1199	1.8549	0.0646
OG0003098	trachelipus	hyloniscus	0.0821	0.9663	0.0849
OG0003099	trachelipus	trichoniscus	0.3577	1.8712	0.1912
OG0003099	trachelipus	hyloniscus	0.3455	1.7447	0.1980
OG0003100	trachelipus	trichoniscus	0.2129	2.0629	0.1032
OG0003100	trachelipus	hyloniscus	0.2201	1.4376	0.1531
OG0003101	trachelipus	trichoniscus	0.2366	2.5890	0.0914
OG0003101	trachelipus	hyloniscus	0.2036	2.3678	0.0860
OG0003102	trachelipus	trichoniscus	0.2451	2.3809	0.1029
OG0003102	trachelipus	hyloniscus	0.2402	2.1097	0.1139
OG0003103	trachelipus	trichoniscus	0.3003	1.8559	0.1618
OG0003103	trachelipus	hyloniscus	0.2940	1.7436	0.1686
OG0003104	trachelipus	trichoniscus	0.2136	2.2372	0.0955
OG0003104	trachelipus	hyloniscus	0.2030	1.9249	0.1054
OG0003105	trachelipus	trichoniscus	0.0552	1.7016	0.0325
OG0003105	trachelipus	hyloniscus	0.0569	1.5004	0.0379
OG0003106	trachelipus	trichoniscus	0.0348	1.9189	0.0182
OG0003106	trachelipus	hyloniscus	0.0168	1.3747	0.0122
OG0003107	trachelipus	trichoniscus	0.1646	1.8965	0.0868
OG0003107	trachelipus	hyloniscus	0.0969	1.1437	0.0847
OG0003108	trachelipus	trichoniscus	0.4724	2.2856	0.2067
OG0003108	trachelipus	hyloniscus	0.4863	2.2599	0.2152
OG0003109	trachelipus	trichoniscus	0.3394	3.4770	0.0976
OG0003109	trachelipus	hyloniscus	0.3080	62.4848	0.0049
OG0003110	trachelipus	trichoniscus	0.2296	4.0522	0.0567
OG0003110	trachelipus	hyloniscus	0.2401	2.1382	0.1123
OG0003111	trachelipus	trichoniscus	0.1940	2.3299	0.0833
OG0003111	trachelipus	hyloniscus	0.1684	2.4444	0.0689
OG0003112	trachelipus	trichoniscus	0.0277	1.5938	0.0174
OG0003112	trachelipus	hyloniscus	0.0365	7.7181	0.0047
OG0003113	trachelipus	trichoniscus	0.0437	1.1999	0.0365
OG0003113	trachelipus	hyloniscus	0.0565	1.5248	0.0371
OG0003114	trachelipus	trichoniscus	0.0443	1.5850	0.0280
OG0003114	trachelipus	hyloniscus	0.0445	1.5470	0.0288
OG0003115	trachelipus	trichoniscus	0.0076	0.8195	0.0093
OG0003115	trachelipus	hyloniscus	0.0317	1.3835	0.0229
OG0003116	trachelipus	trichoniscus	0.1505	1.6543	0.0910
OG0003116	trachelipus	hyloniscus	0.1500	1.6413	0.0914
OG0003117	trachelipus	trichoniscus	0.2161	1.8652	0.1158
OG0003117	trachelipus	hyloniscus	0.2196	1.8791	0.1169
OG0003118	trachelipus	trichoniscus	0.4111	1.7571	0.2339
OG0003118	trachelipus	hyloniscus	0.4088	1.5792	0.2589
OG0003119	trachelipus	trichoniscus	0.3873	1.7775	0.2179
OG0003119	trachelipus	hyloniscus	0.5297	2.7602	0.1919
OG0003120	trachelipus	trichoniscus	0.4075	5.9127	0.0689
OG0003120	trachelipus	hyloniscus	0.4118	3.2233	0.1278
OG0003121	trachelipus	trichoniscus	0.1533	2.5917	0.0591
OG0003121	trachelipus	hyloniscus	0.1834	2.4479	0.0749
OG0003122	trachelipus	trichoniscus	0.4032	3.0669	0.1315
OG0003122	trachelipus	hyloniscus	0.3981	2.2990	0.1732
OG0003123	trachelipus	trichoniscus	0.0027	1.0054	0.0027
OG0003123	trachelipus	hyloniscus	0.0041	1.7869	0.0023
OG0003124	trachelipus	trichoniscus	0.4707	2.0622	0.2282
OG0003124	trachelipus	hyloniscus	0.4626	1.9913	0.2323
OG0003125	trachelipus	trichoniscus	0.1533	1.8004	0.0851
OG0003125	trachelipus	hyloniscus	0.1459	1.8422	0.0792
OG0003126	trachelipus	trichoniscus	0.6425	3.8383	0.1674
OG0003126	trachelipus	hyloniscus	0.5963	2.3927	0.2492
OG0003127	trachelipus	trichoniscus	0.2644	1.9238	0.1374
OG0003127	trachelipus	hyloniscus	0.2584	2.0195	0.1279
OG0003128	trachelipus	trichoniscus	0.0220	1.4943	0.0147
OG0003128	trachelipus	hyloniscus	0.0256	1.5002	0.0170
OG0003129	trachelipus	trichoniscus	0.5185	2.7370	0.1894
OG0003129	trachelipus	hyloniscus	0.3806	1.5473	0.2460
OG0003130	trachelipus	trichoniscus	0.1549	2.5272	0.0613
OG0003130	trachelipus	hyloniscus	0.1225	2.0480	0.0598
OG0003131	trachelipus	trichoniscus	0.4865	3.0887	0.1575
OG0003131	trachelipus	hyloniscus	0.3256	1.4182	0.2296
OG0003132	trachelipus	trichoniscus	0.1578	1.7208	0.0917
OG0003132	trachelipus	hyloniscus	0.1326	2.0267	0.0654
OG0003133	trachelipus	trichoniscus	0.3944	3.9234	0.1005
OG0003133	trachelipus	hyloniscus	0.3025	1.8848	0.1605
OG0003134	trachelipus	trichoniscus	0.0484	1.3240	0.0366
OG0003134	trachelipus	hyloniscus	0.0297	0.8312	0.0357
OG0003135	trachelipus	trichoniscus	0.0291	1.2534	0.0232
OG0003135	trachelipus	hyloniscus	0.0683	1.7849	0.0382
OG0003136	trachelipus	trichoniscus	0.1737	1.7783	0.0977
OG0003136	trachelipus	hyloniscus	0.1696	1.8623	0.0911
OG0003137	trachelipus	trichoniscus	0.2024	2.2542	0.0898
OG0003137	trachelipus	hyloniscus	0.2112	2.6592	0.0794
OG0003138	trachelipus	trichoniscus	0.1891	1.7540	0.1078
OG0003138	trachelipus	hyloniscus	0.1845	1.4601	0.1264
OG0003139	trachelipus	trichoniscus	0.1360	2.1768	0.0625
OG0003139	trachelipus	hyloniscus	0.1282	2.2465	0.0570
OG0003140	trachelipus	trichoniscus	0.4542	1.9640	0.2313
OG0003140	trachelipus	hyloniscus	0.3993	1.7511	0.2280
OG0003141	trachelipus	trichoniscus	0.0558	1.6113	0.0347
OG0003141	trachelipus	hyloniscus	0.0617	1.6352	0.0377
OG0003142	trachelipus	trichoniscus	0.2706	2.3973	0.1129
OG0003142	trachelipus	hyloniscus	0.2808	1.9428	0.1445
OG0003143	trachelipus	trichoniscus	0.0968	2.2021	0.0440
OG0003143	trachelipus	hyloniscus	0.1008	2.1879	0.0461
OG0003144	trachelipus	trichoniscus	0.0326	1.3435	0.0243
OG0003144	trachelipus	hyloniscus	0.0630	2.1028	0.0300
OG0003145	trachelipus	trichoniscus	0.2980	2.1102	0.1412
OG0003145	trachelipus	hyloniscus	0.2942	2.5145	0.1170
OG0003146	trachelipus	trichoniscus	0.1059	2.2616	0.0468
OG0003146	trachelipus	hyloniscus	0.1051	1.9241	0.0546
OG0003147	trachelipus	trichoniscus	0.1256	2.1189	0.0593
OG0003147	trachelipus	hyloniscus	0.1107	1.8031	0.0614
OG0003148	trachelipus	trichoniscus	0.1681	1.9272	0.0872
OG0003148	trachelipus	hyloniscus	0.0965	1.2484	0.0773
OG0003149	trachelipus	trichoniscus	0.4418	5.5300	0.0799
OG0003149	trachelipus	hyloniscus	0.4707	2.6595	0.1770
OG0003150	trachelipus	trichoniscus	0.1896	1.2977	0.1461
OG0003150	trachelipus	hyloniscus	0.1815	1.8022	0.1007
OG0003151	trachelipus	trichoniscus	1.1176	0.1982	5.6384
OG0003151	trachelipus	hyloniscus	0.9454	69.0276	0.0137
OG0003152	trachelipus	trichoniscus	0.3742	2.2140	0.1690
OG0003152	trachelipus	hyloniscus	0.3533	2.1679	0.1630
OG0003153	trachelipus	trichoniscus	0.1715	2.1112	0.0813
OG0003153	trachelipus	hyloniscus	0.1679	2.0672	0.0812
OG0003154	trachelipus	trichoniscus	0.3062	2.1154	0.1447
OG0003154	trachelipus	hyloniscus	0.3003	2.0787	0.1445
OG0003155	trachelipus	trichoniscus	0.0914	1.0384	0.0880
OG0003155	trachelipus	hyloniscus	0.0730	0.9327	0.0783
OG0003156	trachelipus	trichoniscus	0.1769	1.9820	0.0893
OG0003156	trachelipus	hyloniscus	0.1732	2.0202	0.0858
OG0003157	trachelipus	trichoniscus	0.2989	1.4967	0.1997
OG0003157	trachelipus	hyloniscus	0.2964	1.7111	0.1732
OG0003158	trachelipus	trichoniscus	0.1287	2.1320	0.0604
OG0003158	trachelipus	hyloniscus	0.1317	2.0652	0.0638
OG0003159	trachelipus	trichoniscus	0.1160	1.7049	0.0680
OG0003159	trachelipus	hyloniscus	0.0942	2.1090	0.0447
OG0003160	trachelipus	trichoniscus	0.1914	2.9433	0.0650
OG0003160	trachelipus	hyloniscus	0.1899	2.3829	0.0797
OG0003161	trachelipus	trichoniscus	0.2501	1.9474	0.1284
OG0003161	trachelipus	hyloniscus	0.2095	1.7600	0.1191
OG0003162	trachelipus	trichoniscus	0.1044	1.0735	0.0973
OG0003162	trachelipus	hyloniscus	0.1318	1.9807	0.0665
OG0003163	trachelipus	trichoniscus	0.1784	1.9021	0.0938
OG0003163	trachelipus	hyloniscus	0.1802	1.6743	0.1076
OG0003164	trachelipus	trichoniscus	0.1565	1.7548	0.0892
OG0003164	trachelipus	hyloniscus	0.1461	1.7189	0.0850
OG0003165	trachelipus	trichoniscus	0.0217	2.2809	0.0095
OG0003165	trachelipus	hyloniscus	0.0151	1.2479	0.0121
OG0003166	trachelipus	trichoniscus	0.2789	5.3885	0.0518
OG0003166	trachelipus	hyloniscus	0.2708	3.6024	0.0752
OG0003167	trachelipus	trichoniscus	0.1090	1.8708	0.0583
OG0003167	trachelipus	hyloniscus	0.1042	2.0602	0.0506
OG0003168	trachelipus	trichoniscus	0.0593	2.7057	0.0219
OG0003168	trachelipus	hyloniscus	0.0305	1.2457	0.0245
OG0003169	trachelipus	trichoniscus	0.0750	1.6130	0.0465
OG0003169	trachelipus	hyloniscus	0.0651	1.6816	0.0387
OG0003170	trachelipus	trichoniscus	0.2166	1.8701	0.1158
OG0003170	trachelipus	hyloniscus	0.2143	2.0369	0.1052
OG0003171	trachelipus	trichoniscus	0.4856	3.3756	0.1439
OG0003171	trachelipus	hyloniscus	0.4714	2.1071	0.2237
OG0003172	trachelipus	trichoniscus	0.2007	2.2761	0.0882
OG0003172	trachelipus	hyloniscus	0.1893	1.6871	0.1122
OG0003173	trachelipus	trichoniscus	0.2110	71.4736	0.0030
OG0003173	trachelipus	hyloniscus	0.2110	71.4735	0.0030
OG0003174	trachelipus	trichoniscus	0.3263	1.5858	0.2058
OG0003174	trachelipus	hyloniscus	0.3172	1.7052	0.1860
OG0003175	trachelipus	trichoniscus	0.2148	2.1191	0.1013
OG0003175	trachelipus	hyloniscus	0.1954	2.3085	0.0846
OG0003176	trachelipus	trichoniscus	0.1381	2.1670	0.0637
OG0003176	trachelipus	hyloniscus	0.1358	2.1644	0.0627
OG0003177	trachelipus	trichoniscus	0.7011	1.7298	0.4053
OG0003177	trachelipus	hyloniscus	0.6423	1.9236	0.3339
OG0003178	trachelipus	trichoniscus	0.0527	2.2793	0.0231
OG0003178	trachelipus	hyloniscus	0.0514	1.6655	0.0309
OG0003179	trachelipus	trichoniscus	0.2070	2.8262	0.0733
OG0003179	trachelipus	hyloniscus	0.2043	2.0634	0.0990
OG0003180	trachelipus	trichoniscus	0.3301	3.4997	0.0943
OG0003180	trachelipus	hyloniscus	0.3031	1.7689	0.1713
OG0003181	trachelipus	trichoniscus	0.9349	1.6306	0.5734
OG0003181	trachelipus	hyloniscus	0.7888	1.3951	0.5654
OG0003182	trachelipus	trichoniscus	0.1137	2.8875	0.0394
OG0003182	trachelipus	hyloniscus	0.0969	3.3863	0.0286
OG0003183	trachelipus	trichoniscus	0.0175	1.2500	0.0140
OG0003183	trachelipus	hyloniscus	0.0198	1.0320	0.0192
OG0003184	trachelipus	trichoniscus	0.6498	2.1136	0.3074
OG0003184	trachelipus	hyloniscus	0.6127	2.1398	0.2863
OG0003185	trachelipus	trichoniscus	0.1271	1.0163	0.1251
OG0003185	trachelipus	hyloniscus	0.1538	1.4464	0.1063
OG0003186	trachelipus	trichoniscus	0.0949	2.0943	0.0453
OG0003186	trachelipus	hyloniscus	0.0804	3.1964	0.0252
OG0003187	trachelipus	trichoniscus	0.0655	1.8823	0.0348
OG0003187	trachelipus	hyloniscus	0.0566	2.0580	0.0275
OG0003188	trachelipus	trichoniscus	0.0852	1.7530	0.0486
OG0003188	trachelipus	hyloniscus	0.0824	1.7682	0.0466
OG0003189	trachelipus	trichoniscus	0.2651	2.2505	0.1178
OG0003189	trachelipus	hyloniscus	0.2582	2.0968	0.1231
OG0003190	trachelipus	trichoniscus	0.2413	2.0098	0.1201
OG0003190	trachelipus	hyloniscus	0.2397	2.0478	0.1171
OG0003191	trachelipus	trichoniscus	0.1235	1.5174	0.0814
OG0003191	trachelipus	hyloniscus	0.0711	1.1256	0.0631
OG0003192	trachelipus	trichoniscus	0.0789	1.8712	0.0422
OG0003192	trachelipus	hyloniscus	0.0628	1.4344	0.0438
OG0003193	trachelipus	trichoniscus	0.1131	1.7942	0.0630
OG0003193	trachelipus	hyloniscus	0.1331	1.7576	0.0757
OG0003194	trachelipus	trichoniscus	0.2669	2.1110	0.1264
OG0003194	trachelipus	hyloniscus	0.2501	2.3140	0.1081
OG0003195	trachelipus	trichoniscus	0.3059	1.5826	0.1933
OG0003195	trachelipus	hyloniscus	0.2722	1.4229	0.1913
OG0003196	trachelipus	trichoniscus	0.4389	1.9168	0.2290
OG0003196	trachelipus	hyloniscus	0.4264	2.1094	0.2021
OG0003197	trachelipus	trichoniscus	0.7492	1.6806	0.4458
OG0003197	trachelipus	hyloniscus	0.7634	1.7204	0.4437
OG0003198	trachelipus	trichoniscus	0.1181	1.4532	0.0813
OG0003198	trachelipus	hyloniscus	0.1863	2.2181	0.0840
OG0003199	trachelipus	trichoniscus	0.2221	3.0167	0.0736
OG0003199	trachelipus	hyloniscus	0.2169	1.6901	0.1283
OG0003200	trachelipus	trichoniscus	0.1752	4.6526	0.0377
OG0003200	trachelipus	hyloniscus	0.1744	2.9335	0.0594
OG0003201	trachelipus	trichoniscus	0.0956	1.7121	0.0558
OG0003201	trachelipus	hyloniscus	0.0969	1.3835	0.0700
OG0003202	trachelipus	trichoniscus	0.3474	10.1967	0.0341
OG0003202	trachelipus	hyloniscus	0.3165	62.6631	0.0051
OG0003203	trachelipus	trichoniscus	0.0700	2.4647	0.0284
OG0003203	trachelipus	hyloniscus	0.0682	2.2253	0.0306
OG0003204	trachelipus	trichoniscus	0.2227	1.8257	0.1220
OG0003204	trachelipus	hyloniscus	0.2303	1.9588	0.1176
OG0003205	trachelipus	trichoniscus	0.1872	1.7216	0.1087
OG0003205	trachelipus	hyloniscus	0.1719	1.6364	0.1050
OG0003206	trachelipus	trichoniscus	0.2663	2.4131	0.1103
OG0003206	trachelipus	hyloniscus	0.2582	2.9027	0.0890
OG0003207	trachelipus	trichoniscus	0.1848	2.1117	0.0875
OG0003207	trachelipus	hyloniscus	0.1833	1.7222	0.1064
OG0003208	trachelipus	trichoniscus	0.1467	2.3757	0.0618
OG0003208	trachelipus	hyloniscus	0.1505	1.9366	0.0777
OG0003209	trachelipus	trichoniscus	0.2885	1.9359	0.1490
OG0003209	trachelipus	hyloniscus	0.2813	1.6846	0.1670
OG0003210	trachelipus	trichoniscus	0.2220	2.8240	0.0786
OG0003210	trachelipus	hyloniscus	0.1996	1.7562	0.1136
OG0003211	trachelipus	trichoniscus	0.0372	1.7878	0.0208
OG0003211	trachelipus	hyloniscus	0.0355	1.7144	0.0207
OG0003212	trachelipus	trichoniscus	0.3765	2.4569	0.1533
OG0003212	trachelipus	hyloniscus	0.3336	1.7404	0.1917
OG0003213	trachelipus	trichoniscus	0.1157	1.4892	0.0777
OG0003213	trachelipus	hyloniscus	0.1577	3.6811	0.0428
OG0003214	trachelipus	trichoniscus	0.0252	3.3146	0.0076
OG0003214	trachelipus	hyloniscus	0.0229	2.0088	0.0114
OG0003215	trachelipus	trichoniscus	0.1558	2.1930	0.0711
OG0003215	trachelipus	hyloniscus	0.1318	2.1793	0.0605
OG0003216	trachelipus	trichoniscus	0.3940	1.8602	0.2118
OG0003216	trachelipus	hyloniscus	0.3947	2.1504	0.1836
OG0003217	trachelipus	trichoniscus	1.0000	60.5233	0.0165
OG0003217	trachelipus	hyloniscus	0.5305	2.1956	0.2416
OG0003219	trachelipus	trichoniscus	0.1299	2.0197	0.0643
OG0003219	trachelipus	hyloniscus	0.1306	1.8425	0.0709
OG0003220	trachelipus	trichoniscus	0.1624	1.4935	0.1087
OG0003220	trachelipus	hyloniscus	0.1586	1.7900	0.0886
OG0003221	trachelipus	trichoniscus	0.0785	1.6387	0.0479
OG0003221	trachelipus	hyloniscus	0.0725	1.9955	0.0364
OG0003222	trachelipus	trichoniscus	0.2177	2.4952	0.0873
OG0003222	trachelipus	hyloniscus	0.2197	1.7234	0.1275
OG0003223	trachelipus	trichoniscus	0.2567	1.6465	0.1559
OG0003223	trachelipus	hyloniscus	0.2354	1.7708	0.1329
OG0003224	trachelipus	trichoniscus	0.4975	1.4939	0.3330
OG0003224	trachelipus	hyloniscus	0.4273	1.3702	0.3119
OG0003225	trachelipus	trichoniscus	0.1778	1.9429	0.0915
OG0003225	trachelipus	hyloniscus	0.1702	2.2032	0.0773
OG0003226	trachelipus	trichoniscus	0.1776	1.9296	0.0920
OG0003226	trachelipus	hyloniscus	0.1779	1.7462	0.1019
OG0003227	trachelipus	trichoniscus	0.4002	2.4452	0.1637
OG0003227	trachelipus	hyloniscus	0.3924	2.1950	0.1788
OG0003228	trachelipus	trichoniscus	0.2763	1.4741	0.1875
OG0003228	trachelipus	hyloniscus	0.2438	1.6719	0.1458
OG0003229	trachelipus	trichoniscus	0.2890	5.2820	0.0547
OG0003229	trachelipus	hyloniscus	0.2800	60.9861	0.0046
OG0003230	trachelipus	trichoniscus	0.5157	2.2355	0.2307
OG0003230	trachelipus	hyloniscus	0.5125	1.7807	0.2878
OG0003231	trachelipus	trichoniscus	0.1300	1.8569	0.0700
OG0003231	trachelipus	hyloniscus	0.1283	1.7361	0.0739
OG0003232	trachelipus	trichoniscus	0.1179	1.8846	0.0626
OG0003232	trachelipus	hyloniscus	0.1118	1.4915	0.0749
OG0003234	trachelipus	trichoniscus	0.2283	1.8690	0.1222
OG0003234	trachelipus	hyloniscus	0.2335	1.7552	0.1331
OG0003235	trachelipus	trichoniscus	0.2991	1.5347	0.1949
OG0003235	trachelipus	hyloniscus	0.2121	1.0097	0.2100
OG0003236	trachelipus	trichoniscus	1.0958	6.2132	0.1764
OG0003236	trachelipus	hyloniscus	1.6483	0.7336	2.2468
OG0003237	trachelipus	trichoniscus	0.0496	1.2093	0.0410
OG0003237	trachelipus	hyloniscus	0.0616	1.8715	0.0329
OG0003238	trachelipus	trichoniscus	0.6123	1.8225	0.3360
OG0003238	trachelipus	hyloniscus	0.5710	1.6306	0.3502
OG0003239	trachelipus	trichoniscus	0.2478	1.7999	0.1377
OG0003239	trachelipus	hyloniscus	0.2297	1.6705	0.1375
OG0003240	trachelipus	trichoniscus	0.5332	1.4982	0.3559
OG0003240	trachelipus	hyloniscus	0.4866	1.5121	0.3218
OG0003241	trachelipus	trichoniscus	0.1264	2.0084	0.0629
OG0003241	trachelipus	hyloniscus	0.1270	1.9807	0.0641
OG0003242	trachelipus	trichoniscus	0.3957	1.8606	0.2127
OG0003242	trachelipus	hyloniscus	0.4101	1.6946	0.2420
OG0003243	trachelipus	trichoniscus	0.1888	2.1214	0.0890
OG0003243	trachelipus	hyloniscus	0.1140	0.9630	0.1184
OG0003244	trachelipus	trichoniscus	0.2472	3.1510	0.0784
OG0003244	trachelipus	hyloniscus	0.2457	1.8525	0.1326
OG0003245	trachelipus	trichoniscus	0.1199	1.8498	0.0648
OG0003245	trachelipus	hyloniscus	0.1175	2.0159	0.0583
OG0003246	trachelipus	trichoniscus	0.1073	1.5154	0.0708
OG0003246	trachelipus	hyloniscus	0.1029	1.6786	0.0613
OG0003247	trachelipus	trichoniscus	0.1433	1.2668	0.1131
OG0003247	trachelipus	hyloniscus	0.1087	1.1317	0.0961
OG0003248	trachelipus	trichoniscus	0.1319	1.9172	0.0688
OG0003248	trachelipus	hyloniscus	0.0698	1.5706	0.0444
OG0003249	trachelipus	trichoniscus	0.0976	2.0703	0.0471
OG0003249	trachelipus	hyloniscus	0.0956	2.6907	0.0355
OG0003250	trachelipus	trichoniscus	0.2492	2.0882	0.1194
OG0003250	trachelipus	hyloniscus	0.2472	2.1144	0.1169
OG0003251	trachelipus	trichoniscus	0.0599	1.5253	0.0392
OG0003251	trachelipus	hyloniscus	0.1056	1.6773	0.0629
OG0003252	trachelipus	trichoniscus	0.0715	1.5698	0.0455
OG0003252	trachelipus	hyloniscus	0.0808	1.1017	0.0733
OG0003253	trachelipus	trichoniscus	0.3456	2.1794	0.1586
OG0003253	trachelipus	hyloniscus	0.3587	2.0858	0.1720
OG0003254	trachelipus	trichoniscus	0.1855	1.2389	0.1497
OG0003254	trachelipus	hyloniscus	0.1810	1.1028	0.1641
OG0003255	trachelipus	trichoniscus	0.3339	1.8008	0.1854
OG0003255	trachelipus	hyloniscus	0.2967	1.9352	0.1533
OG0003256	trachelipus	trichoniscus	0.2690	2.1845	0.1231
OG0003256	trachelipus	hyloniscus	0.2587	2.0358	0.1271
OG0003257	trachelipus	trichoniscus	0.2408	1.8176	0.1325
OG0003257	trachelipus	hyloniscus	0.2361	1.6711	0.1413
OG0003258	trachelipus	trichoniscus	0.0751	1.7872	0.0420
OG0003258	trachelipus	hyloniscus	0.0747	2.0327	0.0367
OG0003259	trachelipus	trichoniscus	0.0499	1.1296	0.0442
OG0003259	trachelipus	hyloniscus	0.0748	1.6985	0.0440
OG0003261	trachelipus	trichoniscus	0.1452	2.3214	0.0625
OG0003261	trachelipus	hyloniscus	0.1557	2.0969	0.0743
OG0003262	trachelipus	trichoniscus	0.1171	2.9797	0.0393
OG0003262	trachelipus	hyloniscus	0.0572	1.3759	0.0415
OG0003263	trachelipus	trichoniscus	0.1261	2.3163	0.0545
OG0003263	trachelipus	hyloniscus	0.1256	2.7535	0.0456
OG0003264	trachelipus	trichoniscus	0.0735	1.7501	0.0420
OG0003264	trachelipus	hyloniscus	0.0767	2.1926	0.0350
OG0003265	trachelipus	trichoniscus	0.0933	1.7149	0.0544
OG0003265	trachelipus	hyloniscus	0.0981	1.9581	0.0501
OG0003266	trachelipus	trichoniscus	0.0834	1.6497	0.0505
OG0003266	trachelipus	hyloniscus	0.0799	1.7413	0.0459
OG0003267	trachelipus	trichoniscus	0.2355	2.0063	0.1174
OG0003267	trachelipus	hyloniscus	0.2357	1.8043	0.1307
OG0003268	trachelipus	trichoniscus	0.2032	1.8181	0.1118
OG0003268	trachelipus	hyloniscus	0.1991	1.3538	0.1470
OG0003269	trachelipus	trichoniscus	0.0477	1.3444	0.0354
OG0003269	trachelipus	hyloniscus	0.0661	2.1446	0.0308
OG0003270	trachelipus	trichoniscus	0.1639	2.0776	0.0789
OG0003270	trachelipus	hyloniscus	0.0850	1.6248	0.0523
OG0003271	trachelipus	trichoniscus	0.0830	1.7457	0.0476
OG0003271	trachelipus	hyloniscus	0.0706	1.5791	0.0447
OG0003273	trachelipus	trichoniscus	0.0675	0.9713	0.0695
OG0003273	trachelipus	hyloniscus	0.0821	1.8513	0.0443
OG0003274	trachelipus	trichoniscus	0.2818	4.4571	0.0632
OG0003274	trachelipus	hyloniscus	0.1844	1.6450	0.1121
OG0003275	trachelipus	trichoniscus	0.2771	2.3890	0.1160
OG0003275	trachelipus	hyloniscus	0.2791	1.7460	0.1598
OG0003276	trachelipus	trichoniscus	0.2135	2.4171	0.0883
OG0003276	trachelipus	hyloniscus	0.1029	1.2760	0.0807
OG0003277	trachelipus	trichoniscus	0.1302	1.7332	0.0751
OG0003277	trachelipus	hyloniscus	0.0914	1.8246	0.0501
OG0003278	trachelipus	trichoniscus	0.3282	2.9770	0.1102
OG0003278	trachelipus	hyloniscus	0.3064	2.5213	0.1215
OG0003279	trachelipus	trichoniscus	0.3181	2.7649	0.1151
OG0003279	trachelipus	hyloniscus	0.2330	1.9078	0.1222
OG0003280	trachelipus	trichoniscus	0.0525	2.1468	0.0245
OG0003280	trachelipus	hyloniscus	0.0248	0.9414	0.0263
OG0003281	trachelipus	trichoniscus	0.2719	2.4250	0.1121
OG0003281	trachelipus	hyloniscus	0.2648	2.1754	0.1217
OG0003282	trachelipus	trichoniscus	0.0199	1.3752	0.0145
OG0003282	trachelipus	hyloniscus	0.0447	2.0857	0.0214
OG0003283	trachelipus	trichoniscus	0.2179	5.8732	0.0371
OG0003283	trachelipus	hyloniscus	0.2004	2.1912	0.0915
OG0003284	trachelipus	trichoniscus	0.5957	2.1670	0.2749
OG0003284	trachelipus	hyloniscus	0.6830	1.4500	0.4710
OG0003285	trachelipus	trichoniscus	0.2690	2.3235	0.1158
OG0003285	trachelipus	hyloniscus	0.2390	1.9441	0.1229
OG0003286	trachelipus	trichoniscus	0.4115	6.5370	0.0629
OG0003286	trachelipus	hyloniscus	0.3667	2.6066	0.1407
OG0003287	trachelipus	trichoniscus	0.1378	2.0071	0.0686
OG0003287	trachelipus	hyloniscus	0.1347	1.8321	0.0735
OG0003288	trachelipus	trichoniscus	0.1848	1.9199	0.0963
OG0003288	trachelipus	hyloniscus	0.1655	1.9810	0.0835
OG0003289	trachelipus	trichoniscus	0.1399	1.9234	0.0727
OG0003289	trachelipus	hyloniscus	0.1354	2.2350	0.0606
OG0003290	trachelipus	trichoniscus	0.1658	2.3277	0.0712
OG0003290	trachelipus	hyloniscus	0.1866	1.5477	0.1206
OG0003291	trachelipus	trichoniscus	0.1516	2.0110	0.0754
OG0003291	trachelipus	hyloniscus	0.1407	1.8870	0.0746
OG0003292	trachelipus	trichoniscus	0.4148	1.9688	0.2107
OG0003292	trachelipus	hyloniscus	0.4066	2.1352	0.1904
OG0003293	trachelipus	trichoniscus	0.3451	1.6284	0.2119
OG0003293	trachelipus	hyloniscus	0.3463	1.7700	0.1956
OG0003294	trachelipus	trichoniscus	0.1582	2.1636	0.0731
OG0003294	trachelipus	hyloniscus	0.1627	1.7483	0.0930
OG0003295	trachelipus	trichoniscus	0.1659	1.9862	0.0835
OG0003295	trachelipus	hyloniscus	0.0981	1.1626	0.0844
OG0003296	trachelipus	trichoniscus	0.0552	1.8421	0.0300
OG0003296	trachelipus	hyloniscus	0.0305	1.5023	0.0203
OG0003297	trachelipus	trichoniscus	0.0516	1.2931	0.0399
OG0003297	trachelipus	hyloniscus	0.1037	1.5996	0.0648
OG0003298	trachelipus	trichoniscus	0.0832	1.8309	0.0455
OG0003298	trachelipus	hyloniscus	0.0795	1.7482	0.0455
OG0003299	trachelipus	trichoniscus	0.1548	1.7356	0.0892
OG0003299	trachelipus	hyloniscus	0.1586	2.0424	0.0776
OG0003300	trachelipus	trichoniscus	0.2643	2.0573	0.1285
OG0003300	trachelipus	hyloniscus	0.2559	2.1915	0.1168
OG0003302	trachelipus	trichoniscus	0.0825	1.0348	0.0797
OG0003302	trachelipus	hyloniscus	0.1054	1.5693	0.0672
OG0003303	trachelipus	trichoniscus	0.1562	2.5979	0.0601
OG0003303	trachelipus	hyloniscus	0.1622	2.2866	0.0709
OG0003304	trachelipus	trichoniscus	0.2367	1.7291	0.1369
OG0003304	trachelipus	hyloniscus	0.1556	1.0765	0.1446
OG0003305	trachelipus	trichoniscus	0.2890	1.9659	0.1470
OG0003305	trachelipus	hyloniscus	0.3914	3.5413	0.1105
OG0003306	trachelipus	trichoniscus	0.2381	2.2523	0.1057
OG0003306	trachelipus	hyloniscus	0.2294	2.2004	0.1043
OG0003307	trachelipus	trichoniscus	0.3215	2.1228	0.1515
OG0003307	trachelipus	hyloniscus	0.3136	2.0300	0.1545
OG0003308	trachelipus	trichoniscus	0.0651	1.2362	0.0526
OG0003308	trachelipus	hyloniscus	0.0613	1.5011	0.0408
OG0003309	trachelipus	trichoniscus	0.1712	1.9167	0.0893
OG0003309	trachelipus	hyloniscus	0.1657	1.6115	0.1028
OG0003310	trachelipus	trichoniscus	0.1329	1.7143	0.0775
OG0003310	trachelipus	hyloniscus	0.1328	1.4509	0.0915
OG0003311	trachelipus	trichoniscus	0.2292	1.8792	0.1220
OG0003311	trachelipus	hyloniscus	0.2293	2.0048	0.1144
OG0003312	trachelipus	trichoniscus	0.0949	1.3975	0.0679
OG0003312	trachelipus	hyloniscus	0.0463	0.8590	0.0539
OG0003313	trachelipus	trichoniscus	0.0560	1.0221	0.0548
OG0003313	trachelipus	hyloniscus	0.1282	1.6465	0.0779
OG0003314	trachelipus	trichoniscus	0.0961	1.9921	0.0483
OG0003314	trachelipus	hyloniscus	0.0637	1.6028	0.0397
OG0003315	trachelipus	trichoniscus	0.1383	1.5669	0.0883
OG0003315	trachelipus	hyloniscus	0.0791	1.5478	0.0511
OG0003316	trachelipus	trichoniscus	0.1497	3.0292	0.0494
OG0003316	trachelipus	hyloniscus	0.1351	3.3428	0.0404
OG0003317	trachelipus	trichoniscus	0.1735	1.2851	0.1350
OG0003317	trachelipus	hyloniscus	0.2727	1.9676	0.1386
OG0003318	trachelipus	trichoniscus	0.1353	1.3957	0.0970
OG0003318	trachelipus	hyloniscus	0.0645	1.2765	0.0505
OG0003319	trachelipus	trichoniscus	0.0900	1.8021	0.0499
OG0003319	trachelipus	hyloniscus	0.0761	1.5226	0.0500
OG0003320	trachelipus	trichoniscus	0.0302	1.6975	0.0178
OG0003320	trachelipus	hyloniscus	0.0312	1.6853	0.0185
OG0003321	trachelipus	trichoniscus	0.1396	2.4693	0.0565
OG0003321	trachelipus	hyloniscus	0.1461	2.8496	0.0513
OG0003322	trachelipus	trichoniscus	0.2796	1.7279	0.1618
OG0003322	trachelipus	hyloniscus	0.2870	1.6747	0.1714
OG0003323	trachelipus	trichoniscus	0.4432	1.7194	0.2577
OG0003323	trachelipus	hyloniscus	0.4081	1.6317	0.2501
OG0003324	trachelipus	trichoniscus	0.2438	2.2862	0.1066
OG0003324	trachelipus	hyloniscus	0.2202	1.7520	0.1257
OG0003325	trachelipus	trichoniscus	0.3805	1.3214	0.2879
OG0003325	trachelipus	hyloniscus	0.3679	1.1887	0.3095
OG0003326	trachelipus	trichoniscus	0.0223	1.3473	0.0165
OG0003326	trachelipus	hyloniscus	0.0184	1.2636	0.0146
OG0003327	trachelipus	trichoniscus	0.2538	1.6889	0.1503
OG0003327	trachelipus	hyloniscus	0.2285	1.6639	0.1373
OG0003328	trachelipus	trichoniscus	0.2445	1.9525	0.1252
OG0003328	trachelipus	hyloniscus	0.3158	3.0888	0.1023
OG0003329	trachelipus	trichoniscus	0.3519	1.6986	0.2072
OG0003329	trachelipus	hyloniscus	0.3466	1.6480	0.2103
OG0003330	trachelipus	trichoniscus	0.2530	1.5890	0.1592
OG0003330	trachelipus	hyloniscus	0.2225	1.8111	0.1228
OG0003331	trachelipus	trichoniscus	0.4132	1.8570	0.2225
OG0003331	trachelipus	hyloniscus	0.4222	1.6120	0.2619
OG0003332	trachelipus	trichoniscus	0.1437	1.8625	0.0771
OG0003332	trachelipus	hyloniscus	0.1308	1.9835	0.0659
OG0003333	trachelipus	trichoniscus	0.2171	1.6431	0.1321
OG0003333	trachelipus	hyloniscus	0.2209	1.6684	0.1324
OG0003334	trachelipus	trichoniscus	0.1246	1.9078	0.0653
OG0003334	trachelipus	hyloniscus	0.1194	1.6259	0.0734
OG0003335	trachelipus	trichoniscus	0.1994	2.0104	0.0992
OG0003335	trachelipus	hyloniscus	0.1636	1.8931	0.0864
OG0003336	trachelipus	trichoniscus	0.3070	1.9937	0.1540
OG0003336	trachelipus	hyloniscus	0.2543	2.1853	0.1164
OG0003337	trachelipus	trichoniscus	0.0486	1.8503	0.0263
OG0003337	trachelipus	hyloniscus	0.0475	1.6891	0.0281
OG0003338	trachelipus	trichoniscus	0.3405	2.0899	0.1630
OG0003338	trachelipus	hyloniscus	0.2773	1.9673	0.1409
OG0003339	trachelipus	trichoniscus	0.7458	1.2310	0.6059
OG0003339	trachelipus	hyloniscus	0.5034	0.9609	0.5239
OG0003340	trachelipus	trichoniscus	0.5253	2.4792	0.2119
OG0003340	trachelipus	hyloniscus	0.3528	0.9330	0.3781
OG0003341	trachelipus	trichoniscus	0.2352	2.0555	0.1144
OG0003341	trachelipus	hyloniscus	0.1580	1.3133	0.1203
OG0003342	trachelipus	trichoniscus	0.1606	2.7082	0.0593
OG0003342	trachelipus	hyloniscus	0.1602	2.3085	0.0694
OG0003343	trachelipus	trichoniscus	0.1694	2.3162	0.0731
OG0003343	trachelipus	hyloniscus	0.1555	1.7399	0.0893
OG0003344	trachelipus	trichoniscus	0.2557	1.6181	0.1580
OG0003344	trachelipus	hyloniscus	0.1895	1.5874	0.1194
OG0003345	trachelipus	trichoniscus	0.0416	1.3322	0.0312
OG0003345	trachelipus	hyloniscus	0.0712	2.0073	0.0355
OG0003346	trachelipus	trichoniscus	0.0439	1.2951	0.0339
OG0003346	trachelipus	hyloniscus	0.0748	2.1840	0.0343
OG0003347	trachelipus	trichoniscus	0.0242	1.2288	0.0197
OG0003347	trachelipus	hyloniscus	0.0519	1.7848	0.0291
OG0003348	trachelipus	trichoniscus	0.4800	2.1770	0.2205
OG0003348	trachelipus	hyloniscus	0.4264	1.6367	0.2606
OG0003349	trachelipus	trichoniscus	0.0948	1.4696	0.0645
OG0003349	trachelipus	hyloniscus	0.0819	1.4143	0.0579
OG0003350	trachelipus	trichoniscus	0.0843	1.7037	0.0495
OG0003350	trachelipus	hyloniscus	0.0442	0.9089	0.0487
OG0003351	trachelipus	trichoniscus	0.0138	1.1166	0.0124
OG0003351	trachelipus	hyloniscus	0.0086	0.7824	0.0110
OG0003352	trachelipus	trichoniscus	0.1117	1.2007	0.0930
OG0003352	trachelipus	hyloniscus	0.1232	1.6691	0.0738
OG0003353	trachelipus	trichoniscus	0.2113	1.5868	0.1332
OG0003353	trachelipus	hyloniscus	0.2016	1.3326	0.1513
OG0003354	trachelipus	trichoniscus	0.1164	2.1767	0.0535
OG0003354	trachelipus	hyloniscus	0.1179	2.3809	0.0495
OG0003355	trachelipus	trichoniscus	0.0799	1.8684	0.0428
OG0003355	trachelipus	hyloniscus	0.0798	2.0554	0.0388
OG0003356	trachelipus	trichoniscus	0.2344	1.8670	0.1255
OG0003356	trachelipus	hyloniscus	0.2305	1.9262	0.1197
OG0003357	trachelipus	trichoniscus	0.2182	2.0986	0.1040
OG0003357	trachelipus	hyloniscus	0.2097	2.0498	0.1023
OG0003358	trachelipus	trichoniscus	0.2852	2.6491	0.1077
OG0003358	trachelipus	hyloniscus	0.1880	1.4007	0.1342
OG0003359	trachelipus	trichoniscus	0.0683	1.8001	0.0379
OG0003359	trachelipus	hyloniscus	0.0698	2.0036	0.0348
OG0003360	trachelipus	trichoniscus	0.1164	1.9281	0.0604
OG0003360	trachelipus	hyloniscus	0.1202	1.7179	0.0700
OG0003361	trachelipus	trichoniscus	0.4900	4.1293	0.1187
OG0003361	trachelipus	hyloniscus	0.4588	2.8290	0.1622
OG0003362	trachelipus	trichoniscus	0.0571	1.4431	0.0396
OG0003362	trachelipus	hyloniscus	0.0981	2.7939	0.0351
OG0003363	trachelipus	trichoniscus	0.0689	1.5664	0.0440
OG0003363	trachelipus	hyloniscus	0.0474	0.9055	0.0523
OG0003364	trachelipus	trichoniscus	0.1469	1.9646	0.0748
OG0003364	trachelipus	hyloniscus	0.1250	2.1079	0.0593
OG0003365	trachelipus	trichoniscus	0.1368	2.5912	0.0528
OG0003365	trachelipus	hyloniscus	0.1311	2.1459	0.0611
OG0003366	trachelipus	trichoniscus	0.0260	1.3582	0.0191
OG0003366	trachelipus	hyloniscus	0.0167	0.9616	0.0174
OG0003367	trachelipus	trichoniscus	0.1397	1.2834	0.1089
OG0003367	trachelipus	hyloniscus	0.1006	1.0104	0.0995
OG0003368	trachelipus	trichoniscus	0.1505	1.4497	0.1038
OG0003368	trachelipus	hyloniscus	0.0953	0.9262	0.1029
OG0003369	trachelipus	trichoniscus	0.3494	2.2357	0.1563
OG0003369	trachelipus	hyloniscus	0.3407	2.0242	0.1683
OG0003370	trachelipus	trichoniscus	0.0560	1.9099	0.0293
OG0003370	trachelipus	hyloniscus	0.0511	2.0806	0.0246
OG0003371	trachelipus	trichoniscus	0.1156	2.0598	0.0561
OG0003371	trachelipus	hyloniscus	0.1026	2.2251	0.0461
OG0003372	trachelipus	trichoniscus	0.0737	1.5967	0.0462
OG0003372	trachelipus	hyloniscus	0.0855	1.9513	0.0438
OG0003373	trachelipus	trichoniscus	0.0358	1.0435	0.0343
OG0003373	trachelipus	hyloniscus	0.0244	0.6339	0.0385
OG0003374	trachelipus	trichoniscus	0.0886	2.7037	0.0328
OG0003374	trachelipus	hyloniscus	0.0733	2.5957	0.0282
OG0003375	trachelipus	trichoniscus	0.0426	2.3447	0.0182
OG0003375	trachelipus	hyloniscus	0.0422	2.2615	0.0187
OG0003376	trachelipus	trichoniscus	0.1621	2.3574	0.0688
OG0003376	trachelipus	hyloniscus	0.1781	1.9660	0.0906
OG0003377	trachelipus	trichoniscus	0.2551	2.9095	0.0877
OG0003377	trachelipus	hyloniscus	0.2304	2.8462	0.0810
OG0003378	trachelipus	trichoniscus	0.2562	1.5652	0.1637
OG0003378	trachelipus	hyloniscus	0.2254	1.4496	0.1555
OG0003379	trachelipus	trichoniscus	0.0331	1.5097	0.0219
OG0003379	trachelipus	hyloniscus	0.0160	0.9592	0.0167
OG0003380	trachelipus	trichoniscus	0.1732	2.0939	0.0827
OG0003380	trachelipus	hyloniscus	0.1539	2.3468	0.0656
OG0003381	trachelipus	trichoniscus	0.4342	2.3890	0.1818
OG0003381	trachelipus	hyloniscus	0.4387	1.7303	0.2535
OG0003383	trachelipus	trichoniscus	0.0409	1.7837	0.0229
OG0003383	trachelipus	hyloniscus	0.0406	1.4981	0.0271
OG0003384	trachelipus	trichoniscus	0.2222	1.5597	0.1424
OG0003384	trachelipus	hyloniscus	0.1940	1.4560	0.1332
OG0003385	trachelipus	trichoniscus	0.4992	4.4176	0.1130
OG0003385	trachelipus	hyloniscus	0.5192	1.8437	0.2816
OG0003386	trachelipus	trichoniscus	0.0415	0.9678	0.0429
OG0003386	trachelipus	hyloniscus	0.1129	1.9517	0.0578
OG0003387	trachelipus	trichoniscus	0.1967	2.3626	0.0833
OG0003387	trachelipus	hyloniscus	0.1941	1.9423	0.0999
OG0003388	trachelipus	trichoniscus	0.4211	62.1551	0.0068
OG0003388	trachelipus	hyloniscus	0.3065	1.3865	0.2211
OG0003389	trachelipus	trichoniscus	0.2909	2.6926	0.1080
OG0003389	trachelipus	hyloniscus	0.2610	2.4995	0.1044
OG0003390	trachelipus	trichoniscus	0.0948	2.4475	0.0387
OG0003390	trachelipus	hyloniscus	0.0995	2.2678	0.0439
OG0003391	trachelipus	trichoniscus	0.0810	1.1090	0.0730
OG0003391	trachelipus	hyloniscus	0.0980	1.7592	0.0557
OG0003392	trachelipus	trichoniscus	0.0407	1.0405	0.0391
OG0003392	trachelipus	hyloniscus	0.0706	1.9304	0.0366
OG0003393	trachelipus	trichoniscus	0.1022	2.1663	0.0472
OG0003393	trachelipus	hyloniscus	0.1009	2.6858	0.0376
OG0003394	trachelipus	trichoniscus	0.2174	1.7421	0.1248
OG0003394	trachelipus	hyloniscus	0.2310	1.7936	0.1288
OG0003395	trachelipus	trichoniscus	0.0944	2.1401	0.0441
OG0003395	trachelipus	hyloniscus	0.0595	1.0212	0.0582
OG0003396	trachelipus	trichoniscus	0.6765	2.1023	0.3218
OG0003396	trachelipus	hyloniscus	0.6357	2.0569	0.3091
OG0003397	trachelipus	trichoniscus	0.4158	60.5168	0.0069
OG0003397	trachelipus	hyloniscus	0.3918	2.4647	0.1590
OG0003398	trachelipus	trichoniscus	0.2212	1.7161	0.1289
OG0003398	trachelipus	hyloniscus	0.2274	2.1759	0.1045
OG0003399	trachelipus	trichoniscus	0.1190	1.5229	0.0781
OG0003399	trachelipus	hyloniscus	0.2032	2.3211	0.0876
OG0003400	trachelipus	trichoniscus	0.1956	2.5531	0.0766
OG0003400	trachelipus	hyloniscus	0.1772	2.1114	0.0839
OG0003401	trachelipus	trichoniscus	0.1697	2.0687	0.0820
OG0003401	trachelipus	hyloniscus	0.1658	1.7639	0.0940
OG0003402	trachelipus	trichoniscus	0.0883	2.5833	0.0342
OG0003402	trachelipus	hyloniscus	0.0493	1.0824	0.0455
OG0003403	trachelipus	trichoniscus	0.2570	2.3474	0.1095
OG0003403	trachelipus	hyloniscus	0.2654	2.0710	0.1281
OG0003404	trachelipus	trichoniscus	0.4364	2.4718	0.1766
OG0003404	trachelipus	hyloniscus	0.4260	2.5557	0.1667
OG0003405	trachelipus	trichoniscus	0.1442	2.4372	0.0592
OG0003405	trachelipus	hyloniscus	0.1404	2.0410	0.0688
OG0003406	trachelipus	trichoniscus	0.2070	1.7410	0.1189
OG0003406	trachelipus	hyloniscus	0.1886	1.8949	0.0996
OG0003407	trachelipus	trichoniscus	0.0678	2.1857	0.0310
OG0003407	trachelipus	hyloniscus	0.0669	2.1981	0.0304
OG0003408	trachelipus	trichoniscus	0.5797	2.4481	0.2368
OG0003408	trachelipus	hyloniscus	0.5331	2.7640	0.1929
OG0003409	trachelipus	trichoniscus	0.0780	2.3830	0.0327
OG0003409	trachelipus	hyloniscus	0.0706	2.7985	0.0252
OG0003411	trachelipus	trichoniscus	0.0910	2.2411	0.0406
OG0003411	trachelipus	hyloniscus	0.0828	1.9981	0.0415
OG0003412	trachelipus	trichoniscus	0.1679	2.1466	0.0782
OG0003412	trachelipus	hyloniscus	0.1701	2.0395	0.0834
OG0003413	trachelipus	trichoniscus	0.1919	2.1131	0.0908
OG0003413	trachelipus	hyloniscus	0.0786	1.2802	0.0614
OG0003414	trachelipus	trichoniscus	0.3860	2.1166	0.1823
OG0003414	trachelipus	hyloniscus	0.3712	2.1646	0.1715
OG0003415	trachelipus	trichoniscus	0.0643	2.6157	0.0246
OG0003415	trachelipus	hyloniscus	0.0604	2.7844	0.0217
OG0003416	trachelipus	trichoniscus	0.3014	2.1487	0.1402
OG0003416	trachelipus	hyloniscus	0.3286	1.4587	0.2253
OG0003417	trachelipus	trichoniscus	0.2261	2.6811	0.0843
OG0003417	trachelipus	hyloniscus	0.1182	1.7314	0.0683
OG0003418	trachelipus	trichoniscus	0.1554	1.1078	0.1403
OG0003418	trachelipus	hyloniscus	0.3153	1.6172	0.1949
OG0003419	trachelipus	trichoniscus	0.0569	2.2647	0.0251
OG0003419	trachelipus	hyloniscus	0.0356	1.1397	0.0312
OG0003420	trachelipus	trichoniscus	0.0651	3.2542	0.0200
OG0003420	trachelipus	hyloniscus	0.0541	2.3355	0.0232
OG0003421	trachelipus	trichoniscus	0.5076	1.6883	0.3007
OG0003421	trachelipus	hyloniscus	0.3964	1.8889	0.2099
OG0003422	trachelipus	trichoniscus	0.1159	1.5295	0.0758
OG0003422	trachelipus	hyloniscus	0.1636	2.2482	0.0728
OG0003423	trachelipus	trichoniscus	0.0624	1.7244	0.0362
OG0003423	trachelipus	hyloniscus	0.0767	0.9122	0.0841
OG0003424	trachelipus	trichoniscus	0.0926	1.9589	0.0473
OG0003424	trachelipus	hyloniscus	0.0957	2.1880	0.0437
OG0003425	trachelipus	trichoniscus	0.2728	2.3227	0.1174
OG0003425	trachelipus	hyloniscus	0.2435	3.2836	0.0741
OG0003426	trachelipus	trichoniscus	0.1433	2.3864	0.0600
OG0003426	trachelipus	hyloniscus	0.1329	2.0483	0.0649
OG0003427	trachelipus	trichoniscus	0.2520	2.3843	0.1057
OG0003427	trachelipus	hyloniscus	0.2115	1.3449	0.1573
OG0003428	trachelipus	trichoniscus	0.0701	1.8623	0.0377
OG0003428	trachelipus	hyloniscus	0.0395	1.0313	0.0383
OG0003429	trachelipus	trichoniscus	0.0715	1.4038	0.0509
OG0003429	trachelipus	hyloniscus	0.0783	1.3838	0.0566
OG0003430	trachelipus	trichoniscus	0.2249	2.7511	0.0817
OG0003430	trachelipus	hyloniscus	0.2184	2.6086	0.0837
OG0003431	trachelipus	trichoniscus	0.2033	1.0858	0.1872
OG0003431	trachelipus	hyloniscus	0.2057	1.3850	0.1486
OG0003432	trachelipus	trichoniscus	0.1924	1.8024	0.1068
OG0003432	trachelipus	hyloniscus	0.1673	1.7962	0.0932
OG0003433	trachelipus	trichoniscus	0.1923	2.1860	0.0880
OG0003433	trachelipus	hyloniscus	0.1729	2.5769	0.0671
OG0003434	trachelipus	trichoniscus	0.0379	1.8163	0.0209
OG0003434	trachelipus	hyloniscus	0.0411	1.9751	0.0208
OG0003435	trachelipus	trichoniscus	0.0909	63.8111	0.0014
OG0003435	trachelipus	hyloniscus	0.0889	2.8899	0.0308
OG0003436	trachelipus	trichoniscus	0.1696	2.0463	0.0829
OG0003436	trachelipus	hyloniscus	0.0902	1.4634	0.0616
OG0003437	trachelipus	trichoniscus	0.0352	1.0090	0.0349
OG0003437	trachelipus	hyloniscus	0.0490	2.0562	0.0238
OG0003438	trachelipus	trichoniscus	0.0835	1.8246	0.0458
OG0003438	trachelipus	hyloniscus	0.0716	2.0591	0.0348
OG0003439	trachelipus	trichoniscus	0.1729	2.3978	0.0721
OG0003439	trachelipus	hyloniscus	0.1644	2.3155	0.0710
OG0003440	trachelipus	trichoniscus	0.3191	1.8153	0.1758
OG0003440	trachelipus	hyloniscus	0.3046	2.2090	0.1379
OG0003441	trachelipus	trichoniscus	0.2824	1.4169	0.1993
OG0003441	trachelipus	hyloniscus	0.3613	1.6686	0.2165
OG0003442	trachelipus	trichoniscus	0.1000	1.1940	0.0837
OG0003442	trachelipus	hyloniscus	0.1232	1.9354	0.0637
OG0003443	trachelipus	trichoniscus	0.2551	2.0800	0.1226
OG0003443	trachelipus	hyloniscus	0.2562	1.7718	0.1446
OG0003444	trachelipus	trichoniscus	0.0793	2.5708	0.0309
OG0003444	trachelipus	hyloniscus	0.0793	2.5109	0.0316
OG0003445	trachelipus	trichoniscus	0.0319	1.3415	0.0237
OG0003445	trachelipus	hyloniscus	0.0201	0.7717	0.0261
OG0003446	trachelipus	trichoniscus	0.0626	1.4332	0.0437
OG0003446	trachelipus	hyloniscus	0.1582	2.0118	0.0786
OG0003447	trachelipus	trichoniscus	0.2825	1.9035	0.1484
OG0003447	trachelipus	hyloniscus	0.2979	1.8923	0.1574
OG0003448	trachelipus	trichoniscus	0.0746	1.4867	0.0502
OG0003448	trachelipus	hyloniscus	0.0745	1.6803	0.0443
OG0003449	trachelipus	trichoniscus	0.3586	2.6848	0.1336
OG0003449	trachelipus	hyloniscus	0.3493	2.3270	0.1501
OG0003450	trachelipus	trichoniscus	0.0334	2.1358	0.0156
OG0003450	trachelipus	hyloniscus	0.0327	1.7785	0.0184
OG0003451	trachelipus	trichoniscus	0.1203	1.1093	0.1084
OG0003451	trachelipus	hyloniscus	0.2151	2.2154	0.0971
OG0003452	trachelipus	trichoniscus	0.0825	1.4302	0.0577
[truncated: 9,137 more rows]
