# Supplementary material for: Patterns of molecular evolution in a parthenogenic terrestrial isopod (Trichoniscus pusillus)
Source: PeerJ. 2024 Jul 23;12:e17780. doi: 10.7717/peerj.17780 (PMC11276757; doi:10.7717/peerj.17780)
Supplement: Supplemental Information 2 [file peerj-12-17780-s002.zip › Yarbrough_Chandler_Code/6_orthofinder_dnds/6A_orthofinder_main_full.sh]

#!/bin/bash

#SBATCH -J OFmain_full
#SBATCH -o OFmain_full_%j.txt
#SBATCH -e OFmain_full_%j.err
#SBATCH -p node #submit to the regular
#SBATCH --nodes=1 #number of requested nodes
#SBATCH --mem=64gb #memory per node
#SBATCH --ntasks-per-node=8 #number of tasks per node
#SBATCH --mail-type=ALL #send email for ALL, BEGIN, END, or FAIL
#SBATCH --mail-user=christopher.chandler@oswego.edu #the email address for job-related emails

#############################################

#add orthofinder to path
export PATH=${PATH}:/home/Christopher.chandler/tools/OrthoFinder

ASSEMBLY=main
ANNOTATION=full

ANNOTATION_DIR=/home/Christopher.chandler/trichoniscus/coding_predictions

#####################################################
#####################################################

cd ${HOME}/trichoniscus/
mkdir -p orthofinder
cd orthofinder

mkdir -p ${ASSEMBLY}_${ANNOTATION}
cd ${ASSEMBLY}_${ANNOTATION}

mkdir -p data

#gather the assemblies
for SPECIES in hyloniscus trichoniscus trachelipus
do
  cp ${ANNOTATION_DIR}/predictions_${SPECIES}_${ASSEMBLY}_${ANNOTATION}/PEP_sequences.fa data/${SPECIES}.fa
done

orthofinder -t 8 \
            -a 8 \
            -X \
            -f data
