# Supplementary material for: Patterns of molecular evolution in a parthenogenic terrestrial isopod (Trichoniscus pusillus)
Source: PeerJ. 2024 Jul 23;12:e17780. doi: 10.7717/peerj.17780 (PMC11276757; doi:10.7717/peerj.17780)
Supplement: Supplemental Information 2 [file peerj-12-17780-s002.zip › Yarbrough_Chandler_Code/6_orthofinder_dnds/compiled_pairwise_dnds_cf3.txt]

gene	sp1	sp2	dN	dS	dNdS_ratio
OG0002435	trachelipus	trichoniscus	0.0482	4.1256	0.0117
OG0002435	trachelipus	hyloniscus	0.0325	1.2973	0.0251
OG0002436	trachelipus	trichoniscus	0.2951	5.0150	0.0588
OG0002436	trachelipus	hyloniscus	0.2810	5.4534	0.0515
OG0002437	trachelipus	trichoniscus	0.0508	3.4738	0.0146
OG0002437	trachelipus	hyloniscus	0.0541	3.5474	0.0153
OG0002438	trachelipus	trichoniscus	0.0466	3.8067	0.0122
OG0002438	trachelipus	hyloniscus	0.0434	3.6712	0.0118
OG0002439	trachelipus	trichoniscus	0.3815	10.8710	0.0351
OG0002439	trachelipus	hyloniscus	0.3325	3.3384	0.0996
OG0002440	trachelipus	trichoniscus	0.0511	4.2861	0.0119
OG0002440	trachelipus	hyloniscus	0.0325	1.6495	0.0197
OG0002442	trachelipus	trichoniscus	0.0607	1.9688	0.0308
OG0002442	trachelipus	hyloniscus	0.1274	5.3839	0.0237
OG0002443	trachelipus	trichoniscus	0.0461	4.5771	0.0101
OG0002443	trachelipus	hyloniscus	0.0235	1.8498	0.0127
OG0002444	trachelipus	trichoniscus	0.2877	8.0297	0.0358
OG0002444	trachelipus	hyloniscus	0.2741	7.4221	0.0369
OG0002445	trachelipus	trichoniscus	0.1013	4.0160	0.0252
OG0002445	trachelipus	hyloniscus	0.1019	4.4282	0.0230
OG0002446	trachelipus	trichoniscus	0.1466	6.2054	0.0236
OG0002446	trachelipus	hyloniscus	0.1394	5.7511	0.0242
OG0002447	trachelipus	trichoniscus	0.0895	1.5163	0.0590
OG0002447	trachelipus	hyloniscus	0.1469	4.8807	0.0301
OG0002448	trachelipus	trichoniscus	0.2013	8.3454	0.0241
OG0002448	trachelipus	hyloniscus	0.2001	8.3801	0.0239
OG0002449	trachelipus	trichoniscus	0.1082	7.9015	0.0137
OG0002449	trachelipus	hyloniscus	0.1041	5.4882	0.0190
OG0002450	trachelipus	trichoniscus	0.2841	11.4537	0.0248
OG0002450	trachelipus	hyloniscus	0.2900	11.3809	0.0255
OG0002451	trachelipus	trichoniscus	0.1105	5.0479	0.0219
OG0002451	trachelipus	hyloniscus	0.1060	4.9593	0.0214
OG0002452	trachelipus	trichoniscus	0.2325	7.9795	0.0291
OG0002452	trachelipus	hyloniscus	0.2585	7.5406	0.0343
OG0002453	trachelipus	trichoniscus	0.5122	7.3924	0.0693
OG0002453	trachelipus	hyloniscus	0.5259	5.2701	0.0998
OG0002454	trachelipus	trichoniscus	0.0988	9.1495	0.0108
OG0002454	trachelipus	hyloniscus	0.0925	9.8784	0.0094
OG0002455	trachelipus	trichoniscus	0.2848	3.1034	0.0918
OG0002455	trachelipus	hyloniscus	0.4350	10.5977	0.0410
OG0002456	trachelipus	trichoniscus	0.5302	7.7800	0.0682
OG0002456	trachelipus	hyloniscus	0.5181	5.3186	0.0974
OG0002457	trachelipus	trichoniscus	0.2326	2.9507	0.0788
OG0002457	trachelipus	hyloniscus	0.2328	2.2633	0.1029
OG0002458	trachelipus	trichoniscus	0.0707	5.4819	0.0129
OG0002458	trachelipus	hyloniscus	0.0690	5.2533	0.0131
OG0002459	trachelipus	trichoniscus	0.0976	5.2061	0.0187
OG0002459	trachelipus	hyloniscus	0.0940	5.3123	0.0177
OG0002460	trachelipus	trichoniscus	0.3510	10.7979	0.0325
OG0002460	trachelipus	hyloniscus	0.3247	6.6228	0.0490
OG0002461	trachelipus	trichoniscus	1.2420	26.8093	0.0463
OG0002461	trachelipus	hyloniscus	1.2877	20.7435	0.0621
OG0002462	trachelipus	trichoniscus	0.0230	1.4065	0.0164
OG0002462	trachelipus	hyloniscus	0.0450	5.9191	0.0076
OG0002463	trachelipus	trichoniscus	0.2809	2.1083	0.1332
OG0002463	trachelipus	hyloniscus	0.3635	6.3437	0.0573
OG0002464	trachelipus	trichoniscus	0.1670	6.3684	0.0262
OG0002464	trachelipus	hyloniscus	0.1079	7.4521	0.0145
OG0002465	trachelipus	trichoniscus	0.0085	1.3615	0.0063
OG0002465	trachelipus	hyloniscus	0.0189	3.2359	0.0058
OG0002466	trachelipus	trichoniscus	0.0924	2.7510	0.0336
OG0002466	trachelipus	hyloniscus	0.0975	3.3761	0.0289
OG0002467	trachelipus	trichoniscus	0.3781	72.9180	0.0052
OG0002467	trachelipus	hyloniscus	0.3793	19.5564	0.0194
OG0002468	trachelipus	trichoniscus	0.1745	4.8282	0.0361
OG0002468	trachelipus	hyloniscus	0.1741	4.8133	0.0362
OG0002469	trachelipus	trichoniscus	0.2030	6.4505	0.0315
OG0002469	trachelipus	hyloniscus	0.2144	4.7668	0.0450
OG0002470	trachelipus	trichoniscus	0.1458	8.0146	0.0182
OG0002470	trachelipus	hyloniscus	0.1369	6.0737	0.0225
OG0002471	trachelipus	trichoniscus	0.0541	1.7602	0.0307
OG0002471	trachelipus	hyloniscus	0.0921	4.1942	0.0219
OG0002472	trachelipus	trichoniscus	0.0532	5.9323	0.0090
OG0002472	trachelipus	hyloniscus	0.0572	5.8204	0.0098
OG0002473	trachelipus	trichoniscus	0.4666	9.2783	0.0503
OG0002473	trachelipus	hyloniscus	0.6695	9.3205	0.0718
OG0002474	trachelipus	trichoniscus	0.0566	4.2525	0.0133
OG0002474	trachelipus	hyloniscus	0.0555	3.5108	0.0158
OG0002475	trachelipus	trichoniscus	0.2472	4.7123	0.0525
OG0002475	trachelipus	hyloniscus	0.2312	6.8485	0.0338
OG0002476	trachelipus	trichoniscus	0.2464	11.6031	0.0212
OG0002476	trachelipus	hyloniscus	0.2233	17.5340	0.0127
OG0002477	trachelipus	trichoniscus	0.1704	4.7494	0.0359
OG0002477	trachelipus	hyloniscus	0.1616	4.2316	0.0382
OG0002478	trachelipus	trichoniscus	0.2857	5.5819	0.0512
OG0002478	trachelipus	hyloniscus	0.2906	4.0465	0.0718
OG0002479	trachelipus	trichoniscus	0.0877	4.2320	0.0207
OG0002479	trachelipus	hyloniscus	0.0873	3.7032	0.0236
OG0002480	trachelipus	trichoniscus	0.1251	3.0444	0.0411
OG0002480	trachelipus	hyloniscus	0.0867	1.3538	0.0640
OG0002481	trachelipus	trichoniscus	0.0411	7.1837	0.0057
OG0002481	trachelipus	hyloniscus	0.0431	6.6970	0.0064
OG0002482	trachelipus	trichoniscus	0.0750	4.9264	0.0152
OG0002482	trachelipus	hyloniscus	0.0658	3.1844	0.0207
OG0002483	trachelipus	trichoniscus	0.1357	5.8807	0.0231
OG0002483	trachelipus	hyloniscus	0.1274	5.7877	0.0220
OG0002484	trachelipus	trichoniscus	0.2726	6.4553	0.0422
OG0002484	trachelipus	hyloniscus	0.2500	4.5849	0.0545
OG0002485	trachelipus	trichoniscus	0.0937	1.8695	0.0501
OG0002485	trachelipus	hyloniscus	0.1722	9.7304	0.0177
OG0002486	trachelipus	trichoniscus	0.0617	1.8112	0.0341
OG0002486	trachelipus	hyloniscus	0.0976	4.5635	0.0214
OG0002487	trachelipus	trichoniscus	0.6381	13.6338	0.0468
OG0002487	trachelipus	hyloniscus	0.7663	3.4825	0.2201
OG0002488	trachelipus	trichoniscus	0.0687	5.9806	0.0115
OG0002488	trachelipus	hyloniscus	0.0645	3.9300	0.0164
OG0002489	trachelipus	trichoniscus	0.0919	6.7184	0.0137
OG0002489	trachelipus	hyloniscus	0.0959	4.7365	0.0202
OG0002490	trachelipus	trichoniscus	2.2866	55.6575	0.0411
OG0002490	trachelipus	hyloniscus	2.2012	50.0012	0.0440
OG0002491	trachelipus	trichoniscus	0.0502	4.1283	0.0122
OG0002491	trachelipus	hyloniscus	0.0564	3.8347	0.0147
OG0002492	trachelipus	trichoniscus	0.2959	11.3116	0.0262
OG0002492	trachelipus	hyloniscus	0.2993	17.2567	0.0173
OG0002493	trachelipus	trichoniscus	0.1332	1.5439	0.0863
OG0002493	trachelipus	hyloniscus	0.2236	4.6659	0.0479
OG0002494	trachelipus	trichoniscus	0.2910	6.5577	0.0444
OG0002494	trachelipus	hyloniscus	0.2765	5.6711	0.0488
OG0002495	trachelipus	trichoniscus	0.3175	10.6195	0.0299
OG0002495	trachelipus	hyloniscus	0.3133	9.4000	0.0333
OG0002496	trachelipus	trichoniscus	0.0375	3.6538	0.0103
OG0002496	trachelipus	hyloniscus	0.0307	2.4380	0.0126
OG0002497	trachelipus	trichoniscus	0.3631	6.6267	0.0548
OG0002497	trachelipus	hyloniscus	0.3461	7.5460	0.0459
OG0002498	trachelipus	trichoniscus	0.1205	8.1925	0.0147
OG0002498	trachelipus	hyloniscus	0.1195	9.8404	0.0121
OG0002499	trachelipus	trichoniscus	0.0773	2.6202	0.0295
OG0002499	trachelipus	hyloniscus	0.0765	3.0825	0.0248
OG0002500	trachelipus	trichoniscus	0.1857	4.2612	0.0436
OG0002500	trachelipus	hyloniscus	0.1789	3.8857	0.0460
OG0002501	trachelipus	trichoniscus	0.0566	5.5688	0.0102
OG0002501	trachelipus	hyloniscus	0.0565	4.4597	0.0127
OG0002502	trachelipus	trichoniscus	0.1226	9.5235	0.0129
OG0002502	trachelipus	hyloniscus	0.1074	7.6624	0.0140
OG0002503	trachelipus	trichoniscus	0.1113	5.9914	0.0186
OG0002503	trachelipus	hyloniscus	0.1125	4.4161	0.0255
OG0002504	trachelipus	trichoniscus	0.7476	9.8419	0.0760
OG0002504	trachelipus	hyloniscus	0.7292	9.3030	0.0784
OG0002505	trachelipus	trichoniscus	10.9288	24.6048	0.4442
OG0002505	trachelipus	hyloniscus	3.7885	8.9036	0.4255
OG0002506	trachelipus	trichoniscus	0.1624	4.9930	0.0325
OG0002506	trachelipus	hyloniscus	0.1553	5.1402	0.0302
OG0002507	trachelipus	trichoniscus	0.0102	2.0929	0.0049
OG0002507	trachelipus	hyloniscus	0.0181	5.3017	0.0034
OG0002508	trachelipus	trichoniscus	0.0591	2.8723	0.0206
OG0002508	trachelipus	hyloniscus	0.0579	3.2074	0.0181
OG0002509	trachelipus	trichoniscus	0.3505	8.1943	0.0428
OG0002509	trachelipus	hyloniscus	0.3442	7.7649	0.0443
OG0002510	trachelipus	trichoniscus	0.0344	5.5646	0.0062
OG0002510	trachelipus	hyloniscus	0.0332	10.3060	0.0032
OG0002511	trachelipus	trichoniscus	0.0166	4.0408	0.0041
OG0002511	trachelipus	hyloniscus	0.0156	4.1874	0.0037
OG0002512	trachelipus	trichoniscus	0.4373	12.4351	0.0352
OG0002512	trachelipus	hyloniscus	0.4160	9.5703	0.0435
OG0002513	trachelipus	trichoniscus	0.3111	26.9996	0.0115
OG0002513	trachelipus	hyloniscus	0.4064	78.8862	0.0052
OG0002514	trachelipus	trichoniscus	0.2314	4.1856	0.0553
OG0002514	trachelipus	hyloniscus	0.2087	4.9321	0.0423
OG0002515	trachelipus	trichoniscus	0.2714	7.1215	0.0381
OG0002515	trachelipus	hyloniscus	0.2687	10.5260	0.0255
OG0002516	trachelipus	trichoniscus	0.2033	4.7638	0.0427
OG0002516	trachelipus	hyloniscus	0.1822	6.2210	0.0293
OG0002517	trachelipus	trichoniscus	0.0122	3.3137	0.0037
OG0002517	trachelipus	hyloniscus	0.0115	2.5165	0.0046
OG0002518	trachelipus	trichoniscus	0.0539	3.1482	0.0171
OG0002518	trachelipus	hyloniscus	0.0309	1.6108	0.0192
OG0002519	trachelipus	trichoniscus	0.0560	5.4637	0.0103
OG0002519	trachelipus	hyloniscus	0.0467	3.4143	0.0137
OG0002520	trachelipus	trichoniscus	0.2784	8.4688	0.0329
OG0002520	trachelipus	hyloniscus	0.2680	6.6405	0.0404
OG0002521	trachelipus	trichoniscus	0.3027	6.1812	0.0490
OG0002521	trachelipus	hyloniscus	0.2933	5.4718	0.0536
OG0002522	trachelipus	trichoniscus	0.0309	1.3488	0.0229
OG0002522	trachelipus	hyloniscus	0.0578	3.4151	0.0169
OG0002523	trachelipus	trichoniscus	0.1718	7.1456	0.0240
OG0002523	trachelipus	hyloniscus	0.1749	6.2905	0.0278
OG0002524	trachelipus	trichoniscus	0.0364	2.8980	0.0126
OG0002524	trachelipus	hyloniscus	0.0358	3.4405	0.0104
OG0002525	trachelipus	trichoniscus	0.1306	6.5757	0.0199
OG0002525	trachelipus	hyloniscus	0.1223	8.0268	0.0152
OG0002526	trachelipus	trichoniscus	0.1033	3.0757	0.0336
OG0002526	trachelipus	hyloniscus	0.0726	1.7808	0.0407
OG0002527	trachelipus	trichoniscus	0.0857	3.2321	0.0265
OG0002527	trachelipus	hyloniscus	0.0250	1.7129	0.0146
OG0002528	trachelipus	trichoniscus	0.1050	4.4708	0.0235
OG0002528	trachelipus	hyloniscus	0.0958	4.4919	0.0213
OG0002529	trachelipus	trichoniscus	0.1143	8.0325	0.0142
OG0002529	trachelipus	hyloniscus	0.0689	2.3596	0.0292
OG0002530	trachelipus	trichoniscus	0.2113	10.8151	0.0195
OG0002530	trachelipus	hyloniscus	0.1204	2.2503	0.0535
OG0002531	trachelipus	trichoniscus	0.3681	7.7238	0.0477
OG0002531	trachelipus	hyloniscus	0.3870	21.3114	0.0182
OG0002532	trachelipus	trichoniscus	0.2006	2.8589	0.0702
OG0002532	trachelipus	hyloniscus	0.1862	2.8937	0.0644
OG0002533	trachelipus	trichoniscus	0.2994	7.1877	0.0417
OG0002533	trachelipus	hyloniscus	0.2998	6.4160	0.0467
OG0002534	trachelipus	trichoniscus	0.2777	8.9804	0.0309
OG0002534	trachelipus	hyloniscus	0.2461	12.4429	0.0198
OG0002535	trachelipus	trichoniscus	0.0153	1.7562	0.0087
OG0002535	trachelipus	hyloniscus	0.0314	3.7863	0.0083
OG0002536	trachelipus	trichoniscus	0.0900	4.3462	0.0207
OG0002536	trachelipus	hyloniscus	0.0938	3.1880	0.0294
OG0002537	trachelipus	trichoniscus	0.3087	2.1174	0.1458
OG0002537	trachelipus	hyloniscus	0.3271	5.1191	0.0639
OG0002539	trachelipus	trichoniscus	0.0198	5.0813	0.0039
OG0002539	trachelipus	hyloniscus	0.0133	1.9392	0.0069
OG0002540	trachelipus	trichoniscus	0.1913	3.5990	0.0531
OG0002540	trachelipus	hyloniscus	0.1851	3.7270	0.0497
OG0002541	trachelipus	trichoniscus	0.0817	4.8297	0.0169
OG0002541	trachelipus	hyloniscus	0.0749	4.3395	0.0173
OG0002542	trachelipus	trichoniscus	0.2062	9.0457	0.0228
OG0002542	trachelipus	hyloniscus	0.1308	2.4152	0.0542
OG0002543	trachelipus	trichoniscus	0.0700	1.6738	0.0418
OG0002543	trachelipus	hyloniscus	0.1767	6.7729	0.0261
OG0002544	trachelipus	trichoniscus	0.0395	4.3624	0.0091
OG0002544	trachelipus	hyloniscus	0.0371	4.3179	0.0086
OG0002545	trachelipus	trichoniscus	0.1079	3.9069	0.0276
OG0002545	trachelipus	hyloniscus	0.1049	4.2526	0.0247
OG0002546	trachelipus	trichoniscus	0.0638	2.3156	0.0275
OG0002546	trachelipus	hyloniscus	0.0817	6.5418	0.0125
OG0002547	trachelipus	trichoniscus	0.1874	80.3002	0.0023
OG0002547	trachelipus	hyloniscus	0.1785	13.1424	0.0136
OG0002548	trachelipus	trichoniscus	0.3308	24.2270	0.0137
OG0002548	trachelipus	hyloniscus	0.3349	8.7097	0.0385
OG0002549	trachelipus	trichoniscus	0.1645	4.2775	0.0385
OG0002549	trachelipus	hyloniscus	0.1590	3.6772	0.0433
OG0002550	trachelipus	trichoniscus	0.0743	9.1741	0.0081
OG0002550	trachelipus	hyloniscus	0.0676	5.8225	0.0116
OG0002551	trachelipus	trichoniscus	0.4363	11.9833	0.0364
OG0002551	trachelipus	hyloniscus	0.4147	9.8959	0.0419
OG0002552	trachelipus	trichoniscus	0.1591	2.4286	0.0655
OG0002552	trachelipus	hyloniscus	0.2461	4.6041	0.0535
OG0002553	trachelipus	trichoniscus	0.3286	10.6298	0.0309
OG0002553	trachelipus	hyloniscus	0.3521	9.7409	0.0361
OG0002554	trachelipus	trichoniscus	0.0665	3.1002	0.0214
OG0002554	trachelipus	hyloniscus	0.1034	5.5325	0.0187
OG0002555	trachelipus	trichoniscus	0.3436	5.3094	0.0647
OG0002555	trachelipus	hyloniscus	0.2894	5.9909	0.0483
OG0002556	trachelipus	trichoniscus	0.1664	4.7588	0.0350
OG0002556	trachelipus	hyloniscus	0.1512	5.3057	0.0285
OG0002557	trachelipus	trichoniscus	0.0933	5.6428	0.0165
OG0002557	trachelipus	hyloniscus	0.0789	5.0169	0.0157
OG0002558	trachelipus	trichoniscus	0.4435	5.6017	0.0792
OG0002558	trachelipus	hyloniscus	0.2683	2.0643	0.1300
OG0002559	trachelipus	trichoniscus	0.2003	9.5830	0.0209
OG0002559	trachelipus	hyloniscus	0.2010	7.2138	0.0279
OG0002560	trachelipus	trichoniscus	0.0751	5.7363	0.0131
OG0002560	trachelipus	hyloniscus	0.1324	12.0855	0.0110
OG0002561	trachelipus	trichoniscus	0.4043	7.2035	0.0561
OG0002561	trachelipus	hyloniscus	0.4067	11.7261	0.0347
OG0002562	trachelipus	trichoniscus	0.2359	8.5930	0.0275
OG0002562	trachelipus	hyloniscus	0.2393	5.8545	0.0409
OG0002563	trachelipus	trichoniscus	0.1157	3.7150	0.0311
OG0002563	trachelipus	hyloniscus	0.1208	3.5685	0.0338
OG0002564	trachelipus	trichoniscus	0.1936	3.9931	0.0485
OG0002564	trachelipus	hyloniscus	0.2003	3.4750	0.0576
OG0002565	trachelipus	trichoniscus	0.0695	3.3362	0.0208
OG0002565	trachelipus	hyloniscus	0.0646	3.3121	0.0195
OG0002566	trachelipus	trichoniscus	0.1104	6.7466	0.0164
OG0002566	trachelipus	hyloniscus	0.1087	6.1822	0.0176
OG0002567	trachelipus	trichoniscus	0.0712	3.2051	0.0222
OG0002567	trachelipus	hyloniscus	0.0473	1.5141	0.0313
OG0002568	trachelipus	trichoniscus	0.2126	5.0773	0.0419
OG0002568	trachelipus	hyloniscus	0.2254	6.3191	0.0357
OG0002569	trachelipus	trichoniscus	0.0470	3.7186	0.0126
OG0002569	trachelipus	hyloniscus	0.0421	4.0379	0.0104
OG0002570	trachelipus	trichoniscus	0.0837	5.7580	0.0145
OG0002570	trachelipus	hyloniscus	0.0903	11.8195	0.0076
OG0002571	trachelipus	trichoniscus	0.0262	1.8531	0.0141
OG0002571	trachelipus	hyloniscus	0.0449	8.9383	0.0050
OG0002572	trachelipus	trichoniscus	0.2809	15.1591	0.0185
OG0002572	trachelipus	hyloniscus	0.2660	11.6170	0.0229
OG0002573	trachelipus	trichoniscus	0.0826	3.4628	0.0239
OG0002573	trachelipus	hyloniscus	0.1284	14.7320	0.0087
OG0002574	trachelipus	trichoniscus	0.0979	7.6433	0.0128
OG0002574	trachelipus	hyloniscus	0.0979	4.3347	0.0226
OG0002575	trachelipus	trichoniscus	0.1468	12.3650	0.0119
OG0002575	trachelipus	hyloniscus	0.1483	5.0989	0.0291
OG0002576	trachelipus	trichoniscus	0.1139	5.8603	0.0194
OG0002576	trachelipus	hyloniscus	0.1111	10.3238	0.0108
OG0002577	trachelipus	trichoniscus	0.3924	9.8601	0.0398
OG0002577	trachelipus	hyloniscus	0.3811	9.3687	0.0407
OG0002578	trachelipus	trichoniscus	0.0673	5.4409	0.0124
OG0002578	trachelipus	hyloniscus	0.0377	1.9482	0.0194
OG0002579	trachelipus	trichoniscus	0.1662	16.7483	0.0099
OG0002579	trachelipus	hyloniscus	0.1541	13.5760	0.0114
OG0002580	trachelipus	trichoniscus	0.4357	12.2145	0.0357
OG0002580	trachelipus	hyloniscus	0.2724	3.5646	0.0764
OG0002581	trachelipus	trichoniscus	0.3258	11.0029	0.0296
OG0002581	trachelipus	hyloniscus	0.3518	13.0861	0.0269
OG0002582	trachelipus	trichoniscus	0.1491	4.7334	0.0315
OG0002582	trachelipus	hyloniscus	0.1501	3.7237	0.0403
OG0002583	trachelipus	trichoniscus	0.0132	6.5294	0.0020
OG0002583	trachelipus	hyloniscus	0.0134	6.9822	0.0019
OG0002584	trachelipus	trichoniscus	0.4965	16.9974	0.0292
OG0002584	trachelipus	hyloniscus	0.4819	54.7229	0.0088
OG0002585	trachelipus	trichoniscus	0.1216	3.2255	0.0377
OG0002585	trachelipus	hyloniscus	0.1125	2.8730	0.0392
OG0002586	trachelipus	trichoniscus	0.0245	3.4745	0.0070
OG0002586	trachelipus	hyloniscus	0.1075	7.4726	0.0144
OG0002587	trachelipus	trichoniscus	0.1332	18.6242	0.0072
OG0002587	trachelipus	hyloniscus	0.1215	15.5956	0.0078
OG0002588	trachelipus	trichoniscus	0.3152	75.1679	0.0042
OG0002588	trachelipus	hyloniscus	0.3082	18.9694	0.0162
OG0002589	trachelipus	trichoniscus	0.1478	6.2899	0.0235
OG0002589	trachelipus	hyloniscus	0.1364	5.7045	0.0239
OG0002590	trachelipus	trichoniscus	0.0974	9.6079	0.0101
OG0002590	trachelipus	hyloniscus	0.0868	7.8793	0.0110
OG0002591	trachelipus	trichoniscus	0.0959	4.7091	0.0204
OG0002591	trachelipus	hyloniscus	0.0588	1.8425	0.0319
OG0002592	trachelipus	trichoniscus	0.2180	4.2130	0.0518
OG0002592	trachelipus	hyloniscus	0.2199	3.7213	0.0591
OG0002593	trachelipus	trichoniscus	0.0761	1.1709	0.0650
OG0002593	trachelipus	hyloniscus	0.1327	4.1565	0.0319
OG0002594	trachelipus	trichoniscus	0.1190	4.0584	0.0293
OG0002594	trachelipus	hyloniscus	0.1212	4.1848	0.0290
OG0002595	trachelipus	trichoniscus	0.2984	8.1272	0.0367
OG0002595	trachelipus	hyloniscus	0.2311	2.2659	0.1020
OG0002596	trachelipus	trichoniscus	0.2141	6.4829	0.0330
OG0002596	trachelipus	hyloniscus	0.1996	4.5670	0.0437
OG0002597	trachelipus	trichoniscus	0.0900	4.7342	0.0190
OG0002597	trachelipus	hyloniscus	0.0859	5.8043	0.0148
OG0002598	trachelipus	trichoniscus	0.1286	5.3092	0.0242
OG0002598	trachelipus	hyloniscus	0.1131	3.7201	0.0304
OG0002599	trachelipus	trichoniscus	0.0922	4.5908	0.0201
OG0002599	trachelipus	hyloniscus	0.0871	5.2338	0.0166
OG0002600	trachelipus	trichoniscus	0.0456	4.3107	0.0106
OG0002600	trachelipus	hyloniscus	0.0420	3.3120	0.0127
OG0002601	trachelipus	trichoniscus	0.3936	5.2412	0.0751
OG0002601	trachelipus	hyloniscus	0.3935	5.9402	0.0662
OG0002602	trachelipus	trichoniscus	0.3186	11.0906	0.0287
OG0002602	trachelipus	hyloniscus	0.3080	8.6972	0.0354
OG0002603	trachelipus	trichoniscus	0.0316	2.8997	0.0109
OG0002603	trachelipus	hyloniscus	0.0171	1.1764	0.0146
OG0002604	trachelipus	trichoniscus	0.1506	9.1767	0.0164
OG0002604	trachelipus	hyloniscus	0.1484	7.9288	0.0187
OG0002605	trachelipus	trichoniscus	0.1272	1.3268	0.0959
OG0002605	trachelipus	hyloniscus	0.2100	2.5827	0.0813
OG0002606	trachelipus	trichoniscus	0.1537	5.2471	0.0293
OG0002606	trachelipus	hyloniscus	0.1295	9.6060	0.0135
OG0002607	trachelipus	trichoniscus	0.1005	6.9549	0.0144
OG0002607	trachelipus	hyloniscus	0.0977	4.2212	0.0231
OG0002608	trachelipus	trichoniscus	0.2661	23.0323	0.0116
OG0002608	trachelipus	hyloniscus	0.2313	6.0632	0.0381
OG0002609	trachelipus	trichoniscus	0.0835	2.7998	0.0298
OG0002609	trachelipus	hyloniscus	0.0693	3.1556	0.0220
OG0002610	trachelipus	trichoniscus	0.2753	7.5603	0.0364
OG0002610	trachelipus	hyloniscus	0.2640	5.5446	0.0476
OG0002611	trachelipus	trichoniscus	0.1166	3.0871	0.0378
OG0002611	trachelipus	hyloniscus	0.1019	2.7940	0.0365
OG0002612	trachelipus	trichoniscus	0.0920	1.9005	0.0484
OG0002612	trachelipus	hyloniscus	0.1685	8.2933	0.0203
OG0002613	trachelipus	trichoniscus	0.2654	6.1397	0.0432
OG0002613	trachelipus	hyloniscus	0.2430	7.1534	0.0340
OG0002614	trachelipus	trichoniscus	0.5797	6.8629	0.0845
OG0002614	trachelipus	hyloniscus	0.6679	6.2036	0.1077
OG0002615	trachelipus	trichoniscus	0.3479	7.8677	0.0442
OG0002615	trachelipus	hyloniscus	0.3371	10.4426	0.0323
OG0002616	trachelipus	trichoniscus	0.3914	13.7894	0.0284
OG0002616	trachelipus	hyloniscus	0.3052	9.2881	0.0329
OG0002617	trachelipus	trichoniscus	0.3780	9.2820	0.0407
OG0002617	trachelipus	hyloniscus	0.3471	5.4223	0.0640
OG0002618	trachelipus	trichoniscus	0.0902	12.4632	0.0072
OG0002618	trachelipus	hyloniscus	0.0456	2.4306	0.0188
OG0002619	trachelipus	trichoniscus	0.2768	7.3703	0.0376
OG0002619	trachelipus	hyloniscus	0.2590	8.4073	0.0308
OG0002620	trachelipus	trichoniscus	0.2761	5.1433	0.0537
OG0002620	trachelipus	hyloniscus	0.2584	8.7489	0.0295
OG0002621	trachelipus	trichoniscus	0.6107	17.0406	0.0358
OG0002621	trachelipus	hyloniscus	0.4615	82.7390	0.0056
OG0002622	trachelipus	trichoniscus	0.1407	5.2389	0.0269
OG0002622	trachelipus	hyloniscus	0.1020	2.1649	0.0471
OG0002623	trachelipus	trichoniscus	0.2363	6.0839	0.0388
OG0002623	trachelipus	hyloniscus	0.2375	5.5517	0.0428
OG0002624	trachelipus	trichoniscus	0.1280	6.1471	0.0208
OG0002624	trachelipus	hyloniscus	0.1161	5.4352	0.0214
OG0002625	trachelipus	trichoniscus	0.2538	7.6939	0.0330
OG0002625	trachelipus	hyloniscus	0.2587	6.3031	0.0410
OG0002626	trachelipus	trichoniscus	0.4449	2.5472	0.1747
OG0002626	trachelipus	hyloniscus	0.4521	2.3888	0.1892
OG0002627	trachelipus	trichoniscus	0.1180	10.3632	0.0114
OG0002627	trachelipus	hyloniscus	0.1212	7.2531	0.0167
OG0002629	trachelipus	trichoniscus	0.2017	4.4310	0.0455
OG0002629	trachelipus	hyloniscus	0.1911	3.4126	0.0560
OG0002630	trachelipus	trichoniscus	0.4796	18.7842	0.0255
OG0002630	trachelipus	hyloniscus	0.4624	80.9302	0.0057
OG0002631	trachelipus	trichoniscus	0.0711	3.0893	0.0230
OG0002631	trachelipus	hyloniscus	0.0715	2.8261	0.0253
OG0002632	trachelipus	trichoniscus	0.1028	2.9884	0.0344
OG0002632	trachelipus	hyloniscus	0.0490	1.2347	0.0397
OG0002633	trachelipus	trichoniscus	0.2848	9.8473	0.0289
OG0002633	trachelipus	hyloniscus	0.2564	8.2812	0.0310
OG0002634	trachelipus	trichoniscus	0.0180	1.3551	0.0133
OG0002634	trachelipus	hyloniscus	0.0391	6.1167	0.0064
OG0002635	trachelipus	trichoniscus	0.0486	5.0554	0.0096
OG0002635	trachelipus	hyloniscus	0.0518	7.5815	0.0068
OG0002636	trachelipus	trichoniscus	0.1048	4.6452	0.0226
OG0002636	trachelipus	hyloniscus	0.0966	6.6409	0.0145
OG0002637	trachelipus	trichoniscus	0.1998	4.1145	0.0486
OG0002637	trachelipus	hyloniscus	0.1907	6.4842	0.0294
OG0002638	trachelipus	trichoniscus	0.0730	4.6357	0.0158
OG0002638	trachelipus	hyloniscus	0.0749	4.6238	0.0162
OG0002639	trachelipus	trichoniscus	0.0765	4.9502	0.0155
OG0002639	trachelipus	hyloniscus	0.1123	6.3579	0.0177
OG0002640	trachelipus	trichoniscus	0.4835	13.3190	0.0363
OG0002640	trachelipus	hyloniscus	0.4796	17.8755	0.0268
OG0002641	trachelipus	trichoniscus	0.2345	73.9293	0.0032
OG0002641	trachelipus	hyloniscus	0.2020	4.2565	0.0474
OG0002642	trachelipus	trichoniscus	0.1834	7.4379	0.0247
OG0002642	trachelipus	hyloniscus	0.1911	7.1042	0.0269
OG0002643	trachelipus	trichoniscus	0.0838	6.1670	0.0136
OG0002643	trachelipus	hyloniscus	0.0724	4.8888	0.0148
OG0002644	trachelipus	trichoniscus	0.0846	3.0879	0.0274
OG0002644	trachelipus	hyloniscus	0.1167	7.6697	0.0152
OG0002645	trachelipus	trichoniscus	0.3202	8.0286	0.0399
OG0002645	trachelipus	hyloniscus	0.2170	5.7971	0.0374
OG0002646	trachelipus	trichoniscus	0.0388	5.5414	0.0070
OG0002646	trachelipus	hyloniscus	0.0304	4.4652	0.0068
OG0002647	trachelipus	trichoniscus	1.5099	112.2563	0.0135
OG0002647	trachelipus	hyloniscus	1.6046	50.2186	0.0320
OG0002648	trachelipus	trichoniscus	0.0441	3.3530	0.0131
OG0002648	trachelipus	hyloniscus	0.0404	2.7532	0.0147
OG0002649	trachelipus	trichoniscus	0.5968	52.1505	0.0114
OG0002649	trachelipus	hyloniscus	0.5262	8.8999	0.0591
OG0002650	trachelipus	trichoniscus	0.0345	8.0050	0.0043
OG0002650	trachelipus	hyloniscus	0.0376	6.3357	0.0059
OG0002651	trachelipus	trichoniscus	0.0481	4.8341	0.0099
OG0002651	trachelipus	hyloniscus	0.0377	6.0451	0.0062
OG0002652	trachelipus	trichoniscus	0.0167	3.4973	0.0048
OG0002652	trachelipus	hyloniscus	0.0153	3.6673	0.0042
OG0002653	trachelipus	trichoniscus	0.1560	4.4492	0.0351
OG0002653	trachelipus	hyloniscus	0.1544	5.4388	0.0284
OG0002654	trachelipus	trichoniscus	0.2534	3.0022	0.0844
OG0002654	trachelipus	hyloniscus	0.1961	1.3922	0.1408
OG0002655	trachelipus	trichoniscus	0.1245	66.4951	0.0019
OG0002655	trachelipus	hyloniscus	0.1131	8.3719	0.0135
OG0002656	trachelipus	trichoniscus	0.0537	8.1261	0.0066
OG0002656	trachelipus	hyloniscus	0.0390	1.1513	0.0339
OG0002658	trachelipus	trichoniscus	0.0103	2.4088	0.0043
OG0002658	trachelipus	hyloniscus	0.0075	1.2966	0.0057
OG0002659	trachelipus	trichoniscus	0.2537	11.5082	0.0220
OG0002659	trachelipus	hyloniscus	0.1344	2.2352	0.0601
OG0002660	trachelipus	trichoniscus	0.2557	7.0487	0.0363
OG0002660	trachelipus	hyloniscus	0.2427	6.5043	0.0373
OG0002661	trachelipus	trichoniscus	0.0860	11.4120	0.0075
OG0002661	trachelipus	hyloniscus	0.0799	7.0441	0.0113
OG0002662	trachelipus	trichoniscus	0.3109	6.7647	0.0460
OG0002662	trachelipus	hyloniscus	0.3009	5.1212	0.0587
OG0002663	trachelipus	trichoniscus	0.1320	4.8626	0.0271
OG0002663	trachelipus	hyloniscus	0.1430	3.6728	0.0389
OG0002664	trachelipus	trichoniscus	0.2137	7.3889	0.0289
OG0002664	trachelipus	hyloniscus	0.1929	6.8955	0.0280
OG0002665	trachelipus	trichoniscus	0.3606	57.9964	0.0062
OG0002665	trachelipus	hyloniscus	0.3406	31.0095	0.0110
OG0002666	trachelipus	trichoniscus	0.1441	1.8552	0.0776
OG0002666	trachelipus	hyloniscus	0.2989	5.4709	0.0546
OG0002667	trachelipus	trichoniscus	0.1980	5.2237	0.0379
OG0002667	trachelipus	hyloniscus	0.1955	3.3425	0.0585
OG0002668	trachelipus	trichoniscus	0.1789	2.3581	0.0759
OG0002668	trachelipus	hyloniscus	0.1580	3.6722	0.0430
OG0002669	trachelipus	trichoniscus	0.0880	3.9009	0.0225
OG0002669	trachelipus	hyloniscus	0.0802	4.2675	0.0188
OG0002670	trachelipus	trichoniscus	0.0680	4.0530	0.0168
OG0002670	trachelipus	hyloniscus	0.0668	4.7044	0.0142
OG0002671	trachelipus	trichoniscus	0.1590	72.1508	0.0022
OG0002671	trachelipus	hyloniscus	0.1487	69.7631	0.0021
OG0002672	trachelipus	trichoniscus	0.0341	3.9509	0.0086
OG0002672	trachelipus	hyloniscus	0.0343	2.7992	0.0123
OG0002673	trachelipus	trichoniscus	0.1112	6.0057	0.0185
OG0002673	trachelipus	hyloniscus	0.1178	4.9063	0.0240
OG0002674	trachelipus	trichoniscus	0.1300	3.6355	0.0358
OG0002674	trachelipus	hyloniscus	0.1283	3.1101	0.0413
OG0002675	trachelipus	trichoniscus	0.2953	9.7152	0.0304
OG0002675	trachelipus	hyloniscus	0.3183	5.4461	0.0585
OG0002676	trachelipus	trichoniscus	0.2594	17.2145	0.0151
OG0002676	trachelipus	hyloniscus	0.2774	7.1683	0.0387
OG0002677	trachelipus	trichoniscus	0.0844	7.4935	0.0113
OG0002677	trachelipus	hyloniscus	0.0856	13.0639	0.0066
OG0002678	trachelipus	trichoniscus	0.2235	11.2806	0.0198
OG0002678	trachelipus	hyloniscus	0.2033	8.5916	0.0237
OG0002679	trachelipus	trichoniscus	0.6808	10.5470	0.0645
OG0002679	trachelipus	hyloniscus	0.6768	30.4021	0.0223
OG0002680	trachelipus	trichoniscus	0.4564	66.5141	0.0069
OG0002680	trachelipus	hyloniscus	0.4740	21.3480	0.0222
OG0002681	trachelipus	trichoniscus	0.1233	3.5281	0.0350
OG0002681	trachelipus	hyloniscus	0.1224	3.2199	0.0380
OG0002682	trachelipus	trichoniscus	0.3007	8.1177	0.0370
OG0002682	trachelipus	hyloniscus	0.3320	73.1985	0.0045
OG0002683	trachelipus	trichoniscus	0.3284	5.3259	0.0617
OG0002683	trachelipus	hyloniscus	0.5108	32.5738	0.0157
OG0002684	trachelipus	trichoniscus	0.1267	3.3401	0.0379
OG0002684	trachelipus	hyloniscus	0.1144	3.5114	0.0326
OG0002685	trachelipus	trichoniscus	0.1711	9.4970	0.0180
OG0002685	trachelipus	hyloniscus	0.1603	8.1181	0.0197
OG0002686	trachelipus	trichoniscus	0.0691	2.7599	0.0250
OG0002686	trachelipus	hyloniscus	0.0620	3.2240	0.0192
OG0002687	trachelipus	trichoniscus	0.5722	3.5558	0.1609
OG0002687	trachelipus	hyloniscus	0.6078	9.5442	0.0637
OG0002688	trachelipus	trichoniscus	0.1172	6.7961	0.0173
OG0002688	trachelipus	hyloniscus	0.0965	5.1968	0.0186
OG0002689	trachelipus	trichoniscus	0.0613	3.6924	0.0166
OG0002689	trachelipus	hyloniscus	0.0610	3.4199	0.0178
OG0002690	trachelipus	trichoniscus	0.1616	5.7254	0.0282
OG0002690	trachelipus	hyloniscus	0.1240	4.6017	0.0269
OG0002691	trachelipus	trichoniscus	0.1091	5.1423	0.0212
OG0002691	trachelipus	hyloniscus	0.1044	3.5295	0.0296
OG0002692	trachelipus	trichoniscus	0.1080	69.0073	0.0016
OG0002692	trachelipus	hyloniscus	0.1089	7.6135	0.0143
OG0002693	trachelipus	trichoniscus	0.1403	15.8809	0.0088
OG0002693	trachelipus	hyloniscus	0.1315	12.7005	0.0104
OG0002694	trachelipus	trichoniscus	0.3161	76.6206	0.0041
OG0002694	trachelipus	hyloniscus	0.3351	6.7852	0.0494
OG0002695	trachelipus	trichoniscus	0.0694	7.6147	0.0091
OG0002695	trachelipus	hyloniscus	0.0365	2.8373	0.0129
OG0002696	trachelipus	trichoniscus	0.1358	5.4175	0.0251
OG0002696	trachelipus	hyloniscus	0.1346	4.2158	0.0319
OG0002697	trachelipus	trichoniscus	0.1741	5.3522	0.0325
OG0002697	trachelipus	hyloniscus	0.1631	8.2435	0.0198
OG0002698	trachelipus	trichoniscus	0.1895	11.6469	0.0163
OG0002698	trachelipus	hyloniscus	0.1723	6.6794	0.0258
OG0002699	trachelipus	trichoniscus	0.2733	4.7036	0.0581
OG0002699	trachelipus	hyloniscus	0.2715	5.0727	0.0535
OG0002700	trachelipus	trichoniscus	0.1915	9.4765	0.0202
OG0002700	trachelipus	hyloniscus	0.1963	12.0331	0.0163
OG0002701	trachelipus	trichoniscus	0.0760	5.5806	0.0136
OG0002701	trachelipus	hyloniscus	0.0657	3.7608	0.0175
OG0002702	trachelipus	trichoniscus	0.3699	7.1547	0.0517
OG0002702	trachelipus	hyloniscus	0.3535	10.6600	0.0332
OG0002703	trachelipus	trichoniscus	0.1438	47.4693	0.0030
OG0002703	trachelipus	hyloniscus	0.1235	6.4224	0.0192
OG0002704	trachelipus	trichoniscus	0.3769	7.2241	0.0522
OG0002704	trachelipus	hyloniscus	0.3284	7.4253	0.0442
OG0002705	trachelipus	trichoniscus	0.0682	3.6379	0.0187
OG0002705	trachelipus	hyloniscus	0.0646	4.6697	0.0138
OG0002706	trachelipus	trichoniscus	0.2654	4.9810	0.0533
OG0002706	trachelipus	hyloniscus	0.2440	6.6822	0.0365
OG0002707	trachelipus	trichoniscus	0.4356	11.5562	0.0377
OG0002707	trachelipus	hyloniscus	0.3952	8.0154	0.0493
OG0002708	trachelipus	trichoniscus	0.8492	80.1420	0.0106
OG0002708	trachelipus	hyloniscus	0.9875	29.5106	0.0335
OG0002709	trachelipus	trichoniscus	0.2215	6.1423	0.0361
OG0002709	trachelipus	hyloniscus	0.2388	7.9087	0.0302
OG0002710	trachelipus	trichoniscus	0.5434	10.1583	0.0535
OG0002710	trachelipus	hyloniscus	0.5271	15.8965	0.0332
OG0002711	trachelipus	trichoniscus	0.1394	10.7091	0.0130
OG0002711	trachelipus	hyloniscus	0.1359	7.1773	0.0189
OG0002712	trachelipus	trichoniscus	0.1075	5.7421	0.0187
OG0002712	trachelipus	hyloniscus	0.1022	7.8793	0.0130
OG0002713	trachelipus	trichoniscus	0.3834	7.0056	0.0547
OG0002713	trachelipus	hyloniscus	0.3865	7.5665	0.0511
OG0002714	trachelipus	trichoniscus	0.1614	4.3871	0.0368
OG0002714	trachelipus	hyloniscus	0.1584	5.9250	0.0267
OG0002715	trachelipus	trichoniscus	0.0609	10.4154	0.0058
OG0002715	trachelipus	hyloniscus	0.1014	8.6126	0.0118
OG0002716	trachelipus	trichoniscus	0.0983	4.3177	0.0228
OG0002716	trachelipus	hyloniscus	0.1061	5.9044	0.0180
OG0002717	trachelipus	trichoniscus	0.0490	5.0125	0.0098
OG0002717	trachelipus	hyloniscus	0.0553	1.8457	0.0300
OG0002718	trachelipus	trichoniscus	0.0623	3.5053	0.0178
OG0002718	trachelipus	hyloniscus	0.0583	2.2848	0.0255
OG0002719	trachelipus	trichoniscus	0.2026	7.4429	0.0272
OG0002719	trachelipus	hyloniscus	0.1931	8.5654	0.0225
OG0002720	trachelipus	trichoniscus	0.1247	6.5361	0.0191
OG0002720	trachelipus	hyloniscus	0.1176	5.9434	0.0198
OG0002721	trachelipus	trichoniscus	0.1012	4.0364	0.0251
OG0002721	trachelipus	hyloniscus	0.1084	3.3370	0.0325
OG0002722	trachelipus	trichoniscus	0.1200	5.9531	0.0202
OG0002722	trachelipus	hyloniscus	0.1246	5.6176	0.0222
OG0002723	trachelipus	trichoniscus	0.2319	10.6217	0.0218
OG0002723	trachelipus	hyloniscus	0.2193	9.2216	0.0238
OG0002724	trachelipus	trichoniscus	0.0698	4.3801	0.0159
OG0002724	trachelipus	hyloniscus	0.0589	58.8570	0.0010
OG0002725	trachelipus	trichoniscus	0.7247	76.2440	0.0095
OG0002725	trachelipus	hyloniscus	0.8243	67.6459	0.0122
OG0002726	trachelipus	trichoniscus	0.0545	6.3109	0.0086
OG0002726	trachelipus	hyloniscus	0.0521	5.6395	0.0092
OG0002727	trachelipus	trichoniscus	0.3311	36.2865	0.0091
OG0002727	trachelipus	hyloniscus	0.3738	8.6655	0.0431
OG0002728	trachelipus	trichoniscus	0.0442	1.6604	0.0266
OG0002728	trachelipus	hyloniscus	0.0669	5.1185	0.0131
OG0002729	trachelipus	trichoniscus	0.1493	4.9864	0.0299
OG0002729	trachelipus	hyloniscus	0.0763	1.3996	0.0545
OG0002730	trachelipus	trichoniscus	0.1758	7.2347	0.0243
OG0002730	trachelipus	hyloniscus	0.1622	5.8287	0.0278
OG0002731	trachelipus	trichoniscus	0.1878	5.5735	0.0337
OG0002731	trachelipus	hyloniscus	0.1757	4.4879	0.0391
OG0002732	trachelipus	trichoniscus	0.3727	13.1753	0.0283
OG0002732	trachelipus	hyloniscus	0.3328	8.5122	0.0391
OG0002733	trachelipus	trichoniscus	0.1025	52.6591	0.0019
OG0002733	trachelipus	hyloniscus	0.0880	13.8199	0.0064
OG0002734	trachelipus	trichoniscus	0.0372	2.2409	0.0166
OG0002734	trachelipus	hyloniscus	0.0530	4.5386	0.0117
OG0002735	trachelipus	trichoniscus	0.3521	2.0003	0.1760
OG0002735	trachelipus	hyloniscus	0.3376	1.9886	0.1698
OG0002736	trachelipus	trichoniscus	0.0210	2.9805	0.0071
OG0002736	trachelipus	hyloniscus	0.0626	62.5772	0.0010
OG0002737	trachelipus	trichoniscus	0.1106	3.1490	0.0351
OG0002737	trachelipus	hyloniscus	0.1049	2.5906	0.0405
OG0002738	trachelipus	trichoniscus	0.4225	34.3707	0.0123
OG0002738	trachelipus	hyloniscus	0.4289	5.5401	0.0774
OG0002739	trachelipus	trichoniscus	0.1542	4.6784	0.0330
OG0002739	trachelipus	hyloniscus	0.1119	1.8875	0.0593
OG0002740	trachelipus	trichoniscus	0.4451	7.3917	0.0602
OG0002740	trachelipus	hyloniscus	0.4664	6.4579	0.0722
OG0002741	trachelipus	trichoniscus	0.0716	2.0842	0.0343
OG0002741	trachelipus	hyloniscus	0.0730	7.5530	0.0097
OG0002742	trachelipus	trichoniscus	0.3625	8.9133	0.0407
OG0002742	trachelipus	hyloniscus	0.3311	78.7105	0.0042
OG0002743	trachelipus	trichoniscus	0.1444	6.5066	0.0222
OG0002743	trachelipus	hyloniscus	0.1667	5.4938	0.0303
OG0002744	trachelipus	trichoniscus	0.0492	1.6728	0.0294
OG0002744	trachelipus	hyloniscus	0.0837	3.5215	0.0238
OG0002745	trachelipus	trichoniscus	0.1741	7.4376	0.0234
OG0002745	trachelipus	hyloniscus	0.1785	6.5470	0.0273
OG0002746	trachelipus	trichoniscus	0.4170	106.1503	0.0039
OG0002746	trachelipus	hyloniscus	0.3801	119.7806	0.0032
OG0002747	trachelipus	trichoniscus	0.3499	6.8285	0.0512
OG0002747	trachelipus	hyloniscus	0.1922	2.6791	0.0717
OG0002748	trachelipus	trichoniscus	0.2648	7.7153	0.0343
OG0002748	trachelipus	hyloniscus	0.2339	16.6458	0.0141
OG0002749	trachelipus	trichoniscus	0.1590	7.1039	0.0224
OG0002749	trachelipus	hyloniscus	0.0771	2.7084	0.0285
OG0002750	trachelipus	trichoniscus	0.2819	9.1192	0.0309
OG0002750	trachelipus	hyloniscus	0.2512	13.5576	0.0185
OG0002751	trachelipus	trichoniscus	0.1794	4.9894	0.0359
OG0002751	trachelipus	hyloniscus	0.1811	6.3576	0.0285
OG0002752	trachelipus	trichoniscus	0.1969	6.5166	0.0302
OG0002752	trachelipus	hyloniscus	0.1864	9.3712	0.0199
OG0002753	trachelipus	trichoniscus	0.2798	6.8950	0.0406
OG0002753	trachelipus	hyloniscus	0.2788	10.5686	0.0264
OG0002754	trachelipus	trichoniscus	0.0943	4.3300	0.0218
OG0002754	trachelipus	hyloniscus	0.0862	3.0025	0.0287
OG0002755	trachelipus	trichoniscus	0.1728	6.7004	0.0258
OG0002755	trachelipus	hyloniscus	0.0769	1.9015	0.0404
OG0002756	trachelipus	trichoniscus	0.0623	27.5132	0.0023
OG0002756	trachelipus	hyloniscus	0.0546	4.1333	0.0132
OG0002757	trachelipus	trichoniscus	0.3035	2.8544	0.1063
OG0002757	trachelipus	hyloniscus	0.2901	2.7582	0.1052
OG0002758	trachelipus	trichoniscus	0.1105	4.9399	0.0224
OG0002758	trachelipus	hyloniscus	0.1182	5.1622	0.0229
OG0002759	trachelipus	trichoniscus	0.0108	3.8189	0.0028
OG0002759	trachelipus	hyloniscus	0.0196	19.6021	0.0010
OG0002760	trachelipus	trichoniscus	0.2155	4.2891	0.0503
OG0002760	trachelipus	hyloniscus	0.2234	3.5084	0.0637
OG0002761	trachelipus	trichoniscus	0.2211	10.8129	0.0204
OG0002761	trachelipus	hyloniscus	0.2320	11.8391	0.0196
OG0002762	trachelipus	trichoniscus	0.1108	5.0553	0.0219
OG0002762	trachelipus	hyloniscus	0.1073	4.8869	0.0220
OG0002763	trachelipus	trichoniscus	0.2291	2.5750	0.0890
OG0002763	trachelipus	hyloniscus	0.2257	14.9930	0.0151
OG0002764	trachelipus	trichoniscus	0.2242	4.9630	0.0452
OG0002764	trachelipus	hyloniscus	0.2467	4.1630	0.0593
OG0002765	trachelipus	trichoniscus	0.1005	4.3116	0.0233
OG0002765	trachelipus	hyloniscus	0.0902	5.6894	0.0158
OG0002766	trachelipus	trichoniscus	0.1899	4.9853	0.0381
OG0002766	trachelipus	hyloniscus	0.1696	4.2485	0.0399
OG0002767	trachelipus	trichoniscus	0.4565	5.6102	0.0814
OG0002767	trachelipus	hyloniscus	0.4388	5.3341	0.0823
OG0002768	trachelipus	trichoniscus	0.3353	9.1987	0.0365
OG0002768	trachelipus	hyloniscus	0.3045	9.1318	0.0333
OG0002769	trachelipus	trichoniscus	0.1953	5.3586	0.0364
OG0002769	trachelipus	hyloniscus	0.2024	5.3505	0.0378
OG0002770	trachelipus	trichoniscus	0.3129	7.8120	0.0401
OG0002770	trachelipus	hyloniscus	0.2752	14.3647	0.0192
OG0002771	trachelipus	trichoniscus	0.1865	52.5752	0.0035
OG0002771	trachelipus	hyloniscus	0.1932	28.8399	0.0067
OG0002772	trachelipus	trichoniscus	0.4067	13.5945	0.0299
OG0002772	trachelipus	hyloniscus	0.3746	61.9267	0.0060
OG0002773	trachelipus	trichoniscus	0.1375	3.5465	0.0388
OG0002773	trachelipus	hyloniscus	0.1228	3.8866	0.0316
OG0002774	trachelipus	trichoniscus	0.1405	4.2781	0.0328
OG0002774	trachelipus	hyloniscus	0.1309	4.7161	0.0278
OG0002775	trachelipus	trichoniscus	0.0479	13.7060	0.0035
OG0002775	trachelipus	hyloniscus	0.0170	3.7933	0.0045
OG0002776	trachelipus	trichoniscus	0.3930	4.7215	0.0832
OG0002776	trachelipus	hyloniscus	0.4023	4.0207	0.1000
OG0002777	trachelipus	trichoniscus	0.0782	4.6109	0.0170
OG0002777	trachelipus	hyloniscus	0.0731	3.2325	0.0226
OG0002778	trachelipus	trichoniscus	2.5726	6.5685	0.3916
OG0002778	trachelipus	hyloniscus	19.4428	2.2952	8.4711
OG0002779	trachelipus	trichoniscus	0.1424	13.6952	0.0104
OG0002779	trachelipus	hyloniscus	0.1536	9.9409	0.0155
OG0002781	trachelipus	trichoniscus	0.3258	76.2298	0.0043
OG0002781	trachelipus	hyloniscus	0.3197	6.8109	0.0469
OG0002782	trachelipus	trichoniscus	0.1626	4.9140	0.0331
OG0002782	trachelipus	hyloniscus	0.1786	4.9221	0.0363
OG0002783	trachelipus	trichoniscus	0.3501	23.1936	0.0151
OG0002783	trachelipus	hyloniscus	0.3457	86.5995	0.0040
OG0002784	trachelipus	trichoniscus	0.2761	2.6115	0.1057
OG0002784	trachelipus	hyloniscus	0.2671	2.4643	0.1084
OG0002785	trachelipus	trichoniscus	0.4325	4.5352	0.0954
OG0002785	trachelipus	hyloniscus	0.3869	5.9717	0.0648
OG0002786	trachelipus	trichoniscus	0.1800	7.5325	0.0239
OG0002786	trachelipus	hyloniscus	0.1866	8.1138	0.0230
OG0002787	trachelipus	trichoniscus	0.1390	14.2890	0.0097
OG0002787	trachelipus	hyloniscus	0.1392	12.6130	0.0110
OG0002788	trachelipus	trichoniscus	0.1360	10.9622	0.0124
OG0002788	trachelipus	hyloniscus	0.1412	7.2646	0.0194
OG0002789	trachelipus	trichoniscus	0.2080	5.8764	0.0354
OG0002789	trachelipus	hyloniscus	0.2114	6.7292	0.0314
OG0002790	trachelipus	trichoniscus	0.1117	4.6196	0.0242
OG0002790	trachelipus	hyloniscus	0.1072	4.0692	0.0263
OG0002791	trachelipus	trichoniscus	0.0445	1.5985	0.0278
OG0002791	trachelipus	hyloniscus	0.0744	4.3179	0.0172
OG0002792	trachelipus	trichoniscus	0.1093	3.7924	0.0288
OG0002792	trachelipus	hyloniscus	0.0983	3.2671	0.0301
OG0002793	trachelipus	trichoniscus	0.1762	10.8132	0.0163
OG0002793	trachelipus	hyloniscus	0.1693	13.2619	0.0128
OG0002794	trachelipus	trichoniscus	0.1350	5.4352	0.0248
OG0002794	trachelipus	hyloniscus	0.1361	3.0656	0.0444
OG0002795	trachelipus	trichoniscus	0.2394	7.2593	0.0330
OG0002795	trachelipus	hyloniscus	0.1906	12.6191	0.0151
OG0002796	trachelipus	trichoniscus	0.1575	3.9289	0.0401
OG0002796	trachelipus	hyloniscus	0.1772	32.4976	0.0055
OG0002797	trachelipus	trichoniscus	0.0890	4.1820	0.0213
OG0002797	trachelipus	hyloniscus	0.0463	1.5120	0.0307
OG0002798	trachelipus	trichoniscus	0.2030	6.9063	0.0294
OG0002798	trachelipus	hyloniscus	0.2077	4.8340	0.0430
OG0002799	trachelipus	trichoniscus	0.3211	5.6950	0.0564
OG0002799	trachelipus	hyloniscus	0.2174	2.4794	0.0877
OG0002800	trachelipus	trichoniscus	0.1694	8.4124	0.0201
OG0002800	trachelipus	hyloniscus	0.0715	1.9776	0.0362
OG0002801	trachelipus	trichoniscus	0.1597	4.6896	0.0341
OG0002801	trachelipus	hyloniscus	0.0917	1.8114	0.0506
OG0002802	trachelipus	trichoniscus	0.3801	7.4254	0.0512
OG0002802	trachelipus	hyloniscus	0.2361	2.1541	0.1096
OG0002803	trachelipus	trichoniscus	0.3212	5.6912	0.0564
OG0002803	trachelipus	hyloniscus	0.3503	2.8626	0.1224
OG0002804	trachelipus	trichoniscus	0.9914	87.4344	0.0113
OG0002804	trachelipus	hyloniscus	0.7369	4.9607	0.1485
OG0002805	trachelipus	trichoniscus	0.2333	3.7583	0.0621
OG0002805	trachelipus	hyloniscus	0.2147	3.8461	0.0558
OG0002806	trachelipus	trichoniscus	0.0302	30.2217	0.0010
OG0002806	trachelipus	hyloniscus	0.0448	13.8804	0.0032
OG0002807	trachelipus	trichoniscus	0.2686	12.3943	0.0217
OG0002807	trachelipus	hyloniscus	0.2404	21.4426	0.0112
OG0002808	trachelipus	trichoniscus	0.0852	4.4789	0.0190
OG0002808	trachelipus	hyloniscus	0.0804	4.8290	0.0167
OG0002809	trachelipus	trichoniscus	0.4357	24.6861	0.0176
OG0002809	trachelipus	hyloniscus	0.3734	107.6284	0.0035
OG0002810	trachelipus	trichoniscus	0.5473	13.7708	0.0397
OG0002810	trachelipus	hyloniscus	0.3978	6.2341	0.0638
OG0002811	trachelipus	trichoniscus	0.1788	2.7854	0.0642
OG0002811	trachelipus	hyloniscus	0.1715	4.3569	0.0394
OG0002812	trachelipus	trichoniscus	0.3957	46.4918	0.0085
OG0002812	trachelipus	hyloniscus	0.4198	15.1047	0.0278
OG0002813	trachelipus	trichoniscus	0.3102	3.4091	0.0910
OG0002813	trachelipus	hyloniscus	0.3369	7.1127	0.0474
OG0002814	trachelipus	trichoniscus	0.2602	3.5197	0.0739
OG0002814	trachelipus	hyloniscus	0.2586	7.5435	0.0343
OG0002815	trachelipus	trichoniscus	0.2490	8.6173	0.0289
OG0002815	trachelipus	hyloniscus	0.2499	6.2246	0.0401
OG0002816	trachelipus	trichoniscus	0.2001	87.4393	0.0023
OG0002816	trachelipus	hyloniscus	0.2087	8.7407	0.0239
OG0002817	trachelipus	trichoniscus	0.4364	6.8790	0.0634
OG0002817	trachelipus	hyloniscus	0.3737	5.5081	0.0678
OG0002818	trachelipus	trichoniscus	0.1024	7.1950	0.0142
OG0002818	trachelipus	hyloniscus	0.0865	3.4450	0.0251
OG0002819	trachelipus	trichoniscus	0.0772	6.5069	0.0119
OG0002819	trachelipus	hyloniscus	0.0790	8.1664	0.0097
OG0002820	trachelipus	trichoniscus	0.2076	13.9941	0.0148
OG0002820	trachelipus	hyloniscus	0.2240	9.3808	0.0239
OG0002821	trachelipus	trichoniscus	0.1667	6.4574	0.0258
OG0002821	trachelipus	hyloniscus	0.1599	7.6829	0.0208
OG0002822	trachelipus	trichoniscus	0.0494	2.3317	0.0212
OG0002822	trachelipus	hyloniscus	0.0260	1.2163	0.0214
OG0002823	trachelipus	trichoniscus	0.0491	2.2836	0.0215
OG0002823	trachelipus	hyloniscus	0.0530	1.5740	0.0336
OG0002824	trachelipus	trichoniscus	0.0698	4.1246	0.0169
OG0002824	trachelipus	hyloniscus	0.0642	4.8731	0.0132
OG0002825	trachelipus	trichoniscus	0.0767	2.6746	0.0287
OG0002825	trachelipus	hyloniscus	0.0620	2.6854	0.0231
OG0002826	trachelipus	trichoniscus	0.5040	11.9115	0.0423
OG0002826	trachelipus	hyloniscus	0.5409	12.3261	0.0439
OG0002827	trachelipus	trichoniscus	0.0617	1.1768	0.0525
OG0002827	trachelipus	hyloniscus	0.1238	4.7991	0.0258
OG0002828	trachelipus	trichoniscus	0.1168	65.7218	0.0018
OG0002828	trachelipus	hyloniscus	0.0897	4.4174	0.0203
OG0002829	trachelipus	trichoniscus	0.2798	11.5364	0.0243
OG0002829	trachelipus	hyloniscus	0.1405	2.4148	0.0582
OG0002830	trachelipus	trichoniscus	0.3436	31.7897	0.0108
OG0002830	trachelipus	hyloniscus	0.3733	12.4782	0.0299
OG0002831	trachelipus	trichoniscus	0.1360	2.5696	0.0529
OG0002831	trachelipus	hyloniscus	0.1243	2.1251	0.0585
OG0002832	trachelipus	trichoniscus	0.1732	1.7227	0.1005
OG0002832	trachelipus	hyloniscus	0.1643	4.1705	0.0394
OG0002833	trachelipus	trichoniscus	0.3524	22.1565	0.0159
OG0002833	trachelipus	hyloniscus	0.3567	86.0751	0.0041
OG0002834	trachelipus	trichoniscus	0.3443	7.9200	0.0435
OG0002834	trachelipus	hyloniscus	0.1781	2.9390	0.0606
OG0002835	trachelipus	trichoniscus	0.1495	9.5547	0.0156
OG0002835	trachelipus	hyloniscus	0.0790	1.6111	0.0490
OG0002836	trachelipus	trichoniscus	0.1103	5.1109	0.0216
OG0002836	trachelipus	hyloniscus	0.1026	4.2805	0.0240
OG0002837	trachelipus	trichoniscus	0.1367	4.4895	0.0304
OG0002837	trachelipus	hyloniscus	0.1361	3.2364	0.0420
OG0002838	trachelipus	trichoniscus	0.2177	5.3810	0.0405
OG0002838	trachelipus	hyloniscus	0.2146	7.9772	0.0269
OG0002839	trachelipus	trichoniscus	0.6591	95.0150	0.0069
OG0002839	trachelipus	hyloniscus	0.9331	32.5784	0.0286
OG0002840	trachelipus	trichoniscus	0.2533	1.9434	0.1303
OG0002840	trachelipus	hyloniscus	0.4403	5.5177	0.0798
OG0002841	trachelipus	trichoniscus	0.1560	9.8477	0.0158
OG0002841	trachelipus	hyloniscus	0.1617	6.8944	0.0235
OG0002842	trachelipus	trichoniscus	0.4389	81.2874	0.0054
OG0002842	trachelipus	hyloniscus	0.3437	14.6585	0.0234
OG0002843	trachelipus	trichoniscus	0.1801	8.1497	0.0221
OG0002843	trachelipus	hyloniscus	0.2132	6.4819	0.0329
OG0002844	trachelipus	trichoniscus	0.1102	4.4132	0.0250
OG0002844	trachelipus	hyloniscus	0.0857	4.7261	0.0181
OG0002845	trachelipus	trichoniscus	0.1857	7.4449	0.0249
OG0002845	trachelipus	hyloniscus	0.1723	5.6609	0.0304
OG0002846	trachelipus	trichoniscus	0.2928	5.6500	0.0518
OG0002846	trachelipus	hyloniscus	0.1472	2.5473	0.0578
OG0002847	trachelipus	trichoniscus	0.0588	5.0824	0.0116
OG0002847	trachelipus	hyloniscus	0.0575	4.3358	0.0133
OG0002848	trachelipus	trichoniscus	0.3104	8.3872	0.0370
OG0002848	trachelipus	hyloniscus	0.2711	7.1837	0.0377
OG0002849	trachelipus	trichoniscus	0.2288	8.5506	0.0268
OG0002849	trachelipus	hyloniscus	0.2317	5.3602	0.0432
OG0002850	trachelipus	trichoniscus	0.2703	7.3220	0.0369
OG0002850	trachelipus	hyloniscus	0.2670	7.3964	0.0361
OG0002851	trachelipus	trichoniscus	0.2698	7.2809	0.0371
OG0002851	trachelipus	hyloniscus	0.2871	7.6160	0.0377
OG0002852	trachelipus	trichoniscus	0.0912	3.8357	0.0238
OG0002852	trachelipus	hyloniscus	0.1524	14.1893	0.0107
OG0002853	trachelipus	trichoniscus	0.4339	17.4543	0.0249
OG0002853	trachelipus	hyloniscus	0.4037	11.7907	0.0342
OG0002854	trachelipus	trichoniscus	0.1441	4.8861	0.0295
OG0002854	trachelipus	hyloniscus	0.1420	4.5792	0.0310
OG0002855	trachelipus	trichoniscus	0.1016	7.3974	0.0137
OG0002855	trachelipus	hyloniscus	0.1038	6.4671	0.0161
OG0002856	trachelipus	trichoniscus	0.1887	11.7900	0.0160
OG0002856	trachelipus	hyloniscus	0.2147	6.7813	0.0317
OG0002857	trachelipus	trichoniscus	0.1367	2.9852	0.0458
OG0002857	trachelipus	hyloniscus	0.1893	4.9446	0.0383
OG0002858	trachelipus	trichoniscus	0.0633	4.7714	0.0133
OG0002858	trachelipus	hyloniscus	0.0590	2.8799	0.0205
OG0002859	trachelipus	trichoniscus	0.1730	6.2412	0.0277
OG0002859	trachelipus	hyloniscus	0.1789	5.0327	0.0355
OG0002860	trachelipus	trichoniscus	0.4229	7.1541	0.0591
OG0002860	trachelipus	hyloniscus	0.4333	6.7887	0.0638
OG0002861	trachelipus	trichoniscus	0.1961	4.2589	0.0460
OG0002861	trachelipus	hyloniscus	0.0665	1.7962	0.0370
OG0002862	trachelipus	trichoniscus	0.2859	7.7448	0.0369
OG0002862	trachelipus	hyloniscus	0.2607	7.2202	0.0361
OG0002863	trachelipus	trichoniscus	0.3716	6.4076	0.0580
OG0002863	trachelipus	hyloniscus	0.3506	2.5225	0.1390
OG0002864	trachelipus	trichoniscus	0.1471	5.7455	0.0256
OG0002864	trachelipus	hyloniscus	0.1406	4.9774	0.0282
OG0002865	trachelipus	trichoniscus	0.1084	3.8410	0.0282
OG0002865	trachelipus	hyloniscus	0.1038	4.7977	0.0216
OG0002866	trachelipus	trichoniscus	0.2090	13.8780	0.0151
OG0002866	trachelipus	hyloniscus	0.1932	10.3705	0.0186
OG0002868	trachelipus	trichoniscus	0.0194	5.3052	0.0036
OG0002868	trachelipus	hyloniscus	0.0184	5.3434	0.0034
OG0002869	trachelipus	trichoniscus	0.1136	8.7217	0.0130
OG0002869	trachelipus	hyloniscus	0.1187	7.7331	0.0154
OG0002870	trachelipus	trichoniscus	0.3114	6.6288	0.0470
OG0002870	trachelipus	hyloniscus	0.3087	10.0177	0.0308
OG0002871	trachelipus	trichoniscus	0.2543	10.7655	0.0236
OG0002871	trachelipus	hyloniscus	0.1479	2.2208	0.0666
OG0002872	trachelipus	trichoniscus	0.6625	9.4552	0.0701
OG0002872	trachelipus	hyloniscus	0.6555	10.9691	0.0598
OG0002873	trachelipus	trichoniscus	0.1852	8.4095	0.0220
OG0002873	trachelipus	hyloniscus	0.1932	8.3926	0.0230
OG0002874	trachelipus	trichoniscus	0.0991	3.1839	0.0311
OG0002874	trachelipus	hyloniscus	0.0952	2.3755	0.0401
OG0002875	trachelipus	trichoniscus	0.1382	4.6132	0.0300
OG0002875	trachelipus	hyloniscus	0.1377	7.7159	0.0179
OG0002876	trachelipus	trichoniscus	0.1218	5.1928	0.0235
OG0002876	trachelipus	hyloniscus	0.1132	3.5668	0.0317
OG0002877	trachelipus	trichoniscus	0.1690	8.1680	0.0207
OG0002877	trachelipus	hyloniscus	0.4877	72.5146	0.0067
OG0002878	trachelipus	trichoniscus	0.0916	4.5715	0.0200
OG0002878	trachelipus	hyloniscus	0.0871	2.4994	0.0348
OG0002879	trachelipus	trichoniscus	0.0251	2.0418	0.0123
OG0002879	trachelipus	hyloniscus	0.0345	5.5105	0.0063
OG0002880	trachelipus	trichoniscus	0.2417	8.5816	0.0282
OG0002880	trachelipus	hyloniscus	0.2316	7.2245	0.0321
OG0002881	trachelipus	trichoniscus	0.1705	7.1836	0.0237
OG0002881	trachelipus	hyloniscus	0.1577	6.9115	0.0228
OG0002882	trachelipus	trichoniscus	0.1317	22.7128	0.0058
OG0002882	trachelipus	hyloniscus	0.1234	15.8571	0.0078
OG0002883	trachelipus	trichoniscus	0.0315	1.9765	0.0159
OG0002883	trachelipus	hyloniscus	0.0245	1.9753	0.0124
OG0002884	trachelipus	trichoniscus	0.0257	1.8066	0.0143
OG0002884	trachelipus	hyloniscus	0.0558	3.2255	0.0173
OG0002885	trachelipus	trichoniscus	0.1317	6.6539	0.0198
OG0002885	trachelipus	hyloniscus	0.1283	6.9089	0.0186
OG0002886	trachelipus	trichoniscus	0.0988	1.6222	0.0609
OG0002886	trachelipus	hyloniscus	0.1381	4.9121	0.0281
OG0002887	trachelipus	trichoniscus	0.0587	5.7332	0.0102
OG0002887	trachelipus	hyloniscus	0.0531	4.7973	0.0111
OG0002888	trachelipus	trichoniscus	0.0634	6.3280	0.0100
OG0002888	trachelipus	hyloniscus	0.0664	9.3638	0.0071
OG0002889	trachelipus	trichoniscus	0.0998	8.0579	0.0124
OG0002889	trachelipus	hyloniscus	0.1047	6.3260	0.0166
OG0002890	trachelipus	trichoniscus	0.4979	4.7087	0.1057
OG0002890	trachelipus	hyloniscus	0.4644	6.0563	0.0767
OG0002891	trachelipus	trichoniscus	0.2164	7.4032	0.0292
OG0002891	trachelipus	hyloniscus	0.2163	6.4395	0.0336
OG0002892	trachelipus	trichoniscus	0.1040	8.3238	0.0125
OG0002892	trachelipus	hyloniscus	0.1000	6.2549	0.0160
OG0002893	trachelipus	trichoniscus	0.2876	8.6900	0.0331
OG0002893	trachelipus	hyloniscus	0.2607	5.3904	0.0484
OG0002894	trachelipus	trichoniscus	0.7344	22.7533	0.0323
OG0002894	trachelipus	hyloniscus	0.7519	38.5042	0.0195
OG0002895	trachelipus	trichoniscus	0.6553	15.8688	0.0413
OG0002895	trachelipus	hyloniscus	0.5935	82.5149	0.0072
OG0002896	trachelipus	trichoniscus	0.0403	5.1279	0.0079
OG0002896	trachelipus	hyloniscus	0.0425	5.3522	0.0079
OG0002897	trachelipus	trichoniscus	0.2663	33.1018	0.0080
OG0002897	trachelipus	hyloniscus	0.2773	17.9338	0.0155
OG0002898	trachelipus	trichoniscus	0.0557	5.7633	0.0097
OG0002898	trachelipus	hyloniscus	0.0507	6.8671	0.0074
OG0002899	trachelipus	trichoniscus	0.0716	11.3836	0.0063
OG0002899	trachelipus	hyloniscus	0.0597	3.7282	0.0160
OG0002900	trachelipus	trichoniscus	0.1110	6.1668	0.0180
OG0002900	trachelipus	hyloniscus	0.1074	3.8692	0.0278
OG0002901	trachelipus	trichoniscus	0.0588	4.2112	0.0140
OG0002901	trachelipus	hyloniscus	0.0613	5.1207	0.0120
OG0002902	trachelipus	trichoniscus	0.1780	2.1486	0.0828
OG0002902	trachelipus	hyloniscus	0.1665	2.4184	0.0688
OG0002903	trachelipus	trichoniscus	0.2549	90.0124	0.0028
OG0002903	trachelipus	hyloniscus	0.2599	49.4154	0.0053
OG0002904	trachelipus	trichoniscus	0.0859	5.9582	0.0144
OG0002904	trachelipus	hyloniscus	0.0746	6.1045	0.0122
OG0002905	trachelipus	trichoniscus	0.1051	6.6169	0.0159
OG0002905	trachelipus	hyloniscus	0.1007	5.4318	0.0185
OG0002906	trachelipus	trichoniscus	0.0583	4.2978	0.0136
OG0002906	trachelipus	hyloniscus	0.0587	3.6708	0.0160
OG0002907	trachelipus	trichoniscus	0.0976	5.8626	0.0166
OG0002907	trachelipus	hyloniscus	0.1142	5.0004	0.0228
OG0002908	trachelipus	trichoniscus	0.4819	5.7724	0.0835
OG0002908	trachelipus	hyloniscus	0.4362	4.7993	0.0909
OG0002909	trachelipus	trichoniscus	0.0322	1.4678	0.0219
OG0002909	trachelipus	hyloniscus	0.0529	3.1565	0.0168
OG0002910	trachelipus	trichoniscus	0.1046	8.1992	0.0128
OG0002910	trachelipus	hyloniscus	0.1054	69.9632	0.0015
OG0002911	trachelipus	trichoniscus	0.1757	8.6019	0.0204
OG0002911	trachelipus	hyloniscus	0.1520	45.4360	0.0033
OG0002912	trachelipus	trichoniscus	0.2275	5.1038	0.0446
OG0002912	trachelipus	hyloniscus	0.2307	6.3909	0.0361
OG0002913	trachelipus	trichoniscus	0.1025	4.7369	0.0216
OG0002913	trachelipus	hyloniscus	0.1135	3.6387	0.0312
OG0002914	trachelipus	trichoniscus	0.1740	4.4035	0.0395
OG0002914	trachelipus	hyloniscus	0.1401	2.8138	0.0498
OG0002915	trachelipus	trichoniscus	0.3023	4.7613	0.0635
OG0002915	trachelipus	hyloniscus	0.3016	6.9709	0.0433
OG0002916	trachelipus	trichoniscus	0.1191	2.9080	0.0410
OG0002916	trachelipus	hyloniscus	0.1168	2.6266	0.0445
OG0002917	trachelipus	trichoniscus	0.4046	27.8739	0.0145
OG0002917	trachelipus	hyloniscus	0.3737	10.7995	0.0346
OG0002918	trachelipus	trichoniscus	0.0482	7.2889	0.0066
OG0002918	trachelipus	hyloniscus	0.0441	8.4514	0.0052
OG0002919	trachelipus	trichoniscus	0.3722	26.3263	0.0141
OG0002919	trachelipus	hyloniscus	0.3631	84.8633	0.0043
OG0002920	trachelipus	trichoniscus	0.3901	9.2704	0.0421
OG0002920	trachelipus	hyloniscus	0.3079	90.5373	0.0034
OG0002921	trachelipus	trichoniscus	0.1087	9.7660	0.0111
OG0002921	trachelipus	hyloniscus	0.1016	7.9174	0.0128
OG0002922	trachelipus	trichoniscus	0.1802	4.9698	0.0363
OG0002922	trachelipus	hyloniscus	0.1822	2.9247	0.0623
OG0002923	trachelipus	trichoniscus	0.0999	1.5471	0.0645
OG0002923	trachelipus	hyloniscus	0.1588	5.3757	0.0295
OG0002924	trachelipus	trichoniscus	0.4399	5.8067	0.0757
OG0002924	trachelipus	hyloniscus	0.4462	6.3536	0.0702
OG0002925	trachelipus	trichoniscus	0.2605	6.0066	0.0434
OG0002925	trachelipus	hyloniscus	0.2423	6.7408	0.0359
OG0002926	trachelipus	trichoniscus	0.1357	6.6597	0.0204
OG0002926	trachelipus	hyloniscus	0.1247	5.1787	0.0241
OG0002928	trachelipus	trichoniscus	0.0353	1.8963	0.0186
OG0002928	trachelipus	hyloniscus	0.0670	3.3939	0.0198
OG0002929	trachelipus	trichoniscus	0.1369	3.5850	0.0382
OG0002929	trachelipus	hyloniscus	0.1408	5.0640	0.0278
OG0002930	trachelipus	trichoniscus	0.0182	2.6358	0.0069
OG0002930	trachelipus	hyloniscus	0.0223	5.7538	0.0039
OG0002931	trachelipus	trichoniscus	0.2375	7.2783	0.0326
OG0002931	trachelipus	hyloniscus	0.2215	4.7694	0.0464
OG0002932	trachelipus	trichoniscus	0.0344	7.6820	0.0045
OG0002932	trachelipus	hyloniscus	0.0281	7.5609	0.0037
OG0002933	trachelipus	trichoniscus	0.1494	20.9099	0.0071
OG0002933	trachelipus	hyloniscus	0.1544	3.5246	0.0438
OG0002934	trachelipus	trichoniscus	0.0369	7.0229	0.0053
OG0002934	trachelipus	hyloniscus	0.0194	1.3202	0.0147
OG0002935	trachelipus	trichoniscus	0.0759	4.1193	0.0184
OG0002935	trachelipus	hyloniscus	0.0619	5.1713	0.0120
OG0002936	trachelipus	trichoniscus	0.1714	4.2497	0.0403
OG0002936	trachelipus	hyloniscus	0.1656	4.5853	0.0361
OG0002937	trachelipus	trichoniscus	0.5058	4.0457	0.1250
OG0002937	trachelipus	hyloniscus	0.6115	21.2933	0.0287
OG0002938	trachelipus	trichoniscus	0.0320	4.6227	0.0069
OG0002938	trachelipus	hyloniscus	0.0359	4.1666	0.0086
OG0002939	trachelipus	trichoniscus	0.0963	3.7714	0.0255
OG0002939	trachelipus	hyloniscus	0.0905	4.1151	0.0220
OG0002940	trachelipus	trichoniscus	0.2449	5.0796	0.0482
OG0002940	trachelipus	hyloniscus	0.2385	6.3234	0.0377
OG0002941	trachelipus	trichoniscus	0.1275	4.4744	0.0285
OG0002941	trachelipus	hyloniscus	0.1095	5.1625	0.0212
OG0002942	trachelipus	trichoniscus	0.7009	14.6568	0.0478
OG0002942	trachelipus	hyloniscus	0.7721	7.1124	0.1086
OG0002943	trachelipus	trichoniscus	0.0046	4.6312	0.0010
OG0002943	trachelipus	hyloniscus	0.0233	1.9376	0.0120
OG0002944	trachelipus	trichoniscus	0.0360	1.9731	0.0182
OG0002944	trachelipus	hyloniscus	0.0699	4.0961	0.0171
OG0002945	trachelipus	trichoniscus	0.1528	4.0656	0.0376
OG0002945	trachelipus	hyloniscus	0.1525	6.9744	0.0219
OG0002946	trachelipus	trichoniscus	0.2514	19.6865	0.0128
OG0002946	trachelipus	hyloniscus	0.2299	4.4430	0.0517
OG0002947	trachelipus	trichoniscus	0.1305	5.6193	0.0232
OG0002947	trachelipus	hyloniscus	0.1196	4.3931	0.0272
OG0002948	trachelipus	trichoniscus	0.3444	12.2315	0.0282
OG0002948	trachelipus	hyloniscus	0.3642	4.5588	0.0799
OG0002949	trachelipus	trichoniscus	0.0331	7.1368	0.0046
OG0002949	trachelipus	hyloniscus	0.0703	5.9144	0.0119
OG0002950	trachelipus	trichoniscus	0.0832	1.7097	0.0487
OG0002950	trachelipus	hyloniscus	0.1135	3.6588	0.0310
OG0002951	trachelipus	trichoniscus	0.2197	13.4954	0.0163
OG0002951	trachelipus	hyloniscus	0.2215	8.3165	0.0266
OG0002952	trachelipus	trichoniscus	0.2362	13.9660	0.0169
OG0002952	trachelipus	hyloniscus	0.2513	8.9411	0.0281
OG0002953	trachelipus	trichoniscus	0.2529	14.7416	0.0172
OG0002953	trachelipus	hyloniscus	0.2405	9.0818	0.0265
OG0002954	trachelipus	trichoniscus	0.2666	5.4320	0.0491
OG0002954	trachelipus	hyloniscus	0.2521	5.8148	0.0433
OG0002955	trachelipus	trichoniscus	0.2792	7.9317	0.0352
OG0002955	trachelipus	hyloniscus	0.2614	4.4550	0.0587
OG0002956	trachelipus	trichoniscus	0.2149	33.1478	0.0065
OG0002956	trachelipus	hyloniscus	0.2207	74.9713	0.0029
OG0002958	trachelipus	trichoniscus	0.0109	1.7612	0.0062
OG0002958	trachelipus	hyloniscus	0.0196	5.2269	0.0037
OG0002959	trachelipus	trichoniscus	0.1617	1.3683	0.1182
OG0002959	trachelipus	hyloniscus	0.2749	4.0082	0.0686
OG0002960	trachelipus	trichoniscus	0.1610	7.2031	0.0223
OG0002960	trachelipus	hyloniscus	0.1591	6.4295	0.0247
OG0002961	trachelipus	trichoniscus	0.2105	5.4632	0.0385
OG0002961	trachelipus	hyloniscus	0.1914	8.1129	0.0236
OG0002962	trachelipus	trichoniscus	0.6538	39.3966	0.0166
OG0002962	trachelipus	hyloniscus	0.3404	4.9653	0.0686
OG0002963	trachelipus	trichoniscus	0.1362	8.4168	0.0162
OG0002963	trachelipus	hyloniscus	0.1342	9.3441	0.0144
OG0002964	trachelipus	trichoniscus	0.2047	12.0324	0.0170
OG0002964	trachelipus	hyloniscus	0.2047	7.1470	0.0286
OG0002965	trachelipus	trichoniscus	0.1051	2.9177	0.0360
OG0002965	trachelipus	hyloniscus	0.0700	1.4379	0.0487
OG0002966	trachelipus	trichoniscus	0.1704	6.7753	0.0251
OG0002966	trachelipus	hyloniscus	0.1606	6.0103	0.0267
OG0002967	trachelipus	trichoniscus	0.3278	6.4844	0.0505
OG0002967	trachelipus	hyloniscus	0.3194	9.6079	0.0332
OG0002968	trachelipus	trichoniscus	0.2260	5.9476	0.0380
OG0002968	trachelipus	hyloniscus	0.2190	3.5594	0.0615
OG0002969	trachelipus	trichoniscus	0.0506	1.4259	0.0355
OG0002969	trachelipus	hyloniscus	0.0724	3.7695	0.0192
OG0002970	trachelipus	trichoniscus	0.2389	8.8613	0.0270
OG0002970	trachelipus	hyloniscus	0.2165	8.3820	0.0258
OG0002971	trachelipus	trichoniscus	0.1348	9.1303	0.0148
OG0002971	trachelipus	hyloniscus	0.1497	7.4176	0.0202
OG0002972	trachelipus	trichoniscus	0.1148	7.3049	0.0157
OG0002972	trachelipus	hyloniscus	0.0878	1.7774	0.0494
OG0002973	trachelipus	trichoniscus	0.0386	5.9393	0.0065
OG0002973	trachelipus	hyloniscus	0.0432	6.5422	0.0066
OG0002974	trachelipus	trichoniscus	0.4933	12.9476	0.0381
OG0002974	trachelipus	hyloniscus	0.5058	8.0412	0.0629
OG0002975	trachelipus	trichoniscus	0.1420	7.7389	0.0184
OG0002975	trachelipus	hyloniscus	0.1400	6.7191	0.0208
OG0002976	trachelipus	trichoniscus	0.2224	4.7810	0.0465
OG0002976	trachelipus	hyloniscus	0.2454	4.1352	0.0593
OG0002977	trachelipus	trichoniscus	0.1430	9.2427	0.0155
OG0002977	trachelipus	hyloniscus	0.1508	4.7420	0.0318
OG0002978	trachelipus	trichoniscus	0.0340	2.9768	0.0114
OG0002978	trachelipus	hyloniscus	0.0216	1.6635	0.0130
OG0002979	trachelipus	trichoniscus	0.0342	3.1213	0.0110
OG0002979	trachelipus	hyloniscus	0.0350	3.7438	0.0094
OG0002980	trachelipus	trichoniscus	0.3068	12.2928	0.0250
OG0002980	trachelipus	hyloniscus	0.2686	12.7505	0.0211
OG0002981	trachelipus	trichoniscus	0.1918	3.6635	0.0524
OG0002981	trachelipus	hyloniscus	0.1710	4.1183	0.0415
OG0002982	trachelipus	trichoniscus	0.3994	5.1795	0.0771
OG0002982	trachelipus	hyloniscus	0.4113	6.5990	0.0623
OG0002983	trachelipus	trichoniscus	0.2090	6.0388	0.0346
OG0002983	trachelipus	hyloniscus	0.2005	7.5000	0.0267
OG0002984	trachelipus	trichoniscus	0.0294	1.6703	0.0176
OG0002984	trachelipus	hyloniscus	0.0469	4.8303	0.0097
OG0002985	trachelipus	trichoniscus	0.1646	5.2366	0.0314
OG0002985	trachelipus	hyloniscus	0.1495	6.0734	0.0246
OG0002986	trachelipus	trichoniscus	0.1475	4.7484	0.0311
OG0002986	trachelipus	hyloniscus	0.1389	5.9490	0.0234
OG0002987	trachelipus	trichoniscus	0.0433	11.5766	0.0037
OG0002987	trachelipus	hyloniscus	0.0258	11.6755	0.0022
OG0002989	trachelipus	trichoniscus	0.3287	5.3370	0.0616
OG0002989	trachelipus	hyloniscus	0.3184	5.8785	0.0542
OG0002990	trachelipus	trichoniscus	0.0782	7.5115	0.0104
OG0002990	trachelipus	hyloniscus	0.0776	4.9136	0.0158
OG0002991	trachelipus	trichoniscus	0.2349	4.1220	0.0570
OG0002991	trachelipus	hyloniscus	0.1566	63.2496	0.0025
OG0002992	trachelipus	trichoniscus	0.0629	10.2923	0.0061
OG0002992	trachelipus	hyloniscus	0.1059	19.0086	0.0056
OG0002993	trachelipus	trichoniscus	0.2469	6.6898	0.0369
OG0002993	trachelipus	hyloniscus	0.2160	11.1599	0.0194
OG0002994	trachelipus	trichoniscus	0.0054	1.8216	0.0030
OG0002994	trachelipus	hyloniscus	0.0034	3.4294	0.0010
OG0002995	trachelipus	trichoniscus	0.1637	1.6226	0.1009
OG0002995	trachelipus	hyloniscus	0.1651	6.6712	0.0248
OG0002996	trachelipus	trichoniscus	0.1631	8.0413	0.0203
OG0002996	trachelipus	hyloniscus	0.1599	5.4781	0.0292
OG0002997	trachelipus	trichoniscus	0.3457	5.7105	0.0605
OG0002997	trachelipus	hyloniscus	0.3289	3.9864	0.0825
OG0002998	trachelipus	trichoniscus	0.0792	3.7087	0.0214
OG0002998	trachelipus	hyloniscus	0.0739	3.0268	0.0244
OG0003000	trachelipus	trichoniscus	0.1632	16.2500	0.0100
OG0003000	trachelipus	hyloniscus	0.1653	22.3094	0.0074
OG0003001	trachelipus	trichoniscus	0.1644	9.1206	0.0180
OG0003001	trachelipus	hyloniscus	0.1289	2.6731	0.0482
OG0003002	trachelipus	trichoniscus	0.1339	2.0404	0.0656
OG0003002	trachelipus	hyloniscus	0.1714	5.7521	0.0298
OG0003003	trachelipus	trichoniscus	0.7755	3.8732	0.2002
OG0003003	trachelipus	hyloniscus	0.6927	81.1361	0.0085
OG0003004	trachelipus	trichoniscus	0.0323	4.7316	0.0068
OG0003004	trachelipus	hyloniscus	0.0344	5.1580	0.0067
OG0003005	trachelipus	trichoniscus	0.1691	3.3890	0.0499
OG0003005	trachelipus	hyloniscus	0.1675	3.7860	0.0442
OG0003006	trachelipus	trichoniscus	0.4603	10.1141	0.0455
OG0003006	trachelipus	hyloniscus	0.3840	16.6243	0.0231
OG0003007	trachelipus	trichoniscus	0.1606	5.0516	0.0318
OG0003007	trachelipus	hyloniscus	0.1674	5.6737	0.0295
OG0003008	trachelipus	trichoniscus	0.1016	4.5971	0.0221
OG0003008	trachelipus	hyloniscus	0.0936	3.1823	0.0294
OG0003009	trachelipus	trichoniscus	0.1148	7.3597	0.0156
OG0003009	trachelipus	hyloniscus	0.0772	1.9104	0.0404
OG0003010	trachelipus	trichoniscus	0.1565	6.4415	0.0243
OG0003010	trachelipus	hyloniscus	0.1489	5.1916	0.0287
OG0003011	trachelipus	trichoniscus	0.2437	3.6087	0.0675
OG0003011	trachelipus	hyloniscus	0.2539	7.1774	0.0354
OG0003012	trachelipus	trichoniscus	0.2024	7.5249	0.0269
OG0003012	trachelipus	hyloniscus	0.1994	9.4667	0.0211
OG0003013	trachelipus	trichoniscus	0.2556	92.2586	0.0028
OG0003013	trachelipus	hyloniscus	0.2501	96.4236	0.0026
OG0003014	trachelipus	trichoniscus	0.2701	3.5108	0.0769
OG0003014	trachelipus	hyloniscus	0.2811	3.2224	0.0872
OG0003015	trachelipus	trichoniscus	0.1814	4.9351	0.0368
OG0003015	trachelipus	hyloniscus	0.1653	4.8689	0.0339
OG0003016	trachelipus	trichoniscus	0.2331	4.7577	0.0490
OG0003016	trachelipus	hyloniscus	0.2159	4.8099	0.0449
OG0003017	trachelipus	trichoniscus	0.1066	4.7845	0.0223
OG0003017	trachelipus	hyloniscus	0.0707	2.1448	0.0330
OG0003018	trachelipus	trichoniscus	0.0994	5.3289	0.0187
OG0003018	trachelipus	hyloniscus	0.0983	6.6297	0.0148
OG0003019	trachelipus	trichoniscus	0.0667	1.6402	0.0407
OG0003019	trachelipus	hyloniscus	0.0835	6.1054	0.0137
OG0003020	trachelipus	trichoniscus	0.3540	15.0322	0.0236
OG0003020	trachelipus	hyloniscus	0.3484	16.0408	0.0217
OG0003021	trachelipus	trichoniscus	0.1778	2.7772	0.0640
OG0003021	trachelipus	hyloniscus	0.1846	2.6665	0.0692
OG0003022	trachelipus	trichoniscus	0.0757	4.6916	0.0161
OG0003022	trachelipus	hyloniscus	0.0858	5.3067	0.0162
OG0003023	trachelipus	trichoniscus	0.5772	4.7027	0.1227
OG0003023	trachelipus	hyloniscus	0.3365	2.9025	0.1159
OG0003024	trachelipus	trichoniscus	0.1398	3.4325	0.0407
OG0003024	trachelipus	hyloniscus	0.1417	3.7305	0.0380
OG0003025	trachelipus	trichoniscus	0.1098	5.2545	0.0209
OG0003025	trachelipus	hyloniscus	0.1051	9.0841	0.0116
OG0003026	trachelipus	trichoniscus	0.6084	78.1723	0.0078
OG0003026	trachelipus	hyloniscus	0.4426	78.5339	0.0056
OG0003027	trachelipus	trichoniscus	0.2631	9.5241	0.0276
OG0003027	trachelipus	hyloniscus	0.2245	53.4551	0.0042
OG0003028	trachelipus	trichoniscus	0.1198	4.5419	0.0264
OG0003028	trachelipus	hyloniscus	0.1127	5.2526	0.0215
OG0003029	trachelipus	trichoniscus	0.1195	8.3588	0.0143
OG0003029	trachelipus	hyloniscus	0.1225	7.2793	0.0168
OG0003030	trachelipus	trichoniscus	0.2278	5.1710	0.0440
OG0003030	trachelipus	hyloniscus	0.1328	1.3106	0.1013
OG0003031	trachelipus	trichoniscus	0.8837	8.0567	0.1097
OG0003031	trachelipus	hyloniscus	0.8459	12.7875	0.0661
OG0003032	trachelipus	trichoniscus	0.0299	6.2618	0.0048
OG0003032	trachelipus	hyloniscus	0.0289	5.2273	0.0055
OG0003033	trachelipus	trichoniscus	0.9937	4.3810	0.2268
OG0003033	trachelipus	hyloniscus	0.9802	2.4617	0.3982
OG0003034	trachelipus	trichoniscus	0.6505	63.0059	0.0103
OG0003034	trachelipus	hyloniscus	0.6469	20.4925	0.0316
OG0003035	trachelipus	trichoniscus	0.0262	1.1704	0.0224
OG0003035	trachelipus	hyloniscus	0.0266	4.8545	0.0055
OG0003036	trachelipus	trichoniscus	0.0358	1.8883	0.0190
OG0003036	trachelipus	hyloniscus	0.0585	4.3799	0.0133
OG0003037	trachelipus	trichoniscus	0.2392	6.5496	0.0365
OG0003037	trachelipus	hyloniscus	0.2302	6.1676	0.0373
OG0003038	trachelipus	trichoniscus	0.1414	9.1967	0.0154
OG0003038	trachelipus	hyloniscus	0.1401	6.5578	0.0214
OG0003039	trachelipus	trichoniscus	0.1821	8.2235	0.0221
OG0003039	trachelipus	hyloniscus	0.1859	7.7058	0.0241
OG0003040	trachelipus	trichoniscus	0.0189	3.0268	0.0062
OG0003040	trachelipus	hyloniscus	0.0094	1.1885	0.0079
OG0003041	trachelipus	trichoniscus	0.1811	2.3813	0.0760
OG0003041	trachelipus	hyloniscus	0.2528	37.1421	0.0068
OG0003042	trachelipus	trichoniscus	0.3098	7.6058	0.0407
OG0003042	trachelipus	hyloniscus	0.3016	4.8091	0.0627
OG0003043	trachelipus	trichoniscus	0.1416	7.0916	0.0200
OG0003043	trachelipus	hyloniscus	0.0877	2.1372	0.0411
OG0003044	trachelipus	trichoniscus	0.0530	7.0058	0.0076
OG0003044	trachelipus	hyloniscus	0.0297	2.4731	0.0120
OG0003045	trachelipus	trichoniscus	0.1174	5.7014	0.0206
OG0003045	trachelipus	hyloniscus	0.1105	6.6488	0.0166
OG0003046	trachelipus	trichoniscus	0.5837	18.4394	0.0317
OG0003046	trachelipus	hyloniscus	0.5500	91.3828	0.0060
OG0003047	trachelipus	trichoniscus	0.0339	1.8882	0.0180
OG0003047	trachelipus	hyloniscus	0.1070	6.9788	0.0153
OG0003048	trachelipus	trichoniscus	0.0087	1.5383	0.0057
OG0003048	trachelipus	hyloniscus	0.0140	4.6022	0.0031
OG0003049	trachelipus	trichoniscus	0.1986	5.8082	0.0342
OG0003049	trachelipus	hyloniscus	0.1999	4.9380	0.0405
OG0003050	trachelipus	trichoniscus	0.3507	42.6483	0.0082
OG0003050	trachelipus	hyloniscus	0.3133	7.0380	0.0445
OG0003051	trachelipus	trichoniscus	0.1218	3.2159	0.0379
OG0003051	trachelipus	hyloniscus	0.1323	5.1142	0.0259
OG0003052	trachelipus	trichoniscus	0.4215	5.4576	0.0772
OG0003052	trachelipus	hyloniscus	0.3874	13.0399	0.0297
OG0003053	trachelipus	trichoniscus	0.0271	3.8399	0.0071
OG0003053	trachelipus	hyloniscus	0.0088	1.6837	0.0052
OG0003054	trachelipus	trichoniscus	0.0890	5.4449	0.0163
OG0003054	trachelipus	hyloniscus	0.0531	1.9849	0.0268
OG0003055	trachelipus	trichoniscus	0.1154	5.4118	0.0213
OG0003055	trachelipus	hyloniscus	0.0635	2.2117	0.0287
OG0003056	trachelipus	trichoniscus	0.1092	11.0977	0.0098
OG0003056	trachelipus	hyloniscus	0.1044	5.1283	0.0204
OG0003057	trachelipus	trichoniscus	0.1318	57.2039	0.0023
OG0003057	trachelipus	hyloniscus	0.1935	7.5835	0.0255
OG0003058	trachelipus	trichoniscus	0.1455	6.7312	0.0216
OG0003058	trachelipus	hyloniscus	0.1510	6.3295	0.0239
OG0003059	trachelipus	trichoniscus	0.0756	10.0948	0.0075
OG0003059	trachelipus	hyloniscus	0.0383	2.1012	0.0182
OG0003060	trachelipus	trichoniscus	0.1274	17.0520	0.0075
OG0003060	trachelipus	hyloniscus	0.0658	1.5641	0.0421
OG0003061	trachelipus	trichoniscus	0.2283	8.3675	0.0273
OG0003061	trachelipus	hyloniscus	0.2366	10.3665	0.0228
OG0003062	trachelipus	trichoniscus	0.4613	8.4835	0.0544
OG0003062	trachelipus	hyloniscus	0.4742	6.1986	0.0765
OG0003063	trachelipus	trichoniscus	0.2740	8.0251	0.0341
OG0003063	trachelipus	hyloniscus	0.2813	6.4580	0.0436
OG0003064	trachelipus	trichoniscus	0.2086	9.1338	0.0228
OG0003064	trachelipus	hyloniscus	0.1866	8.0989	0.0230
OG0003065	trachelipus	trichoniscus	0.1517	7.7543	0.0196
OG0003065	trachelipus	hyloniscus	0.0866	1.5851	0.0546
OG0003066	trachelipus	trichoniscus	0.0588	4.6603	0.0126
OG0003066	trachelipus	hyloniscus	0.0590	10.9724	0.0054
OG0003067	trachelipus	trichoniscus	0.1420	6.8689	0.0207
OG0003067	trachelipus	hyloniscus	0.1553	7.1729	0.0217
OG0003068	trachelipus	trichoniscus	0.0450	8.0124	0.0056
OG0003068	trachelipus	hyloniscus	0.0329	2.6167	0.0126
OG0003069	trachelipus	trichoniscus	0.2420	4.6614	0.0519
OG0003069	trachelipus	hyloniscus	0.2151	4.8762	0.0441
OG0003070	trachelipus	trichoniscus	0.3326	10.3106	0.0323
OG0003070	trachelipus	hyloniscus	0.3098	12.1607	0.0255
OG0003071	trachelipus	trichoniscus	0.2445	6.5329	0.0374
OG0003071	trachelipus	hyloniscus	0.2347	7.1751	0.0327
OG0003072	trachelipus	trichoniscus	0.1305	7.4064	0.0176
OG0003072	trachelipus	hyloniscus	0.1192	7.2791	0.0164
OG0003073	trachelipus	trichoniscus	0.0349	2.9087	0.0120
OG0003073	trachelipus	hyloniscus	0.0346	2.4691	0.0140
OG0003074	trachelipus	trichoniscus	0.1210	2.4013	0.0504
OG0003074	trachelipus	hyloniscus	0.2129	13.3551	0.0159
OG0003075	trachelipus	trichoniscus	0.0211	3.8895	0.0054
OG0003075	trachelipus	hyloniscus	0.0156	1.3260	0.0118
OG0003076	trachelipus	trichoniscus	0.0294	2.6417	0.0111
OG0003076	trachelipus	hyloniscus	0.0300	2.2449	0.0134
OG0003077	trachelipus	trichoniscus	1.0688	9.1322	0.1170
OG0003077	trachelipus	hyloniscus	1.9034	8.7196	0.2183
OG0003078	trachelipus	trichoniscus	0.2586	5.0522	0.0512
OG0003078	trachelipus	hyloniscus	0.2561	3.0356	0.0844
OG0003079	trachelipus	trichoniscus	0.7572	9.7764	0.0775
OG0003079	trachelipus	hyloniscus	0.6615	13.4255	0.0493
OG0003080	trachelipus	trichoniscus	0.1594	4.4481	0.0358
OG0003080	trachelipus	hyloniscus	0.1807	4.8706	0.0371
OG0003081	trachelipus	trichoniscus	0.3392	8.2290	0.0412
OG0003081	trachelipus	hyloniscus	0.3141	76.0162	0.0041
OG0003082	trachelipus	trichoniscus	0.0476	2.1403	0.0222
OG0003082	trachelipus	hyloniscus	0.0722	5.6490	0.0128
OG0003083	trachelipus	trichoniscus	0.1265	3.6091	0.0350
OG0003083	trachelipus	hyloniscus	0.1195	3.7455	0.0319
OG0003084	trachelipus	trichoniscus	0.3378	6.6483	0.0508
OG0003084	trachelipus	hyloniscus	0.3354	4.2776	0.0784
OG0003085	trachelipus	trichoniscus	0.1410	6.7738	0.0208
OG0003085	trachelipus	hyloniscus	0.1465	4.5474	0.0322
OG0003086	trachelipus	trichoniscus	0.6608	58.6616	0.0113
OG0003086	trachelipus	hyloniscus	0.6458	14.3194	0.0451
OG0003087	trachelipus	trichoniscus	0.3899	7.2723	0.0536
OG0003087	trachelipus	hyloniscus	0.3657	15.7533	0.0232
OG0003088	trachelipus	trichoniscus	0.0900	3.4301	0.0263
OG0003088	trachelipus	hyloniscus	0.0919	4.5668	0.0201
OG0003089	trachelipus	trichoniscus	0.0590	5.9155	0.0100
OG0003089	trachelipus	hyloniscus	0.0591	7.6072	0.0078
OG0003090	trachelipus	trichoniscus	0.0193	3.4549	0.0056
OG0003090	trachelipus	hyloniscus	0.0178	3.0896	0.0057
OG0003092	trachelipus	trichoniscus	0.1414	4.2946	0.0329
OG0003092	trachelipus	hyloniscus	0.1242	4.2152	0.0295
OG0003093	trachelipus	trichoniscus	0.4393	11.1098	0.0395
OG0003093	trachelipus	hyloniscus	0.4503	8.2762	0.0544
OG0003094	trachelipus	trichoniscus	0.2309	2.6388	0.0875
OG0003094	trachelipus	hyloniscus	0.3686	14.0848	0.0262
OG0003095	trachelipus	trichoniscus	0.0482	1.9859	0.0243
OG0003095	trachelipus	hyloniscus	0.0773	4.1749	0.0185
OG0003096	trachelipus	trichoniscus	0.4234	83.1878	0.0051
OG0003096	trachelipus	hyloniscus	0.4094	88.4881	0.0046
OG0003097	trachelipus	trichoniscus	0.1364	7.7300	0.0176
OG0003097	trachelipus	hyloniscus	0.1308	5.3755	0.0243
OG0003098	trachelipus	trichoniscus	0.1166	5.7060	0.0204
OG0003098	trachelipus	hyloniscus	0.0801	1.3234	0.0606
OG0003099	trachelipus	trichoniscus	0.3557	8.7193	0.0408
OG0003099	trachelipus	hyloniscus	0.3384	7.4341	0.0455
OG0003100	trachelipus	trichoniscus	0.2165	32.6924	0.0066
OG0003100	trachelipus	hyloniscus	0.2514	7.9039	0.0318
OG0003101	trachelipus	trichoniscus	0.2385	7.1847	0.0332
OG0003101	trachelipus	hyloniscus	0.2042	6.2232	0.0328
OG0003102	trachelipus	trichoniscus	0.2387	8.6421	0.0276
OG0003102	trachelipus	hyloniscus	0.2280	8.5686	0.0266
OG0003103	trachelipus	trichoniscus	0.3106	4.8748	0.0637
OG0003103	trachelipus	hyloniscus	0.3046	3.9625	0.0769
OG0003104	trachelipus	trichoniscus	0.2088	7.2708	0.0287
OG0003104	trachelipus	hyloniscus	0.1935	8.6413	0.0224
OG0003105	trachelipus	trichoniscus	0.0528	3.8604	0.0137
OG0003105	trachelipus	hyloniscus	0.0539	3.7903	0.0142
OG0003106	trachelipus	trichoniscus	0.0348	4.3412	0.0080
OG0003106	trachelipus	hyloniscus	0.0166	1.7809	0.0093
OG0003107	trachelipus	trichoniscus	0.1671	3.4988	0.0478
OG0003107	trachelipus	hyloniscus	0.0989	1.5580	0.0635
OG0003108	trachelipus	trichoniscus	0.5167	12.5226	0.0413
OG0003108	trachelipus	hyloniscus	0.5380	12.2678	0.0439
OG0003109	trachelipus	trichoniscus	0.3695	15.9227	0.0232
OG0003109	trachelipus	hyloniscus	0.3343	77.8087	0.0043
OG0003110	trachelipus	trichoniscus	0.2319	10.2574	0.0226
OG0003110	trachelipus	hyloniscus	0.2379	10.1707	0.0234
OG0003111	trachelipus	trichoniscus	0.1931	28.1359	0.0069
OG0003111	trachelipus	hyloniscus	0.1671	9.8458	0.0170
OG0003112	trachelipus	trichoniscus	0.0283	3.6281	0.0078
OG0003112	trachelipus	hyloniscus	0.0353	35.3140	0.0010
OG0003113	trachelipus	trichoniscus	0.0426	1.8458	0.0231
OG0003113	trachelipus	hyloniscus	0.0534	4.0574	0.0132
OG0003114	trachelipus	trichoniscus	0.0440	5.2438	0.0084
OG0003114	trachelipus	hyloniscus	0.0433	3.8934	0.0111
OG0003115	trachelipus	trichoniscus	0.0073	1.0610	0.0069
OG0003115	trachelipus	hyloniscus	0.0305	2.3709	0.0129
OG0003116	trachelipus	trichoniscus	0.1477	3.2210	0.0459
OG0003116	trachelipus	hyloniscus	0.1456	3.5210	0.0414
OG0003117	trachelipus	trichoniscus	0.2090	4.0876	0.0511
OG0003117	trachelipus	hyloniscus	0.2100	5.9986	0.0350
OG0003118	trachelipus	trichoniscus	0.4145	10.6927	0.0388
OG0003118	trachelipus	hyloniscus	0.3987	43.4451	0.0092
OG0003119	trachelipus	trichoniscus	0.4034	4.9207	0.0820
OG0003119	trachelipus	hyloniscus	0.5643	8.5948	0.0657
OG0003120	trachelipus	trichoniscus	0.4413	16.6016	0.0266
OG0003120	trachelipus	hyloniscus	0.4455	10.3462	0.0431
OG0003121	trachelipus	trichoniscus	0.1532	10.9525	0.0140
OG0003121	trachelipus	hyloniscus	0.1864	21.3509	0.0087
OG0003122	trachelipus	trichoniscus	0.4512	16.3936	0.0275
OG0003122	trachelipus	hyloniscus	0.4309	7.8836	0.0547
OG0003123	trachelipus	trichoniscus	0.0026	1.4650	0.0018
OG0003123	trachelipus	hyloniscus	0.0040	2.4585	0.0016
OG0003124	trachelipus	trichoniscus	0.4913	20.3288	0.0242
OG0003124	trachelipus	hyloniscus	0.4805	10.2952	0.0467
OG0003125	trachelipus	trichoniscus	0.1480	4.5260	0.0327
OG0003125	trachelipus	hyloniscus	0.1400	5.7582	0.0243
OG0003126	trachelipus	trichoniscus	0.8217	54.9431	0.0150
OG0003126	trachelipus	hyloniscus	0.7930	9.8950	0.0801
OG0003127	trachelipus	trichoniscus	0.2681	5.8996	0.0454
OG0003127	trachelipus	hyloniscus	0.2644	4.6201	0.0572
OG0003128	trachelipus	trichoniscus	0.0214	4.4283	0.0048
OG0003128	trachelipus	hyloniscus	0.0246	4.2013	0.0059
OG0003129	trachelipus	trichoniscus	0.5338	9.0549	0.0590
OG0003129	trachelipus	hyloniscus	0.3976	3.9968	0.0995
OG0003130	trachelipus	trichoniscus	0.1529	7.3453	0.0208
OG0003130	trachelipus	hyloniscus	0.1219	3.0481	0.0400
OG0003131	trachelipus	trichoniscus	0.5076	17.5621	0.0289
OG0003131	trachelipus	hyloniscus	0.3391	2.2811	0.1487
OG0003132	trachelipus	trichoniscus	0.1564	4.9475	0.0316
OG0003132	trachelipus	hyloniscus	0.1325	4.9397	0.0268
OG0003133	trachelipus	trichoniscus	0.4245	89.1074	0.0048
OG0003133	trachelipus	hyloniscus	0.3305	12.9392	0.0255
OG0003134	trachelipus	trichoniscus	0.0499	2.8648	0.0174
OG0003134	trachelipus	hyloniscus	0.0309	0.9379	0.0329
OG0003135	trachelipus	trichoniscus	0.0289	1.9525	0.0148
OG0003135	trachelipus	hyloniscus	0.0671	4.6402	0.0145
OG0003136	trachelipus	trichoniscus	0.1703	3.5944	0.0474
OG0003136	trachelipus	hyloniscus	0.1666	4.4233	0.0377
OG0003137	trachelipus	trichoniscus	0.1973	8.7699	0.0225
OG0003137	trachelipus	hyloniscus	0.2073	15.5253	0.0133
OG0003138	trachelipus	trichoniscus	0.1792	6.5968	0.0272
OG0003138	trachelipus	hyloniscus	0.1749	4.0896	0.0428
OG0003139	trachelipus	trichoniscus	0.1339	7.8941	0.0170
OG0003139	trachelipus	hyloniscus	0.1253	80.3946	0.0016
OG0003140	trachelipus	trichoniscus	0.5154	14.4636	0.0356
OG0003140	trachelipus	hyloniscus	0.4268	16.7341	0.0255
OG0003141	trachelipus	trichoniscus	0.0536	4.4259	0.0121
OG0003141	trachelipus	hyloniscus	0.0587	4.6923	0.0125
OG0003142	trachelipus	trichoniscus	0.3038	15.7114	0.0193
OG0003142	trachelipus	hyloniscus	0.3051	34.4154	0.0089
OG0003143	trachelipus	trichoniscus	0.0941	3.7948	0.0248
OG0003143	trachelipus	hyloniscus	0.0979	3.8321	0.0256
OG0003144	trachelipus	trichoniscus	0.0313	1.9767	0.0158
OG0003144	trachelipus	hyloniscus	0.0614	4.1626	0.0147
OG0003145	trachelipus	trichoniscus	0.3120	4.6206	0.0675
OG0003145	trachelipus	hyloniscus	0.3028	15.0594	0.0201
OG0003146	trachelipus	trichoniscus	0.1046	4.9600	0.0211
OG0003146	trachelipus	hyloniscus	0.1021	5.0407	0.0203
OG0003147	trachelipus	trichoniscus	0.1268	8.9049	0.0142
OG0003147	trachelipus	hyloniscus	0.1118	8.3172	0.0134
OG0003148	trachelipus	trichoniscus	0.1729	6.2076	0.0279
OG0003148	trachelipus	hyloniscus	0.0964	1.9520	0.0494
OG0003149	trachelipus	trichoniscus	0.4481	21.5286	0.0208
OG0003149	trachelipus	hyloniscus	0.4746	12.2775	0.0387
OG0003150	trachelipus	trichoniscus	0.1848	2.1405	0.0863
OG0003150	trachelipus	hyloniscus	0.1723	5.6072	0.0307
OG0003151	trachelipus	trichoniscus	1.1244	0.0114	99.0000
OG0003151	trachelipus	hyloniscus	19.2197	1.0050	19.1247
OG0003152	trachelipus	trichoniscus	0.3613	8.5143	0.0424
OG0003152	trachelipus	hyloniscus	0.3400	6.4096	0.0530
OG0003153	trachelipus	trichoniscus	0.1759	10.2592	0.0171
OG0003153	trachelipus	hyloniscus	0.1701	7.6147	0.0223
OG0003154	trachelipus	trichoniscus	0.2985	7.6778	0.0389
OG0003154	trachelipus	hyloniscus	0.2912	6.3973	0.0455
OG0003155	trachelipus	trichoniscus	0.0869	2.5491	0.0341
OG0003155	trachelipus	hyloniscus	0.0680	3.3841	0.0201
OG0003156	trachelipus	trichoniscus	0.1755	3.9751	0.0441
OG0003156	trachelipus	hyloniscus	0.1720	3.6497	0.0471
OG0003157	trachelipus	trichoniscus	0.2892	5.0498	0.0573
OG0003157	trachelipus	hyloniscus	0.2888	6.7906	0.0425
OG0003158	trachelipus	trichoniscus	0.1257	5.7153	0.0220
OG0003158	trachelipus	hyloniscus	0.1282	4.8258	0.0266
OG0003159	trachelipus	trichoniscus	0.1155	3.2721	0.0353
OG0003159	trachelipus	hyloniscus	0.0924	6.2784	0.0147
OG0003160	trachelipus	trichoniscus	0.1929	8.6954	0.0222
OG0003160	trachelipus	hyloniscus	0.1867	7.0956	0.0263
OG0003161	trachelipus	trichoniscus	0.2412	5.7879	0.0417
OG0003161	trachelipus	hyloniscus	0.1988	7.0464	0.0282
OG0003162	trachelipus	trichoniscus	0.1041	1.2999	0.0801
OG0003162	trachelipus	hyloniscus	0.1286	3.5479	0.0363
OG0003163	trachelipus	trichoniscus	0.1750	7.3870	0.0237
OG0003163	trachelipus	hyloniscus	0.1751	6.5324	0.0268
OG0003164	trachelipus	trichoniscus	0.1532	5.0608	0.0303
OG0003164	trachelipus	hyloniscus	0.1414	8.2323	0.0172
OG0003165	trachelipus	trichoniscus	0.0212	5.4639	0.0039
OG0003165	trachelipus	hyloniscus	0.0146	1.7362	0.0084
OG0003166	trachelipus	trichoniscus	0.2864	15.3580	0.0187
OG0003166	trachelipus	hyloniscus	0.2717	11.5899	0.0234
OG0003167	trachelipus	trichoniscus	0.1053	8.0619	0.0131
OG0003167	trachelipus	hyloniscus	0.1007	9.8532	0.0102
OG0003168	trachelipus	trichoniscus	0.0587	6.9323	0.0085
OG0003168	trachelipus	hyloniscus	0.0300	1.8380	0.0163
OG0003169	trachelipus	trichoniscus	0.0722	3.8615	0.0187
OG0003169	trachelipus	hyloniscus	0.0622	4.5661	0.0136
OG0003170	trachelipus	trichoniscus	0.2276	16.1102	0.0141
OG0003170	trachelipus	hyloniscus	0.2249	13.0841	0.0172
OG0003171	trachelipus	trichoniscus	0.5241	76.4551	0.0069
OG0003171	trachelipus	hyloniscus	0.4908	80.3458	0.0061
OG0003172	trachelipus	trichoniscus	0.1907	7.5075	0.0254
OG0003172	trachelipus	hyloniscus	0.1783	5.0775	0.0351
OG0003173	trachelipus	trichoniscus	0.0000	-nan	0.0301
OG0003173	trachelipus	hyloniscus	0.0000	-nan	nan
OG0003174	trachelipus	trichoniscus	0.3584	7.8360	0.0457
OG0003174	trachelipus	hyloniscus	0.3530	5.9891	0.0589
OG0003175	trachelipus	trichoniscus	0.2194	15.9021	0.0138
OG0003175	trachelipus	hyloniscus	0.2017	5.9621	0.0338
OG0003176	trachelipus	trichoniscus	0.1338	5.7541	0.0233
OG0003176	trachelipus	hyloniscus	0.1339	6.9951	0.0191
OG0003177	trachelipus	trichoniscus	0.7199	7.7230	0.0932
OG0003177	trachelipus	hyloniscus	0.6669	4.7076	0.1417
OG0003178	trachelipus	trichoniscus	0.0506	8.2694	0.0061
OG0003178	trachelipus	hyloniscus	0.0493	4.1950	0.0117
OG0003179	trachelipus	trichoniscus	0.2050	19.7812	0.0104
OG0003179	trachelipus	hyloniscus	0.2023	67.4089	0.0030
OG0003180	trachelipus	trichoniscus	0.3406	14.7359	0.0231
OG0003180	trachelipus	hyloniscus	0.3097	5.3422	0.0580
OG0003181	trachelipus	trichoniscus	1.2103	105.2919	0.0115
OG0003181	trachelipus	hyloniscus	1.0242	12.0471	0.0850
OG0003182	trachelipus	trichoniscus	0.1130	4.7611	0.0237
OG0003182	trachelipus	hyloniscus	0.0971	5.0483	0.0192
OG0003183	trachelipus	trichoniscus	0.0165	5.9253	0.0028
OG0003183	trachelipus	hyloniscus	0.0186	2.8056	0.0066
OG0003184	trachelipus	trichoniscus	0.6714	8.0139	0.0838
OG0003184	trachelipus	hyloniscus	0.6337	9.0842	0.0698
OG0003185	trachelipus	trichoniscus	0.1252	2.3301	0.0537
OG0003185	trachelipus	hyloniscus	0.1536	5.7083	0.0269
OG0003186	trachelipus	trichoniscus	0.0930	3.5246	0.0264
OG0003186	trachelipus	hyloniscus	0.0790	5.8811	0.0134
OG0003187	trachelipus	trichoniscus	0.0625	7.3755	0.0085
OG0003187	trachelipus	hyloniscus	0.0539	6.6389	0.0081
OG0003188	trachelipus	trichoniscus	0.0826	5.4549	0.0151
OG0003188	trachelipus	hyloniscus	0.0794	4.7945	0.0166
OG0003189	trachelipus	trichoniscus	0.2610	8.7653	0.0298
OG0003189	trachelipus	hyloniscus	0.2564	4.9638	0.0517
OG0003190	trachelipus	trichoniscus	0.2426	7.2023	0.0337
OG0003190	trachelipus	hyloniscus	0.2377	6.1166	0.0389
OG0003191	trachelipus	trichoniscus	0.1214	3.2575	0.0373
OG0003191	trachelipus	hyloniscus	0.0712	1.5884	0.0448
OG0003192	trachelipus	trichoniscus	0.0774	4.9092	0.0158
OG0003192	trachelipus	hyloniscus	0.0640	2.2946	0.0279
OG0003193	trachelipus	trichoniscus	0.1081	5.4744	0.0197
OG0003193	trachelipus	hyloniscus	0.1254	7.6034	0.0165
OG0003194	trachelipus	trichoniscus	0.2597	75.0479	0.0035
OG0003194	trachelipus	hyloniscus	0.2399	80.9944	0.0030
OG0003195	trachelipus	trichoniscus	0.3149	4.8088	0.0655
OG0003195	trachelipus	hyloniscus	0.2760	5.3550	0.0515
OG0003196	trachelipus	trichoniscus	0.4632	9.1215	0.0508
OG0003196	trachelipus	hyloniscus	0.4555	9.5306	0.0478
OG0003197	trachelipus	trichoniscus	0.9379	35.4560	0.0265
OG0003197	trachelipus	hyloniscus	1.0242	22.1890	0.0462
OG0003198	trachelipus	trichoniscus	0.1241	6.7438	0.0184
OG0003198	trachelipus	hyloniscus	0.1925	41.8921	0.0046
OG0003199	trachelipus	trichoniscus	0.2213	8.8508	0.0250
OG0003199	trachelipus	hyloniscus	0.2096	3.5415	0.0592
OG0003200	trachelipus	trichoniscus	0.1759	18.1019	0.0097
OG0003200	trachelipus	hyloniscus	0.1744	9.8804	0.0177
OG0003201	trachelipus	trichoniscus	0.0898	3.7646	0.0239
OG0003201	trachelipus	hyloniscus	0.0896	3.1106	0.0288
OG0003202	trachelipus	trichoniscus	0.3739	64.2773	0.0058
OG0003202	trachelipus	hyloniscus	0.3376	67.4637	0.0050
OG0003203	trachelipus	trichoniscus	0.0685	7.4915	0.0091
OG0003203	trachelipus	hyloniscus	0.0677	8.3111	0.0081
OG0003204	trachelipus	trichoniscus	0.2128	5.5904	0.0381
OG0003204	trachelipus	hyloniscus	0.2194	5.7669	0.0380
OG0003205	trachelipus	trichoniscus	0.1871	4.9651	0.0377
OG0003205	trachelipus	hyloniscus	0.1694	5.3245	0.0318
OG0003206	trachelipus	trichoniscus	0.2629	8.3948	0.0313
OG0003206	trachelipus	hyloniscus	0.2571	9.0726	0.0283
OG0003207	trachelipus	trichoniscus	0.1810	5.4339	0.0333
OG0003207	trachelipus	hyloniscus	0.1778	5.7541	0.0309
OG0003208	trachelipus	trichoniscus	0.1465	8.3072	0.0176
OG0003208	trachelipus	hyloniscus	0.1514	5.8105	0.0261
OG0003209	trachelipus	trichoniscus	0.2973	7.6672	0.0388
OG0003209	trachelipus	hyloniscus	0.2911	8.6295	0.0337
OG0003210	trachelipus	trichoniscus	0.2083	17.7000	0.0118
OG0003210	trachelipus	hyloniscus	0.1874	7.2108	0.0260
OG0003211	trachelipus	trichoniscus	0.0346	4.8075	0.0072
OG0003211	trachelipus	hyloniscus	0.0332	6.4543	0.0051
OG0003212	trachelipus	trichoniscus	0.3913	6.4889	0.0603
OG0003212	trachelipus	hyloniscus	0.3369	6.0629	0.0556
OG0003213	trachelipus	trichoniscus	0.1154	2.0190	0.0571
OG0003213	trachelipus	hyloniscus	0.1575	70.2125	0.0022
OG0003214	trachelipus	trichoniscus	0.0245	6.5583	0.0037
OG0003214	trachelipus	hyloniscus	0.0227	4.9800	0.0046
OG0003215	trachelipus	trichoniscus	0.1532	3.8128	0.0402
OG0003215	trachelipus	hyloniscus	0.1295	3.7477	0.0346
OG0003216	trachelipus	trichoniscus	0.3898	6.6893	0.0583
OG0003216	trachelipus	hyloniscus	0.3946	6.2895	0.0627
OG0003217	trachelipus	trichoniscus	15.6708	20.4955	0.7646
OG0003217	trachelipus	hyloniscus	10.1963	61.7414	0.1651
OG0003219	trachelipus	trichoniscus	0.1248	4.8154	0.0259
OG0003219	trachelipus	hyloniscus	0.1235	6.7351	0.0183
OG0003220	trachelipus	trichoniscus	0.1558	3.2516	0.0479
OG0003220	trachelipus	hyloniscus	0.1512	5.0722	0.0298
OG0003221	trachelipus	trichoniscus	0.0764	2.8539	0.0268
OG0003221	trachelipus	hyloniscus	0.0712	3.7897	0.0188
OG0003222	trachelipus	trichoniscus	0.2289	51.0404	0.0045
OG0003222	trachelipus	hyloniscus	0.2198	5.4536	0.0403
OG0003223	trachelipus	trichoniscus	0.2544	3.1338	0.0812
OG0003223	trachelipus	hyloniscus	0.2339	2.9318	0.0798
OG0003224	trachelipus	trichoniscus	0.5477	2.7135	0.2018
OG0003224	trachelipus	hyloniscus	0.4610	3.1948	0.1443
OG0003225	trachelipus	trichoniscus	0.1725	10.1958	0.0169
OG0003225	trachelipus	hyloniscus	0.1677	6.8115	0.0246
OG0003226	trachelipus	trichoniscus	0.1714	6.5690	0.0261
OG0003226	trachelipus	hyloniscus	0.1694	6.3085	0.0269
OG0003227	trachelipus	trichoniscus	0.4142	8.6082	0.0481
OG0003227	trachelipus	hyloniscus	0.4005	4.6180	0.0867
OG0003228	trachelipus	trichoniscus	0.2693	7.8536	0.0343
OG0003228	trachelipus	hyloniscus	0.2396	6.8513	0.0350
OG0003229	trachelipus	trichoniscus	0.3034	71.0859	0.0043
OG0003229	trachelipus	hyloniscus	0.2952	71.6166	0.0041
OG0003230	trachelipus	trichoniscus	0.5790	24.6631	0.0235
OG0003230	trachelipus	hyloniscus	0.5669	9.7018	0.0584
OG0003231	trachelipus	trichoniscus	0.1237	4.5648	0.0271
OG0003231	trachelipus	hyloniscus	0.1231	3.2754	0.0376
OG0003232	trachelipus	trichoniscus	0.1141	5.1650	0.0221
OG0003232	trachelipus	hyloniscus	0.1081	2.5341	0.0427
OG0003234	trachelipus	trichoniscus	0.2302	8.4287	0.0273
OG0003234	trachelipus	hyloniscus	0.2413	4.2978	0.0561
OG0003235	trachelipus	trichoniscus	0.2906	7.4558	0.0390
OG0003235	trachelipus	hyloniscus	0.2051	2.1864	0.0938
OG0003236	trachelipus	trichoniscus	0.2211	1.1310	0.1955
OG0003236	trachelipus	hyloniscus	18.2056	0.1839	99.0000
OG0003237	trachelipus	trichoniscus	0.0491	1.9875	0.0247
OG0003237	trachelipus	hyloniscus	0.0594	4.7497	0.0125
OG0003238	trachelipus	trichoniscus	0.6834	10.9990	0.0621
OG0003238	trachelipus	hyloniscus	0.6172	7.5546	0.0817
OG0003239	trachelipus	trichoniscus	0.2520	5.4689	0.0461
OG0003239	trachelipus	hyloniscus	0.2288	8.1809	0.0280
OG0003240	trachelipus	trichoniscus	0.5405	79.7109	0.0068
OG0003240	trachelipus	hyloniscus	0.4988	7.6381	0.0653
OG0003241	trachelipus	trichoniscus	0.1241	7.7575	0.0160
OG0003241	trachelipus	hyloniscus	0.1233	10.0375	0.0123
OG0003242	trachelipus	trichoniscus	0.4133	8.2673	0.0500
OG0003242	trachelipus	hyloniscus	0.4344	7.8197	0.0556
OG0003243	trachelipus	trichoniscus	0.1855	3.6857	0.0503
OG0003243	trachelipus	hyloniscus	0.1130	1.2529	0.0902
OG0003244	trachelipus	trichoniscus	0.2554	10.3812	0.0246
OG0003244	trachelipus	hyloniscus	0.2455	6.4146	0.0383
OG0003245	trachelipus	trichoniscus	0.1161	4.6433	0.0250
OG0003245	trachelipus	hyloniscus	0.1135	6.0377	0.0188
OG0003246	trachelipus	trichoniscus	0.1030	4.9453	0.0208
OG0003246	trachelipus	hyloniscus	0.0981	4.9871	0.0197
OG0003247	trachelipus	trichoniscus	0.2046	34.3425	0.0060
OG0003247	trachelipus	hyloniscus	0.1576	8.7474	0.0180
OG0003248	trachelipus	trichoniscus	0.1332	11.5696	0.0115
OG0003248	trachelipus	hyloniscus	0.0732	3.2137	0.0228
OG0003249	trachelipus	trichoniscus	0.1008	4.0169	0.0251
OG0003249	trachelipus	hyloniscus	0.1001	5.1453	0.0195
OG0003250	trachelipus	trichoniscus	0.2481	5.1479	0.0482
OG0003250	trachelipus	hyloniscus	0.2458	4.4424	0.0553
OG0003251	trachelipus	trichoniscus	0.0588	2.3002	0.0256
OG0003251	trachelipus	hyloniscus	0.1037	3.5632	0.0291
OG0003252	trachelipus	trichoniscus	0.0677	4.4346	0.0153
OG0003252	trachelipus	hyloniscus	0.0781	1.6368	0.0477
OG0003253	trachelipus	trichoniscus	0.3554	16.3671	0.0217
OG0003253	trachelipus	hyloniscus	0.3700	9.9959	0.0370
OG0003254	trachelipus	trichoniscus	0.1789	2.2542	0.0793
OG0003254	trachelipus	hyloniscus	0.1723	2.2833	0.0755
OG0003255	trachelipus	trichoniscus	0.3158	8.6550	0.0365
OG0003255	trachelipus	hyloniscus	0.2887	4.2542	0.0679
OG0003256	trachelipus	trichoniscus	0.2642	10.9402	0.0242
OG0003256	trachelipus	hyloniscus	0.2507	8.0042	0.0313
OG0003257	trachelipus	trichoniscus	0.2272	52.7477	0.0043
OG0003257	trachelipus	hyloniscus	0.2232	8.7688	0.0255
OG0003258	trachelipus	trichoniscus	0.0724	3.6081	0.0201
OG0003258	trachelipus	hyloniscus	0.0711	4.9494	0.0144
OG0003259	trachelipus	trichoniscus	0.0491	1.5340	0.0320
OG0003259	trachelipus	hyloniscus	0.0720	3.8555	0.0187
OG0003261	trachelipus	trichoniscus	0.1419	6.7832	0.0209
OG0003261	trachelipus	hyloniscus	0.1490	6.4666	0.0230
OG0003262	trachelipus	trichoniscus	0.1142	5.5612	0.0205
OG0003262	trachelipus	hyloniscus	0.0557	1.9460	0.0286
OG0003263	trachelipus	trichoniscus	0.1256	10.4013	0.0121
OG0003263	trachelipus	hyloniscus	0.1276	8.3582	0.0153
OG0003264	trachelipus	trichoniscus	0.0782	7.1576	0.0109
OG0003264	trachelipus	hyloniscus	0.0774	4.7417	0.0163
OG0003265	trachelipus	trichoniscus	0.0930	3.6095	0.0258
OG0003265	trachelipus	hyloniscus	0.0987	4.1889	0.0236
OG0003266	trachelipus	trichoniscus	0.0800	7.2556	0.0110
OG0003266	trachelipus	hyloniscus	0.0767	10.2856	0.0075
OG0003267	trachelipus	trichoniscus	0.2269	7.0671	0.0321
OG0003267	trachelipus	hyloniscus	0.2265	6.6509	0.0341
OG0003268	trachelipus	trichoniscus	0.2000	5.3355	0.0375
OG0003268	trachelipus	hyloniscus	0.1941	4.4061	0.0441
OG0003269	trachelipus	trichoniscus	0.0474	2.2491	0.0211
OG0003269	trachelipus	hyloniscus	0.0671	20.4917	0.0033
OG0003270	trachelipus	trichoniscus	0.1621	3.5933	0.0451
OG0003270	trachelipus	hyloniscus	0.0846	2.6050	0.0325
OG0003271	trachelipus	trichoniscus	0.0811	5.1905	0.0156
OG0003271	trachelipus	hyloniscus	0.0679	4.2210	0.0161
OG0003273	trachelipus	trichoniscus	0.0649	1.4945	0.0434
OG0003273	trachelipus	hyloniscus	0.0784	4.7265	0.0166
OG0003274	trachelipus	trichoniscus	0.2808	20.1194	0.0140
OG0003274	trachelipus	hyloniscus	0.1874	3.2414	0.0578
OG0003275	trachelipus	trichoniscus	0.2785	5.6739	0.0491
OG0003275	trachelipus	hyloniscus	0.2733	8.2741	0.0330
OG0003276	trachelipus	trichoniscus	0.2100	5.9505	0.0353
OG0003276	trachelipus	hyloniscus	0.1015	1.6798	0.0604
OG0003277	trachelipus	trichoniscus	0.1322	8.8495	0.0149
OG0003277	trachelipus	hyloniscus	0.0923	3.6116	0.0256
OG0003278	trachelipus	trichoniscus	0.3214	11.6734	0.0275
OG0003278	trachelipus	hyloniscus	0.3068	7.7976	0.0393
OG0003279	trachelipus	trichoniscus	0.3213	11.1535	0.0288
OG0003279	trachelipus	hyloniscus	0.2358	3.3297	0.0708
OG0003280	trachelipus	trichoniscus	0.0502	9.2202	0.0054
OG0003280	trachelipus	hyloniscus	0.0235	1.3571	0.0173
OG0003281	trachelipus	trichoniscus	0.2678	8.2675	0.0324
OG0003281	trachelipus	hyloniscus	0.2564	9.0314	0.0284
OG0003282	trachelipus	trichoniscus	0.0194	3.0310	0.0064
OG0003282	trachelipus	hyloniscus	0.0431	6.4895	0.0066
OG0003283	trachelipus	trichoniscus	0.2194	52.6744	0.0042
OG0003283	trachelipus	hyloniscus	0.2018	3.7095	0.0544
OG0003284	trachelipus	trichoniscus	0.7033	19.3504	0.0363
OG0003284	trachelipus	hyloniscus	0.8878	5.9363	0.1496
OG0003285	trachelipus	trichoniscus	0.2705	7.8651	0.0344
OG0003285	trachelipus	hyloniscus	0.2389	7.8092	0.0306
OG0003286	trachelipus	trichoniscus	0.5112	16.7893	0.0304
OG0003286	trachelipus	hyloniscus	0.4378	10.4539	0.0419
OG0003287	trachelipus	trichoniscus	0.1333	6.8590	0.0194
OG0003287	trachelipus	hyloniscus	0.1301	6.4828	0.0201
OG0003288	trachelipus	trichoniscus	0.1826	13.6234	0.0134
OG0003288	trachelipus	hyloniscus	0.1623	10.8473	0.0150
OG0003289	trachelipus	trichoniscus	0.1351	5.7669	0.0234
OG0003289	trachelipus	hyloniscus	0.1330	7.0525	0.0189
OG0003290	trachelipus	trichoniscus	0.1645	9.9002	0.0166
OG0003290	trachelipus	hyloniscus	0.1850	5.9370	0.0312
OG0003291	trachelipus	trichoniscus	0.1464	30.4076	0.0048
OG0003291	trachelipus	hyloniscus	0.1356	7.6603	0.0177
OG0003292	trachelipus	trichoniscus	0.4261	80.3553	0.0053
OG0003292	trachelipus	hyloniscus	0.4042	93.1928	0.0043
OG0003293	trachelipus	trichoniscus	0.3716	46.1672	0.0080
OG0003293	trachelipus	hyloniscus	0.3591	20.8211	0.0172
OG0003294	trachelipus	trichoniscus	0.1527	8.7994	0.0174
OG0003294	trachelipus	hyloniscus	0.1558	9.7745	0.0159
OG0003295	trachelipus	trichoniscus	0.1605	5.7614	0.0279
OG0003295	trachelipus	hyloniscus	0.0950	2.0529	0.0463
OG0003296	trachelipus	trichoniscus	0.0531	7.5407	0.0070
OG0003296	trachelipus	hyloniscus	0.0303	4.1090	0.0074
OG0003297	trachelipus	trichoniscus	0.0535	2.3087	0.0232
OG0003297	trachelipus	hyloniscus	0.1043	10.7673	0.0097
OG0003298	trachelipus	trichoniscus	0.0825	2.7091	0.0305
OG0003298	trachelipus	hyloniscus	0.0792	2.3923	0.0331
OG0003299	trachelipus	trichoniscus	0.1492	3.9685	0.0376
OG0003299	trachelipus	hyloniscus	0.1533	4.4499	0.0345
OG0003300	trachelipus	trichoniscus	0.2592	7.6264	0.0340
OG0003300	trachelipus	hyloniscus	0.2460	77.5142	0.0032
OG0003302	trachelipus	trichoniscus	0.0799	1.5285	0.0523
OG0003302	trachelipus	hyloniscus	0.1002	4.1689	0.0240
OG0003303	trachelipus	trichoniscus	0.1532	71.1279	0.0022
OG0003303	trachelipus	hyloniscus	0.1622	7.7353	0.0210
OG0003304	trachelipus	trichoniscus	0.2365	3.4756	0.0680
OG0003304	trachelipus	hyloniscus	0.1513	1.7612	0.0859
OG0003305	trachelipus	trichoniscus	0.2968	8.2415	0.0360
OG0003305	trachelipus	hyloniscus	0.4008	73.7875	0.0054
OG0003306	trachelipus	trichoniscus	0.2459	8.1908	0.0300
OG0003306	trachelipus	hyloniscus	0.2339	5.3895	0.0434
OG0003307	trachelipus	trichoniscus	0.3393	8.5210	0.0398
OG0003307	trachelipus	hyloniscus	0.3247	14.7837	0.0220
OG0003308	trachelipus	trichoniscus	0.0635	2.3792	0.0267
OG0003308	trachelipus	hyloniscus	0.0594	3.7179	0.0160
OG0003309	trachelipus	trichoniscus	0.1636	8.9792	0.0182
OG0003309	trachelipus	hyloniscus	0.1547	35.5612	0.0043
OG0003310	trachelipus	trichoniscus	0.1272	40.4719	0.0031
OG0003310	trachelipus	hyloniscus	0.1251	56.1742	0.0022
OG0003311	trachelipus	trichoniscus	0.2200	11.9508	0.0184
OG0003311	trachelipus	hyloniscus	0.2208	9.1928	0.0240
OG0003312	trachelipus	trichoniscus	0.0883	3.9259	0.0225
OG0003312	trachelipus	hyloniscus	0.0430	1.6207	0.0265
OG0003313	trachelipus	trichoniscus	0.0536	1.5579	0.0344
OG0003313	trachelipus	hyloniscus	0.1231	4.0763	0.0302
OG0003314	trachelipus	trichoniscus	0.0938	6.8675	0.0137
OG0003314	trachelipus	hyloniscus	0.0610	3.7590	0.0162
OG0003315	trachelipus	trichoniscus	0.1414	15.7966	0.0090
OG0003315	trachelipus	hyloniscus	0.0835	6.2375	0.0134
OG0003316	trachelipus	trichoniscus	0.1475	6.2643	0.0236
OG0003316	trachelipus	hyloniscus	0.1340	6.8384	0.0196
OG0003317	trachelipus	trichoniscus	0.1736	1.9959	0.0870
OG0003317	trachelipus	hyloniscus	0.2686	7.9579	0.0338
OG0003318	trachelipus	trichoniscus	0.1458	72.7119	0.0020
OG0003318	trachelipus	hyloniscus	0.0897	3.3381	0.0269
OG0003319	trachelipus	trichoniscus	0.0857	4.4616	0.0192
OG0003319	trachelipus	hyloniscus	0.0719	3.8306	0.0188
OG0003320	trachelipus	trichoniscus	0.0289	3.6577	0.0079
OG0003320	trachelipus	hyloniscus	0.0299	3.5665	0.0084
OG0003321	trachelipus	trichoniscus	0.1426	13.7425	0.0104
OG0003321	trachelipus	hyloniscus	0.1505	8.6344	0.0174
OG0003322	trachelipus	trichoniscus	0.2990	6.2674	0.0477
OG0003322	trachelipus	hyloniscus	0.3054	7.3911	0.0413
OG0003323	trachelipus	trichoniscus	0.4358	7.1759	0.0607
OG0003323	trachelipus	hyloniscus	0.3875	49.2339	0.0079
OG0003324	trachelipus	trichoniscus	0.2399	6.8353	0.0351
OG0003324	trachelipus	hyloniscus	0.2140	4.8337	0.0443
OG0003325	trachelipus	trichoniscus	0.3736	5.6471	0.0662
OG0003325	trachelipus	hyloniscus	0.3572	6.5838	0.0543
OG0003326	trachelipus	trichoniscus	0.0213	2.2578	0.0094
OG0003326	trachelipus	hyloniscus	0.0179	2.1410	0.0083
OG0003327	trachelipus	trichoniscus	0.2491	5.1421	0.0484
OG0003327	trachelipus	hyloniscus	0.2225	4.2716	0.0521
OG0003328	trachelipus	trichoniscus	0.2621	3.5829	0.0732
OG0003328	trachelipus	hyloniscus	0.3497	6.1115	0.0572
OG0003329	trachelipus	trichoniscus	0.3556	5.0325	0.0707
OG0003329	trachelipus	hyloniscus	0.3463	5.2218	0.0663
OG0003330	trachelipus	trichoniscus	0.2845	12.1378	0.0234
OG0003330	trachelipus	hyloniscus	0.2383	21.0274	0.0113
OG0003331	trachelipus	trichoniscus	0.5066	9.1701	0.0552
OG0003331	trachelipus	hyloniscus	0.5513	3.6859	0.1496
OG0003332	trachelipus	trichoniscus	0.1377	4.5901	0.0300
OG0003332	trachelipus	hyloniscus	0.1263	3.8176	0.0331
OG0003333	trachelipus	trichoniscus	0.2167	3.6534	0.0593
OG0003333	trachelipus	hyloniscus	0.2202	3.7336	0.0590
OG0003334	trachelipus	trichoniscus	0.1224	7.3550	0.0166
OG0003334	trachelipus	hyloniscus	0.1146	4.4406	0.0258
OG0003335	trachelipus	trichoniscus	0.2001	3.6642	0.0546
OG0003335	trachelipus	hyloniscus	0.1610	6.7443	0.0239
OG0003336	trachelipus	trichoniscus	0.3229	4.3728	0.0738
OG0003336	trachelipus	hyloniscus	0.2593	6.8611	0.0378
OG0003337	trachelipus	trichoniscus	0.0465	7.1331	0.0065
OG0003337	trachelipus	hyloniscus	0.0455	4.3273	0.0105
OG0003338	trachelipus	trichoniscus	0.3370	6.4742	0.0520
OG0003338	trachelipus	hyloniscus	0.2633	7.3334	0.0359
OG0003339	trachelipus	trichoniscus	0.9279	4.1556	0.2233
OG0003339	trachelipus	hyloniscus	0.5546	3.8697	0.1433
OG0003340	trachelipus	trichoniscus	0.5931	18.3910	0.0323
OG0003340	trachelipus	hyloniscus	0.4225	1.1854	0.3564
OG0003341	trachelipus	trichoniscus	0.2347	8.1632	0.0287
OG0003341	trachelipus	hyloniscus	0.1596	1.9850	0.0804
OG0003342	trachelipus	trichoniscus	0.1581	7.2689	0.0217
OG0003342	trachelipus	hyloniscus	0.1563	5.9058	0.0265
OG0003343	trachelipus	trichoniscus	0.1694	12.2579	0.0138
OG0003343	trachelipus	hyloniscus	0.1532	6.3179	0.0242
OG0003344	trachelipus	trichoniscus	0.2586	3.1786	0.0814
OG0003344	trachelipus	hyloniscus	0.1880	9.4326	0.0199
OG0003345	trachelipus	trichoniscus	0.0420	3.4400	0.0122
OG0003345	trachelipus	hyloniscus	0.0708	9.3861	0.0075
OG0003346	trachelipus	trichoniscus	0.0427	1.6607	0.0257
OG0003346	trachelipus	hyloniscus	0.0720	5.2880	0.0136
OG0003347	trachelipus	trichoniscus	0.0237	1.6871	0.0140
OG0003347	trachelipus	hyloniscus	0.0507	2.8454	0.0178
OG0003348	trachelipus	trichoniscus	0.5251	9.5534	0.0550
OG0003348	trachelipus	hyloniscus	0.4338	13.9261	0.0311
OG0003349	trachelipus	trichoniscus	0.0899	4.0223	0.0224
OG0003349	trachelipus	hyloniscus	0.0791	3.3992	0.0233
OG0003350	trachelipus	trichoniscus	0.0806	5.5697	0.0145
OG0003350	trachelipus	hyloniscus	0.0425	1.4661	0.0290
OG0003351	trachelipus	trichoniscus	0.0131	1.9862	0.0066
OG0003351	trachelipus	hyloniscus	0.0082	1.0623	0.0077
OG0003352	trachelipus	trichoniscus	0.1164	2.8456	0.0409
OG0003352	trachelipus	hyloniscus	0.1252	6.9437	0.0180
OG0003353	trachelipus	trichoniscus	0.2105	3.0141	0.0698
OG0003353	trachelipus	hyloniscus	0.1974	2.7997	0.0705
OG0003354	trachelipus	trichoniscus	0.1135	6.9433	0.0163
OG0003354	trachelipus	hyloniscus	0.1171	4.8087	0.0243
OG0003355	trachelipus	trichoniscus	0.0785	4.7340	0.0166
OG0003355	trachelipus	hyloniscus	0.0768	13.2317	0.0058
OG0003356	trachelipus	trichoniscus	0.2354	3.1108	0.0757
OG0003356	trachelipus	hyloniscus	0.2324	3.5728	0.0650
OG0003357	trachelipus	trichoniscus	0.2254	4.5453	0.0496
OG0003357	trachelipus	hyloniscus	0.2139	3.5591	0.0601
OG0003358	trachelipus	trichoniscus	0.2791	81.4447	0.0034
OG0003358	trachelipus	hyloniscus	0.1858	3.6236	0.0513
OG0003359	trachelipus	trichoniscus	0.0663	4.2202	0.0157
OG0003359	trachelipus	hyloniscus	0.0676	9.9888	0.0068
OG0003360	trachelipus	trichoniscus	0.1154	5.3659	0.0215
OG0003360	trachelipus	hyloniscus	0.1165	6.6997	0.0174
OG0003361	trachelipus	trichoniscus	0.5099	36.0426	0.0141
OG0003361	trachelipus	hyloniscus	0.4756	31.1784	0.0153
OG0003362	trachelipus	trichoniscus	0.0555	1.9763	0.0281
OG0003362	trachelipus	hyloniscus	0.0956	8.2448	0.0116
OG0003363	trachelipus	trichoniscus	0.0675	2.3815	0.0283
OG0003363	trachelipus	hyloniscus	0.0463	1.0875	0.0426
OG0003364	trachelipus	trichoniscus	0.1460	3.9710	0.0368
OG0003364	trachelipus	hyloniscus	0.1244	3.8324	0.0325
OG0003365	trachelipus	trichoniscus	0.1365	5.4963	0.0248
OG0003365	trachelipus	hyloniscus	0.1319	5.3855	0.0245
OG0003366	trachelipus	trichoniscus	0.0250	2.1051	0.0119
OG0003366	trachelipus	hyloniscus	0.0162	1.2139	0.0133
OG0003367	trachelipus	trichoniscus	0.1701	2.4496	0.0694
OG0003367	trachelipus	hyloniscus	0.0970	13.6084	0.0071
OG0003368	trachelipus	trichoniscus	0.1415	4.8147	0.0294
OG0003368	trachelipus	hyloniscus	0.0910	1.5136	0.0601
OG0003369	trachelipus	trichoniscus	0.3552	8.0938	0.0439
OG0003369	trachelipus	hyloniscus	0.3388	37.7629	0.0090
OG0003370	trachelipus	trichoniscus	0.0552	4.6276	0.0119
OG0003370	trachelipus	hyloniscus	0.0502	3.8303	0.0131
OG0003371	trachelipus	trichoniscus	0.1141	4.9931	0.0229
OG0003371	trachelipus	hyloniscus	0.0989	6.3481	0.0156
OG0003372	trachelipus	trichoniscus	0.0716	2.5337	0.0282
OG0003372	trachelipus	hyloniscus	0.0842	3.4540	0.0244
OG0003373	trachelipus	trichoniscus	0.0328	2.7876	0.0118
OG0003373	trachelipus	hyloniscus	0.0222	1.1853	0.0188
OG0003374	trachelipus	trichoniscus	0.0926	13.5321	0.0068
OG0003374	trachelipus	hyloniscus	0.0756	12.8800	0.0059
OG0003375	trachelipus	trichoniscus	0.0430	7.1593	0.0060
OG0003375	trachelipus	hyloniscus	0.0417	12.0759	0.0035
OG0003376	trachelipus	trichoniscus	0.1541	8.9067	0.0173
OG0003376	trachelipus	hyloniscus	0.1678	26.1560	0.0064
OG0003377	trachelipus	trichoniscus	0.2543	64.9935	0.0039
OG0003377	trachelipus	hyloniscus	0.2346	5.6836	0.0413
OG0003378	trachelipus	trichoniscus	0.2614	2.8055	0.0932
OG0003378	trachelipus	hyloniscus	0.2281	2.6048	0.0876
OG0003379	trachelipus	trichoniscus	0.0310	5.6423	0.0055
OG0003379	trachelipus	hyloniscus	0.0152	2.3904	0.0063
OG0003380	trachelipus	trichoniscus	0.1680	13.7606	0.0122
OG0003380	trachelipus	hyloniscus	0.1512	6.3513	0.0238
OG0003381	trachelipus	trichoniscus	0.4877	14.3466	0.0340
OG0003381	trachelipus	hyloniscus	0.4839	9.4168	0.0514
OG0003383	trachelipus	trichoniscus	0.0398	6.3759	0.0062
OG0003383	trachelipus	hyloniscus	0.0400	4.6852	0.0085
OG0003384	trachelipus	trichoniscus	0.2284	6.2457	0.0366
OG0003384	trachelipus	hyloniscus	0.1957	5.3307	0.0367
OG0003385	trachelipus	trichoniscus	0.5848	86.8519	0.0067
OG0003385	trachelipus	hyloniscus	0.6505	107.9008	0.0060
OG0003386	trachelipus	trichoniscus	0.0397	1.5187	0.0262
OG0003386	trachelipus	hyloniscus	0.1070	4.9884	0.0215
OG0003387	trachelipus	trichoniscus	0.1933	17.5588	0.0110
OG0003387	trachelipus	hyloniscus	0.1923	3.0996	0.0621
OG0003388	trachelipus	trichoniscus	0.4594	80.1325	0.0057
OG0003388	trachelipus	hyloniscus	0.3599	3.7672	0.0955
OG0003389	trachelipus	trichoniscus	0.3050	5.9240	0.0515
OG0003389	trachelipus	hyloniscus	0.2718	5.0927	0.0534
OG0003390	trachelipus	trichoniscus	0.0957	5.7812	0.0166
OG0003390	trachelipus	hyloniscus	0.1014	6.9820	0.0145
OG0003391	trachelipus	trichoniscus	0.0789	1.5943	0.0495
OG0003391	trachelipus	hyloniscus	0.0954	3.3497	0.0285
OG0003392	trachelipus	trichoniscus	0.0397	1.3641	0.0291
OG0003392	trachelipus	hyloniscus	0.0672	5.2604	0.0128
OG0003393	trachelipus	trichoniscus	0.1002	8.6258	0.0116
OG0003393	trachelipus	hyloniscus	0.0995	14.3290	0.0069
OG0003394	trachelipus	trichoniscus	0.2129	4.4199	0.0482
OG0003394	trachelipus	hyloniscus	0.2271	4.6255	0.0491
OG0003395	trachelipus	trichoniscus	0.0912	7.7825	0.0117
OG0003395	trachelipus	hyloniscus	0.0562	1.9389	0.0290
OG0003396	trachelipus	trichoniscus	0.7847	11.9405	0.0657
OG0003396	trachelipus	hyloniscus	0.7420	16.2364	0.0457
OG0003397	trachelipus	trichoniscus	0.4336	77.6860	0.0056
OG0003397	trachelipus	hyloniscus	0.3963	80.3269	0.0049
OG0003398	trachelipus	trichoniscus	0.2164	4.3384	0.0499
OG0003398	trachelipus	hyloniscus	0.2278	5.5468	0.0411
OG0003399	trachelipus	trichoniscus	0.1155	2.3708	0.0487
OG0003399	trachelipus	hyloniscus	0.1964	6.9002	0.0285
OG0003400	trachelipus	trichoniscus	0.1866	8.7687	0.0213
OG0003400	trachelipus	hyloniscus	0.1695	8.0240	0.0211
OG0003401	trachelipus	trichoniscus	0.1633	7.0773	0.0231
OG0003401	trachelipus	hyloniscus	0.1604	5.0545	0.0317
OG0003402	trachelipus	trichoniscus	0.0854	9.3649	0.0091
OG0003402	trachelipus	hyloniscus	0.0475	1.6727	0.0284
OG0003403	trachelipus	trichoniscus	0.2519	9.3139	0.0270
OG0003403	trachelipus	hyloniscus	0.2594	8.4544	0.0307
OG0003404	trachelipus	trichoniscus	0.4407	77.9004	0.0057
OG0003404	trachelipus	hyloniscus	0.4293	27.4928	0.0156
OG0003405	trachelipus	trichoniscus	0.1374	30.2753	0.0045
OG0003405	trachelipus	hyloniscus	0.1325	6.1812	0.0214
OG0003406	trachelipus	trichoniscus	0.2073	3.4324	0.0604
OG0003406	trachelipus	hyloniscus	0.1833	7.5688	0.0242
OG0003407	trachelipus	trichoniscus	0.0665	5.2281	0.0127
OG0003407	trachelipus	hyloniscus	0.0652	5.7682	0.0113
OG0003408	trachelipus	trichoniscus	0.6632	36.6508	0.0181
OG0003408	trachelipus	hyloniscus	0.5903	24.7553	0.0238
OG0003409	trachelipus	trichoniscus	0.0770	4.9088	0.0157
OG0003409	trachelipus	hyloniscus	0.0705	10.4740	0.0067
OG0003411	trachelipus	trichoniscus	0.0878	5.8791	0.0149
OG0003411	trachelipus	hyloniscus	0.0785	5.5602	0.0141
OG0003412	trachelipus	trichoniscus	0.1677	6.1116	0.0274
OG0003412	trachelipus	hyloniscus	0.1704	3.9957	0.0426
OG0003413	trachelipus	trichoniscus	0.1864	11.3958	0.0164
OG0003413	trachelipus	hyloniscus	0.0760	2.0402	0.0373
OG0003414	trachelipus	trichoniscus	0.4201	8.3853	0.0501
OG0003414	trachelipus	hyloniscus	0.4030	6.3929	0.0630
OG0003415	trachelipus	trichoniscus	0.0629	5.9612	0.0105
OG0003415	trachelipus	hyloniscus	0.0594	7.2942	0.0081
OG0003416	trachelipus	trichoniscus	0.3133	13.4339	0.0233
OG0003416	trachelipus	hyloniscus	0.3429	5.5092	0.0622
OG0003417	trachelipus	trichoniscus	0.2394	7.4557	0.0321
OG0003417	trachelipus	hyloniscus	0.1201	3.1034	0.0387
OG0003418	trachelipus	trichoniscus	0.1505	2.1930	0.0686
OG0003418	trachelipus	hyloniscus	0.3105	7.0619	0.0440
OG0003419	trachelipus	trichoniscus	0.0551	5.5013	0.0100
OG0003419	trachelipus	hyloniscus	0.0345	1.7795	0.0194
OG0003420	trachelipus	trichoniscus	0.0638	9.7495	0.0065
OG0003420	trachelipus	hyloniscus	0.0518	19.3634	0.0027
OG0003421	trachelipus	trichoniscus	0.5384	22.3552	0.0241
OG0003421	trachelipus	hyloniscus	0.4078	90.1568	0.0045
OG0003422	trachelipus	trichoniscus	0.1148	3.1518	0.0364
OG0003422	trachelipus	hyloniscus	0.1629	73.8389	0.0022
OG0003423	trachelipus	trichoniscus	0.0603	60.3034	0.0010
OG0003423	trachelipus	hyloniscus	0.0723	1.6549	0.0437
OG0003424	trachelipus	trichoniscus	0.0925	4.1856	0.0221
OG0003424	trachelipus	hyloniscus	0.0962	5.0457	0.0191
OG0003425	trachelipus	trichoniscus	0.2703	6.2584	0.0432
OG0003425	trachelipus	hyloniscus	0.2445	9.0684	0.0270
OG0003426	trachelipus	trichoniscus	0.1388	8.1197	0.0171
OG0003426	trachelipus	hyloniscus	0.1253	7.8444	0.0160
OG0003427	trachelipus	trichoniscus	0.2546	44.0868	0.0058
OG0003427	trachelipus	hyloniscus	0.2120	2.6114	0.0812
OG0003428	trachelipus	trichoniscus	0.0700	10.3232	0.0068
OG0003428	trachelipus	hyloniscus	0.0399	2.5872	0.0154
OG0003429	trachelipus	trichoniscus	0.0671	4.1154	0.0163
OG0003429	trachelipus	hyloniscus	0.0735	4.2929	0.0171
OG0003430	trachelipus	trichoniscus	0.2251	6.5549	0.0343
OG0003430	trachelipus	hyloniscus	0.2156	6.8487	0.0315
OG0003431	trachelipus	trichoniscus	0.2094	11.2723	0.0186
OG0003431	trachelipus	hyloniscus	0.2165	55.4550	0.0039
OG0003432	trachelipus	trichoniscus	0.1826	4.1177	0.0443
OG0003432	trachelipus	hyloniscus	0.1553	4.2434	0.0366
OG0003433	trachelipus	trichoniscus	0.1900	5.2317	0.0363
OG0003433	trachelipus	hyloniscus	0.1723	5.4676	0.0315
OG0003434	trachelipus	trichoniscus	0.0374	4.6891	0.0080
OG0003434	trachelipus	hyloniscus	0.0406	3.9312	0.0103
OG0003435	trachelipus	trichoniscus	0.0931	75.7955	0.0012
OG0003435	trachelipus	hyloniscus	0.0909	7.0118	0.0130
OG0003436	trachelipus	trichoniscus	0.1690	7.5886	0.0223
OG0003436	trachelipus	hyloniscus	0.0883	3.2412	0.0272
OG0003437	trachelipus	trichoniscus	0.0348	1.3169	0.0265
OG0003437	trachelipus	hyloniscus	0.0479	7.2890	0.0066
OG0003438	trachelipus	trichoniscus	0.0823	4.7031	0.0175
OG0003438	trachelipus	hyloniscus	0.0704	5.5337	0.0127
OG0003439	trachelipus	trichoniscus	0.1724	8.0690	0.0214
OG0003439	trachelipus	hyloniscus	0.1630	9.1177	0.0179
OG0003440	trachelipus	trichoniscus	0.3695	8.8130	0.0419
OG0003440	trachelipus	hyloniscus	0.3700	6.8157	0.0543
OG0003441	trachelipus	trichoniscus	0.2704	7.0039	0.0386
OG0003441	trachelipus	hyloniscus	0.3479	7.2536	0.0480
OG0003442	trachelipus	trichoniscus	0.0988	1.6508	0.0598
OG0003442	trachelipus	hyloniscus	0.1211	3.8707	0.0313
OG0003443	trachelipus	trichoniscus	0.2497	10.3205	0.0242
OG0003443	trachelipus	hyloniscus	0.2469	7.8784	0.0313
OG0003444	trachelipus	trichoniscus	0.0778	10.6292	0.0073
OG0003444	trachelipus	hyloniscus	0.0779	8.0348	0.0097
OG0003445	trachelipus	trichoniscus	0.0317	3.0274	0.0105
OG0003445	trachelipus	hyloniscus	0.0195	1.4281	0.0137
OG0003446	trachelipus	trichoniscus	0.0678	4.3764	0.0155
OG0003446	trachelipus	hyloniscus	0.1768	10.2931	0.0172
OG0003447	trachelipus	trichoniscus	0.2716	6.1366	0.0443
OG0003447	trachelipus	hyloniscus	0.2882	89.1087	0.0032
OG0003448	trachelipus	trichoniscus	0.0727	2.2304	0.0326
OG0003448	trachelipus	hyloniscus	0.0726	2.7263	0.0266
OG0003449	trachelipus	trichoniscus	0.3591	11.1866	0.0321
OG0003449	trachelipus	hyloniscus	0.3471	7.2628	0.0478
OG0003450	trachelipus	trichoniscus	0.0316	4.5286	0.0070
OG0003450	trachelipus	hyloniscus	0.0314	2.8627	0.0110
OG0003451	trachelipus	trichoniscus	0.1211	1.4138	0.0857
OG0003451	trachelipus	hyloniscus	0.2132	10.0617	0.0212
OG0003452	trachelipus	trichoniscus	0.0828	2.1980	0.0377
[truncated: 9,137 more rows]
