# Supplementary material for: Patterns of molecular evolution in a parthenogenic terrestrial isopod (Trichoniscus pusillus)
Source: PeerJ. 2024 Jul 23;12:e17780. doi: 10.7717/peerj.17780 (PMC11276757; doi:10.7717/peerj.17780)
Supplement: Supplemental Information 2 [file peerj-12-17780-s002.zip › Yarbrough_Chandler_Code/4_snp_calling/call_snps_tri_all.sh]

#!/bin/bash

#SBATCH -J Tri_all_snps
#SBATCH -o Tri_all_snps_%j.txt
#SBATCH -e Tri_all_snps_%j.err
#SBATCH -p node #submit to the regular
#SBATCH --nodes=1 #number of requested nodes
#SBATCH --mem=32gb #memory per node
#SBATCH --ntasks-per-node=4 #number of tasks per node
#SBATCH --mail-type=ALL #send email for ALL, BEGIN, END, or FAIL
#SBATCH --mail-user=christopher.chandler@oswego.edu #the email address for job-related emails

#############################################

#freebayes
export PATH=${PATH}:/home/Christopher.chandler/tools/freebayes

SPECIES=trichoniscus

ASSEMBLY=all

REFDIR=${HOME}/trichoniscus/final_assemblies

#####################################################
#####################################################

BAMDIR=${HOME}/trichoniscus/mapping/${ASSEMBLY}/${SPECIES}

REF=${REFDIR}/${SPECIES}_final_${ASSEMBLY}.fasta


cd ${HOME}/trichoniscus/
mkdir -p snps
cd snps

mkdir -p ${ASSEMBLY}
cd ${ASSEMBLY}

freebayes -f ${REF} \
          --min-mapping-quality 60 \
          --min-coverage 50 \
          --genotype-qualities \
          --ploidy 3 \
          ${BAMDIR}/Tri170_properpairs_markeddups_rgs_${ASSEMBLY}.bam \
          ${BAMDIR}/Tri5_properpairs_markeddups_rgs_${ASSEMBLY}.bam \
          ${BAMDIR}/Tri75_properpairs_markeddups_rgs_${ASSEMBLY}.bam \
          ${BAMDIR}/Tri85_properpairs_markeddups_rgs_${ASSEMBLY}.bam \
          ${BAMDIR}/Tri85_babies_properpairs_markeddups_rgs_${ASSEMBLY}.bam > ${SPECIES}_${ASSEMBLY}_snps.vcf
          
