# Supplementary material for: Patterns of molecular evolution in a parthenogenic terrestrial isopod (Trichoniscus pusillus)
Source: PeerJ. 2024 Jul 23;12:e17780. doi: 10.7717/peerj.17780 (PMC11276757; doi:10.7717/peerj.17780)
Supplement: Supplemental Information 2 [file peerj-12-17780-s002.zip › Yarbrough_Chandler_Code/2_assembly_scripts/2E_croco/trihy_croco.sh]

#!/bin/bash

#SBATCH -J trihy_croco
#SBATCH -o trihy_croco_%j.txt
#SBATCH -e trihy_croco_%j.err
#SBATCH -p node 
#SBATCH --nodes=1 #number of requested nodes
#SBATCH --mem=64gb #memory per node
#SBATCH --ntasks-per-node=8 #number of tasks per node
#SBATCH --mail-type=ALL #send email for ALL, BEGIN, END, or FAIL
#SBATCH --mail-user=christopher.chandler@oswego.edu #the email address for job-related emails

#############################################

#for blast
export PATH=${PATH}:/home/Christopher.chandler/tools/ncbi-blast-2.13.0+/bin

#for kallisto
export PATH=${PATH}:/home/Christopher.chandler/tools/kallisto

#for bowtie 1
export PATH=${PATH}:/home/Christopher.chandler/tools/bowtie-1.3.1-linux-x86_64

#for rapmap
export PATH=${PATH}:/home/Christopher.chandler/tools/RapMap-latest_linux_x86_64/bin

#seqtk & seqkit
export PATH=${PATH}:/home/Christopher.chandler/tools/seqtk-1.3
export PATH=${PATH}:/home/Christopher.chandler/tools/seqkit_2.2.0

CROCODIR=/home/Christopher.chandler/tools/CroCo/src

FASTQDIR=/home/Christopher.chandler/trichoniscus/clean_data

#####################################################
#####################################################

cd ${HOME}/trichoniscus/assembly
mkdir -p trihy_croco
cd trihy_croco

mkdir -p tri_hy_assemblies
cd tri_hy_assemblies

########
#Gather the data

for SPECIES in trichoniscus hyloniscus
do    
    
    # generate a main, an alt, and a combined assembly
    
    EVI=${HOME}/trichoniscus/assembly/filter_bacteria_step2/${SPECIES}/${SPECIES}_bacteria_filtered.fasta
    
    #get the IDs of the main transcripts
    grep -E 'evgclass=main|evgclass=noclass' ${EVI} | awk '{print $1}' | sed 's/>//' > TEMP_mainIDs.txt
    #get the IDs of the alt transcripts
    grep '^>' ${EVI} | grep -v -E 'evgclass=main|evgclass=noclass' | awk '{print $1}' | sed 's/>//' > TEMP_altIDs.txt
    
    #generate separate fasta files with the main and alt transcripts
    ####Also clean up the names a bit
    ####Basically, replace the NonamEVm with the species
    ####And add underscores in between numbers
    ####(main trainscripts all end in t1 and alt transcripts end in t2, t3, t4, etc.)
    seqtk subseq ${EVI} TEMP_mainIDs.txt | \
       awk '{if ($0 ~ ">") {print $1} else {print $0}}' | \
       sed "/^>NonamEVm/ s//>${SPECIES}_main_/" | \
       sed '/\(t[0-9]\+\)$/ s//_\1/' > ${SPECIES}_final_main.fasta
    
    seqtk subseq ${EVI} TEMP_altIDs.txt | \
       awk '{if ($0 ~ ">") {print $1} else {print $0}}' | \
       sed "/^>NonamEVm/ s//>${SPECIES}_alt_/" | \
       sed '/\(t[0-9]\+\)$/ s//_\1/' > ${SPECIES}_final_alt.fasta
    
    rm TEMP*
    
    cat ${SPECIES}_final_main.fasta ${SPECIES}_final_alt.fasta > ${SPECIES}_final_all.fasta
  
done

cd ..

mkdir -p tri_hy_data

cp tri_hy_assemblies/trichoniscus_final_all.fasta tri_hy_data/trichoniscus.fasta
cp tri_hy_assemblies/hyloniscus_final_all.fasta tri_hy_data/hyloniscus.fasta

cat ${FASTQDIR}/HyF1_1.fastq.gz \
    ${FASTQDIR}/HyF2_1.fastq.gz \
    ${FASTQDIR}/HyM1_1.fastq.gz \
    ${FASTQDIR}/HyM3_1.fastq.gz > tri_hy_data/hyloniscus.L.fastq.gz
gunzip tri_hy_data/hyloniscus.L.fastq.gz

cat ${FASTQDIR}/HyF1_2.fastq.gz \
    ${FASTQDIR}/HyF2_2.fastq.gz \
    ${FASTQDIR}/HyM1_2.fastq.gz \
    ${FASTQDIR}/HyM3_2.fastq.gz > tri_hy_data/hyloniscus.R.fastq.gz
gunzip tri_hy_data/hyloniscus.R.fastq.gz

cat ${FASTQDIR}/Tri85_1.fastq.gz \
    ${FASTQDIR}/Tri5_1.fastq.gz \
    ${FASTQDIR}/Tri75_1.fastq.gz \
    ${FASTQDIR}/Tri170_1.fastq.gz \
    ${FASTQDIR}/Tri85_babies_1.fastq.gz > tri_hy_data/trichoniscus.L.fastq.gz
gunzip tri_hy_data/trichoniscus.L.fastq.gz

cat ${FASTQDIR}/Tri85_2.fastq.gz \
    ${FASTQDIR}/Tri5_2.fastq.gz \
    ${FASTQDIR}/Tri75_2.fastq.gz \
    ${FASTQDIR}/Tri170_2.fastq.gz \
    ${FASTQDIR}/Tri85_babies_2.fastq.gz > tri_hy_data/trichoniscus.R.fastq.gz
gunzip tri_hy_data/trichoniscus.R.fastq.gz


########
#Run Croco

bash ${CROCODIR}/CroCo_v1.1.sh --mode p \
                       --in tri_hy_data \
                       --output-prefix tri_hy_croco_output_ \
                       --output-level 2 \
                       --threads 4 \
                       --tool K \
                       -l 1 2>&1 | tee log.txt
