# Supplementary material for: Patterns of molecular evolution in a parthenogenic terrestrial isopod (Trichoniscus pusillus)
Source: PeerJ. 2024 Jul 23;12:e17780. doi: 10.7717/peerj.17780 (PMC11276757; doi:10.7717/peerj.17780)
Supplement: Supplemental Information 2 [file peerj-12-17780-s002.zip › Yarbrough_Chandler_Code/2_assembly_scripts/2F_assess_final/gather_final_assemblies.sh]

#!/bin/bash

#SBATCH -J gather
#SBATCH -o gather_%j.txt
#SBATCH -e gather_%j.err
#SBATCH -p himem #submit to the regular
#SBATCH --nodes=1 #number of requested nodes
#SBATCH --mem=64gb #memory per node
#SBATCH --ntasks-per-node=8 #number of tasks per node
#SBATCH --mail-type=ALL #send email for ALL, BEGIN, END, or FAIL
#SBATCH --mail-user=christopher.chandler@oswego.edu #the email address for job-related emails

#############################################

#seqtk & seqkit
export PATH=${PATH}:/home/Christopher.chandler/tools/seqtk-1.3
export PATH=${PATH}:/home/Christopher.chandler/tools/seqkit_2.2.0

#bwa
export PATH=${PATH}:/home/Christopher.chandler/tools/bwa-mem2-2.2.1_x64-linux

#samtols
export PATH=${PATH}:/home/Christopher.chandler/tools/samtools-1.15.1

#sambamba
export PATH=${PATH}:/home/Christopher.chandler/tools/sambamba

#####################################################
#####################################################

cd ${HOME}/trichoniscus/
mkdir -p final_assemblies
cd final_assemblies

########
#Gather the data

#Trachelipus:
# generate a main, an alt, and a combined assembly

EVI=${HOME}/trichoniscus/assembly/filter_bacteria_step2/trachelipus/trachelipus_bacteria_filtered.fasta

#get the IDs of the main transcripts
grep -E 'evgclass=main|evgclass=noclass' ${EVI} | awk '{print $1}' | sed 's/>//' > TEMP_mainIDs.txt
#get the IDs of the alt transcripts
grep '^>' ${EVI} | grep -v -E 'evgclass=main|evgclass=noclass' | awk '{print $1}' | sed 's/>//' > TEMP_altIDs.txt

#generate separate fasta files with the main and alt transcripts
####Also clean up the names a bit
####Basically, replace the NonamEVm with the species
####And add underscores in between numbers
####(main trainscripts all end in t1 and alt transcripts end in t2, t3, t4, etc.)
seqtk subseq ${EVI} TEMP_mainIDs.txt | \
   awk '{if ($0 ~ ">") {print $1} else {print $0}}' | \
   sed '/^>NonamEVm/ s//>trachelipus_main_/' | \
   sed '/\(t[0-9]\+\)$/ s//_\1/' > trachelipus_final_main.fasta

seqtk subseq ${EVI} TEMP_altIDs.txt | \
   awk '{if ($0 ~ ">") {print $1} else {print $0}}' | \
   sed '/^>NonamEVm/ s//>trachelipus_alt_/' | \
   sed '/\(t[0-9]\+\)$/ s//_\1/' > trachelipus_final_alt.fasta

rm TEMP*

cat trachelipus_final_main.fasta trachelipus_final_alt.fasta > trachelipus_final_all.fasta

#### Add the other two species

for SPECIES in trichoniscus hyloniscus
do
  CROCOCLEANDIR=${HOME}/trichoniscus/assembly/trihy_croco/tri_hy_data/tri_hy_croco_output_CroCo-K-id95-len40-fold2-mincov0.2-2022_06_30-08_00
  CROCOCLEAN=${CROCOCLEANDIR}/${SPECIES}.clean
  ORIG=${HOME}/trichoniscus/assembly/trihy_croco/tri_hy_assemblies/${SPECIES}_final_all.fasta
  grep 'main' ${CROCOCLEAN} | awk '{print $1}' | awk -F "|" '{print $2}' > TEMP_mainIDs
  grep 'alt' ${CROCOCLEAN} | awk '{print $1}' | awk -F "|" '{print $2}' > TEMP_altIDs
  seqtk subseq ${ORIG} TEMP_mainIDs > ${SPECIES}_final_main.fasta
  seqtk subseq ${ORIG} TEMP_altIDs > ${SPECIES}_final_alt.fasta
  cat ${SPECIES}_final_main.fasta ${SPECIES}_final_alt.fasta > ${SPECIES}_final_all.fasta
  rm TEMP*
done
