# Supplementary material for: Patterns of molecular evolution in a parthenogenic terrestrial isopod (Trichoniscus pusillus)
Source: PeerJ. 2024 Jul 23;12:e17780. doi: 10.7717/peerj.17780 (PMC11276757; doi:10.7717/peerj.17780)
Supplement: Supplemental Information 2 [file peerj-12-17780-s002.zip › Yarbrough_Chandler_Code/2_assembly_scripts/2F_assess_final/tri_busco.sh]

#!/bin/bash

#SBATCH -J tri_busco
#SBATCH -o tri_busco_%j.txt
#SBATCH -e tri_busco_%j.err
#SBATCH -p node #submit to theregular
#SBATCH --nodes=1 #number of requested nodes
#SBATCH --mem=32gb #memory per node
#SBATCH --ntasks-per-node=8 #number of tasks per node
#SBATCH --mail-type=ALL #send email for ALL, BEGIN, END, or FAIL
#SBATCH --mail-user=christopher.chandler@oswego.edu #the email address for job-related emails

#############################################

SPECIES=trichoniscus

#####################################################
#####################################################

source ~/.bashrc

conda activate busco5env

cd ~/trichoniscus/final_assemblies
mkdir -p busco
cd busco

REF=${HOME}/trichoniscus/final_assemblies/${SPECIES}_final_main.fasta
busco -i ${REF} \
      --download_base_url=https://busco-data2.ezlab.org/v5/data \
      -l arthropoda_odb10 \
      -o ${SPECIES}_main_busco_results \
      -m transcriptome \
      -f \
      -c 8

REF=${HOME}/trichoniscus/final_assemblies/${SPECIES}_final_all.fasta
busco -i ${REF} \
      --download_base_url=https://busco-data2.ezlab.org/v5/data \
      -l arthropoda_odb10 \
      -o ${SPECIES}_all_busco_results \
      -m transcriptome \
      -f \
      -c 8
