# Supplementary material for: Patterns of molecular evolution in a parthenogenic terrestrial isopod (Trichoniscus pusillus)
Source: PeerJ. 2024 Jul 23;12:e17780. doi: 10.7717/peerj.17780 (PMC11276757; doi:10.7717/peerj.17780)
Supplement: Supplemental Information 2 [file peerj-12-17780-s002.zip › Yarbrough_Chandler_Code/2_assembly_scripts/2B_collect_assemblies/collect_trichoniscus.sh]

#!/bin/bash

#SBATCH -J col_hylo
#SBATCH -o col_hylo_%j.txt
#SBATCH -e col_hylo_%j.err
#SBATCH -p node #submit to theregular
#SBATCH --nodes=1 #number of requested nodes
#SBATCH --mem=16gb #memory per node
#SBATCH --ntasks-per-node=4 #number of tasks per node
#SBATCH --mail-type=ALL #send email for ALL, BEGIN, END, or FAIL
#SBATCH --mail-user=christopher.chandler@oswego.edu #the email address for job-related emails

#############################################

SPECIES=trichoniscus

export PATH=${PATH}:/home/Christopher.chandler/tools/seqtk-1.3
export PATH=${PATH}:/home/Christopher.chandler/tools/seqkit_2.2.0

#####################################################
#####################################################

cd ${HOME}/trichoniscus
cd assembly

mkdir -p collate_${SPECIES}

for SAMPLE in Tri85 Tri85_babies
do

  #trinity
  seqtk rename ${SPECIES}_${SAMPLE}_trinity.Trinity.fasta trinity_${SAMPLE}_ | awk '{print $1}' > collate_${SPECIES}/${SAMPLE}_trinity.fasta

  #soap
  seqtk rename ${SPECIES}_${SAMPLE}_soapdenovotrans/${SAMPLE}_soap_31.scafSeq soap_${SAMPLE}_ | awk '{print $1}' > collate_${SPECIES}/${SAMPLE}_soap.fasta

  #rnaspades
  seqtk rename ${SPECIES}_${SAMPLE}_spades31/transcripts.fasta spades_${SAMPLE}_ | awk '{print $1}' > collate_${SPECIES}/${SAMPLE}_spades.fasta

  #translig
  seqtk rename ${SPECIES}_${SAMPLE}_translig/${SPECIES}_${SAMPLE}_translig/TransLiG.fa translig_${SAMPLE}_ | awk '{print $1}' > collate_${SPECIES}/${SAMPLE}_translig.fasta  

done
