# Supplementary material for: Patterns of molecular evolution in a parthenogenic terrestrial isopod (Trichoniscus pusillus)
Source: PeerJ. 2024 Jul 23;12:e17780. doi: 10.7717/peerj.17780 (PMC11276757; doi:10.7717/peerj.17780)
Supplement: Supplemental Information 2 [file peerj-12-17780-s002.zip › Yarbrough_Chandler_Code/2_assembly_scripts/2C_evigenes3/hy_evigenes3.sh]

#!/bin/bash

#SBATCH -J evi_hy
#SBATCH -o evi_hy_%j.txt
#SBATCH -e evi_hy_%j.err
#SBATCH -p himem #submit to theregular
#SBATCH --nodes=1 #number of requested nodes
#SBATCH --mem=32gb #memory per node
#SBATCH --ntasks-per-node=4 #number of tasks per node
#SBATCH --mail-type=ALL #send email for ALL, BEGIN, END, or FAIL
#SBATCH --mail-user=christopher.chandler@oswego.edu #the email address for job-related emails

#############################################

SPECIES=hyloniscus

#for fastanrdb
export PATH=${PATH}:/home/Christopher.chandler/tools/exonerate/src/util

#for blast
export PATH=${PATH}:/home/Christopher.chandler/tools/ncbi-blast-2.13.0+/bin

#for cd-hit
export PATH=${PATH}:/home/Christopher.chandler/tools/cd-hit-v4.8.1-2019-0228

EVIGENEDIR=/home/Christopher.chandler/tools/evigene/scripts/prot

#####################################################
#####################################################

cd /home/Christopher.chandler/trichoniscus/assembly/evigenes3
mkdir -p ${SPECIES}
cd ${SPECIES}

cat ../../collate_${SPECIES}/*.fasta > combined.fasta

${EVIGENEDIR}/tr2aacds4.pl -pHeterozygosity=2 -tidy -NCPU 3 -MAXMEM 131072 -log -cdna combined.fasta

#${EVIGENEDIR}/trclass2mainalt.pl -trclass *trclass
