# Supplementary material for: Patterns of molecular evolution in a parthenogenic terrestrial isopod (Trichoniscus pusillus)
Source: PeerJ. 2024 Jul 23;12:e17780. doi: 10.7717/peerj.17780 (PMC11276757; doi:10.7717/peerj.17780)
Supplement: Supplemental Information 2 [file peerj-12-17780-s002.zip › Yarbrough_Chandler_Code/2_assembly_scripts/2A_trinity_scripts/HyF2_trinity.sh]

#!/bin/bash

#SBATCH -J HyF2_trin
#SBATCH -o HyF2_trin_%j.txt
#SBATCH -e HyF2_trin_%j.err
#SBATCH -p himem #submit to the high memory partition
#SBATCH --nodes=1 #number of requested nodes
#SBATCH --mem=150gb #memory per node
#SBATCH --ntasks-per-node=16 #number of tasks per node
#SBATCH --mail-type=ALL #send email for ALL, BEGIN, END, or FAIL
#SBATCH --mail-user=christopher.chandler@oswego.edu #the email address for job-related emails

#############################################

SPECIES=hyloniscus

SAMPLE=HyF2

ASSEMBLER=trinity

TRINITYDIR=/home/Christopher.chandler/tools/trinityrnaseq-v2.14.0

#####################################################
#####################################################

cd ${HOME}/trichoniscus
cd assembly

READS1=${HOME}/trichoniscus/clean_data/${SAMPLE}_1.fastq.gz
READS2=${HOME}/trichoniscus/clean_data/${SAMPLE}_2.fastq.gz

DESTDIR=${HOME}/trichoniscus/assembly_${SPECIES}/${SPECIES}_${SAMPLE}_${ASSEMBLER}

#necessary dependencies for trinity
export PATH=${PATH}:/home/Christopher.chandler/tools/samtools-1.15.1
export PATH=${PATH}:/home/Christopher.chandler/tools/jellyfish
export PATH=${PATH}:/home/Christopher.chandler/tools/bowtie2-2.4.5-linux-x86_64
export PATH=${PATH}:/home/Christopher.chandler/tools/salmon-1.8.0_linux_x86_64/bin

${TRINITYDIR}/Trinity --seqType fq \
  --max_memory 125G \
  --no_salmon \
  --left ${READS1} \
  --right ${READS2} \
  --output ${SPECIES}_${SAMPLE}_${ASSEMBLER} \
  --CPU 16 
