# Supplementary material for: Patterns of molecular evolution in a parthenogenic terrestrial isopod (Trichoniscus pusillus)
Source: PeerJ. 2024 Jul 23;12:e17780. doi: 10.7717/peerj.17780 (PMC11276757; doi:10.7717/peerj.17780)
Supplement: Supplemental Information 2 [file peerj-12-17780-s002.zip › Yarbrough_Chandler_Code/2_assembly_scripts/2A_rnaspades31_scripts/TratF_rnaspades31.sh]

#!/bin/bash

#SBATCH -J TratF_spades31
#SBATCH -o TratF_spades31_%j.txt
#SBATCH -e TratF_spades31_%j.err
#SBATCH -p himem #submit to the high memory partition
#SBATCH --nodes=1 #number of requested nodes
#SBATCH --mem=250gb #memory per node
#SBATCH --ntasks-per-node=16 #number of tasks per node
#SBATCH --mail-type=ALL #send email for ALL, BEGIN, END, or FAIL
#SBATCH --mail-user=christopher.chandler@oswego.edu #the email address for job-related emails

#############################################

SPECIES=trachelipus

SAMPLE=TratF

ASSEMBLER=spades31

#####################################################
#####################################################

cd ${HOME}/trichoniscus
cd assembly

READS1=${HOME}/trichoniscus/clean_data/${SAMPLE}_1.fastq.gz
READS2=${HOME}/trichoniscus/clean_data/${SAMPLE}_2.fastq.gz

export PATH=${PATH}:/home/Christopher.chandler/tools/SPAdes-3.15.4-Linux/bin

rnaspades.py \
  -o ${SPECIES}_${SAMPLE}_${ASSEMBLER} \
  -1 ${READS1} \
  -2 ${READS2} \
  -t 16 \
  -m 245 \
  -k 31 
