# Supplementary material for: Patterns of molecular evolution in a parthenogenic terrestrial isopod (Trichoniscus pusillus)
Source: PeerJ. 2024 Jul 23;12:e17780. doi: 10.7717/peerj.17780 (PMC11276757; doi:10.7717/peerj.17780)
Supplement: Supplemental Information 2 [file peerj-12-17780-s002.zip › Yarbrough_Chandler_Code/2_assembly_scripts/2A_soapdenovotrans_scripts/HyM3_soap.sh]

#!/bin/bash

#SBATCH -J HyM3_soap
#SBATCH -o HyM3_soap_%j.txt
#SBATCH -e HyM3_soap_%j.err
#SBATCH -p himem #submit to the high memory partition
#SBATCH --nodes=1 #number of requested nodes
#SBATCH --mem=250gb #memory per node
#SBATCH --ntasks-per-node=16 #number of tasks per node
#SBATCH --mail-type=ALL #send email for ALL, BEGIN, END, or FAIL
#SBATCH --mail-user=christopher.chandler@oswego.edu #the email address for job-related emails

#############################################

SPECIES=hyloniscus

SAMPLE=HyM3

ASSEMBLER=soapdenovotrans

#####################################################
#####################################################

cd ${HOME}/trichoniscus
cd assembly

READS1=${HOME}/trichoniscus/clean_data/${SAMPLE}_1.fastq.gz
READS2=${HOME}/trichoniscus/clean_data/${SAMPLE}_2.fastq.gz

export PATH=${PATH}:/home/Christopher.chandler/tools/SOAPdenovo-Trans

DESTDIR=${HOME}/trichoniscus/assembly/${SPECIES}_${SAMPLE}_${ASSEMBLER}

mkdir -p ${DESTDIR}
cd ${DESTDIR}

echo 'max_rd_len=100' > config.txt
echo '[LIB]' >> config.txt
echo 'rd_len_cutof=100' >> config.txt
echo 'avg_ins=160' >> config.txt
echo 'reverse_seq=0' >> config.txt
echo 'asm_flags=3' >> config.txt
echo 'map_len=32' >> config.txt
echo 'q1='${READS1} >> config.txt
echo 'q2='${READS2} >> config.txt


SOAPdenovo-Trans-31mer all -p 16 -s config.txt -K 31 -o ${SAMPLE}_soap_31
