# Supplementary material for: Patterns of molecular evolution in a parthenogenic terrestrial isopod (Trichoniscus pusillus)
Source: PeerJ. 2024 Jul 23;12:e17780. doi: 10.7717/peerj.17780 (PMC11276757; doi:10.7717/peerj.17780)
Supplement: Supplemental Information 2 [file peerj-12-17780-s002.zip › Yarbrough_Chandler_Code/2_assembly_scripts/2A_translig_scripts/HyF2_translig.sh]

#!/bin/bash

#SBATCH -J HyF2_translig
#SBATCH -o HyF2_translig_%j.txt
#SBATCH -e HyF2_translig_%j.err
#SBATCH -p himem #submit to the high memory partition
#SBATCH --nodes=1 #number of requested nodes
#SBATCH --mem=250gb #memory per node
#SBATCH --ntasks-per-node=16 #number of tasks per node
#SBATCH --mail-type=ALL #send email for ALL, BEGIN, END, or FAIL
#SBATCH --mail-user=christopher.chandler@oswego.edu #the email address for job-related emails

#############################################

SPECIES=hyloniscus

SAMPLE=HyF2

ASSEMBLER=translig

#####################################################
#####################################################

export LD_LIBRARY_PATH=/home/Christopher.chandler/local/boost/lib/:$LD_LIBRARY_PATH
export PATH=${PATH}:/home/Christopher.chandler/tools/TransLiG_1.3

cd ${HOME}/trichoniscus
cd assembly

READS1=${HOME}/trichoniscus/clean_data/${SAMPLE}_1.fastq.gz
READS2=${HOME}/trichoniscus/clean_data/${SAMPLE}_2.fastq.gz

DESTDIR=${HOME}/trichoniscus/assembly/${SPECIES}_${SAMPLE}_${ASSEMBLER}

mkdir -p ${DESTDIR}
cd ${DESTDIR}

cp ${READS1} ./reads1.fastq.gz
cp ${READS2} ./reads2.fastq.gz

gunzip reads1.fastq.gz
gunzip reads2.fastq.gz

TransLiG  -s fq -p pair \
  -o ${SPECIES}_${SAMPLE}_${ASSEMBLER} \
  -l reads1.fastq \
  -r reads2.fastq
