# Supplementary material for: Patterns of molecular evolution in a parthenogenic terrestrial isopod (Trichoniscus pusillus)
Source: PeerJ. 2024 Jul 23;12:e17780. doi: 10.7717/peerj.17780 (PMC11276757; doi:10.7717/peerj.17780)
Supplement: Supplemental Information 2 [file peerj-12-17780-s002.zip › Yarbrough_Chandler_Code/5_snp_effects/5B_snp_similarity_and_allele_ratios/plot_ratio_histos_get_similarity.R]

tri.data <- read.table("../data/trichoniscus_snps_filter2.genotypes.txt", col.names=c("contig", "pos", "dot", "ref", "alt", "balance", "Tri85_babies", "Tri85", "Tri75", "Tri5", "Tri170"), stringsAsFactors=F)

hy.data <- read.table("../data/hyloniscus_snps_filter2.genotypes.txt", col.names=c("contig", "pos", "dot", "ref", "alt", "balance", "HyM3", "HyM1", "HyF2", "HyF1"), stringsAsFactors=F)

tra.data <- read.table("../data/trachelipus_snps_filter2.genotypes.txt", col.names=c("contig", "pos", "dot", "ref", "alt", "balance", "TratM", "TratF"), stringsAsFactors=F)


#remove any loci with more than 2 alleles
tri.data <- tri.data[grep(pattern=",", x=tri.data$balance, invert=T),]
hy.data <- hy.data[grep(pattern=",", x=hy.data$balance, invert=T),]
tra.data <- tra.data[grep(pattern=",", x=tra.data$balance, invert=T),]

tri.data$balance <- as.numeric(as.character(tri.data$balance))
hy.data$balance <- as.numeric(as.character(hy.data$balance))
tra.data$balance <- as.numeric(as.character(tra.data$balance))


#make histograms
library(ggplot2)
library(gridExtra)

plot.binwidth <- 0.01

tri.plot <- ggplot(tri.data, aes(x=balance)) + 
            geom_histogram(binwidth=plot.binwidth) +
            geom_vline(aes(xintercept=(1/3)), color="black", linetype="dashed") +
            geom_vline(aes(xintercept=(2/3)), color="black", linetype="dashed") +
            labs(title="T. pusillus", x="\nReference allele count / total allele count", y="Frequency\n") +
            theme_classic() +
            xlim(0,1) +
            theme(plot.title=element_text(hjust=0.5, face="italic"), axis.text=element_text(size=rel(1.1)), axis.title=element_text(size=rel(1.1)) )

hy.plot <- ggplot(hy.data, aes(x=balance)) + 
           geom_histogram(binwidth=plot.binwidth) +
           geom_vline(aes(xintercept=(1/2)), color="black", linetype="dashed") +           
           labs(title="H. riparius", x="\nReference allele count / total allele count", y="Frequency\n") +
           theme_classic() +
           xlim(0,1) +
           theme(plot.title=element_text(hjust=0.5, face="italic"), axis.text=element_text(size=rel(1.1)), axis.title=element_text(size=rel(1.1)) )

tra.plot <- ggplot(tra.data, aes(x=balance)) + 
            geom_histogram(binwidth=plot.binwidth) +
            geom_vline(aes(xintercept=(1/2)), color="black", linetype="dashed") +
            labs(title="T. rathkei", x="\nReference allele count / total allele count", y="Frequency\n") +
            theme_classic() +
            xlim(0,1) +
            theme(plot.title=element_text(hjust=0.5, face="italic"), axis.text=element_text(size=rel(1.1)), axis.title=element_text(size=rel(1.1)) )

pdf("Figure1.pdf", width=12, height=4)
grid.arrange(tri.plot, hy.plot, tra.plot, nrow=1)
dev.off()

#######


#### analyze only busco genes
# read the busco data
tri.busco <- read.table("../data/trichoniscus_busco_table.tsv", col.names=c("busco", "status", "transcript", "score1", "length", "url", "description"), stringsAsFactors=F, comment.char="#", sep="\t", fill=T, quote="")
tri.busco <- tri.busco[tri.busco$status=="Complete",]
temp <- unlist(strsplit(x=tri.busco$transcript, split=":"))
temp <- temp[seq(from=1, to=length(temp), by=2)]
tri.busco$transcript.clean <- temp
tri.data.onlybusco <- tri.data[tri.data$contig %in% tri.busco$transcript.clean,]

hy.busco <- read.table("../data/hyloniscus_busco_table.tsv", col.names=c("busco", "status", "transcript", "score1", "length", "url", "description"), stringsAsFactors=F, comment.char="#", sep="\t", fill=T, quote="")
hy.busco <- hy.busco[hy.busco$status=="Complete",]
temp <- unlist(strsplit(x=hy.busco$transcript, split=":"))
temp <- temp[seq(from=1, to=length(temp), by=2)]
hy.busco$transcript.clean <- temp
hy.data.onlybusco <- hy.data[hy.data$contig %in% hy.busco$transcript.clean,]

tra.busco <- read.table("../data/trachelipus_busco_table.tsv", col.names=c("busco", "status", "transcript", "score1", "length", "url", "description"), stringsAsFactors=F, comment.char="#", sep="\t", fill=T, quote="")
tra.busco <- tra.busco[tra.busco$status=="Complete",]
temp <- unlist(strsplit(x=tra.busco$transcript, split=":"))
temp <- temp[seq(from=1, to=length(temp), by=2)]
tra.busco$transcript.clean <- temp
tra.data.onlybusco <- tra.data[tra.data$contig %in% tra.busco$transcript.clean,]

plot.binwidth <- 0.02

tri.plot.b <- ggplot(tri.data.onlybusco, aes(x=balance)) + 
            geom_histogram(binwidth=plot.binwidth) +
            geom_vline(aes(xintercept=(1/3)), color="black", linetype="dashed") +
            geom_vline(aes(xintercept=(2/3)), color="black", linetype="dashed") +
            labs(title="T. pusillus", x="\nReference allele count / total allele count", y="Frequency\n") +
            theme_classic() +
            xlim(0,1) +
            theme(plot.title=element_text(hjust=0.5, face="italic"), axis.text=element_text(size=rel(1.1)), axis.title=element_text(size=rel(1.1)) )

hy.plot.b <- ggplot(hy.data.onlybusco, aes(x=balance)) + 
           geom_histogram(binwidth=plot.binwidth) +
           geom_vline(aes(xintercept=(1/2)), color="black", linetype="dashed") +           
           labs(title="H. riparius", x="\nReference allele count / total allele count", y="Frequency\n") +
           theme_classic() + 
           xlim(0,1) +
           theme(plot.title=element_text(hjust=0.5, face="italic"), axis.text=element_text(size=rel(1.1)), axis.title=element_text(size=rel(1.1)) )

tra.plot.b <- ggplot(tra.data.onlybusco, aes(x=balance)) + 
            geom_histogram(binwidth=plot.binwidth) +
            geom_vline(aes(xintercept=(1/2)), color="black", linetype="dashed") +
            labs(title="T. rathkei", x="\nReference allele count / total allele count", y="Frequency\n") +
            theme_classic() +
            xlim(0,1) +
            theme(plot.title=element_text(hjust=0.5, face="italic"), axis.text=element_text(size=rel(1.1)), axis.title=element_text(size=rel(1.1)) )

pdf("Figure1_onlybusco.pdf", width=12, height=4)
grid.arrange(tri.plot.b, hy.plot.b, tra.plot.b, nrow=1)
dev.off()


####### Now look at genetic similarity among all individuals
#stats to gather:
#. total number of SNPs
#. ALL samples identical, including mom-offspring pair
#. all adult samples identical
#. mom-offspring pair identical
#. two random adults identical


########First, all bi-allelic SNPs

cur.tri.data <- tri.data
cur.hy.data <- hy.data
cur.tra.data <- tra.data

#trichoniscus
tot.snps.tri <- nrow(cur.tri.data)
tot.all.identical.tri <- sum(	(cur.tri.data$Tri85_babies == cur.tri.data$Tri85) &
								(cur.tri.data$Tri85_babies == cur.tri.data$Tri75) & 
								(cur.tri.data$Tri85_babies == cur.tri.data$Tri5) & 
								(cur.tri.data$Tri85_babies == cur.tri.data$Tri170))
tot.adults.identical.tri <- sum(	(cur.tri.data$Tri85 == cur.tri.data$Tri75) & 
									(cur.tri.data$Tri85 == cur.tri.data$Tri5) & 
									(cur.tri.data$Tri85 == cur.tri.data$Tri170))
tot.mombabies.identical.tri <- sum(cur.tri.data$Tri85_babies == cur.tri.data$Tri85)
tot.twoadults.identical.tri <- sum(cur.tri.data$Tri85 == cur.tri.data$Tri75)
sprintf("Trichoniscus")
sprintf("Total SNPs: %d", tot.snps.tri)
sprintf("All identical: %d   %2.1f", tot.all.identical.tri, (tot.all.identical.tri/tot.snps.tri)*100)
sprintf("All adults identical: %d   %2.1f", tot.adults.identical.tri, (tot.adults.identical.tri/tot.snps.tri)*100)
sprintf("Mom-offspring identical: %d   %2.1f", tot.mombabies.identical.tri, (tot.mombabies.identical.tri/tot.snps.tri)*100)
sprintf("Two adults identical: %d   %2.1f", tot.twoadults.identical.tri, (tot.twoadults.identical.tri/tot.snps.tri)*100)

#hyloniscus
tot.snps.hy <- nrow(cur.hy.data)
tot.all.identical.hy <- sum(	(cur.hy.data$HyM3 == cur.hy.data$HyM1) &
								(cur.hy.data$HyM3 == cur.hy.data$HyF2) & 
								(cur.hy.data$HyM3 == cur.hy.data$HyF1))
tot.twoadults.identical.hy <- sum(cur.hy.data$HyM3 == cur.hy.data$HyF2)
sprintf("Hyloniscus")
sprintf("Total SNPs: %d", tot.snps.hy)
sprintf("All identical: %d   %2.1f", tot.all.identical.hy, (tot.all.identical.hy/tot.snps.hy)*100)
sprintf("Two adults identical: %d   %2.1f", tot.twoadults.identical.hy, (tot.twoadults.identical.hy/tot.snps.hy)*100)


#trachelipus
tot.snps.tra <- nrow(cur.tra.data)
tot.twoadults.identical.tra <- sum(cur.tra.data$TratM == cur.tra.data$TratF)
sprintf("Trachelipus")
sprintf("Total SNPs: %d", tot.snps.tra)
sprintf("Two adults identical: %d   %2.1f", tot.twoadults.identical.tra, (tot.twoadults.identical.tra/tot.snps.tra)*100)


########Next, only SNPs in BUSCO genes

cur.tri.data <- tri.data.onlybusco
cur.hy.data <- hy.data.onlybusco
cur.tra.data <- tra.data.onlybusco

#trichoniscus
tot.snps.tri <- nrow(cur.tri.data)
tot.all.identical.tri <- sum(	(cur.tri.data$Tri85_babies == cur.tri.data$Tri85) &
								(cur.tri.data$Tri85_babies == cur.tri.data$Tri75) & 
								(cur.tri.data$Tri85_babies == cur.tri.data$Tri5) & 
								(cur.tri.data$Tri85_babies == cur.tri.data$Tri170))
tot.adults.identical.tri <- sum(	(cur.tri.data$Tri85 == cur.tri.data$Tri75) & 
									(cur.tri.data$Tri85 == cur.tri.data$Tri5) & 
									(cur.tri.data$Tri85 == cur.tri.data$Tri170))
tot.mombabies.identical.tri <- sum(cur.tri.data$Tri85_babies == cur.tri.data$Tri85)
tot.twoadults.identical.tri <- sum(cur.tri.data$Tri85 == cur.tri.data$Tri75)
sprintf("Trichoniscus")
sprintf("Total SNPs: %d", tot.snps.tri)
sprintf("All identical: %d   %2.1f", tot.all.identical.tri, (tot.all.identical.tri/tot.snps.tri)*100)
sprintf("All adults identical: %d   %2.1f", tot.adults.identical.tri, (tot.adults.identical.tri/tot.snps.tri)*100)
sprintf("Mom-offspring identical: %d   %2.1f", tot.mombabies.identical.tri, (tot.mombabies.identical.tri/tot.snps.tri)*100)
sprintf("Two adults identical: %d   %2.1f", tot.twoadults.identical.tri, (tot.twoadults.identical.tri/tot.snps.tri)*100)

#hyloniscus
tot.snps.hy <- nrow(cur.hy.data)
tot.all.identical.hy <- sum(	(cur.hy.data$HyM3 == cur.hy.data$HyM1) &
								(cur.hy.data$HyM3 == cur.hy.data$HyF2) & 
								(cur.hy.data$HyM3 == cur.hy.data$HyF1))
tot.twoadults.identical.hy <- sum(cur.hy.data$HyM3 == cur.hy.data$HyF2)
sprintf("Hyloniscus")
sprintf("Total SNPs: %d", tot.snps.hy)
sprintf("All identical: %d   %2.1f", tot.all.identical.hy, (tot.all.identical.hy/tot.snps.hy)*100)
sprintf("Two adults identical: %d   %2.1f", tot.twoadults.identical.hy, (tot.twoadults.identical.hy/tot.snps.hy)*100)


#trachelipus
tot.snps.tra <- nrow(cur.tra.data)
tot.twoadults.identical.tra <- sum(cur.tra.data$TratM == cur.tra.data$TratF)
sprintf("Trachelipus")
sprintf("Total SNPs: %d", tot.snps.tra)
sprintf("Two adults identical: %d   %2.1f", tot.twoadults.identical.tra, (tot.twoadults.identical.tra/tot.snps.tra)*100)


########Now, only SNPs in "balanced" biallelic SNPs

balance.width <- 0.02
diploid.thresh <- c(0.5 - balance.width, 0.5 + balance.width)
triploid.thresh1 <- c((1/3) - balance.width, (1.3) + balance.width)
triploid.thresh2 <- c((2/3) - balance.width, (2.3) + balance.width)

tri.keepers <- ((tri.data$balance >= triploid.thresh1[1]) & (tri.data$balance <= triploid.thresh1[2])) | ((tri.data$balance >= triploid.thresh2[1]) & (tri.data$balance <= triploid.thresh2[2]))
cur.tri.data <- tri.data[tri.keepers,]
cur.hy.data <- hy.data[(hy.data$balance >= diploid.thresh[1]) & (hy.data$balance <= diploid.thresh[2]),]
cur.tra.data <- tra.data[(tra.data$balance >= diploid.thresh[1]) & (tra.data$balance <= diploid.thresh[2]),]

#trichoniscus
tot.snps.tri <- nrow(cur.tri.data)
tot.all.identical.tri <- sum(	(cur.tri.data$Tri85_babies == cur.tri.data$Tri85) &
								(cur.tri.data$Tri85_babies == cur.tri.data$Tri75) & 
								(cur.tri.data$Tri85_babies == cur.tri.data$Tri5) & 
								(cur.tri.data$Tri85_babies == cur.tri.data$Tri170))
tot.adults.identical.tri <- sum(	(cur.tri.data$Tri85 == cur.tri.data$Tri75) & 
									(cur.tri.data$Tri85 == cur.tri.data$Tri5) & 
									(cur.tri.data$Tri85 == cur.tri.data$Tri170))
tot.mombabies.identical.tri <- sum(cur.tri.data$Tri85_babies == cur.tri.data$Tri85)
tot.twoadults.identical.tri <- sum(cur.tri.data$Tri85 == cur.tri.data$Tri75)
sprintf("Trichoniscus")
sprintf("Total SNPs: %d", tot.snps.tri)
sprintf("All identical: %d   %2.1f", tot.all.identical.tri, (tot.all.identical.tri/tot.snps.tri)*100)
sprintf("All adults identical: %d   %2.1f", tot.adults.identical.tri, (tot.adults.identical.tri/tot.snps.tri)*100)
sprintf("Mom-offspring identical: %d   %2.1f", tot.mombabies.identical.tri, (tot.mombabies.identical.tri/tot.snps.tri)*100)
sprintf("Two adults identical: %d   %2.1f", tot.twoadults.identical.tri, (tot.twoadults.identical.tri/tot.snps.tri)*100)

#hyloniscus
tot.snps.hy <- nrow(cur.hy.data)
tot.all.identical.hy <- sum(	(cur.hy.data$HyM3 == cur.hy.data$HyM1) &
								(cur.hy.data$HyM3 == cur.hy.data$HyF2) & 
								(cur.hy.data$HyM3 == cur.hy.data$HyF1))
tot.twoadults.identical.hy <- sum(cur.hy.data$HyM3 == cur.hy.data$HyF2)
sprintf("Hyloniscus")
sprintf("Total SNPs: %d", tot.snps.hy)
sprintf("All identical: %d   %2.1f", tot.all.identical.hy, (tot.all.identical.hy/tot.snps.hy)*100)
sprintf("Two adults identical: %d   %2.1f", tot.twoadults.identical.hy, (tot.twoadults.identical.hy/tot.snps.hy)*100)


#trachelipus
tot.snps.tra <- nrow(cur.tra.data)
tot.twoadults.identical.tra <- sum(cur.tra.data$TratM == cur.tra.data$TratF)
sprintf("Trachelipus")
sprintf("Total SNPs: %d", tot.snps.tra)
sprintf("Two adults identical: %d   %2.1f", tot.twoadults.identical.tra, (tot.twoadults.identical.tra/tot.snps.tra)*100)
