# Supplementary material for: Patterns of molecular evolution in a parthenogenic terrestrial isopod (Trichoniscus pusillus)
Source: PeerJ. 2024 Jul 23;12:e17780. doi: 10.7717/peerj.17780 (PMC11276757; doi:10.7717/peerj.17780)
Supplement: Supplemental Information 2 [file peerj-12-17780-s002.zip › Yarbrough_Chandler_Code/5_snp_effects/5A_coding_predictions/predict_hy_main.sh]

#!/bin/bash

#SBATCH -J pHy_main
#SBATCH -o pHy_main_%j.txt
#SBATCH -e pHy_main_%j.err
#SBATCH -p node #submit to the regular
#SBATCH --nodes=1 #number of requested nodes
#SBATCH --mem=64gb #memory per node
#SBATCH --ntasks-per-node=8 #number of tasks per node
#SBATCH --mail-type=ALL #send email for ALL, BEGIN, END, or FAIL
#SBATCH --mail-user=christopher.chandler@oswego.edu #the email address for job-related emails

#############################################

SPECIES=hyloniscus

ASSEMBLY=main

#####################################################
#####################################################

source ~/.bashrc
conda activate codan_env

#############################################

cd ~/trichoniscus
mkdir -p coding_predictions
cd coding_predictions

REF=${HOME}/trichoniscus/final_assemblies/${SPECIES}_final_${ASSEMBLY}.fasta

#do the full model first 
codan.py -t ${REF} \
         -m ${HOME}/trichoniscus/codan_models/INV_full \
         -c 8 \
         -o predictions_${SPECIES}_${ASSEMBLY}_full

#then the partial
codan.py -t ${REF} \
         -m ${HOME}/trichoniscus/codan_models/INV_partial \
         -c 8 \
         -o predictions_${SPECIES}_${ASSEMBLY}_partial
