# Supplementary material for: Patterns of molecular evolution in a parthenogenic terrestrial isopod (Trichoniscus pusillus)
Source: PeerJ. 2024 Jul 23;12:e17780. doi: 10.7717/peerj.17780 (PMC11276757; doi:10.7717/peerj.17780)
Supplement: Supplemental Information 2 [file peerj-12-17780-s002.zip › Yarbrough_Chandler_Code/5_snp_effects/5A_coding_predictions/install_codan.sh]

#!/bin/bash

#SBATCH -J Hy_all_snps
#SBATCH -o Hy_all_snps_%j.txt
#SBATCH -e Hy_all_snps_%j.err
#SBATCH -p node #submit to the regular
#SBATCH --nodes=1 #number of requested nodes
#SBATCH --mem=32gb #memory per node
#SBATCH --ntasks-per-node=4 #number of tasks per node
#SBATCH --mail-type=ALL #send email for ALL, BEGIN, END, or FAIL
#SBATCH --mail-user=christopher.chandler@oswego.edu #the email address for job-related emails

#############################################


#####################################################
#####################################################

cd ~/trichoniscus
mkdir -p codan_models
cd codan_models

conda create -n codan_env -c bioconda codan

conda activate codan_env

wget -O INV_partial.zip https://github.com/pedronachtigall/CodAn/blob/master/models/INV_partial.zip?raw=true
wget -O INV_full.zip https://github.com/pedronachtigall/CodAn/blob/master/models/INV_full.zip?raw=true
