# Supplementary material for: Patterns of molecular evolution in a parthenogenic terrestrial isopod (Trichoniscus pusillus)
Source: PeerJ. 2024 Jul 23;12:e17780. doi: 10.7717/peerj.17780 (PMC11276757; doi:10.7717/peerj.17780)
Supplement: Supplemental Information 2 [file peerj-12-17780-s002.zip › Yarbrough_Chandler_Code/5_snp_effects/data/trichoniscus_all_dnds.txt]

trichoniscus_main_000002_t1	12968	27847	+	11786.66666666654	3093.3333333333694	98.6666666666667	24.333333333333325	0	0	0	0
trichoniscus_main_000003_t1	11828	26812	+	11831.999999999929	3153.0000000000227	184.33333333333337	76.66666666666664	0	0	0	0
trichoniscus_main_000004_t1	8023	22791	+	11489.333333333156	3279.666666666738	374.33333333333337	114.6666666666666	0	0	0	0
trichoniscus_main_000005_t1	74	14845	+	11647.99999999988	3124.000000000041	147.33333333333331	38.66666666666667	0	0	0	0
trichoniscus_main_000006_t1	147	14975	+	11633.33333333313	3195.6666666667575	244.6666666666665	58.33333333333338	0	0	0	0
trichoniscus_main_000007_t1	96	14387	+	11234.99999999986	3057.0000000000623	5459.000000000028	1455.999999999988	1.0	4.0	1.0	4.0
trichoniscus_main_000008_t1	1509	14693	+	10359.666666666662	2825.3333333333544	2.0	1.0	0	0	0	0
trichoniscus_main_000010_t1	378	13907	+	10774.666666666535	2755.3333333333726	114.33333333333333	35.666666666666664	0	0	0	0
trichoniscus_main_000011_t1	2314	14541	+	9950.666666666666	2277.3333333333094	537.333333333334	122.6666666666665	0	0	0	0
trichoniscus_main_000012_t1	393	11429	+	8552.666666666755	2484.333333333336	105.66666666666669	26.33333333333333	0	0	0	0
trichoniscus_main_000013_t1	189	12998	+	10097.999999999984	2712.0000000000136	283.3333333333332	67.66666666666669	0	0	0	0
trichoniscus_main_000015_t1	426	12935	+	9798.666666666692	2711.3333333333558	613.6666666666667	163.33333333333334	0	0	0	0
trichoniscus_main_000016_t1	130	10161	+	7772.333333333466	2259.6666666666592	445.3333333333336	124.66666666666657	0	0	0	0
trichoniscus_main_000017_t1	399	11198	+	8666.333333333456	2133.666666666632	1625.3333333333378	366.6666666666664	0	0	0	0
trichoniscus_main_000018_t1	17	10495	+	8333.000000000126	2145.9999999999804	2281.0000000000014	581.0	0	0	0	0
trichoniscus_main_000020_t1	480	10319	+	7632.666666666743	2207.3333333333203	3215.333333333325	876.6666666666695	8.0	13.0	8.0	13.0
trichoniscus_main_000021_t1	224	10021	+	7592.666666666765	2205.333333333314	346.0000000000001	100.99999999999996	0	0	0	0
trichoniscus_main_000023_t1	153	9719	+	7426.666666666778	2140.333333333315	2144.333333333339	594.6666666666672	1.0	5.0	1.0	5.0
trichoniscus_main_000024_t1	329	9745	+	7537.666666666803	1879.3333333332996	196.99999999999994	52.00000000000002	0	0	0	0
trichoniscus_main_000025_t1	340	9615	+	7092.333333333418	2183.666666666654	3887.333333333306	1239.6666666666663	0.0	14.0	0.0	14.0
trichoniscus_main_000026_t1	478	9738	+	7179.666666666746	2081.3333333333135	5055.000000000007	1439.9999999999895	0.0	4.0	0.0	4.0
trichoniscus_main_000027_t1	252	9338	+	7152.000000000069	1934.999999999981	155.3333333333333	36.66666666666668	0	0	0	0
trichoniscus_main_000029_t1	49	8994	+	7077.000000000109	1868.9999999999661	55.33333333333332	13.666666666666668	0	0	0	0
trichoniscus_main_000030_t1	75	8675	+	6644.000000000061	1956.9999999999798	4347.666666666643	1250.3333333333312	0.0	6.0	0	0
trichoniscus_main_000031_t1	124	8679	+	6670.000000000074	1885.999999999978	33.666666666666664	11.333333333333332	0	0	0	0
trichoniscus_main_000032_t1	196	8724	+	6626.333333333393	1902.6666666666436	1968.333333333342	542.6666666666648	0	0	0	0
trichoniscus_main_000033_t1	980	9460	+	6651.666666666729	1829.3333333333123	281.66666666666663	78.33333333333329	0	0	0	0
trichoniscus_main_000034_t1	103	8526	+	6552.666666666731	1871.3333333333078	94.33333333333331	31.666666666666664	0	0	0	0
trichoniscus_main_000035_t1	365	8767	+	6481.333333333398	1921.6666666666415	0	0	0	0	0	0
trichoniscus_main_000036_t1	290	8662	+	6488.66666666673	1884.3333333333092	496.3333333333336	142.6666666666667	0	0	0	0
trichoniscus_main_000037_t1	83	8392	+	6547.000000000055	1762.9999999999839	3161.3333333333244	837.6666666666688	0.0	5.0	0.0	5.0
trichoniscus_main_000038_t1	284	8593	+	6608.333333333417	1701.666666666645	3341.6666666666533	864.3333333333363	7.0	17.0	7.0	17.0
trichoniscus_main_000039_t1	82	8280	+	6395.666666666736	1803.3333333333105	29.666666666666668	9.333333333333334	0	0	0	0
trichoniscus_main_000041_t1	38	8062	+	6187.000000000042	1837.9999999999857	4004.6666666666406	1206.333333333332	1.0	1.0	1.0	1.0
trichoniscus_main_000042_t1	555	8540	+	6251.333333333378	1734.666666666651	840.333333333332	212.66666666666697	0	0	0	0
trichoniscus_main_000043_t1	76	8043	+	6231.666666666748	1736.3333333333096	3958.6666666666374	1120.3333333333342	5.0	0.0	5.0	0.0
trichoniscus_main_000044_t1	971	8923	+	6262.33333333336	1690.6666666666595	1074.9999999999998	263.0000000000002	1.0	3.0	1.0	3.0
trichoniscus_main_000045_t1	26	7972	+	6277.666666666738	1669.3333333333105	1742.0000000000064	459.999999999998	2.0	2.0	2.0	2.0
trichoniscus_main_000046_t1	291	8201	+	6114.000000000051	1796.9999999999818	265.66666666666663	82.33333333333333	0	0	0	0
trichoniscus_main_000048_t1	17	7897	+	6152.666666666697	1728.3333333333214	2228.666666666671	621.3333333333329	0	0	0	0
trichoniscus_main_000049_t1	542	8398	+	6036.333333333383	1820.6666666666476	22.999999999999996	7.000000000000001	0	0	0	0
trichoniscus_main_000051_t1	235	7896	+	6128.000000000053	1533.999999999987	1076.3333333333317	285.66666666666697	0	0	0	0
trichoniscus_main_000052_t1	514	8142	+	5981.0000000000455	1647.9999999999823	1392.000000000002	374.9999999999989	3.0	1.0	0	0
trichoniscus_main_000054_t1	292	7893	+	5940.000000000031	1661.9999999999868	545.0000000000009	147.99999999999972	0	0	0	0
trichoniscus_main_000055_t1	32	6319	+	4868.000000000011	1419.9999999999911	671.9999999999997	183.00000000000023	0	0	0	0
trichoniscus_main_000056_t1	825	6530	+	4506.3333333333185	1199.6666666666656	17.666666666666664	6.333333333333333	0	0	0	0
trichoniscus_main_000057_t1	413	7948	+	5802.666666666713	1733.3333333333157	563.6666666666667	165.3333333333334	0	0	0	0
trichoniscus_main_000058_t1	206	7714	+	5808.000000000025	1700.9999999999852	19.666666666666664	4.333333333333333	0	0	0	0
trichoniscus_main_000059_t1	183	7664	+	5945.666666666714	1536.3333333333217	1567.0000000000032	382.99999999999955	1.0	0.0	1.0	0.0
trichoniscus_main_000061_t1	181	7659	+	5885.333333333369	1593.6666666666556	5115.0	1376.9999999999984	17.0	12.0	0	0
trichoniscus_main_000063_t1	27	7394	+	5770.333333333363	1597.6666666666558	1113.6666666666663	305.3333333333333	0	0	0	0
trichoniscus_main_000064_t1	129	7460	+	5840.666666666709	1491.3333333333208	139.99999999999997	40.00000000000001	0	0	0	0
trichoniscus_main_000066_t1	91	7410	+	5737.333333333377	1582.666666666652	0	0	0	0	0	0
trichoniscus_main_000068_t1	228	7534	+	5796.000000000051	1508.999999999984	260.6666666666664	69.33333333333337	0	0	0	0
trichoniscus_main_000069_t1	883	8169	+	5621.666666666704	1665.3333333333164	1157.3333333333337	339.6666666666666	0	0	0	0
trichoniscus_main_000070_t1	421	7668	+	5589.000000000019	1658.9999999999905	1146.999999999999	328.99999999999966	0	0	0	0
trichoniscus_main_000071_t1	1272	7244	+	4723.333333333323	1249.6666666666667	424.6666666666671	103.33333333333321	0	0	0	0
trichoniscus_main_000072_t1	539	5470	+	3898.9999999999723	1033.0000000000061	448.6666666666669	91.33333333333333	0	0	0	0
trichoniscus_main_000073_t1	164	7339	+	5684.666666666689	1491.3333333333262	2869.999999999989	763.0000000000033	0.0	3.0	0.0	3.0
trichoniscus_main_000074_t1	93	7223	+	5722.666666666693	1408.3333333333292	51.66666666666666	11.333333333333336	0	0	0	0
trichoniscus_main_000075_t1	205	7251	+	5463.333333333351	1583.6666666666542	180.66666666666663	41.33333333333335	0	0	0	0
trichoniscus_main_000077_t1	87	7097	+	5542.000000000037	1468.9999999999868	246.33333333333312	50.666666666666714	0	0	0	0
trichoniscus_main_000078_t1	119	6757	+	5199.333333333337	1439.666666666665	152.33333333333337	33.66666666666665	0	0	0	0
trichoniscus_main_000079_t1	11	6973	+	5461.000000000023	1501.9999999999882	2964.333333333325	839.6666666666702	0	0	0	0
trichoniscus_main_000080_t1	114	6968	+	5303.000000000018	1551.9999999999886	1176.3333333333337	341.6666666666662	0	0	0	0
trichoniscus_main_000081_t1	56	7009	+	5375.666666666688	1578.3333333333242	146.6666666666667	48.333333333333336	0	0	0	0
trichoniscus_main_000083_t1	44	6952	+	5351.666666666667	1557.3333333333303	1071.3333333333305	311.6666666666666	0	0	0	0
trichoniscus_main_000084_t1	390	7274	+	5454.0000000000155	1430.9999999999948	26.666666666666668	9.333333333333332	0	0	0	0
trichoniscus_main_000085_t1	404	7261	+	5350.333333333345	1507.6666666666601	3177.666666666654	881.3333333333378	0	0	0	0
trichoniscus_main_000087_t1	104	6925	+	5323.000000000018	1498.9999999999889	1.6666666666666667	1.3333333333333333	0	0	0	0
trichoniscus_main_000088_t1	90	6911	+	5367.000000000009	1454.9999999999977	11.666666666666666	3.3333333333333335	0	0	0	0
trichoniscus_main_000089_t1	542	5602	+	3995.3333333332916	1065.6666666666752	99.6666666666667	17.333333333333332	0	0	0	0
trichoniscus_main_000091_t1	184	6363	+	4844.333333333337	1335.6666666666595	27.66666666666667	5.333333333333333	0	0	0	0
trichoniscus_main_000092_t1	92	6814	+	5257.333333333338	1465.6666666666606	50.66666666666667	18.333333333333332	0	0	0	0
trichoniscus_main_000093_t1	415	6852	+	4993.666666666661	1444.3333333333294	6.333333333333333	2.6666666666666665	0	0	0	0
trichoniscus_main_000094_t1	159	6857	+	5152.000000000008	1546.9999999999886	3137.3333333333208	930.6666666666716	0	0	0	0
trichoniscus_main_000095_t1	479	7165	+	5230.33333333335	1456.6666666666563	609.6666666666665	167.33333333333346	0	0	0	0
trichoniscus_main_000097_t1	426	7076	+	5189.000000000005	1461.9999999999943	4.0	2.0	0	0	0	0
trichoniscus_main_000101_t1	234	6652	+	4933.6666666666815	1483.3333333333228	64.33333333333333	16.666666666666664	0	0	0	0
trichoniscus_main_000102_t1	149	6655	+	5129.9999999999945	1376.9999999999993	1162.3333333333326	310.6666666666668	0	0	0	0
trichoniscus_main_000106_t1	116	6556	+	5070.333333333339	1370.666666666661	4.333333333333334	1.6666666666666665	0	0	0	0
trichoniscus_main_000107_t1	151	6555	+	5038.333333333338	1366.6666666666633	249.33333333333314	53.666666666666714	0	0	0	0
trichoniscus_main_000108_t1	350	6763	+	5033.666666666683	1380.333333333324	942.9999999999969	233.00000000000077	0	0	0	0
trichoniscus_main_000109_t1	29	6418	+	5020.000000000002	1369.9999999999943	133.33333333333337	34.66666666666666	0	0	0	0
trichoniscus_main_000110_t1	501	6818	+	4889.333333333338	1428.6666666666608	1070.3333333333317	348.66666666666634	0	0	0	0
trichoniscus_main_000111_t1	265	6573	+	4981.666666666674	1327.333333333328	2386.333333333333	616.6666666666673	2.0	3.0	2.0	3.0
trichoniscus_main_000113_t1	32	6316	+	4935.000000000001	1349.9999999999925	2817.999999999993	761.000000000003	0	0	0	0
trichoniscus_main_000114_t1	357	6635	+	4907.999999999985	1370.9999999999986	34.333333333333336	7.666666666666667	0	0	0	0
trichoniscus_main_000115_t1	108	6365	+	4832.333333333329	1425.6666666666588	322.66666666666686	91.33333333333324	0	0	0	0
trichoniscus_main_000117_t1	15	6263	+	5030.333333333342	1218.6666666666674	0	0	0	0	0	0
trichoniscus_main_000118_t1	234	6443	+	4762.000000000001	1447.9999999999902	56.33333333333333	18.666666666666668	0	0	0	0
trichoniscus_main_000119_t1	85	6315	+	4912.666666666657	1318.333333333335	444.6666666666672	119.33333333333319	0	0	0	0
trichoniscus_main_000120_t1	159	6386	+	4983.666666666668	1244.3333333333342	229.99999999999983	49.00000000000004	0	0	0	0
trichoniscus_main_000121_t1	44	6262	+	4927.33333333332	1291.6666666666677	2043.3333333333437	539.6666666666654	6.0	11.0	0	0
trichoniscus_main_000122_t1	768	6977	+	4936.999999999989	1273.0000000000025	2090.3333333333435	534.6666666666645	0	0	0	0
trichoniscus_main_000123_t1	156	6362	+	4830.333333333342	1376.6666666666588	400.3333333333339	112.66666666666647	0	0	0	0
trichoniscus_main_000124_t1	226	6426	+	4816.333333333325	1384.6666666666606	286.33333333333326	88.66666666666663	0	0	0	0
trichoniscus_main_000125_t1	223	6417	+	4833.333333333326	1361.6666666666629	2835.3333333333253	797.6666666666704	0	0	0	0
trichoniscus_main_000127_t1	128	6280	+	4888.333333333328	1264.6666666666663	995.3333333333314	261.6666666666671	0	0	0	0
trichoniscus_main_000128_t1	103	6249	+	4719.6666666666615	1427.3333333333285	184.33333333333326	52.66666666666669	0	0	0	0
trichoniscus_main_000129_t1	105	6242	+	4608.0	1529.9999999999925	3473.666666666651	1179.3333333333314	0	0	0	0
trichoniscus_main_000130_t1	536	6667	+	4803.333333333345	1328.6666666666547	993.9999999999977	281.00000000000017	0	0	0	0
trichoniscus_main_000131_t1	41	6142	+	4885.999999999975	1216.0000000000089	671.3333333333331	162.66666666666663	0	0	0	0
trichoniscus_main_000133_t1	159	6248	+	4858.666666666647	1231.333333333339	2582.666666666658	642.333333333336	1.0	3.0	0	0
trichoniscus_main_000134_t1	110	6151	+	4719.666666666661	1322.33333333333	671.6666666666663	183.33333333333354	0	0	0	0
trichoniscus_main_000135_t1	77	6118	+	4679.999999999994	1361.9999999999961	2630.999999999997	774.0000000000031	0	0	0	0
trichoniscus_main_000137_t1	210	6245	+	4650.999999999988	1384.9999999999943	0	0	0	0	0	0
trichoniscus_main_000138_t1	1004	5506	+	3517.6666666666492	985.3333333333384	52.66666666666668	16.333333333333332	0	0	0	0
trichoniscus_main_000140_t1	591	6611	+	4599.666666666657	1421.3333333333246	579.3333333333335	161.66666666666674	0	0	0	0
trichoniscus_main_000141_t1	178	6195	+	4552.3333333333285	1465.66666666666	1289.333333333334	438.66666666666555	3.0	11.0	3.0	11.0
trichoniscus_main_000143_t1	7	6015	+	4754.333333333321	1254.6666666666686	220.6666666666666	58.33333333333335	0	0	0	0
trichoniscus_main_000144_t1	1031	6004	+	3905.666666666633	1068.3333333333399	1940.6666666666763	513.3333333333309	0	0	0	0
trichoniscus_main_000145_t1	132	5801	+	4451.99999999998	1218.0000000000036	170.33333333333331	54.66666666666669	0	0	0	0
trichoniscus_main_000146_t1	54	6029	+	4754.333333333324	1221.6666666666679	1228.0000000000002	298.99999999999994	0	0	0	0
trichoniscus_main_000148_t1	212	6142	+	4744.333333333323	1186.6666666666704	1692.000000000006	419.99999999999864	0	0	0	0
trichoniscus_main_000151_t1	252	1018	+	607.0000000000001	157.99999999999997	15.33333333333333	2.6666666666666665	0	0	0	0
trichoniscus_main_000152_t1	195	6077	+	4619.333333333323	1263.666666666666	674.6666666666663	195.33333333333354	0	0	0	0
trichoniscus_main_000153_t1	126	5978	+	4611.333333333324	1241.6666666666645	76.0	20.0	0	0	0	0
trichoniscus_main_000155_t1	122	5941	+	4608.6666666666415	1211.3333333333371	154.66666666666669	43.33333333333333	0	0	0	0
trichoniscus_main_000157_t1	261	6080	+	4611.333333333314	1208.666666666669	2123.333333333341	540.666666666665	0	0	0	0
trichoniscus_main_000158_t1	192	6029	+	4468.999999999984	1368.9999999999939	1594.333333333337	472.66666666666515	0	0	0	0
trichoniscus_main_000162_t1	82	5871	+	4500.333333333314	1289.6666666666647	551.3333333333336	171.66666666666674	0	0	0	0
trichoniscus_main_000163_t1	1259	7039	+	4473.666666666647	1307.333333333323	1168.3333333333335	331.6666666666655	0.0	3.0	0	0
trichoniscus_main_000165_t1	176	5944	+	4577.6666666666515	1191.3333333333342	0	0	0	0	0	0
trichoniscus_main_000167_t1	75	5834	+	4489.666666666652	1270.33333333333	1019.333333333331	294.66666666666646	0	0	0	0
trichoniscus_main_000169_t1	69	5822	+	4507.333333333311	1246.6666666666683	68.0	18.999999999999996	0	0	0	0
trichoniscus_main_000170_t1	160	5913	+	4550.333333333314	1203.6666666666695	356.3333333333334	84.66666666666666	0	0	0	0
trichoniscus_main_000171_t1	59	5803	+	4441.666666666656	1303.3333333333323	634.9999999999993	178.00000000000023	0	0	0	0
trichoniscus_main_000172_t1	1531	7263	+	4506.333333333315	1226.6666666666692	2234.6666666666747	597.3333333333325	0	0	0	0
trichoniscus_main_000174_t1	122	5842	+	4464.6666666666415	1256.33333333333	1732.0000000000055	463.99999999999847	0	0	0	0
trichoniscus_main_000176_t1	56	5713	+	4394.333333333312	1263.666666666666	181.66666666666666	55.33333333333334	0	0	0	0
trichoniscus_main_000177_t1	98	5755	+	4501.666666666648	1156.3333333333364	125.33333333333339	36.66666666666666	0	0	0	0
trichoniscus_main_000178_t1	13	5568	+	4327.999999999977	1227.999999999997	50.0	16.0	0	0	0	0
trichoniscus_main_000179_t1	154	5799	+	4425.666666666647	1220.3333333333348	27.333333333333332	11.666666666666668	0	0	0	0
trichoniscus_main_000180_t1	272	5914	+	4462.999999999969	1180.0000000000055	2049.000000000011	482.99999999999727	1.0	1.0	0	0
trichoniscus_main_000182_t1	779	6418	+	4333.99999999998	1305.999999999999	2720.666666666662	807.3333333333362	0.0	2.0	0.0	2.0
trichoniscus_main_000184_t1	138	5765	+	4338.666666666642	1289.3333333333303	1607.0000000000048	471.99999999999835	0	0	0	0
trichoniscus_main_000187_t1	96	5690	+	4428.666666666651	1166.3333333333346	512.0000000000006	151.00000000000006	0	0	0	0
trichoniscus_main_000188_t1	88	5580	+	4328.66666666664	1164.3333333333374	50.33333333333333	12.666666666666668	0	0	0	0
trichoniscus_main_000190_t1	67	5646	+	4192.333333333309	1387.6666666666606	2759.333333333327	906.6666666666707	0	0	0	0
trichoniscus_main_000191_t1	41	5617	+	4350.333333333307	1214.6666666666683	710.3333333333327	198.66666666666688	0	0	0	0
trichoniscus_main_000195_t1	178	5574	+	4231.333333333302	1165.666666666661	241.3333333333331	58.666666666666714	0	0	0	0
trichoniscus_main_000196_t1	872	5527	+	3620.666666666641	1035.3333333333405	2657.3333333333267	756.6666666666706	0	0	0	0
trichoniscus_main_000198_t1	3791	9295	+	4305.333333333305	1199.666666666669	0	0	0	0	0	0
trichoniscus_main_000199_t1	207	5696	+	4316.666666666638	1173.3333333333374	591.3333333333335	161.6666666666667	0	0	0	0
trichoniscus_main_000200_t1	94	5574	+	4301.999999999969	1179.0000000000048	985.333333333331	259.66666666666725	0	0	0	0
trichoniscus_main_000201_t1	117	5588	+	4284.66666666663	1187.3333333333378	985.3333333333311	247.6666666666669	0	0	0	0
trichoniscus_main_000202_t1	153	5624	+	4201.333333333304	1270.6666666666677	293.3333333333333	84.66666666666664	0	0	0	0
trichoniscus_main_000203_t1	308	5773	+	4272.999999999977	1193.0000000000023	0	0	0	0	0	0
trichoniscus_main_000205_t1	152	5599	+	4249.666666666638	1198.3333333333337	1137.3333333333317	314.6666666666669	0	0	0	0
trichoniscus_main_000207_t1	127	4287	+	3333.999999999986	827.000000000003	293.6666666666667	63.333333333333364	0	0	0	0
trichoniscus_main_000208_t1	648	5477	+	3750.6666666666447	1079.3333333333378	231.66666666666669	65.33333333333331	0	0	0	0
trichoniscus_main_000209_t1	121	5514	+	4250.666666666635	1143.3333333333362	215.9999999999999	54.000000000000036	0	0	0	0
trichoniscus_main_000210_t1	82	5466	+	4270.999999999965	1114.0000000000057	1078.333333333332	265.66666666666697	0	0	0	0
trichoniscus_main_000211_t1	9049	14418	+	4280.333333333296	1086.6666666666756	192.66666666666663	53.33333333333334	0	0	0	0
trichoniscus_main_000212_t1	241	5589	+	4221.333333333292	1127.666666666671	4221.333333333292	1127.666666666671	18.0	71.0	18.0	71.0
trichoniscus_main_000213_t1	1518	6866	+	4348.999999999962	1000.0000000000115	1004.9999999999977	246.0000000000004	0	0	0	0
trichoniscus_main_000214_t1	129	5468	+	4248.666666666637	1091.3333333333399	494.00000000000074	117.99999999999991	0	0	0	0
trichoniscus_main_000215_t1	95	4207	+	3233.3333333333167	879.6666666666716	177.66666666666663	44.333333333333336	0	0	0	0
trichoniscus_main_000216_t1	61	5391	+	4181.999999999967	1149.000000000004	1032.9999999999986	293.00000000000034	0	0	0	0
trichoniscus_main_000217_t1	66	5375	+	4175.999999999976	1134.0000000000011	0	0	0	0	0	0
trichoniscus_main_000219_t1	108	5384	+	4158.666666666631	1118.3333333333396	807.9999999999985	221.0000000000004	0	0	0	0
trichoniscus_main_000220_t1	118	5364	+	4165.999999999959	1081.0000000000057	420.66666666666725	95.33333333333321	0	0	0	0
trichoniscus_main_000221_t1	149	5254	+	3977.333333333308	1128.6666666666695	88.99999999999999	22.000000000000007	0	0	0	0
trichoniscus_main_000222_t1	65	5308	+	4169.999999999953	1074.0000000000102	113.33333333333336	24.666666666666664	0	0	0	0
trichoniscus_main_000223_t1	98	5341	+	4116.333333333293	1127.666666666674	157.3333333333334	34.66666666666666	0	0	0	0
trichoniscus_main_000226_t1	3787	9012	+	4123.3333333333	1102.6666666666713	522.3333333333339	134.66666666666657	0	0	0	0
trichoniscus_main_000227_t1	90	5312	+	4219.666666666623	1003.3333333333458	2078.3333333333435	489.66666666666384	0	0	0	0
trichoniscus_main_000230_t1	1308	6467	+	4134.666666666629	1025.333333333343	4.666666666666667	1.3333333333333333	0	0	0	0
trichoniscus_main_000231_t1	55	5247	+	4067.999999999959	1125.0000000000032	833.9999999999983	234.00000000000043	0	0	0	0
trichoniscus_main_000232_t1	92	5257	+	4079.3333333332944	1086.6666666666736	256.6666666666664	55.333333333333364	0	0	0	0
trichoniscus_main_000235_t1	66	5183	+	3990.9999999999754	1127.0000000000025	1606.6666666666702	436.33333333333235	0	0	0	0
trichoniscus_main_000236_t1	57	5159	+	3999.666666666631	1103.333333333337	71.0	16.0	0	0	0	0
trichoniscus_main_000237_t1	59	5161	+	4037.3333333332926	1065.666666666674	316.9999999999999	79.0	0	0	0	0
trichoniscus_main_000238_t1	510	5597	+	4001.3333333333003	1086.6666666666738	322.99999999999994	99.99999999999997	0	0	0	0
trichoniscus_main_000240_t1	26	5098	+	3955.3333333333035	1117.6666666666706	28.666666666666664	7.333333333333334	0	0	0	0
trichoniscus_main_000244_t1	381	2426	+	1635.0000000000055	410.9999999999987	20.333333333333332	3.6666666666666674	0	0	0	0
trichoniscus_main_000247_t1	9	5020	+	3962.3333333332957	1047.6666666666742	1003.9999999999974	271.0000000000002	0	0	0	0
trichoniscus_main_000248_t1	211	5163	+	3928.3333333333044	1024.6666666666717	968.6666666666649	255.33333333333397	0	0	0	0
trichoniscus_main_000249_t1	118	5115	+	3745.666666666646	1252.3333333333285	2442.333333333332	836.6666666666707	0	0	0	0
trichoniscus_main_000250_t1	225	5219	+	3859.3333333333094	1135.6666666666679	100.99999999999997	34.0	0	0	0	0
trichoniscus_main_000254_t1	318	5297	+	3769.333333333306	1210.6666666666658	94.6666666666667	16.33333333333334	0	0	0	0
trichoniscus_main_000255_t1	180	5156	+	3881.3333333333026	1095.6666666666724	501.6666666666673	131.3333333333332	0	0	0	0
trichoniscus_main_000256_t1	302	5275	+	3936.9999999999714	1037.000000000007	386.66666666666697	99.33333333333327	0	0	0	0
trichoniscus_main_000258_t1	130	3072	+	2388.6666666666692	554.3333333333312	0	0	0	0	0	0
trichoniscus_main_000260_t1	221	5035	+	3799.999999999968	1015.0000000000078	1377.0000000000016	392.99999999999926	0	0	0	0
trichoniscus_main_000261_t1	282	2468	+	1726.0000000000068	460.99999999999807	382.0000000000001	100.99999999999997	0	0	0	0
trichoniscus_main_000263_t1	48	4988	+	3824.333333333303	1116.6666666666697	357.3333333333333	110.66666666666661	0	0	0	0
trichoniscus_main_000264_t1	85	5019	+	3867.6666666666356	1067.3333333333403	438.33333333333366	128.66666666666652	0	0	0	0
trichoniscus_main_000266_t1	361	5226	+	3782.6666666666265	1083.3333333333428	0	0	0	0	0	0
trichoniscus_main_000267_t1	205	5124	+	3926.9999999999673	993.0000000000072	3267.9999999999864	848.0000000000025	0	0	0	0
trichoniscus_main_000270_t1	290	5179	+	3845.3333333333094	1044.6666666666717	14.333333333333332	3.666666666666667	0	0	0	0
trichoniscus_main_000271_t1	1064	4963	+	3047.666666666657	852.333333333337	719.9999999999997	207.00000000000014	0.0	9.0	0	0
trichoniscus_main_000272_t1	394	5274	+	3852.9999999999723	1028.0000000000068	186.66666666666669	53.333333333333336	0	0	0	0
trichoniscus_main_000274_t1	2032	6906	+	3853.666666666634	1021.333333333343	601.3333333333336	169.66666666666669	0	0	0	0
trichoniscus_main_000275_t1	517	4080	+	2801.666666666664	762.3333333333358	133.6666666666667	22.333333333333336	0	0	0	0
trichoniscus_main_000276_t1	481	5346	+	3868.6666666666315	997.333333333342	465.66666666666714	104.33333333333321	0	0	0	0
trichoniscus_main_000278_t1	237	5093	+	3815.999999999959	1041.0000000000102	0	0	0	0	0	0
trichoniscus_main_000280_t1	210	5012	+	3725.666666666639	1077.3333333333403	305.6666666666667	93.33333333333327	0	0	0	0
trichoniscus_main_000281_t1	177	5000	+	3779.999999999967	1044.0000000000095	139.00000000000003	38.0	0	0	0	0
trichoniscus_main_000283_t1	43	4818	+	3824.666666666628	951.333333333342	180.99999999999991	47.00000000000002	0	0	0	0
trichoniscus_main_000287_t1	68	4864	+	3663.3333333333057	1133.6666666666695	106.00000000000003	28.999999999999993	0	0	0	0
trichoniscus_main_000289_t1	261	5060	+	3747.999999999976	1052.000000000006	2554.33333333333	703.6666666666683	0	0	0	0
trichoniscus_main_000290_t1	17	4816	+	3813.333333333294	986.6666666666765	1384.3333333333346	358.6666666666663	0	0	0	0
trichoniscus_main_000291_t1	68	4864	+	3656.666666666646	1140.3333333333346	0	0	0	0	0	0
trichoniscus_main_000293_t1	479	4885	+	3440.3333333333053	966.6666666666755	996.3333333333313	281.6666666666666	3.0	9.0	3.0	9.0
trichoniscus_main_000295_t1	54	4811	+	3680.999999999972	1077.0000000000043	145.0	44.0	0	0	0	0
trichoniscus_main_000296_t1	44	4795	+	3792.9999999999654	959.0000000000085	111.66666666666669	23.333333333333332	0	0	0	0
trichoniscus_main_000298_t1	614	5347	+	3710.999999999967	1023.0000000000097	724.3333333333328	187.66666666666686	0	0	0	0
trichoniscus_main_000299_t1	42	4772	+	3627.9999999999773	1103.000000000004	161.33333333333331	48.666666666666686	0	0	0	0
trichoniscus_main_000300_t1	56	4786	+	3770.6666666666356	960.3333333333408	2095.6666666666747	547.3333333333316	3.0	9.0	0	0
trichoniscus_main_000302_t1	141	4859	+	3642.3333333333085	1076.6666666666713	378.0000000000001	110.99999999999993	0	0	0	0
trichoniscus_main_000303_t1	15	4730	+	3671.6666666666383	1044.3333333333405	13.333333333333332	1.6666666666666665	0	0	0	0
trichoniscus_main_000305_t1	97	4806	+	3701.6666666666424	1008.3333333333408	10.0	2.0	0	0	0	0
trichoniscus_main_000307_t1	302	4984	+	3661.999999999978	1021.0000000000061	174.33333333333326	50.666666666666686	0	0	0	0
trichoniscus_main_000311_t1	147	4811	+	3672.9999999999727	992.000000000007	726.9999999999998	194.00000000000009	0	0	0	0
trichoniscus_main_000312_t1	110	4696	+	3677.6666666666442	909.3333333333385	84.99999999999999	17.000000000000004	0	0	0	0
trichoniscus_main_000314_t1	106	4740	+	3605.999999999983	1029.0000000000043	561.6666666666669	167.33333333333334	0	0	0	0
trichoniscus_main_000315_t1	178	4806	+	3567.6666666666456	1061.3333333333387	1362.0000000000023	401.9999999999991	0	0	0	0
trichoniscus_main_000316_t1	191	4804	+	3615.999999999972	998.0000000000072	2341.000000000005	665.0000000000001	0.0	6.0	0.0	6.0
trichoniscus_main_000317_t1	176	4786	+	3534.666666666647	1076.3333333333342	0	0	0	0	0	0
trichoniscus_main_000321_t1	193	4788	+	3634.666666666631	961.3333333333445	182.9999999999999	36.00000000000001	0	0	0	0
trichoniscus_main_000326_t1	132	4571	+	3414.3333333333126	1025.6666666666733	0	0	0	0	0	0
trichoniscus_main_000328_t1	7	4581	+	3561.9999999999804	1013.0000000000061	596.3333333333329	177.6666666666668	0	0	0	0
trichoniscus_main_000330_t1	19	4572	+	3528.6666666666442	1025.3333333333396	2786.666666666658	801.3333333333371	4.0	19.0	4.0	19.0
trichoniscus_main_000332_t1	61	4611	+	3613.3333333333003	937.6666666666755	2132.3333333333408	534.6666666666648	13.0	23.0	13.0	23.0
trichoniscus_main_000333_t1	40	4590	+	3578.9999999999754	972.0000000000065	0	0	0	0	0	0
trichoniscus_main_000336_t1	185	4720	+	3567.3333333333117	968.6666666666725	402.3333333333336	119.66666666666657	0	0	0	0
trichoniscus_main_000337_t1	580	5115	+	3498.666666666649	1037.3333333333392	82.33333333333333	25.66666666666666	0	0	0	0
trichoniscus_main_000338_t1	198	4730	+	3527.333333333313	1005.6666666666734	651.6666666666669	206.33333333333331	0	0	0	0
trichoniscus_main_000339_t1	98	4627	+	3344.6666666666497	1185.333333333328	677.9999999999997	201.00000000000028	0	0	0	0
trichoniscus_main_000341_t1	289	4293	+	3130.333333333317	874.6666666666722	357.00000000000045	92.99999999999987	0	0	0	0
trichoniscus_main_000342_t1	606	5123	+	3517.6666666666515	1000.3333333333379	728.3333333333328	219.66666666666694	0	0	0	0
trichoniscus_main_000343_t1	117	4628	+	3533.3333333333044	978.6666666666764	365.3333333333336	99.66666666666659	0	0	0	0
trichoniscus_main_000344_t1	309	4817	+	3536.66666666664	972.3333333333408	515.6666666666671	144.33333333333343	0	0	0	0
trichoniscus_main_000345_t1	14	3115	+	2495.66666666667	606.3333333333325	0	0	0	0	0	0
trichoniscus_main_000346_t1	111	4616	+	3563.999999999982	942.0000000000055	3563.999999999982	942.0000000000055	0	0	0	0
trichoniscus_main_000348_t1	164	4654	+	3386.666666666655	1104.3333333333367	1177.333333333333	364.6666666666663	1.0	4.0	1.0	4.0
trichoniscus_main_000349_t1	428	4915	+	3522.6666666666415	965.3333333333395	135.6666666666667	38.33333333333333	0	0	0	0
trichoniscus_main_000351_t1	498	4973	+	3516.6666666666524	959.3333333333378	207.66666666666663	53.333333333333336	0	0	0	0
trichoniscus_main_000352_t1	67	4539	+	3496.3333333333085	976.6666666666736	1593.0000000000027	437.9999999999989	0	0	0	0
trichoniscus_main_000356_t1	169	4629	+	3487.3333333333103	973.6666666666729	215.66666666666657	63.33333333333338	0	0	0	0
trichoniscus_main_000358_t1	208	2616	+	1918.666666666673	490.3333333333317	76.66666666666666	19.333333333333332	0	0	0	0
trichoniscus_main_000359_t1	84	4532	+	3513.6666666666424	935.3333333333404	2069.6666666666747	558.3333333333318	0	0	0	0
trichoniscus_main_000361_t1	390	4832	+	3451.666666666642	991.3333333333408	595.3333333333337	157.66666666666657	0	0	0	0
trichoniscus_main_000362_t1	142	4545	+	3408.666666666648	995.3333333333386	106.66666666666667	31.33333333333333	0	0	0	0
trichoniscus_main_000363_t1	1862	6301	+	3508.3333333333107	931.6666666666727	44.33333333333333	15.666666666666668	0	0	0	0
trichoniscus_main_000364_t1	57	4493	+	3460.3333333333194	976.6666666666708	58.0	20.000000000000004	0	0	0	0
trichoniscus_main_000365_t1	279	4709	+	3485.3333333333144	945.6666666666715	2399.0000000000023	649.0000000000005	2.0	21.0	2.0	21.0
trichoniscus_main_000367_t1	709	5133	+	3400.9999999999786	1024.0000000000077	1247.666666666667	351.33333333333286	0	0	0	0
trichoniscus_main_000368_t1	115	4536	+	3438.9999999999745	983.0000000000083	5.333333333333333	0.6666666666666666	0	0	0	0
trichoniscus_main_000369_t1	43	4461	+	3445.666666666652	973.3333333333385	367.0000000000001	109.99999999999999	0	0	0	0
trichoniscus_main_000370_t1	813	4415	+	2837.666666666657	765.3333333333368	11.999999999999998	3.0	0	0	0	0
trichoniscus_main_000371_t1	746	5086	+	3349.9999999999814	991.0000000000059	153.00000000000003	45.00000000000001	0	0	0	0
trichoniscus_main_000372_t1	347	4756	+	3425.9999999999804	984.0000000000057	319.3333333333335	94.66666666666661	0	0	0	0
trichoniscus_main_000374_t1	126	4535	+	3450.3333333333107	959.6666666666736	203.99999999999991	60.000000000000036	0	0	0	0
trichoniscus_main_000375_t1	176	4582	+	3493.6666666666442	913.3333333333393	109.33333333333334	28.666666666666664	0	0	0	0
trichoniscus_main_000378_t1	108	2921	+	2251.666666666673	562.3333333333314	431.0000000000005	102.9999999999999	0	0	0	0
trichoniscus_main_000380_t1	74	4462	+	3455.66666666664	933.3333333333417	307.0	74.00000000000001	0	0	0	0
trichoniscus_main_000381_t1	163	4542	+	3483.999999999978	896.0000000000057	808.3333333333322	211.66666666666697	0	0	0	0
trichoniscus_main_000385_t1	228	4568	+	3389.9999999999804	951.000000000008	93.99999999999997	29.000000000000004	0	0	0	0
trichoniscus_main_000388_t1	290	4642	+	3363.3333333333185	989.6666666666725	104.66666666666667	30.333333333333325	0	0	0	0
trichoniscus_main_000389_t1	409	4752	+	3341.6666666666465	1002.3333333333408	170.0	49.0	0	0	0	0
trichoniscus_main_000390_t1	309	4637	+	3384.666666666644	944.3333333333405	180.0	54.00000000000001	0	0	0	0
trichoniscus_main_000391_t1	36	4370	+	3446.9999999999795	888.0000000000053	30.0	9.0	0	0	0	0
trichoniscus_main_000392_t1	502	4836	+	3419.9999999999745	915.000000000007	399.3333333333336	110.66666666666657	0	0	0	0
trichoniscus_main_000394_t1	34	4353	+	3352.3333333333103	967.6666666666752	597.3333333333334	161.6666666666668	0	0	0	0
trichoniscus_main_000395_t1	416	4723	+	3387.3333333333017	920.666666666676	86.33333333333333	21.66666666666667	0	0	0	0
trichoniscus_main_000401_t1	548	4840	+	3345.3333333333144	947.6666666666722	39.33333333333333	8.666666666666666	0	0	0	0
trichoniscus_main_000408_t1	55	4185	+	3211.666666666654	919.3333333333378	0	0	0	0	0	0
trichoniscus_main_000415_t1	50	4132	+	3240.3333333333053	842.6666666666742	29.0	10.000000000000002	0	0	0	0
trichoniscus_main_000419_t1	141	4382	+	3365.6666666666456	876.3333333333385	0	0	0	0	0	0
trichoniscus_main_000422_t1	651	4886	+	3305.666666666654	930.3333333333378	363.6666666666668	110.33333333333326	0	0	0	0
trichoniscus_main_000424_t1	69	4301	+	3313.999999999981	919.000000000006	1680.3333333333399	461.66666666666487	0	0	0	0
trichoniscus_main_000426_t1	104	4327	+	3300.6666666666456	923.3333333333401	99.33333333333334	26.66666666666666	0	0	0	0
trichoniscus_main_000428_t1	68	4284	+	3364.3333333333094	850.6666666666725	25.333333333333336	7.666666666666666	0	0	0	0
trichoniscus_main_000431_t1	136	4341	+	3362.6666666666483	843.3333333333379	125.66666666666669	39.33333333333332	0	0	0	0
trichoniscus_main_000432_t1	237	4439	+	3295.3333333333167	907.6666666666737	529.0000000000009	136.99999999999983	0	0	0	0
trichoniscus_main_000437_t1	391	4587	+	3260.9999999999814	936.000000000007	65.66666666666666	15.333333333333337	0	0	0	0
trichoniscus_main_000439_t1	198	4391	+	3319.9999999999804	874.0000000000051	48.33333333333332	11.66666666666667	0	0	0	0
trichoniscus_main_000442_t1	123	4310	+	3266.333333333312	921.6666666666749	1894.666666666674	547.3333333333314	0	0	0	0
trichoniscus_main_000444_t1	121	4299	+	3265.9999999999854	913.0000000000044	0	0	0	0	0	0
trichoniscus_main_000448_t1	138	4301	+	3304.6666666666483	859.3333333333383	27.66666666666667	5.333333333333332	0	0	0	0
trichoniscus_main_000449_t1	136	4299	+	3299.3333333333057	864.6666666666749	1076.3333333333312	273.666666666667	0	0	0	0
trichoniscus_main_000450_t1	7	2781	+	2249.6666666666715	525.3333333333322	940.3333333333325	244.66666666666686	0.0	1.0	0	0
trichoniscus_main_000454_t1	118	4260	+	3253.999999999978	889.0000000000083	469.00000000000034	127.99999999999989	0	0	0	0
trichoniscus_main_000455_t1	128	4270	+	3256.666666666651	886.3333333333378	2310.333333333342	641.666666666665	0	0	0	0
trichoniscus_main_000456_t1	149	3916	+	2934.9999999999786	833.0000000000072	137.33333333333334	36.666666666666664	0	0	0	0
trichoniscus_main_000460_t1	263	4378	+	3223.3333333333144	892.6666666666724	805.3333333333322	223.666666666667	0	0	0	0
trichoniscus_main_000462_t1	436	4245	+	2954.666666666661	855.3333333333354	740.3333333333331	231.6666666666668	0	0	0	0
trichoniscus_main_000465_t1	15	4106	+	3247.666666666649	844.3333333333379	60.666666666666664	17.333333333333336	0	0	0	0
trichoniscus_main_000466_t1	358	4458	+	3199.333333333315	901.6666666666734	119.00000000000001	37.00000000000001	0	0	0	0
trichoniscus_main_000469_t1	516	4610	+	3111.9999999999864	983.0000000000053	172.6666666666666	49.33333333333335	0	0	0	0
trichoniscus_main_000470_t1	208	4299	+	3175.666666666656	916.3333333333368	16.333333333333332	4.666666666666666	0	0	0	0
trichoniscus_main_000471_t1	272	4363	+	3187.666666666651	904.3333333333384	96.66666666666669	29.333333333333325	0	0	0	0
trichoniscus_main_000475_t1	167	2557	+	1965.0000000000111	425.99999999999784	353.3333333333334	78.6666666666667	0	0	0	0
trichoniscus_main_000476_t1	84	4163	+	3229.333333333315	850.6666666666727	478.66666666666725	127.3333333333332	0	0	0	0
trichoniscus_main_000478_t1	766	4845	+	3240.6666666666442	839.3333333333402	135.00000000000003	29.999999999999996	0	0	0	0
trichoniscus_main_000479_t1	17	4090	+	3074.999999999978	999.0000000000075	0	0	0	0	0	0
trichoniscus_main_000481_t1	340	4407	+	3137.999999999988	918.0000000000047	500.0000000000006	141.99999999999994	0	0	0	0
trichoniscus_main_000483_t1	610	4074	+	2727.6666666666606	737.3333333333356	394.0000000000003	97.99999999999987	0	0	0	0
trichoniscus_main_000484_t1	108	4163	+	3148.9999999999877	907.0000000000034	86.00000000000001	21.999999999999996	0	0	0	0
trichoniscus_main_000485_t1	93	725	+	496.33333333333377	136.66666666666663	462.33333333333366	128.66666666666657	0	0	0	0
trichoniscus_main_000486_t1	192	4241	+	3155.3333333333208	894.6666666666706	301.6666666666667	88.3333333333333	0	0	0	0
trichoniscus_main_000487_t1	69	4109	+	3147.999999999986	893.0000000000041	1034.9999999999977	291.0000000000001	0	0	0	0
trichoniscus_main_000489_t1	135	4175	+	3232.333333333308	808.6666666666731	61.333333333333314	13.66666666666667	0	0	0	0
trichoniscus_main_000490_t1	128	4165	+	3207.99999999998	830.0000000000058	182.33333333333326	36.666666666666664	0	0	0	0
trichoniscus_main_000491_t1	57	4088	+	3160.999999999982	871.0000000000048	1101.9999999999986	269.0000000000004	0	0	0	0
trichoniscus_main_000493_t1	6	4031	+	3130.9999999999836	895.000000000005	2270.66666666667	657.3333333333342	0	0	0	0
trichoniscus_main_000495_t1	119	4141	+	3197.666666666649	825.3333333333383	293.33333333333326	72.66666666666669	0	0	0	0
trichoniscus_main_000498_t1	16	4032	+	3157.333333333317	859.6666666666737	307.3333333333333	79.66666666666666	0	0	0	0
trichoniscus_main_000501_t1	70	4068	+	3165.6666666666556	833.3333333333362	197.9999999999999	54.00000000000003	0	0	0	0
trichoniscus_main_000502_t1	51	4046	+	3126.3333333333253	869.6666666666696	1086.9999999999998	313.9999999999999	0	0	0	0
trichoniscus_main_000503_t1	294	4169	+	3012.3333333333217	863.6666666666707	8.0	1.0	0	0	0	0
trichoniscus_main_000504_t1	696	1652	+	716.3333333333329	240.666666666667	261.33333333333326	86.6666666666666	0	0	0	0
trichoniscus_main_000505_t1	25	4011	+	3147.333333333315	839.6666666666724	381.3333333333339	98.66666666666649	0	0	0	0
trichoniscus_main_000510_t1	2	3982	+	3116.6666666666492	762.3333333333376	315.3333333333335	59.6666666666667	0	0	0	0
trichoniscus_main_000511_t1	1036	4083	+	2340.000000000001	708.0000000000028	949.3333333333306	253.66666666666742	0	0	0	0
trichoniscus_main_000514_t1	111	4079	+	3084.9999999999886	884.0000000000042	137.0	40.000000000000014	0	0	0	0
trichoniscus_main_000515_t1	7	3975	+	3075.3333333333253	893.666666666671	894.9999999999981	251.00000000000054	0.0	6.0	0.0	6.0
trichoniscus_main_000517_t1	43	4008	+	3070.3333333333226	895.6666666666708	899.3333333333322	255.666666666667	0	0	0	0
trichoniscus_main_000519_t1	97	4056	+	3110.333333333317	849.666666666671	197.99999999999997	51.00000000000001	0	0	0	0
trichoniscus_main_000520_t1	94	4053	+	3082.6666666666547	865.333333333337	220.9999999999999	61.00000000000003	0	0	0	0
trichoniscus_main_000521_t1	57	4016	+	3043.666666666653	904.3333333333392	43.333333333333336	13.666666666666668	0	0	0	0
trichoniscus_main_000522_t1	51	4004	+	3073.9999999999905	880.0000000000043	383.6666666666668	102.3333333333333	0	0	0	0
trichoniscus_main_000523_t1	100	4050	+	3069.9999999999877	881.0000000000057	941.6666666666648	276.3333333333335	0	0	0	0
trichoniscus_main_000527_t1	98	4039	+	3087.666666666649	854.3333333333395	159.0	36.0	0	0	0	0
trichoniscus_main_000528_t1	355	3327	+	2318.666666666671	654.3333333333329	142.33333333333334	37.66666666666667	0	0	0	0
trichoniscus_main_000530_t1	4530	5930	+	1095.9999999999989	305.00000000000006	0	0	0	0	0	0
trichoniscus_main_000531_t1	79	4011	+	3094.9999999999864	838.0000000000048	424.0000000000002	121.9999999999999	0	0	0	0
trichoniscus_main_000532_t1	1644	5576	+	3098.999999999985	834.0000000000051	84.33333333333333	17.66666666666667	0	0	0	0
trichoniscus_main_000533_t1	95	4024	+	3170.9999999999873	759.0000000000026	55.999999999999986	13.000000000000004	0	0	0	0
trichoniscus_main_000536_t1	76	3999	+	3022.999999999988	901.0000000000064	925.9999999999984	250.00000000000054	0	0	0	0
trichoniscus_main_000537_t1	108	4031	+	3039.9999999999836	884.0000000000063	741.6666666666661	212.33333333333363	0	0	0	0
trichoniscus_main_000538_t1	1	315	-	236.3333333333333	78.66666666666666	0	0	0	0	0	0
trichoniscus_main_000539_t1	52	3972	+	3108.9999999999854	812.0000000000039	1530.0000000000032	374.999999999999	0.0	1.0	0	0
trichoniscus_main_000542_t1	132	4049	+	3083.9999999999877	834.0000000000036	350.33333333333337	93.66666666666664	0	0	0	0
trichoniscus_main_000543_t1	632	3919	+	2538.6666666666597	749.3333333333375	65.99999999999999	18.000000000000004	0	0	0	0
trichoniscus_main_000544_t1	70	3984	+	3105.666666666645	809.3333333333395	3105.666666666645	809.3333333333395	21.0	56.0	21.0	56.0
trichoniscus_main_000545_t1	100	3987	+	3034.9999999999873	853.0000000000048	1139.6666666666658	324.3333333333331	0	0	0	0
trichoniscus_main_000546_t1	935	3913	+	2353.3333333333326	625.6666666666689	408.666666666667	86.33333333333327	2.0	1.0	0	0
trichoniscus_main_000547_t1	54	3943	+	3038.6666666666542	849.3333333333368	226.66666666666654	40.33333333333332	0	0	0	0
trichoniscus_main_000549_t1	265	4173	+	3017.999999999996	891.0000000000032	138.33333333333334	41.66666666666668	0	0	0	0
trichoniscus_main_000550_t1	239	4063	+	2964.333333333328	860.66666666667	126.6666666666667	38.33333333333333	0	0	0	0
trichoniscus_main_000552_t1	138	4043	+	3074.3333333333126	831.6666666666723	2432.9999999999973	669.0000000000024	7.0	2.0	7.0	2.0
trichoniscus_main_000555_t1	159	3764	+	2766.333333333331	839.6666666666681	27.0	9.0	0	0	0	0
trichoniscus_main_000556_t1	68	3958	+	3045.9999999999845	845.0000000000056	58.66666666666665	13.333333333333336	0	0	0	0
trichoniscus_main_000557_t1	48	3938	+	3019.6666666666574	871.333333333338	93.00000000000001	23.999999999999993	0	0	0	0
trichoniscus_main_000562_t1	573	4157	+	2765.333333333329	819.6666666666691	0	0	0	0	0	0
trichoniscus_main_000564_t1	203	4072	+	3063.333333333321	806.6666666666704	756.6666666666655	203.33333333333377	0	0	0	0
trichoniscus_main_000566_t1	270	3896	+	2831.666666666659	795.3333333333362	39.666666666666664	11.333333333333332	0	0	0	0
trichoniscus_main_000568_t1	48	3905	+	2981.6666666666574	876.3333333333369	1602.3333333333358	470.66666666666555	0.0	3.0	0.0	3.0
trichoniscus_main_000569_t1	454	4311	+	2989.666666666654	868.3333333333383	0	0	0	0	0	0
trichoniscus_main_000570_t1	124	3978	+	3021.333333333324	833.6666666666694	159.6666666666667	50.33333333333335	0	0	0	0
trichoniscus_main_000571_t1	798	4652	+	2890.9999999999914	964.0000000000052	125.00000000000006	43.00000000000001	0	0	0	0
trichoniscus_main_000573_t1	266	4117	+	3014.666666666651	837.3333333333396	1930.6666666666754	526.3333333333311	4.0	19.0	4.0	19.0
trichoniscus_main_000575_t1	80	3925	+	3007.9999999999877	838.0000000000047	509.6666666666673	132.33333333333326	0	0	0	0
trichoniscus_main_000578_t1	110	3946	+	2988.9999999999895	848.0000000000038	1617.6666666666706	479.3333333333321	0.0	1.0	0.0	1.0
trichoniscus_main_000580_t1	240	4073	+	2968.3333333333267	865.6666666666708	332.6666666666665	99.3333333333333	0	0	0	0
trichoniscus_main_000581_t1	604	4434	+	2980.9999999999854	850.000000000005	278.99999999999994	75.0	0	0	0	0
trichoniscus_main_000582_t1	95	3925	+	3047.333333333323	783.6666666666696	214.66666666666657	49.33333333333336	0	0	0	0
trichoniscus_main_000584_t1	228	4055	+	3043.999999999987	784.0000000000034	26.666666666666668	12.333333333333334	0	0	0	0
trichoniscus_main_000585_t1	381	3815	+	2721.999999999994	713.0000000000022	0	0	0	0	0	0
trichoniscus_main_000588_t1	383	4048	+	2879.999999999991	786.0000000000027	587.6666666666666	165.33333333333337	0.0	4.0	0	0
trichoniscus_main_000589_t1	27	3845	+	3001.333333333323	817.6666666666699	2617.999999999997	715.0000000000011	0.0	1.0	0.0	1.0
trichoniscus_main_000590_t1	110	3928	+	3007.6666666666515	811.3333333333399	67.33333333333333	19.666666666666664	0	0	0	0
trichoniscus_main_000591_t1	326	4144	+	2933.666666666655	885.3333333333378	0	0	0	0	0	0
trichoniscus_main_000592_t1	89	3901	+	2926.9999999999845	886.0000000000064	12.333333333333334	5.666666666666666	0	0	0	0
trichoniscus_main_000597_t1	120	3926	+	2955.6666666666556	851.3333333333375	49.33333333333332	13.666666666666671	0	0	0	0
trichoniscus_main_000598_t1	14	3817	+	2982.999999999985	821.0000000000045	630.6666666666665	170.3333333333334	2.0	2.0	0	0
trichoniscus_main_000599_t1	115	3918	+	2993.3333333333226	810.6666666666703	157.99999999999994	46.00000000000002	0	0	0	0
trichoniscus_main_000600_t1	666	4469	+	2860.333333333326	943.6666666666713	6.000000000000001	3.0	0	0	0	0
trichoniscus_main_000601_t1	58	3855	+	2947.3333333333303	850.6666666666681	455.33333333333377	135.66666666666654	0	0	0	0
trichoniscus_main_000605_t1	74	3865	+	2951.666666666652	840.3333333333378	71.33333333333334	21.666666666666668	0	0	0	0
trichoniscus_main_000608_t1	61	3849	+	2953.9999999999905	835.0000000000039	0	0	0	0	0	0
trichoniscus_main_000609_t1	105	3890	+	2931.6666666666556	854.3333333333392	863.3333333333316	240.66666666666725	0	0	0	0
trichoniscus_main_000610_t1	566	4246	+	2861.999999999995	819.0000000000026	449.6666666666672	120.33333333333319	0	0	0	0
trichoniscus_main_000611_t1	121	3903	+	2966.9999999999877	816.0000000000044	0	0	0	0	0	0
trichoniscus_main_000612_t1	189	3971	+	2992.3333333333235	790.6666666666696	40.33333333333333	10.666666666666668	0	0	0	0
trichoniscus_main_000613_t1	100	3879	+	2980.999999999985	799.0000000000055	292.66666666666663	79.33333333333333	0	0	0	0
trichoniscus_main_000615_t1	129	3902	+	2977.333333333323	796.6666666666696	276.66666666666674	83.33333333333329	0	0	0	0
trichoniscus_main_000616_t1	186	3959	+	2970.333333333318	803.6666666666708	42.0	8.999999999999998	0	0	0	0
trichoniscus_main_000618_t1	156	3926	+	3000.9999999999804	770.0000000000057	111.66666666666674	26.333333333333318	0	0	0	0
trichoniscus_main_000624_t1	159	3917	+	2947.666666666645	811.333333333341	1315.6666666666674	325.3333333333333	8.0	9.0	8.0	9.0
trichoniscus_main_000626_t1	24	3776	+	2960.666666666656	792.3333333333366	160.99999999999997	36.999999999999986	0	0	0	0
trichoniscus_main_000627_t1	75	3824	+	2874.3333333333244	875.6666666666703	369.3333333333335	122.66666666666653	0	0	0	0
trichoniscus_main_000629_t1	88	3837	+	2970.666666666654	779.333333333337	697.9999999999994	163.0000000000001	0	0	0	0
trichoniscus_main_000630_t1	132	3878	+	2954.666666666653	792.3333333333378	585.0000000000001	156.0	0	0	0	0
trichoniscus_main_000632_t1	175	3918	+	2933.999999999989	810.000000000004	1152.999999999999	311.0	0	0	0	0
trichoniscus_main_000633_t1	505	3867	+	2646.0000000000005	717.0000000000013	688.3333333333322	193.66666666666694	0	0	0	0
trichoniscus_main_000634_t1	2963	6703	+	2795.6666666666642	945.3333333333371	79.66666666666667	31.33333333333333	0	0	0	0
trichoniscus_main_000637_t1	1187	4732	+	2743.9999999999964	802.0000000000025	24.333333333333332	5.666666666666666	0	0	0	0
trichoniscus_main_000638_t1	92	3820	+	2882.3333333333235	846.6666666666706	184.33333333333326	43.66666666666668	0	0	0	0
trichoniscus_main_000639_t1	27	3752	+	2956.666666666654	769.3333333333372	90.00000000000001	15.000000000000005	0	0	0	0
trichoniscus_main_000640_t1	50	3775	+	2922.999999999989	803.0000000000043	348.66666666666663	95.3333333333333	0	0	0	0
trichoniscus_main_000641_t1	65	3766	+	2958.9999999999895	743.0000000000033	2423.6666666666692	597.3333333333318	0.0	7.0	0.0	7.0
trichoniscus_main_000642_t1	1714	5433	+	2897.333333333325	822.6666666666696	0	0	0	0	0	0
trichoniscus_main_000644_t1	3	3713	+	2897.6666666666556	813.3333333333377	97.66666666666669	31.333333333333325	0	0	0	0
trichoniscus_main_000648_t1	1101	4802	+	2798.9999999999927	903.0000000000044	2063.000000000008	679.0000000000009	0	0	0	0
trichoniscus_main_000649_t1	140	3781	+	2878.9999999999895	763.0000000000032	730.3333333333325	196.66666666666697	0	0	0	0
trichoniscus_main_000651_t1	203	3901	+	2884.3333333333253	814.6666666666698	266.33333333333326	75.66666666666667	0	0	0	0
trichoniscus_main_000653_t1	773	4471	+	2851.3333333333253	847.6666666666708	1820.3333333333396	531.6666666666653	0	0	0	0
trichoniscus_main_000654_t1	18	3716	+	2952.666666666653	746.3333333333367	1389.6666666666704	341.3333333333323	0	0	0	0
trichoniscus_main_000655_t1	96	3749	+	2842.9999999999886	811.0000000000042	157.00000000000003	43.999999999999986	0	0	0	0
trichoniscus_main_000656_t1	39	2780	+	1991.0000000000052	751.0000000000018	133.0	47.00000000000001	0.0	1.0	0	0
trichoniscus_main_000659_t1	85	3768	+	2877.333333333327	806.6666666666697	74.66666666666667	24.333333333333332	0	0	0	0
trichoniscus_main_000660_t1	102	3782	+	2868.999999999988	812.000000000003	51.33333333333333	14.666666666666668	0	0	0	0
trichoniscus_main_000661_t1	22	3702	+	2890.3333333333208	790.6666666666713	730.3333333333326	199.66666666666694	0	0	0	0
trichoniscus_main_000662_t1	491	3994	+	2710.3333333333235	793.6666666666716	22.333333333333332	7.666666666666665	0	0	0	0
trichoniscus_main_000663_t1	134	3811	+	2971.9999999999905	706.0000000000007	672.6666666666664	146.33333333333306	0	0	0	0
trichoniscus_main_000664_t1	918	3677	+	2164.6666666666733	595.3333333333325	871.6666666666653	232.33333333333366	0.0	2.0	0	0
trichoniscus_main_000665_t1	148	3819	+	2826.3333333333276	845.6666666666702	264.66666666666663	77.3333333333333	0	0	0	0
trichoniscus_main_000666_t1	572	3673	+	2408.333333333332	693.66666666667	679.3333333333331	160.66666666666663	0.0	9.0	0.0	9.0
trichoniscus_main_000667_t1	159	3773	+	2876.3333333333217	738.6666666666697	77.66666666666667	18.333333333333336	0	0	0	0
trichoniscus_main_000669_t1	134	3799	+	2848.9999999999936	817.000000000004	705.3333333333329	209.66666666666694	0	0	0	0
trichoniscus_main_000671_t1	83	3742	+	2869.999999999989	790.0000000000047	216.66666666666657	50.33333333333334	0	0	0	0
trichoniscus_main_000673_t1	265	3921	+	2897.99999999999	759.000000000003	1135.9999999999993	289.00000000000017	0	0	0	0
trichoniscus_main_000674_t1	524	4180	+	2892.333333333321	764.6666666666708	11.666666666666666	3.3333333333333335	0	0	0	0
trichoniscus_main_000675_t1	248	3847	+	2756.6666666666583	843.3333333333374	92.00000000000001	25.0	0	0	0	0
trichoniscus_main_000676_t1	260	3913	+	2833.333333333324	820.666666666671	120.00000000000003	35.99999999999999	0	0	0	0
trichoniscus_main_000677_t1	448	4098	+	2912.666666666652	738.3333333333375	1247.3333333333335	297.66666666666674	0	0	0	0
trichoniscus_main_000679_t1	256	3906	+	2846.999999999991	804.000000000004	1318.3333333333342	385.66666666666595	0	0	0	0
trichoniscus_main_000680_t1	322	3891	+	2738.3333333333303	831.66666666667	52.333333333333336	13.666666666666666	0	0	0	0
trichoniscus_main_000682_t1	45	3683	+	2835.999999999996	803.0000000000028	745.3333333333325	217.66666666666697	1.0	4.0	1.0	4.0
trichoniscus_main_000684_t1	176	3343	+	2425.333333333331	742.66666666667	165.33333333333326	41.66666666666668	0	0	0	0
trichoniscus_main_000686_t1	135	3749	+	2811.999999999992	803.0000000000035	54.33333333333332	11.666666666666668	0	0	0	0
trichoniscus_main_000688_t1	341	3706	+	2581.333333333335	784.6666666666677	431.0000000000003	111.99999999999991	0	0	0	0
trichoniscus_main_000689_t1	141	3752	+	2896.333333333316	715.6666666666708	81.66666666666667	17.333333333333332	0	0	0	0
trichoniscus_main_000691_t1	285	3602	+	2602.6666666666633	715.3333333333361	161.00000000000003	37.00000000000001	0	0	0	0
trichoniscus_main_000692_t1	180	3785	+	2813.999999999996	792.0000000000033	0	0	0	0	0	0
trichoniscus_main_000694_t1	224	3826	+	2797.3333333333308	805.6666666666684	773.6666666666665	234.33333333333343	0	0	0	0
trichoniscus_main_000695_t1	82	3681	+	2802.999999999997	797.0000000000014	511.333333333334	127.6666666666665	0	0	0	0
trichoniscus_main_000696_t1	584	3595	+	2398.9999999999986	613.0000000000009	876.3333333333318	242.6666666666672	0	0	0	0
trichoniscus_main_000697_t1	182	3775	+	2851.333333333323	742.6666666666706	125.00000000000007	24.999999999999982	0	0	0	0
trichoniscus_main_000698_t1	512	4105	+	2779.999999999992	814.0000000000038	2337.000000000001	678.0000000000024	1.0	5.0	1.0	5.0
trichoniscus_main_000700_t1	6	3593	+	2759.3333333333253	828.6666666666707	107.00000000000004	30.999999999999986	0	0	0	0
trichoniscus_main_000702_t1	124	3528	+	2682.6666666666583	722.333333333337	139.6666666666667	34.33333333333332	0	0	0	0
trichoniscus_main_000703_t1	89	3667	+	2833.3333333333276	745.66666666667	590.0000000000002	132.99999999999991	0	0	0	0
trichoniscus_main_000704_t1	307	3636	+	2569.33333333333	760.6666666666703	1273.3333333333335	379.66666666666595	0	0	0	0
trichoniscus_main_000707_t1	81	3653	+	2828.333333333327	744.6666666666684	6.666666666666666	2.333333333333333	0	0	0	0
trichoniscus_main_000711_t1	141	3707	+	2768.9999999999873	798.000000000005	573.6666666666673	146.3333333333332	0	0	0	0
trichoniscus_main_000713_t1	590	4153	+	2773.333333333326	790.6666666666706	38.33333333333333	9.666666666666668	0	0	0	0
trichoniscus_main_000714_t1	1147	4710	+	2827.999999999993	736.0000000000018	119.33333333333331	39.666666666666664	0	0	0	0
trichoniscus_main_000715_t1	405	3965	+	2791.6666666666633	769.3333333333347	113.33333333333337	24.666666666666664	0	0	0	0
trichoniscus_main_000717_t1	169	2025	+	1478.6666666666697	378.3333333333326	0	0	0	0	0	0
trichoniscus_main_000718_t1	26	3580	+	2822.3333333333285	732.6666666666681	1509.6666666666683	380.333333333333	0	0	0	0
trichoniscus_main_000719_t1	28	3582	+	2764.666666666664	790.3333333333361	750.9999999999994	221.00000000000017	0	0	0	0
trichoniscus_main_000720_t1	95	3649	+	2799.999999999996	755.000000000003	27.0	12.0	0	0	0	0
trichoniscus_main_000723_t1	69	3620	+	2770.6666666666597	781.3333333333356	272.33333333333337	75.66666666666667	0	0	0	0
trichoniscus_main_000727_t1	14	3556	+	2792.3333333333276	750.666666666669	136.33333333333337	34.66666666666666	0	0	0	0
trichoniscus_main_000728_t1	45	3542	+	2749.6666666666606	748.3333333333355	239.99999999999983	69.00000000000003	0	0	0	0
trichoniscus_main_000729_t1	137	3676	+	2785.6666666666606	754.3333333333361	531.0000000000003	146.99999999999997	0	0	0	0
trichoniscus_main_000730_t1	35	3571	+	2774.66666666666	762.3333333333356	272.6666666666665	78.33333333333333	0	0	0	0
trichoniscus_main_000731_t1	156	3635	+	2759.99999999999	720.0000000000038	201.99999999999986	56.00000000000004	0	0	0	0
trichoniscus_main_000732_t1	96	3617	+	2746.333333333332	775.6666666666677	0	0	0	0	0	0
trichoniscus_main_000733_t1	114	3635	+	2772.3333333333267	749.6666666666694	105.33333333333336	26.66666666666666	0	0	0	0
trichoniscus_main_000740_t1	357	3620	+	2531.3333333333294	732.6666666666689	527.0000000000003	154.00000000000003	0	0	0	0
trichoniscus_main_000741_t1	157	3663	+	2767.666666666664	739.3333333333375	235.33333333333323	61.66666666666669	0	0	0	0
trichoniscus_main_000743_t1	381	3881	+	2822.999999999995	678.0000000000003	148.66666666666663	40.33333333333334	0	0	0	0
trichoniscus_main_000744_t1	377	3877	+	2693.3333333333258	807.6666666666712	99.33333333333336	29.66666666666666	0	0	0	0
trichoniscus_main_000745_t1	105	3602	+	2732.999999999998	753.0000000000024	586.3333333333333	163.66666666666669	0	0	0	0
trichoniscus_main_000746_t1	79	3576	+	2770.333333333326	727.666666666669	1376.333333333335	348.6666666666662	0	0	0	0
trichoniscus_main_000747_t1	154	3645	+	2696.3333333333294	795.6666666666683	8.333333333333334	3.6666666666666665	0	0	0	0
trichoniscus_main_000748_t1	55	3543	+	2700.999999999996	788.000000000003	195.6666666666666	59.33333333333336	0	0	0	0
trichoniscus_main_000749_t1	86	3571	+	2801.666666666658	684.3333333333354	727.6666666666661	163.33333333333331	0	0	0	0
trichoniscus_main_000752_t1	442	3921	+	2694.6666666666647	785.3333333333355	6.666666666666668	2.333333333333333	0	0	0	0
trichoniscus_main_000753_t1	103	3582	+	2733.6666666666633	746.3333333333348	60.99999999999999	17.000000000000004	0	0	0	0
trichoniscus_main_000756_t1	174	3641	+	2713.9999999999945	754.0000000000023	91.33333333333334	22.666666666666668	0	0	0	0
trichoniscus_main_000757_t1	165	3632	+	2642.9999999999964	825.0000000000039	0	0	0	0	0	0
trichoniscus_main_000760_t1	160	3618	+	2723.9999999999977	735.0000000000016	7.333333333333333	1.6666666666666665	0	0	0	0
trichoniscus_main_000761_t1	73	3528	+	2731.6666666666606	724.333333333336	1105.6666666666656	298.33333333333337	0	0	0	0
trichoniscus_main_000763_t1	127	3579	+	2716.6666666666597	736.3333333333356	1630.3333333333387	424.66666666666515	1.0	7.0	1.0	7.0
trichoniscus_main_000764_t1	232	3681	+	2675.6666666666624	774.333333333336	2031.3333333333414	596.6666666666667	0.0	4.0	0	0
trichoniscus_main_000769_t1	36	3477	+	2718.9999999999927	722.0000000000038	82.0	23.000000000000004	0	0	0	0
trichoniscus_main_000772_t1	204	3608	+	2660.9999999999977	744.0000000000013	167.33333333333326	33.66666666666665	0	0	0	0
trichoniscus_main_000776_t1	118	3546	+	2644.999999999993	784.0000000000033	222.3333333333332	62.66666666666669	0	0	0	0
trichoniscus_main_000777_t1	83	3508	+	2744.333333333333	681.6666666666662	664.6666666666669	163.33333333333326	0	0	0	0
trichoniscus_main_000778_t1	77	3502	+	2747.3333333333217	678.6666666666698	421.66666666666686	88.33333333333331	0	0	0	0
trichoniscus_main_000781_t1	83	3502	+	2726.666666666663	693.3333333333344	53.66666666666666	12.333333333333334	0	0	0	0
trichoniscus_main_000782_t1	90	3509	+	2684.3333333333317	735.6666666666682	116.6666666666667	30.333333333333325	0	0	0	0
trichoniscus_main_000784_t1	140	3556	+	2636.999999999996	780.0000000000038	1360.0000000000002	391.9999999999993	0	0	0	0
trichoniscus_main_000786_t1	151	3564	+	2685.666666666661	728.3333333333363	93.00000000000003	26.999999999999986	0	0	0	0
trichoniscus_main_000787_t1	115	3474	+	2572.6666666666642	787.333333333337	70.66666666666666	22.333333333333332	0	0	0	0
trichoniscus_main_000789_t1	82	3492	+	2675.6666666666642	735.3333333333348	370.666666666667	79.33333333333333	1.0	0.0	0	0
trichoniscus_main_000792_t1	983	4390	+	2682.6666666666633	725.3333333333355	2.6666666666666665	0.3333333333333333	0	0	0	0
trichoniscus_main_000793_t1	1199	4606	+	2704.6666666666583	703.3333333333359	0	0	0	0	0	0
trichoniscus_main_000795_t1	251	3655	+	2720.333333333322	684.6666666666697	742.999999999999	184.00000000000023	0	0	0	0
trichoniscus_main_000796_t1	114	3518	+	2696.3333333333285	708.6666666666688	773.9999999999987	207.00000000000034	0	0	0	0
trichoniscus_main_000798_t1	18	3413	+	2681.666666666658	714.3333333333363	117.66666666666669	26.33333333333333	0	0	0	0
trichoniscus_main_000800_t1	33	3425	+	2705.333333333329	687.6666666666675	686.6666666666662	174.33333333333348	0	0	0	0
trichoniscus_main_000802_t1	150	3542	+	2704.3333333333294	688.6666666666673	35.33333333333333	6.666666666666666	0	0	0	0
trichoniscus_main_000804_t1	100	3486	+	2684.666666666661	702.3333333333348	987.6666666666642	266.33333333333394	0	0	0	0
trichoniscus_main_000806_t1	221	3433	+	2472.333333333335	740.6666666666681	0	0	0	0	0	0
trichoniscus_main_000807_t1	175	3528	+	2652.333333333333	701.6666666666679	0	0	0	0	0	0
trichoniscus_main_000809_t1	135	3515	+	2639.66666666666	741.3333333333362	1884.0000000000057	527.999999999999	0	0	0	0
trichoniscus_main_000811_t1	114	3491	+	2582.9999999999995	795.0000000000022	1650.3333333333362	512.6666666666655	0	0	0	0
trichoniscus_main_000815_t1	2387	3373	+	754.6666666666657	232.33333333333368	189.33333333333334	59.66666666666668	0	0	0	0
trichoniscus_main_000816_t1	169	3540	+	2557.333333333327	814.6666666666722	209.33333333333326	54.666666666666686	0	0	0	0
trichoniscus_main_000817_t1	425	3769	+	2594.9999999999964	750.0000000000026	0	0	0	0	0	0
trichoniscus_main_000818_t1	201	3569	+	2746.6666666666583	622.333333333333	119.33333333333336	30.66666666666666	4.0	1.0	0	0
trichoniscus_main_000819_t1	164	3433	+	2558.6666666666647	711.333333333335	224.3333333333332	63.666666666666714	0	0	0	0
trichoniscus_main_000820_t1	38	3403	+	2610.333333333329	755.6666666666683	129.66666666666666	26.333333333333343	0	0	0	0
trichoniscus_main_000821_t1	49	3411	+	2696.6666666666642	666.3333333333337	838.3333333333325	205.6666666666668	0	0	0	0
trichoniscus_main_000822_t1	101	3460	+	2668.333333333328	691.6666666666688	155.33333333333334	33.66666666666665	0	0	0	0
trichoniscus_main_000826_t1	854	4210	+	2550.666666666666	806.3333333333354	110.00000000000001	27.999999999999993	0	0	0	0
trichoniscus_main_000827_t1	143	3496	+	2652.3333333333303	701.6666666666678	48.666666666666664	14.333333333333336	0	0	0	0
trichoniscus_main_000828_t1	1099	4422	+	2643.3333333333326	680.6666666666674	0	0	0	0	0	0
trichoniscus_main_000829_t1	1960	3903	+	1571.3333333333358	372.6666666666663	0	0	0	0	0	0
trichoniscus_main_000831_t1	63	3404	+	2662.3333333333244	679.6666666666695	434.3333333333339	111.66666666666652	0	0	0	0
trichoniscus_main_000833_t1	1417	4758	+	2694.999999999998	646.9999999999997	611.3333333333337	138.66666666666643	0	0	0	0
trichoniscus_main_000834_t1	191	3529	+	2580.9999999999986	758.0000000000013	4.0	2.0	0	0	0	0
trichoniscus_main_000835_t1	29	3364	+	2608.6666666666656	727.333333333335	1749.6666666666724	497.33333333333167	0.0	23.0	0.0	23.0
trichoniscus_main_000836_t1	85	3414	+	2637.999999999995	692.000000000002	10.333333333333334	4.666666666666666	0	0	0	0
trichoniscus_main_000837_t1	20	3349	+	2573.3333333333317	756.6666666666686	163.99999999999997	55.000000000000014	0	0	0	0
trichoniscus_main_000838_t1	259	3588	+	2637.999999999996	692.0000000000014	491.0000000000006	132.99999999999986	0	0	0	0
trichoniscus_main_000842_t1	81	3408	+	2668.6666666666583	658.3333333333355	289.99999999999994	70.00000000000003	0	0	0	0
trichoniscus_main_000845_t1	68	3394	+	2652.6666666666656	674.3333333333337	36.333333333333336	8.666666666666666	0	0	0	0
trichoniscus_main_000849_t1	578	3340	+	2145.000000000009	617.9999999999995	231.99999999999994	68.00000000000001	0	0	0	0
trichoniscus_main_000850_t1	72	3389	+	2629.0000000000036	688.999999999999	1263.6666666666686	329.3333333333324	2.0	1.0	2.0	1.0
trichoniscus_main_000851_t1	132	3449	+	2602.999999999997	715.0000000000023	78.99999999999999	20.000000000000004	0	0	0	0
trichoniscus_main_000852_t1	209	3526	+	2558.333333333333	759.6666666666692	600.0	176.99999999999997	0	0	0	0
trichoniscus_main_000855_t1	117	1739	+	1314.6666666666665	308.33333333333366	6.666666666666666	2.3333333333333335	0	0	0	0
trichoniscus_main_000856_t1	184	3498	+	2631.6666666666642	683.3333333333351	23.666666666666668	6.333333333333333	0	0	0	0
trichoniscus_main_000858_t1	329	3637	+	2587.9999999999964	721.0000000000022	835.666666666665	226.3333333333338	0	0	0	0
trichoniscus_main_000859_t1	238	3540	+	2566.333333333333	736.6666666666675	289.0	83.0	0	0	0	0
trichoniscus_main_000860_t1	676	3978	+	2572.6666666666642	730.3333333333354	683.9999999999998	192.00000000000014	0	0	0	0
trichoniscus_main_000862_t1	102	3401	+	2537.6666666666665	762.3333333333353	420.33333333333377	110.66666666666653	0	0	0	0
trichoniscus_main_000867_t1	262	3552	+	2576.6666666666597	714.3333333333359	514.3333333333338	148.66666666666657	0	0	0	0
trichoniscus_main_000868_t1	39	3329	+	2493.333333333332	797.6666666666682	193.6666666666666	61.33333333333335	0	0	0	0
trichoniscus_main_000869_t1	190	3480	+	2587.666666666663	703.3333333333361	1445.3333333333364	405.6666666666654	0.0	1.0	0.0	1.0
trichoniscus_main_000870_t1	90	3380	+	2585.666666666666	705.3333333333351	1405.3333333333348	385.6666666666658	0	0	0	0
trichoniscus_main_000873_t1	101	3391	+	2609.999999999997	681.0000000000015	112.33333333333336	28.666666666666664	0	0	0	0
trichoniscus_main_000875_t1	161	3448	+	2563.6666666666656	724.3333333333359	267.99999999999994	59.00000000000001	0	0	0	0
trichoniscus_main_000876_t1	278	3564	+	2563.666666666662	721.3333333333354	310.66666666666663	76.33333333333333	0	0	0	0
trichoniscus_main_000877_t1	218	3502	+	2615.6666666666615	669.3333333333356	1308.0000000000005	326.9999999999999	0	0	0	0
trichoniscus_main_000878_t1	659	3931	+	2487.3333333333326	785.6666666666695	0	0	0	0	0	0
trichoniscus_main_000879_t1	5029	8313	+	2651.666666666667	633.3333333333323	18.0	3.0	0	0	0	0
trichoniscus_main_000881_t1	205	3360	+	2466.999999999998	689.0000000000013	1719.6666666666715	479.333333333332	1.0	3.0	1.0	3.0
trichoniscus_main_000883_t1	4	3282	+	2633.6666666666647	645.3333333333333	174.33333333333337	35.666666666666664	0	0	0	0
trichoniscus_main_000885_t1	39	2066	+	1635.000000000006	392.9999999999991	124.00000000000006	25.999999999999993	0	0	0	0
trichoniscus_main_000886_t1	126	3404	+	2561.3333333333285	717.6666666666688	958.3333333333313	271.6666666666671	0	0	0	0
trichoniscus_main_000887_t1	215	3403	+	2488.6666666666683	700.3333333333345	56.33333333333332	15.666666666666668	0	0	0	0
trichoniscus_main_000889_t1	125	3400	+	2560.000000000001	715.9999999999998	1552.6666666666702	412.3333333333322	0	0	0	0
trichoniscus_main_000893_t1	74	3349	+	2538.6666666666656	737.3333333333346	0	0	0	0	0	0
trichoniscus_main_000894_t1	117	3389	+	2585.3333333333276	687.6666666666689	403.66666666666697	106.33333333333324	0	0	0	0
trichoniscus_main_000898_t1	45	3311	+	2571.33333333333	695.666666666668	702.3333333333327	188.66666666666694	0	0	0	0
trichoniscus_main_000900_t1	145	3411	+	2530.333333333333	736.6666666666689	2221.333333333338	649.6666666666672	0	0	0	0
trichoniscus_main_000903_t1	108	3371	+	2584.6666666666597	679.3333333333361	100.33333333333334	31.66666666666666	0	0	0	0
trichoniscus_main_000908_t1	172	3432	+	2558.333333333327	702.6666666666694	153.33333333333331	41.66666666666668	0	0	0	0
trichoniscus_main_000909_t1	652	3156	+	1936.3333333333383	568.6666666666666	0	0	0	0	0	0
trichoniscus_main_000913_t1	565	3255	+	2108.000000000008	582.9999999999986	0	0	0	0	0	0
trichoniscus_main_000918_t1	58	3303	+	2554.6666666666615	691.3333333333354	500.6666666666672	144.33333333333326	0	0	0	0
trichoniscus_main_000919_t1	170	3412	+	2519.666666666661	723.3333333333368	246.33333333333323	68.66666666666669	0	0	0	0
trichoniscus_main_000920_t1	509	3241	+	2123.333333333338	609.6666666666662	159.33333333333334	44.66666666666667	0	0	0	0
trichoniscus_main_000921_t1	49	3288	+	2509.9999999999986	730.0000000000018	0	0	0	0	0	0
trichoniscus_main_000922_t1	172	3408	+	2532.6666666666674	692.3333333333345	158.66666666666663	42.33333333333334	0.0	1.0	0	0
trichoniscus_main_000923_t1	122	3316	+	2497.3333333333344	697.6666666666678	0	0	0	0	0	0
trichoniscus_main_000925_t1	408	3491	+	2428.000000000001	656.0000000000009	687.6666666666661	197.3333333333336	0	0	0	0
trichoniscus_main_000926_t1	237	3470	+	2535.666666666671	698.3333333333325	0	0	0	0	0	0
trichoniscus_main_000927_t1	56	3286	+	2562.6666666666624	668.3333333333355	812.3333333333313	207.66666666666725	0	0	0	0
trichoniscus_main_000928_t1	98	3262	+	2490.9999999999995	674.0000000000011	1433.3333333333348	384.666666666666	0	0	0	0
trichoniscus_main_000930_t1	202	3429	+	2535.9999999999964	692.0000000000025	80.33333333333334	21.66666666666666	0	0	0	0
trichoniscus_main_000931_t1	213	3437	+	2569.9999999999973	655.0000000000002	229.3333333333332	64.6666666666667	0	0	0	0
trichoniscus_main_000933_t1	71	3292	+	2450.6666666666615	771.3333333333355	1454.0000000000039	450.9999999999989	0	0	0	0
trichoniscus_main_000934_t1	229	3450	+	2502.333333333332	719.6666666666687	236.99999999999986	57.000000000000036	0.0	2.0	0	0
trichoniscus_main_000935_t1	32	3250	+	2477.333333333333	741.6666666666688	350.99999999999983	105.0	0.0	4.0	0	0
trichoniscus_main_000938_t1	875	3214	+	1826.3333333333385	513.6666666666649	754.666666666666	205.33333333333363	0	0	0	0
trichoniscus_main_000939_t1	230	3442	+	2523.3333333333317	689.666666666668	422.66666666666686	120.33333333333327	0.0	6.0	0	0
trichoniscus_main_000944_t1	5309	6344	+	805.3333333333327	229.66666666666688	0	0	0	0	0	0
trichoniscus_main_000946_t1	102	3305	+	2498.6666666666647	705.3333333333358	60.66666666666665	14.333333333333337	0	0	0	0
trichoniscus_main_000947_t1	151	3351	+	2480.9999999999977	720.0000000000019	59.66666666666665	21.333333333333332	0	0	0	0
trichoniscus_main_000948_t1	138	3338	+	2501.999999999999	699.0000000000007	1604.3333333333355	444.6666666666659	0.0	39.0	0.0	39.0
trichoniscus_main_000949_t1	205	3405	+	2496.9999999999986	704.0000000000019	0	0	0	0	0	0
trichoniscus_main_000950_t1	471	3335	+	2216.3333333333385	648.6666666666671	146.33333333333334	45.66666666666668	0	0	0	0
trichoniscus_main_000951_t1	118	3201	+	2417.333333333337	666.666666666667	147.33333333333331	41.66666666666668	0	0	0	0
trichoniscus_main_000952_t1	172	3369	+	2522.6666666666647	675.3333333333346	809.9999999999985	228.0000000000004	0	0	0	0
trichoniscus_main_000954_t1	242	3436	+	2494.333333333331	700.6666666666686	0	0	0	0	0	0
trichoniscus_main_000955_t1	161	3334	+	2516.9999999999914	657.0000000000027	0	0	0	0	0	0
trichoniscus_main_000956_t1	82	3273	+	2516.3333333333294	675.6666666666683	11.0	4.0	0	0	0	0
trichoniscus_main_000958_t1	183	3371	+	2525.666666666671	663.3333333333325	255.99999999999994	70.99999999999997	0	0	0	0
trichoniscus_main_000959_t1	86	3271	+	2557.33333333333	628.6666666666679	1632.6666666666706	398.33333333333235	0	0	0	0
trichoniscus_main_000960_t1	87	3272	+	2510.666666666665	675.3333333333347	2386.666666666668	637.333333333334	1.0	0.0	0	0
trichoniscus_main_000962_t1	105	3287	+	2514.999999999997	668.0000000000015	7.0	2.0	0	0	0	0
trichoniscus_main_000963_t1	189	3371	+	2500.3333333333303	682.6666666666682	64.99999999999999	16.000000000000004	0	0	0	0
trichoniscus_main_000965_t1	107	3277	+	2509.6666666666656	661.3333333333344	461.3333333333338	114.66666666666654	0	0	0	0
trichoniscus_main_000968_t1	46	3219	+	2525.666666666668	648.3333333333329	968.3333333333316	243.66666666666706	0	0	0	0
trichoniscus_main_000971_t1	85	3255	+	2523.6666666666583	647.3333333333356	699.9999999999997	176.00000000000014	0	0	0	0
trichoniscus_main_000973_t1	32	3199	+	2521.33333333333	646.6666666666683	107.33333333333337	21.666666666666657	0	0	0	0
trichoniscus_main_000974_t1	90	3251	+	2536.666666666663	625.333333333334	312.3333333333333	80.66666666666669	0	0	0	0
trichoniscus_main_000976_t1	43	3201	+	2478.000000000001	681.0000000000009	1899.3333333333399	518.6666666666648	0	0	0	0
trichoniscus_main_000977_t1	406	3225	+	2210.0000000000077	609.9999999999991	226.99999999999986	61.00000000000004	0	0	0	0
trichoniscus_main_000980_t1	1024	4176	+	2453.000000000002	700.0000000000013	744.9999999999995	206.0000000000003	0	0	0	0
trichoniscus_main_000981_t1	236	3334	+	2446.9999999999986	652.0000000000014	1376.3333333333362	363.6666666666657	0	0	0	0
trichoniscus_main_000982_t1	248	3331	+	2414.000000000003	670.0000000000002	98.0	21.999999999999993	0	0	0	0
trichoniscus_main_000986_t1	462	3578	+	2406.3333333333358	710.666666666668	13.333333333333334	4.666666666666666	0	0	0	0
trichoniscus_main_000987_t1	709	3399	+	2074.666666666671	616.3333333333326	0	0	0	0	0	0
trichoniscus_main_000991_t1	722	3862	+	2462.3333333333317	678.6666666666684	0	0	0	0	0	0
trichoniscus_main_000992_t1	186	3323	+	2457.333333333333	680.666666666668	2457.333333333333	680.666666666668	3.0	33.0	3.0	33.0
trichoniscus_main_000993_t1	75	3209	+	2457.000000000001	678.0000000000008	382.0000000000004	109.99999999999993	0	0	0	0
trichoniscus_main_000995_t1	1957	5079	+	2501.6666666666706	621.3333333333331	272.6666666666666	66.33333333333336	0	0	0	0
trichoniscus_main_000999_t1	69	3155	+	2458.666666666666	628.3333333333337	200.99999999999991	57.000000000000036	0	0	0	0
trichoniscus_main_001006_t1	54	3170	+	2492.3333333333317	624.6666666666672	106.66666666666671	25.33333333333332	0	0	0	0
trichoniscus_main_001012_t1	193	3300	+	2386.333333333333	721.6666666666686	191.0	58.0	0	0	0	0
trichoniscus_main_001014_t1	402	3509	+	2415.0000000000005	693.0000000000006	890.6666666666652	246.3333333333337	0	0	0	0
trichoniscus_main_001015_t1	116	3220	+	2432.3333333333335	672.6666666666675	191.99999999999994	54.00000000000002	0	0	0	0
trichoniscus_main_001019_t1	50	3151	+	2443.3333333333335	658.6666666666673	387.00000000000034	101.99999999999989	0	0	0	0
trichoniscus_main_001020_t1	62	3160	+	2415.6666666666697	683.3333333333337	15.999999999999998	5.0	0	0	0	0
trichoniscus_main_001021_t1	83	3178	+	2393.666666666669	702.3333333333345	0	0	0	0	0	0
trichoniscus_main_001023_t1	121	3213	+	2389.000000000004	704.000000000002	1410.0000000000025	419.99999999999926	0	0	0	0
trichoniscus_main_001025_t1	279	3332	+	2366.3333333333326	687.666666666669	656.3333333333329	180.66666666666683	0	0	0	0
trichoniscus_main_001026_t1	1321	3168	+	1455.3333333333367	392.6666666666656	406.6666666666671	106.33333333333321	0	0	0	0
trichoniscus_main_001027_t1	57	3146	+	2414.000000000001	676.0000000000005	649.6666666666662	193.3333333333335	0	0	0	0
trichoniscus_main_001028_t1	396	3485	+	2452.3333333333335	637.6666666666671	915.3333333333318	233.66666666666703	0	0	0	0
trichoniscus_main_001031_t1	131	3214	+	2458.666666666669	625.3333333333331	1234.666666666665	304.3333333333339	13.0	6.0	13.0	6.0
trichoniscus_main_001032_t1	45	3128	+	2446.666666666669	637.3333333333331	292.33333333333337	73.66666666666666	0	0	0	0
trichoniscus_main_001033_t1	201	3284	+	2436.6666666666656	647.3333333333345	0	0	0	0	0	0
trichoniscus_main_001034_t1	646	3051	+	1942.0000000000084	463.99999999999795	0	0	0	0	0	0
trichoniscus_main_001036_t1	139	3219	+	2373.3333333333308	707.6666666666688	28.000000000000004	7.999999999999999	0	0	0	0
trichoniscus_main_001037_t1	212	3292	+	2419.0000000000014	662.0000000000022	598.0000000000001	157.99999999999994	0	0	0	0
trichoniscus_main_001039_t1	155	3232	+	2481.666666666664	596.3333333333331	55.999999999999986	13.000000000000002	0	0	0	0
trichoniscus_main_001041_t1	231	3284	+	2423.999999999999	630.0000000000008	2423.999999999999	630.0000000000008	0	0	0	0
trichoniscus_main_001045_t1	52	3123	+	2390.666666666667	681.3333333333342	331.6666666666667	94.33333333333331	0	0	0	0
trichoniscus_main_001046_t1	29	3100	+	2424.999999999998	647.0000000000016	612.3333333333331	155.66666666666683	0	0	0	0
trichoniscus_main_001048_t1	227	3298	+	2428.3333333333253	643.6666666666702	596.6666666666669	159.33333333333323	0.0	2.0	0.0	2.0
trichoniscus_main_001050_t1	63	3134	+	2423.000000000002	649.000000000001	15.666666666666666	5.333333333333333	0	0	0	0
trichoniscus_main_001052_t1	26	3094	+	2418.666666666669	650.333333333333	166.66666666666669	49.333333333333336	0	0	0	0
trichoniscus_main_001055_t1	206	3271	+	2352.6666666666683	713.3333333333344	1017.9999999999983	305.0	0	0	0	0
trichoniscus_main_001059_t1	287	3349	+	2423.333333333329	639.6666666666687	2368.3333333333308	619.6666666666683	0.0	6.0	0.0	6.0
trichoniscus_main_001064_t1	195	3083	+	2247.666666666672	641.3333333333334	2108.0000000000064	594.9999999999997	0	0	0	0
trichoniscus_main_001068_t1	142	3192	+	2400.3333333333376	650.6666666666666	314.3333333333332	78.66666666666669	0	0	0	0
trichoniscus_main_001069_t1	49	3099	+	2421.333333333337	629.6666666666662	0	0	0	0	0	0
trichoniscus_main_001071_t1	246	3083	+	2241.000000000005	596.9999999999995	221.99999999999994	66.0	0	0	0	0
trichoniscus_main_001072_t1	334	3264	+	2285.3333333333385	645.6666666666664	2213.666666666672	630.333333333333	0.0	2.0	0.0	2.0
trichoniscus_main_001073_t1	62	3106	+	2400.3333333333358	644.6666666666672	416.00000000000017	111.99999999999994	0	0	0	0
trichoniscus_main_001074_t1	299	3343	+	2356.666666666668	688.3333333333342	0	0	0	0	0	0
trichoniscus_main_001075_t1	157	2679	+	1984.666666666677	538.333333333332	109.6666666666667	28.333333333333314	0	0	0	0
trichoniscus_main_001076_t1	167	3166	+	2299.666666666666	700.3333333333348	1075.9999999999995	339.9999999999994	0	0	0	0
trichoniscus_main_001078_t1	134	3172	+	2368.6666666666665	670.333333333335	569.0000000000002	159.99999999999997	0	0	0	0
trichoniscus_main_001081_t1	225	3056	+	2235.666666666673	596.3333333333327	646.3333333333333	169.66666666666674	0	0	0	0
trichoniscus_main_001084_t1	356	3241	+	2162.6666666666706	621.3333333333345	0	0	0	0	0	0
trichoniscus_main_001086_t1	284	3313	+	2376.3333333333358	653.6666666666667	75.33333333333333	23.66666666666666	0	0	0	0
trichoniscus_main_001087_t1	171	3014	+	2237.666666666675	606.3333333333329	93.66666666666667	29.33333333333332	0	0	0	0
trichoniscus_main_001088_t1	170	3196	+	2384.333333333336	642.6666666666673	0	0	0	0	0	0
trichoniscus_main_001092_t1	158	3109	+	2313.3333333333358	638.6666666666677	266.99999999999983	66.00000000000003	0	0	0	0
trichoniscus_main_001093_t1	110	3133	+	2376.0000000000014	648.0000000000009	63.33333333333332	20.666666666666668	0	0	0	0
trichoniscus_main_001094_t1	383	3316	+	2340.6666666666683	593.3333333333328	804.333333333332	194.666666666667	0	0	0	0
trichoniscus_main_001097_t1	228	3248	+	2305.6666666666683	715.3333333333353	396.00000000000017	119.99999999999996	0	0	0	0
trichoniscus_main_001098_t1	39	3056	+	2409.0000000000045	608.9999999999987	406.66666666666686	106.3333333333333	0	0	0	0
trichoniscus_main_001105_t1	473	3010	+	1986.0000000000068	551.999999999999	0	0	0	0	0	0
trichoniscus_main_001107_t1	192	3197	+	2389.000000000006	616.999999999999	0	0	0	0	0	0
trichoniscus_main_001115_t1	348	3344	+	2307.000000000005	690.0000000000005	990.6666666666656	299.3333333333333	0	0	0	0
trichoniscus_main_001116_t1	295	3279	+	2389.666666666672	595.3333333333313	27.333333333333332	8.666666666666666	0	0	0	0
trichoniscus_main_001117_t1	104	3100	+	2423.6666666666683	573.3333333333321	470.33333333333417	99.66666666666664	5.0	4.0	0	0
trichoniscus_main_001118_t1	465	3098	+	2017.3333333333405	616.6666666666667	475.3333333333336	157.6666666666667	0	0	0	0
trichoniscus_main_001120_t1	330	3323	+	2349.9999999999977	644.0000000000015	192.33333333333323	56.666666666666714	0	0	0	0
trichoniscus_main_001122_t1	436	3426	+	2324.333333333335	666.6666666666675	1417.0000000000014	409.99999999999915	0	0	0	0
trichoniscus_main_001123_t1	43	3033	+	2364.3333333333344	626.6666666666672	1253.333333333334	330.66666666666623	0.0	1.0	0.0	1.0
trichoniscus_main_001124_t1	10	1416	+	1088.6666666666652	318.3333333333333	0	0	0	0	0	0
trichoniscus_main_001125_t1	183	3170	+	2364.333333333335	623.6666666666667	191.9999999999999	45.00000000000002	0	0	0	0
trichoniscus_main_001126_t1	377	3274	+	2281.666666666669	616.3333333333333	1286.0000000000007	333.99999999999983	0	0	0	0
trichoniscus_main_001127_t1	41	3028	+	2384.666666666671	603.3333333333323	48.0	15.0	0	0	0	0
trichoniscus_main_001130_t1	48	3029	+	2357.0000000000023	625.0000000000001	259.99999999999983	73.0	0	0	0	0
trichoniscus_main_001131_t1	61	3042	+	2330.3333333333376	651.6666666666666	0	0	0	0	0	0
trichoniscus_main_001134_t1	21	2999	+	2318.000000000003	661.0000000000002	57.666666666666664	20.33333333333333	0	0	0	0
trichoniscus_main_001137_t1	223	3200	+	2278.3333333333353	697.6666666666682	185.66666666666669	63.33333333333334	0	0	0	0
trichoniscus_main_001140_t1	664	2469	+	1357.3333333333342	448.66666666666555	0	0	0	0	0	0
trichoniscus_main_001142_t1	147	3119	+	2203.000000000001	770.0000000000014	1566.3333333333353	569.6666666666667	0	0	0	0
trichoniscus_main_001147_t1	342	3311	+	2362.000000000003	607.9999999999994	178.99999999999997	49.00000000000001	0	0	0	0
trichoniscus_main_001149_t1	195	3164	+	2299.000000000003	671.0000000000015	0	0	0	0	0	0
trichoniscus_main_001152_t1	448	1599	+	900.0000000000001	252.00000000000003	0	0	0	0	0	0
trichoniscus_main_001154_t1	236	3196	+	2311.6666666666692	649.3333333333329	525.0000000000005	134.99999999999986	0	0	0	0
trichoniscus_main_001157_t1	176	3130	+	2291.3333333333408	663.6666666666673	60.99999999999999	20.0	0	0	0	0
trichoniscus_main_001158_t1	337	3291	+	2318.0000000000014	637.0	1387.0	370.9999999999997	0	0	0	0
trichoniscus_main_001176_t1	120	3062	+	2276.6666666666674	666.3333333333354	0	0	0	0	0	0
trichoniscus_main_001180_t1	663	3194	+	1994.0000000000055	537.9999999999992	155.66666666666669	48.33333333333335	0	0	0	0
trichoniscus_main_001182_t1	339	3272	+	2312.6666666666683	621.3333333333338	671.6666666666661	171.33333333333357	0	0	0	0
trichoniscus_main_001183_t1	47	2980	+	2344.333333333337	589.666666666666	222.99999999999991	56.00000000000003	0	0	0	0
trichoniscus_main_001185_t1	138	1703	+	1186.0000000000002	379.99999999999926	134.6666666666667	45.333333333333336	0	0	0	0
trichoniscus_main_001187_t1	111	2942	+	2257.0000000000036	574.9999999999994	2183.333333333339	558.6666666666657	0	0	0	0
trichoniscus_main_001188_t1	82	3006	+	2308.000000000004	616.9999999999991	1029.333333333331	263.666666666667	1.0	4.0	1.0	4.0
trichoniscus_main_001190_t1	127	3051	+	2348.666666666671	576.3333333333319	1301.333333333333	303.66666666666697	8.0	4.0	0	0
trichoniscus_main_001191_t1	73	2994	+	2299.6666666666724	622.3333333333331	2263.33333333334	610.6666666666661	2.0	7.0	2.0	7.0
trichoniscus_main_001192_t1	453	2948	+	1938.0000000000073	557.9999999999998	0	0	0	0	0	0
trichoniscus_main_001195_t1	79	2997	+	2259.0000000000055	660.0000000000009	164.66666666666663	48.33333333333334	0	0	0	0
trichoniscus_main_001196_t1	488	3046	+	1984.0000000000084	574.9999999999991	48.33333333333333	11.666666666666666	0	0	0	0
trichoniscus_main_001197_t1	307	3225	+	2312.000000000005	606.9999999999998	532.3333333333335	139.66666666666674	0	0	0	0
trichoniscus_main_001200_t1	49	2964	+	2284.6666666666706	631.333333333333	302.00000000000006	88.0	0	0	0	0
trichoniscus_main_001201_t1	324	3047	+	2136.66666666667	587.3333333333327	417.33333333333354	113.66666666666661	0.0	1.0	0	0
trichoniscus_main_001202_t1	181	3096	+	2318.666666666671	597.3333333333328	6.0	3.0	0	0	0	0
trichoniscus_main_001204_t1	90	2912	+	2207.000000000004	616.0000000000002	0	0	0	0	0	0
trichoniscus_main_001205_t1	4997	6769	-	1418.6666666666686	354.3333333333331	318.6666666666667	86.3333333333333	0.0	1.0	0.0	1.0
trichoniscus_main_001206_t1	620	2914	+	1813.3333333333403	481.66666666666447	325.0000000000001	88.99999999999999	0	0	0	0
trichoniscus_main_001207_t1	46	2958	+	2235.6666666666706	677.3333333333345	543.3333333333334	173.6666666666667	0	0	0	0
trichoniscus_main_001209_t1	273	3185	+	2291.000000000002	622.0000000000007	903.3333333333317	236.66666666666708	0	0	0	0
trichoniscus_main_001210_t1	210	3083	+	2218.3333333333385	655.6666666666667	113.33333333333334	30.666666666666664	0	0	0	0
trichoniscus_main_001211_t1	378	3056	+	2067.666666666673	611.3333333333327	92.33333333333334	24.666666666666664	0	0	0	0
trichoniscus_main_001212_t1	111	3020	+	2280.6666666666656	629.3333333333343	367.6666666666668	94.33333333333327	0	0	0	0
trichoniscus_main_001213_t1	151	3060	+	2303.3333333333408	606.6666666666658	751.6666666666664	211.33333333333348	0	0	0	0
trichoniscus_main_001214_t1	330	3239	+	2258.666666666668	651.3333333333347	0	0	0	0	0	0
trichoniscus_main_001215_t1	75	2981	+	2324.0000000000036	582.9999999999989	339.3333333333336	89.66666666666657	1.0	0.0	0	0
trichoniscus_main_001216_t1	411	3317	+	2255.0000000000036	652.0000000000014	126.66666666666671	32.33333333333332	0	0	0	0
trichoniscus_main_001218_t1	106	3009	+	2333.3333333333353	570.6666666666662	352.0000000000001	88.99999999999996	0	0	0	0
trichoniscus_main_001219_t1	133	2946	+	2255.000000000007	558.9999999999983	107.66666666666669	24.333333333333336	0	0	0	0
trichoniscus_main_001222_t1	245	2983	+	2123.666666666674	615.333333333333	18.0	6.0	0	0	0	0
trichoniscus_main_001223_t1	736	3636	+	2165.333333333339	735.666666666668	0	0	0	0	0	0
trichoniscus_main_001224_t1	52	2952	+	2276.3333333333326	624.6666666666672	421.33333333333394	109.66666666666649	0	0	0	0
trichoniscus_main_001229_t1	920	3817	+	2259.0000000000023	639.0000000000002	86.00000000000001	24.999999999999996	0	0	0	0
trichoniscus_main_001230_t1	201	3098	+	2246.666666666668	651.3333333333347	0	0	0	0	0	0
trichoniscus_main_001231_t1	72	2966	+	2225.000000000002	670.0000000000017	45.66666666666666	8.33333333333333	0	0	0	0
trichoniscus_main_001232_t1	89	2983	+	2294.666666666672	600.3333333333333	119.33333333333337	24.666666666666664	0	0	0	0
trichoniscus_main_001234_t1	75	2966	+	2291.000000000003	600.9999999999994	60.33333333333333	17.666666666666668	0	0	0	0
trichoniscus_main_001235_t1	63	2954	+	2267.666666666672	624.3333333333329	1164.3333333333328	329.6666666666667	0	0	0	0
trichoniscus_main_001243_t1	89	2974	+	2272.000000000004	613.9999999999999	1397.6666666666688	366.33333333333275	0	0	0	0
trichoniscus_main_001249_t1	581	2884	+	1842.0000000000086	461.9999999999979	352.0000000000001	80.0	0	0	0	0
trichoniscus_main_001250_t1	88	2964	+	2305.0000000000064	571.9999999999982	904.9999999999987	229.00000000000017	0	0	0	0
trichoniscus_main_001252_t1	125	2998	+	2243.000000000005	631.0000000000008	385.33333333333354	100.66666666666661	0	0	0	0
trichoniscus_main_001253_t1	296	3121	+	2194.6666666666692	631.3333333333331	1288.6666666666674	361.333333333333	0	0	0	0
trichoniscus_main_001255_t1	155	3028	+	2271.3333333333376	602.666666666666	268.6666666666666	85.33333333333331	0	0	0	0
trichoniscus_main_001257_t1	140	3010	+	2235.0000000000005	636.000000000001	584.6666666666666	180.33333333333337	0	0	0	0
trichoniscus_main_001258_t1	248	3118	+	2252.0000000000077	606.9999999999989	540.666666666667	137.33333333333326	0	0	0	0
trichoniscus_main_001259_t1	99	2969	+	2260.000000000006	611.0000000000002	159.33333333333334	41.66666666666666	0	0	0	0
trichoniscus_main_001261_t1	332	3199	+	2254.6666666666733	613.3333333333328	43.99999999999999	10.000000000000002	0	0	0	0
trichoniscus_main_001262_t1	147	3488	+	2698.6666666666633	643.3333333333331	246.99999999999983	53.00000000000002	0	0	0	0
trichoniscus_main_001263_t1	60	2696	+	2136.00000000001	500.99999999999613	454.66666666666697	103.33333333333329	0	0	0	0
trichoniscus_main_001266_t1	69	2927	+	2276.0000000000045	582.9999999999991	344.66666666666674	93.33333333333331	0	0	0	0
trichoniscus_main_001267_t1	157	3015	+	2252.3333333333358	606.6666666666669	136.33333333333334	40.66666666666667	0	0	0	0
trichoniscus_main_001268_t1	148	3006	+	2236.000000000006	622.9999999999995	426.3333333333333	131.66666666666663	0	0	0	0
trichoniscus_main_001270_t1	69	2924	+	2210.6666666666706	645.3333333333328	833.6666666666649	237.33333333333394	0.0	1.0	0	0
trichoniscus_main_001271_t1	25	2880	+	2275.6666666666697	580.3333333333329	73.0	16.999999999999996	0	0	0	0
trichoniscus_main_001272_t1	305	3160	+	2242.000000000005	614.0	946.9999999999982	265.00000000000034	0	0	0	0
trichoniscus_main_001273_t1	167	3022	+	2174.000000000007	682.0000000000039	122.33333333333337	21.66666666666666	0	0	0	0
trichoniscus_main_001274_t1	231	3086	+	2261.66666666667	594.3333333333331	0	0	0	0	0	0
trichoniscus_main_001277_t1	88	2940	+	2250.666666666672	602.3333333333326	752.6666666666658	210.33333333333363	0	0	0	0
trichoniscus_main_001279_t1	240	3092	+	2304.0000000000045	548.9999999999981	114.00000000000001	29.999999999999993	0	0	0	0
trichoniscus_main_001282_t1	82	2931	+	2200.333333333339	649.666666666668	21.666666666666668	8.333333333333332	0	0	0	0
trichoniscus_main_001285_t1	103	2949	+	2208.3333333333344	638.6666666666684	491.00000000000057	138.99999999999991	0	0	0	0
trichoniscus_main_001286_t1	288	3134	+	2216.333333333338	630.6666666666675	19.333333333333332	4.666666666666667	0	0	0	0
trichoniscus_main_001289_t1	259	3105	+	2215.6666666666724	631.3333333333334	830.3333333333319	243.6666666666671	0	0	0	0
trichoniscus_main_001291_t1	44	2884	+	2247.0000000000036	593.9999999999994	203.99999999999983	51.00000000000004	0	0	0	0
trichoniscus_main_001293_t1	31	2259	+	1748.000000000007	480.9999999999981	0	0	0	0	0	0
trichoniscus_main_001296_t1	84	2885	+	2208.333333333339	593.6666666666664	129.33333333333331	29.666666666666668	0	0	0	0
trichoniscus_main_001298_t1	265	3099	+	2221.66666666667	613.3333333333331	43.0	17.0	0	0	0	0
trichoniscus_main_001299_t1	525	3359	+	2203.000000000001	632.0000000000003	0	0	0	0	0	0
trichoniscus_main_001302_t1	164	2995	+	2245.3333333333403	586.6666666666653	20.666666666666668	6.333333333333333	0	0	0	0
trichoniscus_main_001303_t1	162	2993	+	2205.666666666673	626.3333333333329	1533.3333333333376	428.6666666666651	0	0	0	0
trichoniscus_main_001305_t1	31	2859	+	2224.0000000000095	604.9999999999992	170.66666666666663	33.33333333333332	0	0	0	0
trichoniscus_main_001307_t1	169	2991	+	2222.000000000003	600.9999999999997	69.33333333333331	26.666666666666664	0	0	0	0
trichoniscus_main_001309_t1	134	2962	+	2222.000000000004	607.0000000000006	141.66666666666666	35.333333333333336	0	0	0	0
trichoniscus_main_001313_t1	109	2934	+	2226.3333333333408	599.6666666666658	0	0	0	0	0	0
trichoniscus_main_001317_t1	184	3006	+	2204.000000000007	618.9999999999999	543.3333333333339	146.66666666666663	0	0	0	0
trichoniscus_main_001319_t1	286	3108	+	2205.000000000006	618.0000000000001	213.99999999999986	59.00000000000004	0	0	0	0
trichoniscus_main_001320_t1	92	2914	+	2213.6666666666733	609.3333333333327	380.3333333333334	99.66666666666663	0	0	0	0
trichoniscus_main_001322_t1	55	2874	+	2220.000000000004	599.9999999999995	427.0000000000002	115.99999999999993	0	0	0	0
trichoniscus_main_001323_t1	181	3000	+	2242.000000000005	577.9999999999986	126.33333333333336	32.66666666666666	0	0	0	0
trichoniscus_main_001324_t1	291	3044	+	2177.3333333333435	576.6666666666653	14.666666666666666	3.333333333333333	0	0	0	0
trichoniscus_main_001325_t1	321	3140	+	2154.3333333333385	665.6666666666679	44.33333333333333	12.666666666666666	0	0	0	0
trichoniscus_main_001326_t1	462	2819	+	1858.3333333333392	499.66666666666487	304.0	86.00000000000001	0	0	0	0
trichoniscus_main_001327_t1	144	2960	+	2192.0000000000036	625.0000000000002	189.33333333333337	53.666666666666664	0	0	0	0
trichoniscus_main_001332_t1	115	2925	+	2270.000000000005	540.9999999999976	1126.666666666665	256.3333333333343	0	0	0	0
trichoniscus_main_001333_t1	22	2832	+	2161.666666666673	649.333333333334	1311.333333333334	386.66666666666623	0	0	0	0
trichoniscus_main_001334_t1	7	588	+	447.00000000000017	122.9999999999999	429.3333333333334	119.66666666666659	1.0	0.0	1.0	0.0
trichoniscus_main_001341_t1	7	2814	+	2194.6666666666715	613.3333333333331	418.00000000000006	124.99999999999996	0	0	0	0
trichoniscus_main_001342_t1	158	2896	+	2178.0000000000064	560.9999999999985	597.6666666666665	158.33333333333346	0	0	0	0
trichoniscus_main_001345_t1	10	2814	+	2199.3333333333353	605.6666666666669	476.00000000000017	126.99999999999994	0	0	0	0
trichoniscus_main_001346_t1	199	3003	+	2159.6666666666715	645.3333333333347	1957.666666666674	586.3333333333339	0	0	0	0
trichoniscus_main_001348_t1	48	2849	+	2200.000000000005	601.9999999999997	262.6666666666666	79.33333333333331	0	0	0	0
trichoniscus_main_001349_t1	114	2897	+	2195.0000000000086	588.9999999999991	446.3333333333336	120.66666666666661	0	0	0	0
trichoniscus_main_001353_t1	300	3098	+	2157.666666666673	641.3333333333343	187.99999999999994	49.00000000000002	0	0	0	0
trichoniscus_main_001354_t1	153	2678	+	1982.0000000000066	543.9999999999986	0	0	0	0	0	0
trichoniscus_main_001358_t1	132	2915	+	2191.0000000000077	592.9999999999986	236.33333333333326	57.666666666666686	0	0	0	0
trichoniscus_main_001359_t1	151	2943	+	2187.6666666666697	605.3333333333338	61.666666666666664	16.333333333333336	0	0	0	0
trichoniscus_main_001360_t1	145	2937	+	2234.000000000004	558.9999999999989	1084.6666666666647	253.3333333333338	3.0	5.0	0	0
trichoniscus_main_001361_t1	289	3078	+	2201.3333333333385	588.6666666666662	89.66666666666667	24.33333333333333	0	0	0	0
trichoniscus_main_001362_t1	73	2862	+	2156.6666666666733	633.3333333333331	93.00000000000001	23.999999999999996	0	0	0	0
trichoniscus_main_001363_t1	173	2962	+	2194.666666666671	595.3333333333333	1816.33333333334	493.6666666666645	0.0	3.0	0.0	3.0
trichoniscus_main_001365_t1	326	3115	+	2165.000000000003	625.0000000000006	213.99999999999991	70.99999999999999	0	0	0	0
trichoniscus_main_001367_t1	54	2843	+	2184.666666666673	605.3333333333337	1062.9999999999982	287.00000000000017	0	0	0	0
trichoniscus_main_001369_t1	101	2884	+	2176.000000000007	607.9999999999995	923.9999999999986	252.00000000000034	0	0	0	0
trichoniscus_main_001371_t1	32	2815	+	2178.333333333339	605.6666666666666	0	0	0	0	0	0
trichoniscus_main_001375_t1	12	2792	+	2159.333333333337	621.6666666666673	0	0	0	0	0	0
trichoniscus_main_001376_t1	139	2919	+	2171.33333333334	609.666666666666	939.3333333333318	260.66666666666714	0	0	0	0
trichoniscus_main_001378_t1	949	3729	+	2116.000000000006	665.0000000000003	195.0	63.00000000000002	0	0	0	0
trichoniscus_main_001379_t1	138	2225	+	1671.0000000000068	416.99999999999847	39.33333333333333	8.666666666666664	0	0	0	0
trichoniscus_main_001381_t1	67	2844	+	2170.6666666666715	607.3333333333333	541.0000000000003	155.0	0	0	0	0
trichoniscus_main_001382_t1	145	2922	+	2172.0000000000045	606.0000000000005	38.333333333333336	12.666666666666666	0	0	0	0
trichoniscus_main_001383_t1	129	2903	+	2195.33333333334	579.6666666666661	306.6666666666667	80.33333333333327	0	0	0	0
trichoniscus_main_001384_t1	31	1395	+	1073.666666666665	291.3333333333336	0	0	0	0	0	0
trichoniscus_main_001386_t1	32	2803	+	2139.000000000006	633.0000000000005	255.6666666666664	65.33333333333339	0	0	0	0
trichoniscus_main_001390_t1	102	2870	+	2185.666666666675	583.3333333333326	128.6666666666667	30.33333333333332	0	0	0	0
trichoniscus_main_001391_t1	431	3199	+	2200.6666666666715	568.3333333333334	270.99999999999994	62.000000000000036	0	0	0	0
trichoniscus_main_001392_t1	95	2863	+	2135.0000000000045	634.0000000000003	6.666666666666666	2.3333333333333335	0	0	0	0
trichoniscus_main_001393_t1	1215	3970	+	2159.000000000006	595.0000000000005	9.333333333333332	2.6666666666666665	0	0	0	0
trichoniscus_main_001396_t1	107	2872	+	2168.000000000008	597.9999999999983	153.33333333333331	38.666666666666664	0	0	0	0
trichoniscus_main_001402_t1	207	2969	+	2171.000000000005	591.9999999999999	348.666666666667	89.3333333333332	0	0	0	0
trichoniscus_main_001403_t1	248	3010	+	2156.6666666666706	606.3333333333334	804.3333333333326	242.66666666666694	0	0	0	0
trichoniscus_main_001404_t1	433	2823	+	1879.3333333333403	511.6666666666644	145.66666666666666	31.333333333333314	0	0	0	0
trichoniscus_main_001406_t1	159	2087	+	1530.333333333337	398.66666666666555	284.9999999999999	78.00000000000001	0	0	0	0
trichoniscus_main_001408_t1	436	3192	+	2189.333333333342	567.6666666666645	234.66666666666663	59.33333333333334	0	0	0	0
trichoniscus_main_001409_t1	134	2890	+	2161.333333333336	595.6666666666667	1907.3333333333396	525.6666666666656	5.5	21.5	5.5	21.5
trichoniscus_main_001410_t1	89	2842	+	2188.3333333333394	565.6666666666661	21.0	6.0	0	0	0	0
trichoniscus_main_001411_t1	286	2868	+	1995.3333333333426	587.6666666666657	63.00000000000001	21.0	0	0	0	0
trichoniscus_main_001414_t1	305	2818	+	1972.0000000000073	541.9999999999983	605.666666666667	168.33333333333337	0	0	0	0
trichoniscus_main_001415_t1	189	2939	+	2135.3333333333394	615.6666666666671	392.3333333333335	114.66666666666661	0	0	0	0
trichoniscus_main_001417_t1	231	2981	+	2120.6666666666733	630.3333333333334	645.6666666666667	191.33333333333348	0	0	0	0
trichoniscus_main_001420_t1	114	2861	+	2162.666666666671	585.333333333334	167.99999999999994	48.00000000000002	0	0	0	0
trichoniscus_main_001421_t1	30	2675	+	2094.0000000000064	551.9999999999989	0	0	0	0	0	0
trichoniscus_main_001422_t1	141	2879	+	2157.0000000000086	581.9999999999991	18.666666666666664	5.333333333333334	0	0	0	0
trichoniscus_main_001426_t1	79	2820	+	2151.3333333333417	590.6666666666663	278.0	70.0	0	0	0	0
trichoniscus_main_001429_t1	174	2894	+	2139.3333333333394	581.6666666666666	1986.666666666675	542.3333333333322	0	0	0	0
trichoniscus_main_001430_t1	326	3067	+	2174.6666666666733	567.3333333333321	534.3333333333338	134.66666666666657	0	0	0	0
trichoniscus_main_001433_t1	181	2916	+	2160.333333333337	575.6666666666662	1670.666666666671	456.333333333332	1.0	3.0	1.0	3.0
trichoniscus_main_001434_t1	281	3016	+	2153.000000000005	582.9999999999993	1367.0000000000005	363.9999999999997	0	0	0	0
trichoniscus_main_001435_t1	186	2921	+	2160.0000000000077	575.9999999999989	0	0	0	0	0	0
trichoniscus_main_001437_t1	126	2858	+	2143.6666666666733	589.3333333333326	55.666666666666664	13.333333333333334	0	0	0	0
trichoniscus_main_001439_t1	48	2780	+	2103.6666666666774	629.3333333333338	55.33333333333333	16.666666666666668	0	0	0	0
trichoniscus_main_001440_t1	217	2949	+	2129.3333333333408	603.6666666666657	1624.6666666666717	463.3333333333315	0	0	0	0
trichoniscus_main_001441_t1	957	3671	+	2175.3333333333394	539.6666666666653	135.00000000000006	35.999999999999986	0	0	0	0
trichoniscus_main_001443_t1	181	2910	+	2133.3333333333417	596.6666666666656	19.999999999999996	4.0	0	0	0	0
trichoniscus_main_001445_t1	204	2933	+	2121.6666666666742	608.3333333333323	1474.6666666666665	418.3333333333329	0	0	0	0
trichoniscus_main_001446_t1	38	2767	+	2130.666666666671	599.333333333334	481.00000000000057	127.99999999999986	0	0	0	0
trichoniscus_main_001449_t1	371	2821	+	1931.3333333333399	519.6666666666654	33.333333333333336	11.666666666666668	0	0	0	0
trichoniscus_main_001450_t1	549	3272	+	2132.666666666676	591.333333333334	713.6666666666658	204.3333333333336	0	0	0	0
trichoniscus_main_001453_t1	101	2821	+	2093.0000000000064	628.0	102.66666666666666	35.33333333333333	0	0	0	0
trichoniscus_main_001454_t1	77	2797	+	2198.333333333341	522.6666666666641	1588.666666666672	382.3333333333322	0.0	2.0	0.0	2.0
trichoniscus_main_001455_t1	25	2745	+	2116.6666666666724	604.3333333333335	1851.6666666666727	530.3333333333319	0.0	1.0	0.0	1.0
trichoniscus_main_001457_t1	244	2964	+	2123.000000000005	598.0000000000002	358.00000000000034	112.99999999999989	0	0	0	0
trichoniscus_main_001462_t1	2321	5038	+	2177.000000000006	540.9999999999982	519.0000000000003	131.99999999999991	0	0	0	0
trichoniscus_main_001464_t1	349	2724	+	1879.0000000000077	496.9999999999979	387.00000000000034	98.9999999999999	0	0	0	0
trichoniscus_main_001467_t1	427	2712	+	1770.3333333333385	515.6666666666649	58.666666666666664	16.333333333333336	0	0	0	0
trichoniscus_main_001468_t1	30	2741	+	2143.6666666666733	568.3333333333325	865.3333333333319	238.66666666666706	0	0	0	0
trichoniscus_main_001473_t1	62	2767	+	2164.0000000000086	541.9999999999977	79.33333333333336	19.66666666666666	0	0	0	0
trichoniscus_main_001474_t1	65	2770	+	2089.3333333333426	616.666666666667	0	0	0	0	0	0
trichoniscus_main_001475_t1	124	2469	+	1852.6666666666729	493.33333333333144	13.666666666666666	4.333333333333334	0	0	0	0
trichoniscus_main_001482_t1	22	2718	+	2112.33333333334	584.6666666666665	157.6666666666666	40.33333333333335	0	0	0	0
trichoniscus_main_001483_t1	28	2724	+	2171.3333333333417	525.6666666666645	117.00000000000001	27.0	0	0	0	0
trichoniscus_main_001484_t1	95	2791	+	2114.0000000000073	583.0000000000001	225.99999999999991	71.0	0	0	0	0
trichoniscus_main_001489_t1	44	2734	+	2108.0000000000045	582.9999999999993	843.9999999999991	245.0000000000002	0	0	0	0
trichoniscus_main_001491_t1	234	2849	+	2050.0000000000077	565.9999999999991	0	0	0	0	0	0
trichoniscus_main_001492_t1	335	3025	+	2133.3333333333417	557.666666666665	367.3333333333336	91.66666666666659	0	0	0	0
trichoniscus_main_001493_t1	109	2799	+	2084.000000000006	607.0000000000002	384.6666666666668	116.33333333333329	0	0	0	0
trichoniscus_main_001494_t1	209	2899	+	2134.3333333333435	556.6666666666655	628.9999999999998	169.00000000000003	0	0	0	0
trichoniscus_main_001496_t1	107	2779	+	2138.3333333333394	534.6666666666652	1573.3333333333374	391.6666666666659	0.0	2.0	0	0
trichoniscus_main_001497_t1	104	2794	+	2082.333333333338	608.6666666666664	884.6666666666655	249.3333333333337	0	0	0	0
trichoniscus_main_001498_t1	11	2695	+	2066.0000000000086	618.9999999999998	0	0	0	0	0	0
trichoniscus_main_001500_t1	306	2993	+	2104.0000000000086	583.9999999999992	208.66666666666657	58.33333333333336	0.0	1.0	0	0
trichoniscus_main_001502_t1	137	2821	+	2104.333333333343	580.6666666666649	69.33333333333331	20.666666666666668	0	0	0	0
trichoniscus_main_001503_t1	107	2791	+	2141.000000000006	543.9999999999985	794.3333333333325	204.66666666666686	0.0	14.0	0.0	14.0
trichoniscus_main_001504_t1	84	2768	+	2081.6666666666715	603.3333333333344	260.99999999999994	75.00000000000001	0	0	0	0
trichoniscus_main_001506_t1	103	2784	+	2138.000000000007	543.9999999999987	28.333333333333336	4.666666666666667	0	0	0	0
trichoniscus_main_001507_t1	164	2824	+	2135.000000000008	525.9999999999977	125.66666666666673	33.33333333333333	0	0	0	0
trichoniscus_main_001509_t1	71	2749	+	2141.0000000000073	537.9999999999984	305.6666666666666	75.33333333333333	0.0	1.0	0	0
trichoniscus_main_001512_t1	121	2799	+	2118.333333333341	560.6666666666655	385.00000000000034	91.99999999999994	0	0	0	0
trichoniscus_main_001515_t1	159	2837	+	2099.0000000000064	579.9999999999997	0	0	0	0	0	0
trichoniscus_main_001516_t1	32	2710	+	2108.3333333333394	570.6666666666667	135.33333333333337	29.666666666666657	0	0	0	0
trichoniscus_main_001517_t1	98	2773	+	2109.3333333333444	566.6666666666649	43.0	14.0	0	0	0	0
trichoniscus_main_001519_t1	233	2329	+	1662.666666666672	434.33333333333184	0	0	0	0	0	0
trichoniscus_main_001520_t1	84	2753	+	2117.6666666666747	552.3333333333326	258.99999999999994	59.00000000000001	0	0	0	0
trichoniscus_main_001521_t1	1186	3858	+	2145.0000000000073	527.9999999999981	81.0	20.999999999999993	0	0	0	0
trichoniscus_main_001524_t1	198	2867	+	2100.0000000000045	569.9999999999998	390.66666666666697	107.3333333333332	0	0	0	0
trichoniscus_main_001527_t1	186	2846	+	2060.6666666666792	600.3333333333337	580.6666666666667	148.33333333333337	0.0	5.0	0.0	5.0
trichoniscus_main_001528_t1	99	2768	+	2065.666666666676	604.3333333333338	863.9999999999983	231.00000000000048	0	0	0	0
trichoniscus_main_001532_t1	15	2681	+	2089.3333333333403	577.6666666666681	430.333333333334	109.66666666666644	0	0	0	0
trichoniscus_main_001534_t1	45	2708	+	2117.0000000000073	546.9999999999984	5.333333333333333	0.6666666666666666	0	0	0	0
trichoniscus_main_001536_t1	34	2697	+	2115.6666666666774	548.3333333333311	337.99999999999994	94.0	0	0	0	0
trichoniscus_main_001537_t1	165	2735	+	1999.0000000000086	572.0	30.666666666666668	11.333333333333332	0	0	0	0
trichoniscus_main_001538_t1	509	3172	+	2027.3333333333405	636.6666666666657	1016.6666666666656	324.33333333333326	0	0	0	0
trichoniscus_main_001540_t1	576	3218	+	2047.0000000000102	595.9999999999998	566.3333333333335	156.66666666666663	0	0	0	0
trichoniscus_main_001544_t1	368	3025	+	2066.6666666666724	591.3333333333333	0	0	0	0	0	0
trichoniscus_main_001545_t1	3	2657	+	2077.666666666675	577.3333333333321	214.66666666666654	58.33333333333337	0	0	0	0
trichoniscus_main_001551_t1	161	2812	+	2056.666666666675	595.3333333333329	98.00000000000004	27.99999999999999	0	0	0	0
trichoniscus_main_001552_t1	91	2742	+	2107.6666666666765	544.3333333333317	80.00000000000001	18.999999999999996	0	0	0	0
trichoniscus_main_001558_t1	99	2741	+	2097.3333333333426	545.6666666666646	690.3333333333327	173.66666666666683	0.0	8.0	0	0
trichoniscus_main_001562_t1	76	2723	+	2109.6666666666747	536.3333333333316	118.33333333333336	28.666666666666657	0	0	0	0
trichoniscus_main_001563_t1	105	2750	+	2088.000000000008	558.0000000000002	1131.3333333333323	296.6666666666665	0	0	0	0
trichoniscus_main_001564_t1	57	2702	+	2070.333333333342	575.6666666666661	0	0	0	0	0	0
trichoniscus_main_001571_t1	691	3327	+	2108.3333333333403	528.6666666666649	737.9999999999991	180.0000000000002	0	0	0	0
trichoniscus_main_001572_t1	173	2809	+	2057.000000000008	579.9999999999994	0	0	0	0	0	0
trichoniscus_main_001583_t1	224	2851	+	2039.33333333334	588.6666666666665	189.6666666666667	56.33333333333333	0	0	0	0
trichoniscus_main_001584_t1	280	2625	+	1822.3333333333394	523.6666666666654	38.33333333333332	12.666666666666666	0	0	0	0
trichoniscus_main_001586_t1	45	2669	+	1997.6666666666708	627.3333333333342	0	0	0	0	0	0
trichoniscus_main_001587_t1	474	2627	+	1647.0000000000048	506.9999999999985	29.666666666666664	9.333333333333332	0	0	0	0
trichoniscus_main_001591_t1	157	2778	+	2036.3333333333412	585.6666666666665	77.99999999999999	18.000000000000004	0	0	0	0
trichoniscus_main_001592_t1	127	2748	+	2007.6666666666724	614.3333333333336	274.6666666666666	85.3333333333333	0	0	0	0
trichoniscus_main_001593_t1	110	2731	+	2064.3333333333403	557.6666666666653	23.0	7.0	0	0	0	0
trichoniscus_main_001596_t1	146	2755	+	2058.3333333333417	551.6666666666657	2.6666666666666665	0.3333333333333333	0	0	0	0
trichoniscus_main_001597_t1	135	2753	+	2053.666666666675	565.3333333333321	450.33333333333354	131.66666666666657	0	0	0	0
trichoniscus_main_001598_t1	219	2837	+	2015.0000000000089	603.9999999999997	250.9999999999999	72.99999999999999	0	0	0	0
trichoniscus_main_001599_t1	88	2706	+	2076.3333333333417	542.6666666666655	445.0000000000005	109.99999999999982	0	0	0	0
trichoniscus_main_001601_t1	158	2776	+	2051.0000000000086	567.9999999999986	212.66666666666663	60.333333333333336	0	0	0	0
trichoniscus_main_001605_t1	118	2730	+	2004.0000000000066	608.9999999999999	27.333333333333336	8.666666666666666	0	0	0	0
trichoniscus_main_001606_t1	71	2683	+	2011.0000000000084	601.9999999999995	433.6666666666669	124.33333333333323	0	0	0	0
trichoniscus_main_001610_t1	610	2922	+	1801.3333333333412	511.66666666666436	695.3333333333335	192.6666666666667	0	0	0	0
trichoniscus_main_001611_t1	254	2863	+	2023.3333333333387	586.666666666667	379.66666666666674	100.33333333333327	0	0	0	0
trichoniscus_main_001612_t1	245	2854	+	2056.666666666676	553.3333333333317	226.99999999999986	64.00000000000003	0	0	0	0
trichoniscus_main_001617_t1	53	2659	+	2029.3333333333405	565.6666666666663	180.6666666666666	47.33333333333334	0	0	0	0
trichoniscus_main_001621_t1	22	2622	+	2036.3333333333399	564.6666666666667	383.33333333333354	108.66666666666654	0	0	0	0
trichoniscus_main_001623_t1	230	2830	+	2024.000000000009	576.9999999999994	840.3333333333318	233.66666666666714	0	0	0	0
trichoniscus_main_001627_t1	449	3004	+	1976.666666666674	579.3333333333333	1260.6666666666667	365.33333333333263	0	0	0	0
trichoniscus_main_001630_t1	131	2725	+	2021.6666666666752	561.3333333333321	0	0	0	0	0	0
trichoniscus_main_001632_t1	605	3199	+	2052.0000000000095	542.999999999999	1019.3333333333306	279.66666666666697	1.0	9.0	1.0	9.0
trichoniscus_main_001633_t1	113	2704	+	2067.000000000007	524.9999999999984	51.0	12.0	0	0	0	0
trichoniscus_main_001634_t1	27	2618	+	2021.0000000000066	571.0000000000002	0	0	0	0	0	0
trichoniscus_main_001636_t1	67	2658	+	2061.333333333342	530.666666666665	280.0000000000001	70.99999999999999	0	0	0	0
trichoniscus_main_001639_t1	194	2785	+	2054.000000000011	537.9999999999982	119.00000000000003	30.99999999999999	0	0	0	0
trichoniscus_main_001641_t1	138	2702	+	2050.0000000000114	514.9999999999975	852.3333333333318	200.66666666666694	0	0	0	0
trichoniscus_main_001642_t1	29	2617	+	2058.666666666677	530.3333333333316	408.6666666666669	92.3333333333333	0	0	0	0
trichoniscus_main_001643_t1	1440	3638	+	1725.000000000004	473.99999999999875	20.666666666666668	6.333333333333333	0	0	0	0
trichoniscus_main_001646_t1	131	2716	+	2000.666666666671	585.3333333333325	2000.666666666671	585.3333333333325	0	0	0	0
trichoniscus_main_001647_t1	122	2707	+	2012.0000000000064	573.9999999999987	0	0	0	0	0	0
trichoniscus_main_001648_t1	4083	5714	+	1289.3333333333344	342.6666666666662	0	0	0	0	0	0
trichoniscus_main_001649_t1	41	2623	+	2061.3333333333408	521.666666666665	244.99999999999991	64.00000000000001	0	0	0	0
trichoniscus_main_001651_t1	166	2715	+	1997.666666666676	552.3333333333321	86.33333333333333	21.666666666666664	0	0	0	0
trichoniscus_main_001652_t1	188	2767	+	2006.3333333333412	573.666666666666	304.3333333333332	91.66666666666666	0	0	0	0
trichoniscus_main_001653_t1	14	2590	+	2037.0000000000066	539.9999999999986	692.6666666666662	180.33333333333343	0	0	0	0
trichoniscus_main_001654_t1	16	2580	+	1989.3333333333442	575.6666666666653	0	0	0	0	0	0
trichoniscus_main_001656_t1	139	2700	+	2013.333333333344	548.6666666666649	708.3333333333325	191.6666666666669	0	0	0	0
trichoniscus_main_001661_t1	224	2794	+	2025.000000000008	545.9999999999989	2004.0000000000075	539.9999999999985	0	0	0	0
trichoniscus_main_001664_t1	91	2658	+	1960.6666666666745	607.3333333333334	297.99999999999994	88.99999999999996	0	0	0	0
trichoniscus_main_001665_t1	3067	3915	+	637.3333333333336	211.6666666666668	83.66666666666667	27.33333333333333	2.0	1.0	0	0
trichoniscus_main_001667_t1	37	2574	+	1982.3333333333396	555.6666666666661	98.33333333333334	30.66666666666666	0	0	0	0
trichoniscus_main_001675_t1	833	3391	+	1932.666666666674	626.3333333333344	79.66666666666667	19.333333333333332	0	0	0	0
trichoniscus_main_001679_t1	62	2617	+	1969.0000000000066	586.9999999999985	861.999999999999	257.00000000000034	0	0	0	0
trichoniscus_main_001684_t1	12	2564	+	1973.3333333333426	579.6666666666655	22.999999999999996	4.0	0	0	0	0
trichoniscus_main_001685_t1	252	2804	+	1978.000000000008	574.9999999999994	1352.6666666666677	402.33333333333303	0	0	0	0
trichoniscus_main_001687_t1	271	2823	+	2017.6666666666745	535.333333333332	1458.0000000000018	383.9999999999995	0	0	0	0
trichoniscus_main_001689_t1	80	2629	+	2034.0000000000089	515.9999999999978	298.6666666666666	61.333333333333385	0	0	0	0
trichoniscus_main_001690_t1	66	2615	+	2016.0000000000095	533.9999999999984	357.3333333333335	98.66666666666659	0	0	0	0
trichoniscus_main_001691_t1	79	2628	+	2003.33333333334	546.666666666666	856.9999999999991	235.0000000000003	0	0	0	0
trichoniscus_main_001692_t1	275	2824	+	2003.6666666666729	546.3333333333325	1045.6666666666645	280.3333333333334	0	0	0	0
trichoniscus_main_001693_t1	108	2621	+	1972.6666666666758	541.3333333333313	454.0000000000004	118.99999999999987	0	0	0	0
trichoniscus_main_001696_t1	117	2663	+	2004.0000000000107	542.9999999999989	82.66666666666667	16.33333333333334	0	0	0	0
trichoniscus_main_001699_t1	23	2566	+	1992.6666666666752	551.3333333333321	390.6666666666668	119.33333333333327	0	0	0	0
trichoniscus_main_001701_t1	399	2585	+	1708.000000000004	478.9999999999988	139.99999999999997	52.00000000000001	0	0	0	0
trichoniscus_main_001702_t1	17	2557	+	2033.6666666666763	507.3333333333311	1469.6666666666688	366.3333333333328	0	0	0	0
trichoniscus_main_001703_t1	53	2593	+	2002.0000000000084	538.9999999999985	924.3333333333318	254.66666666666706	0	0	0	0
trichoniscus_main_001704_t1	77	2617	+	1952.0000000000057	589.0000000000005	2.6666666666666665	0.3333333333333333	0	0	0	0
trichoniscus_main_001706_t1	92	2566	+	1925.6666666666706	549.3333333333327	73.66666666666666	22.333333333333332	0	0	0	0
trichoniscus_main_001707_t1	42	2579	+	1994.3333333333403	543.6666666666656	61.66666666666666	16.333333333333332	0	0	0	0
trichoniscus_main_001708_t1	62	2599	+	2014.333333333343	523.6666666666648	1929.666666666675	497.33333333333104	0	0	0	0
trichoniscus_main_001714_t1	147	2681	+	2029.6666666666767	505.33333333333087	2028.00000000001	503.99999999999756	4.0	34.0	0	0
trichoniscus_main_001715_t1	83	2617	+	1961.6666666666763	573.3333333333326	1961.6666666666763	573.3333333333326	1.0	13.0	1.0	13.0
trichoniscus_main_001719_t1	236	2767	+	1993.6666666666747	538.3333333333323	13.999999999999998	4.0	0	0	0	0
trichoniscus_main_001720_t1	184	2715	+	1997.666666666673	534.3333333333318	1745.6666666666697	462.33333333333246	0	0	0	0
trichoniscus_main_001721_t1	150	2681	+	2010.666666666674	521.3333333333319	1161.6666666666642	293.33333333333394	1.0	4.0	1.0	4.0
trichoniscus_main_001723_t1	69	2597	+	2033.0000000000055	495.99999999999875	411.66666666666686	104.33333333333327	0	0	0	0
trichoniscus_main_001724_t1	133	2661	+	1985.6666666666747	543.3333333333309	261.66666666666646	65.33333333333339	0	0	0	0
trichoniscus_main_001725_t1	150	2678	+	2024.6666666666756	504.3333333333312	91.33333333333333	19.666666666666668	0	0	0	0
trichoniscus_main_001726_t1	214	2739	+	2003.666666666675	522.3333333333316	1309.0	341.0	7.0	16.0	0	0
trichoniscus_main_001728_t1	97	2622	+	1978.0000000000064	547.9999999999993	232.66666666666657	64.33333333333336	0	0	0	0
trichoniscus_main_001737_t1	2	2521	+	1999.6666666666706	520.3333333333325	133.33333333333337	34.666666666666664	0	0	0	0
trichoniscus_main_001738_t1	95	2614	+	1984.3333333333414	535.6666666666655	211.33333333333317	55.66666666666672	0	0	0	0
trichoniscus_main_001740_t1	166	2685	+	1950.6666666666692	569.333333333334	429.3333333333337	110.66666666666657	0	0	0	0
trichoniscus_main_001742_t1	295	2814	+	1992.0000000000089	527.9999999999982	390.33333333333366	107.6666666666666	0	0	0	0
trichoniscus_main_001747_t1	251	2566	+	1809.0000000000066	506.999999999998	1490.3333333333378	420.6666666666653	0.0	6.0	0.0	6.0
trichoniscus_main_001748_t1	372	2276	+	1488.3333333333362	416.66666666666566	0	0	0	0	0	0
trichoniscus_main_001752_t1	46	2559	+	1975.3333333333428	538.6666666666646	1845.0000000000086	500.99999999999784	0	0	0	0
trichoniscus_main_001758_t1	348	2858	+	1951.6666666666756	559.3333333333317	1951.6666666666756	559.3333333333317	2.0	3.0	2.0	3.0
trichoniscus_main_001759_t1	368	2518	+	1666.000000000006	484.99999999999784	0	0	0	0	0	0
trichoniscus_main_001760_t1	108	2615	+	1978.0000000000093	529.9999999999982	29.0	10.0	0	0	0	0
trichoniscus_main_001761_t1	142	2649	+	1920.3333333333374	587.6666666666661	11.333333333333332	3.6666666666666665	0	0	0	0
trichoniscus_main_001762_t1	143	2602	+	1934.6666666666754	525.3333333333312	113.00000000000001	27.999999999999996	0	0	0	0
trichoniscus_main_001763_t1	221	2728	+	1984.3333333333426	523.6666666666644	398.6666666666669	102.33333333333323	0	0	0	0
trichoniscus_main_001765_t1	89	2593	+	1973.0000000000107	531.999999999998	76.0	17.000000000000004	0	0	0	0
trichoniscus_main_001767_t1	64	792	+	564.3333333333335	164.66666666666674	0	0	0	0	0	0
trichoniscus_main_001769_t1	10	2514	+	1955.0000000000073	549.9999999999989	0	0	0	0	0	0
trichoniscus_main_001770_t1	126	2630	+	1949.6666666666729	555.3333333333321	0	0	0	0	0	0
trichoniscus_main_001771_t1	106	2609	+	1942.3333333333403	559.6666666666671	1350.3333333333358	389.6666666666659	0	0	0	0
trichoniscus_main_001772_t1	79	2580	+	1979.3333333333421	522.6666666666646	471.6666666666673	128.33333333333314	0	0	0	0
trichoniscus_main_001773_t1	16	2517	+	1966.3333333333396	535.666666666666	404.00000000000017	108.99999999999996	0	0	0	0
trichoniscus_main_001776_t1	254	2295	+	1614.666666666671	425.3333333333322	84.33333333333334	20.666666666666664	0	0	0	0
trichoniscus_main_001784_t1	294	2510	+	1744.0000000000055	472.99999999999824	331.00000000000017	97.99999999999996	0	0	0	0
trichoniscus_main_001785_t1	10	2502	+	1961.0000000000107	531.9999999999978	767.6666666666655	201.33333333333368	0	0	0	0
trichoniscus_main_001787_t1	433	2925	+	1926.3333333333374	566.6666666666654	495.33333333333377	137.66666666666654	0	0	0	0
trichoniscus_main_001791_t1	422	2493	+	1679.333333333337	390.6666666666662	86.66666666666669	18.333333333333336	0	0	0	0
trichoniscus_main_001793_t1	97	2586	+	1966.0000000000075	523.9999999999982	999.9999999999978	269.00000000000017	0	0	0	0
trichoniscus_main_001794_t1	140	2629	+	1964.0000000000082	525.9999999999985	2.0	1.0	0	0	0	0
trichoniscus_main_001796_t1	56	2545	+	1995.666666666674	494.33333333333184	432.66666666666674	113.33333333333329	0	0	0	0
trichoniscus_main_001799_t1	106	2595	+	1942.3333333333403	547.666666666666	445.6666666666672	130.33333333333323	0	0	0	0
trichoniscus_main_001800_t1	150	2636	+	1952.333333333342	534.666666666665	227.66666666666657	66.33333333333336	0	0	0	0
trichoniscus_main_001801_t1	37	2523	+	1976.6666666666765	510.3333333333308	30.0	6.0	0	0	0	0
trichoniscus_main_001802_t1	295	2781	+	1968.6666666666733	518.333333333332	0	0	0	0	0	0
trichoniscus_main_001808_t1	6	2489	+	1944.333333333342	539.6666666666653	26.333333333333336	6.666666666666666	0	0	0	0
trichoniscus_main_001809_t1	376	2691	+	1854.000000000006	461.9999999999982	602.3333333333333	150.6666666666667	0	0	0	0
trichoniscus_main_001821_t1	130	2604	+	1927.333333333341	547.666666666666	191.9999999999999	54.00000000000004	0	0	0	0
trichoniscus_main_001824_t1	149	2623	+	1981.3333333333474	493.66666666666276	102.33333333333336	23.666666666666664	0	0	0	0
trichoniscus_main_001826_t1	74	2545	+	1963.6666666666754	508.3333333333311	655.0	151.99999999999997	1.0	1.0	0	0
trichoniscus_main_001827_t1	118	2187	+	1578.3333333333378	491.66666666666424	38.66666666666667	9.333333333333332	0	0	0	0
trichoniscus_main_001829_t1	1283	3754	+	1913.0000000000077	558.9999999999994	167.33333333333334	42.666666666666664	0.0	2.0	0.0	2.0
trichoniscus_main_001844_t1	60	2519	+	1940.0000000000084	519.999999999998	804.3333333333321	218.66666666666703	0	0	0	0
trichoniscus_main_001848_t1	126	2582	+	1955.6666666666752	501.33333333333127	44.333333333333336	9.666666666666666	0	0	0	0
trichoniscus_main_001849_t1	222	2546	+	1843.333333333343	481.6666666666641	353.3333333333335	84.66666666666663	0	0	0	0
trichoniscus_main_001852_t1	236	2689	+	1920.3333333333414	533.6666666666654	1615.3333333333367	445.66666666666555	0	0	0	0
trichoniscus_main_001855_t1	37	2475	+	1905.6666666666738	533.3333333333319	177.99999999999997	40.99999999999999	1.0	1.0	0	0
trichoniscus_main_001856_t1	2998	4152	-	906.3333333333322	248.66666666666708	0	0	0	0	0	0
trichoniscus_main_001861_t1	254	2704	+	1891.6666666666713	559.3333333333331	19.666666666666668	4.333333333333333	0	0	0	0
trichoniscus_main_001865_t1	87	2534	+	1977.0000000000114	470.9999999999973	1350.6666666666683	320.333333333333	0	0	0	0
trichoniscus_main_001867_t1	563	2449	+	1501.333333333338	385.66666666666555	887.9999999999978	216.00000000000048	0	0	0	0
trichoniscus_main_001873_t1	39	2483	+	1878.0000000000077	566.9999999999987	236.99999999999983	69.00000000000004	0	0	0	0
trichoniscus_main_001875_t1	158	2602	+	1967.6666666666745	477.3333333333313	113.6666666666667	24.33333333333333	0	0	0	0
trichoniscus_main_001879_t1	82	2523	+	1881.0000000000057	560.9999999999995	1881.0000000000057	560.9999999999995	0.0	17.0	0.0	17.0
trichoniscus_main_001882_t1	42	2480	+	1923.000000000007	515.9999999999983	212.99999999999991	51.00000000000002	0	0	0	0
trichoniscus_main_001883_t1	115	2541	+	1911.0000000000102	515.9999999999969	773.6666666666656	192.33333333333357	1.0	7.0	0	0
trichoniscus_main_001885_t1	241	2574	+	1854.6666666666767	479.3333333333308	713.6666666666656	180.33333333333363	0	0	0	0
trichoniscus_main_001886_t1	2	2440	+	1902.3333333333421	536.6666666666649	0	0	0	0	0	0
trichoniscus_main_001887_t1	67	2505	+	1885.6666666666756	553.3333333333319	0	0	0	0	0	0
trichoniscus_main_001888_t1	697	3111	+	1900.3333333333437	514.6666666666636	1571.6666666666717	423.3333333333319	0	0	0	0
trichoniscus_main_001889_t1	76	2514	+	1929.6666666666754	509.3333333333309	1827.6666666666733	485.3333333333313	0	0	0	0
trichoniscus_main_001890_t1	72	2507	+	1893.3333333333383	542.6666666666657	39.0	12.000000000000002	0	0	0	0
trichoniscus_main_001895_t1	307	2562	+	1783.0000000000102	472.9999999999969	412.33333333333377	79.66666666666669	0	0	0	0
trichoniscus_main_001896_t1	15	2447	+	1944.0000000000118	488.9999999999969	97.00000000000001	25.999999999999993	0	0	0	0
trichoniscus_main_001897_t1	40	2472	+	1879.3333333333396	553.6666666666662	133.66666666666669	37.33333333333333	1.0	0.0	0	0
trichoniscus_main_001898_t1	119	2551	+	1921.3333333333421	511.6666666666641	166.66666666666666	37.33333333333334	0	0	0	0
trichoniscus_main_001899_t1	130	2562	+	1908.6666666666742	524.3333333333316	150.0	42.000000000000014	0	0	0	0
trichoniscus_main_001903_t1	140	2572	+	1945.0000000000093	487.9999999999976	70.0	19.999999999999993	0	0	0	0
trichoniscus_main_001907_t1	328	2757	+	1890.0000000000064	539.9999999999986	213.66666666666663	68.33333333333336	0	0	0	0
trichoniscus_main_001908_t1	88	2514	+	1937.666666666673	489.33333333333206	1937.666666666673	489.33333333333206	9.0	12.0	9.0	12.0
trichoniscus_main_001909_t1	76	2502	+	1915.333333333341	511.66666666666436	1554.3333333333362	413.66666666666595	0	0	0	0
trichoniscus_main_001910_t1	397	2823	+	1912.0000000000075	514.9999999999982	28.999999999999996	7.000000000000001	0	0	0	0
trichoniscus_main_001911_t1	91	2517	+	1927.0000000000082	499.9999999999978	2.6666666666666665	0.3333333333333333	0	0	0	0
trichoniscus_main_001914_t1	256	2577	+	1799.33333333334	522.6666666666655	11.0	4.0	0	0	0	0
trichoniscus_main_001915_t1	268	2691	+	1926.6666666666756	497.33333333333104	969.6666666666645	242.3333333333339	0	0	0	0
trichoniscus_main_001917_t1	42	1871	+	1421.3333333333335	408.6666666666663	0	0	0	0	0	0
trichoniscus_main_001927_t1	5	2419	+	1937.3333333333464	477.6666666666633	18.333333333333332	5.666666666666666	0	0	0	0
trichoniscus_main_001928_t1	35	2449	+	1946.6666666666767	468.33333333333115	131.0	37.00000000000001	0	0	0	0
trichoniscus_main_001930_t1	455	2413	+	1545.3333333333358	413.66666666666555	90.66666666666669	26.333333333333325	0	0	0	0
trichoniscus_main_001931_t1	97	2508	+	1886.0000000000061	525.9999999999983	1886.0000000000061	525.9999999999983	3.0	15.0	3.0	15.0
trichoniscus_main_001940_t1	97	2502	+	1875.333333333338	530.6666666666656	526.6666666666671	157.33333333333337	0	0	0	0
trichoniscus_main_001942_t1	223	2628	+	1853.6666666666715	552.3333333333325	1199.9999999999998	359.9999999999996	0	0	0	0
trichoniscus_main_001946_t1	131	2533	+	1915.3333333333424	487.6666666666641	219.3333333333332	56.6666666666667	0	0	0	0
trichoniscus_main_001951_t1	305	2704	+	1893.6666666666745	506.3333333333314	1816.0000000000066	484.99999999999835	4.0	20.0	4.0	20.0
trichoniscus_main_001955_t1	124	2235	+	1664.0000000000061	447.9999999999979	88.0	17.000000000000004	0	0	0	0
trichoniscus_main_001958_t1	74	2467	+	1862.0000000000066	531.9999999999984	520.666666666667	142.33333333333334	0	0	0	0
trichoniscus_main_001960_t1	189	2582	+	1887.0000000000055	506.99999999999847	53.33333333333333	15.666666666666668	0	0	0	0
trichoniscus_main_001961_t1	117	2504	+	1898.333333333338	489.66666666666544	219.3333333333332	44.666666666666686	0	0	0	0
trichoniscus_main_001967_t1	79	2469	+	1891.3333333333414	499.66666666666436	515.6666666666675	135.33333333333317	0	0	0	0
trichoniscus_main_001969_t1	806	3196	+	1956.6666666666767	434.33333333333115	213.99999999999986	41.00000000000001	0	0	0	0
trichoniscus_main_001974_t1	374	2584	+	1775.0000000000036	435.99999999999926	1466.6666666666688	366.33333333333275	0	0	0	0
trichoniscus_main_001975_t1	159	2513	+	1874.6666666666767	480.3333333333307	94.00000000000001	22.999999999999996	0	0	0	0
trichoniscus_main_001976_t1	320	2707	+	1861.333333333339	526.6666666666655	1316.3333333333344	375.66666666666606	0	0	0	0
trichoniscus_main_001977_t1	200	2587	+	1864.6666666666747	523.3333333333314	439.00000000000034	112.99999999999987	0	0	0	0
trichoniscus_main_001985_t1	51	2435	+	1864.3333333333412	520.6666666666646	111.66666666666671	35.333333333333336	0	0	0	0
trichoniscus_main_001988_t1	75	2456	+	1890.3333333333387	491.66666666666515	332.99999999999994	96.0	0	0	0	0
trichoniscus_main_001989_t1	25	2406	+	1900.6666666666742	481.3333333333316	212.33333333333323	51.66666666666668	0	0	0	0
trichoniscus_main_001990_t1	115	2496	+	1901.3333333333426	480.666666666664	1312.333333333335	337.66666666666595	0.0	1.0	0.0	1.0
trichoniscus_main_001993_t1	158	2539	+	1890.0000000000095	491.9999999999975	898.333333333332	223.666666666667	0	0	0	0
trichoniscus_main_002001_t1	105	2483	+	1885.3333333333383	493.66666666666544	94.6666666666667	25.33333333333332	0	0	0	0
trichoniscus_main_002004_t1	237	2612	+	1832.0000000000057	519.9999999999986	1101.3333333333326	317.6666666666665	1.0	2.0	1.0	2.0
trichoniscus_main_002005_t1	37	2412	+	1861.000000000007	514.9999999999981	28.333333333333332	7.666666666666666	0	0	0	0
trichoniscus_main_002010_t1	187	2532	+	1863.0000000000073	482.99999999999795	1487.0000000000034	390.9999999999989	0.0	3.0	0.0	3.0
trichoniscus_main_002012_t1	256	2625	+	1883.0000000000066	486.99999999999807	802.6666666666657	208.33333333333357	0	0	0	0
trichoniscus_main_002015_t1	630	2840	+	1726.0000000000068	484.99999999999795	36.333333333333336	11.666666666666668	0	0	0	0
trichoniscus_main_002019_t1	151	2514	+	1867.666666666674	496.3333333333313	1078.3333333333308	277.6666666666672	0	0	0	0
trichoniscus_main_002024_t1	56	2416	+	1865.0000000000073	495.9999999999981	524.3333333333337	132.66666666666663	1.0	3.0	0	0
trichoniscus_main_002025_t1	222	2582	+	1862.6666666666715	498.3333333333319	113.66666666666666	33.333333333333336	0	0	0	0
trichoniscus_main_002027_t1	251	2497	+	1746.333333333339	500.666666666665	564.0000000000001	153.00000000000003	0	0	0	0
trichoniscus_main_002029_t1	250	2409	+	1714.6666666666729	445.33333333333167	760.9999999999993	202.00000000000028	0	0	0	0
trichoniscus_main_002030_t1	57	2417	+	1814.666666666675	546.3333333333321	43.99999999999999	13.000000000000002	0	0	0	0
trichoniscus_main_002033_t1	202	2559	+	1810.3333333333358	445.66666666666725	269.33333333333326	72.66666666666664	0	0	0	0
trichoniscus_main_002037_t1	200	2503	+	1832.6666666666772	471.33333333333024	156.33333333333331	35.66666666666666	0	0	0	0
trichoniscus_main_002038_t1	502	2856	+	1883.3333333333414	471.66666666666447	77.66666666666666	15.333333333333334	0	0	0	0
trichoniscus_main_002040_t1	82	2433	+	1822.3333333333378	529.6666666666657	1822.3333333333378	529.6666666666657	0.0	2.0	0.0	2.0
trichoniscus_main_002041_t1	67	2394	+	1858.0000000000068	469.99999999999835	1806.0000000000057	461.99999999999864	1.0	0.0	0	0
trichoniscus_main_002042_t1	68	2419	+	1883.0000000000073	468.9999999999983	1262.9999999999998	315.00000000000017	0.0	1.0	0	0
trichoniscus_main_002044_t1	183	2534	+	1818.6666666666765	533.3333333333314	727.3333333333327	205.666666666667	0	0	0	0
trichoniscus_main_002045_t1	133	2391	+	1817.6666666666767	441.333333333331	761.9999999999985	189.0000000000004	0	0	0	0
trichoniscus_main_002046_t1	103	2454	+	1876.0000000000114	475.9999999999965	1169.9999999999975	303.0000000000006	0	0	0	0
trichoniscus_main_002049_t1	627	2351	+	1347.6666666666679	377.3333333333328	457.0000000000004	118.99999999999989	0	0	0	0
trichoniscus_main_002050_t1	142	2350	+	1699.3333333333358	508.666666666666	129.66666666666674	29.333333333333318	0	0	0	0
trichoniscus_main_002054_t1	92	2440	+	1834.0000000000057	514.9999999999985	293.99999999999994	83.99999999999997	0	0	0	0
trichoniscus_main_002056_t1	113	2461	+	1864.3333333333408	484.66666666666464	7.666666666666666	1.3333333333333333	0	0	0	0
trichoniscus_main_002059_t1	31	2376	+	1800.0000000000066	545.9999999999992	145.0	38.0	0	0	0	0
trichoniscus_main_002060_t1	86	2431	+	1854.3333333333414	491.66666666666447	276.6666666666665	59.333333333333385	0	0	0	0
trichoniscus_main_002061_t1	177	2522	+	1854.3333333333396	491.66666666666475	80.33333333333334	21.66666666666666	0	0	0	0
trichoniscus_main_002068_t1	172	2415	+	1767.0000000000061	476.9999999999979	163.99999999999997	49.00000000000002	0	0	0	0
trichoniscus_main_002069_t1	270	2612	+	1892.3333333333414	450.6666666666649	0	0	0	0	0	0
trichoniscus_main_002071_t1	6	2348	+	1833.0000000000068	509.99999999999795	1655.3333333333394	462.666666666665	6.0	6.0	6.0	6.0
trichoniscus_main_002074_t1	444	2666	+	1739.000000000006	483.9999999999978	141.0	39.0	0	0	0	0
trichoniscus_main_002075_t1	60	2399	+	1827.6666666666724	512.3333333333317	337.66666666666686	100.33333333333323	0	0	0	0
trichoniscus_main_002077_t1	104	2443	+	1860.3333333333394	479.66666666666515	1805.6666666666724	462.33333333333195	0.0	2.0	0.0	2.0
trichoniscus_main_002080_t1	154	2493	+	1845.6666666666733	494.33333333333167	116.66666666666671	30.333333333333325	0	0	0	0
trichoniscus_main_002084_t1	111	2447	+	1873.0000000000057	463.9999999999987	283.3333333333333	70.66666666666667	0	0	0	0
trichoniscus_main_002085_t1	238	2574	+	1823.0000000000066	513.9999999999984	379.00000000000017	103.99999999999996	0	0	0	0
trichoniscus_main_002088_t1	756	3089	+	1837.0000000000055	496.99999999999847	419.3333333333336	114.66666666666656	0	0	0	0
trichoniscus_main_002089_t1	192	2525	+	1818.0000000000061	515.9999999999983	37.333333333333336	7.666666666666667	0	0	0	0
trichoniscus_main_002096_t1	62	2389	+	1866.6666666666788	461.3333333333297	340.66666666666674	55.333333333333385	0.0	1.0	0	0
trichoniscus_main_002097_t1	334	2415	+	1621.3333333333376	460.6666666666649	294.66666666666663	77.33333333333336	0	0	0	0
trichoniscus_main_002098_t1	836	2557	+	1337.666666666668	384.3333333333329	132.6666666666667	38.333333333333336	0	0	0	0
trichoniscus_main_002103_t1	42	2366	+	1825.6666666666733	499.3333333333314	1414.6666666666677	379.3333333333328	0	0	0	0
trichoniscus_main_002109_t1	43	2364	+	1826.3333333333408	495.6666666666645	343.3333333333334	85.66666666666666	0	0	0	0
trichoniscus_main_002111_t1	137	2458	+	1832.0000000000102	489.9999999999972	258.9999999999998	62.00000000000007	0	0	0	0
trichoniscus_main_002120_t1	164	2482	+	1829.0000000000066	489.9999999999982	121.00000000000001	37.999999999999986	0	0	0	0
trichoniscus_main_002121_t1	41	2359	+	1846.333333333342	472.6666666666644	559.3333333333338	139.66666666666652	0	0	0	0
trichoniscus_main_002122_t1	168	2486	+	1831.0000000000061	487.9999999999982	186.33333333333331	53.66666666666668	0	0	0	0
trichoniscus_main_002125_t1	188	2506	+	1808.0000000000068	510.9999999999978	1299.333333333332	359.6666666666667	0.0	4.0	0.0	4.0
trichoniscus_main_002128_t1	40	2355	+	1821.0000000000052	494.99999999999835	715.3333333333329	196.66666666666683	1.0	4.0	0	0
trichoniscus_main_002131_t1	196	2511	+	1823.3333333333396	492.6666666666648	31.666666666666664	7.333333333333334	0	0	0	0
trichoniscus_main_002143_t1	215	2527	+	1859.0000000000084	453.99999999999795	5.0	1.0	0	0	0	0
trichoniscus_main_002145_t1	80	2389	+	1827.0000000000075	482.99999999999784	87.99999999999999	23.000000000000004	0	0	0	0
trichoniscus_main_002156_t1	20	2326	+	1844.6666666666727	462.33333333333184	144.33333333333334	38.66666666666667	0	0	0	0
trichoniscus_main_002162_t1	437	2305	+	1441.0000000000034	427.9999999999991	49.66666666666666	16.333333333333336	0	0	0	0
trichoniscus_main_002163_t1	1412	3664	+	1767.6666666666736	485.33333333333115	171.00000000000003	45.000000000000014	0	0	0	0
trichoniscus_main_002166_t1	214	2514	+	1797.6666666666736	503.33333333333144	6.666666666666666	2.333333333333333	0	0	0	0
trichoniscus_main_002167_t1	129	2429	+	1800.0000000000064	500.9999999999976	0	0	0	0	0	0
trichoniscus_main_002168_t1	108	2381	+	1796.6666666666713	477.33333333333206	7.666666666666666	1.3333333333333333	0	0	0	0
trichoniscus_main_002173_t1	129	2426	+	1800.666666666673	497.3333333333316	531.3333333333338	146.66666666666666	0	0	0	0
trichoniscus_main_002176_t1	152	2449	+	1795.3333333333385	502.6666666666651	250.66666666666654	73.33333333333331	0	0	0	0
trichoniscus_main_002180_t1	22	2286	+	1830.3333333333417	434.6666666666648	462.66666666666725	110.33333333333319	0	0	0	0
trichoniscus_main_002190_t1	235	2526	+	1794.3333333333371	497.6666666666653	636.3333333333335	176.66666666666674	0	0	0	0
trichoniscus_main_002197_t1	216	2504	+	1779.000000000007	509.9999999999977	0	0	0	0	0	0
trichoniscus_main_002201_t1	377	2288	+	1525.000000000003	385.99999999999926	374.3333333333336	84.66666666666666	0	0	0	0
trichoniscus_main_002204_t1	188	2473	+	1771.0000000000066	514.9999999999983	64.66666666666666	19.333333333333336	0	0	0	0
trichoniscus_main_002205_t1	50	2335	+	1773.0000000000052	512.9999999999984	1717.000000000004	499.99999999999847	0	0	0	0
trichoniscus_main_002209_t1	35	2317	+	1828.6666666666747	454.3333333333315	506.66666666666737	126.33333333333314	0	0	0	0
trichoniscus_main_002210_t1	37	2319	+	1803.0000000000061	479.9999999999983	99.66666666666667	29.333333333333332	0	0	0	0
trichoniscus_main_002213_t1	234	2516	+	1754.3333333333371	528.6666666666656	808.3333333333323	247.66666666666697	0	0	0	0
trichoniscus_main_002217_t1	218	2443	+	1737.6666666666722	488.3333333333314	599.0000000000001	175.0000000000001	0	0	0	0
trichoniscus_main_002218_t1	221	2395	+	1697.0000000000036	477.99999999999864	481.3333333333339	127.66666666666653	0	0	0	0
trichoniscus_main_002219_t1	64	2337	+	1772.3333333333394	501.66666666666464	0	0	0	0	0	0
trichoniscus_main_002221_t1	424	2367	+	1503.6666666666706	440.3333333333321	146.66666666666666	36.333333333333336	0	0	0	0
trichoniscus_main_002223_t1	140	2418	+	1814.6666666666758	462.33333333333104	379.6666666666669	103.33333333333323	0	0	0	0
trichoniscus_main_002225_t1	9	2285	+	1789.6666666666747	487.3333333333311	113.66666666666669	33.33333333333333	0	0	0	0
trichoniscus_main_002226_t1	144	2387	+	1713.6666666666717	530.3333333333316	114.33333333333337	29.666666666666657	0	0	0	0
trichoniscus_main_002227_t1	153	2429	+	1790.6666666666715	486.33333333333184	52.33333333333333	16.666666666666668	0	0	0	0
trichoniscus_main_002228_t1	2	2278	+	1760.3333333333414	516.666666666664	0	0	0	0	0	0
trichoniscus_main_002233_t1	67	2328	+	1785.66666666667	476.3333333333325	504.0000000000006	134.99999999999991	0	0	0	0
trichoniscus_main_002234_t1	33	2306	+	1781.3333333333376	492.6666666666653	377.00000000000006	105.99999999999999	0	0	0	0
trichoniscus_main_002240_t1	89	2359	+	1769.6666666666715	501.3333333333314	68.00000000000001	19.0	0	0	0	0
trichoniscus_main_002242_t1	111	2381	+	1784.3333333333396	486.6666666666649	553.333333333334	151.66666666666654	0	0	0	0
trichoniscus_main_002243_t1	267	1571	+	998.3333333333316	306.66666666666634	89.0	27.999999999999993	0	0	0	0
trichoniscus_main_002250_t1	227	2494	+	1808.6666666666704	459.33333333333246	52.99999999999999	16.0	0	0	0	0
trichoniscus_main_002251_t1	670	2937	+	1778.000000000004	489.9999999999988	715.3333333333328	208.6666666666669	0	0	0	0
trichoniscus_main_002255_t1	107	2371	+	1777.000000000005	487.99999999999835	1433.0000000000016	387.9999999999995	0	0	0	0
trichoniscus_main_002256_t1	307	2211	+	1491.666666666669	413.33333333333246	197.33333333333326	48.666666666666686	0	0	0	0
trichoniscus_main_002259_t1	203	2380	+	1680.3333333333371	497.6666666666654	344.3333333333334	108.66666666666664	0	0	0	0
trichoniscus_main_002262_t1	38	2302	+	1776.0000000000084	488.99999999999767	0	0	0	0	0	0
trichoniscus_main_002264_t1	55	2316	+	1763.0000000000039	498.99999999999864	251.6666666666665	72.33333333333334	0	0	0	0
trichoniscus_main_002265_t1	127	2370	+	1738.0000000000066	505.9999999999978	68.33333333333331	21.666666666666668	0	0	0	0
trichoniscus_main_002266_t1	153	2414	+	1777.3333333333426	484.6666666666636	371.00000000000034	87.99999999999996	0	0	0	0
trichoniscus_main_002270_t1	113	2371	+	1772.000000000006	486.99999999999824	1704.3333333333385	467.66666666666504	0	0	0	0
trichoniscus_main_002272_t1	259	2517	+	1785.6666666666697	473.3333333333326	573.3333333333337	161.66666666666657	0	0	0	0
trichoniscus_main_002273_t1	67	2325	+	1766.6666666666745	492.33333333333104	54.99999999999999	14.000000000000002	0	0	0	0
trichoniscus_main_002276_t1	30	2288	+	1755.0000000000064	503.99999999999744	26.0	7.0	0	0	0	0
trichoniscus_main_002278_t1	176	2293	+	1591.000000000006	526.9999999999985	794.9999999999994	255.0000000000003	0	0	0	0
trichoniscus_main_002279_t1	87	2342	+	1789.3333333333403	466.6666666666647	105.00000000000003	26.99999999999999	0	0	0	0
trichoniscus_main_002283_t1	21	2276	+	1732.000000000007	523.9999999999984	1281.3333333333346	368.66666666666544	0.0	1.0	0.0	1.0
trichoniscus_main_002287_t1	109	2361	+	1764.6666666666729	461.3333333333314	182.33333333333331	51.66666666666669	0	0	0	0
trichoniscus_main_002289_t1	94	2346	+	1792.6666666666715	460.33333333333195	109.33333333333334	28.666666666666664	0	0	0	0
trichoniscus_main_002290_t1	252	2504	+	1772.0000000000057	480.9999999999984	881.9999999999981	240.00000000000045	0	0	0	0
trichoniscus_main_002292_t1	16	2265	+	1773.3333333333374	476.66666666666544	0	0	0	0	0	0
trichoniscus_main_002293_t1	160	2409	+	1748.0000000000052	501.99999999999807	139.0	31.99999999999999	0	0	0	0
trichoniscus_main_002298_t1	1599	3848	+	1785.0000000000073	464.999999999998	106.00000000000001	28.999999999999993	0	0	0	0
trichoniscus_main_002301_t1	189	2261	+	1688.0000000000057	384.99999999999886	12.666666666666666	2.333333333333333	0	0	0	0
trichoniscus_main_002303_t1	42	2285	+	1722.0000000000018	521.9999999999995	491.6666666666667	156.3333333333333	0	0	0	0
trichoniscus_main_002308_t1	215	2263	+	1629.0000000000057	419.9999999999985	63.99999999999999	20.000000000000007	0	0	0	0
trichoniscus_main_002314_t1	1878	4118	+	1780.0000000000057	460.9999999999986	145.00000000000003	37.99999999999999	0	0	0	0
trichoniscus_main_002318_t1	1001	3238	+	1764.0000000000039	473.9999999999988	19.333333333333332	4.666666666666666	0	0	0	0
trichoniscus_main_002326_t1	140	2236	+	1642.0000000000052	454.99999999999864	0	0	0	0	0	0
trichoniscus_main_002327_t1	142	2373	+	1739.6666666666715	492.33333333333195	683.0	208.00000000000014	0	0	0	0
trichoniscus_main_002328_t1	851	2233	+	1136.3333333333314	246.66666666666774	244.6666666666665	55.33333333333337	0	0	0	0
trichoniscus_main_002333_t1	250	2166	+	1515.3333333333371	401.66666666666544	97.33333333333334	31.666666666666668	0	0	0	0
trichoniscus_main_002334_t1	107	2335	+	1706.6666666666695	522.3333333333327	67.33333333333333	16.666666666666668	0	0	0	0
trichoniscus_main_002340_t1	64	2289	+	1736.0000000000048	489.9999999999985	75.66666666666666	17.33333333333334	0	0	0	0
trichoniscus_main_002341_t1	86	2311	+	1742.6666666666713	483.33333333333184	1742.6666666666713	483.33333333333184	0.0	4.0	0.0	4.0
trichoniscus_main_002343_t1	358	2583	+	1718.0000000000057	507.99999999999784	92.66666666666669	18.33333333333334	0	0	0	0
trichoniscus_main_002345_t1	138	2363	+	1755.0000000000057	470.9999999999983	295.3333333333333	79.6666666666666	0	0	0	0
trichoniscus_main_002348_t1	115	2340	+	1730.6666666666742	495.3333333333309	0	0	0	0	0	0
trichoniscus_main_002351_t1	50	2272	+	1825.3333333333433	397.66666666666475	1027.9999999999968	226.00000000000074	0	0	0	0
trichoniscus_main_002352_t1	59	2281	+	1739.6666666666724	483.33333333333155	408.00000000000034	113.9999999999999	0	0	0	0
trichoniscus_main_002353_t1	82	2034	+	1518.6666666666706	434.3333333333322	78.0	20.999999999999996	0	0	0	0
trichoniscus_main_002355_t1	147	2369	+	1731.6666666666722	491.33333333333155	41.666666666666664	15.333333333333334	0	0	0	0
trichoniscus_main_002358_t1	39	2259	+	1771.6666666666733	448.33333333333155	254.66666666666646	66.33333333333336	0	0	0	0
trichoniscus_main_002359_t1	432	2318	+	1459.333333333336	427.6666666666649	728.6666666666661	213.3333333333336	0	0	0	0
trichoniscus_main_002363_t1	31	2250	+	1739.333333333339	480.66666666666504	30.333333333333336	8.666666666666666	0	0	0	0
trichoniscus_main_002364_t1	150	2369	+	1743.3333333333392	476.666666666665	85.00000000000001	22.99999999999999	0	0	0	0
trichoniscus_main_002368_t1	214	2315	+	1659.000000000003	440.999999999999	1552.666666666669	412.33333333333275	0	0	0	0
trichoniscus_main_002370_t1	10	2223	+	1722.3333333333358	491.66666666666566	161.99999999999997	45.000000000000014	0	0	0	0
trichoniscus_main_002371_t1	21	2225	+	1765.0000000000066	439.9999999999984	416.66666666666714	96.33333333333321	0	0	0	0
trichoniscus_main_002372_t1	19	2232	+	1702.3333333333385	511.6666666666652	1696.3333333333385	511.6666666666652	1.0	5.0	1.0	5.0
trichoniscus_main_002374_t1	555	2768	+	1690.000000000003	523.9999999999991	1292.333333333334	411.66666666666606	0	0	0	0
trichoniscus_main_002378_t1	121	2332	+	1744.3333333333394	466.6666666666647	137.66666666666669	33.33333333333333	0	0	0	0
trichoniscus_main_002379_t1	80	2290	+	1724.3333333333399	486.6666666666647	73.00000000000001	17.0	0	0	0	0
trichoniscus_main_002382_t1	100	2310	+	1764.3333333333405	446.66666666666475	0	0	0	0	0	0
trichoniscus_main_002383_t1	6	2216	+	1754.666666666674	456.33333333333104	231.66666666666654	53.33333333333336	0	0	0	0
trichoniscus_main_002387_t1	249	2237	+	1548.66666666667	440.33333333333235	12.0	3.0	0	0	0	0
trichoniscus_main_002388_t1	64	2271	+	1760.6666666666727	447.333333333332	256.99999999999983	64.00000000000003	0	0	0	0
trichoniscus_main_002389_t1	79	2286	+	1765.0000000000066	442.9999999999984	236.33333333333323	63.666666666666686	0	0	0	0
trichoniscus_main_002390_t1	60	2267	+	1725.000000000003	482.9999999999991	25.666666666666668	7.333333333333333	0	0	0	0
trichoniscus_main_002392_t1	3	2210	+	1709.3333333333374	498.66666666666515	441.0000000000002	137.99999999999997	0.0	2.0	0	0
trichoniscus_main_002394_t1	93	2300	+	1742.3333333333424	465.666666666664	439.66666666666697	103.33333333333327	0	0	0	0
trichoniscus_main_002396_t1	59	2224	+	1694.0000000000032	471.9999999999988	59.333333333333336	21.666666666666664	0	0	0	0
trichoniscus_main_002398_t1	131	2212	+	1633.6666666666715	448.33333333333184	378.0000000000003	104.99999999999989	0	0	0	0
trichoniscus_main_002402_t1	259	2223	+	1549.6666666666704	415.33333333333195	125.66666666666674	30.333333333333314	0	0	0	0
trichoniscus_main_002405_t1	617	2206	+	1255.0000000000005	334.99999999999943	462.66666666666714	119.3333333333332	0	0	0	0
trichoniscus_main_002409_t1	222	2423	+	1722.666666666671	479.3333333333319	0	0	0	0	0	0
trichoniscus_main_002410_t1	231	2123	+	1433.666666666668	459.33333333333206	105.6666666666667	32.33333333333333	0	0	0	0
trichoniscus_main_002414_t1	349	2547	+	1715.0000000000034	483.999999999999	728.3333333333329	195.66666666666686	0	0	0	0
trichoniscus_main_002415_t1	1875	4073	+	1696.0000000000039	502.99999999999875	0	0	0	0	0	0
trichoniscus_main_002416_t1	43	2238	+	1739.000000000008	456.9999999999979	348.3333333333335	95.66666666666661	0	0	0	0
trichoniscus_main_002417_t1	95	2290	+	1744.6666666666717	451.3333333333322	639.6666666666663	161.33333333333337	0	0	0	0
trichoniscus_main_002419_t1	147	1844	+	1325.666666666668	372.3333333333324	61.99999999999999	19.0	0	0	0	0
trichoniscus_main_002420_t1	48	2243	+	1708.3333333333394	487.66666666666475	0	0	0	0	0	0
trichoniscus_main_002421_t1	104	2299	+	1721.6666666666727	474.3333333333318	375.0000000000003	116.99999999999989	0	0	0	0
trichoniscus_main_002426_t1	144	1778	+	1304.3333333333335	327.66666666666674	0	0	0	0	0	0
trichoniscus_main_002427_t1	64	2256	+	1747.000000000004	445.99999999999875	75.66666666666667	20.33333333333333	0	0	0	0
trichoniscus_main_002428_t1	72	2264	+	1701.6666666666702	491.3333333333321	243.99999999999994	73.99999999999999	0	0	0	0
trichoniscus_main_002429_t1	127	2319	+	1724.6666666666733	468.33333333333144	149.0	37.00000000000001	0	0	0	0
trichoniscus_main_002430_t1	118	2310	+	1731.333333333339	461.6666666666651	282.3333333333333	77.66666666666666	0	0	0	0
trichoniscus_main_002431_t1	21	2213	+	1697.0000000000039	495.9999999999985	61.99999999999999	19.0	0	0	0	0
trichoniscus_main_002432_t1	6	2198	+	1787.6666666666765	405.33333333333104	0	0	0	0	0	0
trichoniscus_main_002433_t1	19	2211	+	1712.000000000007	480.9999999999979	21.333333333333332	5.666666666666667	0	0	0	0
trichoniscus_main_002434_t1	318	2234	+	1498.000000000002	418.99999999999915	288.66666666666634	83.33333333333339	0	0	0	0
trichoniscus_main_002439_t1	119	2308	+	1781.3333333333449	408.66666666666384	1644.6666666666765	377.333333333331	7.0	21.0	0	0
trichoniscus_main_002441_t1	122	2311	+	1679.6666666666683	510.3333333333325	174.3333333333333	50.66666666666666	0	0	0	0
trichoniscus_main_002445_t1	129	2279	+	1696.666666666669	454.3333333333325	496.0000000000005	115.99999999999993	0	0	0	0
trichoniscus_main_002451_t1	922	2154	+	947.3333333333309	273.66666666666725	85.66666666666667	22.333333333333332	0	0	0	0
trichoniscus_main_002452_t1	20	2206	+	1746.000000000007	440.99999999999824	1008.9999999999967	251.00000000000082	0	0	0	0
trichoniscus_main_002453_t1	51	2237	+	1682.0000000000043	504.9999999999985	0	0	0	0	0	0
trichoniscus_main_002454_t1	264	2450	+	1690.6666666666704	496.3333333333321	81.66666666666666	26.33333333333333	0	0	0	0
trichoniscus_main_002455_t1	592	2778	+	1656.000000000004	530.9999999999986	195.99999999999991	56.00000000000003	0	0	0	0
trichoniscus_main_002458_t1	16	2199	+	1713.0000000000057	470.99999999999835	125.00000000000003	37.0	0	0	0	0
trichoniscus_main_002461_t1	152	2335	+	1683.6666666666715	500.3333333333318	922.3333333333322	274.6666666666669	0	0	0	0
trichoniscus_main_002463_t1	125	2308	+	1729.0000000000077	454.99999999999756	385.3333333333336	79.6666666666666	0	0	0	0
trichoniscus_main_002466_t1	156	2336	+	1692.0000000000055	488.99999999999824	50.99999999999999	18.0	0	0	0	0
trichoniscus_main_002467_t1	44	2224	+	1717.000000000006	463.9999999999984	80.00000000000001	18.999999999999996	0	0	0	0
trichoniscus_main_002471_t1	86	2263	+	1748.3333333333387	429.6666666666657	481.00000000000045	118.99999999999991	0	0	0	0
trichoniscus_main_002472_t1	171	2348	+	1701.3333333333371	476.66666666666515	69.0	18.0	0	0	0	0
trichoniscus_main_002473_t1	65	2242	+	1684.0000000000057	493.9999999999983	964.3333333333314	289.6666666666667	0	0	0	0
trichoniscus_main_002474_t1	436	2613	+	1722.6666666666715	455.33333333333195	836.6666666666654	225.33333333333366	0.0	8.0	0.0	8.0
trichoniscus_main_002477_t1	1048	3225	+	1756.3333333333421	421.66666666666475	0	0	0	0	0	0
trichoniscus_main_002478_t1	238	2214	+	1565.6666666666697	411.3333333333326	0	0	0	0	0	0
trichoniscus_main_002483_t1	128	2302	+	1714.3333333333374	460.6666666666655	383.0000000000003	105.99999999999991	0	0	0	0
trichoniscus_main_002485_t1	231	2390	+	1689.6666666666724	470.33333333333167	1157.6666666666663	318.33333333333314	0	0	0	0
trichoniscus_main_002490_t1	256	2429	+	1667.0000000000055	504.9999999999979	0	0	0	0	0	0
trichoniscus_main_002492_t1	278	2215	+	1517.0000000000032	420.999999999999	5.0	1.0	0	0	0	0
trichoniscus_main_002493_t1	170	2341	+	1679.3333333333378	492.6666666666653	477.66666666666714	149.33333333333334	0	0	0	0
trichoniscus_main_002494_t1	238	2409	+	1646.3333333333374	525.6666666666647	0	0	0	0	0	0
trichoniscus_main_002495_t1	36	2204	+	1729.0000000000066	439.9999999999982	81.33333333333333	20.666666666666668	0	0	0	0
trichoniscus_main_002496_t1	24	2192	+	1713.33333333334	455.66666666666504	51.66666666666666	14.333333333333336	0	0	0	0
trichoniscus_main_002497_t1	10	2178	+	1726.3333333333358	442.66666666666595	22.666666666666668	4.333333333333334	0	0	0	0
trichoniscus_main_002500_t1	323	1936	+	1234.6666666666667	379.333333333333	239.66666666666657	69.33333333333336	0	0	0	0
trichoniscus_main_002506_t1	140	2308	+	1686.666666666671	482.3333333333321	804.3333333333323	233.66666666666703	0	0	0	0
trichoniscus_main_002507_t1	26	2194	+	1732.0000000000082	436.9999999999977	172.33333333333326	40.66666666666668	0	0	0	0
trichoniscus_main_002510_t1	31	2196	+	1736.6666666666722	429.33333333333195	1224.3333333333344	305.6666666666665	2.0	0.0	2.0	0.0
trichoniscus_main_002512_t1	78	2165	+	1656.6666666666717	431.33333333333195	224.6666666666665	42.33333333333333	0	0	0	0
trichoniscus_main_002514_t1	73	2238	+	1733.3333333333408	432.66666666666487	158.0	36.99999999999999	0	0	0	0
trichoniscus_main_002515_t1	198	2363	+	1695.3333333333367	470.6666666666653	0	0	0	0	0	0
trichoniscus_main_002520_t1	291	2453	+	1708.3333333333394	454.6666666666649	411.0000000000004	107.99999999999987	0	0	0	0
trichoniscus_main_002522_t1	792	2954	+	1775.6666666666742	387.3333333333319	209.6666666666666	45.33333333333333	0	0	0	0
trichoniscus_main_002524_t1	70	2229	+	1696.000000000005	463.9999999999986	309.66666666666674	74.33333333333333	0	0	0	0
trichoniscus_main_002528_t1	23	2182	+	1681.3333333333378	478.6666666666649	1681.3333333333378	478.6666666666649	0.0	3.0	0.0	3.0
trichoniscus_main_002529_t1	99	2258	+	1728.0000000000039	431.9999999999992	1409.3333333333337	354.66666666666686	1.0	12.0	1.0	12.0
trichoniscus_main_002530_t1	52	2211	+	1693.6666666666715	466.3333333333318	522.3333333333337	140.66666666666657	0	0	0	0
trichoniscus_main_002533_t1	130	2289	+	1669.0000000000039	490.9999999999986	981.3333333333314	287.66666666666674	0	0	0	0
trichoniscus_main_002536_t1	440	2158	+	1346.666666666668	372.33333333333246	55.33333333333333	13.666666666666668	0	0	0	0
trichoniscus_main_002539_t1	44	2200	+	1699.0000000000048	457.9999999999986	103.00000000000001	28.999999999999996	0	0	0	0
trichoniscus_main_002541_t1	42	2198	+	1704.3333333333387	452.66666666666515	0	0	0	0	0	0
trichoniscus_main_002544_t1	85	2241	+	1690.6666666666713	466.3333333333324	91.66666666666671	19.33333333333332	0	0	0	0
trichoniscus_main_002547_t1	114	2270	+	1720.3333333333394	436.6666666666651	103.0	28.999999999999993	0	0	0	0
trichoniscus_main_002550_t1	70	2226	+	1752.333333333341	404.66666666666526	334.0000000000001	79.99999999999999	0	0	0	0
trichoniscus_main_002554_t1	98	2230	+	1679.3333333333394	453.6666666666648	515.0000000000008	138.9999999999999	0	0	0	0
trichoniscus_main_002555_t1	142	2295	+	1695.666666666671	458.33333333333206	0	0	0	0	0	0
trichoniscus_main_002558_t1	31	2181	+	1711.333333333338	439.66666666666544	42.33333333333333	8.666666666666666	0	0	0	0
trichoniscus_main_002559_t1	324	2171	+	1451.3333333333367	396.6666666666654	17.333333333333332	6.666666666666666	0	0	0	0
trichoniscus_main_002560_t1	144	2294	+	1673.6666666666727	477.33333333333127	41.99999999999999	12.0	0	0	0	0
trichoniscus_main_002563_t1	79	2226	+	1676.6666666666717	471.3333333333317	0	0	0	0	0	0
trichoniscus_main_002564_t1	34	2181	+	1678.6666666666727	469.33333333333167	47.66666666666666	15.333333333333337	0	0	0	0
trichoniscus_main_002565_t1	237	2384	+	1693.3333333333394	454.66666666666515	75.66666666666666	23.333333333333332	0	0	0	0
trichoniscus_main_002566_t1	84	2231	+	1660.3333333333367	487.66666666666515	842.9999999999992	252.00000000000034	0	0	0	0
trichoniscus_main_002567_t1	85	2229	+	1702.3333333333424	442.6666666666638	844.9999999999981	205.0000000000005	0	0	0	0
trichoniscus_main_002568_t1	154	2298	+	1676.333333333337	468.6666666666657	245.33333333333323	66.66666666666669	0	0	0	0
trichoniscus_main_002569_t1	59	2203	+	1692.0000000000043	452.9999999999987	80.66666666666667	27.333333333333332	0	0	0	0
trichoniscus_main_002570_t1	164	2308	+	1665.000000000005	479.9999999999982	65.0	19.0	0	0	0	0
trichoniscus_main_002581_t1	73	2211	+	1697.6666666666729	441.33333333333127	733.333333333333	169.66666666666666	0	0	0	0
trichoniscus_main_002582_t1	86	2224	+	1691.000000000005	447.9999999999986	706.0	185.00000000000006	0	0	0	0
trichoniscus_main_002583_t1	323	2413	+	1655.6666666666704	435.33333333333235	51.666666666666664	14.333333333333334	0	0	0	0
trichoniscus_main_002584_t1	20	2158	+	1677.3333333333378	461.66666666666504	644.6666666666663	162.3333333333334	0	0	0	0
trichoniscus_main_002588_t1	312	2450	+	1686.3333333333399	452.66666666666475	885.6666666666654	239.33333333333377	0.0	1.0	0.0	1.0
trichoniscus_main_002590_t1	475	2139	+	1279.0000000000014	385.9999999999991	36.666666666666664	14.333333333333336	0	0	0	0
trichoniscus_main_002594_t1	76	2211	+	1649.0000000000032	486.99999999999835	97.33333333333334	31.666666666666668	0	0	0	0
trichoniscus_main_002596_t1	275	2410	+	1640.6666666666708	495.33333333333206	25.0	7.999999999999999	0	0	0	0
trichoniscus_main_002597_t1	33	2168	+	1711.666666666673	424.3333333333317	203.6666666666666	51.33333333333334	0	0	0	0
trichoniscus_main_002603_t1	175	2307	+	1709.0000000000055	423.9999999999989	5.0	1.0	0	0	0	0
trichoniscus_main_002604_t1	117	2249	+	1645.0000000000032	487.9999999999989	589.3333333333331	175.66666666666677	0	0	0	0
trichoniscus_main_002606_t1	39	2171	+	1671.6666666666713	461.3333333333322	597.0000000000001	158.99999999999994	0	0	0	0
trichoniscus_main_002609_t1	36	2165	+	1686.333333333338	443.6666666666655	613.6666666666665	163.3333333333334	0	0	0	0
trichoniscus_main_002613_t1	130	2259	+	1681.0000000000055	448.9999999999986	53.33333333333332	12.666666666666668	0	0	0	0
trichoniscus_main_002617_t1	300	2429	+	1629.6666666666697	500.33333333333195	0	0	0	0	0	0
trichoniscus_main_002619_t1	102	2228	+	1661.6666666666713	465.33333333333195	1008.666666666665	272.3333333333337	0	0	0	0
trichoniscus_main_002621_t1	18	2144	+	1649.0000000000039	477.99999999999864	6.333333333333334	2.6666666666666665	0	0	0	0
trichoniscus_main_002622_t1	172	2298	+	1644.6666666666706	482.3333333333322	385.33333333333366	115.66666666666656	0	0	0	0
trichoniscus_main_002625_t1	328	2262	+	1510.333333333337	424.66666666666526	201.6666666666666	59.333333333333364	0	0	0	0
trichoniscus_main_002626_t1	25	1938	+	1476.0000000000018	437.99999999999886	34.33333333333333	10.666666666666668	0	0	0	0
trichoniscus_main_002627_t1	156	2282	+	1627.3333333333358	499.66666666666526	0	0	0	0	0	0
trichoniscus_main_002628_t1	75	2201	+	1659.666666666672	467.333333333332	0	0	0	0	0	0
trichoniscus_main_002629_t1	6	2129	+	1688.000000000005	435.9999999999985	91.33333333333333	28.666666666666668	0	0	0	0
trichoniscus_main_002631_t1	264	1376	+	875.333333333332	237.66666666666728	80.66666666666667	18.333333333333332	0	0	0	0
trichoniscus_main_002633_t1	285	2408	+	1706.000000000006	417.9999999999986	181.66666666666666	43.33333333333333	0.0	1.0	0.0	1.0
trichoniscus_main_002634_t1	158	2281	+	1645.6666666666708	478.33333333333195	99.33333333333334	29.666666666666664	0	0	0	0
trichoniscus_main_002639_t1	403	2223	+	1436.000000000002	384.99999999999926	1436.000000000002	384.99999999999926	2.0	14.0	2.0	14.0
trichoniscus_main_002640_t1	68	2122	+	1626.0000000000036	428.9999999999989	28.33333333333334	4.666666666666666	0	0	0	0
trichoniscus_main_002641_t1	42	2162	+	1657.0000000000036	463.9999999999987	0	0	0	0	0	0
trichoniscus_main_002642_t1	53	2170	+	1683.6666666666736	434.33333333333144	986.6666666666634	255.3333333333342	2.5	1.5	0	0
trichoniscus_main_002643_t1	65	2182	+	1656.6666666666708	461.33333333333167	447.0000000000005	128.99999999999983	0	0	0	0
trichoniscus_main_002645_t1	24	2141	+	1681.6666666666688	436.3333333333328	0	0	0	0	0	0
trichoniscus_main_002648_t1	534	2651	+	1638.3333333333376	479.66666666666515	186.3333333333333	47.66666666666667	0	0	0	0
trichoniscus_main_002654_t1	286	2400	+	1648.6666666666702	466.3333333333323	41.333333333333336	15.66666666666667	0	0	0	0
trichoniscus_main_002657_t1	477	2117	+	1293.9999999999998	346.9999999999999	8.333333333333334	3.6666666666666665	0	0	0	0
trichoniscus_main_002659_t1	302	2413	+	1655.6666666666715	456.3333333333316	0	0	0	0	0	0
trichoniscus_main_002660_t1	58	2085	+	1625.3333333333392	402.6666666666652	284.33333333333326	66.66666666666673	0	0	0	0
trichoniscus_main_002661_t1	310	2421	+	1673.6666666666729	438.3333333333315	1673.6666666666729	438.3333333333315	0.0	1.0	0.0	1.0
trichoniscus_main_002662_t1	169	2268	+	1633.3333333333374	466.66666666666566	0	0	0	0	0	0
trichoniscus_main_002669_t1	69	2174	+	1700.6666666666724	405.33333333333184	1160.9999999999977	252.0000000000005	0	0	0	0
trichoniscus_main_002676_t1	135	2237	+	1655.6666666666706	447.3333333333322	799.9999999999991	223.0000000000003	0	0	0	0
trichoniscus_main_002679_t1	192	2294	+	1681.666666666674	421.3333333333311	112.00000000000004	25.99999999999999	0	0	0	0
trichoniscus_main_002680_t1	211	2199	+	1567.6666666666715	421.33333333333184	304.9999999999999	73.00000000000003	0	0	0	0
trichoniscus_main_002681_t1	92	2194	+	1598.666666666671	504.3333333333313	30.000000000000004	9.0	0	0	0	0
trichoniscus_main_002685_t1	62	2163	+	1727.6666666666727	372.3333333333327	390.0000000000003	84.00000000000001	0	0	0	0
trichoniscus_main_002687_t1	126	2225	+	1651.3333333333374	448.66666666666544	510.0000000000004	137.99999999999997	0	0	0	0
trichoniscus_main_002688_t1	184	2283	+	1628.3333333333378	471.6666666666647	118.33333333333337	34.66666666666666	0	0	0	0
trichoniscus_main_002689_t1	148	2247	+	1666.000000000005	433.99999999999875	455.0000000000002	108.99999999999996	0	0	0	0
trichoniscus_main_002690_t1	96	2195	+	1650.333333333338	449.66666666666515	159.66666666666666	41.33333333333334	0	0	0	0
trichoniscus_main_002694_t1	108	2165	+	1601.0000000000023	456.99999999999903	123.6666666666667	38.33333333333332	0	0	0	0
trichoniscus_main_002695_t1	130	2229	+	1625.6666666666706	474.3333333333323	85.0	28.999999999999996	0	0	0	0
trichoniscus_main_002698_t1	140	2140	+	1604.3333333333392	384.6666666666655	387.00000000000017	86.99999999999999	0	0	0	0
trichoniscus_main_002699_t1	94	2187	+	1668.3333333333403	425.66666666666475	213.3333333333333	56.66666666666667	0	0	0	0
trichoniscus_main_002700_t1	19	2112	+	1666.666666666672	427.33333333333184	808.9999999999992	205.00000000000023	0	0	0	0
trichoniscus_main_002703_t1	48	2141	+	1636.3333333333385	457.666666666665	0	0	0	0	0	0
trichoniscus_main_002704_t1	166	2259	+	1636.666666666672	457.3333333333319	6.666666666666666	2.3333333333333335	0	0	0	0
trichoniscus_main_002706_t1	229	2121	+	1521.6666666666717	371.333333333332	0	0	0	0	0	0
trichoniscus_main_002712_t1	93	2183	+	1629.3333333333376	461.6666666666654	70.33333333333333	19.666666666666664	0	0	0	0
trichoniscus_main_002714_t1	51	2108	+	1616.3333333333383	441.66666666666526	279.3333333333332	74.66666666666666	0	0	0	0
trichoniscus_main_002717_t1	265	2355	+	1637.3333333333364	453.6666666666652	79.99999999999997	22.000000000000007	0	0	0	0
trichoniscus_main_002722_t1	56	2143	+	1634.0000000000061	453.9999999999982	48.666666666666664	11.333333333333332	0	0	0	0
trichoniscus_main_002723_t1	104	2101	+	1554.666666666671	443.3333333333319	80.33333333333333	21.666666666666664	0	0	0	0
trichoniscus_main_002724_t1	402	2489	+	1649.0000000000055	438.99999999999847	116.00000000000006	30.999999999999982	0	0	0	0
trichoniscus_main_002729_t1	53	2137	+	1621.333333333336	463.6666666666659	1035.3333333333317	296.66666666666674	0	0	0	0
trichoniscus_main_002735_t1	1639	3723	+	1660.3333333333383	424.6666666666655	0	0	0	0	0	0
trichoniscus_main_002737_t1	14	2097	+	1656.333333333339	425.6666666666653	158.0	43.00000000000001	0	0	0	0
trichoniscus_main_002738_t1	21	1127	+	865.6666666666669	241.33333333333334	30.666666666666664	5.333333333333332	0	0	0	0
trichoniscus_main_002739_t1	344	2281	+	1531.6666666666708	406.33333333333223	0	0	0	0	0	0
trichoniscus_main_002743_t1	70	2124	+	1639.3333333333367	415.6666666666659	71.66666666666666	15.333333333333336	0	0	0	0
trichoniscus_main_002745_t1	138	2219	+	1598.3333333333371	483.6666666666652	29.333333333333332	9.666666666666666	0	0	0	0
trichoniscus_main_002747_t1	364	2445	+	1607.6666666666692	474.33333333333206	0	0	0	0	0	0
trichoniscus_main_002751_t1	23	2101	+	1646.3333333333399	432.666666666665	25.666666666666668	10.333333333333332	0	0	0	0
trichoniscus_main_002752_t1	64	2142	+	1632.6666666666717	446.3333333333319	722.6666666666664	189.3333333333334	0.0	1.0	0.0	1.0
trichoniscus_main_002754_t1	319	2385	+	1638.0000000000043	428.9999999999987	26.666666666666668	6.333333333333333	0	0	0	0
trichoniscus_main_002755_t1	42	2120	+	1599.6666666666695	479.3333333333324	989.6666666666655	294.33333333333337	0	0	0	0
trichoniscus_main_002757_t1	147	2225	+	1639.000000000004	439.99999999999875	0	0	0	0	0	0
trichoniscus_main_002761_t1	224	2302	+	1633.3333333333371	445.6666666666652	351.0000000000001	98.99999999999993	0	0	0	0
trichoniscus_main_002763_t1	71	2146	+	1618.3333333333396	457.66666666666475	766.3333333333321	208.6666666666671	0	0	0	0
trichoniscus_main_002765_t1	320	2350	+	1598.0000000000023	432.9999999999992	125.00000000000003	31.0	0	0	0	0
trichoniscus_main_002771_t1	39	2111	+	1641.3333333333383	431.66666666666526	387.33333333333377	89.66666666666657	0	0	0	0
trichoniscus_main_002772_t1	288	2321	+	1587.333333333338	446.66666666666544	0	0	0	0	0	0
trichoniscus_main_002773_t1	104	2176	+	1617.6666666666697	455.3333333333322	134.6666666666667	39.33333333333332	0	0	0	0
trichoniscus_main_002775_t1	148	2220	+	1588.3333333333358	484.66666666666583	233.00000000000003	70.0	0	0	0	0
trichoniscus_main_002778_t1	538	2070	+	1198.0000000000002	334.9999999999999	297.6666666666667	77.33333333333333	0.0	2.0	0	0
trichoniscus_main_002780_t1	125	2122	+	1572.333333333337	425.6666666666652	139.0	35.0	0	0	0	0
trichoniscus_main_002784_t1	298	2367	+	1630.666666666671	439.33333333333195	422.0000000000004	114.99999999999989	0	0	0	0
trichoniscus_main_002785_t1	3785	6180	+	1908.0000000000052	485.9999999999987	0	0	0	0	0	0
trichoniscus_main_002800_t1	83	2143	+	1612.333333333336	448.6666666666658	0	0	0	0	0	0
trichoniscus_main_002805_t1	75	2138	+	1606.0000000000055	457.9999999999981	289.99999999999983	79.00000000000001	0	0	0	0
trichoniscus_main_002806_t1	66	2129	+	1605.6666666666695	446.3333333333326	42.666666666666664	11.333333333333334	0	0	0	0
trichoniscus_main_002807_t1	276	2339	+	1618.3333333333378	445.6666666666652	194.99999999999997	47.99999999999998	0	0	0	0
trichoniscus_main_002808_t1	642	2705	+	1641.3333333333385	422.66666666666515	1476.6666666666692	380.3333333333325	0	0	0	0
trichoniscus_main_002810_t1	414	2477	+	1643.666666666672	420.33333333333195	0	0	0	0	0	0
trichoniscus_main_002813_t1	146	2206	+	1610.0000000000052	450.9999999999983	151.33333333333334	40.66666666666667	0	0	0	0
trichoniscus_main_002814_t1	316	2376	+	1625.3333333333383	435.66666666666544	14.0	4.0	0	0	0	0
trichoniscus_main_002816_t1	189	2243	+	1615.666666666671	439.3333333333319	0	0	0	0	0	0
trichoniscus_main_002817_t1	388	2178	+	1384.6666666666686	406.3333333333325	0	0	0	0	0	0
trichoniscus_main_002820_t1	25	2085	+	1643.333333333338	417.6666666666654	448.0000000000007	103.99999999999989	0	0	0	0
trichoniscus_main_002821_t1	38	2098	+	1615.3333333333387	445.66666666666504	0	0	0	0	0	0
trichoniscus_main_002822_t1	39	2096	+	1642.000000000004	415.9999999999989	945.9999999999983	239.00000000000023	0	0	0	0
trichoniscus_main_002827_t1	249	2306	+	1617.6666666666722	440.33333333333144	484.33333333333366	130.66666666666654	0	0	0	0
trichoniscus_main_002829_t1	127	2151	+	1552.0000000000048	472.9999999999979	249.6666666666665	68.33333333333334	0	0	0	0
trichoniscus_main_002830_t1	45	2084	+	1624.0000000000043	415.9999999999989	1609.0000000000043	412.9999999999989	0.0	1.0	0.0	1.0
trichoniscus_main_002831_t1	41	2098	+	1611.6666666666704	446.33333333333206	84.33333333333333	23.666666666666664	0	0	0	0
trichoniscus_main_002832_t1	60	2117	+	1607.3333333333378	450.6666666666654	0	0	0	0	0	0
trichoniscus_main_002834_t1	63	2117	+	1615.6666666666715	439.3333333333318	833.3333333333321	237.66666666666706	0	0	0	0
trichoniscus_main_002836_t1	32	2086	+	1611.3333333333374	443.6666666666656	15.999999999999998	1.9999999999999998	0	0	0	0
trichoniscus_main_002838_t1	91	2142	+	1652.666666666672	399.3333333333322	7.333333333333332	1.6666666666666665	0	0	0	0
trichoniscus_main_002843_t1	144	2195	+	1598.6666666666713	453.3333333333319	51.66666666666666	11.333333333333332	0	0	0	0
trichoniscus_main_002845_t1	89	961	+	680.3333333333333	192.66666666666674	0	0	0	0	0	0
trichoniscus_main_002846_t1	20	2071	+	1625.0000000000068	426.99999999999795	0	0	0	0	0	0
trichoniscus_main_002850_t1	50	2098	+	1598.333333333339	450.6666666666647	0	0	0	0	0	0
trichoniscus_main_002852_t1	141	2189	+	1583.0000000000045	465.9999999999986	1548.6666666666713	455.33333333333206	0.0	6.0	0.0	6.0
trichoniscus_main_002853_t1	67	2115	+	1603.0000000000027	445.9999999999991	0	0	0	0	0	0
trichoniscus_main_002854_t1	607	2112	+	1186.0000000000011	319.99999999999943	115.6666666666667	25.33333333333333	0	0	0	0
trichoniscus_main_002859_t1	282	2327	+	1602.3333333333376	443.66666666666487	157.0	40.99999999999999	0	0	0	0
trichoniscus_main_002862_t1	144	2189	+	1583.6666666666695	462.3333333333324	98.33333333333337	24.66666666666666	0	0	0	0
trichoniscus_main_002865_t1	314	2044	+	1360.0000000000014	370.9999999999994	180.33333333333331	47.66666666666667	0	0	0	0
trichoniscus_main_002866_t1	105	2147	+	1608.6666666666706	434.3333333333321	5.333333333333333	0.6666666666666666	0	0	0	0
trichoniscus_main_002868_t1	203	2245	+	1590.6666666666692	452.3333333333321	681.6666666666662	188.3333333333335	0	0	0	0
trichoniscus_main_002869_t1	16	1554	+	1252.666666666667	286.33333333333354	0	0	0	0	0	0
trichoniscus_main_002872_t1	170	2209	+	1574.000000000002	465.9999999999988	113.33333333333336	30.66666666666666	0	0	0	0
trichoniscus_main_002873_t1	31	2022	+	1560.0000000000043	431.99999999999864	55.33333333333332	13.66666666666667	0	0	0	0
trichoniscus_main_002876_t1	7	2046	+	1631.0000000000045	408.99999999999886	150.0	29.999999999999986	0	0	0	0
trichoniscus_main_002877_t1	46	2085	+	1597.0000000000039	442.9999999999988	279.33333333333326	77.66666666666667	0	0	0	0
trichoniscus_main_002882_t1	124	2163	+	1598.6666666666697	441.3333333333326	1344.3333333333337	371.66666666666634	2.0	0.0	2.0	0.0
trichoniscus_main_002883_t1	106	1491	+	1101.9999999999984	272.00000000000034	242.66666666666654	69.33333333333337	0	0	0	0
trichoniscus_main_002884_t1	3	1685	+	1391.3333333333399	291.6666666666652	183.9999999999999	22.999999999999986	0	0	0	0
trichoniscus_main_002885_t1	177	2216	+	1599.666666666672	440.3333333333312	355.0000000000002	94.99999999999984	0	0	0	0
trichoniscus_main_002889_t1	437	2039	+	1266.9999999999993	335.00000000000006	211.33333333333331	52.66666666666667	0	0	0	0
trichoniscus_main_002890_t1	234	2108	+	1480.0000000000023	394.9999999999991	463.66666666666725	112.3333333333332	0	0	0	0
trichoniscus_main_002896_t1	44	2080	+	1596.666666666672	440.33333333333144	118.00000000000006	34.99999999999999	0	0	0	0
trichoniscus_main_002903_t1	55	2088	+	1632.3333333333374	401.666666666666	405.0000000000004	101.99999999999987	0	0	0	0
trichoniscus_main_002914_t1	65	2095	+	1608.0000000000055	422.99999999999847	18.333333333333332	5.666666666666666	0	0	0	0
trichoniscus_main_002915_t1	568	2598	+	1650.0000000000057	380.999999999999	245.66666666666646	57.33333333333338	0	0	0	0
trichoniscus_main_002916_t1	683	2032	+	1040.3333333333314	309.66666666666634	0	0	0	0	0	0
trichoniscus_main_002917_t1	509	2539	+	1620.3333333333364	410.66666666666566	0	0	0	0	0	0
trichoniscus_main_002919_t1	65	2095	+	1586.6666666666715	444.33333333333195	7.0	1.9999999999999998	0	0	0	0
trichoniscus_main_002922_t1	129	2156	+	1611.333333333338	416.6666666666653	77.0	15.999999999999998	0	0	0	0
trichoniscus_main_002923_t1	268	2295	+	1648.3333333333399	379.6666666666653	107.33333333333336	24.666666666666668	0	0	0	0
trichoniscus_main_002926_t1	37	2064	+	1598.666666666671	429.333333333332	444.3333333333339	125.66666666666653	0	0	0	0
trichoniscus_main_002927_t1	66	2093	+	1523.3333333333364	504.6666666666653	0	0	0	0	0	0
trichoniscus_main_002928_t1	144	2171	+	1561.333333333338	466.6666666666651	0	0	0	0	0	0
trichoniscus_main_002929_t1	1113	3140	+	1648.6666666666713	379.3333333333326	678.6666666666662	146.33333333333326	0	0	0	0
trichoniscus_main_002931_t1	188	2053	+	1469.0000000000025	396.9999999999994	253.3333333333332	73.6666666666667	0	0	0	0
trichoniscus_main_002932_t1	28	2052	+	1560.3333333333371	464.6666666666656	232.99999999999994	69.99999999999999	0	0	0	0
trichoniscus_main_002933_t1	128	2152	+	1585.333333333337	439.6666666666655	858.3333333333323	242.666666666667	0	0	0	0
trichoniscus_main_002934_t1	98	2122	+	1615.3333333333371	409.6666666666658	58.99999999999999	16.0	0	0	0	0
trichoniscus_main_002935_t1	314	2224	+	1473.0000000000034	437.99999999999903	34.66666666666667	10.33333333333333	0	0	0	0
trichoniscus_main_002939_t1	265	2289	+	1603.6666666666704	421.33333333333184	0	0	0	0	0	0
trichoniscus_main_002940_t1	159	2183	+	1653.3333333333378	371.66666666666583	51.33333333333332	11.66666666666667	0	0	0	0
trichoniscus_main_002943_t1	380	2025	+	1289.6666666666677	354.33333333333263	84.0	15.000000000000002	0	0	0	0
trichoniscus_main_002946_t1	216	2237	+	1565.3333333333358	456.66666666666566	262.6666666666666	76.3333333333333	0	0	0	0
trichoniscus_main_002947_t1	200	2221	+	1596.0000000000057	425.99999999999835	164.33333333333331	45.666666666666664	0	0	0	0
trichoniscus_main_002953_t1	48	2066	+	1594.666666666671	424.33333333333206	567.0000000000005	143.99999999999986	0	0	0	0
trichoniscus_main_002954_t1	86	2104	+	1587.3333333333394	431.6666666666648	2.0	1.0	0	0	0	0
trichoniscus_main_002955_t1	41	2059	+	1597.666666666673	421.3333333333315	211.6666666666666	58.33333333333335	0	0	0	0
trichoniscus_main_002956_t1	91	2109	+	1568.6666666666704	450.3333333333319	132.66666666666674	32.33333333333331	0	0	0	0
trichoniscus_main_002958_t1	258	2276	+	1612.333333333338	406.6666666666654	304.6666666666667	82.33333333333326	0	0	0	0
trichoniscus_main_002962_t1	1203	2873	+	1323.0000000000011	347.99999999999966	0	0	0	0	0	0
trichoniscus_main_002967_t1	307	2016	+	1349.0	348.9999999999999	119.6666666666667	24.333333333333325	0	0	0	0
trichoniscus_main_002969_t1	67	2082	+	1567.3333333333371	448.66666666666526	149.66666666666666	42.333333333333336	0	0	0	0
trichoniscus_main_002973_t1	6	2018	+	1588.3333333333353	424.66666666666606	251.99999999999997	69.0	0	0	0	0
trichoniscus_main_002976_t1	154	2166	+	1546.3333333333378	466.6666666666652	235.66666666666654	79.33333333333336	0	0	0	0
trichoniscus_main_002982_t1	42	2051	+	1575.0000000000025	434.9999999999992	293.0	76.0	0	0	0	0
trichoniscus_main_002984_t1	5	2014	+	1596.3333333333364	413.6666666666661	637.666666666667	154.33333333333326	0	0	0	0
trichoniscus_main_002992_t1	443	2056	+	1275.0000000000002	338.99999999999966	436.6666666666669	112.33333333333329	0	0	0	0
trichoniscus_main_002998_t1	75	2081	+	1539.66666666667	467.33333333333246	37.666666666666664	10.333333333333334	0	0	0	0
trichoniscus_main_003001_t1	136	2142	+	1572.3333333333383	434.6666666666651	0	0	0	0	0	0
trichoniscus_main_003004_t1	7	2010	+	1563.666666666669	440.33333333333246	307.9999999999999	85.00000000000001	0	0	0	0
trichoniscus_main_003005_t1	95	2098	+	1581.6666666666706	422.3333333333322	39.333333333333336	8.666666666666666	0	0	0	0
trichoniscus_main_003008_t1	59	2062	+	1555.6666666666692	448.3333333333326	83.99999999999999	21.000000000000004	0	0	0	0
trichoniscus_main_003009_t1	136	2139	+	1585.6666666666706	418.333333333332	18.0	5.999999999999999	0	0	0	0
trichoniscus_main_003010_t1	331	2127	+	1414.3333333333364	382.66666666666583	995.6666666666644	270.33333333333377	0	0	0	0
trichoniscus_main_003012_t1	145	2148	+	1579.0000000000032	424.99999999999915	1304.6666666666672	357.333333333333	0	0	0	0
trichoniscus_main_003013_t1	97	2100	+	1566.6666666666697	437.3333333333323	44.99999999999999	12.000000000000002	0	0	0	0
trichoniscus_main_003018_t1	68	2068	+	1589.6666666666706	411.3333333333323	1081.9999999999977	271.0000000000006	3.0	4.0	3.0	4.0
trichoniscus_main_003020_t1	28	2028	+	1591.0000000000039	409.9999999999988	242.33333333333314	57.666666666666714	0	0	0	0
trichoniscus_main_003023_t1	17	2017	+	1565.0000000000032	435.999999999999	0	0	0	0	0	0
trichoniscus_main_003024_t1	253	2253	+	1574.666666666671	426.333333333332	383.3333333333337	111.66666666666652	0	0	0	0
trichoniscus_main_003025_t1	190	2190	+	1555.6666666666708	445.3333333333316	0	0	0	0	0	0
trichoniscus_main_003027_t1	65	1975	+	1485.0000000000025	425.99999999999915	98.00000000000001	30.999999999999996	0	0	0	0
trichoniscus_main_003029_t1	91	2088	+	1588.6666666666708	409.33333333333223	108.66666666666667	29.333333333333332	0	0	0	0
trichoniscus_main_003030_t1	191	2188	+	1571.6666666666708	426.33333333333223	1562.3333333333376	423.6666666666656	0	0	0	0
trichoniscus_main_003031_t1	37	2034	+	1612.6666666666717	385.33333333333223	57.66666666666665	11.333333333333334	0	0	0	0
trichoniscus_main_003033_t1	90	2087	+	1574.0000000000048	423.9999999999984	91.33333333333334	25.666666666666664	0	0	0	0
trichoniscus_main_003036_t1	159	2156	+	1544.6666666666697	453.33333333333263	463.33333333333394	130.66666666666646	0	0	0	0
trichoniscus_main_003037_t1	3081	4463	-	1073.9999999999986	308.99999999999994	0	0	0	0	0	0
trichoniscus_main_003038_t1	15	2009	+	1563.3333333333364	431.6666666666657	289.00000000000006	85.99999999999999	0	0	0	0
trichoniscus_main_003053_t1	220	1965	+	1355.6666666666679	390.3333333333326	0	0	0	0	0	0
trichoniscus_main_003057_t1	34	2022	+	1550.3333333333378	438.66666666666515	495.00000000000057	150.00000000000003	0	0	0	0
trichoniscus_main_003060_t1	132	2120	+	1553.333333333338	435.6666666666651	208.99999999999986	55.00000000000005	0	0	0	0
trichoniscus_main_003064_t1	30	2015	+	1544.3333333333371	441.6666666666655	52.99999999999999	13.000000000000002	0	0	0	0
trichoniscus_main_003067_t1	295	2280	+	1577.0000000000048	408.99999999999864	945.3333333333316	257.66666666666714	0	0	0	0
trichoniscus_main_003068_t1	140	2125	+	1516.333333333336	469.6666666666652	0	0	0	0	0	0
trichoniscus_main_003069_t1	360	2228	+	1434.3333333333346	434.66666666666583	844.3333333333325	262.66666666666697	0	0	0	0
trichoniscus_main_003076_t1	67	2049	+	1576.3333333333405	406.6666666666646	0	0	0	0	0	0
trichoniscus_main_003081_t1	73	2028	+	1562.3333333333371	393.6666666666657	237.33333333333317	71.66666666666667	0	0	0	0
trichoniscus_main_003082_t1	36	2015	+	1592.3333333333394	387.6666666666649	304.3333333333333	76.66666666666666	0	0	0	0
trichoniscus_main_003088_t1	750	2520	+	1291.6666666666663	478.333333333333	110.00000000000003	40.00000000000001	0	0	0	0
trichoniscus_main_003089_t1	210	1478	+	986.3333333333312	282.6666666666668	0	0	0	0	0	0
trichoniscus_main_003090_t1	617	2596	+	1520.000000000003	459.99999999999886	523.6666666666671	145.33333333333331	0	0	0	0
trichoniscus_main_003093_t1	40	2016	+	1551.3333333333385	425.666666666665	711.6666666666655	188.33333333333377	0.0	7.0	0.0	7.0
trichoniscus_main_003098_t1	71	2047	+	1566.0000000000027	410.99999999999926	81.66666666666667	20.333333333333332	0	0	0	0
trichoniscus_main_003099_t1	350	2023	+	1309.333333333333	364.66666666666646	428.66666666666714	117.33333333333319	0	0	0	0
trichoniscus_main_003100_t1	75	2051	+	1592.6666666666736	384.33333333333167	14.666666666666664	3.333333333333333	0	0	0	0
trichoniscus_main_003106_t1	109	2082	+	1548.3333333333376	425.66666666666515	1548.3333333333376	425.66666666666515	1.0	7.0	1.0	7.0
trichoniscus_main_003107_t1	205	2178	+	1545.3333333333367	428.6666666666658	344.3333333333335	90.66666666666659	0	0	0	0
trichoniscus_main_003108_t1	117	2081	+	1540.6666666666708	424.33333333333195	212.33333333333331	57.666666666666664	0	0	0	0
trichoniscus_main_003110_t1	159	2132	+	1566.66666666667	407.3333333333325	0	0	0	0	0	0
trichoniscus_main_003115_t1	70	2040	+	1547.0000000000039	423.99999999999886	811.9999999999991	223.00000000000028	0	0	0	0
trichoniscus_main_003117_t1	26	1996	+	1535.3333333333376	435.6666666666653	5.333333333333333	0.6666666666666666	0	0	0	0
trichoniscus_main_003125_t1	178	2145	+	1547.000000000003	420.99999999999915	738.3333333333326	206.66666666666694	0	0	0	0
trichoniscus_main_003126_t1	227	2194	+	1576.66666666667	391.3333333333327	140.66666666666663	36.33333333333335	0	0	0	0
trichoniscus_main_003127_t1	17	1984	+	1541.3333333333367	426.66666666666555	0	0	0	0	0	0
trichoniscus_main_003128_t1	53	2020	+	1562.0000000000045	405.99999999999875	493.00000000000045	130.99999999999991	0	0	0	0
trichoniscus_main_003131_t1	28	1992	+	1568.0000000000032	396.9999999999991	130.00000000000003	35.0	0	0	0	0
trichoniscus_main_003132_t1	253	2055	+	1394.9999999999998	407.9999999999996	83.66666666666667	21.333333333333332	0	0	0	0
trichoniscus_main_003133_t1	120	2084	+	1543.0000000000034	421.99999999999903	757.9999999999995	208.00000000000014	0	0	0	0
trichoniscus_main_003134_t1	236	2200	+	1528.0000000000025	436.9999999999992	64.66666666666666	16.333333333333336	0	0	0	0
trichoniscus_main_003136_t1	312	2027	+	1390.000000000002	325.9999999999999	1375.6666666666688	322.33333333333326	0.0	3.0	0.0	3.0
trichoniscus_main_003138_t1	418	2307	+	1506.3333333333376	383.6666666666653	32.0	9.999999999999998	0	0	0	0
trichoniscus_main_003139_t1	290	2089	+	1398.6666666666688	401.3333333333325	610.6666666666669	175.33333333333343	0	0	0	0
trichoniscus_main_003140_t1	315	2201	+	1460.3333333333353	426.666666666666	259.33333333333314	73.6666666666667	0	0	0	0
trichoniscus_main_003143_t1	79	2040	+	1600.0000000000064	361.99999999999903	57.33333333333332	11.666666666666668	0	0	0	0
trichoniscus_main_003145_t1	50	2011	+	1551.3333333333367	410.6666666666657	198.33333333333323	59.66666666666669	0	0	0	0
trichoniscus_main_003148_t1	129	2090	+	1537.0000000000039	424.99999999999886	1316.6666666666674	372.333333333333	0.0	13.0	0	0
trichoniscus_main_003151_t1	275	2236	+	1527.0000000000023	434.99999999999943	176.6666666666666	54.333333333333364	0	0	0	0
trichoniscus_main_003155_t1	111	923	+	634.3333333333331	178.66666666666674	59.66666666666667	18.333333333333332	0	0	0	0
trichoniscus_main_003157_t1	95	2053	+	1531.3333333333362	427.6666666666656	9.0	2.9999999999999996	0	0	0	0
trichoniscus_main_003158_t1	212	2098	+	1477.0000000000011	409.9999999999995	175.99999999999994	52.00000000000003	0	0	0	0
trichoniscus_main_003160_t1	131	2089	+	1550.6666666666708	408.33333333333223	682.333333333333	181.66666666666674	0	0	0	0
trichoniscus_main_003163_t1	274	2217	+	1524.0000000000005	419.99999999999966	184.3333333333333	37.666666666666664	0	0	0	0
trichoniscus_main_003164_t1	96	1964	+	1479.0000000000023	389.9999999999994	69.33333333333333	17.666666666666664	0	0	0	0
trichoniscus_main_003170_t1	23	1978	+	1526.0000000000039	429.9999999999986	561.6666666666667	164.33333333333343	0	0	0	0
trichoniscus_main_003172_t1	161	2116	+	1520.6666666666677	435.3333333333325	81.0	18.0	0	0	0	0
trichoniscus_main_003179_t1	48	2000	+	1513.6666666666692	439.333333333332	1494.3333333333358	434.6666666666654	0.0	4.0	0	0
trichoniscus_main_003184_t1	215	2167	+	1527.6666666666695	425.33333333333263	1527.6666666666695	425.33333333333263	0	0	0	0
trichoniscus_main_003198_t1	399	2342	+	1507.3333333333346	436.6666666666662	62.66666666666665	24.33333333333333	0	0	0	0
trichoniscus_main_003202_t1	12	1955	+	1554.0000000000048	389.99999999999875	1019.9999999999968	258.00000000000085	2.0	1.0	0	0
trichoniscus_main_003204_t1	277	2175	+	1482.0000000000025	416.99999999999903	18.333333333333332	5.666666666666667	0	0	0	0
trichoniscus_main_003207_t1	181	2100	+	1493.6666666666695	426.33333333333235	143.00000000000006	39.99999999999999	0	0	0	0
trichoniscus_main_003208_t1	132	2075	+	1571.000000000006	372.9999999999987	348.6666666666668	86.33333333333331	0	0	0	0
trichoniscus_main_003209_t1	69	2012	+	1544.6666666666717	399.3333333333319	47.33333333333333	9.666666666666666	0	0	0	0
trichoniscus_main_003211_t1	220	2163	+	1534.000000000005	409.9999999999984	0	0	0	0	0	0
trichoniscus_main_003216_t1	45	1985	+	1523.0000000000034	417.99999999999864	343.6666666666667	97.33333333333329	0	0	0	0
trichoniscus_main_003217_t1	608	2017	+	1111.9999999999993	297.99999999999983	894.9999999999984	242.00000000000045	0	0	0	0
trichoniscus_main_003218_t1	9	1949	+	1570.6666666666722	370.3333333333321	150.33333333333337	32.66666666666666	0	0	0	0
trichoniscus_main_003224_t1	91	2028	+	1499.0000000000023	438.9999999999991	795.3333333333329	233.66666666666694	0	0	0	0
trichoniscus_main_003226_t1	79	2016	+	1531.0000000000039	406.9999999999986	81.33333333333333	20.666666666666668	0	0	0	0
trichoniscus_main_003227_t1	76	2013	+	1520.0000000000025	417.99999999999915	762.6666666666658	203.3333333333335	2.0	0.0	2.0	0.0
trichoniscus_main_003228_t1	315	2207	+	1466.66666666667	426.3333333333321	115.66666666666669	34.33333333333333	0	0	0	0
trichoniscus_main_003229_t1	125	2062	+	1525.3333333333364	412.6666666666656	528.3333333333339	137.66666666666652	0	0	0	0
trichoniscus_main_003238_t1	80	2014	+	1516.000000000002	418.9999999999993	8.666666666666666	3.333333333333333	0	0	0	0
trichoniscus_main_003240_t1	92	2026	+	1544.6666666666727	390.3333333333317	0	0	0	0	0	0
trichoniscus_main_003244_t1	41	1972	+	1522.0000000000027	409.999999999999	372.3333333333336	101.6666666666666	0	0	0	0
trichoniscus_main_003246_t1	86	1984	+	1482.6666666666688	416.33333333333235	277.99999999999983	78.99999999999999	0	0	0	0
trichoniscus_main_003247_t1	61	1992	+	1508.000000000006	423.9999999999983	785.3333333333314	213.66666666666723	0	0	0	0
trichoniscus_main_003251_t1	56	1984	+	1547.3333333333394	381.6666666666651	220.6666666666665	46.33333333333336	0	0	0	0
trichoniscus_main_003252_t1	47	1975	+	1505.666666666668	423.3333333333326	193.66666666666663	61.333333333333364	0	0	0	0
trichoniscus_main_003253_t1	55	1944	+	1452.6666666666672	437.33333333333303	507.33333333333377	176.6666666666668	0	0	0	0
trichoniscus_main_003254_t1	32	1960	+	1529.66666666667	399.3333333333325	264.6666666666665	77.33333333333333	0	0	0	0
trichoniscus_main_003255_t1	77	2005	+	1488.0000000000014	440.99999999999926	164.33333333333331	51.66666666666668	0	0	0	0
trichoniscus_main_003256_t1	239	2128	+	1479.333333333337	410.66666666666544	46.666666666666664	13.333333333333334	0	0	0	0
trichoniscus_main_003257_t1	93	2021	+	1520.6666666666686	408.3333333333323	360.0000000000003	89.99999999999994	0	0	0	0
trichoniscus_main_003258_t1	93	1886	+	1392.0000000000039	401.9999999999989	496.0000000000005	127.99999999999989	0	0	0	0
trichoniscus_main_003259_t1	20	1948	+	1549.000000000003	379.9999999999993	1082.9999999999982	270.0000000000004	0.0	3.0	0.0	3.0
trichoniscus_main_003261_t1	310	2238	+	1490.6666666666692	438.33333333333206	157.00000000000003	43.99999999999999	0	0	0	0
trichoniscus_main_003265_t1	79	1953	+	1509.6666666666697	365.33333333333275	335.3333333333335	84.66666666666661	0	0	0	0
trichoniscus_main_003267_t1	125	2050	+	1521.3333333333353	404.666666666666	258.9999999999999	79.99999999999997	0	0	0	0
trichoniscus_main_003272_t1	150	2072	+	1467.666666666669	455.33333333333286	799.333333333333	262.66666666666674	0	0	0	0
trichoniscus_main_003275_t1	86	2008	+	1520.666666666669	402.3333333333326	56.33333333333333	12.66666666666667	0	0	0	0
trichoniscus_main_003278_t1	28	1950	+	1509.3333333333376	413.6666666666653	579.0000000000003	161.99999999999994	0	0	0	0
trichoniscus_main_003283_t1	116	2035	+	1495.0000000000023	424.9999999999988	43.0	10.999999999999998	0	0	0	0
trichoniscus_main_003284_t1	143	2062	+	1492.0000000000039	427.99999999999864	1492.0000000000039	427.99999999999864	4.0	19.0	4.0	19.0
trichoniscus_main_003285_t1	198	2117	+	1488.3333333333355	431.66666666666595	1280.3333333333335	363.6666666666662	1.0	11.0	1.0	11.0
trichoniscus_main_003288_t1	7	1924	+	1477.333333333335	439.6666666666658	0	0	0	0	0	0
trichoniscus_main_003291_t1	133	2049	+	1480.000000000003	436.9999999999987	0	0	0	0	0	0
trichoniscus_main_003295_t1	157	2073	+	1487.0000000000023	429.9999999999994	104.33333333333331	27.66666666666667	0	0	0	0
trichoniscus_main_003298_t1	245	2158	+	1488.0000000000036	425.9999999999987	619.6666666666672	160.33333333333312	0	0	0	0
trichoniscus_main_003300_t1	837	1955	+	869.6666666666655	240.33333333333374	247.3333333333332	61.6666666666667	0	0	0	0
trichoniscus_main_003310_t1	119	2029	+	1525.3333333333374	385.6666666666652	488.33333333333394	120.6666666666665	0	0	0	0
trichoniscus_main_003313_t1	178	2088	+	1491.0000000000025	419.9999999999992	0	0	0	0	0	0
trichoniscus_main_003315_t1	1741	2892	+	922.9999999999989	229.00000000000026	0	0	0	0	0	0
trichoniscus_main_003319_t1	31	1938	+	1515.3333333333362	392.66666666666583	1515.3333333333362	392.66666666666583	0	0	0	0
trichoniscus_main_003320_t1	181	2088	+	1490.6666666666692	417.33333333333223	867.9999999999987	251.00000000000045	0	0	0	0
trichoniscus_main_003321_t1	7	1914	+	1528.666666666669	379.3333333333329	16.666666666666664	4.333333333333333	0	0	0	0
trichoniscus_main_003322_t1	99	2006	+	1498.0000000000032	409.9999999999991	389.00000000000034	90.99999999999991	0	0	0	0
trichoniscus_main_003324_t1	96	2003	+	1497.000000000002	410.9999999999992	91.33333333333336	25.66666666666666	0	0	0	0
trichoniscus_main_003328_t1	263	1888	+	1293.6666666666686	332.3333333333326	191.33333333333331	57.66666666666669	0	0	0	0
trichoniscus_main_003330_t1	412	1908	+	1200.0000000000007	296.9999999999998	2.6666666666666665	0.3333333333333333	0	0	0	0
trichoniscus_main_003334_t1	526	1905	+	1099.9999999999975	280.0000000000007	620.3333333333336	162.6666666666666	0	0	0	0
trichoniscus_main_003339_t1	260	1921	+	1321.3333333333337	340.6666666666664	205.9999999999999	49.00000000000003	0	0	0	0
trichoniscus_main_003341_t1	134	2035	+	1474.6666666666695	427.33333333333275	1474.6666666666695	427.33333333333275	0	0	0	0
trichoniscus_main_003344_t1	28	1929	+	1488.3333333333378	413.66666666666544	0	0	0	0	0	0
trichoniscus_main_003345_t1	113	2014	+	1486.0000000000018	415.9999999999993	41.33333333333333	12.666666666666668	0	0	0	0
trichoniscus_main_003350_t1	40	1938	+	1502.66666666667	396.33333333333223	11.0	4.0	0	0	0	0
trichoniscus_main_003360_t1	37	1932	+	1465.000000000002	430.99999999999915	133.33333333333334	40.66666666666668	0	0	0	0
trichoniscus_main_003361_t1	169	2064	+	1493.3333333333364	402.66666666666583	396.0000000000001	110.99999999999993	0	0	0	0
trichoniscus_main_003363_t1	101	1996	+	1523.6666666666704	372.3333333333325	1327.0000000000018	316.9999999999999	7.0	8.0	7.0	8.0
trichoniscus_main_003368_t1	121	2013	+	1518.0000000000048	374.9999999999989	516.0000000000007	113.9999999999998	0	0	0	0
trichoniscus_main_003370_t1	475	2142	+	1279.6666666666677	388.33333333333246	100.33333333333334	31.666666666666664	0	0	0	0
trichoniscus_main_003374_t1	617	2383	+	1393.0000000000005	373.99999999999983	73.33333333333333	16.666666666666668	0	0	0	0
trichoniscus_main_003375_t1	195	2087	+	1500.6666666666702	392.3333333333324	333.33333333333337	89.66666666666666	0	0	0	0
trichoniscus_main_003379_t1	66	1955	+	1511.0000000000016	379.0	30.000000000000007	5.999999999999998	0	0	0	0
trichoniscus_main_003384_t1	61	1428	+	1061.6666666666647	306.3333333333335	331.6666666666667	88.33333333333333	0	0	0	0
trichoniscus_main_003390_t1	143	1874	+	1369.3333333333353	361.666666666666	56.33333333333332	15.66666666666667	0	0	0	0
trichoniscus_main_003391_t1	84	1970	+	1492.333333333335	394.6666666666662	235.99999999999991	70.0	0	0	0	0
trichoniscus_main_003392_t1	107	1993	+	1477.6666666666708	409.33333333333206	0	0	0	0	0	0
trichoniscus_main_003393_t1	98	1984	+	1462.0000000000023	424.9999999999994	115.66666666666667	31.333333333333332	0	0	0	0
trichoniscus_main_003394_t1	32	1918	+	1492.6666666666708	394.33333333333206	405.00000000000034	101.99999999999991	0	0	0	0
trichoniscus_main_003396_t1	120	2006	+	1473.3333333333371	413.6666666666655	7.0	2.0	0	0	0	0
trichoniscus_main_003398_t1	536	2416	+	1504.3333333333374	376.6666666666657	46.99999999999999	10.000000000000002	0	0	0	0
trichoniscus_main_003402_t1	74	1957	+	1503.666666666669	380.33333333333275	478.00000000000045	124.99999999999989	0	0	0	0
trichoniscus_main_003405_t1	6	1889	+	1459.0000000000036	424.99999999999864	72.0	20.999999999999993	0	0	0	0
trichoniscus_main_003407_t1	93	1976	+	1513.0000000000039	370.99999999999903	30.66666666666667	5.333333333333332	0	0	0	0
trichoniscus_main_003409_t1	497	2314	+	1395.0	422.99999999999966	96.33333333333333	29.66666666666666	0	0	0	0
trichoniscus_main_003417_t1	131	2011	+	1470.333333333337	410.6666666666656	6.0	3.0	0	0	0	0
trichoniscus_main_003418_t1	16	1896	+	1446.0000000000025	434.9999999999993	110.00000000000003	33.99999999999999	0	0	0	0
trichoniscus_main_003419_t1	258	2099	+	1428.0000000000023	413.9999999999989	275.6666666666666	78.3333333333333	0	0	0	0
trichoniscus_main_003421_t1	247	2127	+	1442.6666666666695	438.3333333333321	730.3333333333323	217.66666666666688	0	0	0	0
trichoniscus_main_003422_t1	111	1991	+	1453.000000000001	427.9999999999995	1453.000000000001	427.9999999999995	0	0	0	0
trichoniscus_main_003423_t1	136	2016	+	1482.0000000000032	398.9999999999988	44.99999999999999	12.0	0	0	0	0
trichoniscus_main_003426_t1	533	1945	+	1079.9999999999993	332.9999999999997	79.66666666666667	22.333333333333332	0	0	0	0
trichoniscus_main_003427_t1	1454	3255	+	1360.0000000000014	439.9999999999983	133.33333333333334	37.666666666666664	0	0	0	0
trichoniscus_main_003430_t1	134	2011	+	1474.3333333333358	403.66666666666544	10.333333333333334	4.666666666666666	0	0	0	0
trichoniscus_main_003445_t1	198	1973	+	1377.6666666666692	398.33333333333246	204.33333333333323	65.66666666666669	0	0	0	0
trichoniscus_main_003446_t1	6	1880	+	1476.666666666669	398.33333333333263	0	0	0	0	0	0
trichoniscus_main_003450_t1	148	2022	+	1463.6666666666697	411.33333333333206	0	0	0	0	0	0
trichoniscus_main_003454_t1	51	1922	+	1476.0000000000023	395.99999999999926	834.9999999999997	227.00000000000014	0	0	0	0
trichoniscus_main_003455_t1	489	1874	+	1085.9999999999989	299.9999999999999	342.99999999999994	89.00000000000001	0	0	0	0
trichoniscus_main_003459_t1	2836	3900	-	830.0000000000001	235.00000000000006	0	0	0	0	0	0
trichoniscus_main_003464_t1	230	1921	+	1359.6666666666672	332.3333333333331	29.000000000000004	6.999999999999999	0	0	0	0
trichoniscus_main_003466_t1	265	1938	+	1326.0000000000025	347.99999999999915	501.66666666666754	128.3333333333331	0	0	0	0
trichoniscus_main_003467_t1	628	2145	+	1192.9999999999995	325.00000000000006	1192.9999999999995	325.00000000000006	0	0	0	0
trichoniscus_main_003468_t1	74	1942	+	1451.0000000000032	417.9999999999988	15.666666666666666	2.333333333333333	0	0	0	0
trichoniscus_main_003469_t1	123	1991	+	1463.0000000000027	405.9999999999991	965.6666666666645	276.3333333333336	0	0	0	0
trichoniscus_main_003470_t1	124	1992	+	1458.3333333333367	410.66666666666566	941.6666666666647	261.3333333333337	0	0	0	0
trichoniscus_main_003472_t1	627	2495	+	1447.0000000000018	421.99999999999903	1336.0	388.99999999999955	0	0	0	0
trichoniscus_main_003474_t1	455	2053	+	1261.6666666666665	337.33333333333337	0	0	0	0	0	0
trichoniscus_main_003478_t1	111	1976	+	1505.6666666666695	360.33333333333246	214.33333333333323	49.666666666666686	0	0	0	0
trichoniscus_main_003480_t1	205	1959	+	1354.3333333333337	400.666666666666	1046.9999999999989	306.00000000000006	0	0	0	0
trichoniscus_main_003482_t1	4	1869	+	1471.666666666672	394.33333333333167	0	0	0	0	0	0
trichoniscus_main_003483_t1	69	1934	+	1480.0000000000027	385.99999999999915	215.3333333333333	57.666666666666686	0	0	0	0
trichoniscus_main_003484_t1	769	2634	+	1489.333333333338	376.66666666666544	981.9999999999976	239.00000000000057	0	0	0	0
trichoniscus_main_003485_t1	59	1921	+	1486.333333333337	376.6666666666655	213.66666666666654	56.333333333333364	0	0	0	0
trichoniscus_main_003486_t1	111	1973	+	1489.3333333333362	373.6666666666661	1466.6666666666695	369.3333333333329	2.0	4.0	2.0	4.0
trichoniscus_main_003490_t1	72	1934	+	1447.3333333333376	415.66666666666526	145.66666666666666	43.33333333333332	0	0	0	0
trichoniscus_main_003491_t1	157	2019	+	1450.0000000000027	412.99999999999903	363.3333333333333	92.66666666666666	0	0	0	0
trichoniscus_main_003494_t1	37	1896	+	1466.3333333333358	393.66666666666583	9.0	3.0	0	0	0	0
trichoniscus_main_003495_t1	179	2038	+	1465.333333333336	394.66666666666583	970.9999999999981	253.00000000000045	0	0	0	0
trichoniscus_main_003496_t1	162	2021	+	1435.0000000000011	424.9999999999999	35.33333333333333	12.666666666666668	0	0	0	0
trichoniscus_main_003497_t1	336	2195	+	1462.666666666668	397.3333333333324	143.66666666666669	39.33333333333333	0	0	0	0
trichoniscus_main_003505_t1	136	1992	+	1458.666666666668	398.3333333333327	67.0	20.000000000000004	0	0	0	0
trichoniscus_main_003506_t1	172	2016	+	1416.3333333333323	428.666666666667	32.666666666666664	12.333333333333334	0	0	0	0
trichoniscus_main_003508_t1	114	1970	+	1462.0000000000025	394.99999999999926	555.666666666667	155.3333333333333	0	0	0	0
trichoniscus_main_003509_t1	87	1943	+	1461.6666666666679	395.33333333333275	254.3333333333332	69.66666666666669	0	0	0	0
trichoniscus_main_003513_t1	9	1862	+	1427.666666666668	426.33333333333246	33.0	8.999999999999998	0	0	0	0
trichoniscus_main_003514_t1	82	1815	+	1348.6666666666683	385.3333333333326	226.33333333333326	64.66666666666667	0	0	0	0
trichoniscus_main_003521_t1	243	2096	+	1447.3333333333353	406.66666666666583	113.33333333333334	33.666666666666664	0	0	0	0
trichoniscus_main_003522_t1	748	1284	+	424.66666666666686	109.33333333333327	0	0	0	0	0	0
trichoniscus_main_003536_t1	4	1854	+	1449.0000000000025	401.9999999999987	281.66666666666663	96.33333333333329	0	0	0	0
trichoniscus_main_003537_t1	78	1928	+	1418.6666666666686	432.3333333333326	0	0	0	0	0	0
trichoniscus_main_003540_t1	108	1955	+	1475.6666666666692	372.3333333333327	1115.3333333333312	285.66666666666714	0.0	1.0	0.0	1.0
trichoniscus_main_003541_t1	126	1973	+	1459.3333333333362	388.6666666666654	65.0	18.999999999999996	0	0	0	0
trichoniscus_main_003545_t1	154	1686	+	1249.3333333333333	283.6666666666672	109.00000000000001	19.999999999999996	0	0	0	0
trichoniscus_main_003546_t1	205	2052	+	1473.0000000000032	374.99999999999903	387.3333333333335	101.66666666666661	0	0	0	0
trichoniscus_main_003552_t1	7	1851	+	1406.6666666666695	438.3333333333323	1115.9999999999989	344.9999999999994	0	0	0	0
trichoniscus_main_003555_t1	118	1575	+	1123.6666666666652	325.3333333333333	0	0	0	0	0	0
trichoniscus_main_003560_t1	53	1897	+	1433.000000000002	411.9999999999992	574.9999999999998	160.0000000000001	0	0	0	0
trichoniscus_main_003573_t1	230	2068	+	1430.333333333336	408.66666666666555	0	0	0	0	0	0
trichoniscus_main_003575_t1	10	1846	+	1451.3333333333358	384.6666666666662	229.99999999999994	46.000000000000014	0	0	0	0
trichoniscus_main_003576_t1	197	1900	+	1374.6666666666688	329.333333333333	78.33333333333334	17.666666666666668	0	0	0	0
trichoniscus_main_003577_t1	59	1894	+	1456.3333333333355	379.66666666666595	433.6666666666669	112.33333333333326	0	0	0	0
trichoniscus_main_003579_t1	201	1856	+	1307.3333333333337	348.6666666666665	217.99999999999986	61.00000000000004	0	0	0	0
trichoniscus_main_003592_t1	12	1814	+	1441.3333333333371	361.6666666666657	543.6666666666673	134.33333333333317	0	0	0	0
trichoniscus_main_003593_t1	161	1995	+	1441.6666666666692	391.33333333333195	136.33333333333334	28.66666666666666	0	0	0	0
trichoniscus_main_003594_t1	13	1845	+	1446.3333333333362	386.66666666666555	1395.6666666666686	374.3333333333325	2.0	15.0	2.0	15.0
trichoniscus_main_003595_t1	75	1907	+	1459.3333333333371	373.66666666666566	721.9999999999985	190.0000000000004	0	0	0	0
trichoniscus_main_003598_t1	1511	3343	+	1413.0000000000025	419.9999999999984	0	0	0	0	0	0
trichoniscus_main_003601_t1	407	2239	+	1393.0000000000011	439.99999999999915	0	0	0	0	0	0
trichoniscus_main_003605_t1	81	1910	+	1420.3333333333337	409.66666666666623	327.00000000000006	95.99999999999997	0	0	0	0
trichoniscus_main_003607_t1	267	1955	+	1306.333333333334	382.66666666666646	292.3333333333333	85.66666666666666	0	0	0	0
trichoniscus_main_003615_t1	192	2015	+	1456.333333333336	367.6666666666657	0	0	0	0	0	0
trichoniscus_main_003616_t1	274	2100	+	1421.0000000000016	405.9999999999989	25.33333333333333	7.666666666666667	0	0	0	0
trichoniscus_main_003618_t1	372	1514	+	883.3333333333325	238.6666666666669	73.33333333333334	19.666666666666664	0	0	0	0
trichoniscus_main_003624_t1	264	2087	+	1449.333333333338	374.66666666666515	726.9999999999989	176.0000000000003	0	0	0	0
trichoniscus_main_003625_t1	262	2085	+	1429.333333333337	394.66666666666555	368.6666666666669	105.33333333333319	0	0	0	0
trichoniscus_main_003626_t1	315	2138	+	1423.3333333333355	400.66666666666606	674.3333333333328	195.66666666666688	0	0	0	0
trichoniscus_main_003627_t1	91	1914	+	1446.3333333333337	377.66666666666646	169.66666666666666	40.33333333333333	0	0	0	0
trichoniscus_main_003628_t1	61	1884	+	1412.6666666666688	411.33333333333246	27.0	8.999999999999998	0	0	0	0
trichoniscus_main_003629_t1	85	1848	+	1347.6666666666663	416.333333333333	651.6666666666666	194.3333333333335	0.0	1.0	0	0
trichoniscus_main_003633_t1	17	1837	+	1436.6666666666683	384.33333333333286	92.0	27.999999999999996	0	0	0	0
trichoniscus_main_003634_t1	120	1349	+	980.9999999999975	249.0000000000006	79.66666666666667	19.33333333333333	0	0	0	0
trichoniscus_main_003635_t1	123	1826	+	1349.6666666666688	354.33333333333275	87.00000000000001	23.99999999999999	0	0	0	0
trichoniscus_main_003636_t1	449	2269	+	1405.3333333333344	415.66666666666646	888.6666666666658	260.33333333333354	0	0	0	0
trichoniscus_main_003639_t1	405	2225	+	1424.0000000000025	396.99999999999915	0	0	0	0	0	0
trichoniscus_main_003643_t1	62	1879	+	1467.0000000000027	350.9999999999998	129.33333333333334	32.666666666666664	0	0	0	0
trichoniscus_main_003645_t1	85	1902	+	1417.0000000000011	400.9999999999994	248.99999999999986	71.99999999999997	0	0	0	0
trichoniscus_main_003652_t1	207	2024	+	1411.0000000000014	406.99999999999943	108.00000000000003	29.999999999999993	0	0	0	0
trichoniscus_main_003654_t1	920	2737	+	1402.6666666666692	415.3333333333324	0	0	0	0	0	0
trichoniscus_main_003659_t1	253	1791	+	1226.9999999999998	311.9999999999999	0	0	0	0	0	0
trichoniscus_main_003664_t1	254	2068	+	1461.6666666666704	353.33333333333263	852.9999999999982	209.00000000000037	0	0	0	0
trichoniscus_main_003665_t1	26	1840	+	1424.6666666666692	390.33333333333206	407.66666666666697	105.33333333333326	0	0	0	0
trichoniscus_main_003670_t1	236	2047	+	1407.000000000001	404.99999999999943	1262.6666666666672	366.333333333333	0	0	0	0
trichoniscus_main_003671_t1	189	2000	+	1405.666666666671	406.33333333333155	101.33333333333334	30.66666666666666	0	0	0	0
trichoniscus_main_003672_t1	19	1734	+	1348.6666666666686	367.3333333333325	2.0	1.0	0	0	0	0
trichoniscus_main_003673_t1	212	2023	+	1431.3333333333344	380.66666666666646	112.33333333333333	31.666666666666664	0	0	0	0
trichoniscus_main_003674_t1	198	1946	+	1360.3333333333346	388.6666666666659	1320.6666666666679	374.3333333333328	0	0	0	0
trichoniscus_main_003676_t1	69	1880	+	1387.000000000002	424.9999999999988	0	0	0	0	0	0
trichoniscus_main_003677_t1	573	2375	+	1354.0000000000005	448.99999999999926	92.00000000000001	34.0	0	0	0	0
trichoniscus_main_003679_t1	138	1832	+	1311.666666666667	383.33333333333275	1311.666666666667	383.33333333333275	0	0	0	0
trichoniscus_main_003680_t1	65	1828	+	1362.6666666666672	401.33333333333235	228.0	78.00000000000001	0.0	1.0	0	0
trichoniscus_main_003681_t1	69	1877	+	1425.3333333333355	383.66666666666606	162.0	38.99999999999999	0	0	0	0
trichoniscus_main_003685_t1	188	1996	+	1395.666666666669	413.3333333333326	726.6666666666657	227.3333333333337	0	0	0	0
trichoniscus_main_003687_t1	27	1499	+	1163.3333333333326	309.6666666666667	38.333333333333336	9.666666666666666	0	0	0	0
trichoniscus_main_003690_t1	161	1966	+	1432.666666666668	373.33333333333235	448.6666666666672	112.3333333333332	0	0	0	0
trichoniscus_main_003691_t1	69	1874	+	1407.0000000000023	398.99999999999926	345.00000000000017	98.99999999999994	0	0	0	0
trichoniscus_main_003696_t1	280	1038	+	621.3333333333335	137.66666666666657	391.6666666666668	88.33333333333331	0	0	0	0
trichoniscus_main_003697_t1	135	1820	+	1300.0000000000014	385.9999999999994	35.666666666666664	9.333333333333334	0	0	0	0
trichoniscus_main_003698_t1	82	1884	+	1437.3333333333358	365.6666666666662	564.0000000000002	150.00000000000006	0	0	0	0
trichoniscus_main_003700_t1	113	1096	+	756.9999999999991	212.00000000000023	478.00000000000034	133.9999999999999	0	0	0	0
trichoniscus_main_003701_t1	122	1924	+	1424.0000000000055	378.9999999999983	233.66666666666654	57.333333333333364	0	0	0	0
trichoniscus_main_003703_t1	221	1993	+	1400.0000000000034	372.99999999999903	60.66666666666664	14.333333333333337	0	0	0	0
trichoniscus_main_003704_t1	26	1798	+	1428.3333333333362	344.6666666666665	455.00000000000057	120.99999999999983	0	0	0	0
trichoniscus_main_003706_t1	83	1882	+	1414.3333333333371	385.6666666666656	622.666666666667	178.33333333333337	0	0	0	0
trichoniscus_main_003707_t1	18	1817	+	1412.0000000000023	387.99999999999926	66.33333333333331	14.666666666666668	0	0	0	0
trichoniscus_main_003708_t1	117	1916	+	1404.6666666666686	395.3333333333328	596.3333333333336	171.66666666666677	0	0	0	0
trichoniscus_main_003719_t1	127	1839	+	1331.6666666666667	381.33333333333275	69.33333333333331	20.666666666666668	0	0	0	0
trichoniscus_main_003720_t1	99	1895	+	1450.3333333333358	346.6666666666661	383.3333333333336	84.66666666666663	1.0	0.0	0	0
trichoniscus_main_003722_t1	115	1911	+	1428.0000000000034	368.99999999999903	588.6666666666665	149.33333333333343	0	0	0	0
trichoniscus_main_003732_t1	49	1842	+	1390.666666666668	403.3333333333325	1315.0000000000018	388.9999999999991	10.5	19.5	10.5	19.5
trichoniscus_main_003741_t1	101	1891	+	1429.3333333333348	361.66666666666634	454.0000000000005	112.9999999999999	0	0	0	0
trichoniscus_main_003745_t1	297	2087	+	1414.6666666666683	376.3333333333328	293.6666666666667	84.33333333333331	0	0	0	0
trichoniscus_main_003751_t1	90	1877	+	1374.0000000000023	413.9999999999991	1213.3333333333337	364.66666666666595	0	0	0	0
trichoniscus_main_003753_t1	278	2065	+	1458.3333333333358	329.66666666666646	628.6666666666669	136.33333333333323	0	0	0	0
trichoniscus_main_003754_t1	512	2170	+	1312.0000000000007	346.9999999999998	94.00000000000003	22.999999999999993	0	0	0	0
trichoniscus_main_003756_t1	104	1891	+	1425.3333333333371	362.6666666666655	253.33333333333312	64.66666666666671	0	0	0	0
trichoniscus_main_003757_t1	138	1925	+	1415.3333333333376	372.66666666666515	1385.3333333333371	366.66666666666526	0	0	0	0
trichoniscus_main_003768_t1	103	1887	+	1391.0000000000018	393.9999999999995	119.33333333333337	24.666666666666657	0	0	0	0
trichoniscus_main_003772_t1	148	1932	+	1398.0000000000016	386.99999999999943	0	0	0	0	0	0
trichoniscus_main_003773_t1	70	1854	+	1422.3333333333371	362.6666666666657	244.9999999999998	49.0	0	0	0	0
trichoniscus_main_003786_t1	97	1878	+	1373.6666666666686	408.3333333333325	13.333333333333332	4.666666666666666	0	0	0	0
trichoniscus_main_003790_t1	218	1996	+	1353.0000000000027	425.9999999999989	392.0000000000003	117.99999999999993	0	0	0	0
trichoniscus_main_003794_t1	479	2032	+	1212.333333333333	341.66666666666634	363.3333333333335	107.6666666666666	0	0	0	0
trichoniscus_main_003796_t1	453	2231	+	1367.6666666666672	411.33333333333235	0	0	0	0	0	0
trichoniscus_main_003801_t1	27	1802	+	1404.000000000003	371.99999999999903	59.99999999999999	15.0	0	0	0	0
trichoniscus_main_003802_t1	76	1851	+	1400.6666666666683	375.3333333333328	896.6666666666655	246.33333333333363	0	0	0	0
trichoniscus_main_003804_t1	148	1923	+	1409.6666666666706	366.3333333333318	253.99999999999983	55.0	0	0	0	0
trichoniscus_main_003810_t1	15	1787	+	1390.3333333333353	382.6666666666657	1001.9999999999974	279.0000000000005	0	0	0	0
trichoniscus_main_003811_t1	36	1808	+	1436.6666666666706	336.33333333333286	777.6666666666654	182.33333333333357	0	0	0	0
trichoniscus_main_003812_t1	231	2003	+	1344.6666666666674	428.33333333333275	1032.6666666666652	335.333333333333	0	0	0	0
trichoniscus_main_003814_t1	185	1957	+	1394.3333333333355	378.66666666666583	33.0	12.0	0	0	0	0
trichoniscus_main_003815_t1	92	1864	+	1401.3333333333362	371.6666666666655	148.33333333333334	34.666666666666664	0	0	0	0
trichoniscus_main_003817_t1	113	1837	+	1339.000000000001	385.9999999999996	42.33333333333333	11.666666666666668	0	0	0	0
trichoniscus_main_003818_t1	96	1868	+	1418.3333333333353	354.6666666666664	258.33333333333314	62.666666666666714	0	0	0	0
trichoniscus_main_003826_t1	241	2010	+	1366.3333333333353	403.66666666666566	1217.333333333334	363.6666666666659	0	0	0	0
trichoniscus_main_003827_t1	38	1807	+	1425.0000000000043	344.99999999999903	942.9999999999973	233.00000000000065	0	0	0	0
trichoniscus_main_003836_t1	176	1942	+	1364.0000000000005	402.9999999999993	11.0	3.9999999999999996	0	0	0	0
trichoniscus_main_003837_t1	39	1805	+	1393.6666666666692	373.33333333333235	611.3333333333331	171.66666666666686	0	0	0	0
trichoniscus_main_003840_t1	132	1898	+	1398.000000000003	368.99999999999915	0	0	0	0	0	0
trichoniscus_main_003841_t1	49	1815	+	1395.0000000000018	371.9999999999992	404.3333333333336	111.66666666666659	0	0	0	0
trichoniscus_main_003848_t1	60	1823	+	1384.9999999999998	379.0	49.333333333333336	13.666666666666666	0	0	0	0
trichoniscus_main_003853_t1	160	1923	+	1379.0000000000018	384.999999999999	934.3333333333312	265.666666666667	0	0	0	0
trichoniscus_main_003855_t1	284	2047	+	1374.6666666666686	389.33333333333275	573.3333333333337	149.66666666666663	0	0	0	0
trichoniscus_main_003856_t1	238	1902	+	1294.3333333333346	370.6666666666659	168.3333333333333	50.66666666666669	0	0	0	0
trichoniscus_main_003861_t1	12	1772	+	1399.6666666666692	361.33333333333275	263.33333333333314	69.6666666666667	0	0	0	0
trichoniscus_main_003863_t1	18	1778	+	1377.3333333333337	383.66666666666634	345.00000000000006	107.99999999999997	0	0	0	0
trichoniscus_main_003868_t1	343	1947	+	1275.000000000002	329.9999999999995	85.33333333333333	19.666666666666668	0	0	0	0
trichoniscus_main_003872_t1	54	1292	+	961.9999999999981	277.0000000000003	61.333333333333336	13.666666666666666	0	0	0	0
trichoniscus_main_003875_t1	208	1965	+	1366.0000000000007	391.9999999999994	274.6666666666667	82.3333333333333	0	0	0	0
trichoniscus_main_003877_t1	46	1800	+	1351.6666666666656	403.3333333333333	0	0	0	0	0	0
trichoniscus_main_003883_t1	193	1950	+	1319.6666666666677	438.33333333333275	0	0	0	0	0	0
trichoniscus_main_003891_t1	471	1691	+	956.3333333333316	264.6666666666671	121.00000000000004	31.999999999999986	0	0	0	0
trichoniscus_main_003898_t1	268	1980	+	1403.999999999999	309.00000000000034	1024.6666666666647	253.3333333333336	1.0	2.0	1.0	2.0
trichoniscus_main_003899_t1	253	2007	+	1370.6666666666695	384.3333333333323	760.9999999999991	211.00000000000037	0	0	0	0
trichoniscus_main_003900_t1	427	1389	+	729.6666666666669	230.3333333333332	402.0000000000001	122.99999999999987	0	0	0	0
trichoniscus_main_003905_t1	40	1794	+	1382.6666666666679	372.333333333333	58.66666666666666	19.333333333333336	0	0	0	0
trichoniscus_main_003908_t1	602	1756	+	894.6666666666649	260.33333333333366	0	0	0	0	0	0
trichoniscus_main_003927_t1	232	1980	+	1373.6666666666686	375.3333333333323	0	0	0	0	0	0
trichoniscus_main_003928_t1	167	1915	+	1377.6666666666679	371.3333333333329	78.33333333333334	20.666666666666664	0	0	0	0
trichoniscus_main_003933_t1	138	1820	+	1297.666666666667	385.33333333333303	104.66666666666667	30.333333333333325	0	0	0	0
trichoniscus_main_003936_t1	311	1926	+	1247.3333333333337	366.6666666666665	275.33333333333326	84.66666666666666	0	0	0	0
trichoniscus_main_003938_t1	452	1747	+	1031.999999999998	264.0000000000002	418.33333333333366	94.66666666666667	0	0	0	0
trichoniscus_main_003942_t1	329	1213	+	690.9999999999999	194.00000000000006	445.33333333333354	127.6666666666666	0	0	0	0
trichoniscus_main_003944_t1	99	1844	+	1371.6666666666679	374.33333333333263	111.0	29.999999999999996	0	0	0	0
trichoniscus_main_003945_t1	106	1851	+	1372.6666666666692	373.3333333333323	10.999999999999998	4.0	0	0	0	0
trichoniscus_main_003949_t1	47	1789	+	1348.3333333333326	394.6666666666667	19.333333333333332	4.666666666666666	0	0	0	0
trichoniscus_main_003951_t1	123	1865	+	1370.0000000000016	372.9999999999994	216.33333333333323	59.6666666666667	0	0	0	0
trichoniscus_main_003954_t1	169	1803	+	1282.0000000000011	352.9999999999994	651.9999999999997	179.00000000000009	0	0	0	0
trichoniscus_main_003955_t1	604	2292	+	1325.0000000000018	363.99999999999943	1092.9999999999995	304.9999999999996	1.0	4.0	1.0	4.0
trichoniscus_main_003956_t1	106	1533	+	1115.6666666666665	312.3333333333334	0	0	0	0	0	0
trichoniscus_main_003960_t1	158	1900	+	1350.666666666666	392.3333333333334	0	0	0	0	0	0
trichoniscus_main_003962_t1	773	2515	+	1357.666666666669	385.33333333333275	1057.999999999998	298.0	0	0	0	0
trichoniscus_main_003969_t1	40	1779	+	1349.3333333333348	390.6666666666662	901.6666666666653	256.33333333333366	0	0	0	0
trichoniscus_main_003970_t1	145	1884	+	1363.000000000001	376.99999999999983	187.33333333333326	52.66666666666669	0	0	0	0
trichoniscus_main_003971_t1	190	1929	+	1375.3333333333346	364.66666666666634	462.33333333333366	122.66666666666656	0	0	0	0
trichoniscus_main_003977_t1	61	1800	+	1364.0000000000011	375.99999999999926	21.666666666666668	5.333333333333333	0	0	0	0
trichoniscus_main_003978_t1	72	1811	+	1375.0000000000014	364.99999999999955	144.33333333333334	41.66666666666667	0	0	0	0
trichoniscus_main_003995_t1	83	1735	+	1292.0000000000002	360.9999999999997	333.66666666666663	92.33333333333333	0	0	0	0
trichoniscus_main_003997_t1	46	1779	+	1354.6666666666677	379.33333333333246	11.666666666666666	3.333333333333333	0	0	0	0
trichoniscus_main_003999_t1	61	1794	+	1350.3333333333346	383.66666666666606	2.6666666666666665	0.3333333333333333	0	0	0	0
trichoniscus_main_004002_t1	103	1836	+	1370.0000000000011	363.9999999999995	740.9999999999994	201.00000000000017	0	0	0	0
trichoniscus_main_004003_t1	111	1679	+	1215.9999999999989	352.9999999999999	952.3333333333309	274.6666666666673	0	0	0	0
trichoniscus_main_004007_t1	66	1796	+	1360.3333333333364	370.6666666666657	9.0	3.0	0	0	0	0
trichoniscus_main_004011_t1	102	1832	+	1352.0000000000007	378.9999999999996	86.66666666666667	21.333333333333332	0	0	0	0
trichoniscus_main_004018_t1	170	1789	+	1276.3333333333337	343.66666666666595	9.666666666666666	2.333333333333333	0	0	0	0
trichoniscus_main_004019_t1	58	1785	+	1365.666666666669	362.33333333333275	830.3333333333319	222.6666666666671	0	0	0	0
trichoniscus_main_004024_t1	108	1802	+	1319.333333333334	375.66666666666623	643.333333333333	178.66666666666688	0.0	2.0	0.0	2.0
trichoniscus_main_004028_t1	57	1784	+	1352.666666666668	375.33333333333275	2.6666666666666665	0.3333333333333333	0	0	0	0
trichoniscus_main_004029_t1	219	1946	+	1333.0000000000007	394.99999999999943	0	0	0	0	0	0
trichoniscus_main_004031_t1	92	1771	+	1348.000000000001	331.9999999999998	65.66666666666666	15.333333333333334	0	0	0	0
trichoniscus_main_004035_t1	146	1870	+	1383.66666666667	341.33333333333263	67.0	20.0	0	0	0	0
trichoniscus_main_004040_t1	272	1996	+	1367.0000000000018	357.99999999999926	0	0	0	0	0	0
trichoniscus_main_004047_t1	63	1784	+	1346.000000000001	375.99999999999886	217.66666666666669	70.33333333333333	0	0	0	0
trichoniscus_main_004048_t1	42	1763	+	1361.3333333333358	360.6666666666658	67.66666666666666	16.333333333333332	0	0	0	0
trichoniscus_main_004049_t1	132	1853	+	1356.000000000003	365.9999999999989	871.6666666666652	226.33333333333383	0	0	0	0
trichoniscus_main_004050_t1	67	1788	+	1313.6666666666679	408.33333333333246	349.00000000000006	106.99999999999997	0	0	0	0
trichoniscus_main_004051_t1	332	1918	+	1261.6666666666695	325.33333333333275	50.66666666666666	9.333333333333332	0	0	0	0
trichoniscus_main_004052_t1	92	1813	+	1339.6666666666674	382.3333333333327	56.333333333333336	15.666666666666668	0	0	0	0
trichoniscus_main_004055_t1	51	1772	+	1336.6666666666677	385.333333333333	189.33333333333323	47.6666666666667	0	0	0	0
trichoniscus_main_004056_t1	205	1818	+	1274.666666666667	339.3333333333333	0	0	0	0	0	0
trichoniscus_main_004063_t1	41	1761	+	1340.3333333333344	378.66666666666583	7.0	2.0	0	0	0	0
trichoniscus_main_004064_t1	23	1741	+	1341.3333333333353	377.6666666666658	480.00000000000034	137.99999999999994	0	0	0	0
trichoniscus_main_004066_t1	112	1824	+	1352.3333333333346	360.66666666666606	165.33333333333334	44.666666666666664	0	0	0	0
trichoniscus_main_004067_t1	62	1780	+	1335.3333333333346	383.666666666666	61.66666666666666	13.333333333333336	0	0	0	0
trichoniscus_main_004076_t1	79	1794	+	1317.0	398.99999999999955	712.6666666666664	214.33333333333343	0	0	0	0
trichoniscus_main_004078_t1	94	1809	+	1306.666666666668	409.33333333333223	426.33333333333377	131.66666666666657	0	0	0	0
trichoniscus_main_004079_t1	435	2150	+	1377.333333333336	338.66666666666606	0	0	0	0	0	0
trichoniscus_main_004082_t1	243	1958	+	1347.3333333333346	368.66666666666595	168.66666666666669	35.33333333333333	0	0	0	0
trichoniscus_main_004083_t1	23	1738	+	1358.3333333333348	357.6666666666662	0	0	0	0	0	0
trichoniscus_main_004086_t1	211	1923	+	1367.3333333333358	345.6666666666661	4.666666666666666	1.3333333333333333	0	0	0	0
trichoniscus_main_004088_t1	60	1772	+	1361.3333333333342	351.66666666666623	292.99999999999983	70.00000000000003	0	0	0	0
trichoniscus_main_004098_t1	917	1713	+	645.9999999999998	148.99999999999997	0	0	0	0	0	0
trichoniscus_main_004099_t1	99	1712	+	1252.3333333333335	361.6666666666664	351.0000000000001	104.99999999999994	0	0	0	0
trichoniscus_main_004103_t1	142	1851	+	1366.333333333335	343.6666666666662	153.00000000000003	38.99999999999999	0	0	0	0
trichoniscus_main_004104_t1	36	1745	+	1359.0000000000023	350.9999999999992	102.33333333333334	26.666666666666664	0	0	0	0
trichoniscus_main_004107_t1	416	1681	+	1019.3333333333309	246.66666666666725	164.99999999999997	42.00000000000001	0	0	0	0
trichoniscus_main_004116_t1	273	1790	+	1180.9999999999989	337.00000000000006	439.33333333333366	127.66666666666656	0	0	0	0
trichoniscus_main_004120_t1	109	1780	+	1323.6666666666672	347.33333333333314	81.66666666666667	20.33333333333333	0	0	0	0
trichoniscus_main_004121_t1	103	1809	+	1351.3333333333344	355.66666666666634	49.0	14.0	0	0	0	0
trichoniscus_main_004122_t1	82	1788	+	1335.333333333335	371.66666666666583	427.0000000000002	112.99999999999994	0	0	0	0
trichoniscus_main_004131_t1	247	1869	+	1263.000000000001	359.99999999999955	0	0	0	0	0	0
trichoniscus_main_004132_t1	107	1810	+	1311.0000000000018	392.9999999999994	266.3333333333333	81.66666666666664	0	0	0	0
trichoniscus_main_004134_t1	496	2199	+	1338.0000000000002	365.99999999999966	203.66666666666663	69.33333333333334	0	0	0	0
trichoniscus_main_004140_t1	43	1743	+	1369.3333333333344	331.66666666666634	33.666666666666664	11.333333333333334	0	0	0	0
trichoniscus_main_004141_t1	277	1806	+	1198.9999999999995	330.9999999999997	85.33333333333333	19.666666666666668	0	0	0	0
trichoniscus_main_004143_t1	91	1791	+	1336.3333333333358	364.66666666666544	1207.3333333333348	331.66666666666583	0	0	0	0
trichoniscus_main_004144_t1	2	1702	+	1310.3333333333328	390.66666666666634	48.99999999999999	14.000000000000002	0	0	0	0
trichoniscus_main_004149_t1	135	1835	+	1321.6666666666677	379.3333333333326	1321.6666666666677	379.3333333333326	4.0	24.0	4.0	24.0
trichoniscus_main_004158_t1	336	1904	+	1198.9999999999995	369.9999999999996	29.0	7.0	0	0	0	0
trichoniscus_main_004159_t1	206	1903	+	1315.333333333333	382.6666666666661	11.0	4.0	0	0	0	0
trichoniscus_main_004165_t1	19	1641	+	1324.000000000002	299.0000000000001	0	0	0	0	0	0
trichoniscus_main_004166_t1	66	1760	+	1312.666666666667	382.33333333333314	210.99999999999994	64.99999999999999	0	0	0	0
trichoniscus_main_004167_t1	26	1720	+	1343.6666666666686	351.33333333333263	0	0	0	0	0	0
trichoniscus_main_004175_t1	260	1795	+	1231.6666666666654	304.3333333333337	219.3333333333332	50.66666666666669	0	0	0	0
trichoniscus_main_004179_t1	222	1718	+	1160.3333333333326	336.6666666666665	170.33333333333331	48.666666666666686	0	0	0	0
trichoniscus_main_004180_t1	120	1811	+	1315.3333333333342	376.6666666666661	1276.0000000000007	364.9999999999996	0.0	3.0	0.0	3.0
trichoniscus_main_004182_t1	286	1977	+	1302.9999999999995	388.99999999999903	119.66666666666667	36.333333333333336	0	0	0	0
trichoniscus_main_004184_t1	18	1709	+	1316.3333333333346	375.6666666666656	116.66666666666673	30.333333333333318	0	0	0	0
trichoniscus_main_004194_t1	159	1649	+	1162.333333333333	328.6666666666665	165.33333333333334	53.66666666666668	0	0	0	0
trichoniscus_main_004195_t1	94	1782	+	1345.333333333334	343.66666666666646	158.0	36.99999999999999	0	0	0	0
trichoniscus_main_004196_t1	40	1728	+	1331.3333333333358	357.6666666666658	0	0	0	0	0	0
trichoniscus_main_004199_t1	150	1802	+	1303.3333333333342	349.666666666666	44.66666666666666	9.333333333333334	0	0	0	0
trichoniscus_main_004205_t1	33	1718	+	1332.3333333333346	353.6666666666663	26.333333333333336	6.666666666666665	0	0	0	0
trichoniscus_main_004206_t1	36	1721	+	1359.3333333333355	326.6666666666663	669.9999999999993	167.0000000000002	0	0	0	0
trichoniscus_main_004214_t1	137	1744	+	1282.0000000000005	325.9999999999999	632.0	156.99999999999994	3.0	0.0	0	0
trichoniscus_main_004221_t1	85	1767	+	1340.3333333333344	342.66666666666634	742.9999999999992	190.00000000000023	0	0	0	0
trichoniscus_main_004222_t1	57	1739	+	1348.6666666666702	334.33333333333223	396.33333333333394	86.66666666666654	0	0	0	0
trichoniscus_main_004227_t1	100	1782	+	1345.0000000000007	337.9999999999998	205.3333333333333	52.66666666666668	0	0	0	0
trichoniscus_main_004228_t1	152	1834	+	1311.0000000000016	371.9999999999993	244.6666666666666	70.33333333333333	0	0	0	0
trichoniscus_main_004232_t1	267	1949	+	1306.3333333333348	376.6666666666662	262.99999999999983	73.00000000000007	0	0	0	0
trichoniscus_main_004235_t1	111	1763	+	1282.3333333333333	370.66666666666623	0	0	0	0	0	0
trichoniscus_main_004241_t1	329	1681	+	1044.6666666666652	308.3333333333332	0	0	0	0	0	0
trichoniscus_main_004245_t1	233	1912	+	1347.0000000000016	332.99999999999966	270.9999999999999	71.0	0	0	0	0
trichoniscus_main_004247_t1	65	1744	+	1340.0000000000007	328.00000000000006	0	0	0	0	0	0
trichoniscus_main_004252_t1	408	1679	+	996.9999999999978	275.00000000000034	44.666666666666664	9.333333333333332	0	0	0	0
trichoniscus_main_004253_t1	13	1689	+	1307.0	370.0	54.33333333333333	14.666666666666671	0	0	0	0
trichoniscus_main_004255_t1	57	1733	+	1330.0000000000005	346.99999999999994	96.0	24.0	0	0	0	0
trichoniscus_main_004262_t1	215	1891	+	1332.0000000000025	344.9999999999991	376.00000000000034	94.9999999999999	0	0	0	0
trichoniscus_main_004267_t1	622	1929	+	977.9999999999981	330.0000000000001	0	0	0	0	0	0
trichoniscus_main_004269_t1	300	1832	+	1182.9999999999998	337.9999999999998	792.666666666666	227.33333333333354	0	0	0	0
trichoniscus_main_004270_t1	32	1705	+	1304.6666666666672	369.3333333333329	642.6666666666667	182.33333333333334	0	0	0	0
trichoniscus_main_004271_t1	74	1747	+	1267.6666666666665	406.3333333333326	512.3333333333337	156.6666666666667	0	0	0	0
trichoniscus_main_004272_t1	270	1928	+	1264.6666666666672	394.3333333333325	586.0000000000001	191.0000000000001	0	0	0	0
trichoniscus_main_004274_t1	1625	2830	+	962.6666666666647	243.33333333333385	0	0	0	0	0	0
trichoniscus_main_004280_t1	54	1724	+	1290.6666666666677	380.33333333333275	66.66666666666666	20.333333333333336	0	0	0	0
trichoniscus_main_004289_t1	63	1730	+	1333.3333333333346	334.6666666666664	604.9999999999998	157.00000000000009	0	0	0	0
trichoniscus_main_004292_t1	145	1812	+	1301.6666666666677	366.33333333333235	300.3333333333333	77.66666666666666	0	0	0	0
trichoniscus_main_004295_t1	73	1740	+	1284.0000000000005	383.9999999999995	676.9999999999997	199.0000000000002	0	0	0	0
trichoniscus_main_004297_t1	77	1744	+	1304.0000000000007	363.9999999999995	4.666666666666666	1.3333333333333333	0	0	0	0
trichoniscus_main_004298_t1	103	1770	+	1297.3333333333335	370.6666666666666	12.333333333333332	2.6666666666666665	0	0	0	0
trichoniscus_main_004306_t1	44	1672	+	1288.3333333333346	340.66666666666583	1087.9999999999989	283.0000000000002	0	0	0	0
trichoniscus_main_004308_t1	115	1779	+	1325.333333333334	339.6666666666665	1325.333333333334	339.6666666666665	1.0	0.0	1.0	0.0
trichoniscus_main_004309_t1	111	1025	+	717.3333333333329	197.6666666666668	8.666666666666666	3.333333333333333	0	0	0	0
trichoniscus_main_004317_t1	268	1908	+	1287.000000000002	353.99999999999886	9.333333333333332	2.6666666666666665	0	0	0	0
trichoniscus_main_004320_t1	175	1836	+	1249.333333333334	412.6666666666663	343.66666666666686	109.3333333333332	1.0	0.0	0	0
trichoniscus_main_004321_t1	302	1885	+	1231.0000000000005	352.9999999999994	745.6666666666657	211.33333333333363	0	0	0	0
trichoniscus_main_004322_t1	82	1743	+	1308.666666666667	353.3333333333332	133.66666666666669	34.33333333333333	0	0	0	0
trichoniscus_main_004323_t1	9	1670	+	1291.3333333333344	370.66666666666583	345.6666666666668	101.33333333333326	0	0	0	0
trichoniscus_main_004328_t1	203	1721	+	1197.9999999999993	320.00000000000006	14.666666666666666	3.3333333333333335	0	0	0	0
trichoniscus_main_004332_t1	124	1698	+	1233.0	341.9999999999996	328.3333333333333	91.66666666666666	0	0	0	0
trichoniscus_main_004333_t1	125	1783	+	1279.6666666666674	379.33333333333275	117.66666666666669	32.33333333333333	0	0	0	0
trichoniscus_main_004337_t1	296	1690	+	1084.6666666666652	310.33333333333286	0	0	0	0	0	0
trichoniscus_main_004340_t1	1073	1462	-	302.99999999999994	83.99999999999999	8.666666666666666	3.333333333333333	0	0	0	0
trichoniscus_main_004346_t1	199	1761	+	1205.9999999999998	356.9999999999997	321.3333333333334	89.66666666666663	0	0	0	0
trichoniscus_main_004351_t1	559	1731	+	909.3333333333318	263.66666666666697	135.33333333333334	35.666666666666664	0	0	0	0
trichoniscus_main_004353_t1	474	1670	+	935.9999999999984	258.00000000000045	0	0	0	0	0	0
trichoniscus_main_004356_t1	119	1771	+	1290.0000000000011	362.99999999999926	137.66666666666666	39.33333333333335	0	0	0	0
trichoniscus_main_004371_t1	75	1724	+	1264.6666666666672	385.33333333333263	1264.6666666666672	385.33333333333263	1.0	9.0	1.0	9.0
trichoniscus_main_004375_t1	653	2302	+	1351.3333333333344	298.666666666667	459.3333333333337	101.66666666666661	3.0	1.0	3.0	1.0
trichoniscus_main_004382_t1	221	1705	+	1164.6666666666663	320.33333333333303	68.33333333333333	18.666666666666664	0	0	0	0
trichoniscus_main_004384_t1	265	1590	+	1025.9999999999968	300.0000000000001	0	0	0	0	0	0
trichoniscus_main_004390_t1	69	1715	+	1271.9999999999995	374.9999999999996	0	0	0	0	0	0
trichoniscus_main_004397_t1	602	1645	+	824.3333333333322	219.66666666666697	401.666666666667	108.33333333333323	0	0	0	0
trichoniscus_main_004400_t1	372	1784	+	1116.9999999999984	296.00000000000045	112.66666666666669	25.33333333333333	0	0	0	0
trichoniscus_main_004401_t1	224	1867	+	1288.666666666666	355.3333333333334	92.66666666666667	24.33333333333333	0	0	0	0
trichoniscus_main_004406_t1	615	1643	+	820.999999999998	208.00000000000045	5.333333333333333	0.6666666666666666	0	0	0	0
trichoniscus_main_004408_t1	66	1706	+	1287.3333333333342	353.66666666666623	77.00000000000001	22.0	0	0	0	0
trichoniscus_main_004410_t1	97	1731	+	1279.6666666666674	355.3333333333329	395.0000000000001	102.99999999999996	0	0	0	0
trichoniscus_main_004411_t1	83	1717	+	1295.0000000000014	339.99999999999955	92.0	21.999999999999996	0	0	0	0
trichoniscus_main_004413_t1	177	1817	+	1276.6666666666672	364.3333333333328	702.333333333333	209.66666666666688	0	0	0	0
trichoniscus_main_004415_t1	33	1601	+	1243.3333333333355	325.666666666666	0	0	0	0	0	0
trichoniscus_main_004417_t1	106	1746	+	1286.3333333333335	354.6666666666663	1184.3333333333314	324.6666666666667	0	0	0	0
trichoniscus_main_004422_t1	97	1737	+	1271.6666666666674	369.33333333333286	65.33333333333334	18.666666666666668	0	0	0	0
trichoniscus_main_004424_t1	8	1648	+	1286.3333333333346	354.66666666666606	674.3333333333325	192.66666666666697	0	0	0	0
trichoniscus_main_004431_t1	38	1675	+	1292.3333333333342	345.6666666666663	78.33333333333334	17.666666666666664	0	0	0	0
trichoniscus_main_004432_t1	52	1689	+	1293.333333333335	344.6666666666659	91.00000000000003	19.999999999999993	0	0	0	0
trichoniscus_main_004433_t1	34	1671	+	1295.000000000002	342.99999999999915	503.3333333333339	138.66666666666663	0	0	0	0
trichoniscus_main_004435_t1	48	1685	+	1321.6666666666677	316.3333333333331	85.33333333333333	22.666666666666664	0	0	0	0
trichoniscus_main_004437_t1	188	1825	+	1320.3333333333333	317.66666666666674	14.999999999999998	3.0000000000000004	0	0	0	0
trichoniscus_main_004441_t1	64	1701	+	1282.6666666666667	355.33333333333314	824.9999999999991	231.00000000000026	0.0	11.0	0.0	11.0
trichoniscus_main_004447_t1	183	1820	+	1274.6666666666663	363.3333333333334	171.6666666666666	44.33333333333334	0	0	0	0
trichoniscus_main_004448_t1	95	1732	+	1304.0000000000011	333.9999999999998	235.3333333333331	52.66666666666671	0	0	0	0
trichoniscus_main_004458_t1	77	1713	+	1309.6666666666679	325.3333333333332	173.99999999999994	39.000000000000014	0	0	0	0
trichoniscus_main_004460_t1	64	1698	+	1284.333333333334	350.6666666666664	107.66666666666667	33.333333333333336	0	0	0	0
trichoniscus_main_004463_t1	523	1755	+	978.9999999999978	254.00000000000054	0	0	0	0	0	0
trichoniscus_main_004467_t1	434	2068	+	1266.6666666666677	368.33333333333206	501.33333333333405	140.6666666666665	0	0	0	0
trichoniscus_main_004469_t1	346	1968	+	1252.3333333333335	370.6666666666663	0	0	0	0	0	0
trichoniscus_main_004477_t1	53	1684	+	1286.6666666666674	345.3333333333328	339.3333333333336	92.66666666666659	0	0	0	0
trichoniscus_main_004478_t1	464	2095	+	1304.6666666666686	327.3333333333328	3.0	0.0	0	0	0	0
trichoniscus_main_004479_t1	148	1776	+	1270.3333333333344	358.6666666666664	176.6666666666667	54.33333333333332	0	0	0	0
trichoniscus_main_004481_t1	188	1813	+	1262.9999999999998	362.99999999999994	1114.3333333333321	325.6666666666667	0	0	0	0
trichoniscus_main_004483_t1	449	1969	+	1203.6666666666658	317.3333333333334	265.6666666666665	67.33333333333336	0	0	0	0
trichoniscus_main_004490_t1	226	1764	+	1170.3333333333342	368.66666666666595	211.3333333333333	55.666666666666686	0	0	0	0
trichoniscus_main_004496_t1	94	1722	+	1280.6666666666683	348.3333333333325	361.6666666666668	91.3333333333333	0	0	0	0
trichoniscus_main_004497_t1	115	1743	+	1259.3333333333346	369.6666666666666	31.333333333333332	7.666666666666666	0	0	0	0
trichoniscus_main_004499_t1	55	1626	+	1243.3333333333342	328.66666666666623	725.9999999999993	192.00000000000023	0	0	0	0
trichoniscus_main_004500_t1	151	1767	+	1268.333333333334	348.66666666666623	0	0	0	0	0	0
trichoniscus_main_004505_t1	98	1726	+	1264.6666666666679	364.33333333333235	108.66666666666669	41.333333333333336	0	0	0	0
trichoniscus_main_004506_t1	702	2330	+	1251.3333333333333	377.6666666666659	0	0	0	0	0	0
trichoniscus_main_004513_t1	44	1669	+	1280.0000000000011	345.99999999999943	36.333333333333336	11.666666666666666	0	0	0	0
trichoniscus_main_004515_t1	110	1735	+	1269.3333333333337	356.6666666666662	2.6666666666666665	0.3333333333333333	0	0	0	0
trichoniscus_main_004519_t1	108	1733	+	1272.3333333333335	353.6666666666664	999.9999999999985	281.0	0	0	0	0
trichoniscus_main_004520_t1	105	1721	+	1288.0000000000014	328.99999999999955	618.6666666666667	155.33333333333337	0	0	0	0
trichoniscus_main_004521_t1	104	952	+	674.3333333333333	174.66666666666669	0	0	0	0	0	0
trichoniscus_main_004526_t1	223	1848	+	1258.3333333333326	367.66666666666663	662.9999999999995	195.0000000000002	0	0	0	0
trichoniscus_main_004535_t1	171	1709	+	1219.3333333333326	319.66666666666686	182.99999999999997	54.00000000000001	0	0	0	0
trichoniscus_main_004536_t1	129	1751	+	1258.0000000000011	364.9999999999994	262.3333333333333	76.66666666666663	0	0	0	0
trichoniscus_main_004537_t1	124	1746	+	1305.0	318.0000000000001	280.9999999999999	67.00000000000003	0	0	0	0
trichoniscus_main_004543_t1	11	495	+	393.33333333333354	89.66666666666661	2.0	1.0	0	0	0	0
trichoniscus_main_004546_t1	40	1659	+	1244.0000000000002	375.99999999999926	213.66666666666657	59.33333333333337	0	0	0	0
trichoniscus_main_004549_t1	135	1754	+	1304.6666666666677	315.33333333333314	831.3333333333323	188.66666666666686	0	0	0	0
trichoniscus_main_004550_t1	57	1676	+	1289.6666666666672	330.3333333333331	379.00000000000034	100.99999999999984	0	0	0	0
trichoniscus_main_004553_t1	200	1819	+	1266.3333333333335	353.66666666666646	186.99999999999997	59.000000000000014	0	0	0	0
trichoniscus_main_004556_t1	90	1697	+	1230.3333333333337	377.66666666666595	124.00000000000001	44.0	0	0	0	0
trichoniscus_main_004559_t1	158	1705	+	1242.3333333333335	305.66666666666663	73.33333333333331	16.66666666666667	0	0	0	0
trichoniscus_main_004560_t1	463	2082	+	1226.3333333333328	393.6666666666657	2.0	1.0	0	0	0	0
trichoniscus_main_004566_t1	56	1672	+	1255.9999999999995	361.0	92.33333333333334	30.66666666666666	0	0	0	0
trichoniscus_main_004567_t1	23	1639	+	1288.3333333333348	328.6666666666662	86.00000000000001	21.999999999999996	0	0	0	0
trichoniscus_main_004568_t1	97	1713	+	1289.3333333333342	327.66666666666623	351.0	95.99999999999999	0	0	0	0
trichoniscus_main_004569_t1	39	1655	+	1298.6666666666674	318.33333333333326	318.6666666666667	77.33333333333333	0.0	2.0	0.0	2.0
trichoniscus_main_004570_t1	537	1772	+	973.6666666666637	262.33333333333405	973.6666666666637	262.33333333333405	0.0	4.0	0.0	4.0
trichoniscus_main_004573_t1	141	1625	+	1168.666666666666	316.33333333333337	25.333333333333332	7.666666666666666	0	0	0	0
trichoniscus_main_004577_t1	279	1895	+	1292.333333333335	324.6666666666662	369.0000000000002	80.99999999999994	0	0	0	0
trichoniscus_main_004578_t1	116	1732	+	1315.9999999999998	301.00000000000034	0	0	0	0	0	0
trichoniscus_main_004579_t1	249	1865	+	1310.000000000001	306.99999999999983	574.0000000000001	143.0	0	0	0	0
trichoniscus_main_004587_t1	324	1937	+	1276.6666666666663	337.3333333333335	0	0	0	0	0	0
trichoniscus_main_004595_t1	73	1686	+	1278.0000000000005	335.9999999999997	370.0000000000002	91.99999999999994	0	0	0	0
trichoniscus_main_004601_t1	46	1656	+	1245.0000000000002	365.9999999999991	678.9999999999997	191.0000000000002	0	0	0	0
trichoniscus_main_004607_t1	324	1685	+	1045.9999999999984	315.9999999999997	229.3333333333333	64.66666666666669	0	0	0	0
trichoniscus_main_004610_t1	119	1729	+	1255.9999999999998	354.99999999999983	432.0000000000003	119.99999999999986	0	0	0	0
trichoniscus_main_004624_t1	19	1626	+	1281.6666666666674	326.33333333333314	842.3333333333327	213.6666666666669	0	0	0	0
trichoniscus_main_004629_t1	595	1812	+	948.3333333333317	269.6666666666669	82.66666666666666	22.333333333333332	0	0	0	0
trichoniscus_main_004631_t1	278	1887	+	1243.6666666666654	364.3333333333335	134.0	40.00000000000001	0	0	0	0
trichoniscus_main_004633_t1	125	1732	+	1270.6666666666672	337.3333333333331	297.66666666666674	77.33333333333329	0	0	0	0
trichoniscus_main_004635_t1	112	1638	+	1198.3333333333335	328.66666666666623	10.666666666666666	1.3333333333333333	0	0	0	0
trichoniscus_main_004636_t1	153	1760	+	1246.0000000000018	361.99999999999926	579.0000000000001	162.0000000000002	0	0	0	0
trichoniscus_main_004645_t1	134	1738	+	1273.6666666666665	331.33333333333314	316.3333333333333	79.66666666666666	0	0	0	0
trichoniscus_main_004646_t1	124	1728	+	1246.333333333333	358.6666666666666	491.0000000000002	154.0	0	0	0	0
trichoniscus_main_004654_t1	80	1684	+	1285.3333333333344	319.6666666666663	80.33333333333333	21.666666666666668	0	0	0	0
trichoniscus_main_004655_t1	83	1687	+	1247.3333333333335	357.6666666666665	575.3333333333335	171.6666666666667	0	0	0	0
trichoniscus_main_004658_t1	91	1695	+	1270.6666666666679	334.33333333333286	64.66666666666666	13.333333333333332	0	0	0	0
trichoniscus_main_004665_t1	90	1691	+	1254.0000000000007	347.9999999999996	18.333333333333332	5.666666666666667	0	0	0	0
trichoniscus_main_004666_t1	288	1889	+	1241.6666666666683	360.33333333333286	84.66666666666669	23.333333333333325	0	0	0	0
trichoniscus_main_004667_t1	68	1669	+	1240.6666666666677	361.3333333333328	328.33333333333337	94.6666666666666	0	0	0	0
trichoniscus_main_004668_t1	43	1644	+	1261.666666666667	340.33333333333303	211.0	56.0	0	0	0	0
trichoniscus_main_004669_t1	178	1779	+	1270.0000000000002	331.99999999999966	55.333333333333336	10.666666666666664	0	0	0	0
trichoniscus_main_004674_t1	36	1601	+	1215.666666666666	350.33333333333303	160.33333333333334	46.66666666666666	0	0	0	0
trichoniscus_main_004676_t1	30	1628	+	1219.6666666666665	379.33333333333286	262.6666666666666	85.33333333333331	0	0	0	0
trichoniscus_main_004680_t1	123	1721	+	1238.3333333333328	360.6666666666666	116.33333333333333	36.666666666666664	0	0	0	0
trichoniscus_main_004683_t1	143	1678	+	1200.3333333333323	335.66666666666663	288.6666666666666	92.33333333333333	0	0	0	0
trichoniscus_main_004685_t1	100	1698	+	1262.0000000000016	336.9999999999994	347.3333333333335	96.66666666666663	0	0	0	0
trichoniscus_main_004687_t1	12	1610	+	1258.6666666666665	340.3333333333331	0	0	0	0	0	0
trichoniscus_main_004688_t1	82	1632	+	1213.3333333333337	337.6666666666664	33.66666666666667	11.333333333333336	0	0	0	0
trichoniscus_main_004693_t1	73	1671	+	1230.6666666666672	368.3333333333331	0	0	0	0	0	0
trichoniscus_main_004707_t1	96	1691	+	1280.6666666666674	315.33333333333326	169.33333333333331	34.666666666666664	0	0	0	0
trichoniscus_main_004708_t1	180	1775	+	1233.666666666667	362.3333333333329	41.0	13.000000000000002	0	0	0	0
trichoniscus_main_004709_t1	146	1741	+	1239.6666666666665	356.3333333333328	1022.9999999999991	294.0000000000002	0	0	0	0
trichoniscus_main_004711_t1	560	2071	+	1178.0000000000002	333.9999999999998	163.66666666666669	49.333333333333336	0	0	0	0
trichoniscus_main_004712_t1	102	1649	+	1211.9999999999995	335.99999999999966	56.33333333333332	12.666666666666668	0	0	0	0
trichoniscus_main_004713_t1	24	1619	+	1245.3333333333344	350.66666666666606	0	0	0	0	0	0
trichoniscus_main_004714_t1	117	1679	+	1192.3333333333333	370.6666666666658	0	0	0	0	0	0
trichoniscus_main_004719_t1	47	1639	+	1254.3333333333342	338.66666666666646	1254.3333333333342	338.66666666666646	0.0	5.0	0.0	5.0
trichoniscus_main_004721_t1	126	1682	+	1223.9999999999993	332.9999999999998	28.666666666666664	7.333333333333334	0	0	0	0
trichoniscus_main_004722_t1	81	1673	+	1258.6666666666663	334.33333333333303	20.333333333333332	3.666666666666666	0	0	0	0
trichoniscus_main_004724_t1	370	1962	+	1248.999999999999	343.9999999999999	0	0	0	0	0	0
trichoniscus_main_004728_t1	121	1713	+	1249.6666666666672	343.3333333333329	60.33333333333333	17.666666666666664	0	0	0	0
trichoniscus_main_004734_t1	117	1706	+	1270.3333333333337	319.6666666666665	794.3333333333327	204.66666666666686	0	0	0	0
trichoniscus_main_004736_t1	725	1222	+	375.3333333333336	95.6666666666666	0	0	0	0	0	0
trichoniscus_main_004743_t1	1406	2938	+	1181.6666666666658	351.3333333333327	243.3333333333332	74.66666666666669	0	0	0	0
trichoniscus_main_004744_t1	292	1881	+	1265.0000000000018	324.99999999999955	0	0	0	0	0	0
trichoniscus_main_004748_t1	57	1643	+	1247.3333333333328	339.66666666666646	1011.6666666666644	269.3333333333337	0	0	0	0
trichoniscus_main_004749_t1	102	1688	+	1215.666666666667	371.33333333333275	426.0000000000003	134.99999999999997	0	0	0	0
trichoniscus_main_004750_t1	189	1775	+	1241.9999999999998	344.9999999999995	15.333333333333332	2.6666666666666665	0	0	0	0
trichoniscus_main_004768_t1	29	1612	+	1197.333333333333	386.66666666666646	12.333333333333334	5.666666666666666	0	0	0	0
trichoniscus_main_004769_t1	71	1623	+	1200.6666666666663	350.3333333333332	148.0	47.00000000000001	0	0	0	0
trichoniscus_main_004780_t1	370	1953	+	1234.9999999999998	348.9999999999999	257.6666666666665	75.3333333333333	0	0	0	0
[truncated: 3,488 more rows]
