# Supplementary material for: Patterns of molecular evolution in a parthenogenic terrestrial isopod (Trichoniscus pusillus)
Source: PeerJ. 2024 Jul 23;12:e17780. doi: 10.7717/peerj.17780 (PMC11276757; doi:10.7717/peerj.17780)
Supplement: Supplemental Information 2 [file peerj-12-17780-s002.zip › Yarbrough_Chandler_Code/5_snp_effects/data/HyM3_dnds.txt]

hyloniscus_main_000003_t1	12565	27327	+	11496.999999999836	3266.0000000000673	0	0	0	0	0	0
hyloniscus_main_000004_t1	11876	26815	+	11817.666666666557	3122.3333333333626	3492.6666666666533	791.3333333333318	3.0	1.0	0	0
hyloniscus_main_000005_t1	7401	22232	+	11765.666666666462	3066.3333333333953	866.3333333333321	216.66666666666686	0	0	0	0
hyloniscus_main_000007_t1	1395	16208	+	11469.666666666544	3344.3333333334035	2099.6666666666747	591.3333333333331	0	0	0	0
hyloniscus_main_000008_t1	1019	15994	+	11817.333333333178	3158.666666666715	188.66666666666669	63.33333333333334	0	0	0	0
hyloniscus_main_000009_t1	240	11183	+	8527.666666666793	2416.333333333332	152.00000000000003	40.00000000000001	0	0	0	0
hyloniscus_main_000010_t1	570	15386	+	11633.333333333145	3183.666666666739	0	0	0	0	0	0
hyloniscus_main_000011_t1	46	14670	+	11617.999999999849	3007.000000000041	360.0000000000003	92.99999999999991	0	0	0	0
hyloniscus_main_000012_t1	187	6852	+	5294.333333333354	1371.6666666666606	532.6666666666672	118.3333333333332	10.5	1.5	0	0
hyloniscus_main_000013_t1	100	14004	+	10908.666666666599	2996.333333333372	4169.999999999974	1164.0000000000034	2.0	11.0	2.0	11.0
hyloniscus_main_000014_t1	142	11430	+	8699.66666666675	2589.3333333333453	140.00000000000003	43.00000000000001	0	0	0	0
hyloniscus_main_000015_t1	78	13859	+	10974.999999999849	2807.000000000042	2889.3333333333253	731.6666666666688	0	0	0	0
hyloniscus_main_000017_t1	190	13470	+	10220.999999999987	3060.000000000046	41.99999999999999	12.000000000000002	0	0	0	0
hyloniscus_main_000021_t1	99	12593	+	9920.666666666679	2574.333333333333	405.00000000000034	110.99999999999989	0	0	0	0
hyloniscus_main_000022_t1	137	12610	+	9508.666666666684	2965.3333333333762	131.00000000000003	46.000000000000014	0	0	0	0
hyloniscus_main_000023_t1	224	12838	+	9920.999999999978	2694.000000000027	159.66666666666669	32.33333333333332	0	0	0	0
hyloniscus_main_000025_t1	152	12514	+	9690.000000000005	2673.000000000021	1416.3333333333344	404.66666666666595	0	0	0	0
hyloniscus_main_000031_t1	1332	12614	+	8873.333333333436	2409.6666666666606	151.66666666666663	40.333333333333336	0	0	0	0
hyloniscus_main_000032_t1	267	8984	+	6868.666666666752	1849.3333333333112	61.333333333333314	16.666666666666668	0	0	0	0
hyloniscus_main_000033_t1	69	11087	+	8746.000000000144	2272.999999999967	2342.333333333337	582.6666666666661	0	0	0	0
hyloniscus_main_000035_t1	132	10931	+	8445.666666666813	2354.333333333324	260.33333333333314	69.66666666666667	1.0	1.0	0	0
hyloniscus_main_000036_t1	23	10759	+	8508.000000000118	2228.9999999999823	1066.6666666666642	235.33333333333388	6.0	4.0	0	0
hyloniscus_main_000039_t1	5	9829	+	7535.333333333486	1983.6666666666256	0	0	0	0	0	0
hyloniscus_main_000040_t1	782	10666	+	7901.000000000133	1983.9999999999686	290.9999999999999	63.000000000000036	0	0	0	0
hyloniscus_main_000045_t1	145	9825	+	7490.000000000108	2190.9999999999836	264.33333333333326	77.66666666666666	0	0	0	0
hyloniscus_main_000046_t1	80	9859	+	7611.000000000112	2168.999999999977	73.33333333333333	22.666666666666664	0	0	0	0
hyloniscus_main_000047_t1	99	9689	+	7542.666666666782	2048.3333333333017	2425.000000000001	674.0000000000008	1.0	17.0	1.0	17.0
hyloniscus_main_000048_t1	982	10467	+	7363.000000000088	2122.999999999976	108.33333333333336	29.666666666666654	0	0	0	0
hyloniscus_main_000049_t1	21	9374	+	7569.333333333485	1784.6666666666315	0	0	0	0	0	0
hyloniscus_main_000051_t1	335	9646	+	7129.666666666749	2182.333333333321	69.66666666666666	26.333333333333325	0	0	0	0
hyloniscus_main_000052_t1	135	9401	+	7426.000000000089	1840.999999999984	466.6666666666671	121.3333333333332	0	0	0	0
hyloniscus_main_000057_t1	656	8950	+	6474.000000000074	1820.9999999999773	140.00000000000003	39.99999999999999	0	0	0	0
hyloniscus_main_000059_t1	165	9212	+	7060.666666666767	1987.3333333333005	1969.0000000000107	529.9999999999984	0	0	0	0
hyloniscus_main_000060_t1	82	9126	+	6942.000000000078	2102.9999999999764	547.666666666667	166.33333333333348	0	0	0	0
hyloniscus_main_000064_t1	281	8770	+	6678.666666666727	1811.3333333333185	538.0000000000003	140.0	0	0	0	0
hyloniscus_main_000065_t1	363	9185	+	6925.000000000094	1897.999999999974	3.0	0.0	0	0	0	0
hyloniscus_main_000067_t1	67	8796	+	6910.0000000000955	1819.999999999969	212.99999999999997	57.00000000000002	0	0	0	0
hyloniscus_main_000068_t1	217	8895	+	6878.000000000083	1737.999999999981	1313.000000000001	304.00000000000034	0	0	0	0
hyloniscus_main_000069_t1	83	8683	+	6632.000000000055	1968.9999999999802	5115.0	1520.9999999999918	3.0	18.0	3.0	18.0
hyloniscus_main_000071_t1	328	8859	+	6594.333333333401	1937.6666666666392	343.66666666666674	100.33333333333333	0	0	0	0
hyloniscus_main_000077_t1	214	8520	+	6529.666666666751	1777.3333333333055	311.3333333333333	81.66666666666669	0.0	1.0	0	0
hyloniscus_main_000079_t1	74	8308	+	6485.333333333391	1749.66666666665	381.3333333333335	113.6666666666666	0	0	0	0
hyloniscus_main_000080_t1	121	8334	+	6515.3333333334085	1698.6666666666472	308.00000000000006	72.99999999999997	0	0	0	0
hyloniscus_main_000081_t1	228	8408	+	6320.666666666719	1860.3333333333117	171.00000000000006	50.99999999999999	0	0	0	0
hyloniscus_main_000084_t1	145	8325	+	6394.66666666673	1786.3333333333112	918.9999999999984	254.00000000000043	0	0	0	0
hyloniscus_main_000085_t1	618	8756	+	6337.333333333386	1801.6666666666483	1368.6666666666665	368.3333333333332	3.0	1.0	0	0
hyloniscus_main_000092_t1	356	7467	+	5701.333333333377	1408.6666666666572	462.6666666666672	119.33333333333321	0	0	0	0
hyloniscus_main_000093_t1	105	5534	+	4203.999999999974	1226.0000000000018	0	0	0	0	0	0
hyloniscus_main_000094_t1	311	8242	+	6127.33333333339	1804.6666666666474	102.33333333333336	26.666666666666664	0	0	0	0
hyloniscus_main_000096_t1	213	3095	+	2227.3333333333358	655.6666666666678	0	0	0	0	0	0
hyloniscus_main_000097_t1	110	8017	+	6135.0000000000655	1772.9999999999702	105.0	30.0	0	0	0	0
hyloniscus_main_000100_t1	287	8140	+	6220.666666666748	1633.3333333333103	119.33333333333336	33.666666666666664	0	0	0	0
hyloniscus_main_000101_t1	265	8088	+	6169.6666666667015	1654.3333333333233	1720.6666666666708	460.3333333333323	0	0	0	0
hyloniscus_main_000102_t1	311	7123	+	5223.000000000022	1589.9999999999854	66.66666666666667	20.333333333333336	0	0	0	0
hyloniscus_main_000105_t1	290	8008	+	5912.000000000058	1806.9999999999718	874.999999999999	282.9999999999999	0	0	0	0
hyloniscus_main_000107_t1	791	6634	+	4600.999999999987	1242.9999999999982	0	0	0	0	0	0
hyloniscus_main_000108_t1	73	7773	+	6239.0000000000355	1461.9999999999966	1497.0000000000034	336.00000000000006	0	0	0	0
hyloniscus_main_000113_t1	51	7700	+	6043.000000000015	1606.9999999999968	2188.666666666672	592.3333333333325	0	0	0	0
hyloniscus_main_000120_t1	173	7696	+	5793.666666666692	1730.3333333333185	14.666666666666666	3.333333333333333	0	0	0	0
hyloniscus_main_000124_t1	378	7874	+	5674.666666666681	1822.333333333317	304.66666666666663	103.33333333333329	0	0	0	0
hyloniscus_main_000125_t1	58	7539	+	5895.000000000039	1586.9999999999845	0	0	0	0	0	0
hyloniscus_main_000126_t1	46	4797	+	3833.9999999999636	918.0000000000066	78.00000000000001	15.000000000000002	0	0	0	0
hyloniscus_main_000128_t1	202	7656	+	5931.3333333333785	1523.6666666666554	0	0	0	0	0	0
hyloniscus_main_000130_t1	170	7300	+	5799.000000000049	1331.999999999994	371.3333333333336	87.66666666666663	0	0	0	0
hyloniscus_main_000131_t1	22	7392	+	5903.333333333362	1467.6666666666597	2650.3333333333276	670.666666666668	1.0	1.0	1.0	1.0
hyloniscus_main_000133_t1	141	7505	+	5860.000000000055	1504.9999999999823	172.99999999999997	49.00000000000002	0	0	0	0
hyloniscus_main_000135_t1	370	7689	+	5628.666666666712	1691.3333333333137	3388.6666666666433	1051.3333333333392	3.0	54.0	3.0	54.0
hyloniscus_main_000139_t1	194	7480	+	5642.666666666693	1644.3333333333235	172.33333333333331	46.66666666666667	0	0	0	0
hyloniscus_main_000140_t1	131	7375	+	5702.000000000038	1542.9999999999834	138.0	33.0	0	0	0	0
hyloniscus_main_000144_t1	194	7363	+	5687.666666666691	1482.3333333333264	253.33333333333326	70.66666666666667	0	0	0	0
hyloniscus_main_000147_t1	247	5943	+	4487.999999999984	1208.999999999999	589.6666666666665	154.3333333333334	0	0	0	0
hyloniscus_main_000150_t1	19	7035	+	5628.000000000039	1388.9999999999925	0	0	0	0	0	0
hyloniscus_main_000151_t1	165	7166	+	5602.333333333362	1399.6666666666588	75.66666666666667	17.333333333333336	0.0	1.0	0	0
hyloniscus_main_000156_t1	33	6980	+	5377.666666666678	1570.333333333324	0	0	0	0	0	0
hyloniscus_main_000157_t1	99	7040	+	5490.000000000044	1451.999999999985	3823.3333333333007	1003.6666666666748	12.0	48.0	12.0	48.0
hyloniscus_main_000160_t1	280	7143	+	5349.66666666668	1514.3333333333271	757.3333333333329	217.6666666666669	0	0	0	0
hyloniscus_main_000161_t1	63	6908	+	5398.666666666673	1447.3333333333321	1531.66666666667	379.3333333333328	2.0	3.0	0	0
hyloniscus_main_000169_t1	554	6958	+	4992.000000000001	1412.9999999999932	190.66666666666666	55.33333333333335	0	0	0	0
hyloniscus_main_000171_t1	161	6898	+	5273.00000000002	1464.9999999999882	347.3333333333334	75.66666666666669	0	0	0	0
hyloniscus_main_000172_t1	234	6791	+	5165.000000000003	1392.999999999995	311.66666666666663	96.33333333333326	0	0	0	0
hyloniscus_main_000179_t1	67	6747	+	5156.0000000000055	1524.999999999993	0	0	0	0	0	0
hyloniscus_main_000181_t1	133	6798	+	5244.333333333351	1421.6666666666574	381.666666666667	113.33333333333321	0	0	0	0
hyloniscus_main_000187_t1	251	6877	+	5275.666666666667	1351.3333333333328	14.666666666666666	3.3333333333333335	0	0	0	0
hyloniscus_main_000188_t1	683	4762	+	3209.333333333311	870.6666666666741	0	0	0	0	0	0
hyloniscus_main_000190_t1	124	6711	+	5143.0000000000055	1444.999999999993	0	0	0	0	0	0
hyloniscus_main_000191_t1	144	3497	+	2609.666666666664	672.3333333333343	1021.9999999999969	250.00000000000068	0	0	0	0
hyloniscus_main_000192_t1	134	6655	+	5221.333333333341	1300.666666666667	240.66666666666643	41.33333333333334	0	0	0	0
hyloniscus_main_000193_t1	173	6688	+	5149.6666666666615	1366.3333333333335	2131.333333333344	562.6666666666647	4.0	28.0	0	0
hyloniscus_main_000196_t1	97	6048	+	4669.3333333333185	1282.6666666666645	256.3333333333332	61.66666666666671	0	0	0	0
hyloniscus_main_000198_t1	82	6546	+	5148.000000000014	1316.9999999999943	0	0	0	0	0	0
hyloniscus_main_000206_t1	101	6520	+	5067.999999999999	1351.9999999999986	1719.0000000000045	461.9999999999987	1.0	1.0	1.0	1.0
hyloniscus_main_000209_t1	858	7226	+	4918.333333333334	1450.666666666662	161.66666666666666	48.33333333333336	0	0	0	0
hyloniscus_main_000215_t1	509	6640	+	4725.33333333333	1406.6666666666579	756.3333333333325	236.66666666666703	0.0	5.0	0	0
hyloniscus_main_000216_t1	446	6760	+	4891.000000000001	1423.999999999996	228.99999999999994	65.0	0	0	0	0
hyloniscus_main_000218_t1	128	6424	+	5044.0000000000055	1253.0000000000005	145.66666666666669	37.333333333333336	0	0	0	0
hyloniscus_main_000222_t1	112	6363	+	4860.333333333332	1391.6666666666606	1158.0	326.9999999999998	0.0	12.0	0.0	12.0
hyloniscus_main_000226_t1	732	1127	+	291.33333333333337	104.66666666666664	0	0	0	0	0	0
hyloniscus_main_000234_t1	336	6533	+	4847.666666666654	1350.3333333333312	1653.000000000005	443.99999999999847	1.0	2.0	0	0
hyloniscus_main_000235_t1	121	6315	+	4916.99999999999	1278.0000000000025	80.00000000000001	21.99999999999999	0	0	0	0
hyloniscus_main_000236_t1	298	6486	+	4952.666666666669	1236.3333333333321	279.99999999999994	53.000000000000036	0	0	0	0
hyloniscus_main_000240_t1	129	6293	+	4632.333333333335	1532.6666666666583	109.66666666666667	40.333333333333336	0	0	0	0
hyloniscus_main_000241_t1	471	6620	+	4905.333333333325	1244.6666666666688	0	0	0	0	0	0
hyloniscus_main_000250_t1	106	6207	+	4593.666666666662	1508.3333333333237	10.333333333333332	1.6666666666666665	0	0	0	0
hyloniscus_main_000252_t1	75	6143	+	4759.999999999991	1309.0000000000025	0	0	0	0	0	0
hyloniscus_main_000254_t1	150	6200	+	4829.666666666649	1221.3333333333383	549.3333333333336	143.66666666666663	0	0	0	0
hyloniscus_main_000255_t1	158	6205	+	4661.333333333321	1386.6666666666626	26.333333333333332	6.666666666666666	0	0	0	0
hyloniscus_main_000257_t1	39	6071	+	4712.6666666666515	1320.3333333333308	1940.3333333333392	555.6666666666653	1.0	1.0	1.0	1.0
hyloniscus_main_000259_t1	152	6136	+	4721.999999999994	1262.9999999999977	14.666666666666666	3.333333333333333	0	0	0	0
hyloniscus_main_000261_t1	470	6484	+	4691.66666666666	1323.3333333333308	12.0	3.0	0	0	0	0
hyloniscus_main_000263_t1	233	6238	+	4751.666666666648	1254.333333333334	3364.333333333307	838.6666666666737	12.5	25.5	0	0
hyloniscus_main_000265_t1	252	6248	+	4725.666666666659	1271.3333333333317	468.33333333333377	113.66666666666654	0	0	0	0
hyloniscus_main_000266_t1	79	6075	+	4723.666666666651	1273.3333333333328	128.66666666666669	33.33333333333333	0	0	0	0
hyloniscus_main_000269_t1	47	6028	+	4681.666666666664	1300.3333333333326	713.9999999999995	186.00000000000009	0	0	0	0
hyloniscus_main_000270_t1	1977	7790	+	4572.999999999979	1240.9999999999993	231.33333333333317	62.66666666666671	0	0	0	0
hyloniscus_main_000278_t1	60	5999	+	4713.666666666652	1226.3333333333337	0	0	0	0	0	0
hyloniscus_main_000279_t1	136	6075	+	4592.999999999998	1346.9999999999961	69.66666666666666	14.333333333333334	0	0	0	0
hyloniscus_main_000285_t1	135	6056	+	4594.999999999989	1326.9999999999957	175.33333333333331	61.66666666666667	0	0	0	0
hyloniscus_main_000286_t1	156	6059	+	4637.333333333322	1266.6666666666613	981.9999999999978	224.00000000000037	1.0	3.0	0	0
hyloniscus_main_000287_t1	728	6520	+	4501.999999999991	1290.999999999996	80.33333333333337	24.66666666666666	0	0	0	0
hyloniscus_main_000288_t1	153	6044	+	4764.333333333324	1127.6666666666706	226.3333333333332	61.666666666666714	0	0	0	0
hyloniscus_main_000289_t1	175	4842	+	3586.3333333333126	1081.6666666666704	50.66666666666666	15.333333333333336	0	0	0	0
hyloniscus_main_000290_t1	330	3914	+	2800.6666666666592	784.333333333336	105.33333333333334	26.666666666666664	0	0	0	0
hyloniscus_main_000294_t1	4554	10373	+	4613.333333333309	1206.6666666666704	0	0	0	0	0	0
hyloniscus_main_000297_t1	204	6047	+	4466.333333333317	1377.666666666661	129.66666666666669	38.33333333333333	0	0	0	0
hyloniscus_main_000298_t1	335	1516	+	933.6666666666646	248.3333333333339	0	0	0	0	0	0
hyloniscus_main_000299_t1	62	4549	+	3583.9999999999727	904.0000000000069	161.0	36.999999999999986	0	0	0	0
hyloniscus_main_000301_t1	852	6623	+	4510.333333333313	1261.6666666666658	1313.3333333333367	354.6666666666658	0	0	0	0
hyloniscus_main_000304_t1	53	5251	+	4104.999999999971	1094.0000000000052	22.666666666666664	7.333333333333332	0	0	0	0
hyloniscus_main_000305_t1	17	5821	+	4548.99999999998	1256.0000000000007	13.0	1.9999999999999998	0	0	0	0
hyloniscus_main_000310_t1	163	5928	+	4511.666666666643	1254.3333333333326	1656.0000000000057	449.9999999999983	0	0	0	0
hyloniscus_main_000315_t1	583	6057	+	4285.666666666646	1189.3333333333292	133.6666666666667	34.33333333333332	0	0	0	0
hyloniscus_main_000316_t1	68	5818	+	4437.999999999989	1312.999999999999	162.99999999999991	59.00000000000004	0	0	0	0
hyloniscus_main_000318_t1	33	5774	+	4500.666666666647	1241.3333333333321	1100.999999999999	311.99999999999983	1.0	2.0	1.0	2.0
hyloniscus_main_000320_t1	89	5824	+	4574.999999999989	1161.0000000000014	1429.0000000000016	376.99999999999915	6.0	3.0	0	0
hyloniscus_main_000323_t1	86	5809	+	4472.333333333306	1251.6666666666645	785.6666666666656	207.33333333333366	1.0	0.0	1.0	0.0
hyloniscus_main_000325_t1	577	6060	+	4173.666666666643	1310.3333333333317	172.99999999999994	61.000000000000014	0	0	0	0
hyloniscus_main_000326_t1	143	5848	+	4473.6666666666515	1220.3333333333321	93.33333333333333	32.66666666666666	0	0	0	0
hyloniscus_main_000327_t1	1693	7386	+	4516.999999999988	1177.0000000000011	602.0	160.00000000000009	0	0	0	0
hyloniscus_main_000328_t1	161	5839	+	4465.333333333318	1213.6666666666683	13.999999999999998	4.0	0	0	0	0
hyloniscus_main_000331_t1	316	5937	+	4342.333333333321	1279.6666666666645	4.0	2.0	0	0	0	0
hyloniscus_main_000333_t1	544	6204	+	4423.66666666664	1237.3333333333346	0	0	0	0	0	0
hyloniscus_main_000334_t1	99	5756	+	4522.99999999997	1135.0000000000077	2.6666666666666665	0.3333333333333333	0	0	0	0
hyloniscus_main_000335_t1	191	5848	+	4403.999999999978	1254.0	255.99999999999991	71.00000000000001	0	0	0	0
hyloniscus_main_000337_t1	324	4958	+	3731.9999999999736	903.000000000006	672.6666666666664	170.3333333333334	0	0	0	0
hyloniscus_main_000338_t1	22	4149	+	3299.3333333333103	828.6666666666723	0	0	0	0	0	0
hyloniscus_main_000341_t1	102	5726	+	4438.666666666649	1186.333333333335	0	0	0	0	0	0
hyloniscus_main_000343_t1	73	5682	+	4371.33333333331	1238.6666666666645	202.66666666666657	52.33333333333336	0	0	0	0
hyloniscus_main_000345_t1	106	5709	+	4385.333333333314	1218.666666666666	135.33333333333334	35.66666666666666	0	0	0	0
hyloniscus_main_000346_t1	43	5646	+	4421.333333333318	1182.6666666666677	4286.666666666644	1146.3333333333362	0	0	0	0
hyloniscus_main_000348_t1	281	5881	+	4402.333333333304	1198.6666666666702	902.6666666666648	210.33333333333368	0	0	0	0
hyloniscus_main_000349_t1	450	5993	+	4353.9999999999845	1190.0000000000007	0	0	0	0	0	0
hyloniscus_main_000351_t1	84	5669	+	4185.333333333308	1400.6666666666613	1354.3333333333353	442.6666666666659	0	0	0	0
hyloniscus_main_000352_t1	305	5653	+	4106.999999999962	1241.999999999998	295.33333333333314	91.66666666666663	0	0	0	0
hyloniscus_main_000353_t1	141	5717	+	4448.333333333313	1128.6666666666715	98.33333333333334	24.666666666666668	0	0	0	0
hyloniscus_main_000355_t1	24	5594	+	4380.666666666647	1190.3333333333328	0	0	0	0	0	0
hyloniscus_main_000358_t1	102	2687	+	2051.3333333333403	534.6666666666658	4.666666666666666	1.3333333333333333	0	0	0	0
hyloniscus_main_000359_t1	9	4766	+	3758.333333333303	999.6666666666747	114.66666666666669	26.333333333333332	0	0	0	0
hyloniscus_main_000361_t1	1241	6790	+	4421.9999999999745	1128.0000000000055	1072.6666666666652	271.33333333333377	0.0	4.0	0.0	4.0
hyloniscus_main_000362_t1	55	5601	+	4365.999999999984	1180.9999999999998	53.99999999999999	15.000000000000002	0	0	0	0
hyloniscus_main_000364_t1	1094	6619	+	4342.999999999975	1183.0000000000023	722.9999999999994	171.00000000000006	0	0	0	0
hyloniscus_main_000370_t1	138	5639	+	4366.333333333309	1135.6666666666706	305.99999999999994	96.0	0	0	0	0
hyloniscus_main_000376_t1	63	5528	+	4302.99999999997	1163.0000000000027	706.6666666666661	163.33333333333334	3.0	1.0	0	0
hyloniscus_main_000380_t1	323	5182	+	3732.666666666644	1127.3333333333374	662.9999999999993	192.0000000000003	0	0	0	0
hyloniscus_main_000384_t1	76	5499	+	4294.666666666638	1129.3333333333371	542.6666666666671	144.33333333333334	0	0	0	0
hyloniscus_main_000389_t1	664	5202	+	3635.3333333332985	903.6666666666756	895.6666666666646	214.33333333333383	0	0	0	0
hyloniscus_main_000393_t1	51	5336	+	4127.3333333333	1158.6666666666658	1413.0000000000032	386.99999999999864	0	0	0	0
hyloniscus_main_000396_t1	644	5878	+	4167.3333333332985	1067.6666666666733	0	0	0	0	0	0
hyloniscus_main_000397_t1	63	5396	+	4166.666666666627	1167.3333333333353	421.0000000000005	103.99999999999989	1.0	1.0	0	0
hyloniscus_main_000401_t1	389	5686	+	4075.9999999999673	1221.9999999999986	162.99999999999997	50.00000000000002	0	0	0	0
hyloniscus_main_000402_t1	1624	6918	+	4225.999999999973	1069.0000000000057	1047.333333333331	251.66666666666745	9.0	8.0	9.0	8.0
hyloniscus_main_000403_t1	81	5366	+	4157.666666666632	1128.3333333333378	0	0	0	0	0	0
hyloniscus_main_000411_t1	2051	7291	+	4181.66666666663	1059.3333333333421	0	0	0	0	0	0
hyloniscus_main_000415_t1	414	5642	+	4154.666666666631	1074.333333333339	508.3333333333336	154.66666666666666	0	0	0	0
hyloniscus_main_000416_t1	129	5168	+	4043.999999999964	996.0000000000089	15.333333333333332	2.6666666666666665	0	0	0	0
hyloniscus_main_000418_t1	213	5417	+	4061.999999999972	1143.0000000000027	114.00000000000004	39.0	0	0	0	0
hyloniscus_main_000419_t1	26	5224	+	4228.999999999957	970.0000000000123	203.66666666666654	54.333333333333364	0	0	0	0
hyloniscus_main_000424_t1	1489	6669	+	4143.999999999957	1037.0000000000116	1704.666666666674	410.333333333332	0	0	0	0
hyloniscus_main_000426_t1	53	5218	+	4132.333333333301	1033.6666666666742	27.000000000000004	5.999999999999999	0	0	0	0
hyloniscus_main_000427_t1	504	5243	+	3693.9999999999786	1046.0000000000048	201.99999999999986	59.00000000000004	0	0	0	0
hyloniscus_main_000432_t1	6	5159	+	4100.6666666666215	1053.3333333333426	78.66666666666667	20.333333333333332	0	0	0	0
hyloniscus_main_000434_t1	153	5300	+	3953.666666666637	1194.3333333333323	16.333333333333332	4.666666666666667	0	0	0	0
hyloniscus_main_000435_t1	150	5195	+	3954.999999999964	1091.0000000000048	0	0	0	0	0	0
hyloniscus_main_000438_t1	159	5282	+	3944.3333333333057	1179.6666666666663	43.33333333333333	16.666666666666668	0	0	0	0
hyloniscus_main_000446_t1	107	5203	+	4101.6666666666315	995.3333333333418	2.0	1.0	0	0	0	0
hyloniscus_main_000447_t1	2260	7350	+	4091.999999999969	996.0000000000077	267.6666666666665	56.33333333333337	0	0	0	0
hyloniscus_main_000449_t1	80	5164	+	4002.9999999999714	1082.0000000000045	34.666666666666664	10.333333333333334	0	0	0	0
hyloniscus_main_000455_t1	125	5179	+	3995.3333333333017	1059.6666666666738	54.0	15.0	0	0	0	0
hyloniscus_main_000456_t1	37	5091	+	4250.3333333332785	804.6666666666741	200.3333333333332	33.66666666666663	0	0	0	0
hyloniscus_main_000457_t1	652	5706	+	3905.333333333304	1149.6666666666697	181.66666666666663	46.33333333333334	0	0	0	0
hyloniscus_main_000461_t1	148	5178	+	3981.333333333301	1049.6666666666742	1299.3333333333335	338.66666666666634	0	0	0	0
hyloniscus_main_000462_t1	44	5065	+	3988.3333333333017	1033.666666666674	63.66666666666666	14.333333333333334	0	0	0	0
hyloniscus_main_000465_t1	276	5279	+	3969.999999999963	1034.0000000000082	187.99999999999994	58.000000000000036	0	0	0	0
hyloniscus_main_000466_t1	131	5134	+	3739.9999999999795	1263.9999999999936	322.3333333333334	91.66666666666661	0	0	0	0
hyloniscus_main_000469_t1	315	5297	+	3785.9999999999764	1196.9999999999998	1645.666666666671	490.333333333332	5.0	9.0	5.0	9.0
hyloniscus_main_000470_t1	116	5098	+	3966.6666666666342	1016.3333333333416	709.9999999999997	193.0000000000001	0	0	0	0
hyloniscus_main_000473_t1	163	5133	+	3930.3333333332994	1040.666666666674	52.66666666666665	19.333333333333332	0	0	0	0
hyloniscus_main_000482_t1	288	5231	+	3840.6666666666356	1103.3333333333371	531.6666666666671	128.33333333333326	0	0	0	0
hyloniscus_main_000483_t1	176	5092	+	3847.9999999999695	1069.0000000000075	125.33333333333337	30.66666666666666	1.0	1.0	0	0
hyloniscus_main_000485_t1	581	5342	+	3738.3333333332957	1022.6666666666773	0	0	0	0	0	0
hyloniscus_main_000487_t1	2259	5771	+	2737.6666666666606	775.3333333333359	0	0	0	0	0	0
hyloniscus_main_000489_t1	171	5099	+	3933.99999999996	995.0000000000101	238.3333333333332	58.66666666666669	0	0	0	0
hyloniscus_main_000494_t1	15	4928	+	3852.333333333304	1061.6666666666736	0	0	0	0	0	0
hyloniscus_main_000495_t1	81	4991	+	3834.6666666666406	1076.3333333333387	118.33333333333337	25.666666666666664	0	0	0	0
hyloniscus_main_000496_t1	42	4949	+	3866.999999999975	1041.0000000000055	224.33333333333331	72.66666666666666	0	0	0	0
hyloniscus_main_000497_t1	338	5245	+	3834.9999999999704	1073.0000000000064	55.333333333333336	13.666666666666668	0	0	0	0
hyloniscus_main_000498_t1	160	4443	+	3342.6666666666474	941.3333333333408	178.6666666666666	55.33333333333334	0	0	0	0
hyloniscus_main_000501_t1	984	5027	+	3119.9999999999914	924.0000000000035	0	0	0	0	0	0
hyloniscus_main_000504_t1	7	4893	+	3788.333333333312	1098.6666666666708	107.66666666666667	39.33333333333332	0	0	0	0
hyloniscus_main_000512_t1	161	5026	+	3786.99999999996	1079.0000000000095	170.66666666666669	36.33333333333331	0	0	0	0
hyloniscus_main_000519_t1	139	4980	+	3712.9999999999754	1129.0000000000039	156.99999999999997	31.99999999999999	0	0	0	0
hyloniscus_main_000520_t1	663	3998	+	2650.3333333333317	685.6666666666667	623.6666666666665	141.33333333333326	0	0	0	0
hyloniscus_main_000526_t1	314	5128	+	3740.3333333333103	1074.6666666666704	3285.999999999984	935.0000000000058	0.0	4.0	0.0	4.0
hyloniscus_main_000528_t1	75	4880	+	3789.666666666643	1016.3333333333406	151.33333333333337	43.666666666666664	0	0	0	0
hyloniscus_main_000530_t1	157	4959	+	3837.999999999971	965.0000000000078	121.00000000000003	31.99999999999999	0	0	0	0
hyloniscus_main_000531_t1	197	4954	+	3787.6666666666374	970.3333333333401	41.333333333333336	6.666666666666665	0	0	0	0
hyloniscus_main_000532_t1	172	4965	+	3883.3333333332876	910.6666666666774	63.99999999999999	11.0	0	0	0	0
hyloniscus_main_000534_t1	102	4888	+	3875.6666666666206	909.3333333333449	45.33333333333332	5.666666666666665	0	0	0	0
hyloniscus_main_000537_t1	730	4887	+	3252.999999999981	905.0000000000073	312.6666666666668	89.33333333333327	0	0	0	0
hyloniscus_main_000540_t1	399	5171	+	3792.6666666666297	980.3333333333433	0	0	0	0	0	0
hyloniscus_main_000541_t1	615	4457	+	3064.666666666654	778.3333333333368	888.6666666666655	212.3333333333336	0	0	0	0
hyloniscus_main_000544_t1	196	4950	+	3677.6666666666433	1077.3333333333376	2995.666666666662	880.3333333333356	2.0	24.0	2.0	24.0
hyloniscus_main_000547_t1	168	4895	+	3644.999999999977	1083.000000000005	72.66666666666666	23.333333333333332	0	0	0	0
hyloniscus_main_000548_t1	993	5696	+	3666.666666666644	1037.3333333333408	120.33333333333337	32.66666666666666	0	0	0	0
hyloniscus_main_000550_t1	66	4491	+	3722.6666666666256	702.3333333333359	202.33333333333326	31.66666666666664	0	0	0	0
hyloniscus_main_000562_t1	212	4897	+	3665.6666666666392	1020.3333333333411	2942.333333333324	819.6666666666707	0	0	0	0
hyloniscus_main_000567_t1	36	3857	+	3057.666666666657	764.3333333333355	261.9999999999998	62.00000000000007	0	0	0	0
hyloniscus_main_000568_t1	143	4777	+	3703.999999999977	931.0000000000041	671.3333333333329	159.66666666666663	1.0	1.0	0	0
hyloniscus_main_000569_t1	123	4757	+	3655.9999999999663	979.0000000000094	39.99999999999999	4.999999999999999	0	0	0	0
hyloniscus_main_000571_t1	41	4669	+	3705.666666666631	923.3333333333434	1975.333333333342	469.6666666666647	2.0	6.0	2.0	6.0
hyloniscus_main_000575_t1	145	4767	+	3622.3333333333026	1000.6666666666755	40.33333333333334	10.666666666666663	0	0	0	0
hyloniscus_main_000579_t1	97	4641	+	3562.3333333333094	982.6666666666742	165.99999999999994	34.99999999999999	0	0	0	0
hyloniscus_main_000583_t1	156	4751	+	3604.333333333307	991.6666666666749	3168.333333333314	866.6666666666729	35.5	52.5	35.5	52.5
hyloniscus_main_000584_t1	37	4629	+	3583.9999999999786	1009.0000000000067	4.666666666666666	1.3333333333333333	0	0	0	0
hyloniscus_main_000585_t1	147	4733	+	3586.6666666666397	1000.3333333333401	3070.6666666666506	856.3333333333394	0	0	0	0
hyloniscus_main_000586_t1	334	4917	+	3608.666666666646	975.3333333333395	833.9999999999987	222.00000000000037	0.0	1.0	0.0	1.0
hyloniscus_main_000588_t1	423	5003	+	3579.333333333309	1001.6666666666732	914.3333333333319	273.6666666666669	0	0	0	0
hyloniscus_main_000589_t1	402	2819	+	1901.3333333333421	516.6666666666645	103.33333333333337	28.666666666666643	0	0	0	0
hyloniscus_main_000594_t1	76	4647	+	3544.6666666666456	1027.333333333339	3544.6666666666456	1027.333333333339	12.166666666666666	38.833333333333336	12.166666666666666	38.833333333333336
hyloniscus_main_000597_t1	96	4661	+	3596.6666666666397	969.3333333333416	9.999999999999998	1.9999999999999998	0	0	0	0
hyloniscus_main_000598_t1	296	4855	+	3610.9999999999727	949.0000000000075	0	0	0	0	0	0
hyloniscus_main_000599_t1	78	4634	+	3445.6666666666497	1111.3333333333358	83.99999999999999	36.0	0	0	0	0
hyloniscus_main_000600_t1	41	4597	+	3586.6666666666415	970.3333333333405	3065.333333333318	831.6666666666719	0	0	0	0
hyloniscus_main_000603_t1	606	4670	+	3191.999999999985	873.0000000000047	240.33333333333323	65.66666666666669	0	0	0	0
hyloniscus_main_000604_t1	274	4818	+	3557.999999999971	987.0000000000081	486.6666666666674	122.33333333333314	0	0	0	0
hyloniscus_main_000605_t1	63	4376	+	3425.9999999999727	888.0000000000078	1327.333333333335	343.66666666666606	0	0	0	0
hyloniscus_main_000607_t1	465	4658	+	3257.6666666666542	936.3333333333375	104.66666666666667	33.33333333333333	0	0	0	0
hyloniscus_main_000608_t1	273	4805	+	3628.9999999999695	904.0000000000103	1171.0	307.9999999999997	0	0	0	0
hyloniscus_main_000610_t1	348	4877	+	3489.3333333333153	1040.6666666666727	0	0	0	0	0	0
hyloniscus_main_000615_t1	181	4701	+	3407.3333333333235	1113.6666666666697	2532.9999999999986	830.0000000000025	0	0	0	0
hyloniscus_main_000617_t1	45	4559	+	3593.6666666666447	921.3333333333388	0	0	0	0	0	0
hyloniscus_main_000620_t1	89	4552	+	3534.3333333333126	929.6666666666725	118.66666666666667	28.333333333333332	0	0	0	0
hyloniscus_main_000621_t1	315	4817	+	3489.6666666666397	1013.3333333333414	130.00000000000003	47.00000000000001	0	0	0	0
hyloniscus_main_000624_t1	100	2937	+	2195.6666666666683	642.3333333333343	0	0	0	0	0	0
hyloniscus_main_000625_t1	225	4619	+	3495.999999999967	899.0000000000089	0	0	0	0	0	0
hyloniscus_main_000626_t1	658	5025	+	3430.9999999999836	937.0000000000041	564.0000000000001	150.00000000000003	0	0	0	0
hyloniscus_main_000630_t1	395	4762	+	3378.3333333333094	989.6666666666748	601.9999999999999	175.0000000000001	0	0	0	0
hyloniscus_main_000634_t1	59	4534	+	3479.3333333333144	996.6666666666725	0	0	0	0	0	0
hyloniscus_main_000636_t1	68	4534	+	3539.999999999968	927.0000000000089	292.3333333333333	64.66666666666673	0	0	0	0
hyloniscus_main_000638_t1	166	4629	+	3488.999999999978	975.0000000000072	2.0	1.0	0	0	0	0
hyloniscus_main_000646_t1	138	4562	+	3504.666666666648	920.3333333333387	1371.333333333334	362.6666666666666	6.0	4.0	0	0
hyloniscus_main_000647_t1	23	4444	+	3449.999999999978	972.0000000000084	64.33333333333333	19.666666666666668	0.0	3.0	0	0
hyloniscus_main_000648_t1	373	4794	+	3426.6666666666474	995.3333333333396	3426.6666666666474	995.3333333333396	0	0	0	0
hyloniscus_main_000649_t1	219	4637	+	3474.3333333333094	944.666666666673	279.99999999999983	77.00000000000003	0	0	0	0
hyloniscus_main_000653_t1	30	4445	+	3546.666666666645	869.3333333333385	240.9999999999999	53.000000000000014	0	0	0	0
hyloniscus_main_000657_t1	702	4325	+	2839.3333333333217	784.6666666666703	55.66666666666666	16.333333333333336	0	0	0	0
hyloniscus_main_000659_t1	104	4507	+	3385.333333333311	1018.666666666675	112.66666666666669	34.33333333333333	0	0	0	0
hyloniscus_main_000660_t1	99	4499	+	3406.6666666666456	994.3333333333389	14.666666666666666	6.333333333333333	0	0	0	0
hyloniscus_main_000663_t1	118	4509	+	3416.3333333333176	975.6666666666708	13.333333333333332	4.666666666666666	0	0	0	0
hyloniscus_main_000667_t1	209	1603	+	1130.666666666665	264.3333333333339	679.999999999999	157.00000000000023	4.0	4.0	0	0
hyloniscus_main_000671_t1	162	4499	+	3327.666666666649	1010.3333333333416	0	0	0	0	0	0
hyloniscus_main_000673_t1	295	4563	+	3343.9999999999777	925.0000000000074	79.66666666666666	19.333333333333336	0.0	3.0	0	0
hyloniscus_main_000675_t1	481	4830	+	3436.3333333333067	913.6666666666742	780.9999999999991	209.00000000000023	1.0	3.0	0	0
hyloniscus_main_000676_t1	85	4398	+	3348.6666666666465	965.3333333333408	2.6666666666666665	0.3333333333333333	0	0	0	0
hyloniscus_main_000677_t1	69	4412	+	3388.6666666666497	955.3333333333401	0	0	0	0	0	0
hyloniscus_main_000687_t1	59	4381	+	3401.6666666666442	921.3333333333397	350.33333333333366	105.66666666666657	0.0	1.0	0	0
hyloniscus_main_000696_t1	346	4647	+	3373.333333333313	928.6666666666728	416.66666666666674	117.33333333333329	1.0	8.0	0	0
hyloniscus_main_000697_t1	606	4907	+	3385.666666666645	916.3333333333394	475.33333333333366	154.66666666666666	0	0	0	0
hyloniscus_main_000703_t1	292	4533	+	3322.3333333333235	919.6666666666715	141.6666666666667	35.33333333333332	0	0	0	0
hyloniscus_main_000704_t1	38	3190	+	2459.3333333333358	693.666666666667	251.33333333333323	63.6666666666667	0	0	0	0
hyloniscus_main_000713_t1	171	4427	+	3401.999999999985	855.0000000000009	586.3333333333337	115.66666666666653	0	0	0	0
hyloniscus_main_000714_t1	92	3946	+	3045.9999999999845	809.0000000000044	87.33333333333331	26.66666666666667	0	0	0	0
hyloniscus_main_000715_t1	389	4642	+	3305.333333333314	948.6666666666738	747.6666666666661	206.33333333333366	0	0	0	0
hyloniscus_main_000717_t1	236	4480	+	3218.9999999999795	1026.0000000000068	14.333333333333334	3.6666666666666665	0	0	0	0
hyloniscus_main_000724_t1	168	4343	+	3369.9999999999764	806.0000000000051	304.0	71.00000000000004	0	0	0	0
hyloniscus_main_000726_t1	608	4831	+	3311.3333333333194	912.666666666671	482.666666666667	129.33333333333326	0	0	0	0
hyloniscus_main_000732_t1	41	4258	+	3406.3333333333126	811.6666666666713	28.66666666666667	4.333333333333333	0	0	0	0
hyloniscus_main_000734_t1	1589	4219	+	2072.3333333333344	558.6666666666672	0	0	0	0	0	0
hyloniscus_main_000740_t1	191	4393	+	3289.999999999989	913.000000000004	51.0	15.000000000000002	0	0	0	0
hyloniscus_main_000748_t1	10	4200	+	3404.999999999982	786.0000000000027	0	0	0	0	0	0
hyloniscus_main_000750_t1	239	4222	+	3202.9999999999727	781.000000000007	239.9999999999999	57.000000000000014	0	0	0	0
hyloniscus_main_000754_t1	70	4245	+	3273.3333333333185	902.6666666666711	23.666666666666668	6.333333333333332	0	0	0	0
hyloniscus_main_000756_t1	113	4282	+	3312.333333333306	857.6666666666747	2599.333333333325	661.666666666669	2.0	33.0	2.0	33.0
hyloniscus_main_000758_t1	170	4330	+	3299.9999999999827	861.0000000000045	15.0	2.9999999999999996	0	0	0	0
hyloniscus_main_000759_t1	182	4342	+	3226.9999999999836	934.0000000000058	0	0	0	0	0	0
hyloniscus_main_000760_t1	100	4257	+	3307.3333333333144	850.6666666666722	3054.9999999999854	779.0000000000041	6.0	9.0	6.0	9.0
hyloniscus_main_000761_t1	215	4372	+	3242.999999999984	915.0000000000048	0	0	0	0	0	0
hyloniscus_main_000763_t1	78	4220	+	3288.6666666666447	854.3333333333396	3260.999999999979	846.0000000000061	1.0	0.0	1.0	0.0
hyloniscus_main_000766_t1	76	4206	+	3281.6666666666465	849.3333333333393	1015.6666666666637	265.3333333333341	0	0	0	0
hyloniscus_main_000768_t1	253	4386	+	3241.9999999999827	892.0000000000053	292.6666666666665	82.33333333333333	0	0	0	0
hyloniscus_main_000779_t1	169	3123	+	2323.3333333333408	631.6666666666658	1581.0000000000055	419.9999999999982	0	0	0	0
hyloniscus_main_000783_t1	447	4553	+	3190.333333333312	916.666666666676	2066.000000000011	555.999999999999	0	0	0	0
hyloniscus_main_000785_t1	531	4634	+	3117.666666666651	986.333333333339	37.33333333333333	10.666666666666664	0	0	0	0
hyloniscus_main_000796_t1	545	4618	+	3174.3333333333208	899.666666666671	713.9999999999997	207.0000000000001	0	0	0	0
hyloniscus_main_000799_t1	155	4225	+	3224.333333333307	846.6666666666742	1258.3333333333326	331.66666666666686	0.0	6.0	0	0
hyloniscus_main_000800_t1	133	4203	+	3257.6666666666465	813.3333333333376	3257.6666666666465	813.3333333333376	0	0	0	0
hyloniscus_main_000801_t1	263	4318	+	3153.33333333332	902.6666666666711	0	0	0	0	0	0
hyloniscus_main_000803_t1	60	4040	+	3110.6666666666565	870.3333333333363	0	0	0	0	0	0
hyloniscus_main_000804_t1	116	4159	+	3124.6666666666624	919.333333333335	0	0	0	0	0	0
hyloniscus_main_000807_t1	348	4388	+	3159.9999999999827	881.0000000000068	212.33333333333326	57.666666666666686	0	0	0	0
hyloniscus_main_000809_t1	271	4320	+	3164.666666666652	885.3333333333375	79.99999999999999	24.999999999999996	0	0	0	0
hyloniscus_main_000812_t1	26	4072	+	3148.33333333332	898.6666666666714	30.000000000000004	5.999999999999999	0	0	0	0
hyloniscus_main_000813_t1	876	4049	+	2408.0000000000027	766.0000000000009	702.6666666666666	239.33333333333348	0	0	0	0
hyloniscus_main_000819_t1	101	4138	+	3142.6666666666547	895.3333333333374	3142.6666666666547	895.3333333333374	0	0	0	0
hyloniscus_main_000823_t1	98	4129	+	3214.66666666665	817.3333333333375	65.33333333333333	18.666666666666668	0	0	0	0
hyloniscus_main_000827_t1	39	4061	+	3235.999999999984	787.0000000000026	219.3333333333333	44.66666666666667	0	0	0	0
hyloniscus_main_000830_t1	306	4313	+	3092.999999999987	915.0000000000055	527.6666666666669	168.33333333333337	0	0	0	0
hyloniscus_main_000834_t1	2	4009	+	3146.6666666666492	861.3333333333383	105.00000000000001	26.999999999999996	0.0	3.0	0	0
hyloniscus_main_000839_t1	7	3984	+	3078.6666666666542	899.3333333333384	15.666666666666666	5.333333333333333	0	0	0	0
hyloniscus_main_000842_t1	188	4177	+	3140.6666666666497	849.3333333333388	562.3333333333339	142.66666666666652	4.0	12.0	4.0	12.0
hyloniscus_main_000844_t1	583	4434	+	3009.6666666666565	842.3333333333366	2389.000000000005	677.0000000000002	0	0	0	0
hyloniscus_main_000846_t1	316	4290	+	3176.6666666666397	798.3333333333406	1746.0000000000102	431.99999999999716	0	0	0	0
hyloniscus_main_000850_t1	322	2880	+	2055.000000000012	503.99999999999716	648.3333333333331	161.66666666666666	0	0	0	0
hyloniscus_main_000853_t1	301	4269	+	3129.3333333333217	839.6666666666704	273.9999999999998	65.00000000000006	0.0	1.0	0	0
hyloniscus_main_000855_t1	314	4282	+	3162.999999999986	806.0000000000035	15.333333333333332	2.6666666666666665	0	0	0	0
hyloniscus_main_000856_t1	255	4223	+	3082.666666666656	886.3333333333366	149.66666666666666	48.33333333333334	0	0	0	0
hyloniscus_main_000860_t1	10	3969	+	3155.6666666666483	804.3333333333381	2082.666666666676	530.3333333333309	5.0	1.0	5.0	1.0
hyloniscus_main_000862_t1	91	4050	+	3119.3333333333208	840.6666666666711	255.33333333333312	56.66666666666672	0	0	0	0
hyloniscus_main_000864_t1	150	4106	+	3104.999999999986	852.000000000005	65.33333333333333	15.666666666666668	0	0	0	0
hyloniscus_main_000865_t1	75	4028	+	3108.33333333332	845.6666666666711	517.6666666666675	130.3333333333331	0	0	0	0
hyloniscus_main_000868_t1	126	4064	+	3087.666666666651	851.3333333333375	695.6666666666658	192.33333333333354	0	0	0	0
hyloniscus_main_000870_t1	159	4103	+	3114.999999999988	830.0000000000043	762.6666666666661	203.33333333333346	0	0	0	0
hyloniscus_main_000871_t1	146	4000	+	2985.9999999999927	869.0000000000044	0	0	0	0	0	0
hyloniscus_main_000873_t1	73	4014	+	3104.333333333314	837.6666666666727	0	0	0	0	0	0
hyloniscus_main_000874_t1	307	4248	+	3056.9999999999845	885.0000000000058	349.3333333333336	85.6666666666666	0.0	3.0	0.0	3.0
hyloniscus_main_000875_t1	366	4304	+	3074.9999999999905	864.0000000000047	133.33333333333337	37.666666666666664	0	0	0	0
hyloniscus_main_000876_t1	249	4187	+	3082.6666666666592	856.3333333333362	7.333333333333334	1.6666666666666665	0	0	0	0
hyloniscus_main_000877_t1	126	4061	+	3093.333333333325	842.6666666666694	151.66666666666663	46.33333333333335	0	0	0	0
hyloniscus_main_000878_t1	144	4079	+	3101.666666666651	834.3333333333377	1158.9999999999986	331.99999999999955	0	0	0	0
hyloniscus_main_000879_t1	100	4032	+	3079.999999999982	853.0000000000056	171.66666666666663	50.33333333333335	0	0	0	0
hyloniscus_main_000880_t1	130	3159	+	2459.66666666667	570.3333333333316	308.33333333333337	72.66666666666667	0	0	0	0
hyloniscus_main_000882_t1	41	3967	+	2976.9999999999827	950.0000000000065	37.00000000000001	10.999999999999998	0	0	0	0
hyloniscus_main_000886_t1	582	4409	+	2975.666666666658	852.3333333333368	79.33333333333334	19.666666666666664	0	0	0	0
hyloniscus_main_000888_t1	185	4099	+	2991.666666666656	923.3333333333368	0	0	0	0	0	0
hyloniscus_main_000891_t1	165	4073	+	3046.9999999999877	862.0000000000042	2284.3333333333367	646.6666666666677	11.0	23.0	11.0	23.0
hyloniscus_main_000892_t1	62	3967	+	3055.9999999999864	850.0000000000056	166.99999999999997	46.00000000000002	0	0	0	0
hyloniscus_main_000893_t1	92	3997	+	3093.33333333332	812.6666666666707	179.3333333333333	42.66666666666667	0	0	0	0
hyloniscus_main_000895_t1	161	4015	+	2973.333333333324	881.6666666666706	305.0	84.99999999999997	0.0	1.0	0	0
hyloniscus_main_000898_t1	490	4383	+	3033.666666666659	860.3333333333379	107.33333333333334	33.66666666666666	0	0	0	0
hyloniscus_main_000899_t1	38	3928	+	3081.3333333333117	809.6666666666736	283.9999999999999	67.00000000000001	0	0	0	0
hyloniscus_main_000901_t1	202	4092	+	3133.666666666661	757.3333333333337	277.66666666666663	58.33333333333337	0	0	0	0
hyloniscus_main_000903_t1	21	3908	+	2948.999999999985	939.0000000000049	277.6666666666667	76.3333333333333	0	0	0	0
hyloniscus_main_000905_t1	305	4189	+	3054.3333333333226	830.6666666666702	3052.3333333333226	829.6666666666702	3.0	46.0	3.0	46.0
hyloniscus_main_000909_t1	82	3957	+	3103.999999999977	772.0000000000057	79.66666666666667	16.333333333333336	0	0	0	0
hyloniscus_main_000912_t1	262	3888	+	2838.3333333333276	788.666666666669	2829.999999999994	788.0000000000024	0	0	0	0
hyloniscus_main_000914_t1	134	4000	+	2981.333333333328	885.6666666666683	445.00000000000017	142.99999999999997	0	0	0	0
hyloniscus_main_000919_t1	33	3887	+	2992.9999999999914	862.0000000000031	77.33333333333334	18.666666666666664	0	0	0	0
hyloniscus_main_000921_t1	220	4074	+	2999.33333333332	855.6666666666719	342.0000000000001	98.99999999999996	0	0	0	0
hyloniscus_main_000923_t1	61	3912	+	3041.666666666661	810.3333333333347	161.6666666666666	39.33333333333335	0	0	0	0
hyloniscus_main_000926_t1	49	3894	+	3017.3333333333176	828.6666666666716	0	0	0	0	0	0
hyloniscus_main_000927_t1	135	3980	+	2962.6666666666597	883.333333333337	80.66666666666667	18.333333333333332	0	0	0	0
hyloniscus_main_000928_t1	208	4050	+	3015.3333333333194	827.6666666666714	48.99999999999999	11.0	0	0	0	0
hyloniscus_main_000930_t1	80	973	+	731.6666666666649	162.33333333333363	136.00000000000006	22.99999999999998	0	0	0	0
hyloniscus_main_000934_t1	125	3958	+	3026.666666666647	807.3333333333392	761.9999999999999	191.99999999999994	6.0	8.0	6.0	8.0
hyloniscus_main_000935_t1	186	4016	+	3019.3333333333208	811.6666666666705	96.66666666666666	32.33333333333333	0	0	0	0
hyloniscus_main_000936_t1	172	3993	+	3016.3333333333144	805.6666666666721	535.3333333333339	145.66666666666663	0	0	0	0
hyloniscus_main_000937_t1	17	3835	+	3003.666666666656	815.3333333333364	1981.6666666666729	532.3333333333321	0	0	0	0
hyloniscus_main_000940_t1	95	3913	+	2960.3333333333194	858.6666666666715	711.9999999999994	197.0000000000003	0	0	0	0
hyloniscus_main_000942_t1	67	3864	+	2917.999999999994	880.0000000000028	4.333333333333333	1.6666666666666665	0	0	0	0
hyloniscus_main_000943_t1	148	3954	+	3062.9999999999845	744.0000000000039	144.00000000000003	32.999999999999986	0	0	0	0
hyloniscus_main_000946_t1	460	4248	+	2947.9999999999936	841.000000000003	0	0	0	0	0	0
hyloniscus_main_000950_t1	322	3249	+	2247.0000000000027	681.0	37.66666666666666	13.333333333333334	0	0	0	0
hyloniscus_main_000951_t1	63	3860	+	2995.9999999999877	802.0000000000049	909.3333333333316	218.66666666666706	1.0	0.0	0	0
hyloniscus_main_000952_t1	236	4027	+	3045.6666666666506	746.3333333333371	147.6666666666667	35.33333333333332	0	0	0	0
hyloniscus_main_000958_t1	2	3787	+	2951.333333333322	834.6666666666706	44.99999999999999	18.000000000000004	0	0	0	0
hyloniscus_main_000961_t1	770	4555	+	2934.6666666666597	851.3333333333368	66.33333333333333	23.666666666666668	0	0	0	0
hyloniscus_main_000966_t1	162	3938	+	2979.999999999985	797.0000000000045	0	0	0	0	0	0
hyloniscus_main_000967_t1	31	3804	+	2985.6666666666565	788.3333333333364	15.666666666666666	2.333333333333333	0	0	0	0
hyloniscus_main_000970_t1	146	3913	+	2974.333333333322	793.6666666666696	2035.666666666675	541.3333333333317	0	0	0	0
hyloniscus_main_000975_t1	122	3874	+	2993.6666666666497	759.3333333333385	139.00000000000006	28.99999999999998	0	0	0	0
hyloniscus_main_000976_t1	129	3881	+	2931.666666666657	821.3333333333375	194.33333333333331	48.666666666666664	0	0	0	0
hyloniscus_main_000977_t1	44	3790	+	2996.9999999999854	750.0000000000032	1966.00000000001	472.99999999999756	0	0	0	0
hyloniscus_main_000980_t1	220	3894	+	2914.3333333333276	760.666666666669	380.66666666666697	102.33333333333323	0	0	0	0
hyloniscus_main_000986_t1	91	3705	+	2817.333333333329	797.666666666669	0	0	0	0	0	0
hyloniscus_main_000987_t1	122	3856	+	2965.6666666666524	769.3333333333363	18.333333333333332	2.666666666666667	0	0	0	0
hyloniscus_main_000989_t1	178	3861	+	2888.3333333333217	795.6666666666711	154.66666666666666	43.33333333333334	1.0	0.0	0	0
hyloniscus_main_000990_t1	50	3778	+	2897.3333333333226	831.6666666666715	75.66666666666664	23.333333333333332	0	0	0	0
hyloniscus_main_000992_t1	74	3802	+	2985.333333333322	743.6666666666698	2405.0000000000023	603.9999999999991	0	0	0	0
hyloniscus_main_000996_t1	667	4386	+	2895.6666666666597	824.3333333333372	45.33333333333332	14.66666666666667	0	0	0	0
hyloniscus_main_001001_t1	185	3901	+	2930.3333333333157	786.6666666666712	90.33333333333336	20.666666666666664	0	0	0	0
hyloniscus_main_001003_t1	214	3804	+	2867.9999999999905	723.0000000000023	153.0	39.00000000000001	0	0	0	0
hyloniscus_main_001005_t1	105	3812	+	2980.666666666654	727.3333333333363	0	0	0	0	0	0
hyloniscus_main_001008_t1	166	3867	+	2932.333333333322	769.6666666666698	66.33333333333333	17.666666666666668	0	0	0	0
hyloniscus_main_001010_t1	613	4314	+	2859.6666666666606	842.3333333333367	221.33333333333314	60.666666666666714	0	0	0	0
hyloniscus_main_001013_t1	210	3863	+	2852.666666666656	801.3333333333375	1013.6666666666644	297.3333333333332	0	0	0	0
hyloniscus_main_001017_t1	464	4156	+	2928.3333333333276	764.6666666666681	78.33333333333334	20.666666666666664	0	0	0	0
hyloniscus_main_001019_t1	222	3911	+	2852.3333333333203	837.6666666666724	299.33333333333326	75.66666666666666	0	0	0	0
hyloniscus_main_001022_t1	64	2205	+	1737.000000000005	404.99999999999915	348.33333333333337	77.66666666666666	0	0	0	0
hyloniscus_main_001023_t1	153	3836	+	2744.6666666666642	939.3333333333368	6.333333333333334	2.6666666666666665	0	0	0	0
hyloniscus_main_001024_t1	258	3680	+	2637.333333333328	785.6666666666689	0	0	0	0	0	0
hyloniscus_main_001028_t1	593	3850	+	2581.333333333331	676.6666666666674	279.99999999999994	71.00000000000004	0	0	0	0
hyloniscus_main_001030_t1	115	3780	+	2809.3333333333276	856.6666666666691	33.333333333333336	8.666666666666666	0	0	0	0
hyloniscus_main_001032_t1	63	3731	+	2815.999999999996	853.0000000000033	1056.9999999999986	346.99999999999983	0	0	0	0
hyloniscus_main_001033_t1	725	4174	+	2655.999999999994	794.0000000000015	0	0	0	0	0	0
hyloniscus_main_001035_t1	121	3507	+	2651.333333333327	735.6666666666702	731.9999999999994	198.0000000000002	0	0	0	0
hyloniscus_main_001037_t1	190	3852	+	2857.666666666663	805.3333333333364	0	0	0	0	0	0
hyloniscus_main_001039_t1	160	3633	+	2712.9999999999995	761.0000000000007	80.66666666666666	27.333333333333325	0	0	0	0
hyloniscus_main_001041_t1	426	4082	+	2864.999999999995	792.000000000002	505.66666666666714	133.33333333333323	0	0	0	0
hyloniscus_main_001047_t1	320	3775	+	2685.999999999996	770.0000000000032	11.0	4.0	0	0	0	0
hyloniscus_main_001049_t1	365	4015	+	2920.666666666645	730.3333333333388	295.3333333333333	67.6666666666667	0	0	0	0
hyloniscus_main_001050_t1	477	4127	+	2859.9999999999873	791.0000000000042	37.66666666666667	13.333333333333332	0	0	0	0
hyloniscus_main_001051_t1	206	3853	+	2843.3333333333258	804.6666666666694	2520.333333333327	722.6666666666692	4.0	5.0	4.0	5.0
hyloniscus_main_001052_t1	8	3655	+	2844.9999999999923	803.0000000000034	0	0	0	0	0	0
hyloniscus_main_001053_t1	107	3748	+	2847.3333333333294	794.6666666666691	2781.666666666664	776.3333333333355	0	0	0	0
hyloniscus_main_001055_t1	148	3465	+	2610.6666666666624	707.3333333333356	202.9999999999999	55.000000000000036	0	0	0	0
hyloniscus_main_001058_t1	295	3927	+	2838.666666666662	794.3333333333348	2250.3333333333385	638.6666666666661	8.0	36.0	8.0	36.0
hyloniscus_main_001062_t1	96	3509	+	2676.999999999995	737.0000000000031	31.333333333333332	13.666666666666666	0	0	0	0
hyloniscus_main_001069_t1	419	3655	+	2538.9999999999973	698.0000000000022	65.99999999999999	23.999999999999996	0	0	0	0
hyloniscus_main_001074_t1	157	3762	+	2885.666666666652	720.3333333333374	1589.6666666666717	390.3333333333324	0.0	19.0	0.0	19.0
hyloniscus_main_001076_t1	478	4083	+	2894.333333333322	711.6666666666692	62.333333333333314	15.666666666666671	0	0	0	0
hyloniscus_main_001078_t1	449	4051	+	2773.9999999999914	829.0000000000048	259.66666666666646	70.33333333333327	0	0	0	0
hyloniscus_main_001079_t1	210	3758	+	2754.6666666666642	794.3333333333351	198.9999999999999	56.00000000000004	0	0	0	0
hyloniscus_main_001082_t1	52	3651	+	2894.9999999999886	705.0000000000025	2043.00000000001	509.9999999999975	0	0	0	0
hyloniscus_main_001092_t1	174	3749	+	2779.999999999997	796.0000000000026	1306.666666666667	382.3333333333332	1.0	9.0	1.0	9.0
hyloniscus_main_001093_t1	117	3692	+	2753.3333333333267	822.6666666666707	323.0	90.99999999999996	0	0	0	0
hyloniscus_main_001098_t1	159	3725	+	2786.6666666666624	780.333333333336	82.99999999999999	19.0	0.0	1.0	0	0
hyloniscus_main_001099_t1	87	3650	+	2775.6666666666583	788.3333333333367	77.99999999999999	21.000000000000004	0	0	0	0
hyloniscus_main_001100_t1	68	3625	+	2827.333333333325	730.6666666666688	15.333333333333332	2.6666666666666665	0	0	0	0
hyloniscus_main_001104_t1	36	3584	+	2791.3333333333285	757.6666666666688	196.66666666666657	49.33333333333336	0	0	0	0
hyloniscus_main_001106_t1	502	3978	+	2740.9999999999945	736.0000000000013	0	0	0	0	0	0
hyloniscus_main_001108_t1	27	3572	+	2825.333333333326	720.6666666666684	0	0	0	0	0	0
hyloniscus_main_001111_t1	184	3723	+	2782.333333333327	757.6666666666692	661.9999999999994	178.00000000000023	0	0	0	0
hyloniscus_main_001112_t1	547	4083	+	2791.666666666655	745.3333333333378	0	0	0	0	0	0
hyloniscus_main_001113_t1	8	3544	+	2646.9999999999973	686.000000000001	0	0	0	0	0	0
hyloniscus_main_001117_t1	34	3564	+	2749.6666666666624	781.3333333333361	260.66666666666663	72.33333333333333	0	0	0	0
hyloniscus_main_001125_t1	123	3644	+	2751.666666666663	770.3333333333353	0	0	0	0	0	0
hyloniscus_main_001126_t1	6	3524	+	2766.666666666659	752.3333333333361	228.3333333333332	44.66666666666668	0	0	0	0
hyloniscus_main_001127_t1	70	3588	+	2762.333333333324	756.6666666666696	648.6666666666658	185.33333333333357	0	0	0	0
hyloniscus_main_001129_t1	192	3473	+	2580.6666666666624	701.3333333333352	70.66666666666667	19.333333333333336	0	0	0	0
hyloniscus_main_001134_t1	997	3549	+	1984.666666666677	568.3333333333312	30.999999999999996	8.0	0	0	0	0
hyloniscus_main_001135_t1	154	3660	+	2704.9999999999927	802.0000000000035	700.3333333333326	211.66666666666694	2.0	12.0	2.0	12.0
hyloniscus_main_001137_t1	138	3620	+	2784.9999999999945	698.0000000000009	187.66666666666657	43.33333333333336	0	0	0	0
hyloniscus_main_001138_t1	190	3693	+	2751.666666666658	752.3333333333378	0	0	0	0	0	0
hyloniscus_main_001139_t1	46	3546	+	2759.33333333333	741.6666666666679	0	0	0	0	0	0
hyloniscus_main_001141_t1	446	3145	+	2123.666666666674	576.3333333333333	0	0	0	0	0	0
hyloniscus_main_001150_t1	212	3700	+	2699.9999999999964	789.0000000000028	27.000000000000004	5.999999999999999	0	0	0	0
hyloniscus_main_001151_t1	224	3700	+	2710.333333333326	766.6666666666708	1851.6666666666752	521.3333333333309	0	0	0	0
hyloniscus_main_001153_t1	238	3687	+	2684.333333333331	765.6666666666703	388.666666666667	115.33333333333319	0	0	0	0
hyloniscus_main_001156_t1	88	3564	+	2733.999999999997	743.0000000000014	0	0	0	0	0	0
hyloniscus_main_001158_t1	167	2848	+	2160.333333333341	419.666666666665	105.00000000000004	18.000000000000004	0	0	0	0
hyloniscus_main_001159_t1	153	3623	+	2788.999999999992	682.0000000000017	60.66666666666664	11.333333333333336	0	0	0	0
hyloniscus_main_001160_t1	104	3574	+	2723.9999999999986	747.0000000000007	482.3333333333334	147.66666666666666	2.0	18.0	0	0
hyloniscus_main_001161_t1	109	3570	+	2725.999999999996	736.0000000000017	304.99999999999994	64.00000000000004	0	0	0	0
hyloniscus_main_001162_t1	65	3340	+	2520.3333333333308	755.6666666666695	0	0	0	0	0	0
hyloniscus_main_001166_t1	117	3572	+	2709.66666666666	746.3333333333364	24.0	5.999999999999999	0	0	0	0
hyloniscus_main_001170_t1	1	284	-	206.33333333333331	75.66666666666667	0	0	0	0	0	0
hyloniscus_main_001172_t1	3750	7190	+	2760.33333333333	680.666666666667	472.6666666666669	127.33333333333324	0	0	0	0
hyloniscus_main_001174_t1	232	3666	+	2789.9999999999936	645.0000000000005	2789.9999999999936	645.0000000000005	0	0	0	0
hyloniscus_main_001180_t1	199	3627	+	2698.999999999995	730.0000000000017	1158.666666666666	323.3333333333334	0.0	3.0	0.0	3.0
hyloniscus_main_001181_t1	508	3664	+	2436.666666666662	719.333333333336	1739.0000000000055	516.999999999998	0.0	2.0	0	0
hyloniscus_main_001182_t1	132	3551	+	2660.666666666662	759.3333333333364	0	0	0	0	0	0
hyloniscus_main_001184_t1	97	3513	+	2638.666666666662	778.3333333333376	24.999999999999996	8.0	0	0	0	0
hyloniscus_main_001191_t1	69	3473	+	2643.666666666663	761.3333333333355	78.0	23.999999999999996	0	0	0	0
hyloniscus_main_001198_t1	228	3548	+	2596.333333333332	724.6666666666682	0	0	0	0	0	0
hyloniscus_main_001200_t1	44	3151	+	2428.3333333333353	679.6666666666667	69.33333333333333	20.666666666666668	0	0	0	0
hyloniscus_main_001201_t1	56	3439	+	2657.9999999999955	726.0000000000016	90.0	23.999999999999996	0	0	0	0
hyloniscus_main_001205_t1	139	3525	+	2616.6666666666633	770.3333333333351	522.6666666666669	155.33333333333343	0	0	0	0
hyloniscus_main_001208_t1	127	3498	+	2641.666666666663	730.3333333333353	168.99999999999997	53.000000000000014	0	0	0	0
hyloniscus_main_001210_t1	127	3507	+	2640.3333333333276	740.6666666666692	2640.3333333333276	740.6666666666692	0	0	0	0
hyloniscus_main_001212_t1	297	3527	+	2570.6666666666633	660.3333333333345	659.6666666666661	156.33333333333346	0.0	1.0	0	0
hyloniscus_main_001216_t1	136	3510	+	2655.9999999999986	719.0000000000025	0	0	0	0	0	0
hyloniscus_main_001223_t1	1782	5150	+	2730.33333333333	638.6666666666665	832.666666666665	184.33333333333374	5.0	4.0	0	0
hyloniscus_main_001224_t1	116	3481	+	2651.6666666666624	714.3333333333356	836.9999999999985	225.00000000000045	0.0	9.0	0.0	9.0
hyloniscus_main_001226_t1	457	3822	+	2653.333333333328	712.6666666666689	203.99999999999991	63.00000000000002	0	0	0	0
hyloniscus_main_001227_t1	213	3575	+	2641.9999999999936	721.0000000000033	457.66666666666714	130.33333333333323	0	0	0	0
hyloniscus_main_001228_t1	113	3469	+	2613.9999999999955	743.000000000003	0	0	0	0	0	0
hyloniscus_main_001231_t1	338	3679	+	2554.9999999999923	787.0000000000026	440.6666666666671	144.3333333333332	0	0	0	0
hyloniscus_main_001233_t1	54	3410	+	2628.666666666662	728.3333333333355	0	0	0	0	0	0
hyloniscus_main_001235_t1	122	3478	+	2544.666666666662	812.3333333333384	0	0	0	0	0	0
hyloniscus_main_001240_t1	182	2503	+	1853.0000000000105	468.999999999997	70.66666666666666	19.333333333333336	0	0	0	0
hyloniscus_main_001241_t1	81	3431	+	2675.9999999999973	675.0000000000006	603.0000000000003	162.00000000000003	0	0	0	0
hyloniscus_main_001242_t1	393	3494	+	2463.6666666666683	638.3333333333335	0	0	0	0	0	0
hyloniscus_main_001244_t1	1038	4355	+	2612.6666666666656	705.3333333333346	0	0	0	0	0	0
hyloniscus_main_001245_t1	197	3499	+	2639.3333333333235	663.6666666666696	243.99999999999983	53.00000000000002	0	0	0	0
hyloniscus_main_001246_t1	220	3561	+	2576.3333333333308	765.6666666666695	154.00000000000006	43.999999999999986	0	0	0	0
hyloniscus_main_001247_t1	904	4242	+	2725.333333333326	613.6666666666662	812.666666666666	168.33333333333337	1.0	0.0	0	0
hyloniscus_main_001248_t1	561	3896	+	2568.333333333326	767.6666666666707	183.66666666666669	62.333333333333336	0	0	0	0
hyloniscus_main_001251_t1	136	3468	+	2684.6666666666656	648.3333333333322	0	0	0	0	0	0
hyloniscus_main_001252_t1	42	3371	+	2644.999999999995	685.0000000000017	858.9999999999985	215.00000000000045	0	0	0	0
hyloniscus_main_001254_t1	497	3826	+	2644.6666666666642	685.3333333333343	564.0000000000005	143.9999999999999	0	0	0	0
hyloniscus_main_001256_t1	37	3360	+	2630.999999999993	693.0000000000026	136.33333333333337	37.666666666666664	0	0	0	0
hyloniscus_main_001257_t1	216	3539	+	2573.666666666664	750.3333333333366	126.3333333333334	26.66666666666665	0	0	0	0
hyloniscus_main_001259_t1	188	3418	+	2587.9999999999977	643.0	478.6666666666673	121.33333333333314	0	0	0	0
hyloniscus_main_001260_t1	590	3322	+	2124.000000000006	608.9999999999992	226.99999999999997	70.00000000000003	0	0	0	0
hyloniscus_main_001262_t1	21	3338	+	2623.9999999999955	694.0000000000024	34.666666666666664	10.333333333333332	0	0	0	0
hyloniscus_main_001269_t1	282	3593	+	2586.3333333333294	725.6666666666687	353.66666666666697	93.33333333333324	0	0	0	0
hyloniscus_main_001270_t1	416	3727	+	2664.999999999995	647.0000000000008	428.66666666666697	111.3333333333332	0	0	0	0
hyloniscus_main_001272_t1	127	3345	+	2539.6666666666624	679.3333333333358	1127.9999999999986	291.0000000000001	2.0	11.0	2.0	11.0
hyloniscus_main_001273_t1	123	3431	+	2531.333333333333	777.6666666666696	160.33333333333331	46.666666666666664	0	0	0	0
hyloniscus_main_001275_t1	848	4009	+	2324.000000000003	838.0000000000038	146.0	55.00000000000002	0	0	0	0
hyloniscus_main_001276_t1	84	3386	+	2621.333333333331	681.6666666666672	0	0	0	0	0	0
hyloniscus_main_001277_t1	318	3602	+	2578.666666666664	706.3333333333352	111.66666666666667	29.333333333333332	0	0	0	0
hyloniscus_main_001278_t1	64	3360	+	2667.3333333333285	629.6666666666667	2664.999999999995	629.0000000000001	0	0	0	0
hyloniscus_main_001283_t1	228	3518	+	2609.6666666666633	681.3333333333348	225.66666666666657	62.33333333333338	0	0	0	0
hyloniscus_main_001284_t1	691	3819	+	2429.6666666666683	699.3333333333345	307.99999999999994	93.99999999999999	0	0	0	0
hyloniscus_main_001285_t1	527	3817	+	2543.333333333332	747.6666666666683	308.6666666666668	87.33333333333327	0	0	0	0
hyloniscus_main_001286_t1	8525	11689	+	2507.666666666664	657.3333333333353	634.6666666666661	154.33333333333348	0	0	0	0
hyloniscus_main_001288_t1	66	3350	+	2653.333333333326	631.6666666666683	2329.3333333333344	547.6666666666657	0	0	0	0
hyloniscus_main_001289_t1	105	3389	+	2585.3333333333294	699.6666666666687	23.333333333333332	6.666666666666667	0	0	0	0
hyloniscus_main_001293_t1	676	3957	+	2552.999999999999	729.0000000000022	0	0	0	0	0	0
hyloniscus_main_001296_t1	237	3452	+	2504.9999999999945	711.0000000000032	159.3333333333333	44.66666666666666	0	0	0	0
hyloniscus_main_001297_t1	3241	6522	+	2650.666666666663	631.333333333333	342.66666666666674	83.33333333333331	0	0	0	0
hyloniscus_main_001302_t1	41	3313	+	2577.999999999997	695.0000000000024	54.00000000000001	15.0	0	0	0	0
hyloniscus_main_001303_t1	23	3262	+	2563.333333333327	676.6666666666687	686.3333333333328	180.66666666666697	0	0	0	0
hyloniscus_main_001304_t1	222	3491	+	2541.0	729.0000000000019	143.66666666666666	45.33333333333335	0	0	0	0
hyloniscus_main_001307_t1	116	3382	+	2615.6666666666674	651.333333333333	54.33333333333333	14.666666666666668	0	0	0	0
hyloniscus_main_001308_t1	186	3452	+	2557.3333333333285	709.6666666666689	44.33333333333333	9.666666666666666	0	0	0	0
hyloniscus_main_001309_t1	165	3431	+	2595.666666666658	671.3333333333361	2417.3333333333285	636.6666666666695	0	0	0	0
hyloniscus_main_001311_t1	210	3473	+	2563.9999999999986	700.0000000000011	2311.0000000000045	634.9999999999999	0	0	0	0
hyloniscus_main_001313_t1	45	3281	+	2530.9999999999973	706.0000000000023	890.9999999999983	243.00000000000045	0	0	0	0
hyloniscus_main_001314_t1	403	3663	+	2567.999999999992	693.0000000000027	2567.999999999992	693.0000000000027	0	0	0	0
hyloniscus_main_001315_t1	472	3732	+	2641.666666666665	619.3333333333323	849.9999999999983	209.00000000000037	0.0	4.0	0	0
hyloniscus_main_001317_t1	142	3387	+	2569.3333333333267	676.6666666666695	137.6666666666667	36.33333333333332	0	0	0	0
hyloniscus_main_001321_t1	950	3793	+	2177.0000000000055	667.0000000000002	191.6666666666666	51.33333333333335	0	0	0	0
hyloniscus_main_001322_t1	252	3509	+	2562.6666666666642	695.3333333333352	2462.3333333333335	669.6666666666675	0	0	0	0
hyloniscus_main_001325_t1	28	2628	+	2102.3333333333426	498.66666666666396	9.333333333333332	2.6666666666666665	0	0	0	0
hyloniscus_main_001327_t1	60	3302	+	2551.999999999998	691.0000000000027	520.0000000000007	136.99999999999986	0	0	0	0
hyloniscus_main_001331_t1	920	3245	+	1856.666666666677	468.3333333333307	613.3333333333333	151.66666666666674	0	0	0	0
hyloniscus_main_001334_t1	180	3422	+	2528.333333333335	714.6666666666675	1114.3333333333323	322.6666666666664	0	0	0	0
hyloniscus_main_001337_t1	135	3374	+	2525.9999999999955	714.0000000000024	462.6666666666671	137.33333333333326	1.0	7.0	1.0	7.0
hyloniscus_main_001343_t1	102	3335	+	2517.666666666668	716.3333333333343	9.333333333333332	2.6666666666666665	0	0	0	0
hyloniscus_main_001347_t1	1223	4453	+	2578.6666666666656	652.3333333333335	0	0	0	0	0	0
hyloniscus_main_001348_t1	281	3511	+	2500.6666666666656	730.3333333333356	72.66666666666667	20.33333333333334	0	0	0	0
hyloniscus_main_001350_t1	3	3230	+	2495.666666666666	732.3333333333355	178.33333333333323	49.666666666666686	0	0	0	0
hyloniscus_main_001351_t1	548	3775	+	2485.9999999999995	742.0000000000028	0	0	0	0	0	0
hyloniscus_main_001354_t1	123	3308	+	2468.999999999998	717.0000000000013	341.00000000000006	99.99999999999994	0	0	0	0
hyloniscus_main_001361_t1	187	3330	+	2471.3333333333326	672.6666666666678	160.00000000000006	43.999999999999986	0	0	0	0
hyloniscus_main_001363_t1	203	3418	+	2445.33333333333	770.6666666666688	388.6666666666667	127.3333333333333	0	0	0	0
hyloniscus_main_001366_t1	153	3347	+	2500.6666666666665	694.3333333333345	240.99999999999983	59.00000000000005	0	0	0	0
hyloniscus_main_001370_t1	74	3283	+	2566.3333333333303	643.6666666666673	874.6666666666654	223.33333333333366	0	0	0	0
hyloniscus_main_001372_t1	79	3219	+	2463.333333333331	677.666666666668	492.3333333333339	149.66666666666663	0	0	0	0
hyloniscus_main_001374_t1	531	3335	+	2251.0000000000064	553.999999999998	0	0	0	0	0	0
hyloniscus_main_001375_t1	1214	3676	+	1955.000000000005	507.99999999999864	222.66666666666657	62.333333333333364	0	0	0	0
hyloniscus_main_001378_t1	101	3304	+	2491.333333333334	712.6666666666671	138.99999999999997	41.0	0	0	0	0
hyloniscus_main_001379_t1	344	3052	+	2204.0000000000086	504.9999999999971	164.33333333333331	24.666666666666654	0	0	0	0
hyloniscus_main_001380_t1	786	3353	+	1990.3333333333437	577.6666666666655	0	0	0	0	0	0
hyloniscus_main_001382_t1	61	3243	+	2500.9999999999986	682.0000000000015	673.6666666666669	181.33333333333337	0	0	0	0
hyloniscus_main_001383_t1	338	3529	+	2506.666666666664	685.3333333333362	223.66666666666652	55.33333333333337	0	0	0	0
hyloniscus_main_001384_t1	32	3118	+	2422.333333333336	664.6666666666671	150.00000000000003	42.0	0	0	0	0
hyloniscus_main_001385_t1	201	3389	+	2548.33333333333	640.6666666666683	328.6666666666669	70.33333333333337	0	0	0	0
hyloniscus_main_001388_t1	257	3442	+	2489.3333333333358	696.6666666666677	0	0	0	0	0	0
hyloniscus_main_001394_t1	40	3222	+	2501.3333333333317	681.6666666666684	178.66666666666663	49.33333333333334	0	0	0	0
hyloniscus_main_001395_t1	477	3659	+	2454.6666666666697	728.3333333333343	399.66666666666697	128.33333333333326	0	0	0	0
hyloniscus_main_001402_t1	104	3274	+	2465.3333333333308	705.6666666666689	5.0	1.0	0	0	0	0
hyloniscus_main_001403_t1	595	3765	+	2459.3333333333285	711.6666666666692	621.3333333333331	194.66666666666688	0	0	0	0
hyloniscus_main_001407_t1	184	3348	+	2494.3333333333317	670.6666666666684	316.66666666666674	82.3333333333333	1.0	3.0	0	0
hyloniscus_main_001408_t1	147	3311	+	2521.3333333333335	643.6666666666669	0	0	0	0	0	0
hyloniscus_main_001410_t1	99	3260	+	2468.6666666666683	693.333333333334	17.333333333333332	3.666666666666667	0	0	0	0
hyloniscus_main_001411_t1	449	3610	+	2450.000000000001	712.0000000000015	350.33333333333354	99.66666666666659	0.0	1.0	0	0
hyloniscus_main_001412_t1	407	3568	+	2427.000000000001	735.0000000000018	0	0	0	0	0	0
hyloniscus_main_001414_t1	618	3161	+	2040.3333333333449	503.6666666666637	1540.3333333333396	379.666666666665	0	0	0	0
hyloniscus_main_001417_t1	244	3390	+	2551.333333333332	595.6666666666662	82.0	17.000000000000004	0	0	0	0
hyloniscus_main_001419_t1	92	3247	+	2506.3333333333303	649.666666666668	643.3333333333335	166.66666666666666	0	0	0	0
hyloniscus_main_001422_t1	127	3279	+	2505.6666666666665	647.3333333333335	322.66666666666674	94.33333333333327	0	0	0	0
hyloniscus_main_001424_t1	84	3131	+	2417.3333333333358	630.6666666666661	373.3333333333334	97.66666666666663	0	0	0	0
hyloniscus_main_001425_t1	743	3895	+	2490.6666666666665	662.3333333333342	114.33333333333334	23.666666666666668	0	0	0	0
hyloniscus_main_001427_t1	5	3154	+	2490.666666666666	659.3333333333335	416.33333333333394	93.66666666666653	0	0	0	0
hyloniscus_main_001428_t1	196	3345	+	2458.999999999997	691.0000000000031	1114.333333333333	316.66666666666634	0	0	0	0
hyloniscus_main_001429_t1	326	3148	+	2212.0000000000064	610.9999999999998	231.66666666666657	68.33333333333337	0	0	0	0
hyloniscus_main_001430_t1	82	3228	+	2520.666666666665	626.3333333333336	258.99999999999983	68.00000000000001	0	0	0	0
hyloniscus_main_001437_t1	1272	3137	+	1487.0000000000027	378.99999999999915	530.6666666666673	123.33333333333319	0	0	0	0
hyloniscus_main_001441_t1	157	3282	+	2430.3333333333353	695.6666666666672	292.33333333333314	76.6666666666667	0	0	0	0
hyloniscus_main_001442_t1	21	1946	+	1492.0000000000027	433.9999999999989	0	0	0	0	0	0
hyloniscus_main_001447_t1	105	3212	+	2463.6666666666674	644.3333333333339	410.6666666666671	108.33333333333321	0	0	0	0
hyloniscus_main_001450_t1	92	2578	+	1997.6666666666745	489.3333333333314	91.33333333333337	19.66666666666666	0	0	0	0
hyloniscus_main_001455_t1	66	3176	+	2381.333333333337	729.6666666666692	0	0	0	0	0	0
hyloniscus_main_001456_t1	409	3519	+	2414.666666666667	696.3333333333342	202.99999999999997	58.00000000000002	0.0	1.0	0	0
hyloniscus_main_001457_t1	34	3144	+	2393.333333333332	717.6666666666688	194.6666666666666	72.33333333333331	0	0	0	0
hyloniscus_main_001458_t1	33	2621	+	2034.666666666678	554.3333333333323	738.6666666666657	218.33333333333368	0	0	0	0
hyloniscus_main_001461_t1	532	3108	+	1996.333333333341	580.6666666666661	0	0	0	0	0	0
hyloniscus_main_001462_t1	5	3109	+	2426.9999999999973	678.000000000001	29.333333333333332	9.666666666666666	0	0	0	0
hyloniscus_main_001467_t1	150	3254	+	2396.0	709.0000000000011	522.3333333333336	152.66666666666654	0	0	0	0
hyloniscus_main_001472_t1	143	3241	+	2445.000000000002	654.0000000000007	403.666666666667	88.33333333333331	0	0	0	0
hyloniscus_main_001476_t1	75	3170	+	2444.6666666666674	651.3333333333343	28.0	5.0	0	0	0	0
hyloniscus_main_001477_t1	21	3113	+	2407.000000000001	686.0000000000007	186.99999999999994	50.000000000000014	0.0	2.0	0.0	2.0
hyloniscus_main_001478_t1	124	3218	+	2475.3333333333335	617.6666666666664	131.00000000000003	30.999999999999986	0	0	0	0
hyloniscus_main_001479_t1	150	3242	+	2401.666666666666	691.333333333335	938.9999999999984	264.0000000000003	3.5	4.5	3.5	4.5
hyloniscus_main_001480_t1	512	3193	+	2137.333333333343	544.6666666666647	89.66666666666667	24.333333333333332	0.0	1.0	0	0
hyloniscus_main_001481_t1	119	3205	+	2451.000000000002	636.0000000000002	0	0	0	0	0	0
hyloniscus_main_001482_t1	196	3279	+	2430.3333333333326	653.6666666666671	124.0	31.999999999999996	0	0	0	0
hyloniscus_main_001485_t1	44	3109	+	2443.3333333333317	622.6666666666671	1393.3333333333346	361.6666666666661	0	0	0	0
hyloniscus_main_001487_t1	93	3170	+	2505.9999999999995	571.9999999999977	76.66666666666667	16.333333333333336	0	0	0	0
hyloniscus_main_001490_t1	355	2751	+	1869.3333333333392	527.6666666666656	136.33333333333337	43.66666666666667	0	0	0	0
hyloniscus_main_001493_t1	666	3737	+	2372.666666666668	699.3333333333346	1906.333333333339	571.6666666666662	0	0	0	0
hyloniscus_main_001497_t1	151	3213	+	2385.0000000000023	678.0000000000007	1108.6666666666645	307.3333333333336	0	0	0	0
hyloniscus_main_001498_t1	165	3227	+	2423.3333333333303	639.6666666666683	171.66666666666663	41.33333333333335	0	0	0	0
hyloniscus_main_001500_t1	276	3335	+	2408.6666666666724	651.3333333333328	2.6666666666666665	0.3333333333333333	0	0	0	0
hyloniscus_main_001503_t1	393	3446	+	2403.6666666666692	650.333333333334	101.33333333333333	30.666666666666668	0	0	0	0
hyloniscus_main_001504_t1	119	3016	+	2287.6666666666674	610.3333333333342	0	0	0	0	0	0
hyloniscus_main_001505_t1	97	3147	+	2421.000000000002	630.0	642.3333333333335	164.66666666666666	0	0	0	0
hyloniscus_main_001507_t1	340	3390	+	2447.6666666666697	603.3333333333322	2351.6666666666706	582.3333333333317	0	0	0	0
hyloniscus_main_001510_t1	55	3102	+	2409.6666666666583	638.3333333333368	2409.6666666666583	638.3333333333368	0	0	0	0
hyloniscus_main_001514_t1	65	3094	+	2396.0000000000005	634.0000000000003	182.66666666666663	42.333333333333336	0	0	0	0
hyloniscus_main_001515_t1	231	3272	+	2383.000000000002	659.0000000000008	120.66666666666667	32.33333333333333	0	0	0	0
hyloniscus_main_001520_t1	433	3468	+	2405.666666666668	630.3333333333336	0	0	0	0	0	0
hyloniscus_main_001521_t1	130	3165	+	2396.000000000001	640.0000000000008	2142.666666666673	581.333333333333	0	0	0	0
hyloniscus_main_001522_t1	73	3108	+	2330.333333333339	705.6666666666673	392.3333333333335	120.66666666666661	0	0	0	0
hyloniscus_main_001523_t1	163	3195	+	2344.3333333333353	688.6666666666684	939.666666666664	278.33333333333377	0	0	0	0
hyloniscus_main_001528_t1	67	3096	+	2377.6666666666665	652.3333333333346	0	0	0	0	0	0
hyloniscus_main_001529_t1	210	1478	+	950.666666666665	318.3333333333331	94.33333333333336	28.666666666666657	0	0	0	0
hyloniscus_main_001530_t1	158	3118	+	2291.66666666667	669.3333333333334	0	0	0	0	0	0
hyloniscus_main_001535_t1	190	3210	+	2427.0000000000036	593.9999999999991	333.0000000000001	80.99999999999997	0	0	0	0
hyloniscus_main_001536_t1	172	3192	+	2376.9999999999964	644.0000000000044	145.00000000000003	28.999999999999982	0	0	0	0
hyloniscus_main_001542_t1	12	3026	+	2391.6666666666674	623.3333333333338	191.66666666666657	42.33333333333335	0	0	0	0
hyloniscus_main_001543_t1	65	3079	+	2378.3333333333344	636.6666666666674	361.6666666666669	94.3333333333333	0	0	0	0
hyloniscus_main_001544_t1	300	2966	+	2139.0000000000055	527.9999999999991	903.999999999998	197.00000000000017	0	0	0	0
hyloniscus_main_001546_t1	72	3083	+	2374.3333333333335	637.6666666666678	1206.000000000001	323.99999999999955	0	0	0	0
hyloniscus_main_001547_t1	115	3125	+	2357.0000000000064	651.9999999999995	42.33333333333333	8.666666666666664	0	0	0	0
hyloniscus_main_001549_t1	1260	4268	+	2379.0000000000027	629.9999999999999	1292.0000000000005	345.9999999999997	0	0	0	0
hyloniscus_main_001552_t1	141	3035	+	2322.000000000004	572.9999999999982	0	0	0	0	0	0
hyloniscus_main_001554_t1	142	3147	+	2312.666666666665	693.3333333333345	2199.9999999999986	668.0000000000006	0	0	0	0
hyloniscus_main_001555_t1	706	3069	+	1830.3333333333396	533.6666666666652	271.6666666666667	79.33333333333334	0	0	0	0
hyloniscus_main_001557_t1	57	3059	+	2390.333333333339	612.6666666666653	46.333333333333336	10.666666666666668	0	0	0	0
hyloniscus_main_001559_t1	126	3125	+	2338.000000000002	662.0000000000008	0	0	0	0	0	0
hyloniscus_main_001565_t1	234	3068	+	2238.3333333333408	596.6666666666661	1189.3333333333323	313.6666666666668	0.0	5.0	0	0
hyloniscus_main_001567_t1	157	3123	+	2201.000000000001	766.0000000000008	828.9999999999997	295.99999999999994	0	0	0	0
hyloniscus_main_001568_t1	3147	4691	-	1198.3333333333326	346.666666666666	67.66666666666664	13.333333333333337	0	0	0	0
hyloniscus_main_001569_t1	39	3029	+	2351.666666666667	639.3333333333337	278.3333333333333	72.66666666666667	0	0	0	0
hyloniscus_main_001571_t1	487	3477	+	2346.3333333333353	644.6666666666677	2346.3333333333353	644.6666666666677	0	0	0	0
hyloniscus_main_001579_t1	325	3309	+	2332.0000000000027	652.9999999999997	324.66666666666663	101.33333333333336	0	0	0	0
hyloniscus_main_001582_t1	450	3434	+	2321.666666666668	663.3333333333344	951.9999999999977	269.00000000000034	6.0	7.0	6.0	7.0
hyloniscus_main_001589_t1	194	3172	+	2311.3333333333394	667.6666666666675	317.3333333333335	87.66666666666661	1.0	4.0	0	0
hyloniscus_main_001592_t1	720	3698	+	2309.6666666666674	669.3333333333358	121.66666666666669	34.333333333333336	0	0	0	0
hyloniscus_main_001598_t1	254	3226	+	2382.3333333333344	590.6666666666664	534.6666666666672	125.33333333333317	0	0	0	0
hyloniscus_main_001601_t1	37	3003	+	2321.66666666667	645.3333333333338	0	0	0	0	0	0
hyloniscus_main_001602_t1	83	3046	+	2336.0000000000027	628.0000000000003	107.00000000000003	27.999999999999993	1.0	2.0	1.0	2.0
hyloniscus_main_001605_t1	113	2980	+	2243.3333333333376	624.6666666666663	0	0	0	0	0	0
hyloniscus_main_001606_t1	168	3128	+	2319.333333333334	641.6666666666667	408.0000000000002	125.99999999999994	0	0	0	0
hyloniscus_main_001607_t1	29	2986	+	2326.0000000000005	632.0000000000011	73.66666666666666	19.333333333333332	0	0	0	0
hyloniscus_main_001613_t1	153	3104	+	2302.6666666666706	649.3333333333347	221.3333333333332	51.6666666666667	0.0	2.0	0.0	2.0
hyloniscus_main_001615_t1	89	2962	+	2249.3333333333353	624.666666666668	140.66666666666663	36.33333333333334	0	0	0	0
hyloniscus_main_001616_t1	335	3085	+	2180.0000000000073	570.999999999999	1007.9999999999974	264.0000000000005	0	0	0	0
hyloniscus_main_001617_t1	745	3623	+	2154.666666666669	722.333333333335	0	0	0	0	0	0
hyloniscus_main_001618_t1	3049	5718	-	2100.666666666674	569.3333333333329	0	0	0	0	0	0
hyloniscus_main_001620_t1	171	3116	+	2332.6666666666706	613.3333333333325	2332.6666666666706	613.3333333333325	0	0	0	0
hyloniscus_main_001621_t1	105	3050	+	2310.3333333333326	635.6666666666667	11.999999999999998	3.0	0	0	0	0
hyloniscus_main_001622_t1	72	2966	+	2284.6666666666692	610.3333333333344	17.0	4.0	0	0	0	0
hyloniscus_main_001624_t1	199	3132	+	2360.333333333335	573.6666666666663	0	0	0	0	0	0
hyloniscus_main_001629_t1	380	3187	+	2174.000000000007	633.9999999999999	62.333333333333314	21.666666666666664	0	0	0	0
hyloniscus_main_001630_t1	85	2946	+	2187.333333333337	572.666666666666	195.33333333333323	38.66666666666667	0	0	0	0
hyloniscus_main_001635_t1	259	3195	+	2281.6666666666683	655.3333333333348	1389.3333333333358	392.6666666666656	0	0	0	0
hyloniscus_main_001636_t1	276	3212	+	2290.33333333334	646.6666666666663	0	0	0	0	0	0
hyloniscus_main_001640_t1	353	3286	+	2350.3333333333376	583.6666666666657	271.3333333333331	67.66666666666671	0	0	0	0
hyloniscus_main_001644_t1	262	3192	+	2312.3333333333326	618.6666666666667	2312.3333333333326	618.6666666666667	0	0	0	0
hyloniscus_main_001646_t1	234	3161	+	2255.0000000000014	673.0000000000018	2245.000000000002	671.0000000000018	0	0	0	0
hyloniscus_main_001650_t1	107	3031	+	2377.666666666672	547.3333333333313	1653.3333333333387	371.66666666666606	0	0	0	0
hyloniscus_main_001652_t1	329	3253	+	2316.000000000003	608.9999999999997	0	0	0	0	0	0
hyloniscus_main_001654_t1	139	2952	+	2225.0000000000055	588.9999999999992	221.33333333333317	51.6666666666667	0	0	0	0
hyloniscus_main_001655_t1	120	3038	+	2308.6666666666706	610.3333333333325	578.6666666666671	162.33333333333334	0	0	0	0
hyloniscus_main_001657_t1	53	2968	+	2317.0000000000036	598.9999999999998	222.9999999999999	65.00000000000003	0	0	0	0
hyloniscus_main_001658_t1	80	2995	+	2333.0000000000036	582.9999999999987	2333.0000000000036	582.9999999999987	0	0	0	0
hyloniscus_main_001659_t1	47	2962	+	2365.333333333336	550.6666666666649	172.66666666666657	37.33333333333333	2.0	1.0	2.0	1.0
hyloniscus_main_001661_t1	99	3011	+	2336.3333333333353	576.6666666666657	127.66666666666676	25.333333333333314	0	0	0	0
hyloniscus_main_001663_t1	83	2992	+	2276.333333333333	633.6666666666677	571.3333333333335	151.66666666666669	0	0	0	0
hyloniscus_main_001664_t1	25	2934	+	2333.666666666668	576.3333333333328	113.33333333333337	30.66666666666665	0	0	0	0
hyloniscus_main_001665_t1	390	2936	+	1997.6666666666742	549.3333333333326	1967.0000000000073	540.9999999999992	2.0	19.0	2.0	19.0
hyloniscus_main_001667_t1	12	2558	+	1979.3333333333412	528.6666666666647	49.0	17.0	0	0	0	0
hyloniscus_main_001668_t1	240	3143	+	2237.6666666666683	666.3333333333334	6.333333333333333	2.6666666666666665	0	0	0	0
hyloniscus_main_001672_t1	82	2982	+	2278.0000000000036	623.0000000000005	46.33333333333334	10.666666666666664	0	0	0	0
hyloniscus_main_001673_t1	290	3187	+	2291.6666666666697	606.3333333333329	1524.0000000000032	389.9999999999992	0	0	0	0
hyloniscus_main_001674_t1	149	3046	+	2287.3333333333417	610.6666666666657	202.33333333333323	58.66666666666669	0	0	0	0
hyloniscus_main_001676_t1	726	3197	+	1934.3333333333408	537.6666666666661	573.0000000000001	162.00000000000026	0	0	0	0
hyloniscus_main_001677_t1	1088	3985	+	2260.3333333333358	637.6666666666667	1096.999999999999	312.99999999999966	0	0	0	0
hyloniscus_main_001683_t1	271	3000	+	2128.0000000000073	602.0000000000005	0	0	0	0	0	0
hyloniscus_main_001685_t1	58	2949	+	2210.0000000000064	682.0000000000039	336.6666666666668	83.3333333333333	0	0	0	0
hyloniscus_main_001686_t1	313	3045	+	2133.33333333334	599.6666666666657	335.66666666666674	102.33333333333327	0	0	0	0
hyloniscus_main_001687_t1	43	2931	+	2274.6666666666706	614.3333333333329	75.66666666666667	17.333333333333332	0	0	0	0
hyloniscus_main_001688_t1	188	3070	+	2249.0000000000023	634.0000000000008	68.33333333333333	21.666666666666664	0	0	0	0
hyloniscus_main_001689_t1	173	3040	+	2308.000000000004	559.9999999999981	1059.999999999998	254.0000000000006	0	0	0	0
hyloniscus_main_001690_t1	209	3097	+	2246.6666666666697	642.3333333333336	0	0	0	0	0	0
hyloniscus_main_001693_t1	69	2954	+	2239.6666666666683	646.3333333333333	128.00000000000003	40.0	0	0	0	0
hyloniscus_main_001694_t1	178	3063	+	2318.000000000003	567.9999999999991	690.9999999999992	148.99999999999994	0	0	0	0
hyloniscus_main_001695_t1	407	3292	+	2276.333333333337	609.6666666666665	29.333333333333336	9.666666666666668	0	0	0	0
hyloniscus_main_001696_t1	72	2957	+	2249.6666666666692	636.3333333333337	55.0	20.0	0.0	4.0	0	0
hyloniscus_main_001698_t1	112	2994	+	2236.3333333333385	646.6666666666675	112.33333333333336	28.666666666666657	0	0	0	0
hyloniscus_main_001699_t1	381	3161	+	2174.333333333337	606.6666666666662	20.666666666666664	6.333333333333333	0	0	0	0
hyloniscus_main_001700_t1	149	3031	+	2208.6666666666733	674.3333333333338	791.9999999999986	231.0000000000005	0	0	0	0
hyloniscus_main_001701_t1	139	2916	+	2154.3333333333385	623.6666666666671	38.33333333333333	12.666666666666668	0	0	0	0
hyloniscus_main_001703_t1	101	2941	+	2235.000000000007	605.9999999999998	0	0	0	0	0	0
hyloniscus_main_001705_t1	1314	2597	+	1018.3333333333321	265.6666666666668	326.6666666666666	84.33333333333333	0	0	0	0
hyloniscus_main_001707_t1	104	2974	+	2245.6666666666715	625.3333333333339	1449.0000000000023	401.99999999999915	0	0	0	0
hyloniscus_main_001708_t1	86	2947	+	2237.6666666666692	624.3333333333339	33.0	12.0	0	0	0	0
hyloniscus_main_001710_t1	71	2941	+	2290.000000000005	580.9999999999991	76.33333333333333	19.66666666666667	0	0	0	0
hyloniscus_main_001711_t1	119	2869	+	2192.6666666666715	558.3333333333327	1590.666666666669	398.33333333333275	0	0	0	0
hyloniscus_main_001714_t1	187	3054	+	2276.0000000000014	592.0	6.0	3.0	0	0	0	0
hyloniscus_main_001716_t1	541	3354	+	2183.0000000000027	631.0	148.66666666666669	46.33333333333334	0	0	0	0
hyloniscus_main_001720_t1	28	2853	+	2212.33333333334	613.6666666666661	271.6666666666667	73.3333333333333	0	0	0	0
hyloniscus_main_001721_t1	277	3138	+	2265.000000000006	596.9999999999987	15.333333333333334	2.6666666666666665	0	0	0	0
hyloniscus_main_001723_t1	118	2979	+	2271.0000000000064	590.9999999999986	855.6666666666654	224.33333333333366	0	0	0	0
hyloniscus_main_001725_t1	99	2957	+	2200.666666666673	658.3333333333343	97.33333333333334	25.666666666666664	0.0	1.0	0	0
hyloniscus_main_001728_t1	183	3041	+	2236.333333333339	622.6666666666663	77.33333333333336	27.666666666666657	0	0	0	0
hyloniscus_main_001731_t1	72	2804	+	2183.000000000007	549.9999999999983	129.00000000000006	32.99999999999999	0	0	0	0
hyloniscus_main_001735_t1	302	3028	+	2173.000000000011	553.9999999999976	86.66666666666667	24.333333333333332	0	0	0	0
hyloniscus_main_001736_t1	168	3023	+	2244.666666666671	611.3333333333322	655.0000000000007	175.99999999999991	0	0	0	0
hyloniscus_main_001737_t1	31	2886	+	2284.333333333339	571.6666666666656	147.66666666666663	32.333333333333314	0.0	1.0	0	0
hyloniscus_main_001741_t1	147	2996	+	2217.0000000000045	632.9999999999998	57.33333333333333	17.666666666666668	0	0	0	0
hyloniscus_main_001746_t1	233	2473	+	1743.3333333333392	497.66666666666464	10.666666666666666	4.333333333333334	0	0	0	0
hyloniscus_main_001747_t1	253	3099	+	2245.000000000009	601.9999999999984	614.3333333333337	171.6666666666666	0	0	0	0
hyloniscus_main_001749_t1	334	3180	+	2271.3333333333403	575.6666666666649	12.0	3.0	0	0	0	0
hyloniscus_main_001750_t1	253	3099	+	2218.666666666673	628.3333333333331	196.33333333333331	58.66666666666667	0	0	0	0
hyloniscus_main_001751_t1	3896	4825	+	723.6666666666662	206.3333333333335	0	0	0	0	0	0
hyloniscus_main_001752_t1	124	2967	+	2200.3333333333353	643.6666666666681	2200.3333333333353	643.6666666666681	1.0	32.0	1.0	32.0
hyloniscus_main_001755_t1	255	3098	+	2195.6666666666692	648.3333333333351	1463.6666666666677	450.33333333333275	0	0	0	0
hyloniscus_main_001759_t1	120	2963	+	2252.3333333333367	591.6666666666658	104.00000000000003	24.999999999999993	0	0	0	0
hyloniscus_main_001760_t1	357	3200	+	2317.6666666666715	526.3333333333308	749.9999999999989	171.00000000000028	0	0	0	0
hyloniscus_main_001761_t1	238	2547	+	1841.6666666666713	468.3333333333323	16.0	5.0	0	0	0	0
hyloniscus_main_001762_t1	560	3250	+	2046.6666666666754	644.3333333333329	0	0	0	0	0	0
hyloniscus_main_001768_t1	385	3222	+	2190.333333333337	647.6666666666675	175.6666666666666	49.33333333333336	0	0	0	0
hyloniscus_main_001769_t1	473	3301	+	2209.000000000007	620.000000000001	403.00000000000017	124.99999999999991	0	0	0	0
hyloniscus_main_001770_t1	200	1552	+	1049.6666666666654	303.33333333333303	0	0	0	0	0	0
hyloniscus_main_001772_t1	179	2992	+	2227.000000000004	586.9999999999994	14.999999999999998	3.0	0	0	0	0
hyloniscus_main_001773_t1	93	2924	+	2245.9999999999986	586.0000000000011	875.3333333333317	213.66666666666703	0	0	0	0
hyloniscus_main_001774_t1	349	3180	+	2190.0000000000027	642.0000000000008	531.0000000000005	147.00000000000009	0	0	0	0
hyloniscus_main_001775_t1	174	2564	+	1908.6666666666747	482.3333333333314	191.3333333333333	45.666666666666664	0	0	0	0
hyloniscus_main_001781_t1	93	2918	+	2296.6666666666692	529.3333333333316	14.666666666666666	3.3333333333333335	0	0	0	0
hyloniscus_main_001783_t1	15	2837	+	2258.000000000007	564.9999999999981	59.66666666666666	18.333333333333336	0	0	0	0
hyloniscus_main_001784_t1	146	2926	+	2173.0000000000055	608.0	218.99999999999991	60.00000000000002	0	0	0	0
hyloniscus_main_001786_t1	321	3140	+	2198.333333333339	621.6666666666665	138.6666666666667	35.333333333333336	0	0	0	0
hyloniscus_main_001787_t1	522	2909	+	1904.3333333333399	483.66666666666464	1893.0000000000066	479.99999999999795	0.0	4.0	0	0
hyloniscus_main_001789_t1	29	2842	+	2278.000000000002	535.9999999999995	806.9999999999995	182.9999999999998	0	0	0	0
hyloniscus_main_001791_t1	735	3518	+	2150.3333333333367	633.666666666667	23.666666666666668	6.333333333333333	0	0	0	0
hyloniscus_main_001793_t1	465	3278	+	2225.0000000000055	588.9999999999997	0	0	0	0	0	0
hyloniscus_main_001794_t1	45	2855	+	2201.333333333339	609.6666666666662	223.33333333333314	64.66666666666671	0	0	0	0
hyloniscus_main_001795_t1	346	3120	+	2147.666666666671	627.333333333334	104.66666666666667	24.333333333333332	0	0	0	0
hyloniscus_main_001796_t1	67	2877	+	2163.666666666672	647.3333333333343	200.99999999999991	60.00000000000003	0	0	0	0
hyloniscus_main_001797_t1	138	2930	+	2196.666666666675	596.3333333333328	689.6666666666662	186.33333333333346	0	0	0	0
hyloniscus_main_001800_t1	19	2826	+	2180.0000000000027	628.0000000000008	0	0	0	0	0	0
hyloniscus_main_001802_t1	83	2869	+	2152.333333333338	634.6666666666678	2003.0000000000064	592.0000000000005	0	0	0	0
hyloniscus_main_001805_t1	578	3379	+	2122.0000000000077	680.0000000000011	1206.3333333333333	392.66666666666583	9.0	24.0	0	0
hyloniscus_main_001807_t1	67	2868	+	2214.666666666672	587.3333333333334	2141.333333333341	567.6666666666661	0	0	0	0
hyloniscus_main_001809_t1	41	2839	+	2194.6666666666715	604.3333333333335	7.333333333333333	1.6666666666666665	0	0	0	0
hyloniscus_main_001811_t1	231	3029	+	2228.000000000008	570.999999999998	13.666666666666668	4.333333333333333	0	0	0	0
hyloniscus_main_001812_t1	122	2920	+	2198.666666666672	600.333333333333	462.0000000000004	119.99999999999991	0	0	0	0
hyloniscus_main_001813_t1	351	3149	+	2240.000000000008	558.999999999998	253.66666666666643	64.33333333333339	0	0	0	0
hyloniscus_main_001817_t1	69	2861	+	2164.3333333333394	628.666666666667	0	0	0	0	0	0
hyloniscus_main_001823_t1	56	2845	+	2160.000000000008	629.9999999999992	33.0	9.0	0	0	0	0
hyloniscus_main_001826_t1	47	2836	+	2191.6666666666715	598.3333333333338	104.66666666666671	27.33333333333332	0	0	0	0
hyloniscus_main_001827_t1	128	2917	+	2186.0000000000036	604.0000000000005	98.33333333333334	30.666666666666668	0	0	0	0
hyloniscus_main_001828_t1	454	3243	+	2152.333333333341	637.6666666666677	97.66666666666666	34.333333333333336	0	0	0	0
hyloniscus_main_001831_t1	261	2852	+	2048.333333333342	543.6666666666649	566.0000000000002	157.0	0	0	0	0
hyloniscus_main_001834_t1	71	2857	+	2166.6666666666747	620.3333333333338	0	0	0	0	0	0
hyloniscus_main_001835_t1	54	2837	+	2221.33333333334	562.6666666666647	712.9999999999997	172.0	0	0	0	0
hyloniscus_main_001836_t1	38	2821	+	2197.000000000006	586.9999999999997	157.0	43.99999999999999	0	0	0	0
hyloniscus_main_001837_t1	82	2865	+	2266.0000000000036	517.9999999999975	81.33333333333333	17.666666666666668	0	0	0	0
hyloniscus_main_001838_t1	265	3045	+	2143.000000000006	637.9999999999998	137.33333333333337	45.66666666666668	0	0	0	0
hyloniscus_main_001840_t1	171	2885	+	2140.6666666666765	574.3333333333318	284.3333333333333	69.66666666666666	0	0	0	0
hyloniscus_main_001842_t1	113	2863	+	2116.33333333334	634.6666666666664	1666.6666666666706	505.3333333333317	1.0	0.0	1.0	0.0
hyloniscus_main_001843_t1	79	2856	+	2173.333333333338	604.6666666666667	1765.3333333333383	484.66666666666504	0	0	0	0
hyloniscus_main_001844_t1	48	2735	+	2075.000000000004	613.0000000000003	30.999999999999996	10.999999999999998	0	0	0	0
hyloniscus_main_001846_t1	92	2868	+	2130.0000000000045	645.0000000000007	38.666666666666664	12.333333333333336	0	0	0	0
hyloniscus_main_001848_t1	158	2932	+	2187.000000000006	587.9999999999997	13.666666666666666	1.3333333333333333	0	0	0	0
hyloniscus_main_001850_t1	112	2886	+	2162.3333333333394	612.666666666666	13.666666666666666	4.333333333333334	0	0	0	0
hyloniscus_main_001860_t1	165	2906	+	2125.000000000008	616.9999999999997	419.00000000000034	93.99999999999994	0	0	0	0
hyloniscus_main_001862_t1	263	2815	+	2004.3333333333428	548.6666666666644	1210.9999999999998	327.9999999999997	0	0	0	0
hyloniscus_main_001864_t1	84	2780	+	2113.666666666673	583.3333333333331	599.6666666666665	159.3333333333334	0	0	0	0
hyloniscus_main_001865_t1	493	3258	+	2183.333333333338	582.666666666667	2129.000000000008	564.9999999999998	0	0	0	0
hyloniscus_main_001871_t1	107	2869	+	2128.6666666666742	634.333333333334	0	0	0	0	0	0
hyloniscus_main_001872_t1	525	3095	+	1996.3333333333412	574.6666666666649	0	0	0	0	0	0
hyloniscus_main_001873_t1	22	2772	+	2204.0000000000036	546.9999999999991	795.6666666666653	203.3333333333337	0	0	0	0
hyloniscus_main_001877_t1	66	2822	+	2261.333333333338	495.66666666666293	0	0	0	0	0	0
hyloniscus_main_001878_t1	250	2946	+	2117.333333333339	579.6666666666663	0	0	0	0	0	0
hyloniscus_main_001880_t1	27	1589	+	1216.0000000000002	316.99999999999955	59.333333333333314	12.666666666666668	0	0	0	0
hyloniscus_main_001881_t1	252	3005	+	2157.6666666666715	596.3333333333337	0	0	0	0	0	0
hyloniscus_main_001883_t1	527	3277	+	2207.0000000000036	543.9999999999995	0	0	0	0	0	0
hyloniscus_main_001884_t1	350	2971	+	2047.6666666666747	574.3333333333333	1160.0000000000002	318.99999999999955	0	0	0	0
hyloniscus_main_001885_t1	16	2764	+	2204.666666666672	543.3333333333318	92.66666666666667	21.333333333333332	0	0	0	0
hyloniscus_main_001889_t1	607	2853	+	1767.000000000006	479.9999999999981	1518.333333333337	413.66666666666555	3.0	49.0	0	0
hyloniscus_main_001892_t1	152	2878	+	2148.333333333342	578.6666666666655	116.66666666666669	30.33333333333333	0	0	0	0
hyloniscus_main_001893_t1	432	3176	+	2170.000000000005	574.9999999999992	59.33333333333333	12.666666666666668	0	0	0	0
hyloniscus_main_001895_t1	8	2749	+	2170.6666666666742	571.3333333333317	173.66666666666663	42.33333333333334	0	0	0	0
hyloniscus_main_001896_t1	218	2959	+	2137.666666666673	604.3333333333327	117.00000000000004	32.99999999999999	0	0	0	0
hyloniscus_main_001904_t1	126	2864	+	2142.3333333333385	596.6666666666666	985.9999999999989	277.0000000000002	0	0	0	0
hyloniscus_main_001905_t1	463	3132	+	2027.0000000000048	642.9999999999999	1244.3333333333344	396.6666666666665	0	0	0	0
hyloniscus_main_001913_t1	188	2920	+	2133.6666666666724	599.3333333333326	416.00000000000045	117.99999999999989	0	0	0	0
hyloniscus_main_001916_t1	291	2855	+	2001.3333333333408	563.6666666666654	1687.0000000000039	472.9999999999985	0	0	0	0
hyloniscus_main_001920_t1	459	2831	+	1871.0000000000068	501.9999999999979	44.99999999999999	12.0	0	0	0	0
hyloniscus_main_001923_t1	105	2828	+	2145.000000000002	579.0000000000011	717.9999999999987	185.0000000000003	0	0	0	0
hyloniscus_main_001940_t1	58	2703	+	2043.666666666674	602.333333333334	142.33333333333334	40.66666666666667	0	0	0	0
hyloniscus_main_001944_t1	88	2796	+	2146.000000000006	562.9999999999989	0	0	0	0	0	0
hyloniscus_main_001945_t1	275	2911	+	2063.6666666666765	573.333333333332	0	0	0	0	0	0
hyloniscus_main_001947_t1	39	2744	+	2134.333333333339	571.6666666666661	1122.3333333333328	296.66666666666674	0	0	0	0
hyloniscus_main_001950_t1	159	2864	+	2108.000000000008	597.9999999999989	1038.3333333333312	284.66666666666663	0	0	0	0
hyloniscus_main_001953_t1	986	3691	+	2088.3333333333417	617.6666666666667	202.66666666666657	58.33333333333336	0	0	0	0
hyloniscus_main_001955_t1	85	2772	+	2080.000000000006	608.0000000000017	186.99999999999997	59.00000000000002	0	0	0	0
hyloniscus_main_001956_t1	244	2946	+	2078.6666666666724	624.3333333333333	538.6666666666669	160.33333333333346	0	0	0	0
hyloniscus_main_001958_t1	37	2739	+	2135.6666666666742	567.3333333333321	12.999999999999998	1.9999999999999998	0	0	0	0
hyloniscus_main_001963_t1	71	2743	+	2154.6666666666733	518.3333333333305	1371.0000000000034	335.9999999999988	0	0	0	0
hyloniscus_main_001964_t1	983	2701	+	1343.0000000000014	375.9999999999994	329.3333333333335	90.6666666666666	0	0	0	0
hyloniscus_main_001967_t1	36	2735	+	2110.3333333333403	589.6666666666657	44.99999999999999	15.000000000000002	0	0	0	0
hyloniscus_main_001969_t1	288	2741	+	1895.3333333333396	558.6666666666662	472.0000000000003	139.99999999999994	1.0	2.0	1.0	2.0
hyloniscus_main_001970_t1	63	2759	+	2166.0000000000077	530.9999999999984	405.33333333333337	104.66666666666663	5.0	5.0	5.0	5.0
hyloniscus_main_001973_t1	138	2831	+	2123.333333333341	570.666666666666	0	0	0	0	0	0
hyloniscus_main_001975_t1	667	3360	+	2065.00000000001	629.0000000000006	24.666666666666668	5.333333333333333	0	0	0	0
hyloniscus_main_001978_t1	44	2734	+	2133.000000000006	557.9999999999992	89.33333333333334	27.666666666666657	0	0	0	0
hyloniscus_main_001982_t1	73	2763	+	2139.33333333334	551.6666666666657	2064.6666666666756	530.3333333333314	11.5	34.5	11.5	34.5
hyloniscus_main_001985_t1	24	2711	+	2088.6666666666724	599.3333333333335	79.66666666666667	25.333333333333332	0	0	0	0
hyloniscus_main_001988_t1	160	2019	+	1474.000000000002	385.9999999999994	192.00000000000006	50.99999999999999	0	0	0	0
hyloniscus_main_001989_t1	74	2758	+	2106.000000000008	578.9999999999997	78.33333333333334	20.666666666666664	0	0	0	0
hyloniscus_main_001997_t1	244	2922	+	2095.666666666673	583.3333333333336	560.3333333333336	159.6666666666666	0	0	0	0
hyloniscus_main_001998_t1	75	2750	+	2100.333333333339	575.6666666666658	172.3333333333333	52.666666666666686	0	0	0	0
hyloniscus_main_002000_t1	92	2749	+	2121.666666666673	536.333333333332	722.6666666666662	186.3333333333335	0	0	0	0
hyloniscus_main_002004_t1	175	2850	+	2099.333333333345	576.6666666666647	169.99999999999997	37.0	0	0	0	0
hyloniscus_main_002009_t1	195	2867	+	2080.0000000000086	592.9999999999995	1042.6666666666645	289.33333333333366	0	0	0	0
hyloniscus_main_002011_t1	138	2753	+	2035.333333333342	580.6666666666656	194.99999999999997	60.00000000000001	0	0	0	0
hyloniscus_main_002016_t1	475	2697	+	1714.3333333333383	508.6666666666647	20.666666666666668	3.3333333333333335	0	0	0	0
hyloniscus_main_002017_t1	54	2687	+	2098.33333333334	535.6666666666656	374.00000000000006	79.00000000000006	0	0	0	0
hyloniscus_main_002018_t1	135	2132	+	1555.0000000000027	442.99999999999875	210.33333333333317	59.66666666666671	0	0	0	0
hyloniscus_main_002024_t1	5	2668	+	2125.0000000000073	538.9999999999983	1175.333333333332	309.6666666666669	0	0	0	0
hyloniscus_main_002026_t1	200	2785	+	2002.6666666666713	583.3333333333326	70.66666666666666	22.333333333333336	0	0	0	0
hyloniscus_main_002028_t1	69	2729	+	2085.333333333342	575.6666666666664	320.0	96.99999999999994	1.0	3.0	0	0
hyloniscus_main_002031_t1	81	2738	+	2118.3333333333403	539.6666666666653	225.66666666666666	53.333333333333336	0	0	0	0
hyloniscus_main_002033_t1	111	2741	+	2073.0000000000077	557.9999999999985	19.0	5.0	0	0	0	0
hyloniscus_main_002034_t1	590	3247	+	2058.333333333343	599.6666666666669	202.99999999999991	52.00000000000003	0	0	0	0
hyloniscus_main_002035_t1	48	2657	+	2092.6666666666742	517.3333333333313	39.333333333333336	11.666666666666664	0.0	2.0	0	0
hyloniscus_main_002036_t1	223	2832	+	2007.6666666666715	500.33333333333206	206.99999999999994	42.00000000000001	0	0	0	0
hyloniscus_main_002040_t1	13	2004	+	1589.3333333333399	402.66666666666475	94.66666666666669	19.333333333333332	0	0	0	0
hyloniscus_main_002044_t1	40	2634	+	2040.0000000000073	554.9999999999986	103.00000000000003	34.99999999999999	0	0	0	0
hyloniscus_main_002048_t1	160	2808	+	2097.333333333342	551.6666666666656	0	0	0	0	0	0
hyloniscus_main_002051_t1	91	2739	+	2114.000000000008	534.999999999998	184.66666666666654	40.33333333333336	0	0	0	0
hyloniscus_main_002055_t1	119	2761	+	2023.0000000000066	620.0	71.66666666666666	18.333333333333332	0	0	0	0
hyloniscus_main_002057_t1	143	2782	+	2088.666666666675	551.333333333332	1207.6666666666663	322.33333333333326	0	0	0	0
hyloniscus_main_002059_t1	56	2695	+	2098.3333333333426	541.6666666666647	39.66666666666667	11.333333333333334	0	0	0	0
hyloniscus_main_002060_t1	50	2686	+	2114.6666666666742	522.3333333333319	169.3333333333333	46.6666666666667	0	0	0	0
hyloniscus_main_002061_t1	4	2640	+	2100.666666666673	536.3333333333321	50.66666666666667	15.333333333333332	0	0	0	0
hyloniscus_main_002062_t1	272	2833	+	2026.0000000000084	535.9999999999984	0	0	0	0	0	0
hyloniscus_main_002067_t1	148	2781	+	2081.6666666666747	552.3333333333322	0	0	0	0	0	0
hyloniscus_main_002068_t1	136	2769	+	2054.6666666666756	579.3333333333335	0	0	0	0	0	0
hyloniscus_main_002069_t1	116	2749	+	2075.3333333333417	558.6666666666654	2026.3333333333417	547.666666666665	0	0	0	0
hyloniscus_main_002073_t1	319	2943	+	2086.000000000009	538.9999999999981	5.333333333333333	0.6666666666666666	0	0	0	0
hyloniscus_main_002079_t1	315	2936	+	2047.666666666674	574.3333333333326	0	0	0	0	0	0
hyloniscus_main_002083_t1	26	2644	+	2041.0000000000057	577.9999999999994	0	0	0	0	0	0
hyloniscus_main_002084_t1	231	2846	+	2026.6666666666724	589.3333333333337	42.333333333333336	11.666666666666668	0	0	0	0
hyloniscus_main_002086_t1	434	2671	+	1731.3333333333394	506.6666666666651	92.00000000000001	21.999999999999996	0	0	0	0
hyloniscus_main_002087_t1	187	2799	+	2012.6666666666754	600.3333333333326	802.3333333333321	247.6666666666671	0	0	0	0
hyloniscus_main_002090_t1	976	2759	+	1409.66666666667	372.3333333333323	765.999999999999	197.00000000000028	0	0	0	0
hyloniscus_main_002091_t1	171	2717	+	1971.6666666666754	575.3333333333321	1697.6666666666722	495.3333333333314	0	0	0	0
hyloniscus_main_002095_t1	523	3021	+	1959.3333333333405	539.6666666666645	1603.666666666671	433.33333333333206	0	0	0	0
hyloniscus_main_002096_t1	152	2758	+	2047.3333333333394	559.6666666666667	1215.000000000001	335.9999999999996	0	0	0	0
hyloniscus_main_002098_t1	100	2703	+	2077.0000000000086	526.9999999999983	425.3333333333336	105.66666666666659	0	0	0	0
hyloniscus_main_002105_t1	152	2752	+	2018.6666666666717	582.3333333333326	334.6666666666667	97.33333333333323	0	0	0	0
hyloniscus_main_002106_t1	233	2833	+	2060.6666666666774	540.3333333333313	39.33333333333333	8.666666666666666	0	0	0	0
hyloniscus_main_002107_t1	161	2719	+	1972.3333333333399	586.6666666666658	0	0	0	0	0	0
hyloniscus_main_002108_t1	105	2705	+	2031.6666666666736	569.3333333333326	14.666666666666668	3.333333333333333	0	0	0	0
hyloniscus_main_002109_t1	321	2921	+	2055.0000000000105	545.9999999999984	2055.0000000000105	545.9999999999984	0.0	1.0	0.0	1.0
hyloniscus_main_002110_t1	179	2674	+	1928.333333333341	567.6666666666665	1484.6666666666692	423.333333333332	0	0	0	0
hyloniscus_main_002111_t1	228	2576	+	1856.6666666666783	492.33333333332973	1245.6666666666667	311.33333333333337	0	0	0	0
hyloniscus_main_002114_t1	132	2729	+	2026.6666666666745	571.3333333333326	304.3333333333334	76.66666666666664	0	0	0	0
hyloniscus_main_002117_t1	55	2649	+	2038.000000000007	556.9999999999991	0	0	0	0	0	0
hyloniscus_main_002119_t1	798	3122	+	1844.6666666666733	480.33333333333155	795.9999999999992	212.00000000000026	0	0	0	0
hyloniscus_main_002120_t1	764	3359	+	2048.333333333343	534.6666666666649	308.00000000000006	76.0	0	0	0	0
hyloniscus_main_002121_t1	509	3103	+	2039.0000000000075	555.999999999999	15.999999999999998	1.9999999999999998	0	0	0	0
hyloniscus_main_002131_t1	201	2678	+	1942.6666666666783	535.3333333333303	667.6666666666665	184.33333333333354	0	0	0	0
hyloniscus_main_002132_t1	96	2681	+	2080.0000000000105	505.9999999999974	341.66666666666674	87.33333333333329	0	0	0	0
hyloniscus_main_002133_t1	125	2710	+	2000.3333333333424	585.6666666666658	0	0	0	0	0	0
hyloniscus_main_002135_t1	441	2978	+	1962.33333333334	575.6666666666664	1780.6666666666722	523.3333333333322	0	0	0	0
hyloniscus_main_002136_t1	163	2682	+	1983.3333333333421	536.6666666666645	135.33333333333334	32.66666666666666	0	0	0	0
hyloniscus_main_002137_t1	74	2656	+	2053.0000000000073	529.9999999999986	5.333333333333333	0.6666666666666666	0	0	0	0
hyloniscus_main_002139_t1	69	1853	+	1391.3333333333348	393.6666666666659	155.66666666666666	45.33333333333334	0	0	0	0
hyloniscus_main_002141_t1	65	2644	+	2011.6666666666736	568.3333333333336	0	0	0	0	0	0
hyloniscus_main_002143_t1	160	2736	+	2053.666666666675	523.3333333333316	1281.0000000000014	308.99999999999966	0	0	0	0
hyloniscus_main_002144_t1	94	2670	+	2050.3333333333435	526.6666666666644	905.6666666666644	231.33333333333394	0	0	0	0
hyloniscus_main_002150_t1	169	2703	+	2013.333333333343	521.6666666666646	467.6666666666672	117.3333333333332	0	0	0	0
hyloniscus_main_002151_t1	214	2787	+	2015.3333333333387	558.6666666666653	354.66666666666674	104.33333333333334	1.0	1.0	1.0	1.0
hyloniscus_main_002155_t1	852	2972	+	1647.000000000005	473.99999999999795	91.00000000000001	25.999999999999993	0	0	0	0
hyloniscus_main_002159_t1	116	2683	+	2026.0000000000114	541.9999999999985	133.6666666666667	34.33333333333332	0	0	0	0
hyloniscus_main_002162_t1	195	2759	+	2027.6666666666727	537.333333333333	2027.6666666666727	537.333333333333	0	0	0	0
hyloniscus_main_002164_t1	1107	3419	+	1786.333333333339	526.6666666666648	151.66666666666666	40.33333333333336	0	0	0	0
hyloniscus_main_002166_t1	265	2724	+	1945.3333333333417	514.6666666666646	0	0	0	0	0	0
hyloniscus_main_002167_t1	140	2650	+	1992.3333333333412	518.6666666666642	0	0	0	0	0	0
hyloniscus_main_002171_t1	176	2731	+	2043.0000000000086	512.9999999999977	101.6666666666667	24.333333333333325	0	0	0	0
hyloniscus_main_002174_t1	104	2656	+	2009.3333333333414	543.6666666666655	0	0	0	0	0	0
hyloniscus_main_002175_t1	304	2520	+	1687.6666666666697	529.3333333333325	0	0	0	0	0	0
hyloniscus_main_002177_t1	235	2787	+	1973.333333333343	579.6666666666662	0	0	0	0	0	0
hyloniscus_main_002179_t1	418	2970	+	2046.6666666666754	506.33333333333115	0	0	0	0	0	0
hyloniscus_main_002181_t1	7	2262	+	1751.0000000000036	504.99999999999864	22.666666666666668	4.333333333333333	0	0	0	0
hyloniscus_main_002185_t1	427	2592	+	1674.666666666672	491.3333333333315	1674.666666666672	491.3333333333315	1.0	13.0	1.0	13.0
hyloniscus_main_002186_t1	122	2647	+	1985.0000000000077	540.9999999999989	185.66666666666657	57.33333333333336	0	0	0	0
hyloniscus_main_002187_t1	199	2745	+	2005.6666666666742	541.3333333333321	56.333333333333336	18.66666666666667	0	0	0	0
hyloniscus_main_002188_t1	128	2611	+	1996.3333333333421	487.6666666666645	0	0	0	0	0	0
hyloniscus_main_002189_t1	87	2633	+	2010.3333333333426	536.6666666666645	0	0	0	0	0	0
hyloniscus_main_002190_t1	111	2657	+	2007.6666666666777	539.3333333333309	281.6666666666666	75.33333333333334	0	0	0	0
hyloniscus_main_002192_t1	171	2567	+	1913.3333333333408	483.6666666666644	113.00000000000004	24.999999999999996	0	0	0	0
hyloniscus_main_002193_t1	72	2543	+	1982.6666666666765	489.3333333333311	155.66666666666663	36.33333333333333	0	0	0	0
hyloniscus_main_002194_t1	119	2662	+	2026.000000000007	517.9999999999991	126.66666666666671	26.333333333333336	0	0	0	0
hyloniscus_main_002195_t1	141	2621	+	1948.3333333333396	532.666666666666	15.333333333333332	5.666666666666667	0	0	0	0
hyloniscus_main_002198_t1	61	2601	+	2005.333333333341	535.6666666666653	2005.333333333341	535.6666666666653	1.0	0.0	1.0	0.0
hyloniscus_main_002199_t1	1873	2166	-	231.66666666666652	62.33333333333338	0	0	0	0	0	0
hyloniscus_main_002203_t1	86	2614	+	2057.0000000000105	471.99999999999756	676.333333333333	148.66666666666666	0	0	0	0
hyloniscus_main_002204_t1	83	2617	+	1991.0000000000066	543.9999999999982	169.66666666666666	43.333333333333336	1.0	1.0	0	0
hyloniscus_main_002205_t1	491	2536	+	1652.3333333333394	393.6666666666654	11.999999999999998	3.0000000000000004	0	0	0	0
hyloniscus_main_002208_t1	475	2535	+	1620.666666666669	440.3333333333327	0	0	0	0	0	0
hyloniscus_main_002210_t1	119	2653	+	1970.0000000000061	564.9999999999999	1233.6666666666674	344.333333333333	1.0	11.0	1.0	11.0
hyloniscus_main_002212_t1	79	2553	+	1928.3333333333433	546.6666666666649	0	0	0	0	0	0
hyloniscus_main_002214_t1	46	2544	+	1955.3333333333428	543.6666666666649	81.0	21.0	0	0	0	0
hyloniscus_main_002216_t1	276	2807	+	1935.6666666666733	596.3333333333335	72.33333333333333	23.666666666666664	0	0	0	0
hyloniscus_main_002217_t1	367	2895	+	1998.6666666666765	530.3333333333313	83.0	21.999999999999993	0	0	0	0
hyloniscus_main_002219_t1	124	2583	+	1921.333333333341	538.6666666666653	116.0	34.0	0	0	0	0
hyloniscus_main_002220_t1	425	2860	+	1927.33333333334	508.6666666666648	103.33333333333334	31.666666666666657	0	0	0	0
hyloniscus_main_002221_t1	228	2756	+	2006.6666666666758	522.3333333333312	15.333333333333332	5.666666666666666	0	0	0	0
hyloniscus_main_002222_t1	3201	5618	-	1912.3333333333424	505.6666666666641	1439.0000000000016	384.9999999999994	0	0	0	0
hyloniscus_main_002224_t1	231	2756	+	2018.0000000000077	507.999999999998	151.33333333333334	43.66666666666667	0	0	0	0
hyloniscus_main_002226_t1	54	2579	+	2008.0000000000086	517.9999999999976	58.33333333333332	10.666666666666668	0	0	0	0
hyloniscus_main_002231_t1	82	2469	+	1868.0000000000052	519.9999999999986	75.66666666666667	23.333333333333325	0	0	0	0
hyloniscus_main_002232_t1	451	2973	+	1934.3333333333421	588.666666666667	754.3333333333328	226.666666666667	1.0	1.0	0	0
hyloniscus_main_002237_t1	191	2659	+	1921.6666666666727	547.3333333333322	110.00000000000001	30.999999999999993	0	0	0	0
hyloniscus_main_002238_t1	74	2593	+	1997.6666666666733	522.333333333332	0	0	0	0	0	0
hyloniscus_main_002245_t1	168	2672	+	1941.333333333342	563.6666666666675	148.66666666666666	34.33333333333333	0	0	0	0
hyloniscus_main_002259_t1	287	2794	+	1970.666666666677	537.3333333333312	628.3333333333335	172.66666666666674	1.0	5.0	1.0	5.0
hyloniscus_main_002264_t1	95	2599	+	1992.0000000000043	512.9999999999991	229.6666666666666	67.33333333333336	0	0	0	0
hyloniscus_main_002265_t1	67	2571	+	1954.333333333342	550.6666666666656	0	0	0	0	0	0
hyloniscus_main_002266_t1	139	2406	+	1782.6666666666745	485.3333333333309	8.0	1.0	0	0	0	0
hyloniscus_main_002267_t1	101	2602	+	1973.3333333333414	528.666666666665	106.00000000000001	25.999999999999996	0	0	0	0
hyloniscus_main_002270_t1	262	2763	+	1951.0000000000098	550.9999999999982	103.00000000000006	22.999999999999982	0	0	0	0
hyloniscus_main_002271_t1	346	2847	+	1940.333333333342	561.6666666666653	1683.3333333333392	476.66666666666464	0	0	0	0
hyloniscus_main_002273_t1	79	2577	+	1993.3333333333462	505.6666666666634	1206.0000000000002	291.0	0	0	0	0
hyloniscus_main_002274_t1	145	2643	+	2001.3333333333444	497.666666666664	227.99999999999994	54.00000000000001	0	0	0	0
hyloniscus_main_002277_t1	73	2571	+	1929.6666666666742	569.3333333333327	0	0	0	0	0	0
hyloniscus_main_002280_t1	114	2516	+	1877.6666666666736	525.3333333333314	1742.333333333339	483.6666666666651	0	0	0	0
hyloniscus_main_002284_t1	276	2759	+	1929.0000000000084	554.9999999999994	0	0	0	0	0	0
hyloniscus_main_002285_t1	87	2582	+	1952.3333333333399	543.6666666666657	838.3333333333319	229.66666666666714	0	0	0	0
hyloniscus_main_002286_t1	101	2596	+	1983.0000000000098	512.9999999999977	137.66666666666669	36.33333333333333	0	0	0	0
hyloniscus_main_002288_t1	97	2589	+	1972.3333333333412	520.6666666666642	0	0	0	0	0	0
hyloniscus_main_002289_t1	16	2484	+	1808.3333333333353	660.6666666666665	242.33333333333326	99.66666666666667	0	0	0	0
hyloniscus_main_002291_t1	50	2539	+	1965.6666666666772	524.333333333331	1308.6666666666683	344.33333333333263	0	0	0	0
hyloniscus_main_002292_t1	156	2645	+	1960.333333333343	529.6666666666646	257.6666666666664	66.33333333333339	0	0	0	0
hyloniscus_main_002293_t1	65	2554	+	1958.0000000000066	531.9999999999986	160.66666666666666	49.33333333333333	0	0	0	0
hyloniscus_main_002295_t1	31	2517	+	1956.000000000009	530.9999999999981	456.3333333333338	122.66666666666653	0	0	0	0
hyloniscus_main_002296_t1	86	2572	+	1915.0000000000045	571.9999999999985	0	0	0	0	0	0
hyloniscus_main_002298_t1	649	3135	+	1976.0000000000082	510.9999999999978	363.0000000000002	83.99999999999996	0	0	0	0
hyloniscus_main_002302_t1	53	2536	+	1965.666666666675	518.3333333333314	14.333333333333334	3.6666666666666665	0	0	0	0
hyloniscus_main_002303_t1	707	3190	+	1987.6666666666752	496.33333333333104	683.9999999999997	159.00000000000003	0	0	0	0
hyloniscus_main_002307_t1	93	2573	+	1972.333333333341	508.6666666666649	217.6666666666666	64.33333333333334	0	0	0	0
hyloniscus_main_002308_t1	167	2647	+	1986.0000000000057	494.9999999999988	690.0	155.99999999999997	0	0	0	0
hyloniscus_main_002311_t1	76	2529	+	1975.6666666666742	478.3333333333318	1877.0000000000068	456.9999999999982	1.0	0.0	1.0	0.0
hyloniscus_main_002315_t1	205	2682	+	1944.3333333333403	533.666666666665	0	0	0	0	0	0
hyloniscus_main_002326_t1	83	2554	+	1937.3333333333424	534.6666666666648	1074.9999999999975	293.0000000000001	0	0	0	0
hyloniscus_main_002329_t1	582	2472	+	1483.3333333333367	406.666666666665	65.33333333333333	18.666666666666668	0	0	0	0
hyloniscus_main_002336_t1	79	2544	+	1946.3333333333412	519.6666666666647	212.99999999999991	60.00000000000003	1.0	3.0	0	0
hyloniscus_main_002340_t1	41	2362	+	1823.6666666666745	498.3333333333312	129.33333333333337	32.666666666666664	0	0	0	0
hyloniscus_main_002345_t1	118	2580	+	1969.6666666666767	493.3333333333309	96.66666666666667	20.333333333333336	0	0	0	0
hyloniscus_main_002348_t1	84	2534	+	1874.3333333333396	576.6666666666658	70.33333333333331	19.666666666666664	0	0	0	0
hyloniscus_main_002356_t1	250	2622	+	1892.6666666666738	480.33333333333155	576.6666666666667	146.33333333333326	0	0	0	0
hyloniscus_main_002357_t1	310	2580	+	1822.0000000000066	448.9999999999987	87.33333333333334	11.666666666666668	0	0	0	0
hyloniscus_main_002358_t1	229	2499	+	1771.3333333333399	499.66666666666487	281.6666666666666	81.33333333333337	0	0	0	0
hyloniscus_main_002361_t1	191	2575	+	1873.0000000000061	511.9999999999981	0	0	0	0	0	0
hyloniscus_main_002364_t1	79	2529	+	1923.6666666666754	527.3333333333313	1286.0000000000007	330.99999999999966	0.0	3.0	0	0
hyloniscus_main_002365_t1	86	2536	+	1938.6666666666756	512.3333333333308	1209.000000000001	317.9999999999997	5.0	8.0	5.0	8.0
hyloniscus_main_002367_t1	624	2495	+	1457.0000000000036	414.9999999999987	26.0	4.0	0	0	0	0
hyloniscus_main_002368_t1	133	2583	+	1917.000000000008	533.9999999999986	1190.333333333334	321.66666666666646	0	0	0	0
hyloniscus_main_002370_t1	245	2695	+	1915.0000000000036	535.9999999999991	613.3333333333336	163.6666666666666	0	0	0	0
hyloniscus_main_002373_t1	33	2480	+	1918.0000000000075	529.9999999999982	137.66666666666663	36.33333333333336	0	0	0	0
hyloniscus_main_002376_t1	285	2576	+	1752.6666666666717	539.3333333333322	80.0	24.999999999999996	0	0	0	0
hyloniscus_main_002380_t1	119	2566	+	1911.0000000000073	536.9999999999983	0	0	0	0	0	0
hyloniscus_main_002383_t1	150	2582	+	1924.0000000000089	508.99999999999767	460.33333333333377	127.66666666666656	0	0	0	0
hyloniscus_main_002384_t1	176	2621	+	1917.666666666674	527.3333333333316	144.66666666666669	35.33333333333333	0	0	0	0
hyloniscus_main_002385_t1	88	2487	+	1872.0000000000066	527.9999999999985	195.9999999999999	47.00000000000003	0	0	0	0
hyloniscus_main_002386_t1	37	2481	+	1935.0000000000093	509.9999999999976	185.33333333333331	57.66666666666667	0	0	0	0
hyloniscus_main_002388_t1	304	2643	+	1854.666666666677	485.3333333333306	1854.666666666677	485.3333333333306	0	0	0	0
hyloniscus_main_002396_t1	111	2552	+	1872.6666666666724	569.3333333333326	561.0000000000003	170.99999999999997	0.0	2.0	0.0	2.0
hyloniscus_main_002398_t1	524	2791	+	1748.000000000003	519.9999999999991	81.66666666666667	17.333333333333332	0	0	0	0
hyloniscus_main_002399_t1	316	1980	+	1323.0	342.0	697.6666666666662	184.33333333333348	1.0	0.0	1.0	0.0
hyloniscus_main_002400_t1	38	2443	+	1904.333333333341	501.6666666666645	337.33333333333354	91.6666666666666	0	0	0	0
hyloniscus_main_002401_t1	120	2558	+	1902.0000000000052	536.9999999999991	893.9999999999987	261.0000000000003	0	0	0	0
hyloniscus_main_002402_t1	265	2703	+	1952.3333333333426	486.6666666666644	1952.3333333333426	486.6666666666644	0	0	0	0
hyloniscus_main_002411_t1	314	2749	+	1928.6666666666745	507.33333333333104	353.00000000000006	88.0	0	0	0	0
hyloniscus_main_002412_t1	311	2470	+	1704.3333333333394	455.6666666666651	337.0	89.0	0	0	0	0
hyloniscus_main_002413_t1	115	2544	+	1919.6666666666774	510.33333333332996	1266.3333333333335	320.6666666666662	0	0	0	0
hyloniscus_main_002414_t1	101	2533	+	1894.6666666666733	538.333333333332	160.33333333333331	46.66666666666667	0	0	0	0
hyloniscus_main_002416_t1	162	2465	+	1808.6666666666742	495.33333333333115	1784.666666666674	489.3333333333311	2.0	30.0	2.0	30.0
hyloniscus_main_002417_t1	513	2939	+	1904.0000000000057	522.9999999999989	193.6666666666666	40.333333333333336	1.0	0.0	0	0
hyloniscus_main_002419_t1	566	2998	+	1926.0000000000105	506.999999999997	877.333333333331	229.6666666666672	0	0	0	0
hyloniscus_main_002426_t1	144	2450	+	1795.6666666666713	511.3333333333319	67.66666666666666	16.333333333333336	0	0	0	0
hyloniscus_main_002427_t1	78	2504	+	1918.666666666675	508.33333333333104	6.0	3.0	0	0	0	0
hyloniscus_main_002436_t1	212	2359	+	1719.3333333333392	428.6666666666654	12.333333333333334	2.6666666666666665	0	0	0	0
hyloniscus_main_002439_t1	351	2549	+	1733.0000000000066	465.99999999999795	301.0	86.0	0	0	0	0
hyloniscus_main_002446_t1	419	2452	+	1630.000000000006	403.9999999999986	0	0	0	0	0	0
hyloniscus_main_002448_t1	94	2511	+	1833.0000000000052	582.0	0	0	0	0	0	0
hyloniscus_main_002450_t1	22	2427	+	1932.3333333333449	473.6666666666638	110.00000000000003	21.999999999999996	0	0	0	0
hyloniscus_main_002455_t1	263	2677	+	1875.6666666666708	539.3333333333326	1545.3333333333353	431.6666666666658	0	0	0	0
hyloniscus_main_002456_t1	234	2648	+	1893.0000000000061	521.9999999999984	180.3333333333333	47.66666666666668	0	0	0	0
hyloniscus_main_002462_t1	15	2423	+	1860.0000000000048	509.9999999999986	221.6666666666666	63.333333333333364	0	0	0	0
hyloniscus_main_002463_t1	11	2419	+	1904.666666666675	504.333333333331	61.66666666666665	16.333333333333336	0	0	0	0
hyloniscus_main_002465_t1	133	2538	+	1841.3333333333374	564.666666666665	1841.3333333333374	564.666666666665	0	0	0	0
hyloniscus_main_002466_t1	47	2452	+	1933.3333333333435	472.66666666666424	1933.3333333333435	472.66666666666424	0	0	0	0
hyloniscus_main_002467_t1	164	2569	+	1919.0000000000095	486.99999999999756	79.99999999999999	19.000000000000004	0	0	0	0
hyloniscus_main_002470_t1	470	2875	+	1961.3333333333405	444.66666666666515	106.00000000000001	28.999999999999996	0	0	0	0
hyloniscus_main_002471_t1	604	3009	+	1869.0000000000089	536.999999999999	190.6666666666666	49.33333333333336	0	0	0	0
hyloniscus_main_002472_t1	110	2515	+	1906.0000000000089	499.99999999999767	118.66666666666669	22.333333333333332	0	0	0	0
hyloniscus_main_002475_t1	44	2446	+	1895.0000000000084	507.99999999999767	0	0	0	0	0	0
hyloniscus_main_002480_t1	167	2566	+	1919.0000000000095	480.99999999999756	139.33333333333337	37.666666666666664	0	0	0	0
hyloniscus_main_002482_t1	265	2607	+	1796.3333333333383	546.6666666666654	524.0000000000005	160.0	0	0	0	0
hyloniscus_main_002484_t1	370	2742	+	1880.000000000008	492.9999999999982	308.3333333333333	81.66666666666666	0	0	0	0
hyloniscus_main_002486_t1	872	3268	+	1883.33333333334	513.6666666666647	157.99999999999997	46.00000000000002	0	0	0	0
hyloniscus_main_002490_t1	108	2504	+	1829.3333333333364	567.6666666666665	0	0	0	0	0	0
hyloniscus_main_002491_t1	231	2624	+	1864.0000000000045	529.9999999999987	218.33333333333326	63.66666666666669	0	0	0	0
hyloniscus_main_002493_t1	235	2628	+	1869.3333333333405	524.6666666666652	861.6666666666648	242.3333333333338	0	0	0	0
hyloniscus_main_002495_t1	398	2791	+	1870.0000000000052	523.9999999999987	1112.6666666666658	318.33333333333303	0	0	0	0
hyloniscus_main_002496_t1	127	2520	+	1880.6666666666772	513.3333333333306	64.99999999999999	13.0	0	0	0	0
hyloniscus_main_002498_t1	115	2508	+	1903.666666666672	490.33333333333195	1081.3333333333326	277.6666666666667	0	0	0	0
hyloniscus_main_002499_t1	52	1986	+	1540.6666666666702	394.3333333333324	117.33333333333339	29.666666666666654	0	0	0	0
hyloniscus_main_002502_t1	80	2470	+	1897.0000000000086	493.9999999999977	56.99999999999999	15.000000000000004	0	0	0	0
hyloniscus_main_002503_t1	327	2702	+	1845.3333333333374	530.666666666666	236.3333333333332	60.6666666666667	0	0	0	0
hyloniscus_main_002509_t1	772	2625	+	1515.6666666666702	338.333333333333	0	0	0	0	0	0
hyloniscus_main_002510_t1	251	2620	+	1829.333333333339	540.6666666666652	35.333333333333336	6.666666666666665	0	0	0	0
hyloniscus_main_002511_t1	431	2818	+	1879.3333333333403	508.6666666666644	191.66666666666652	48.33333333333338	0	0	0	0
hyloniscus_main_002512_t1	306	2693	+	1892.3333333333383	495.66666666666555	1620.0000000000011	431.9999999999995	0.0	1.0	0.0	1.0
hyloniscus_main_002518_t1	167	2551	+	1907.3333333333446	477.6666666666631	335.6666666666664	72.33333333333339	0	0	0	0
hyloniscus_main_002519_t1	308	2692	+	1850.6666666666733	534.3333333333325	74.66666666666666	18.333333333333332	0	0	0	0
hyloniscus_main_002520_t1	64	2445	+	1866.0000000000082	515.9999999999978	974.3333333333316	273.66666666666714	1.0	0.0	0	0
hyloniscus_main_002522_t1	143	2176	+	1596.333333333337	437.6666666666658	102.0	27.0	0	0	0	0
hyloniscus_main_002526_t1	388	2712	+	1814.0000000000064	510.99999999999835	0	0	0	0	0	0
hyloniscus_main_002527_t1	49	2427	+	1867.0000000000075	511.99999999999795	153.66666666666669	44.33333333333334	0	0	0	0
hyloniscus_main_002529_t1	780	3002	+	1753.666666666672	469.33333333333184	0	0	0	0	0	0
hyloniscus_main_002530_t1	159	2415	+	1768.3333333333394	487.66666666666436	593.6666666666667	162.33333333333337	1.0	1.0	0	0
hyloniscus_main_002531_t1	214	2589	+	1899.333333333341	476.6666666666647	1652.3333333333396	405.6666666666652	0	0	0	0
hyloniscus_main_002534_t1	46	2421	+	1886.0000000000064	489.99999999999824	114.00000000000001	32.999999999999986	0	0	0	0
hyloniscus_main_002538_t1	3	2378	+	1926.6666666666779	449.33333333333064	0	0	0	0	0	0
hyloniscus_main_002539_t1	367	2742	+	1867.3333333333417	508.6666666666642	78.33333333333336	17.66666666666666	0	0	0	0
hyloniscus_main_002545_t1	307	2679	+	1888.6666666666765	484.33333333333053	1888.6666666666765	484.33333333333053	5.0	11.0	5.0	11.0
hyloniscus_main_002549_t1	149	2518	+	1883.6666666666742	486.33333333333115	1055.9999999999982	279.0000000000002	0	0	0	0
hyloniscus_main_002550_t1	132	2501	+	1899.6666666666758	470.33333333333115	1899.6666666666758	470.33333333333115	0	0	0	0
hyloniscus_main_002551_t1	233	2602	+	1871.3333333333408	498.66666666666464	369.6666666666668	98.3333333333333	0	0	0	0
hyloniscus_main_002552_t1	287	2608	+	1803.3333333333374	518.6666666666655	646.6666666666663	193.3333333333335	0	0	0	0
hyloniscus_main_002555_t1	38	2407	+	1899.3333333333421	470.6666666666646	231.66666666666652	62.33333333333338	0	0	0	0
hyloniscus_main_002557_t1	102	2417	+	1792.666666666672	523.3333333333318	952.9999999999985	268.0000000000004	0	0	0	0
hyloniscus_main_002560_t1	171	2537	+	1850.000000000008	516.9999999999982	1850.000000000008	516.9999999999982	0	0	0	0
hyloniscus_main_002563_t1	82	2448	+	1822.6666666666747	544.3333333333322	328.00000000000006	106.9999999999999	0	0	0	0
hyloniscus_main_002564_t1	33	2375	+	1849.0000000000089	493.99999999999756	14.666666666666666	3.3333333333333335	0	0	0	0
hyloniscus_main_002565_t1	97	2460	+	1828.3333333333383	535.6666666666658	1814.6666666666715	531.3333333333322	0	0	0	0
hyloniscus_main_002567_t1	313	2676	+	1920.3333333333405	443.66666666666555	13.333333333333332	1.6666666666666665	0	0	0	0
hyloniscus_main_002569_t1	123	2486	+	1822.333333333341	529.6666666666652	0	0	0	0	0	0
hyloniscus_main_002573_t1	249	2549	+	1802.6666666666729	498.3333333333316	192.00000000000003	54.0	0	0	0	0
hyloniscus_main_002575_t1	358	2604	+	1741.333333333339	505.666666666665	1741.333333333339	505.666666666665	0	0	0	0
hyloniscus_main_002578_t1	105	2462	+	1873.6666666666742	484.33333333333127	544.0000000000006	142.99999999999997	0	0	0	0
hyloniscus_main_002580_t1	74	2431	+	1877.0000000000055	480.9999999999986	26.666666666666664	6.333333333333334	0	0	0	0
hyloniscus_main_002581_t1	456	2408	+	1524.666666666672	428.3333333333317	0	0	0	0	0	0
hyloniscus_main_002582_t1	1448	2662	+	968.9999999999977	246.00000000000057	27.000000000000004	12.0	0	0	0	0
hyloniscus_main_002583_t1	78	1968	+	1543.6666666666729	346.33333333333246	140.33333333333337	30.666666666666643	0	0	0	0
hyloniscus_main_002586_t1	381	2732	+	1826.3333333333421	525.6666666666648	1760.6666666666752	504.33333333333104	2.0	6.0	2.0	6.0
hyloniscus_main_002588_t1	12	2360	+	1871.0000000000077	477.9999999999979	34.333333333333336	7.666666666666666	0	0	0	0
hyloniscus_main_002590_t1	185	2461	+	1798.0000000000075	478.99999999999807	41.33333333333333	15.666666666666668	0	0	0	0
hyloniscus_main_002594_t1	37	1614	+	1240.3333333333328	337.66666666666634	480.66666666666714	128.3333333333332	0	0	0	0
hyloniscus_main_002598_t1	26	2371	+	1822.000000000006	523.9999999999983	350.33333333333326	111.66666666666669	0	0	0	0
hyloniscus_main_002600_t1	271	2613	+	1877.0000000000075	465.9999999999985	200.33333333333323	48.66666666666668	0	0	0	0
hyloniscus_main_002605_t1	78	2417	+	1856.33333333334	483.6666666666649	46.33333333333333	10.666666666666666	0	0	0	0
hyloniscus_main_002608_t1	29	2368	+	1836.3333333333396	503.66666666666504	0	0	0	0	0	0
hyloniscus_main_002609_t1	530	2869	+	1858.3333333333417	481.6666666666644	0	0	0	0	0	0
hyloniscus_main_002611_t1	200	2539	+	1824.3333333333414	515.6666666666641	256.33333333333314	79.66666666666664	0	0	0	0
hyloniscus_main_002613_t1	258	2579	+	1826.000000000007	495.99999999999807	957.3333333333316	257.6666666666672	0	0	0	0
hyloniscus_main_002618_t1	222	2558	+	1846.0000000000064	490.99999999999835	54.33333333333333	14.666666666666666	0	0	0	0
hyloniscus_main_002622_t1	29	2362	+	1884.0000000000102	449.9999999999974	158.66666666666669	36.33333333333332	0	0	0	0
hyloniscus_main_002623_t1	518	2335	+	1418.6666666666674	399.33333333333235	527.6666666666672	132.33333333333323	0	0	0	0
hyloniscus_main_002625_t1	152	2425	+	1771.0000000000048	502.99999999999847	77.99999999999999	20.999999999999996	0	0	0	0
hyloniscus_main_002633_t1	36	2261	+	1714.6666666666724	511.33333333333127	0	0	0	0	0	0
hyloniscus_main_002634_t1	43	1467	+	1176.3333333333326	248.66666666666748	0	0	0	0	0	0
hyloniscus_main_002635_t1	26	2355	+	1846.6666666666738	481.33333333333155	39.0	12.0	0	0	0	0
hyloniscus_main_002636_t1	69	2396	+	1832.0000000000048	495.99999999999864	1769.6666666666706	480.3333333333321	0	0	0	0
hyloniscus_main_002641_t1	135	2459	+	1842.666666666677	482.3333333333305	130.00000000000003	41.0	0	0	0	0
hyloniscus_main_002642_t1	6	2330	+	1885.0000000000082	439.9999999999983	0	0	0	0	0	0
hyloniscus_main_002644_t1	107	2431	+	1774.0000000000055	550.9999999999991	828.9999999999984	254.0000000000005	0.0	6.0	0.0	6.0
hyloniscus_main_002648_t1	172	2496	+	1856.0000000000075	468.9999999999981	2.6666666666666665	0.3333333333333333	0	0	0	0
hyloniscus_main_002655_t1	202	2514	+	1830.000000000005	482.99999999999835	0	0	0	0	0	0
hyloniscus_main_002657_t1	75	2396	+	1827.6666666666727	494.33333333333167	611.9999999999998	165.0000000000001	0	0	0	0
hyloniscus_main_002658_t1	57	2375	+	1827.666666666674	491.33333333333127	651.9999999999999	173.00000000000003	0	0	0	0
hyloniscus_main_002659_t1	79	2397	+	1842.3333333333435	476.66666666666396	492.3333333333342	128.6666666666664	0	0	0	0
hyloniscus_main_002661_t1	138	2456	+	1823.0000000000057	495.9999999999982	757.666666666666	205.33333333333357	0	0	0	0
hyloniscus_main_002664_t1	321	2546	+	1735.3333333333387	490.66666666666475	0	0	0	0	0	0
hyloniscus_main_002667_t1	50	2347	+	1790.333333333339	507.66666666666515	0	0	0	0	0	0
hyloniscus_main_002668_t1	60	2375	+	1858.3333333333417	457.66666666666475	34.333333333333336	7.666666666666665	0	0	0	0
hyloniscus_main_002670_t1	98	2413	+	1852.000000000007	463.9999999999984	335.0000000000001	84.99999999999996	5.0	0.0	0	0
hyloniscus_main_002672_t1	13	2301	+	1785.3333333333408	503.6666666666644	216.66666666666657	62.333333333333364	0	0	0	0
hyloniscus_main_002674_t1	116	2428	+	1770.0000000000061	542.999999999998	0	0	0	0	0	0
hyloniscus_main_002676_t1	207	2519	+	1811.333333333338	501.66666666666515	345.6666666666667	89.33333333333331	0	0	0	0
hyloniscus_main_002677_t1	452	2608	+	1674.3333333333383	482.6666666666651	261.9999999999999	65.00000000000003	0	0	0	0
hyloniscus_main_002679_t1	206	2518	+	1815.33333333334	497.66666666666475	761.9999999999993	198.0000000000002	0	0	0	0
hyloniscus_main_002682_t1	58	2367	+	1809.6666666666733	500.3333333333316	0	0	0	0	0	0
hyloniscus_main_002683_t1	516	2318	+	1446.0000000000025	356.99999999999955	52.66666666666666	16.333333333333336	0	0	0	0
hyloniscus_main_002684_t1	182	2341	+	1727.3333333333392	432.6666666666651	374.0000000000001	84.99999999999997	3.0	1.0	0	0
hyloniscus_main_002685_t1	244	2550	+	1849.0000000000075	457.99999999999824	98.66666666666667	27.333333333333325	0.0	3.0	0.0	3.0
hyloniscus_main_002686_t1	47	2353	+	1827.0000000000082	479.99999999999807	1219.3333333333326	310.66666666666686	0	0	0	0
hyloniscus_main_002689_t1	317	2620	+	1800.6666666666702	503.333333333332	130.33333333333337	40.666666666666664	0	0	0	0
hyloniscus_main_002691_t1	59	2362	+	1809.0000000000064	494.9999999999982	1809.0000000000064	494.9999999999982	8.0	5.0	8.0	5.0
hyloniscus_main_002694_t1	418	2463	+	1599.6666666666708	446.33333333333206	200.66666666666663	57.33333333333336	0	0	0	0
hyloniscus_main_002696_t1	142	2358	+	1684.3333333333385	532.6666666666649	89.00000000000001	21.999999999999996	0	0	0	0
hyloniscus_main_002697_t1	292	2592	+	1790.6666666666706	510.33333333333167	505.66666666666714	151.3333333333334	0	0	0	0
hyloniscus_main_002699_t1	97	2373	+	1808.0000000000082	468.9999999999979	323.6666666666669	84.33333333333326	0	0	0	0
hyloniscus_main_002701_t1	117	2414	+	1829.666666666674	468.33333333333127	163.0	38.00000000000001	0	0	0	0
hyloniscus_main_002704_t1	280	2574	+	1831.0000000000066	463.99999999999824	1828.3333333333399	463.6666666666649	0	0	0	0
hyloniscus_main_002705_t1	93	2387	+	1823.6666666666765	471.3333333333306	139.0	40.999999999999986	0	0	0	0
hyloniscus_main_002708_t1	357	2651	+	1805.6666666666715	489.33333333333195	249.99999999999986	71.00000000000003	0	0	0	0
hyloniscus_main_002709_t1	143	2437	+	1813.0000000000066	481.99999999999824	63.666666666666664	17.333333333333332	0	0	0	0
hyloniscus_main_002711_t1	1237	2697	+	1149.9999999999995	310.9999999999997	908.9999999999982	246.0000000000006	0	0	0	0
hyloniscus_main_002713_t1	51	2342	+	1792.0000000000057	499.999999999998	1195.333333333333	331.66666666666634	0	0	0	0
hyloniscus_main_002715_t1	51	2342	+	1728.333333333338	563.666666666666	470.00000000000045	163.00000000000003	0	0	0	0
hyloniscus_main_002716_t1	60	2351	+	1789.0000000000061	502.99999999999824	12.666666666666666	2.333333333333333	0	0	0	0
hyloniscus_main_002719_t1	63	2351	+	1826.0000000000086	462.99999999999784	942.666666666665	239.33333333333377	0	0	0	0
hyloniscus_main_002722_t1	184	2475	+	1776.6666666666747	515.3333333333306	60.66666666666666	17.333333333333332	0	0	0	0
hyloniscus_main_002724_t1	2758	5001	+	1772.000000000007	471.99999999999807	87.99999999999999	23.000000000000004	0	0	0	0
hyloniscus_main_002725_t1	4241	6430	-	1747.0000000000039	442.9999999999989	0	0	0	0	0	0
hyloniscus_main_002726_t1	161	2158	+	1578.0000000000036	419.9999999999987	0	0	0	0	0	0
hyloniscus_main_002727_t1	118	2403	+	1794.000000000008	491.9999999999979	1471.66666666667	406.333333333332	0.0	2.0	0.0	2.0
hyloniscus_main_002728_t1	143	2428	+	1778.6666666666717	507.3333333333318	1068.6666666666656	290.33333333333303	0	0	0	0
hyloniscus_main_002729_t1	249	2534	+	1820.0000000000057	465.9999999999985	70.0	19.999999999999996	0.0	2.0	0	0
hyloniscus_main_002732_t1	442	2496	+	1576.6666666666695	478.33333333333223	134.3333333333334	39.66666666666665	0	0	0	0
hyloniscus_main_002737_t1	354	2306	+	1504.333333333337	448.66666666666526	60.33333333333332	20.666666666666668	0	0	0	0
hyloniscus_main_002739_t1	112	2394	+	1793.666666666674	489.3333333333312	221.9999999999999	60.000000000000036	0	0	0	0
hyloniscus_main_002744_t1	849	3023	+	1704.6666666666706	470.33333333333235	76.0	26.000000000000004	0	0	0	0
hyloniscus_main_002755_t1	300	2318	+	1588.666666666671	430.33333333333195	74.99999999999999	23.999999999999996	0	0	0	0
hyloniscus_main_002758_t1	185	733	-	400.00000000000017	149.0	0	0	0	0	0	0
hyloniscus_main_002759_t1	90	2363	+	1802.333333333338	471.66666666666526	1091.3333333333323	297.66666666666663	0	0	0	0
hyloniscus_main_002761_t1	176	2449	+	1742.6666666666724	531.3333333333318	26.333333333333332	6.666666666666667	0	0	0	0
hyloniscus_main_002763_t1	143	2416	+	1787.3333333333392	486.666666666665	1519.6666666666708	415.3333333333321	0	0	0	0
hyloniscus_main_002770_t1	193	2403	+	1766.3333333333396	444.666666666665	434.33333333333354	108.66666666666661	1.0	3.0	0	0
hyloniscus_main_002774_t1	604	2874	+	1788.0000000000068	482.9999999999978	1788.0000000000068	482.9999999999978	0	0	0	0
hyloniscus_main_002778_t1	52	2319	+	1839.6666666666727	428.3333333333322	172.3333333333333	28.666666666666643	0	0	0	0
hyloniscus_main_002779_t1	144	2411	+	1753.000000000003	514.999999999999	148.66666666666669	49.33333333333333	0	0	0	0
hyloniscus_main_002780_t1	53	2314	+	1804.0000000000066	457.99999999999824	0	0	0	0	0	0
hyloniscus_main_002782_t1	437	2704	+	1752.0000000000066	515.9999999999981	1752.0000000000066	515.9999999999981	0	0	0	0
hyloniscus_main_002785_t1	128	2341	+	1794.0000000000105	419.9999999999972	1421.6666666666704	324.33333333333286	0	0	0	0
hyloniscus_main_002788_t1	334	2598	+	1775.6666666666715	489.3333333333316	1590.6666666666695	428.33333333333235	0	0	0	0
hyloniscus_main_002796_t1	507	2264	+	1354.666666666667	403.3333333333328	0	0	0	0	0	0
hyloniscus_main_002797_t1	548	2308	+	1367.6666666666674	393.33333333333286	40.33333333333333	10.666666666666668	0	0	0	0
hyloniscus_main_002799_t1	47	2308	+	1758.0000000000043	503.9999999999985	329.00000000000006	93.99999999999997	0	0	0	0
hyloniscus_main_002802_t1	72	2333	+	1770.0000000000061	491.9999999999981	95.33333333333334	24.666666666666664	0	0	0	0
hyloniscus_main_002807_t1	124	2382	+	1769.6666666666729	489.3333333333315	931.9999999999984	268.0000000000003	0.0	4.0	0	0
hyloniscus_main_002809_t1	288	2438	+	1713.6666666666752	437.3333333333306	248.33333333333334	75.66666666666664	0	0	0	0
hyloniscus_main_002814_t1	169	2424	+	1759.3333333333399	496.6666666666648	139.33333333333331	52.66666666666668	0	0	0	0
hyloniscus_main_002816_t1	319	2575	+	1749.6666666666704	506.333333333332	248.99999999999991	60.00000000000002	0	0	0	0
hyloniscus_main_002819_t1	119	2374	+	1746.3333333333387	509.6666666666648	23.666666666666664	6.333333333333333	0	0	0	0
hyloniscus_main_002820_t1	212	2467	+	1726.3333333333376	529.6666666666652	24.333333333333336	8.666666666666666	0	0	0	0
hyloniscus_main_002821_t1	127	2379	+	1740.333333333339	512.6666666666647	603.3333333333333	185.66666666666674	0	0	0	0
hyloniscus_main_002822_t1	43	2295	+	1754.6666666666713	498.33333333333223	587.6666666666672	171.33333333333331	2.0	4.0	2.0	4.0
hyloniscus_main_002823_t1	56	2308	+	1782.3333333333385	470.66666666666515	0	0	0	0	0	0
hyloniscus_main_002824_t1	155	2407	+	1768.0000000000061	484.9999999999984	1758.000000000006	482.9999999999984	0	0	0	0
hyloniscus_main_002825_t1	209	2461	+	1772.3333333333394	480.6666666666649	0	0	0	0	0	0
hyloniscus_main_002826_t1	126	2378	+	1818.3333333333394	434.66666666666544	360.3333333333336	86.6666666666666	0	0	0	0
hyloniscus_main_002827_t1	160	2019	+	1452.000000000004	407.99999999999886	106.66666666666669	25.333333333333332	0	0	0	0
hyloniscus_main_002829_t1	414	2663	+	1779.6666666666738	470.33333333333127	317.0	87.99999999999996	0	0	0	0
hyloniscus_main_002832_t1	379	2628	+	1753.6666666666715	496.3333333333319	1749.6666666666713	494.3333333333319	0	0	0	0
hyloniscus_main_002833_t1	87	2333	+	1779.666666666672	467.3333333333321	287.66666666666674	81.33333333333334	0	0	0	0
hyloniscus_main_002834_t1	595	2484	+	1493.66666666667	396.33333333333263	741.6666666666661	200.33333333333346	0	0	0	0
hyloniscus_main_002835_t1	147	2276	+	1685.0000000000045	444.9999999999988	86.0	25.0	0	0	0	0
hyloniscus_main_002840_t1	200	2443	+	1759.666666666673	484.3333333333316	549.3333333333333	149.66666666666669	0	0	0	0
hyloniscus_main_002842_t1	176	2419	+	1730.3333333333392	513.6666666666649	75.99999999999997	20.000000000000004	0	0	0	0
hyloniscus_main_002844_t1	74	2317	+	1747.0000000000043	496.99999999999847	532.3333333333338	151.6666666666666	0	0	0	0
hyloniscus_main_002845_t1	411	2654	+	1720.000000000006	523.9999999999983	1720.000000000006	523.9999999999983	0	0	0	0
hyloniscus_main_002846_t1	228	2303	+	1648.3333333333364	427.6666666666657	1648.3333333333364	427.6666666666657	0	0	0	0
hyloniscus_main_002847_t1	113	2353	+	1764.6666666666717	476.3333333333315	634.0	173.00000000000014	0	0	0	0
hyloniscus_main_002848_t1	164	2287	+	1654.0000000000036	469.9999999999986	179.66666666666663	51.333333333333336	0	0	0	0
hyloniscus_main_002849_t1	242	2482	+	1741.0000000000068	499.9999999999979	0	0	0	0	0	0
hyloniscus_main_002851_t1	179	2419	+	1739.666666666672	501.33333333333206	73.33333333333333	22.666666666666664	0	0	0	0
hyloniscus_main_002853_t1	25	2262	+	1722.333333333339	515.6666666666652	1722.333333333339	515.6666666666652	2.0	5.0	2.0	5.0
hyloniscus_main_002854_t1	73	2310	+	1707.6666666666717	530.3333333333317	42.666666666666664	8.33333333333333	0	0	0	0
hyloniscus_main_002855_t1	177	2078	+	1487.6666666666695	414.3333333333322	209.33333333333326	57.66666666666671	0	0	0	0
hyloniscus_main_002857_t1	131	2302	+	1727.3333333333394	444.66666666666504	83.33333333333334	18.666666666666664	0	0	0	0
hyloniscus_main_002860_t1	325	2559	+	1771.6666666666713	463.33333333333206	11.666666666666666	3.333333333333333	0	0	0	0
hyloniscus_main_002861_t1	131	2365	+	1766.0000000000061	468.9999999999983	232.99999999999986	61.00000000000005	0	0	0	0
hyloniscus_main_002863_t1	3	2234	+	1774.6666666666702	457.3333333333326	1531.0000000000018	403.9999999999994	1.0	5.0	0	0
hyloniscus_main_002864_t1	80	2293	+	1719.3333333333396	494.66666666666475	173.0	49.0	0	0	0	0
hyloniscus_main_002865_t1	34	2265	+	1778.0000000000064	453.99999999999847	1486.6666666666706	388.3333333333322	0	0	0	0
hyloniscus_main_002866_t1	96	2327	+	1783.6666666666722	448.333333333332	37.33333333333333	4.666666666666666	0	0	0	0
hyloniscus_main_002868_t1	359	2347	+	1552.0000000000034	436.9999999999987	712.6666666666663	199.33333333333357	0.0	2.0	0.0	2.0
hyloniscus_main_002872_t1	123	2351	+	1741.000000000006	487.9999999999982	1741.000000000006	487.9999999999982	7.5	26.5	7.5	26.5
hyloniscus_main_002875_t1	97	2280	+	1709.3333333333378	474.66666666666526	20.333333333333332	6.666666666666666	0	0	0	0
hyloniscus_main_002876_t1	184	2196	+	1559.3333333333364	453.66666666666583	287.66666666666646	87.33333333333334	0	0	0	0
hyloniscus_main_002878_t1	196	2421	+	1762.0000000000057	463.9999999999987	1743.666666666672	461.333333333332	0	0	0	0
hyloniscus_main_002880_t1	169	2394	+	1742.3333333333385	483.666666666665	0	0	0	0	0	0
hyloniscus_main_002881_t1	15	2237	+	1740.666666666673	482.3333333333312	607.6666666666665	163.33333333333337	0	0	0	0
hyloniscus_main_002882_t1	71	2293	+	1745.0000000000055	477.99999999999835	526.0000000000003	152.0	0	0	0	0
hyloniscus_main_002883_t1	86	1591	+	1190.9999999999993	315.0000000000003	0	0	0	0	0	0
hyloniscus_main_002885_t1	56	2278	+	1764.0000000000057	458.99999999999847	701.3333333333328	180.66666666666686	0	0	0	0
hyloniscus_main_002887_t1	610	2811	+	1780.0000000000066	421.9999999999986	352.0000000000004	88.99999999999987	0	0	0	0
hyloniscus_main_002888_t1	173	2395	+	1720.6666666666736	502.33333333333104	39.33333333333333	8.666666666666668	0	0	0	0
hyloniscus_main_002890_t1	47	2266	+	1779.3333333333403	440.6666666666648	161.33333333333337	36.666666666666664	0	0	0	0
hyloniscus_main_002891_t1	69	2222	+	1713.3333333333396	440.66666666666487	0	0	0	0	0	0
hyloniscus_main_002892_t1	84	2303	+	1720.0000000000057	499.99999999999824	375.00000000000034	101.99999999999986	0	0	0	0
hyloniscus_main_002893_t1	81	2300	+	1737.0000000000052	482.9999999999985	1163.6666666666656	333.3333333333333	0	0	0	0
hyloniscus_main_002895_t1	60	2276	+	1825.3333333333449	391.6666666666646	13.333333333333332	1.6666666666666665	0	0	0	0
hyloniscus_main_002902_t1	78	2291	+	1742.0000000000048	471.9999999999986	434.3333333333337	111.66666666666653	0	0	0	0
hyloniscus_main_002906_t1	373	2259	+	1456.6666666666688	430.3333333333319	164.66666666666669	45.33333333333334	0	0	0	0
hyloniscus_main_002911_t1	45	2255	+	1732.333333333338	478.666666666665	703.333333333333	199.66666666666683	2.0	1.0	2.0	1.0
hyloniscus_main_002912_t1	186	2396	+	1729.6666666666727	481.33333333333155	1729.6666666666727	481.33333333333155	0	0	0	0
hyloniscus_main_002917_t1	212	2419	+	1725.666666666673	482.3333333333314	40.666666666666664	10.333333333333334	0	0	0	0
hyloniscus_main_002920_t1	55	2013	+	1542.6666666666704	416.3333333333322	137.33333333333337	36.66666666666665	0	0	0	0
hyloniscus_main_002922_t1	166	2370	+	1739.6666666666733	465.3333333333315	18.0	3.0	0	0	0	0
hyloniscus_main_002926_t1	18	2221	+	1750.0000000000068	451.9999999999983	49.66666666666666	10.33333333333333	0	0	0	0
hyloniscus_main_002929_t1	194	2395	+	1766.666666666672	435.3333333333321	74.0	22.0	0	0	0	0
hyloniscus_main_002930_t1	49	2250	+	1764.0000000000068	437.9999999999983	9.333333333333332	2.6666666666666665	0	0	0	0
hyloniscus_main_002931_t1	93	2030	+	1521.6666666666702	416.3333333333321	100.66666666666669	28.333333333333325	0	0	0	0
hyloniscus_main_002933_t1	166	2367	+	1713.0000000000048	488.9999999999987	303.33333333333337	92.66666666666663	0	0	0	0
hyloniscus_main_002937_t1	102	2288	+	1719.3333333333374	467.66666666666544	187.3333333333334	49.66666666666666	0	0	0	0
hyloniscus_main_002939_t1	74	2272	+	1719.0000000000064	479.99999999999807	73.66666666666666	19.333333333333332	0	0	0	0
hyloniscus_main_002942_t1	508	2682	+	1660.333333333336	514.6666666666653	75.66666666666666	23.333333333333325	0	0	0	0
hyloniscus_main_002943_t1	79	2199	+	1686.0000000000064	434.9999999999983	20.666666666666664	6.333333333333334	0	0	0	0
hyloniscus_main_002946_t1	89	2284	+	1741.3333333333374	454.66666666666555	1683.333333333337	440.6666666666657	1.0	4.0	1.0	4.0
hyloniscus_main_002947_t1	136	2331	+	1701.3333333333378	494.66666666666515	1637.66666666667	480.3333333333321	0	0	0	0
hyloniscus_main_002951_t1	135	2330	+	1691.0000000000052	504.99999999999835	0	0	0	0	0	0
hyloniscus_main_002953_t1	152	2347	+	1686.0000000000014	509.9999999999992	352.3333333333334	106.66666666666669	0	0	0	0
hyloniscus_main_002954_t1	92	2287	+	1734.333333333337	461.6666666666662	720.999999999999	197.00000000000048	0	0	0	0
hyloniscus_main_002955_t1	23	2218	+	1764.6666666666736	431.3333333333316	0	0	0	0	0	0
hyloniscus_main_002956_t1	99	2294	+	1706.6666666666727	489.3333333333313	365.66666666666686	105.33333333333326	0.0	1.0	0	0
hyloniscus_main_002958_t1	29	2221	+	1732.6666666666722	460.33333333333144	0	0	0	0	0	0
hyloniscus_main_002963_t1	257	2443	+	1699.000000000006	487.99999999999807	0	0	0	0	0	0
hyloniscus_main_002964_t1	640	2715	+	1634.6666666666713	441.33333333333195	727.3333333333323	187.66666666666697	0	0	0	0
hyloniscus_main_002966_t1	81	2270	+	1751.6666666666713	438.3333333333322	14.333333333333332	3.6666666666666665	0	0	0	0
hyloniscus_main_002967_t1	191	2380	+	1770.6666666666765	419.3333333333309	537.3333333333339	119.6666666666664	0	0	0	0
hyloniscus_main_002974_t1	217	2406	+	1725.3333333333383	464.6666666666654	1693.666666666671	457.33333333333206	0	0	0	0
hyloniscus_main_002979_t1	172	2358	+	1761.3333333333399	425.666666666665	661.3333333333336	157.66666666666654	0	0	0	0
hyloniscus_main_002980_t1	139	2325	+	1738.0000000000055	448.99999999999864	163.66666666666663	43.333333333333336	0	0	0	0
hyloniscus_main_002981_t1	266	2269	+	1606.333333333337	397.66666666666566	31.666666666666664	10.333333333333332	0	0	0	0
hyloniscus_main_002988_t1	72	2255	+	1697.6666666666736	486.3333333333313	87.66666666666667	23.333333333333332	2.0	2.0	0	0
hyloniscus_main_002995_t1	55	2238	+	1671.0000000000043	512.9999999999984	359.3333333333334	114.66666666666657	0	0	0	0
hyloniscus_main_002996_t1	117	2300	+	1685.3333333333374	498.6666666666651	1140.9999999999982	337.99999999999983	0	0	0	0
hyloniscus_main_002999_t1	407	2200	+	1395.0000000000016	398.9999999999994	1386.0000000000016	395.9999999999994	0	0	0	0
hyloniscus_main_003000_t1	160	2340	+	1715.66666666667	465.33333333333235	1607.666666666668	429.333333333333	0	0	0	0
hyloniscus_main_003007_t1	476	2179	+	1365.333333333335	338.6666666666662	94.66666666666669	22.333333333333332	0	0	0	0
hyloniscus_main_003011_t1	131	2305	+	1711.3333333333374	463.6666666666654	483.6666666666672	131.33333333333326	0	0	0	0
hyloniscus_main_003016_t1	141	2108	+	1559.6666666666688	408.33333333333275	499.0000000000005	130.99999999999986	0	0	0	0
hyloniscus_main_003021_t1	319	2481	+	1732.6666666666727	430.3333333333322	0	0	0	0	0	0
hyloniscus_main_003022_t1	34	2205	+	1727.0000000000077	444.99999999999784	147.66666666666666	29.333333333333318	0	0	0	0
hyloniscus_main_003024_t1	213	2384	+	1697.6666666666702	474.333333333332	0	0	0	0	0	0
hyloniscus_main_003027_t1	67	2235	+	1691.0000000000034	477.99999999999886	611.0000000000003	183.99999999999997	0	0	0	0
hyloniscus_main_003028_t1	55	2112	+	1604.6666666666702	453.3333333333322	47.0	16.0	0	0	0	0
hyloniscus_main_003031_t1	391	2556	+	1677.0000000000043	488.99999999999864	1284.666666666668	380.33333333333263	0	0	0	0
hyloniscus_main_003033_t1	165	2246	+	1641.0000000000045	440.99999999999875	0	0	0	0	0	0
hyloniscus_main_003041_t1	68	2230	+	1740.666666666673	422.3333333333318	499.33333333333417	124.66666666666646	0	0	0	0
hyloniscus_main_003042_t1	81	2243	+	1700.6666666666704	462.3333333333319	106.00000000000003	28.999999999999993	0	0	0	0
hyloniscus_main_003045_t1	94	2256	+	1704.6666666666713	458.33333333333206	365.0000000000002	90.99999999999994	0	0	0	0
hyloniscus_main_003046_t1	336	2495	+	1721.0000000000034	438.9999999999992	0	0	0	0	0	0
hyloniscus_main_003048_t1	242	2383	+	1658.000000000005	483.9999999999984	1279.333333333333	379.66666666666634	0	0	0	0
hyloniscus_main_003049_t1	162	2255	+	1651.0000000000045	442.99999999999824	229.6666666666666	55.333333333333336	0	0	0	0
hyloniscus_main_003052_t1	83	2239	+	1699.3333333333364	457.6666666666658	148.33333333333334	46.666666666666664	0	0	0	0
hyloniscus_main_003055_t1	269	2425	+	1687.666666666672	469.3333333333317	330.6666666666667	86.33333333333329	0	0	0	0
hyloniscus_main_003057_t1	544	2391	+	1421.3333333333355	426.6666666666662	1363.6666666666679	412.33333333333275	0	0	0	0
hyloniscus_main_003061_t1	213	2369	+	1681.3333333333376	475.6666666666652	416.66666666666697	117.33333333333323	0.0	6.0	0	0
hyloniscus_main_003064_t1	102	2255	+	1711.3333333333405	442.6666666666648	573.3333333333335	149.66666666666669	0	0	0	0
hyloniscus_main_003065_t1	431	2395	+	1546.6666666666722	418.33333333333127	343.0000000000001	82.99999999999999	3.0	6.0	3.0	6.0
hyloniscus_main_003066_t1	529	2298	+	1366.333333333334	403.66666666666623	10.0	1.9999999999999998	0	0	0	0
hyloniscus_main_003067_t1	440	2152	+	1358.0000000000016	354.9999999999993	0	0	0	0	0	0
hyloniscus_main_003073_t1	85	2091	+	1538.3333333333385	468.6666666666646	474.333333333334	140.66666666666657	0	0	0	0
hyloniscus_main_003074_t1	456	2606	+	1692.000000000005	458.99999999999835	1205.6666666666665	330.3333333333332	0.0	1.0	0.0	1.0
hyloniscus_main_003075_t1	184	2037	+	1443.0000000000023	410.9999999999989	70.33333333333333	22.66666666666666	0	0	0	0
hyloniscus_main_003076_t1	2390	2947	-	440.6666666666672	117.33333333333321	244.66666666666654	67.33333333333337	0	0	0	0
hyloniscus_main_003077_t1	687	2837	+	1692.0000000000055	458.9999999999981	501.0000000000006	140.99999999999983	0	0	0	0
hyloniscus_main_003078_t1	159	2309	+	1677.0000000000039	473.99999999999824	0	0	0	0	0	0
hyloniscus_main_003081_t1	105	2252	+	1697.3333333333383	450.6666666666654	673.9999999999993	187.00000000000026	1.0	1.0	1.0	1.0
hyloniscus_main_003082_t1	143	2224	+	1631.333333333336	450.6666666666658	30.666666666666668	8.333333333333332	0	0	0	0
hyloniscus_main_003084_t1	29	2176	+	1695.0000000000057	452.99999999999847	1140.6666666666658	296.3333333333335	0	0	0	0
hyloniscus_main_003086_t1	754	2901	+	1653.0000000000027	494.9999999999989	0	0	0	0	0	0
hyloniscus_main_003089_t1	403	2232	+	1452.333333333335	377.66666666666606	1066.9999999999982	283.0000000000002	2.0	7.0	2.0	7.0
hyloniscus_main_003090_t1	203	2260	+	1624.3333333333392	433.6666666666647	1037.9999999999973	282.00000000000045	0	0	0	0
hyloniscus_main_003091_t1	58	2205	+	1690.0000000000036	457.99999999999886	1304.0000000000018	354.99999999999943	0	0	0	0
hyloniscus_main_003092_t1	106	2253	+	1648.6666666666706	499.3333333333318	1520.666666666669	462.33333333333195	1.0	3.0	1.0	3.0
hyloniscus_main_003093_t1	106	2250	+	1666.0000000000043	478.9999999999984	344.66666666666686	102.33333333333326	0	0	0	0
hyloniscus_main_003094_t1	84	2228	+	1706.0000000000093	438.99999999999716	1706.0000000000093	438.99999999999716	1.0	1.0	1.0	1.0
hyloniscus_main_003095_t1	26	2170	+	1696.3333333333378	448.66666666666544	0	0	0	0	0	0
hyloniscus_main_003097_t1	83	2227	+	1661.6666666666704	483.33333333333184	446.3333333333337	120.66666666666657	0	0	0	0
hyloniscus_main_003099_t1	216	2357	+	1623.3333333333355	518.6666666666654	0	0	0	0	0	0
hyloniscus_main_003101_t1	367	2187	+	1435.3333333333355	385.66666666666595	609.0000000000006	158.99999999999983	0	0	0	0
hyloniscus_main_003102_t1	996	3059	+	1508.0000000000018	555.9999999999993	0	0	0	0	0	0
hyloniscus_main_003104_t1	22	2160	+	1666.3333333333364	472.66666666666555	189.33333333333334	53.66666666666667	0	0	0	0
hyloniscus_main_003105_t1	182	2320	+	1684.3333333333362	454.66666666666595	1684.3333333333362	454.66666666666595	0	0	0	0
hyloniscus_main_003111_t1	89	2221	+	1718.3333333333408	414.6666666666649	927.9999999999981	221.00000000000048	0	0	0	0
hyloniscus_main_003114_t1	135	2267	+	1690.3333333333396	442.666666666665	10.666666666666666	1.3333333333333333	0	0	0	0
hyloniscus_main_003115_t1	30	2153	+	1665.0000000000036	458.99999999999903	1323.666666666669	368.3333333333323	0	0	0	0
hyloniscus_main_003118_t1	93	2222	+	1669.000000000004	460.9999999999984	240.6666666666666	71.33333333333334	0	0	0	0
hyloniscus_main_003120_t1	190	2202	+	1615.3333333333367	397.6666666666662	20.666666666666664	3.333333333333333	0	0	0	0
hyloniscus_main_003121_t1	285	2414	+	1645.6666666666715	484.3333333333318	1645.6666666666715	484.3333333333318	0	0	0	0
hyloniscus_main_003123_t1	95	2221	+	1657.000000000006	469.9999999999982	1657.000000000006	469.9999999999982	0	0	0	0
hyloniscus_main_003125_t1	83	2209	+	1644.000000000003	482.999999999999	0	0	0	0	0	0
hyloniscus_main_003131_t1	128	1795	+	1310.6666666666695	357.33333333333235	0	0	0	0	0	0
hyloniscus_main_003135_t1	404	2524	+	1612.6666666666686	508.3333333333325	22.0	7.999999999999999	0	0	0	0
hyloniscus_main_003136_t1	88	2206	+	1638.333333333338	479.6666666666648	27.333333333333332	8.666666666666666	0	0	0	0
hyloniscus_main_003137_t1	30	2147	+	1617.333333333337	500.6666666666655	351.66666666666674	113.33333333333326	0.0	7.0	0.0	7.0
hyloniscus_main_003141_t1	161	2275	+	1665.666666666672	449.33333333333195	10.333333333333332	1.6666666666666665	0	0	0	0
hyloniscus_main_003143_t1	103	2160	+	1603.6666666666686	454.3333333333326	496.0000000000005	140.0	0	0	0	0
hyloniscus_main_003144_t1	327	2441	+	1678.0000000000061	436.99999999999824	137.6666666666667	30.33333333333332	0	0	0	0
hyloniscus_main_003145_t1	212	2326	+	1645.3333333333376	469.6666666666654	1645.3333333333376	469.6666666666654	0	0	0	0
hyloniscus_main_003146_t1	58	2172	+	1678.000000000006	436.99999999999847	173.33333333333331	39.66666666666667	0	0	0	0
hyloniscus_main_003152_t1	116	2227	+	1655.3333333333383	456.6666666666651	0	0	0	0	0	0
hyloniscus_main_003153_t1	63	2174	+	1684.666666666674	427.3333333333313	316.3333333333335	73.66666666666661	0	0	0	0
hyloniscus_main_003155_t1	51	2102	+	1604.0000000000039	447.99999999999886	99.00000000000003	21.0	0	0	0	0
hyloniscus_main_003157_t1	32	2140	+	1694.6666666666717	414.33333333333223	1419.6666666666679	341.33333333333337	0	0	0	0
hyloniscus_main_003158_t1	933	3041	+	1653.0000000000061	455.99999999999795	0	0	0	0	0	0
hyloniscus_main_003161_t1	159	2267	+	1642.0000000000039	466.9999999999988	1343.666666666668	390.3333333333324	14.0	29.0	0	0
hyloniscus_main_003162_t1	43	2151	+	1682.3333333333405	426.6666666666645	271.66666666666663	70.33333333333329	0	0	0	0
hyloniscus_main_003165_t1	569	2677	+	1628.0000000000034	480.99999999999875	0	0	0	0	0	0
hyloniscus_main_003166_t1	39	2117	+	1616.0000000000043	462.999999999998	14.666666666666666	3.3333333333333335	0	0	0	0
hyloniscus_main_003169_t1	12	2081	+	1603.3333333333374	466.66666666666526	141.0	39.000000000000014	0	0	0	0
hyloniscus_main_003170_t1	178	2280	+	1675.0000000000043	427.9999999999989	91.66666666666667	22.333333333333336	0	0	0	0
hyloniscus_main_003171_t1	163	2100	+	1515.3333333333353	422.66666666666566	43.66666666666666	16.333333333333336	0	0	0	0
hyloniscus_main_003175_t1	106	2208	+	1643.6666666666704	459.33333333333235	153.6666666666667	47.333333333333336	0	0	0	0
hyloniscus_main_003177_t1	24	2123	+	1660.666666666672	439.3333333333318	788.6666666666656	204.33333333333366	0	0	0	0
hyloniscus_main_003190_t1	380	2476	+	1583.6666666666679	513.3333333333319	129.99999999999997	50.0	0	0	0	0
hyloniscus_main_003191_t1	1553	3649	+	1681.0000000000057	415.9999999999987	1077.6666666666645	266.3333333333337	12.0	9.0	12.0	9.0
hyloniscus_main_003196_t1	137	2227	+	1633.3333333333374	457.6666666666654	172.33333333333331	49.66666666666667	0	0	0	0
hyloniscus_main_003198_t1	517	2565	+	1629.666666666671	419.3333333333322	94.00000000000003	22.999999999999993	0	0	0	0
hyloniscus_main_003199_t1	138	2231	+	1657.6666666666727	436.33333333333184	0	0	0	0	0	0
hyloniscus_main_003204_t1	132	2222	+	1668.3333333333385	422.6666666666654	227.66666666666652	60.33333333333338	0.0	1.0	0.0	1.0
hyloniscus_main_003205_t1	148	2238	+	1651.3333333333378	439.6666666666654	1390.0000000000011	367.9999999999996	0	0	0	0
hyloniscus_main_003208_t1	93	2060	+	1547.6666666666695	420.33333333333246	252.66666666666652	68.33333333333337	0	0	0	0
hyloniscus_main_003220_t1	465	2552	+	1613.000000000003	474.99999999999864	151.33333333333337	43.66666666666668	0	0	0	0
hyloniscus_main_003223_t1	79	2157	+	1684.3333333333408	394.6666666666654	259.99999999999983	55.00000000000005	0.0	1.0	0	0
hyloniscus_main_003227_t1	35	2047	+	1605.3333333333371	407.6666666666657	81.66666666666669	20.33333333333333	0	0	0	0
hyloniscus_main_003228_t1	55	2097	+	1617.6666666666717	425.3333333333317	236.99999999999983	60.000000000000036	0	0	0	0
hyloniscus_main_003231_t1	146	2143	+	1562.000000000004	435.99999999999875	222.99999999999994	62.000000000000014	0	0	0	0
hyloniscus_main_003232_t1	318	2402	+	1636.333333333337	448.6666666666654	83.66666666666666	21.33333333333333	0	0	0	0
hyloniscus_main_003233_t1	131	2209	+	1641.0000000000057	437.9999999999983	138.33333333333334	26.666666666666657	0	0	0	0
hyloniscus_main_003243_t1	99	2135	+	1607.6666666666717	429.33333333333144	793.6666666666648	199.3333333333338	7.5	8.5	7.5	8.5
hyloniscus_main_003244_t1	58	2136	+	1608.6666666666697	470.33333333333235	520.9999999999999	154.00000000000014	0	0	0	0
hyloniscus_main_003247_t1	263	2338	+	1634.333333333337	441.66666666666555	0	0	0	0	0	0
hyloniscus_main_003251_t1	35	2113	+	1605.3333333333364	473.6666666666656	1407.6666666666688	419.3333333333326	0	0	0	0
hyloniscus_main_003252_t1	676	2571	+	1456.6666666666702	439.3333333333316	130.00000000000006	38.00000000000002	0	0	0	0
hyloniscus_main_003257_t1	46	2121	+	1643.6666666666713	432.33333333333195	189.0	57.00000000000001	0	0	0	0
hyloniscus_main_003258_t1	173	2230	+	1563.6666666666697	494.3333333333319	260.99999999999994	74.99999999999997	0	0	0	0
hyloniscus_main_003259_t1	174	2198	+	1613.0000000000043	411.9999999999988	196.6666666666666	46.33333333333335	0	0	0	0
hyloniscus_main_003260_t1	120	2195	+	1661.3333333333396	414.6666666666652	421.6666666666671	100.33333333333324	0	0	0	0
hyloniscus_main_003264_t1	156	2207	+	1622.3333333333392	429.66666666666515	70.66666666666666	16.333333333333332	0	0	0	0
hyloniscus_main_003265_t1	240	2315	+	1631.0000000000032	444.99999999999864	73.66666666666667	22.33333333333333	0	0	0	0
hyloniscus_main_003267_t1	15	2090	+	1611.3333333333367	464.6666666666655	76.0	19.999999999999993	0	0	0	0
hyloniscus_main_003268_t1	68	2140	+	1645.000000000006	427.99999999999835	531.6666666666672	140.3333333333333	0	0	0	0
hyloniscus_main_003275_t1	108	2180	+	1601.0000000000025	471.9999999999993	1082.666666666666	324.33333333333326	0	0	0	0
hyloniscus_main_003278_t1	886	2526	+	1265.6666666666663	375.33333333333303	24.333333333333332	8.666666666666668	0	0	0	0
hyloniscus_main_003279_t1	265	2337	+	1614.3333333333385	458.6666666666652	288.33333333333337	68.66666666666666	0	0	0	0
hyloniscus_main_003281_t1	472	2544	+	1596.0000000000045	476.99999999999875	77.66666666666666	24.333333333333336	0	0	0	0
hyloniscus_main_003284_t1	24	2093	+	1602.0000000000032	467.9999999999986	644.6666666666666	186.33333333333343	0	0	0	0
hyloniscus_main_003285_t1	102	2168	+	1651.33333333334	415.6666666666645	160.66666666666666	37.33333333333334	0	0	0	0
hyloniscus_main_003290_t1	457	2373	+	1510.0000000000039	406.9999999999986	1139.9999999999989	311.99999999999994	0.0	4.0	0	0
hyloniscus_main_003296_t1	1906	3972	+	1612.000000000003	454.9999999999989	0	0	0	0	0	0
hyloniscus_main_003297_t1	118	2148	+	1586.6666666666683	444.33333333333286	0	0	0	0	0	0
hyloniscus_main_003298_t1	228	2294	+	1651.6666666666704	415.3333333333323	0	0	0	0	0	0
hyloniscus_main_003299_t1	949	3015	+	1618.6666666666713	448.333333333332	0	0	0	0	0	0
hyloniscus_main_003301_t1	94	2073	+	1557.6666666666683	422.3333333333328	180.66666666666663	47.33333333333334	0	0	0	0
hyloniscus_main_003308_t1	65	2128	+	1656.3333333333385	407.66666666666555	0	0	0	0	0	0
hyloniscus_main_003309_t1	20	2077	+	1618.3333333333371	439.6666666666654	168.3333333333333	44.66666666666668	0	0	0	0
hyloniscus_main_003310_t1	77	2137	+	1628.0000000000039	432.99999999999875	74.0	24.999999999999996	0	0	0	0
hyloniscus_main_003311_t1	111	2090	+	1546.333333333336	433.66666666666583	77.66666666666666	21.333333333333336	0	0	0	0
hyloniscus_main_003313_t1	80	2140	+	1645.0000000000036	415.99999999999886	1645.0000000000036	415.99999999999886	0	0	0	0
hyloniscus_main_003314_t1	388	2448	+	1629.666666666672	431.3333333333318	681.6666666666662	179.33333333333346	0	0	0	0
hyloniscus_main_003315_t1	194	1705	+	1185.3333333333328	326.6666666666667	54.33333333333334	14.666666666666664	0	0	0	0
hyloniscus_main_003317_t1	295	2343	+	1593.000000000004	455.9999999999988	85.66666666666669	25.33333333333333	0	0	0	0
hyloniscus_main_003318_t1	163	2223	+	1638.000000000005	422.99999999999847	0	0	0	0	0	0
hyloniscus_main_003321_t1	647	2704	+	1601.0000000000045	456.9999999999986	351.3333333333334	101.66666666666663	0	0	0	0
hyloniscus_main_003325_t1	14	2068	+	1619.3333333333387	435.6666666666649	133.3333333333334	31.666666666666647	0	0	0	0
hyloniscus_main_003329_t1	70	2124	+	1595.0000000000023	459.9999999999989	0	0	0	0	0	0
hyloniscus_main_003330_t1	73	2127	+	1617.6666666666715	437.3333333333318	1318.0000000000016	355.9999999999991	0	0	0	0
hyloniscus_main_003331_t1	197	2227	+	1578.000000000003	452.99999999999915	0	0	0	0	0	0
hyloniscus_main_003335_t1	310	2361	+	1623.3333333333364	428.66666666666595	962.3333333333313	237.66666666666708	7.5	3.5	0	0
hyloniscus_main_003343_t1	181	2229	+	1659.3333333333385	389.66666666666555	0	0	0	0	0	0
hyloniscus_main_003344_t1	226	2256	+	1578.3333333333385	452.66666666666504	240.66666666666652	68.33333333333337	0	0	0	0
hyloniscus_main_003345_t1	97	2145	+	1626.0000000000052	422.99999999999864	0	0	0	0	0	0
hyloniscus_main_003347_t1	7821	9545	+	1347.0000000000016	377.99999999999915	0	0	0	0	0	0
hyloniscus_main_003353_t1	81	2126	+	1608.3333333333374	437.66666666666526	680.9999999999997	186.00000000000017	0	0	0	0
hyloniscus_main_003354_t1	25	2070	+	1605.0000000000057	440.99999999999824	13.0	5.0	0	0	0	0
hyloniscus_main_003358_t1	239	2281	+	1599.0000000000045	443.9999999999987	1586.333333333338	441.6666666666654	0	0	0	0
hyloniscus_main_003363_t1	48	2090	+	1608.0000000000048	434.99999999999864	51.66666666666666	11.333333333333336	0	0	0	0
hyloniscus_main_003365_t1	105	2147	+	1623.6666666666729	419.3333333333315	25.666666666666664	7.333333333333333	0	0	0	0
hyloniscus_main_003370_t1	37	2076	+	1575.3333333333362	464.66666666666544	1575.3333333333362	464.66666666666544	0	0	0	0
hyloniscus_main_003373_t1	230	2269	+	1625.3333333333364	414.66666666666595	200.66666666666654	66.33333333333336	0	0	0	0
hyloniscus_main_003375_t1	171	2210	+	1580.3333333333355	459.6666666666656	0	0	0	0	0	0
hyloniscus_main_003379_t1	177	2213	+	1583.0000000000039	453.9999999999986	438.0000000000001	122.99999999999993	0	0	0	0
hyloniscus_main_003380_t1	60	2096	+	1599.0000000000055	437.9999999999983	290.3333333333333	78.66666666666664	0	0	0	0
hyloniscus_main_003383_t1	383	2419	+	1632.0000000000045	404.9999999999991	53.666666666666664	9.333333333333332	0	0	0	0
hyloniscus_main_003384_t1	94	2130	+	1619.3333333333385	417.6666666666654	185.99999999999997	45.00000000000001	0	0	0	0
hyloniscus_main_003387_t1	287	2320	+	1587.3333333333374	446.66666666666487	192.33333333333334	53.66666666666668	0	0	0	0
hyloniscus_main_003388_t1	125	2158	+	1616.0000000000025	417.99999999999926	104.00000000000001	24.999999999999996	0	0	0	0
hyloniscus_main_003390_t1	157	1842	+	1359.6666666666683	326.3333333333332	0	0	0	0	0	0
hyloniscus_main_003391_t1	304	2337	+	1589.3333333333364	444.66666666666544	18.333333333333332	5.666666666666666	0	0	0	0
hyloniscus_main_003398_t1	142	2133	+	1568.3333333333396	423.6666666666648	583.6666666666667	160.33333333333346	0	0	0	0
hyloniscus_main_003401_t1	391	2415	+	1566.3333333333376	458.6666666666656	169.0	53.00000000000001	0	0	0	0
hyloniscus_main_003402_t1	136	2163	+	1589.0000000000045	438.99999999999847	552.3333333333339	149.66666666666657	0	0	0	0
hyloniscus_main_003406_t1	279	2270	+	1554.6666666666697	437.3333333333324	472.3333333333335	139.66666666666669	0.0	1.0	0.0	1.0
hyloniscus_main_003407_t1	421	2376	+	1568.0000000000048	387.9999999999988	97.33333333333336	22.66666666666666	1.0	1.0	0	0
hyloniscus_main_003408_t1	245	2272	+	1616.3333333333385	411.6666666666652	114.66666666666671	26.333333333333325	0	0	0	0
hyloniscus_main_003410_t1	202	2229	+	1554.3333333333355	473.66666666666544	927.9999999999986	287.0000000000001	0	0	0	0
hyloniscus_main_003420_t1	108	2006	+	1500.3333333333376	398.666666666665	130.00000000000006	34.99999999999999	0	0	0	0
hyloniscus_main_003421_t1	130	2151	+	1557.0000000000039	464.9999999999987	140.00000000000003	42.99999999999999	0	0	0	0
hyloniscus_main_003422_t1	1289	2623	+	1047.3333333333312	287.66666666666697	68.33333333333331	18.666666666666668	0	0	0	0
hyloniscus_main_003423_t1	396	2417	+	1562.3333333333358	459.6666666666655	171.66666666666663	47.33333333333336	0	0	0	0
hyloniscus_main_003424_t1	123	2144	+	1569.6666666666706	452.33333333333206	21.333333333333336	5.666666666666666	0	0	0	0
hyloniscus_main_003425_t1	79	2100	+	1569.0000000000048	452.9999999999984	822.3333333333322	239.66666666666697	0	0	0	0
hyloniscus_main_003426_t1	338	2359	+	1557.0000000000036	464.9999999999987	43.333333333333336	13.66666666666667	0	0	0	0
hyloniscus_main_003440_t1	94	2112	+	1575.6666666666702	443.33333333333223	1575.6666666666702	443.33333333333223	1.0	32.0	1.0	32.0
hyloniscus_main_003442_t1	51	2069	+	1578.6666666666708	440.333333333332	0	0	0	0	0	0
hyloniscus_main_003443_t1	159	2177	+	1572.0000000000034	446.9999999999987	401.33333333333354	105.6666666666666	0	0	0	0
hyloniscus_main_003445_t1	567	2018	+	1158.6666666666645	293.33333333333394	5.333333333333333	0.6666666666666666	0	0	0	0
hyloniscus_main_003458_t1	50	1954	+	1494.6666666666706	410.3333333333319	55.33333333333332	13.666666666666666	0	0	0	0
hyloniscus_main_003460_t1	159	2171	+	1552.3333333333374	460.6666666666654	0	0	0	0	0	0
hyloniscus_main_003461_t1	106	2118	+	1566.000000000005	446.9999999999987	240.6666666666666	68.33333333333334	0.0	1.0	0	0
hyloniscus_main_003465_t1	594	2012	+	1137.3333333333314	281.66666666666714	214.33333333333314	55.66666666666672	0	0	0	0
hyloniscus_main_003467_t1	80	2068	+	1556.0000000000032	432.99999999999915	573.3333333333335	161.66666666666666	0.0	3.0	0	0
hyloniscus_main_003469_t1	217	2226	+	1598.0000000000052	411.9999999999986	1480.6666666666717	382.333333333332	0	0	0	0
hyloniscus_main_003470_t1	266	2275	+	1569.333333333338	440.6666666666652	497.0000000000003	139.00000000000003	0	0	0	0
hyloniscus_main_003472_t1	70	2079	+	1633.6666666666706	376.33333333333286	78.33333333333334	17.666666666666664	1.0	0.0	0	0
hyloniscus_main_003474_t1	28	2037	+	1597.0000000000032	412.9999999999991	47.33333333333333	9.666666666666666	0	0	0	0
hyloniscus_main_003475_t1	219	2228	+	1581.0000000000034	428.99999999999875	196.66666666666663	52.333333333333336	0	0	0	0
hyloniscus_main_003476_t1	307	1986	+	1333.333333333335	346.66666666666606	11.333333333333332	3.6666666666666665	0	0	0	0
hyloniscus_main_003478_t1	88	2094	+	1597.0000000000039	409.9999999999989	636.6666666666663	164.33333333333346	0	0	0	0
hyloniscus_main_003484_t1	310	2318	+	1534.6666666666715	472.3333333333315	0	0	0	0	0	0
hyloniscus_main_003485_t1	22	2028	+	1578.666666666668	428.3333333333331	988.9999999999991	262.0000000000001	0	0	0	0
hyloniscus_main_003489_t1	287	2224	+	1543.6666666666706	394.3333333333324	78.0	18.0	0	0	0	0
hyloniscus_main_003491_t1	591	2558	+	1563.3333333333378	404.6666666666653	133.00000000000006	22.999999999999986	0	0	0	0
hyloniscus_main_003493_t1	76	2082	+	1546.6666666666688	460.33333333333235	22.666666666666664	7.333333333333334	0	0	0	0
hyloniscus_main_003495_t1	47	1927	+	1445.666666666669	435.3333333333323	162.66666666666669	50.333333333333336	0	0	0	0
hyloniscus_main_003496_t1	54	2057	+	1575.0000000000045	428.9999999999986	1572.6666666666713	428.3333333333319	5.0	7.0	5.0	7.0
hyloniscus_main_003497_t1	125	2086	+	1526.3333333333342	435.6666666666663	717.0000000000001	195.0	0	0	0	0
hyloniscus_main_003501_t1	173	2176	+	1586.3333333333362	417.6666666666659	19.333333333333332	4.666666666666667	0	0	0	0
hyloniscus_main_003502_t1	257	2260	+	1571.0000000000043	432.99999999999864	952.3333333333311	259.66666666666725	0	0	0	0
hyloniscus_main_003503_t1	52	2055	+	1551.6666666666706	452.33333333333206	0	0	0	0	0	0
hyloniscus_main_003516_t1	149	2146	+	1627.0000000000055	370.99999999999903	1627.0000000000055	370.99999999999903	2.0	0.0	2.0	0.0
hyloniscus_main_003522_t1	5594	7593	+	1591.6666666666704	406.3333333333322	0	0	0	0	0	0
hyloniscus_main_003524_t1	12	2006	+	1563.0000000000045	431.9999999999987	1103.666666666665	306.33333333333326	0	0	0	0
hyloniscus_main_003526_t1	371	2035	+	1313.0000000000016	351.99999999999943	889.6666666666653	250.33333333333368	0	0	0	0
hyloniscus_main_003529_t1	212	2056	+	1451.000000000002	393.99999999999915	1282.6666666666665	352.33333333333303	0	0	0	0
hyloniscus_main_003530_t1	184	2178	+	1541.3333333333362	453.6666666666652	164.3333333333334	42.66666666666665	0	0	0	0
hyloniscus_main_003531_t1	270	2264	+	1562.0000000000034	432.999999999999	57.33333333333332	8.666666666666666	0	0	0	0
hyloniscus_main_003532_t1	105	2099	+	1544.6666666666702	450.33333333333206	72.0	23.999999999999996	0	0	0	0
hyloniscus_main_003543_t1	149	2101	+	1583.666666666672	369.33333333333235	41.0	6.999999999999998	0	0	0	0
hyloniscus_main_003544_t1	62	2053	+	1575.3333333333362	416.66666666666583	361.3333333333334	97.6666666666666	0	0	0	0
hyloniscus_main_003549_t1	614	2605	+	1537.666666666668	454.3333333333327	425.66666666666697	120.33333333333323	0	0	0	0
hyloniscus_main_003550_t1	1086	3044	+	1592.000000000005	366.99999999999926	120.66666666666671	26.333333333333325	1.0	0.0	0	0
hyloniscus_main_003551_t1	20	2008	+	1583.666666666672	405.3333333333318	322.0000000000001	74.0	0	0	0	0
hyloniscus_main_003554_t1	386	2245	+	1482.6666666666706	377.33333333333235	107.00000000000001	30.999999999999993	0.0	1.0	0	0
hyloniscus_main_003559_t1	22	2010	+	1569.3333333333376	419.6666666666653	91.66666666666666	25.333333333333332	0	0	0	0
hyloniscus_main_003562_t1	336	2204	+	1439.0000000000014	429.99999999999915	748.3333333333326	205.6666666666669	0	0	0	0
hyloniscus_main_003566_t1	67	2052	+	1573.3333333333364	412.66666666666566	0	0	0	0	0	0
hyloniscus_main_003570_t1	15	2000	+	1569.3333333333376	416.6666666666653	464.66666666666714	120.3333333333332	0	0	0	0
hyloniscus_main_003573_t1	152	2095	+	1552.666666666671	391.3333333333321	384.3333333333335	92.66666666666663	0	0	0	0
hyloniscus_main_003575_t1	137	2098	+	1519.0000000000032	442.9999999999986	71.33333333333333	15.666666666666666	0	0	0	0
hyloniscus_main_003577_t1	193	2175	+	1565.6666666666708	417.3333333333317	303.9999999999998	83.00000000000004	0.0	1.0	0	0
hyloniscus_main_003579_t1	998	2980	+	1524.000000000002	458.9999999999981	188.6666666666666	57.33333333333334	0	0	0	0
hyloniscus_main_003582_t1	114	2093	+	1551.333333333338	428.6666666666652	171.33333333333334	44.66666666666666	0	0	0	0
hyloniscus_main_003584_t1	144	2078	+	1568.000000000006	366.9999999999987	156.33333333333331	32.66666666666664	0	0	0	0
hyloniscus_main_003585_t1	170	2149	+	1556.3333333333376	423.6666666666653	1556.3333333333376	423.6666666666653	0	0	0	0
hyloniscus_main_003591_t1	48	2024	+	1565.666666666669	411.33333333333246	190.3333333333333	52.666666666666686	0	0	0	0
hyloniscus_main_003592_t1	1189	1638	+	363.00000000000017	86.99999999999997	0	0	0	0	0	0
hyloniscus_main_003594_t1	41	2014	+	1534.0000000000034	439.9999999999989	0	0	0	0	0	0
hyloniscus_main_003595_t1	352	1968	+	1254.333333333334	362.66666666666595	31.333333333333332	7.666666666666667	0	0	0	0
hyloniscus_main_003598_t1	334	2103	+	1359.6666666666686	410.33333333333246	430.33333333333377	124.66666666666652	0	0	0	0
hyloniscus_main_003599_t1	83	1876	+	1348.3333333333371	343.66666666666544	294.6666666666666	59.333333333333364	0	0	0	0
hyloniscus_main_003600_t1	104	2074	+	1557.6666666666702	413.3333333333322	393.6666666666669	107.33333333333321	0	0	0	0
hyloniscus_main_003603_t1	122	2092	+	1550.6666666666697	420.3333333333324	987.3333333333316	257.66666666666714	0	0	0	0
hyloniscus_main_003604_t1	116	2086	+	1525.666666666669	445.3333333333324	395.0000000000003	123.99999999999989	0	0	0	0
hyloniscus_main_003606_t1	101	2071	+	1532.3333333333364	438.66666666666606	182.0	40.00000000000001	0	0	0	0
hyloniscus_main_003607_t1	190	2160	+	1536.3333333333346	434.6666666666663	1294.3333333333328	367.66666666666674	0	0	0	0
hyloniscus_main_003610_t1	201	2165	+	1539.6666666666686	425.33333333333263	1197.0000000000007	320.99999999999983	0	0	0	0
hyloniscus_main_003612_t1	173	2143	+	1539.000000000003	431.9999999999989	1518.0000000000023	425.9999999999989	0	0	0	0
hyloniscus_main_003617_t1	201	2168	+	1545.3333333333348	422.66666666666606	140.33333333333334	39.666666666666664	0	0	0	0
hyloniscus_main_003619_t1	24	1991	+	1563.333333333337	404.6666666666654	1295.3333333333355	333.66666666666566	0	0	0	0
hyloniscus_main_003620_t1	132	2099	+	1538.6666666666697	429.3333333333323	155.99999999999997	41.99999999999999	0	0	0	0
hyloniscus_main_003623_t1	62	2026	+	1586.0000000000055	378.9999999999987	494.6666666666674	120.33333333333316	0	0	0	0
hyloniscus_main_003631_t1	336	2150	+	1458.3333333333364	356.66666666666606	318.00000000000006	83.99999999999994	0	0	0	0
hyloniscus_main_003634_t1	171	2132	+	1563.0000000000045	398.99999999999875	36.0	9.0	0	0	0	0
hyloniscus_main_003635_t1	117	2078	+	1529.6666666666708	432.333333333332	1100.6666666666652	324.33333333333337	0	0	0	0
hyloniscus_main_003636_t1	208	2169	+	1540.6666666666692	421.3333333333325	1494.333333333335	410.6666666666659	0	0	0	0
hyloniscus_main_003638_t1	65	2026	+	1539.0000000000052	422.9999999999984	213.3333333333333	59.666666666666686	0	0	0	0
hyloniscus_main_003640_t1	84	2045	+	1518.3333333333355	443.66666666666566	0	0	0	0	0	0
hyloniscus_main_003641_t1	78	2039	+	1555.0000000000052	406.99999999999847	1491.3333333333371	392.6666666666654	0	0	0	0
hyloniscus_main_003643_t1	251	2210	+	1519.0000000000027	439.9999999999992	120.00000000000001	33.0	0	0	0	0
hyloniscus_main_003644_t1	803	1258	-	351.3333333333334	104.66666666666663	14.0	4.0	0	0	0	0
hyloniscus_main_003650_t1	272	2227	+	1528.6666666666679	427.3333333333328	761.9999999999993	228.00000000000028	0	0	0	0
hyloniscus_main_003651_t1	65	2020	+	1540.3333333333362	415.6666666666658	1540.3333333333362	415.6666666666658	0	0	0	0
hyloniscus_main_003652_t1	155	2110	+	1550.0000000000036	405.99999999999886	149.33333333333337	36.66666666666665	0	0	0	0
hyloniscus_main_003654_t1	182	2092	+	1484.666666666668	426.33333333333275	14.333333333333332	3.6666666666666665	0	0	0	0
hyloniscus_main_003655_t1	42	1997	+	1575.6666666666724	380.3333333333319	23.333333333333332	6.666666666666666	0	0	0	0
hyloniscus_main_003657_t1	304	2127	+	1468.000000000003	355.9999999999994	57.0	18.0	0	0	0	0
hyloniscus_main_003659_t1	264	2219	+	1525.000000000001	430.9999999999993	1454.3333333333333	411.6666666666662	0	0	0	0
hyloniscus_main_003660_t1	80	1702	+	1301.333333333333	321.66666666666663	78.33333333333333	20.66666666666666	0	0	0	0
hyloniscus_main_003664_t1	252	2207	+	1522.6666666666692	433.3333333333325	1463.6666666666679	414.3333333333327	0	0	0	0
hyloniscus_main_003665_t1	71	2023	+	1530.6666666666708	422.33333333333195	412.33333333333366	106.66666666666657	0	0	0	0
hyloniscus_main_003667_t1	177	2129	+	1521.0000000000032	431.9999999999989	202.3333333333333	49.66666666666668	0	0	0	0
hyloniscus_main_003669_t1	389	2122	+	1352.6666666666679	381.3333333333324	1352.6666666666679	381.3333333333324	0	0	0	0
hyloniscus_main_003674_t1	126	2075	+	1561.0000000000032	388.9999999999992	159.33333333333334	38.66666666666665	0	0	0	0
hyloniscus_main_003676_t1	49	1998	+	1543.0000000000036	406.99999999999903	1268.000000000001	336.9999999999997	0	0	0	0
hyloniscus_main_003677_t1	173	2122	+	1519.0000000000023	430.9999999999995	0	0	0	0	0	0
hyloniscus_main_003678_t1	155	2101	+	1536.0000000000023	410.9999999999991	80.66666666666669	21.33333333333333	0	0	0	0
hyloniscus_main_003682_t1	78	2024	+	1536.000000000003	410.99999999999903	67.0	23.0	0	0	0	0
hyloniscus_main_003686_t1	1773	2003	-	176.6666666666666	54.333333333333364	0	0	0	0	0	0
hyloniscus_main_003687_t1	436	2382	+	1518.3333333333364	428.6666666666655	52.66666666666665	16.333333333333336	0	0	0	0
hyloniscus_main_003690_t1	144	2087	+	1486.9999999999993	457.00000000000045	218.00000000000003	72.99999999999999	0	0	0	0
hyloniscus_main_003691_t1	31	1974	+	1513.3333333333355	430.66666666666566	663.9999999999998	188.00000000000017	0	0	0	0
hyloniscus_main_003699_t1	45	1985	+	1517.66666666667	423.3333333333322	1517.66666666667	423.3333333333322	0	0	0	0
hyloniscus_main_003703_t1	387	2327	+	1522.3333333333367	418.6666666666656	126.00000000000007	32.99999999999999	0	0	0	0
hyloniscus_main_003706_t1	654	1940	+	1005.9999999999972	281.0000000000005	4.333333333333334	1.6666666666666665	0	0	0	0
hyloniscus_main_003707_t1	50	1987	+	1557.6666666666715	380.3333333333322	223.66666666666652	55.33333333333337	0	0	0	0
hyloniscus_main_003712_t1	718	2127	+	1113.9999999999998	295.9999999999998	501.00000000000057	140.9999999999999	1.0	2.0	0	0
hyloniscus_main_003714_t1	80	2017	+	1553.0000000000045	384.99999999999875	0	0	0	0	0	0
hyloniscus_main_003722_t1	191	2125	+	1503.6666666666697	431.33333333333235	177.33333333333331	47.66666666666667	0	0	0	0
hyloniscus_main_003723_t1	513	2330	+	1425.333333333335	392.6666666666662	447.33333333333354	125.66666666666659	0	0	0	0
hyloniscus_main_003730_t1	162	1997	+	1428.333333333336	407.6666666666657	1428.333333333336	407.6666666666657	0	0	0	0
hyloniscus_main_003735_t1	49	1980	+	1499.3333333333353	432.66666666666595	812.9999999999991	240.00000000000028	0	0	0	0
hyloniscus_main_003739_t1	70	2001	+	1517.3333333333371	414.6666666666655	638.9999999999999	174.0000000000001	0	0	0	0
hyloniscus_main_003741_t1	131	2056	+	1524.0000000000039	401.99999999999886	9.333333333333334	2.6666666666666665	0	0	0	0
hyloniscus_main_003744_t1	374	2230	+	1448.3333333333346	408.666666666666	433.0000000000002	124.9999999999999	0	0	0	0
hyloniscus_main_003746_t1	73	2001	+	1537.0000000000027	391.99999999999926	0	0	0	0	0	0
hyloniscus_main_003749_t1	75	1955	+	1474.3333333333364	406.66666666666555	1474.3333333333364	406.66666666666555	0	0	0	0
hyloniscus_main_003753_t1	137	2062	+	1512.6666666666692	413.3333333333322	222.66666666666654	65.33333333333339	0	0	0	0
hyloniscus_main_003755_t1	235	2103	+	1455.666666666668	413.3333333333325	231.66666666666654	68.33333333333336	0	0	0	0
hyloniscus_main_003756_t1	35	1960	+	1518.0000000000043	407.99999999999886	0	0	0	0	0	0
hyloniscus_main_003757_t1	60	1985	+	1534.3333333333392	391.6666666666652	331.3333333333335	67.66666666666673	0	0	0	0
hyloniscus_main_003759_t1	249	2174	+	1526.3333333333387	399.6666666666648	162.0	42.000000000000014	0	0	0	0
hyloniscus_main_003765_t1	315	2237	+	1468.6666666666706	454.33333333333235	180.66666666666663	53.333333333333336	0.0	1.0	0	0
hyloniscus_main_003770_t1	553	2475	+	1497.3333333333378	425.66666666666515	102.00000000000001	29.999999999999996	0	0	0	0
hyloniscus_main_003771_t1	38	1960	+	1505.3333333333353	417.6666666666656	674.9999999999999	180.00000000000003	2.0	3.0	2.0	3.0
hyloniscus_main_003774_t1	115	2037	+	1546.0000000000034	376.9999999999991	0	0	0	0	0	0
hyloniscus_main_003776_t1	193	2106	+	1505.666666666669	408.33333333333235	0	0	0	0	0	0
hyloniscus_main_003778_t1	49	1968	+	1512.3333333333367	407.66666666666583	1027.6666666666642	283.3333333333335	0	0	0	0
hyloniscus_main_003782_t1	149	2065	+	1516.3333333333376	400.6666666666654	341.3333333333333	90.66666666666663	0	0	0	0
hyloniscus_main_003784_t1	204	2030	+	1417.000000000002	409.9999999999988	305.33333333333337	81.66666666666666	0	0	0	0
hyloniscus_main_003788_t1	203	2119	+	1486.66666666667	430.33333333333223	1486.66666666667	430.33333333333223	0	0	0	0
hyloniscus_main_003792_t1	88	1950	+	1456.6666666666692	406.33333333333223	76.99999999999999	19.000000000000004	0	0	0	0
hyloniscus_main_003799_t1	290	2038	+	1374.000000000001	374.99999999999943	1374.000000000001	374.99999999999943	0	0	0	0
hyloniscus_main_003802_t1	240	2147	+	1468.0000000000034	439.99999999999915	0	0	0	0	0	0
hyloniscus_main_003806_t1	102	2006	+	1487.6666666666706	417.3333333333319	265.6666666666666	76.33333333333333	0	0	0	0
hyloniscus_main_003807_t1	223	2127	+	1526.6666666666715	378.33333333333206	642.6666666666666	155.33333333333334	0	0	0	0
hyloniscus_main_003822_t1	76	1974	+	1498.666666666669	400.3333333333324	190.66666666666666	46.333333333333336	1.0	1.0	1.0	1.0
hyloniscus_main_003827_t1	484	2355	+	1452.0000000000034	419.9999999999984	142.33333333333334	34.66666666666667	0	0	0	0
hyloniscus_main_003828_t1	964	2862	+	1482.6666666666688	416.3333333333326	161.66666666666663	39.33333333333334	0	0	0	0
hyloniscus_main_003829_t1	266	2125	+	1447.666666666669	412.3333333333327	124.0	40.99999999999999	0	0	0	0
hyloniscus_main_003834_t1	195	2090	+	1494.0000000000027	401.99999999999903	298.66666666666674	79.33333333333329	0	0	0	0
hyloniscus_main_003837_t1	71	1930	+	1458.3333333333353	401.66666666666595	227.9999999999999	63.00000000000003	0	0	0	0
hyloniscus_main_003838_t1	2	1897	+	1453.6666666666692	442.3333333333326	0	0	0	0	0	0
hyloniscus_main_003839_t1	214	2109	+	1503.33333333334	392.6666666666646	0	0	0	0	0	0
hyloniscus_main_003840_t1	32	1831	+	1429.0000000000032	370.999999999999	4.666666666666666	1.3333333333333333	0	0	0	0
hyloniscus_main_003851_t1	129	1931	+	1417.6666666666679	385.333333333333	120.33333333333333	41.666666666666664	0	0	0	0
hyloniscus_main_003852_t1	102	1991	+	1507.0000000000048	382.9999999999986	146.33333333333331	33.66666666666666	0	0	0	0
hyloniscus_main_003853_t1	129	1967	+	1423.6666666666688	415.33333333333263	1423.6666666666688	415.33333333333263	0	0	0	0
hyloniscus_main_003855_t1	13	1902	+	1491.6666666666708	398.3333333333322	220.0	61.99999999999999	0	0	0	0
hyloniscus_main_003857_t1	136	1989	+	1481.000000000004	372.99999999999875	75.0	18.000000000000004	0	0	0	0
hyloniscus_main_003860_t1	25	1911	+	1491.3333333333376	395.6666666666654	1095.9999999999984	290.00000000000017	0	0	0	0
hyloniscus_main_003865_t1	263	1981	+	1375.3333333333342	343.6666666666667	0	0	0	0	0	0
hyloniscus_main_003867_t1	634	2058	+	1114.3333333333326	310.6666666666664	656.9999999999997	183.00000000000009	0	0	0	0
hyloniscus_main_003868_t1	55	1884	+	1430.0000000000002	399.9999999999997	63.33333333333333	17.666666666666664	0	0	0	0
hyloniscus_main_003871_t1	1149	2900	+	1346.0000000000027	405.9999999999989	88.0	31.999999999999993	0.0	3.0	0	0
hyloniscus_main_003872_t1	183	2000	+	1463.6666666666688	354.33333333333275	326.6666666666668	78.33333333333331	0	0	0	0
hyloniscus_main_003875_t1	72	1649	+	1244.0000000000005	333.9999999999997	11.0	4.0	0	0	0	0
hyloniscus_main_003877_t1	248	2131	+	1447.6666666666695	436.33333333333206	699.0	216.00000000000023	0	0	0	0
hyloniscus_main_003879_t1	21	1904	+	1477.0000000000034	406.9999999999987	0	0	0	0	0	0
hyloniscus_main_003880_t1	245	2128	+	1465.333333333335	418.6666666666661	1098.3333333333335	311.6666666666662	0.0	9.0	0.0	9.0
hyloniscus_main_003883_t1	389	2272	+	1466.0000000000011	417.99999999999915	64.66666666666666	16.333333333333332	0	0	0	0
hyloniscus_main_003887_t1	212	1884	+	1347.000000000001	323.99999999999994	65.66666666666666	15.333333333333334	0	0	0	0
hyloniscus_main_003889_t1	31	1911	+	1486.0000000000032	394.9999999999991	55.666666666666664	13.333333333333334	0	0	0	0
hyloniscus_main_003890_t1	64	1944	+	1486.6666666666692	394.3333333333326	152.33333333333331	51.666666666666686	0	0	0	0
hyloniscus_main_003892_t1	746	2113	+	1068.999999999998	298.9999999999996	298.3333333333333	70.66666666666669	0	0	0	0
hyloniscus_main_003894_t1	319	2034	+	1319.666666666667	396.33333333333286	749.6666666666664	231.33333333333357	0	0	0	0
hyloniscus_main_003897_t1	108	1985	+	1488.3333333333342	389.66666666666646	168.99999999999997	47.00000000000002	0	0	0	0
hyloniscus_main_003899_t1	44	1847	+	1379.0	423.99999999999955	89.99999999999997	30.000000000000004	0	0	0	0
hyloniscus_main_003900_t1	49	1926	+	1496.3333333333396	381.66666666666504	1040.999999999998	282.00000000000045	0	0	0	0
hyloniscus_main_003903_t1	320	2140	+	1441.6666666666688	379.33333333333263	663.9999999999994	179.0000000000002	0	0	0	0
hyloniscus_main_003907_t1	96	1970	+	1500.0000000000034	374.9999999999991	492.33333333333394	110.66666666666656	0	0	0	0
hyloniscus_main_003913_t1	156	2030	+	1459.333333333336	415.6666666666655	64.33333333333333	19.666666666666668	0	0	0	0
hyloniscus_main_003914_t1	143	2017	+	1481.333333333337	393.6666666666656	178.33333333333331	49.66666666666668	0	0	0	0
hyloniscus_main_003915_t1	161	2035	+	1487.3333333333348	387.66666666666623	0	0	0	0	0	0
hyloniscus_main_003917_t1	128	2002	+	1466.000000000003	408.9999999999987	144.00000000000003	39.0	0	0	0	0
hyloniscus_main_003919_t1	21	1751	+	1411.666666666668	319.3333333333333	48.33333333333333	14.666666666666668	0	0	0	0
hyloniscus_main_003923_t1	169	2040	+	1477.6666666666706	394.3333333333321	1477.6666666666706	394.3333333333321	0	0	0	0
hyloniscus_main_003924_t1	71	1942	+	1502.0000000000034	369.999999999999	742.9999999999992	187.0000000000001	0	0	0	0
hyloniscus_main_003925_t1	195	2066	+	1463.3333333333362	408.66666666666566	613.3333333333331	169.66666666666677	0	0	0	0
hyloniscus_main_003930_t1	435	1709	+	954.6666666666648	278.3333333333337	0	0	0	0	0	0
hyloniscus_main_003932_t1	709	2580	+	1518.000000000004	353.99999999999903	841.3333333333311	193.6666666666671	0	0	0	0
hyloniscus_main_003933_t1	82	1266	+	930.6666666666648	254.33333333333383	0	0	0	0	0	0
hyloniscus_main_003939_t1	102	1970	+	1478.0000000000018	390.9999999999992	421.3333333333337	109.66666666666656	0	0	0	0
hyloniscus_main_003940_t1	192	2060	+	1431.6666666666686	437.33333333333263	277.66666666666663	88.3333333333333	0	0	0	0
hyloniscus_main_003948_t1	57	1925	+	1453.000000000002	415.9999999999988	614.666666666667	180.33333333333354	0	0	0	0
hyloniscus_main_003949_t1	282	2150	+	1462.6666666666692	406.33333333333195	0	0	0	0	0	0
hyloniscus_main_003951_t1	300	2168	+	1469.6666666666697	399.3333333333321	184.66666666666663	49.33333333333335	0	0	0	0
hyloniscus_main_003957_t1	155	2020	+	1443.0000000000025	422.9999999999994	21.666666666666668	5.333333333333332	0	0	0	0
hyloniscus_main_003959_t1	108	1973	+	1463.6666666666702	402.33333333333206	28.333333333333336	10.666666666666666	0	0	0	0
hyloniscus_main_003961_t1	7	1872	+	1480.3333333333355	385.66666666666606	450.00000000000034	122.99999999999989	0	0	0	0
hyloniscus_main_003963_t1	90	1955	+	1465.0000000000034	400.99999999999875	165.0	48.0	0	0	0	0
hyloniscus_main_003964_t1	81	1946	+	1480.0000000000032	385.99999999999886	299.99999999999994	83.99999999999997	0	0	0	0
hyloniscus_main_003966_t1	341	2206	+	1441.000000000003	424.9999999999986	87.66666666666667	26.33333333333333	0	0	0	0
hyloniscus_main_003970_t1	91	1933	+	1443.0000000000027	398.99999999999903	1434.333333333336	395.6666666666657	0	0	0	0
hyloniscus_main_003972_t1	66	1850	+	1405.6666666666688	379.3333333333329	1036.333333333332	280.6666666666666	0	0	0	0
hyloniscus_main_003974_t1	366	2228	+	1434.3333333333348	428.666666666666	160.33333333333331	49.66666666666667	0	0	0	0
hyloniscus_main_003979_t1	149	2008	+	1428.3333333333346	431.6666666666664	1428.3333333333346	431.6666666666664	0	0	0	0
hyloniscus_main_003984_t1	144	2003	+	1463.000000000002	396.99999999999926	278.66666666666646	69.33333333333337	0	0	0	0
hyloniscus_main_003985_t1	382	2241	+	1465.3333333333355	394.66666666666566	0	0	0	0	0	0
hyloniscus_main_003986_t1	538	1857	+	1063.3333333333305	256.6666666666676	252.6666666666665	62.333333333333385	0	0	0	0
hyloniscus_main_003987_t1	668	1831	+	925.3333333333325	238.66666666666686	0	0	0	0	0	0
hyloniscus_main_003988_t1	154	2010	+	1445.66666666667	411.333333333332	4.666666666666666	1.3333333333333333	0	0	0	0
hyloniscus_main_003989_t1	389	2071	+	1318.6666666666679	364.3333333333327	310.6666666666668	82.33333333333326	0	0	0	0
hyloniscus_main_003996_t1	95	1948	+	1481.3333333333371	372.66666666666555	1012.3333333333309	259.66666666666725	0	0	0	0
hyloniscus_main_003997_t1	123	1976	+	1464.66666666667	389.333333333332	394.0000000000004	106.99999999999989	0	0	0	0
hyloniscus_main_003998_t1	154	2007	+	1483.0000000000023	370.9999999999997	209.66666666666654	51.33333333333336	0	0	0	0
hyloniscus_main_003999_t1	39	1892	+	1457.666666666669	396.33333333333246	656.666666666666	180.33333333333363	0	0	0	0
hyloniscus_main_004001_t1	238	2091	+	1446.666666666669	407.33333333333246	2.0	1.0	0	0	0	0
hyloniscus_main_004002_t1	203	2056	+	1419.6666666666686	434.33333333333263	1334.333333333335	408.666666666666	0	0	0	0
hyloniscus_main_004007_t1	108	1958	+	1438.3333333333344	412.6666666666659	0	0	0	0	0	0
hyloniscus_main_004009_t1	129	1976	+	1450.3333333333367	397.6666666666655	1450.3333333333367	397.6666666666655	0	0	0	0
hyloniscus_main_004011_t1	129	1976	+	1445.0000000000023	402.99999999999903	641.3333333333331	162.66666666666666	0	0	0	0
hyloniscus_main_004012_t1	2	1849	+	1473.000000000003	374.9999999999992	0	0	0	0	0	0
hyloniscus_main_004016_t1	272	1669	+	1095.9999999999982	301.99999999999994	100.66666666666669	37.33333333333333	0	0	0	0
hyloniscus_main_004020_t1	113	1957	+	1444.0000000000023	400.9999999999992	0	0	0	0	0	0
hyloniscus_main_004022_t1	35	1879	+	1462.6666666666686	382.3333333333328	94.66666666666667	28.33333333333333	0	0	0	0
hyloniscus_main_004027_t1	292	2136	+	1474.6666666666695	370.3333333333327	34.66666666666667	7.333333333333331	0	0	0	0
hyloniscus_main_004028_t1	409	2253	+	1432.3333333333355	412.66666666666566	699.3333333333328	206.66666666666688	0	0	0	0
hyloniscus_main_004033_t1	124	1662	+	1214.9999999999995	324.0	34.666666666666664	13.33333333333333	0	0	0	0
hyloniscus_main_004035_t1	77	1918	+	1456.6666666666704	385.33333333333206	207.99999999999983	56.000000000000036	0	0	0	0
hyloniscus_main_004037_t1	150	1991	+	1432.000000000001	409.9999999999996	171.33333333333334	56.666666666666686	0	0	0	0
hyloniscus_main_004041_t1	804	2645	+	1435.3333333333362	406.6666666666658	789.9999999999987	215.00000000000043	0	0	0	0
hyloniscus_main_004045_t1	561	1841	+	999.9999999999984	280.99999999999994	2.6666666666666665	0.3333333333333333	0	0	0	0
hyloniscus_main_004046_t1	274	1962	+	1348.6666666666679	340.3333333333329	1119.666666666665	284.33333333333366	0	0	0	0
hyloniscus_main_004055_t1	155	1960	+	1395.333333333335	410.6666666666659	0	0	0	0	0	0
hyloniscus_main_004057_t1	53	1864	+	1420.0000000000005	391.99999999999966	496.0000000000002	143.00000000000009	0	0	0	0
hyloniscus_main_004061_t1	394	2229	+	1389.333333333335	446.6666666666655	0	0	0	0	0	0
hyloniscus_main_004068_t1	54	1886	+	1486.0000000000048	346.9999999999994	437.33333333333377	111.66666666666657	0	0	0	0
hyloniscus_main_004069_t1	20	1852	+	1452.6666666666692	380.3333333333322	1411.6666666666688	370.3333333333326	0	0	0	0
hyloniscus_main_004071_t1	63	1895	+	1440.333333333334	392.66666666666646	140.00000000000003	39.999999999999986	0	0	0	0
hyloniscus_main_004072_t1	98	1930	+	1468.3333333333358	364.6666666666661	273.6666666666667	71.33333333333336	0	0	0	0
hyloniscus_main_004073_t1	49	1785	+	1342.6666666666692	388.3333333333322	352.00000000000006	103.99999999999991	0	0	0	0
hyloniscus_main_004074_t1	158	1990	+	1396.3333333333353	436.6666666666659	0	0	0	0	0	0
hyloniscus_main_004078_t1	264	1991	+	1356.6666666666665	371.33333333333326	91.99999999999997	28.000000000000004	0	0	0	0
hyloniscus_main_004082_t1	230	2011	+	1360.666666666667	421.33333333333246	916.6666666666649	283.33333333333326	3.0	0.0	0	0
hyloniscus_main_004083_t1	330	2114	+	1387.0000000000018	397.9999999999988	976.6666666666645	280.3333333333337	0	0	0	0
hyloniscus_main_004089_t1	92	1918	+	1456.000000000002	370.9999999999995	1299.6666666666667	332.3333333333332	1.0	10.0	1.0	10.0
hyloniscus_main_004090_t1	46	1872	+	1413.000000000002	413.9999999999991	1413.000000000002	413.9999999999991	0	0	0	0
hyloniscus_main_004092_t1	168	1994	+	1477.000000000003	349.9999999999996	210.99999999999997	50.00000000000001	0	0	0	0
hyloniscus_main_004094_t1	76	1899	+	1442.333333333335	381.66666666666623	752.3333333333325	189.66666666666686	0	0	0	0
hyloniscus_main_004095_t1	252	2009	+	1386.000000000002	371.99999999999943	168.0	45.00000000000001	0	0	0	0
hyloniscus_main_004098_t1	144	1967	+	1436.0000000000023	387.9999999999989	0	0	0	0	0	0
hyloniscus_main_004102_t1	559	2382	+	1404.3333333333344	419.6666666666664	750.9999999999997	218.00000000000009	0	0	0	0
hyloniscus_main_004103_t1	11	1834	+	1433.3333333333358	390.66666666666544	170.66666666666669	54.33333333333334	0	0	0	0
hyloniscus_main_004105_t1	38	1825	+	1420.6666666666702	367.33333333333235	253.33333333333312	67.6666666666667	0	0	0	0
hyloniscus_main_004107_t1	180	2000	+	1415.3333333333346	405.66666666666606	713.3333333333327	210.66666666666686	0	0	0	0
hyloniscus_main_004112_t1	101	1921	+	1387.6666666666697	433.33333333333184	0	0	0	0	0	0
hyloniscus_main_004115_t1	60	1877	+	1397.6666666666697	420.3333333333322	230.33333333333323	69.66666666666666	0	0	0	0
hyloniscus_main_004121_t1	70	1833	+	1369.0000000000014	394.9999999999991	306.0000000000001	89.99999999999996	0	0	0	0
hyloniscus_main_004123_t1	105	1922	+	1395.6666666666679	422.333333333333	0	0	0	0	0	0
hyloniscus_main_004124_t1	516	2300	+	1398.3333333333346	386.6666666666658	660.3333333333331	182.6666666666667	0	0	0	0
hyloniscus_main_004128_t1	120	1934	+	1439.0000000000016	375.99999999999926	55.666666666666664	16.333333333333332	0	0	0	0
hyloniscus_main_004130_t1	163	1977	+	1396.666666666667	418.3333333333328	22.666666666666664	7.333333333333334	0	0	0	0
hyloniscus_main_004131_t1	119	1930	+	1406.6666666666679	405.3333333333326	24.0	6.0	0	0	0	0
hyloniscus_main_004135_t1	99	1913	+	1429.0000000000048	385.99999999999835	1429.0000000000048	385.99999999999835	0	0	0	0
hyloniscus_main_004136_t1	37	1851	+	1447.3333333333358	367.666666666666	11.999999999999998	3.0	0	0	0	0
hyloniscus_main_004137_t1	54	1865	+	1454.000000000001	357.9999999999999	18.0	3.0	0	0	0	0
hyloniscus_main_004138_t1	63	1874	+	1414.3333333333344	397.6666666666661	1285.9999999999993	369.99999999999983	0	0	0	0
hyloniscus_main_004139_t1	295	1857	+	1249.6666666666679	313.3333333333331	5.333333333333333	0.6666666666666666	0	0	0	0
hyloniscus_main_004140_t1	63	1874	+	1420.3333333333358	391.666666666666	1355.6666666666683	375.3333333333327	0	0	0	0
hyloniscus_main_004141_t1	120	1931	+	1441.0000000000027	370.9999999999992	472.3333333333338	130.66666666666654	0	0	0	0
hyloniscus_main_004142_t1	228	2039	+	1478.333333333335	333.6666666666668	183.99999999999997	44.0	0	0	0	0
hyloniscus_main_004143_t1	70	1878	+	1385.000000000002	423.99999999999886	0	0	0	0	0	0
hyloniscus_main_004145_t1	145	1956	+	1400.333333333334	411.6666666666659	690.3333333333337	206.66666666666674	0.0	5.0	0.0	5.0
hyloniscus_main_004146_t1	170	1981	+	1437.333333333336	374.66666666666595	65.33333333333331	18.666666666666664	0	0	0	0
hyloniscus_main_004148_t1	96	1907	+	1429.0000000000032	382.9999999999989	80.66666666666666	21.333333333333336	0	0	0	0
hyloniscus_main_004158_t1	96	1865	+	1369.0000000000014	400.9999999999992	1369.0000000000014	400.9999999999992	2.0	19.0	2.0	19.0
hyloniscus_main_004159_t1	113	1921	+	1425.0000000000014	383.99999999999943	8.0	1.0	0	0	0	0
hyloniscus_main_004160_t1	204	1847	+	1298.0000000000007	345.99999999999966	33.33333333333333	8.666666666666666	0	0	0	0
hyloniscus_main_004161_t1	335	1810	+	1184.9999999999986	291.0000000000004	336.0000000000001	72.00000000000004	0	0	0	0
hyloniscus_main_004162_t1	220	2028	+	1421.6666666666695	387.3333333333323	1180.6666666666672	316.33333333333314	0	0	0	0
hyloniscus_main_004164_t1	106	1914	+	1425.3333333333355	383.6666666666658	368.0000000000004	102.99999999999989	0	0	0	0
hyloniscus_main_004166_t1	13	1821	+	1414.66666666667	394.3333333333327	18.0	3.0	0	0	0	0
hyloniscus_main_004172_t1	273	2081	+	1478.3333333333385	330.6666666666658	1115.9999999999989	249.0000000000008	0	0	0	0
hyloniscus_main_004173_t1	108	1913	+	1437.0000000000014	368.99999999999955	752.3333333333328	189.66666666666677	0	0	0	0
hyloniscus_main_004175_t1	183	1868	+	1311.3333333333346	374.6666666666661	163.66666666666666	49.33333333333334	0	0	0	0
hyloniscus_main_004183_t1	69	1874	+	1403.0000000000023	402.9999999999993	188.99999999999997	60.00000000000002	0	0	0	0
hyloniscus_main_004184_t1	74	1876	+	1414.333333333334	388.66666666666646	614.6666666666662	186.3333333333335	0	0	0	0
hyloniscus_main_004189_t1	113	1897	+	1373.0000000000002	411.99999999999955	0	0	0	0	0	0
hyloniscus_main_004190_t1	380	1735	+	1082.9999999999975	273.0000000000006	0	0	0	0	0	0
hyloniscus_main_004192_t1	197	1999	+	1421.3333333333367	381.6666666666656	1046.3333333333305	279.6666666666671	0	0	0	0
hyloniscus_main_004193_t1	286	1947	+	1286.6666666666672	375.33333333333303	1193.666666666667	348.33333333333326	2.0	11.0	0	0
hyloniscus_main_004199_t1	202	2001	+	1425.6666666666679	374.33333333333303	125.00000000000006	33.99999999999999	0	0	0	0
hyloniscus_main_004203_t1	1323	1799	+	367.0000000000003	109.99999999999993	0	0	0	0	0	0
hyloniscus_main_004204_t1	296	1873	+	1233.3333333333337	344.6666666666662	376.00000000000017	106.99999999999994	6.5	2.5	6.5	2.5
hyloniscus_main_004207_t1	592	2388	+	1382.3333333333333	414.6666666666663	1382.3333333333333	414.6666666666663	0	0	0	0
hyloniscus_main_004218_t1	2340	3956	-	1246.9999999999993	369.99999999999966	0	0	0	0	0	0
hyloniscus_main_004221_t1	96	1886	+	1389.0000000000018	401.9999999999992	45.0	14.999999999999998	0	0	0	0
hyloniscus_main_004222_t1	47	1837	+	1432.0000000000011	358.99999999999966	1429.0000000000014	358.99999999999966	9.5	18.5	9.5	18.5
hyloniscus_main_004224_t1	154	1944	+	1447.000000000003	343.9999999999993	258.99999999999983	62.000000000000064	0	0	0	0
hyloniscus_main_004226_t1	150	1940	+	1369.000000000003	421.999999999999	210.66666666666652	56.333333333333364	0	0	0	0
hyloniscus_main_004227_t1	66	1856	+	1440.6666666666692	350.33333333333286	0	0	0	0	0	0
hyloniscus_main_004232_t1	131	1918	+	1405.666666666667	382.33333333333337	110.00000000000003	30.999999999999993	0	0	0	0
hyloniscus_main_004235_t1	207	1994	+	1422.6666666666708	365.33333333333223	709.6666666666656	181.33333333333368	0	0	0	0
hyloniscus_main_004237_t1	72	1856	+	1413.3333333333355	371.6666666666661	125.33333333333336	27.666666666666668	0	0	0	0
hyloniscus_main_004242_t1	172	1926	+	1347.0000000000016	407.99999999999966	207.3333333333333	50.66666666666667	0	0	0	0
hyloniscus_main_004244_t1	1406	1759	+	278.0	75.99999999999996	0	0	0	0	0	0
hyloniscus_main_004249_t1	87	1871	+	1398.3333333333353	386.66666666666606	1069.9999999999982	297.99999999999994	0	0	0	0
hyloniscus_main_004255_t1	116	1900	+	1420.3333333333344	364.66666666666634	35.666666666666664	9.333333333333334	0.0	1.0	0	0
hyloniscus_main_004256_t1	225	1871	+	1265.3333333333335	381.6666666666659	0	0	0	0	0	0
hyloniscus_main_004264_t1	54	1835	+	1403.6666666666695	378.3333333333324	791.3333333333322	222.66666666666706	0	0	0	0
hyloniscus_main_004265_t1	130	1911	+	1410.3333333333358	371.6666666666658	64.66666666666666	13.333333333333337	0	0	0	0
hyloniscus_main_004267_t1	441	2222	+	1441.66666666667	340.33333333333286	27.333333333333336	5.666666666666666	0	0	0	0
hyloniscus_main_004268_t1	127	1908	+	1412.0000000000036	369.9999999999986	352.6666666666669	76.33333333333336	0	0	0	0
hyloniscus_main_004273_t1	737	1807	+	858.9999999999986	212.00000000000028	0	0	0	0	0	0
hyloniscus_main_004278_t1	229	2007	+	1404.3333333333362	374.6666666666659	0	0	0	0	0	0
hyloniscus_main_004280_t1	245	2023	+	1379.6666666666704	399.3333333333316	1073.6666666666663	318.33333333333263	0	0	0	0
hyloniscus_main_004283_t1	41	1819	+	1395.3333333333346	383.6666666666661	0	0	0	0	0	0
hyloniscus_main_004286_t1	280	1836	+	1236.333333333334	320.66666666666634	219.99999999999991	56.00000000000002	3.0	2.0	0	0
hyloniscus_main_004290_t1	250	2025	+	1386.6666666666686	389.3333333333323	233.66666666666654	63.33333333333337	0	0	0	0
hyloniscus_main_004291_t1	83	1789	+	1338.333333333334	368.6666666666661	83.33333333333334	21.66666666666666	0	0	0	0
hyloniscus_main_004299_t1	67	1841	+	1373.3333333333348	399.6666666666661	90.66666666666666	29.33333333333334	0	0	0	0
hyloniscus_main_004300_t1	100	1872	+	1392.6666666666672	380.3333333333329	635.6666666666666	180.3333333333334	0	0	0	0
hyloniscus_main_004301_t1	34	1800	+	1459.3333333333364	307.666666666667	0	0	0	0	0	0
hyloniscus_main_004306_t1	209	1834	+	1263.6666666666665	362.33333333333314	1263.6666666666665	362.33333333333314	0	0	0	0
hyloniscus_main_004307_t1	243	2015	+	1393.666666666669	379.33333333333235	1173.3333333333326	320.66666666666623	3.0	25.0	3.0	25.0
hyloniscus_main_004308_t1	198	1922	+	1385.333333333336	339.66666666666623	38.666666666666664	12.333333333333336	0	0	0	0
hyloniscus_main_004310_t1	42	1814	+	1421.3333333333355	351.6666666666663	534.0000000000002	153.00000000000006	0	0	0	0
hyloniscus_main_004312_t1	162	1934	+	1394.0000000000034	378.9999999999985	1334.000000000002	360.999999999999	0	0	0	0
hyloniscus_main_004313_t1	50	1774	+	1338.0000000000016	386.9999999999995	143.33333333333331	42.66666666666667	0	0	0	0
hyloniscus_main_004316_t1	68	1838	+	1442.6666666666695	327.333333333333	215.66666666666652	45.33333333333336	4.0	0.0	0	0
hyloniscus_main_004317_t1	83	1852	+	1397.6666666666704	372.3333333333322	6.0	3.0	0	0	0	0
hyloniscus_main_004323_t1	161	1798	+	1266.9999999999998	370.9999999999998	116.66666666666673	30.333333333333318	0	0	0	0
hyloniscus_main_004324_t1	207	1805	+	1237.3333333333335	361.6666666666666	302.6666666666668	93.33333333333333	0	0	0	0
hyloniscus_main_004334_t1	115	1791	+	1283.0000000000007	393.9999999999988	47.33333333333333	12.66666666666667	0	0	0	0
hyloniscus_main_004336_t1	110	1876	+	1322.0000000000014	444.99999999999926	75.33333333333336	20.666666666666664	0	0	0	0
hyloniscus_main_004337_t1	155	1921	+	1389.0000000000018	377.9999999999992	1093.9999999999982	292.0000000000002	0	0	0	0
hyloniscus_main_004338_t1	235	2001	+	1376.6666666666677	390.3333333333328	590.6666666666667	159.33333333333334	0	0	0	0
hyloniscus_main_004339_t1	98	1615	+	1188.3333333333326	329.6666666666665	385.33333333333337	109.66666666666666	0	0	0	0
hyloniscus_main_004341_t1	250	2016	+	1391.666666666669	375.3333333333324	4.666666666666666	1.3333333333333333	0	0	0	0
hyloniscus_main_004344_t1	631	2100	+	1142.0	327.9999999999997	165.0	51.0	0	0	0	0
hyloniscus_main_004345_t1	53	1819	+	1395.0000000000025	371.99999999999886	946.6666666666641	253.3333333333341	0	0	0	0
hyloniscus_main_004346_t1	179	1945	+	1383.3333333333355	383.6666666666657	31.33333333333334	7.666666666666665	0	0	0	0
hyloniscus_main_004347_t1	187	1767	+	1263.333333333333	317.6666666666667	25.0	5.0	0	0	0	0
hyloniscus_main_004351_t1	12	1775	+	1375.333333333333	388.6666666666667	48.33333333333333	14.666666666666668	0	0	0	0
hyloniscus_main_004356_t1	97	1860	+	1396.6666666666688	367.3333333333325	1396.6666666666688	367.3333333333325	0	0	0	0
hyloniscus_main_004361_t1	246	1946	+	1326.3333333333348	374.6666666666658	748.333333333333	211.66666666666683	0	0	0	0
hyloniscus_main_004362_t1	71	1834	+	1385.6666666666679	378.3333333333327	726.3333333333334	203.66666666666686	0	0	0	0
hyloniscus_main_004365_t1	44	1804	+	1384.0000000000032	376.999999999999	948.9999999999983	254.00000000000057	0	0	0	0
hyloniscus_main_004374_t1	457	2217	+	1378.0000000000023	382.9999999999992	71.0	19.000000000000004	0.0	1.0	0	0
hyloniscus_main_004379_t1	144	1901	+	1404.333333333335	353.6666666666662	202.3333333333332	46.66666666666669	0	0	0	0
hyloniscus_main_004384_t1	1	1549	-	1239.6666666666667	308.3333333333334	0	0	0	0	0	0
hyloniscus_main_004392_t1	149	1905	+	1332.0000000000014	422.999999999999	23.333333333333336	9.666666666666666	0	0	0	0
hyloniscus_main_004397_t1	167	1735	+	1234.0000000000011	334.99999999999955	768.6666666666654	206.3333333333337	0	0	0	0
hyloniscus_main_004399_t1	136	1890	+	1383.0000000000011	371.9999999999994	172.6666666666666	40.33333333333335	0	0	0	0
hyloniscus_main_004404_t1	56	1807	+	1391.0000000000014	360.9999999999996	1391.0000000000014	360.9999999999996	2.0	15.0	2.0	15.0
hyloniscus_main_004405_t1	91	1842	+	1383.6666666666692	368.3333333333326	516.0000000000008	131.99999999999983	0	0	0	0
hyloniscus_main_004408_t1	238	1881	+	1293.333333333335	350.6666666666661	0	0	0	0	0	0
hyloniscus_main_004412_t1	835	1749	+	715.0	200.00000000000014	12.0	3.0	0	0	0	0
hyloniscus_main_004416_t1	158	1906	+	1340.666666666669	408.33333333333223	555.6666666666667	176.33333333333346	0	0	0	0
hyloniscus_main_004419_t1	37	1776	+	1399.0000000000034	340.9999999999991	115.66666666666671	28.33333333333332	0	0	0	0
hyloniscus_main_004421_t1	284	2029	+	1383.0000000000014	362.9999999999991	189.66666666666663	53.33333333333335	0	0	0	0
hyloniscus_main_004422_t1	44	1789	+	1373.3333333333355	372.6666666666653	79.33333333333334	25.666666666666664	0	0	0	0
hyloniscus_main_004428_t1	124	1869	+	1376.66666666667	369.3333333333324	0	0	0	0	0	0
hyloniscus_main_004430_t1	123	1868	+	1376.0000000000016	369.9999999999995	75.66666666666667	20.333333333333332	0	0	0	0
hyloniscus_main_004431_t1	79	1791	+	1355.0000000000011	357.99999999999966	0	0	0	0	0	0
hyloniscus_main_004432_t1	601	2346	+	1347.3333333333346	398.6666666666658	1220.3333333333333	360.6666666666662	0	0	0	0
hyloniscus_main_004435_t1	67	1809	+	1375.3333333333353	367.66666666666583	170.0	46.0	0	0	0	0
hyloniscus_main_004439_t1	68	1798	+	1339.0000000000016	391.9999999999992	0	0	0	0	0	0
hyloniscus_main_004440_t1	264	2006	+	1340.6666666666674	402.33333333333314	387.6666666666668	125.3333333333333	0	0	0	0
hyloniscus_main_004445_t1	130	1869	+	1362.333333333336	377.6666666666658	236.33333333333323	60.666666666666686	0	0	0	0
hyloniscus_main_004446_t1	186	1772	+	1273.0000000000016	313.9999999999996	501.66666666666697	122.33333333333324	0	0	0	0
hyloniscus_main_004448_t1	144	1883	+	1342.3333333333344	397.66666666666595	295.0	76.99999999999997	0	0	0	0
hyloniscus_main_004449_t1	310	2049	+	1381.3333333333355	358.6666666666661	448.33333333333366	124.66666666666657	0	0	0	0
hyloniscus_main_004456_t1	183	1898	+	1370.666666666668	345.33333333333275	513.0000000000011	104.99999999999974	0	0	0	0
hyloniscus_main_004457_t1	652	1737	+	850.9999999999991	235.00000000000023	20.000000000000004	6.999999999999999	0	0	0	0
hyloniscus_main_004460_t1	60	1796	+	1341.6666666666665	395.3333333333332	85.0	28.999999999999993	0	0	0	0
hyloniscus_main_004462_t1	70	1806	+	1383.6666666666686	353.333333333333	1334.6666666666683	339.3333333333329	0	0	0	0
hyloniscus_main_004469_t1	215	1951	+	1328.0000000000018	408.99999999999915	274.3333333333333	97.66666666666669	0	0	0	0
hyloniscus_main_004471_t1	758	2464	+	1328.333333333335	378.6666666666662	60.33333333333333	17.666666666666668	0	0	0	0
hyloniscus_main_004472_t1	27	1760	+	1364.0000000000025	369.99999999999903	48.66666666666666	14.333333333333336	0	0	0	0
hyloniscus_main_004474_t1	86	1819	+	1395.0000000000011	338.99999999999983	10.999999999999998	4.0	0	0	0	0
hyloniscus_main_004475_t1	132	1865	+	1356.9999999999995	376.99999999999994	188.6666666666666	39.33333333333331	0	0	0	0
hyloniscus_main_004477_t1	105	1838	+	1364.6666666666683	369.3333333333327	35.33333333333333	6.666666666666667	0	0	0	0
hyloniscus_main_004478_t1	580	1434	+	631.333333333333	181.66666666666677	0	0	0	0	0	0
hyloniscus_main_004479_t1	329	1903	+	1222.0000000000005	352.9999999999999	166.66666666666666	43.33333333333333	0	0	0	0
hyloniscus_main_004481_t1	480	1784	+	1029.6666666666652	275.3333333333335	25.666666666666664	4.333333333333333	0	0	0	0
hyloniscus_main_004482_t1	142	1869	+	1345.6666666666677	382.3333333333328	0	0	0	0	0	0
hyloniscus_main_004493_t1	311	2041	+	1435.6666666666702	295.33333333333314	1435.6666666666702	295.33333333333314	0	0	0	0
hyloniscus_main_004494_t1	8	1738	+	1360.0000000000014	370.9999999999996	0	0	0	0	0	0
hyloniscus_main_004495_t1	1955	2356	+	333.66666666666674	68.33333333333339	0	0	0	0	0	0
hyloniscus_main_004496_t1	782	2371	+	1270.6666666666677	319.3333333333331	196.99999999999997	49.00000000000001	0	0	0	0
hyloniscus_main_004501_t1	192	1919	+	1340.333333333336	387.6666666666659	23.666666666666664	6.333333333333333	0	0	0	0
hyloniscus_main_004502_t1	132	1859	+	1326.333333333333	401.6666666666661	1258.6666666666665	382.3333333333329	0	0	0	0
hyloniscus_main_004504_t1	143	1870	+	1349.333333333335	378.66666666666606	0	0	0	0	0	0
hyloniscus_main_004506_t1	669	1729	+	845.6666666666658	213.33333333333348	33.333333333333336	8.666666666666666	0	0	0	0
hyloniscus_main_004507_t1	51	1775	+	1351.000000000001	373.9999999999992	1298.0000000000007	360.9999999999993	0	0	0	0
hyloniscus_main_004508_t1	150	1874	+	1355.333333333335	366.66666666666583	80.66666666666669	15.333333333333337	0	0	0	0
hyloniscus_main_004510_t1	208	1359	+	917.6666666666652	234.33333333333368	0	0	0	0	0	0
hyloniscus_main_004511_t1	249	1934	+	1307.333333333333	378.66666666666634	62.333333333333336	24.666666666666668	0	0	0	0
hyloniscus_main_004513_t1	176	1900	+	1374.666666666668	350.33333333333286	68.33333333333334	21.666666666666664	0	0	0	0
hyloniscus_main_004515_t1	358	2083	+	1330.6666666666686	394.3333333333327	0	0	0	0	0	0
hyloniscus_main_004519_t1	75	1781	+	1338.6666666666686	368.3333333333326	0	0	0	0	0	0
hyloniscus_main_004522_t1	35	1666	+	1281.0000000000007	350.9999999999989	223.99999999999983	58.000000000000036	0	0	0	0
hyloniscus_main_004524_t1	178	1900	+	1390.3333333333358	331.6666666666661	12.999999999999998	1.9999999999999998	0	0	0	0
hyloniscus_main_004525_t1	105	1826	+	1381.6666666666686	340.33333333333286	158.6666666666667	33.333333333333314	0	0	0	0
hyloniscus_main_004528_t1	437	2035	+	1209.9999999999982	388.99999999999994	0	0	0	0	0	0
hyloniscus_main_004531_t1	90	1811	+	1303.333333333333	418.6666666666657	125.66666666666669	33.333333333333336	0	0	0	0
hyloniscus_main_004532_t1	70	1758	+	1353.6666666666683	335.33333333333286	7.333333333333334	1.6666666666666665	0	0	0	0
hyloniscus_main_004535_t1	58	1779	+	1371.3333333333358	350.6666666666661	0	0	0	0	0	0
hyloniscus_main_004537_t1	56	1774	+	1384.3333333333355	334.6666666666662	34.0	8.0	0	0	0	0
hyloniscus_main_004538_t1	45	1763	+	1339.3333333333348	379.66666666666595	853.9999999999985	241.00000000000054	2.0	9.0	0	0
hyloniscus_main_004540_t1	78	1796	+	1333.6666666666688	385.3333333333323	561.6666666666671	152.33333333333348	0	0	0	0
hyloniscus_main_004541_t1	128	1846	+	1275.3333333333342	443.6666666666653	325.0	115.99999999999996	0	0	0	0
hyloniscus_main_004545_t1	55	1773	+	1361.333333333335	357.66666666666566	1361.333333333335	357.66666666666566	0	0	0	0
hyloniscus_main_004548_t1	704	2422	+	1378.6666666666686	340.3333333333329	987.333333333331	236.66666666666708	0	0	0	0
hyloniscus_main_004552_t1	52	1764	+	1351.6666666666692	361.33333333333235	36.00000000000001	12.0	0	0	0	0
hyloniscus_main_004559_t1	182	1897	+	1336.3333333333346	379.6666666666658	901.3333333333313	265.66666666666714	0	0	0	0
hyloniscus_main_004565_t1	55	1767	+	1385.0000000000023	327.9999999999998	842.6666666666649	204.33333333333374	0	0	0	0
hyloniscus_main_004567_t1	74	1786	+	1372.666666666669	340.33333333333275	87.33333333333334	23.666666666666664	0	0	0	0
hyloniscus_main_004572_t1	67	1779	+	1326.6666666666677	386.33333333333263	0	0	0	0	0	0
hyloniscus_main_004575_t1	108	1820	+	1368.0000000000011	344.99999999999955	1002.6666666666648	245.33333333333366	0	0	0	0
hyloniscus_main_004577_t1	160	1836	+	1274.6666666666674	402.33333333333286	51.666666666666664	14.333333333333334	0	0	0	0
hyloniscus_main_004578_t1	2355	4067	+	1324.6666666666686	388.3333333333325	119.66666666666671	30.333333333333325	0	0	0	0
hyloniscus_main_004579_t1	23	1726	+	1336.3333333333358	367.66666666666566	189.99999999999994	53.000000000000014	0	0	0	0
hyloniscus_main_004587_t1	66	1775	+	1361.0000000000014	348.99999999999955	625.6666666666669	157.33333333333331	0	0	0	0
hyloniscus_main_004591_t1	59	1768	+	1384.0000000000014	325.99999999999983	0	0	0	0	0	0
hyloniscus_main_004592_t1	50	1759	+	1335.0000000000016	374.9999999999989	0	0	0	0	0	0
hyloniscus_main_004597_t1	148	1737	+	1226.0	363.9999999999998	122.00000000000001	36.999999999999986	0	0	0	0
hyloniscus_main_004603_t1	24	1727	+	1344.3333333333337	359.66666666666606	1309.3333333333335	349.6666666666663	0	0	0	0
hyloniscus_main_004610_t1	464	2077	+	1252.0000000000007	361.9999999999997	261.3333333333333	74.66666666666667	0	0	0	0
hyloniscus_main_004613_t1	118	1818	+	1323.0000000000014	377.99999999999915	158.33333333333334	48.666666666666664	0	0	0	0
hyloniscus_main_004614_t1	149	1855	+	1381.0000000000014	325.9999999999998	34.0	7.999999999999998	0	0	0	0
hyloniscus_main_004620_t1	75	1778	+	1352.6666666666688	351.3333333333326	109.00000000000003	28.99999999999999	0	0	0	0
hyloniscus_main_004622_t1	138	1841	+	1320.333333333336	383.66666666666555	155.66666666666663	45.333333333333364	0	0	0	0
hyloniscus_main_004623_t1	24	1211	+	935.9999999999987	252.0000000000003	121.33333333333336	31.666666666666664	0	0	0	0
hyloniscus_main_004625_t1	431	2134	+	1307.6666666666672	396.3333333333327	814.6666666666656	256.33333333333377	0	0	0	0
hyloniscus_main_004628_t1	329	2032	+	1350.333333333333	353.6666666666668	363.66666666666697	92.33333333333323	0	0	0	0
hyloniscus_main_004634_t1	392	1933	+	1233.6666666666654	308.3333333333336	2.6666666666666665	0.3333333333333333	0	0	0	0
hyloniscus_main_004635_t1	37	1614	+	1193.0000000000005	384.99999999999915	702.9999999999993	233.00000000000037	0	0	0	0
hyloniscus_main_004636_t1	88	1632	+	1187.3333333333326	357.6666666666662	334.0000000000001	97.99999999999994	0	0	0	0
hyloniscus_main_004637_t1	57	1745	+	1318.6666666666679	370.3333333333331	143.33333333333334	45.66666666666668	0	0	0	0
hyloniscus_main_004640_t1	130	1827	+	1333.000000000001	364.99999999999926	0	0	0	0	0	0
hyloniscus_main_004641_t1	31	1728	+	1349.0000000000023	348.9999999999991	70.33333333333333	16.666666666666664	0	0	0	0
hyloniscus_main_004645_t1	12	1706	+	1342.3333333333355	352.6666666666658	92.66666666666664	21.33333333333334	0	0	0	0
hyloniscus_main_004646_t1	75	1769	+	1363.333333333335	331.66666666666634	209.99999999999983	48.00000000000003	0	0	0	0
hyloniscus_main_004650_t1	178	1872	+	1309.6666666666674	385.3333333333327	131.00000000000003	37.000000000000014	0	0	0	0
hyloniscus_main_004652_t1	176	1870	+	1309.3333333333328	385.6666666666661	0	0	0	0	0	0
hyloniscus_main_004654_t1	391	2044	+	1262.9999999999993	389.99999999999886	0	0	0	0	0	0
hyloniscus_main_004656_t1	84	1751	+	1334.6666666666674	333.3333333333332	0	0	0	0	0	0
hyloniscus_main_004657_t1	127	1821	+	1322.3333333333353	372.66666666666595	0	0	0	0	0	0
hyloniscus_main_004659_t1	92	1783	+	1321.3333333333333	370.6666666666661	136.66666666666677	31.333333333333307	0	0	0	0
hyloniscus_main_004663_t1	162	1772	+	1250.6666666666672	360.3333333333329	128.66666666666666	39.33333333333334	0	0	0	0
hyloniscus_main_004664_t1	119	1810	+	1378.6666666666679	313.3333333333336	254.33333333333326	60.66666666666668	0	0	0	0
hyloniscus_main_004665_t1	786	2477	+	1338.0000000000007	353.9999999999997	21.666666666666668	5.333333333333333	0	0	0	0
hyloniscus_main_004666_t1	205	1746	+	1224.6666666666665	317.3333333333333	347.6666666666667	93.33333333333334	0.0	1.0	0.0	1.0
hyloniscus_main_004667_t1	290	1981	+	1382.0000000000027	310.0	0	0	0	0	0	0
hyloniscus_main_004670_t1	338	1684	+	1052.6666666666652	294.33333333333337	189.3333333333333	53.66666666666668	0	0	0	0
hyloniscus_main_004671_t1	80	1750	+	1322.333333333335	348.6666666666661	0	0	0	0	0	0
hyloniscus_main_004672_t1	88	1776	+	1342.3333333333358	346.666666666666	20.0	6.999999999999999	0	0	0	0
hyloniscus_main_004674_t1	194	1819	+	1293.333333333335	332.66666666666606	112.66666666666669	34.33333333333333	0	0	0	0
hyloniscus_main_004677_t1	146	1819	+	1333.3333333333348	340.6666666666664	0	0	0	0	0	0
hyloniscus_main_004679_t1	436	2007	+	1254.6666666666674	317.3333333333329	171.6666666666666	41.33333333333335	0	0	0	0
hyloniscus_main_004680_t1	53	1738	+	1350.333333333334	335.6666666666666	304.66666666666663	76.33333333333334	0	0	0	0
hyloniscus_main_004686_t1	474	2135	+	1298.3333333333342	363.6666666666662	792.9999999999992	221.00000000000028	0	0	0	0
hyloniscus_main_004690_t1	52	1737	+	1317.333333333333	368.66666666666606	309.3333333333332	92.66666666666667	0	0	0	0
hyloniscus_main_004694_t1	83	1765	+	1341.000000000001	341.9999999999998	206.33333333333326	51.66666666666669	0	0	0	0
hyloniscus_main_004695_t1	110	1792	+	1320.3333333333335	362.66666666666663	667.3333333333333	187.66666666666674	0	0	0	0
hyloniscus_main_004696_t1	152	1825	+	1316.3333333333326	357.66666666666583	1139.6666666666645	303.3333333333339	0	0	0	0
hyloniscus_main_004697_t1	167	1723	+	1209.3333333333337	347.6666666666661	67.0	20.0	0	0	0	0
hyloniscus_main_004698_t1	203	1885	+	1313.6666666666686	369.33333333333275	244.66666666666657	73.33333333333334	0	0	0	0
hyloniscus_main_004699_t1	208	1806	+	1262.0	336.9999999999999	261.3333333333332	68.6666666666667	0	0	0	0
hyloniscus_main_004700_t1	54	1736	+	1325.6666666666672	357.33333333333275	36.333333333333336	8.666666666666666	0	0	0	0
hyloniscus_main_004702_t1	134	1816	+	1298.0000000000005	384.99999999999955	1298.0000000000005	384.99999999999955	0	0	0	0
hyloniscus_main_004708_t1	134	1792	+	1280.3333333333337	378.6666666666662	70.33333333333333	19.666666666666668	0	0	0	0
hyloniscus_main_004709_t1	133	1812	+	1296.0000000000011	383.9999999999994	155.00000000000003	42.99999999999999	0	0	0	0
hyloniscus_main_004713_t1	60	1739	+	1293.0000000000016	386.9999999999995	372.0000000000002	107.99999999999996	0	0	0	0
hyloniscus_main_004718_t1	25	1704	+	1313.6666666666683	366.3333333333327	0	0	0	0	0	0
hyloniscus_main_004719_t1	941	2395	+	1102.9999999999998	351.9999999999999	90.99999999999999	31.999999999999996	0	0	0	0
hyloniscus_main_004722_t1	89	1765	+	1320.0000000000002	357.0000000000001	530.3333333333337	126.66666666666664	0	0	0	0
hyloniscus_main_004725_t1	123	1799	+	1326.0000000000011	350.99999999999943	435.00000000000045	104.9999999999999	0	0	0	0
hyloniscus_main_004728_t1	144	1724	+	1202.6666666666683	378.3333333333328	839.3333333333322	267.6666666666667	0	0	0	0
hyloniscus_main_004730_t1	119	1795	+	1342.000000000001	334.9999999999997	7.333333333333333	1.6666666666666665	0	0	0	0
hyloniscus_main_004736_t1	103	1701	+	1229.6666666666667	369.33333333333303	77.66666666666667	27.33333333333333	0	0	0	0
hyloniscus_main_004737_t1	723	1955	+	936.9999999999991	296.0	21.333333333333332	5.666666666666667	0	0	0	0
hyloniscus_main_004738_t1	63	1736	+	1382.000000000002	292.0000000000007	123.6666666666667	29.33333333333333	0	0	0	0
hyloniscus_main_004741_t1	44	1717	+	1305.6666666666674	368.3333333333328	520.6666666666673	145.3333333333333	0	0	0	0
hyloniscus_main_004742_t1	287	1960	+	1297.6666666666674	376.3333333333326	74.33333333333333	27.66666666666666	0	0	0	0
hyloniscus_main_004744_t1	146	1692	+	1219.0000000000002	325.99999999999955	48.333333333333336	14.666666666666666	0	0	0	0
hyloniscus_main_004745_t1	21	1691	+	1326.3333333333353	344.66666666666606	1270.3333333333346	334.6666666666661	0	0	0	0
hyloniscus_main_004751_t1	446	2116	+	1325.3333333333337	345.6666666666665	846.3333333333323	212.66666666666683	1.5	5.5	0	0
hyloniscus_main_004752_t1	555	1982	+	1055.9999999999986	371.99999999999966	0	0	0	0	0	0
hyloniscus_main_004755_t1	194	1864	+	1297.333333333334	373.6666666666663	146.66666666666666	45.33333333333335	0	0	0	0
hyloniscus_main_004757_t1	253	1854	+	1238.3333333333335	363.666666666666	118.66666666666669	31.33333333333333	0	0	0	0
hyloniscus_main_004758_t1	66	1733	+	1285.6666666666674	382.33333333333275	495.0000000000005	146.99999999999994	0	0	0	0
hyloniscus_main_004759_t1	119	1780	+	1319.3333333333348	342.6666666666661	498.6666666666673	134.33333333333323	0	0	0	0
hyloniscus_main_004762_t1	94	1761	+	1306.666666666666	361.3333333333331	681.9999999999997	191.0000000000002	0	0	0	0
hyloniscus_main_004763_t1	123	1790	+	1290.6666666666683	377.3333333333324	0	0	0	0	0	0
hyloniscus_main_004765_t1	178	1845	+	1271.6666666666674	396.3333333333327	385.66666666666674	133.33333333333331	0	0	0	0
hyloniscus_main_004767_t1	165	1832	+	1330.3333333333358	337.666666666666	513.6666666666673	131.33333333333323	0	0	0	0
hyloniscus_main_004777_t1	83	1747	+	1319.3333333333342	345.66666666666606	9.999999999999998	1.9999999999999998	0	0	0	0
hyloniscus_main_004779_t1	98	1762	+	1302.0000000000016	362.99999999999943	909.9999999999986	260.00000000000034	0	0	0	0
hyloniscus_main_004781_t1	33	1697	+	1350.6666666666672	314.3333333333337	82.33333333333333	22.666666666666664	0	0	0	0
hyloniscus_main_004782_t1	48	1712	+	1343.3333333333342	321.66666666666674	0	0	0	0	0	0
hyloniscus_main_004786_t1	124	1788	+	1317.666666666668	347.33333333333286	73.66666666666667	16.333333333333336	1.0	0.0	0	0
hyloniscus_main_004790_t1	207	1868	+	1347.0000000000007	314.9999999999999	1085.666666666665	246.33333333333394	0	0	0	0
hyloniscus_main_004792_t1	80	1741	+	1287.9999999999989	373.9999999999997	868.3333333333325	253.6666666666669	0	0	0	0
hyloniscus_main_004798_t1	83	1744	+	1309.3333333333335	352.6666666666661	1309.3333333333335	352.6666666666661	0	0	0	0
hyloniscus_main_004799_t1	23	1684	+	1314.0000000000023	347.99999999999903	274.33333333333326	70.66666666666666	0.0	1.0	0	0
hyloniscus_main_004801_t1	420	1700	+	1000.6666666666645	280.3333333333335	29.333333333333332	6.666666666666666	0	0	0	0
hyloniscus_main_004807_t1	197	1771	+	1216.9999999999989	357.9999999999995	0	0	0	0	0	0
hyloniscus_main_004810_t1	99	1745	+	1272.3333333333323	374.66666666666606	654.9999999999999	197.00000000000014	0	0	0	0
hyloniscus_main_004816_t1	52	1707	+	1323.3333333333335	332.66666666666663	290.3333333333332	69.6666666666667	0.0	2.0	0	0
hyloniscus_main_004818_t1	201	1373	+	917.6666666666654	255.33333333333377	40.99999999999999	6.999999999999999	0	0	0	0
hyloniscus_main_004821_t1	151	1806	+	1301.666666666667	354.3333333333332	893.9999999999987	237.0000000000003	0	0	0	0
hyloniscus_main_004824_t1	121	1764	+	1276.6666666666656	367.3333333333333	5.0	1.0	0	0	0	0
hyloniscus_main_004825_t1	340	1995	+	1266.6666666666665	389.3333333333327	122.33333333333337	33.66666666666666	0	0	0	0
hyloniscus_main_004826_t1	489	2102	+	1277.3333333333337	336.6666666666666	193.33333333333334	52.66666666666667	0	0	0	0
hyloniscus_main_004831_t1	92	1744	+	1329.3333333333337	323.6666666666666	1186.3333333333321	286.6666666666671	0	0	0	0
hyloniscus_main_004841_t1	67	1716	+	1292.3333333333346	357.6666666666662	135.66666666666669	38.33333333333335	0	0	0	0
hyloniscus_main_004845_t1	115	1686	+	1233.9999999999998	337.9999999999997	0	0	0	0	0	0
hyloniscus_main_004848_t1	184	1833	+	1348.0000000000007	302.0000000000001	46.33333333333333	10.666666666666668	0	0	0	0
hyloniscus_main_004851_t1	105	1754	+	1264.0	385.9999999999995	1264.0	385.9999999999995	0	0	0	0
hyloniscus_main_004853_t1	317	1648	+	1064.6666666666645	267.3333333333338	383.33333333333366	96.66666666666657	0	0	0	0
hyloniscus_main_004855_t1	28	1674	+	1273.6666666666672	361.3333333333325	101.66666666666667	27.333333333333332	0	0	0	0
hyloniscus_main_004860_t1	1154	1648	+	397.3333333333338	97.66666666666654	0	0	0	0	0	0
hyloniscus_main_004864_t1	83	1705	+	1272.666666666668	350.3333333333329	100.00000000000001	28.99999999999999	0	0	0	0
hyloniscus_main_004865_t1	61	1707	+	1295.6666666666683	351.3333333333328	54.999999999999986	19.999999999999993	0	0	0	0
hyloniscus_main_004867_t1	223	1869	+	1282.6666666666674	364.33333333333263	959.9999999999978	267.0000000000002	0	0	0	0
hyloniscus_main_004870_t1	120	1766	+	1294.0000000000023	352.99999999999903	28.000000000000004	5.0	0	0	0	0
hyloniscus_main_004873_t1	54	1697	+	1313.3333333333358	330.66666666666595	195.3333333333333	44.66666666666667	0	0	0	0
hyloniscus_main_004874_t1	31	1674	+	1307.3333333333335	336.6666666666665	1052.9999999999982	273.00000000000034	0	0	0	0
hyloniscus_main_004877_t1	45	1688	+	1298.6666666666677	345.33333333333303	104.33333333333333	27.666666666666668	0	0	0	0
hyloniscus_main_004879_t1	116	1759	+	1286.666666666667	357.33333333333314	353.00000000000017	105.99999999999993	0	0	0	0
hyloniscus_main_004881_t1	50	1693	+	1292.0000000000016	351.9999999999995	83.33333333333336	18.666666666666664	0	0	0	0
hyloniscus_main_004882_t1	40	1683	+	1278.000000000001	365.9999999999993	76.99999999999999	22.000000000000007	0	0	0	0
hyloniscus_main_004885_t1	153	1130	+	704.9999999999997	270.0000000000002	88.33333333333333	34.66666666666666	0	0	0	0
hyloniscus_main_004888_t1	159	1799	+	1307.3333333333353	333.6666666666661	663.333333333333	176.66666666666683	0	0	0	0
hyloniscus_main_004890_t1	124	1764	+	1294.0000000000007	346.9999999999996	568.6666666666671	151.33333333333331	0	0	0	0
hyloniscus_main_004891_t1	19	1659	+	1271.0000000000005	369.9999999999995	781.9999999999987	226.00000000000026	1.0	14.0	1.0	14.0
hyloniscus_main_004892_t1	136	1686	+	1237.0000000000007	313.99999999999966	102.66666666666669	26.33333333333332	0	0	0	0
hyloniscus_main_004894_t1	79	1719	+	1288.000000000002	352.9999999999992	1222.3333333333344	337.66666666666606	0	0	0	0
hyloniscus_main_004896_t1	180	1781	+	1249.0000000000007	352.99999999999943	227.3333333333333	63.66666666666668	0	0	0	0
hyloniscus_main_004898_t1	307	1824	+	1250.6666666666665	267.33333333333417	53.00000000000001	10.0	0	0	0	0
hyloniscus_main_004901_t1	130	1770	+	1355.0000000000018	286.0000000000001	0	0	0	0	0	0
hyloniscus_main_004905_t1	113	1750	+	1298.6666666666688	339.33333333333275	519.3333333333342	134.66666666666652	0	0	0	0
hyloniscus_main_004909_t1	55	1692	+	1280.3333333333342	357.6666666666663	251.6666666666666	72.33333333333336	0	0	0	0
hyloniscus_main_004911_t1	214	1851	+	1303.6666666666677	334.33333333333275	339.66666666666674	80.33333333333333	0	0	0	0
hyloniscus_main_004913_t1	72	1691	+	1271.0000000000018	348.9999999999994	116.00000000000003	33.99999999999999	0	0	0	0
hyloniscus_main_004914_t1	105	1616	+	1188.999999999999	322.9999999999997	0	0	0	0	0	0
hyloniscus_main_004916_t1	296	1930	+	1279.333333333334	355.66666666666623	701.6666666666663	192.3333333333335	0	0	0	0
hyloniscus_main_004917_t1	180	1694	+	1190.6666666666658	324.33333333333326	1093.333333333332	295.6666666666668	3.0	9.0	3.0	9.0
hyloniscus_main_004921_t1	210	1844	+	1245.3333333333328	389.6666666666661	154.6666666666667	46.333333333333314	0	0	0	0
hyloniscus_main_004923_t1	458	2092	+	1271.3333333333346	363.6666666666656	443.3333333333338	126.66666666666653	0	0	0	0
hyloniscus_main_004929_t1	156	1787	+	1314.6666666666683	317.3333333333331	1314.6666666666683	317.3333333333331	0.0	6.0	0.0	6.0
hyloniscus_main_004932_t1	197	1828	+	1264.9999999999995	366.99999999999983	1264.9999999999995	366.99999999999983	0	0	0	0
hyloniscus_main_004933_t1	34	1665	+	1297.000000000002	334.9999999999993	0	0	0	0	0	0
hyloniscus_main_004934_t1	83	1702	+	1291.333333333334	328.66666666666634	176.33333333333326	39.666666666666664	0	0	0	0
hyloniscus_main_004936_t1	335	1966	+	1311.3333333333346	320.6666666666664	188.66666666666666	42.33333333333332	0	0	0	0
hyloniscus_main_004937_t1	336	1847	+	1174.333333333332	337.66666666666697	0	0	0	0	0	0
hyloniscus_main_004939_t1	106	1692	+	1267.333333333334	319.6666666666664	569.9999999999999	147.00000000000003	0	0	0	0
hyloniscus_main_004946_t1	170	1798	+	1247.666666666667	381.3333333333336	295.99999999999994	93.99999999999994	0	0	0	0
hyloniscus_main_004949_t1	82	1710	+	1301.6666666666679	327.3333333333329	0	0	0	0	0	0
hyloniscus_main_004959_t1	123	1748	+	1271.666666666667	354.3333333333331	1221.3333333333328	338.66666666666646	0	0	0	0
hyloniscus_main_004964_t1	381	2006	+	1260.6666666666658	365.3333333333335	220.66666666666657	67.33333333333334	0	0	0	0
hyloniscus_main_004977_t1	219	1841	+	1287.6666666666665	335.3333333333331	311.6666666666666	93.33333333333329	0	0	0	0
hyloniscus_main_004981_t1	24	1643	+	1280.0	339.9999999999997	48.0	12.0	0	0	0	0
hyloniscus_main_004982_t1	126	1421	+	1022.666666666664	273.3333333333339	162.00000000000006	41.999999999999986	0	0	0	0
hyloniscus_main_004983_t1	106	1656	+	1203.3333333333333	347.6666666666662	132.0	36.0	0	0	0	0
hyloniscus_main_004986_t1	215	1834	+	1276.6666666666663	343.33333333333303	693.3333333333335	188.6666666666667	0	0	0	0
hyloniscus_main_004987_t1	91	1680	+	1232.0000000000005	357.99999999999926	0	0	0	0	0	0
hyloniscus_main_005000_t1	167	1783	+	1256.6666666666674	360.3333333333325	756.3333333333329	224.66666666666686	2.0	4.0	2.0	4.0
hyloniscus_main_005001_t1	69	1685	+	1271.3333333333348	345.6666666666659	35.99999999999999	12.0	0	0	0	0
hyloniscus_main_005003_t1	738	2255	+	1168.3333333333328	349.66666666666634	99.00000000000001	35.99999999999999	0	0	0	0
hyloniscus_main_005004_t1	97	1713	+	1287.3333333333335	329.6666666666666	142.33333333333334	43.66666666666668	0	0	0	0
hyloniscus_main_005005_t1	155	1636	+	1161.333333333332	320.66666666666686	42.33333333333333	11.666666666666668	0	0	0	0
hyloniscus_main_005008_t1	190	1803	+	1287.6666666666677	326.3333333333329	775.6666666666657	199.3333333333336	0	0	0	0
hyloniscus_main_005010_t1	116	1648	+	1208.0000000000007	324.99999999999955	683.3333333333328	183.6666666666669	0.0	10.0	0.0	10.0
hyloniscus_main_005013_t1	83	1288	+	953.3333333333318	252.66666666666703	58.66666666666666	16.333333333333336	0	0	0	0
hyloniscus_main_005017_t1	49	1662	+	1283.6666666666679	330.33333333333286	213.33333333333326	59.66666666666669	0	0	0	0
hyloniscus_main_005018_t1	23	1636	+	1250.0	363.99999999999926	464.3333333333337	126.66666666666654	0	0	0	0
hyloniscus_main_005020_t1	105	1718	+	1268.6666666666677	345.3333333333331	701.9999999999994	192.00000000000028	0	0	0	0
hyloniscus_main_005023_t1	133	1746	+	1254.666666666667	359.33333333333326	157.99999999999997	52.0	0	0	0	0
hyloniscus_main_005029_t1	135	1745	+	1266.9999999999998	343.99999999999983	452.66666666666686	132.3333333333333	0.0	2.0	0.0	2.0
hyloniscus_main_005030_t1	46	1656	+	1247.333333333333	363.66666666666646	1200.6666666666665	353.3333333333332	0	0	0	0
hyloniscus_main_005043_t1	115	1722	+	1272.0000000000014	335.99999999999943	328.66666666666674	85.3333333333333	0	0	0	0
hyloniscus_main_005050_t1	183	1790	+	1268.6666666666674	339.3333333333329	265.9999999999998	70.00000000000001	0	0	0	0
hyloniscus_main_005051_t1	99	1706	+	1276.666666666668	331.33333333333286	1248.3333333333346	323.66666666666634	0	0	0	0
hyloniscus_main_005052_t1	867	1790	+	736.6666666666656	187.33333333333354	178.66666666666663	43.33333333333333	0	0	0	0
hyloniscus_main_005053_t1	96	1703	+	1234.0000000000005	373.9999999999988	0	0	0	0	0	0
hyloniscus_main_005055_t1	115	1722	+	1267.3333333333328	340.6666666666668	0	0	0	0	0	0
hyloniscus_main_005056_t1	182	1789	+	1248.0000000000018	359.99999999999926	150.99999999999997	38.000000000000014	0	0	0	0
hyloniscus_main_005065_t1	133	1737	+	1253.6666666666672	351.3333333333331	1253.6666666666672	351.3333333333331	0	0	0	0
hyloniscus_main_005069_t1	161	1765	+	1267.6666666666683	337.3333333333328	1213.6666666666677	322.33333333333286	0	0	0	0
hyloniscus_main_005070_t1	112	1698	+	1256.0000000000011	330.99999999999926	0	0	0	0	0	0
hyloniscus_main_005072_t1	317	1840	+	1199.9999999999986	323.99999999999994	85.33333333333334	19.666666666666668	0	0	0	0
hyloniscus_main_005075_t1	54	1646	+	1251.000000000001	341.9999999999996	679.9999999999998	178.00000000000014	0	0	0	0
hyloniscus_main_005079_t1	118	1719	+	1265.3333333333348	336.66666666666606	0	0	0	0	0	0
hyloniscus_main_005087_t1	114	1712	+	1246.666666666666	352.3333333333331	13.0	1.9999999999999998	0	0	0	0
hyloniscus_main_005088_t1	121	1572	+	1146.6666666666658	305.33333333333337	291.66666666666663	80.33333333333329	0	0	0	0
hyloniscus_main_005091_t1	30	1628	+	1237.6666666666677	361.333333333333	1199.6666666666672	351.333333333333	0	0	0	0
hyloniscus_main_005098_t1	29	1627	+	1254.0000000000007	344.9999999999998	145.0	44.000000000000014	0	0	0	0
hyloniscus_main_005106_t1	209	1807	+	1237.3333333333326	361.6666666666666	663.6666666666667	203.33333333333346	0	0	0	0
hyloniscus_main_005110_t1	33	1630	+	1239.0000000000005	356.99999999999994	736.3333333333331	220.66666666666669	0	0	0	0
hyloniscus_main_005115_t1	244	1839	+	1248.6666666666654	347.333333333333	1244.3333333333321	345.6666666666663	0	0	0	0
hyloniscus_main_005123_t1	31	1614	+	1233.3333333333344	350.6666666666663	0	0	0	0	0	0
hyloniscus_main_005130_t1	45	1598	+	1213.6666666666663	340.3333333333329	774.3333333333326	215.66666666666703	0	0	0	0
hyloniscus_main_005131_t1	141	1733	+	1244.9999999999995	348.00000000000006	941.9999999999984	261.0000000000006	0	0	0	0
hyloniscus_main_005132_t1	161	1753	+	1281.0000000000011	311.99999999999983	0	0	0	0	0	0
hyloniscus_main_005134_t1	101	1693	+	1236.6666666666683	356.33333333333263	135.33333333333337	41.66666666666668	0	0	0	0
hyloniscus_main_005135_t1	468	2060	+	1226.333333333334	366.6666666666658	0	0	0	0	0	0
hyloniscus_main_005136_t1	191	1783	+	1238.000000000001	354.9999999999994	1238.000000000001	354.9999999999994	0.0	6.0	0.0	6.0
hyloniscus_main_005137_t1	294	1706	+	1107.333333333332	305.6666666666667	22.0	5.0	0	0	0	0
hyloniscus_main_005141_t1	61	1644	+	1240.6666666666674	343.3333333333328	53.99999999999999	15.000000000000002	0	0	0	0
hyloniscus_main_005144_t1	307	1896	+	1246.3333333333323	343.6666666666666	93.00000000000001	29.999999999999986	0	0	0	0
hyloniscus_main_005145_t1	503	2092	+	1238.666666666666	351.33333333333303	339.3333333333334	95.6666666666666	0	0	0	0
hyloniscus_main_005150_t1	120	1709	+	1272.9999999999998	317.0000000000001	121.66666666666667	34.33333333333333	0	0	0	0
hyloniscus_main_005151_t1	104	1693	+	1242.3333333333333	347.6666666666667	193.99999999999997	55.00000000000001	0	0	0	0
hyloniscus_main_005152_t1	41	1630	+	1235.3333333333333	354.6666666666665	0	0	0	0	0	0
hyloniscus_main_005160_t1	211	1782	+	1231.3333333333337	340.66666666666634	11.666666666666666	3.333333333333333	0	0	0	0
hyloniscus_main_005161_t1	158	1744	+	1247.6666666666665	339.333333333333	1247.6666666666665	339.333333333333	1.0	19.0	1.0	19.0
hyloniscus_main_005165_t1	114	1691	+	1253.333333333333	324.66666666666663	0	0	0	0	0	0
[truncated: 4,161 more rows]
