# Supplementary material for: Patterns of molecular evolution in a parthenogenic terrestrial isopod (Trichoniscus pusillus)
Source: PeerJ. 2024 Jul 23;12:e17780. doi: 10.7717/peerj.17780 (PMC11276757; doi:10.7717/peerj.17780)
Supplement: Supplemental Information 2 [file peerj-12-17780-s002.zip › Yarbrough_Chandler_Code/5_snp_effects/data/hyloniscus_busco_table.tsv]

# BUSCO version is: 5.3.2
# The lineage dataset is: arthropoda_odb10 (Creation date: 2020-09-10, number of genomes: 90, number of BUSCOs: 1013)
# Busco id	Status	Sequence	Score	Length	OrthoDB url	Description
774at6656	Complete	hyloniscus_main_000046_t1:79-9846	2950.5	2323	https://www.orthodb.org/v10?query=774at6656	WD40-repeat-containing domain
980at6656	Complete	hyloniscus_main_000082_t1:226-8391	2188.0	1614	https://www.orthodb.org/v10?query=980at6656	leucine-rich repeat serine/threonine-protein kinase 1
997at6656	Complete	hyloniscus_main_000144_t1:193-7362	3674.3	1851	https://www.orthodb.org/v10?query=997at6656	pre-mRNA-processing-splicing factor 8
1166at6656	Complete	hyloniscus_main_000069_t1:145-8682	2129.2	1731	https://www.orthodb.org/v10?query=1166at6656	E3 ubiquitin-protein ligase UBR5 isoform X1
1885at6656	Complete	hyloniscus_main_000057_t1:208-8517	1509.5	1870	https://www.orthodb.org/v10?query=1885at6656	SRCR-like domain
1990at6656	Complete	hyloniscus_main_000159_t1:208-7029	2455.9	1879	https://www.orthodb.org/v10?query=1990at6656	dnaJ homolog subfamily C member 13
2148at6656	Complete	hyloniscus_main_000096_t1:44-3076	1018.4	559	https://www.orthodb.org/v10?query=2148at6656	Pecanex-like protein 1
2456at6656	Complete	hyloniscus_main_000089_t1:179-8134	2674.8	1985	https://www.orthodb.org/v10?query=2456at6656	Translational activator GCN1
2473at6656	Complete	hyloniscus_main_000332_t1:147-5804	1483.7	1286	https://www.orthodb.org/v10?query=2473at6656	TATA-binding protein-associated factor 172
3310at6656	Complete	hyloniscus_main_000461_t1:147-5177	2679.7	1437	https://www.orthodb.org/v10?query=3310at6656	Clathrin heavy chain
3585at6656	Complete	hyloniscus_main_000021_t1:7655-10108	48.5	671	https://www.orthodb.org/v10?query=3585at6656	Dbl homology (DH) domain
3644at6656	Complete	hyloniscus_main_000233_t1:136-6336	1083.4	942	https://www.orthodb.org/v10?query=3644at6656	DENN domain-containing protein 4C isoform X1
4136at6656	Complete	hyloniscus_main_000708_t1:113-4288	1012.5	1030	https://www.orthodb.org/v10?query=4136at6656	EGF-like, conserved site
4227at6656	Complete	hyloniscus_main_000214_t1:100-6429	2233.0	1563	https://www.orthodb.org/v10?query=4227at6656	myotubularin-related protein 13
4864at6656	Complete	hyloniscus_main_000178_t1:457-7062	1920.6	1682	https://www.orthodb.org/v10?query=4864at6656	protein sidekick isoform X1
5277at6656	Complete	hyloniscus_main_000696_t1:345-4565	545.2	499	https://www.orthodb.org/v10?query=5277at6656	trafficking protein particle complex subunit 8
5616at6656	Complete	hyloniscus_main_000867_t1:360-3995	2040.7	1014	https://www.orthodb.org/v10?query=5616at6656	splicing factor 3B subunit 1
6453at6656	Complete	hyloniscus_main_000330_t1:69-5612	2144.7	1364	https://www.orthodb.org/v10?query=6453at6656	Sec7, C-terminal
6563at6656	Complete	hyloniscus_main_000868_t1:149-3136	1534.0	939	https://www.orthodb.org/v10?query=6563at6656	transcription initiation factor TFIID subunit 2
6715at6656	Complete	hyloniscus_main_001013_t1:167-3862	1562.8	1016	https://www.orthodb.org/v10?query=6715at6656	cullin-associated NEDD8-dissociated protein 1
6820at6656	Complete	hyloniscus_main_001047_t1:124-3771	1823.7	1020	https://www.orthodb.org/v10?query=6820at6656	splicing factor 3B subunit 3
7210at6656	Complete	hyloniscus_main_002317_t1:1-2658	616.9	523	https://www.orthodb.org/v10?query=7210at6656	Transmembrane protein 132
8145at6656	Complete	hyloniscus_main_001224_t1:127-3459	738.8	780	https://www.orthodb.org/v10?query=8145at6656	WASH complex subunit 7
8495at6656	Complete	hyloniscus_main_001043_t1:19-4062	882.8	887	https://www.orthodb.org/v10?query=8495at6656	Elongator complex protein 1
8847at6656	Missing
8913at6656	Complete	hyloniscus_main_000170_t1:3122-6940	855.9	732	https://www.orthodb.org/v10?query=8913at6656	Ras guanine-nucleotide exchange factor catalytic domain superfamily
9647at6656	Complete	hyloniscus_main_000212_t1:82-6441	1050.3	1147	https://www.orthodb.org/v10?query=9647at6656	integrator complex subunit 1
9648at6656	Complete	hyloniscus_main_000267_t1:431-5668	1178.8	1016	https://www.orthodb.org/v10?query=9648at6656	anaphase-promoting complex subunit 1
10240at6656	Fragmented	hyloniscus_main_006229_t1:7-1416	300.2	323	https://www.orthodb.org/v10?query=10240at6656	type I inositol 3,4-bisphosphate 4-phosphatase isoform X1
10573at6656	Complete	hyloniscus_main_000647_t1:91-4329	893.8	1128	https://www.orthodb.org/v10?query=10573at6656	EGF-like calcium-binding, conserved site
11384at6656	Complete	hyloniscus_main_001592_t1:659-3649	884.8	780	https://www.orthodb.org/v10?query=11384at6656	disheveled-associated activator of morphogenesis 1 isoform X1
12029at6656	Complete	hyloniscus_main_001245_t1:196-3498	1294.2	828	https://www.orthodb.org/v10?query=12029at6656	FACT complex subunit spt16
12174at6656	Complete	hyloniscus_main_000176_t1:113-6592	1287.6	1082	https://www.orthodb.org/v10?query=12174at6656	Mediator of RNA polymerase II transcription subunit 13
12383at6656	Complete	hyloniscus_main_002534_t1:45-2420	934.1	560	https://www.orthodb.org/v10?query=12383at6656	DNA excision repair protein haywire
12771at6656	Complete	hyloniscus_main_001657_t1:103-2967	650.3	707	https://www.orthodb.org/v10?query=12771at6656	vacuolar protein sorting-associated protein 18 homolog
12846at6656	Complete	hyloniscus_main_001967_t1:56-2725	693.6	541	https://www.orthodb.org/v10?query=12846at6656	Rab-GTPase-TBC domain
13019at6656	Complete	hyloniscus_main_001298_t1:206-3298	639.8	401	https://www.orthodb.org/v10?query=13019at6656	WD40-repeat-containing domain
13051at6656	Complete	hyloniscus_main_000221_t1:344-3697	229.9	217	https://www.orthodb.org/v10?query=13051at6656	partitioning defective 3 homolog
13736at6656	Complete	hyloniscus_main_001210_t1:126-3506	1654.1	882	https://www.orthodb.org/v10?query=13736at6656	regulator of nonsense transcripts 1
13833at6656	Complete	hyloniscus_main_002224_t1:266-2680	438.0	476	https://www.orthodb.org/v10?query=13833at6656	tetratricopeptide repeat protein 27
13858at6656	Complete	hyloniscus_main_001947_t1:38-2722	912.3	708	https://www.orthodb.org/v10?query=13858at6656	WD40-repeat-containing domain
13890at6656	Complete	hyloniscus_main_001415_t1:106-2901	676.1	606	https://www.orthodb.org/v10?query=13890at6656	ubiquitin carboxyl-terminal hydrolase 20
13934at6656	Complete	hyloniscus_main_001889_t1:108-2720	875.8	708	https://www.orthodb.org/v10?query=13934at6656	periodic tryptophan protein 2 homolog
14090at6656	Complete	hyloniscus_main_001826_t1:76-2817	873.3	697	https://www.orthodb.org/v10?query=14090at6656	protein unc-45 homolog B
14257at6656	Complete	hyloniscus_main_001241_t1:239-3265	681.5	834	https://www.orthodb.org/v10?query=14257at6656	Golgi apparatus protein 1
14447at6656	Complete	hyloniscus_main_000990_t1:49-3435	354.3	517	https://www.orthodb.org/v10?query=14447at6656	protein kibra
14995at6656	Complete	hyloniscus_main_000806_t1:204-4253	803.7	780	https://www.orthodb.org/v10?query=14995at6656	protein brunelleschi
15200at6656	Complete	hyloniscus_main_001283_t1:332-3517	1432.2	875	https://www.orthodb.org/v10?query=15200at6656	exportin-1
15697at6656	Complete	hyloniscus_main_001132_t1:124-2988	1105.5	732	https://www.orthodb.org/v10?query=15697at6656	protein CLEC16A isoform X1
15905at6656	Complete	hyloniscus_main_001840_t1:107-2878	238.4	167	https://www.orthodb.org/v10?query=15905at6656	polyphosphoinositide phosphatase
16061at6656	Complete	hyloniscus_main_001003_t1:660-3803	829.4	674	https://www.orthodb.org/v10?query=16061at6656	DNA-directed RNA polymerase
16084at6656	Complete	hyloniscus_main_000942_t1:75-3863	846.3	809	https://www.orthodb.org/v10?query=16084at6656	integrator complex subunit 2
16220at6656	Complete	hyloniscus_main_001139_t1:45-3485	1398.0	918	https://www.orthodb.org/v10?query=16220at6656	leucine--tRNA ligase, cytoplasmic
16630at6656	Complete	hyloniscus_main_001268_t1:132-3353	904.3	899	https://www.orthodb.org/v10?query=16630at6656	symplekin
16648at6656	Complete	hyloniscus_main_003075_t1:75-1949	382.2	365	https://www.orthodb.org/v10?query=16648at6656	NHL repeat-containing protein 2
17096at6656	Complete	hyloniscus_main_001554_t1:180-2969	870.1	619	https://www.orthodb.org/v10?query=17096at6656	E3 ubiquitin-protein ligase MARCH6
17122at6656	Complete	hyloniscus_main_000543_t1:75-4730	938.4	972	https://www.orthodb.org/v10?query=17122at6656	mediator of RNA polymerase II transcription subunit 14
17128at6656	Complete	hyloniscus_main_001366_t1:152-3736	672.2	489	https://www.orthodb.org/v10?query=17128at6656	phosphatidate phosphatase LPIN2 isoform X1
17748at6656	Complete	hyloniscus_main_001718_t1:189-3044	1459.3	759	https://www.orthodb.org/v10?query=17748at6656	AP-2 complex subunit alpha
18036at6656	Complete	hyloniscus_main_001067_t1:861-4052	983.5	613	https://www.orthodb.org/v10?query=18036at6656	Homeobox protein cut-like
18055at6656	Complete	hyloniscus_main_001888_t1:71-2818	1115.2	677	https://www.orthodb.org/v10?query=18055at6656	AP-1 complex subunit gamma
18073at6656	Fragmented	hyloniscus_main_007784_t1:436-1059	118.5	191	https://www.orthodb.org/v10?query=18073at6656	DNA repair protein REV1
18630at6656	Complete	hyloniscus_main_001156_t1:90-3557	1110.8	929	https://www.orthodb.org/v10?query=18630at6656	WASH complex subunit strumpellin
18929at6656	Complete	hyloniscus_main_002403_t1:435-2609	691.7	577	https://www.orthodb.org/v10?query=18929at6656	Ral guanine nucleotide dissociation stimulator-like 1
19044at6656	Complete	hyloniscus_main_002416_t1:107-2464	993.7	642	https://www.orthodb.org/v10?query=19044at6656	Putative G-protein coupled receptor 158
19058at6656	Complete	hyloniscus_main_001063_t1:490-4101	1200.0	846	https://www.orthodb.org/v10?query=19058at6656	probable ATP-dependent RNA helicase DHX34
19104at6656	Complete	hyloniscus_main_002264_t1:97-2598	435.6	593	https://www.orthodb.org/v10?query=19104at6656	septin-interacting protein 1
19129at6656	Complete	hyloniscus_main_002452_t1:183-2507	563.0	510	https://www.orthodb.org/v10?query=19129at6656	Anaphase-promoting complex subunit 2
19208at6656	Complete	hyloniscus_main_001807_t1:75-2849	1311.2	795	https://www.orthodb.org/v10?query=19208at6656	pre-mRNA-processing factor 6
19289at6656	Complete	hyloniscus_main_002413_t1:132-2240	701.2	594	https://www.orthodb.org/v10?query=19289at6656	ATP-dependent RNA helicase DDX54
19590at6656	Complete	hyloniscus_main_002678_t1:72-2375	467.9	369	https://www.orthodb.org/v10?query=19590at6656	WD40-repeat-containing domain
19760at6656	Complete	hyloniscus_main_001062_t1:95-3508	823.1	772	https://www.orthodb.org/v10?query=19760at6656	Integrator complex subunit 3
20093at6656	Complete	hyloniscus_main_000982_t1:209-3919	675.9	678	https://www.orthodb.org/v10?query=20093at6656	Trafficking protein particle complex subunit 10
20162at6656	Fragmented	hyloniscus_main_002786_t1:2-2233	525.8	443	https://www.orthodb.org/v10?query=20162at6656	protein patched
20267at6656	Complete	hyloniscus_main_000358_t1:167-2683	627.6	675	https://www.orthodb.org/v10?query=20267at6656	vacuolar protein sorting-associated protein 41 homolog
20935at6656	Complete	hyloniscus_main_002636_t1:95-2392	958.8	628	https://www.orthodb.org/v10?query=20935at6656	Glutaminyl-tRNA synthetase, class Ib, non-specific RNA-binding domain 2
20936at6656	Missing
21019at6656	Complete	hyloniscus_main_000970_t1:253-3909	1243.8	958	https://www.orthodb.org/v10?query=21019at6656	vigilin
21191at6656	Duplicated	hyloniscus_main_001862_t1:49-2784	885.2	706	https://www.orthodb.org/v10?query=21191at6656	RNA cytidine acetyltransferase
21191at6656	Duplicated	hyloniscus_main_001470_t1:72-3029	780.3	727	https://www.orthodb.org/v10?query=21191at6656	RNA cytidine acetyltransferase
21361at6656	Complete	hyloniscus_main_001574_t1:473-2913	711.0	460	https://www.orthodb.org/v10?query=21361at6656	phosphorylated CTD-interacting factor 1
21367at6656	Complete	hyloniscus_main_001743_t1:317-2323	377.8	472	https://www.orthodb.org/v10?query=21367at6656	protein smoothened
21385at6656	Complete	hyloniscus_main_000766_t1:75-4193	381.0	841	https://www.orthodb.org/v10?query=21385at6656	RRP12-like protein
22098at6656	Complete	hyloniscus_main_001707_t1:115-2964	1219.3	734	https://www.orthodb.org/v10?query=22098at6656	Coatomer subunit beta
22148at6656	Complete	hyloniscus_main_002428_t1:254-2608	765.1	611	https://www.orthodb.org/v10?query=22148at6656	Exocyst complex component
22358at6656	Complete	hyloniscus_main_000877_t1:185-4057	805.8	523	https://www.orthodb.org/v10?query=22358at6656	Protein-tyrosine phosphatase receptor IA-2 ectodomain
22364at6656	Complete	hyloniscus_main_001282_t1:131-3418	1417.4	916	https://www.orthodb.org/v10?query=22364at6656	importin-5
22468at6656	Complete	hyloniscus_main_002436_t1:1-2349	686.2	585	https://www.orthodb.org/v10?query=22468at6656	intraflagellar transport protein 122 homolog
22611at6656	Complete	hyloniscus_main_003346_t1:94-2142	693.8	477	https://www.orthodb.org/v10?query=22611at6656	WD40-repeat-containing domain
22887at6656	Complete	hyloniscus_main_002522_t1:142-2175	858.5	585	https://www.orthodb.org/v10?query=22887at6656	glycine--tRNA ligase
23309at6656	Complete	hyloniscus_main_002486_t1:940-3267	600.9	687	https://www.orthodb.org/v10?query=23309at6656	RINT1-like protein
23388at6656	Complete	hyloniscus_main_001202_t1:68-3388	696.2	696	https://www.orthodb.org/v10?query=23388at6656	trafficking protein particle complex subunit 11
23429at6656	Missing
23917at6656	Complete	hyloniscus_main_002527_t1:48-2420	769.7	713	https://www.orthodb.org/v10?query=23917at6656	N-terminal kinase-like protein
24255at6656	Complete	hyloniscus_main_002704_t1:660-2570	492.1	491	https://www.orthodb.org/v10?query=24255at6656	Ribosome biogenesis protein BOP1 homolog
24427at6656	Complete	hyloniscus_main_001079_t1:155-3745	371.7	267	https://www.orthodb.org/v10?query=24427at6656	lateral signaling target protein 2 homolog
24459at6656	Complete	hyloniscus_main_002396_t1:254-2410	456.2	451	https://www.orthodb.org/v10?query=24459at6656	pyridoxal-dependent decarboxylase domain-containing protein 1
24556at6656	Complete	hyloniscus_main_001696_t1:119-2941	473.6	580	https://www.orthodb.org/v10?query=24556at6656	vacuolar protein sorting-associated protein 54
24573at6656	Complete	hyloniscus_main_003033_t1:209-2017	410.4	422	https://www.orthodb.org/v10?query=24573at6656	Bromodomain-containing protein 7
25554at6656	Complete	hyloniscus_main_001372_t1:27-3218	711.1	626	https://www.orthodb.org/v10?query=25554at6656	elongation factor-like GTPase 1
25680at6656	Complete	hyloniscus_main_001664_t1:51-2045	165.6	334	https://www.orthodb.org/v10?query=25680at6656	Protein kintoun
26078at6656	Duplicated	hyloniscus_main_000447_t1:8527-10935	365.3	451	https://www.orthodb.org/v10?query=26078at6656	UPF0505 protein C16orf62 homolog
26078at6656	Duplicated	hyloniscus_main_001629_t1:469-3102	364.1	451	https://www.orthodb.org/v10?query=26078at6656	UPF0505 protein C16orf62 homolog
26653at6656	Complete	hyloniscus_main_003999_t1:47-1870	931.3	518	https://www.orthodb.org/v10?query=26653at6656	ATP-binding cassette sub-family E member 1
26734at6656	Complete	hyloniscus_main_003235_t1:145-2085	735.6	565	https://www.orthodb.org/v10?query=26734at6656	tRNA (cytosine(34)-C(5))-methyltransferase
27198at6656	Complete	hyloniscus_main_001724_t1:156-3011	856.5	737	https://www.orthodb.org/v10?query=27198at6656	general vesicular transport factor p115
27515at6656	Complete	hyloniscus_main_003905_t1:168-1793	431.4	382	https://www.orthodb.org/v10?query=27515at6656	GPI transamidase component PIG-T
27617at6656	Complete	hyloniscus_main_004079_t1:218-1822	547.5	449	https://www.orthodb.org/v10?query=27617at6656	cell division cycle protein 23 homolog
27655at6656	Complete	hyloniscus_main_002051_t1:96-2609	926.8	651	https://www.orthodb.org/v10?query=27655at6656	N-alpha-acetyltransferase 15, NatA auxiliary subunit
28325at6656	Complete	hyloniscus_main_001927_t1:110-2749	1000.3	737	https://www.orthodb.org/v10?query=28325at6656	Serine/threonine-protein kinase TAO1
28380at6656	Complete	hyloniscus_main_003488_t1:572-2578	347.2	279	https://www.orthodb.org/v10?query=28380at6656	Homeobox domain
28519at6656	Complete	hyloniscus_main_004032_t1:122-1966	756.2	481	https://www.orthodb.org/v10?query=28519at6656	Cyclophilin-type peptidyl-prolyl cis-trans isomerase
28685at6656	Complete	hyloniscus_main_002238_t1:70-2574	629.1	590	https://www.orthodb.org/v10?query=28685at6656	conserved oligomeric Golgi complex subunit 3
28872at6656	Complete	hyloniscus_main_003163_t1:160-2232	371.0	401	https://www.orthodb.org/v10?query=28872at6656	TBC1 domain family member 23
29213at6656	Complete	hyloniscus_main_000936_t1:534-3986	961.7	793	https://www.orthodb.org/v10?query=29213at6656	regulator of nonsense transcripts 2
29237at6656	Complete	hyloniscus_main_005141_t1:60-1643	604.8	376	https://www.orthodb.org/v10?query=29237at6656	Set1/Ash2 histone methyltransferase complex subunit ASH2
29365at6656	Complete	hyloniscus_main_003868_t1:63-1877	483.6	475	https://www.orthodb.org/v10?query=29365at6656	Sec1-like protein
29730at6656	Complete	hyloniscus_main_003623_t1:436-1782	371.8	349	https://www.orthodb.org/v10?query=29730at6656	nucleolar complex protein 2 homolog
29744at6656	Complete	hyloniscus_main_002123_t1:89-2623	621.7	625	https://www.orthodb.org/v10?query=29744at6656	vacuolar protein sorting-associated protein 53 homolog
30156at6656	Complete	hyloniscus_main_002896_t1:290-2440	408.8	503	https://www.orthodb.org/v10?query=30156at6656	conserved oligomeric Golgi complex subunit 2
30184at6656	Complete	hyloniscus_main_002171_t1:202-2718	996.6	624	https://www.orthodb.org/v10?query=30184at6656	pre-mRNA-splicing factor SYF1
30267at6656	Complete	hyloniscus_main_000744_t1:70-4038	515.2	569	https://www.orthodb.org/v10?query=30267at6656	vacuolar protein sorting-associated protein 8 homolog
30463at6656	Complete	hyloniscus_main_003045_t1:93-2165	443.3	460	https://www.orthodb.org/v10?query=30463at6656	exocyst complex component 8
30512at6656	Complete	hyloniscus_main_001616_t1:130-3051	235.6	211	https://www.orthodb.org/v10?query=30512at6656	zinc finger protein 598
30526at6656	Complete	hyloniscus_main_002873_t1:293-2389	474.4	564	https://www.orthodb.org/v10?query=30526at6656	neurochondrin homolog
30642at6656	Complete	hyloniscus_main_004046_t1:123-1871	753.5	461	https://www.orthodb.org/v10?query=30642at6656	uncharacterized protein LOC100115344
30822at6656	Complete	hyloniscus_main_003215_t1:339-2378	687.6	463	https://www.orthodb.org/v10?query=30822at6656	Arginyl tRNA synthetase N-terminal domain
30918at6656	Complete	hyloniscus_main_002618_t1:239-2428	709.8	710	https://www.orthodb.org/v10?query=30918at6656	protein bicaudal D
30962at6656	Complete	hyloniscus_main_000991_t1:90-3602	660.7	718	https://www.orthodb.org/v10?query=30962at6656	WD40-repeat-containing domain
31014at6656	Complete	hyloniscus_main_000558_t1:1874-4855	675.9	573	https://www.orthodb.org/v10?query=31014at6656	ATP-dependent DNA helicase Q4
31119at6656	Complete	hyloniscus_main_001961_t1:61-2415	325.3	545	https://www.orthodb.org/v10?query=31119at6656	transducin beta-like protein 3
31196at6656	Complete	hyloniscus_main_002055_t1:175-2760	693.4	493	https://www.orthodb.org/v10?query=31196at6656	Katanin p80 WD40 repeat-containing subunit B1
31333at6656	Complete	hyloniscus_main_003260_t1:119-2191	765.9	552	https://www.orthodb.org/v10?query=31333at6656	Eukaryotic translation initiation factor 3 subunit B
31480at6656	Complete	hyloniscus_main_004124_t1:623-2149	92.8	218	https://www.orthodb.org/v10?query=31480at6656	Carboxylesterase, type B
31615at6656	Complete	hyloniscus_main_003211_t1:101-2152	881.1	532	https://www.orthodb.org/v10?query=31615at6656	1,4-alpha-glucan-branching enzyme
31634at6656	Complete	hyloniscus_main_001628_t1:535-3039	582.9	531	https://www.orthodb.org/v10?query=31634at6656	xylosyltransferase oxt
31820at6656	Complete	hyloniscus_main_002451_t1:83-2419	701.8	518	https://www.orthodb.org/v10?query=31820at6656	Mannosyl-oligosaccharide glucosidase
31886at6656	Complete	hyloniscus_main_003041_t1:76-2052	903.6	573	https://www.orthodb.org/v10?query=31886at6656	protein crooked neck
31919at6656	Fragmented	hyloniscus_main_011446_t1:30-920	342.2	234	https://www.orthodb.org/v10?query=31919at6656	protein HID1
32694at6656	Complete	hyloniscus_main_002000_t1:73-2730	1112.9	771	https://www.orthodb.org/v10?query=32694at6656	Eukaryotic translation initiation factor 3 subunit C
32733at6656	Complete	hyloniscus_main_005871_t1:412-1818	323.7	173	https://www.orthodb.org/v10?query=32733at6656	Cuticlin-1
32851at6656	Complete	hyloniscus_main_004891_t1:0-1658	855.4	490	https://www.orthodb.org/v10?query=32851at6656	small G protein signaling modulator 3 homolog
33187at6656	Complete	hyloniscus_main_002003_t1:555-3185	506.2	366	https://www.orthodb.org/v10?query=33187at6656	hormone receptor 4-like
33566at6656	Complete	hyloniscus_main_002912_t1:185-2395	1003.8	591	https://www.orthodb.org/v10?query=33566at6656	ATP-dependent RNA helicase Ddx1
33794at6656	Complete	hyloniscus_main_004291_t1:52-1779	518.1	387	https://www.orthodb.org/v10?query=33794at6656	Nucleoside phosphorylase superfamily
34586at6656	Complete	hyloniscus_main_004482_t1:138-1865	531.3	384	https://www.orthodb.org/v10?query=34586at6656	menin
34917at6656	Complete	hyloniscus_main_005394_t1:202-1599	366.3	312	https://www.orthodb.org/v10?query=34917at6656	endoplasmic reticulum lectin 1
35035at6656	Complete	hyloniscus_main_002989_t1:98-1669	226.8	200	https://www.orthodb.org/v10?query=35035at6656	Rab5 GDP/GTP exchange factor
35548at6656	Complete	hyloniscus_main_003571_t1:223-1989	329.3	349	https://www.orthodb.org/v10?query=35548at6656	digestive organ expansion factor homolog
35680at6656	Complete	hyloniscus_main_003872_t1:28-1996	433.1	396	https://www.orthodb.org/v10?query=35680at6656	probable tRNA (uracil-O(2)-)-methyltransferase
35708at6656	Complete	hyloniscus_main_003641_t1:92-1912	295.2	296	https://www.orthodb.org/v10?query=35708at6656	pseudouridylate synthase 7 homolog
35995at6656	Complete	hyloniscus_main_004916_t1:313-1929	900.0	466	https://www.orthodb.org/v10?query=35995at6656	Elongator complex protein 3
36374at6656	Complete	hyloniscus_main_004568_t1:169-1836	491.8	441	https://www.orthodb.org/v10?query=36374at6656	mitochondrial import receptor subunit TOM70
36387at6656	Missing
36403at6656	Complete	hyloniscus_main_002823_t1:82-2304	764.3	611	https://www.orthodb.org/v10?query=36403at6656	exocyst complex component 3
36463at6656	Complete	hyloniscus_main_003984_t1:161-2002	908.3	534	https://www.orthodb.org/v10?query=36463at6656	ATP-dependent RNA helicase abstrakt
37030at6656	Complete	hyloniscus_main_003714_t1:121-1785	241.7	372	https://www.orthodb.org/v10?query=37030at6656	28S ribosomal protein S30, mitochondrial
37297at6656	Complete	hyloniscus_main_002784_t1:104-2260	647.5	515	https://www.orthodb.org/v10?query=37297at6656	peroxisomal multifunctional enzyme type 2
37387at6656	Complete	hyloniscus_main_000164_t1:554-6847	1079.4	1974	https://www.orthodb.org/v10?query=37387at6656	trichohyalin isoform X1
37678at6656	Complete	hyloniscus_main_004841_t1:66-1598	579.6	367	https://www.orthodb.org/v10?query=37678at6656	threonylcarbamoyladenosine tRNA methylthiotransferase
38140at6656	Complete	hyloniscus_main_002285_t1:179-2581	866.4	592	https://www.orthodb.org/v10?query=38140at6656	striatin-interacting protein 1 homolog
38186at6656	Complete	hyloniscus_main_002073_t1:321-2267	433.8	482	https://www.orthodb.org/v10?query=38186at6656	G patch domain-containing protein 1 homolog
38303at6656	Complete	hyloniscus_main_004896_t1:140-1777	735.7	463	https://www.orthodb.org/v10?query=38303at6656	T-complex protein 1 subunit theta
38391at6656	Complete	hyloniscus_main_002156_t1:297-2624	422.2	494	https://www.orthodb.org/v10?query=38391at6656	protein MCM10 homolog
38567at6656	Complete	hyloniscus_main_001242_t1:470-3469	900.5	709	https://www.orthodb.org/v10?query=38567at6656	DNA polymerase subunit gamma-1, mitochondrial
38819at6656	Complete	hyloniscus_main_005875_t1:333-1787	721.7	443	https://www.orthodb.org/v10?query=38819at6656	Sorting nexin-27
38928at6656	Complete	hyloniscus_main_003744_t1:310-2229	684.3	489	https://www.orthodb.org/v10?query=38928at6656	integrator complex subunit 9
39506at6656	Complete	hyloniscus_main_002307_t1:92-2542	523.7	562	https://www.orthodb.org/v10?query=39506at6656	probable RNA-binding protein 19
39548at6656	Missing
39783at6656	Complete	hyloniscus_main_002915_t1:95-2224	244.5	351	https://www.orthodb.org/v10?query=39783at6656	conserved oligomeric Golgi complex subunit 7
39809at6656	Complete	hyloniscus_main_001677_t1:1105-3972	843.4	784	https://www.orthodb.org/v10?query=39809at6656	importin-11
39821at6656	Complete	hyloniscus_main_007682_t1:219-1367	419.3	297	https://www.orthodb.org/v10?query=39821at6656	ceramide glucosyltransferase
40065at6656	Complete	hyloniscus_main_002728_t1:268-2412	848.2	585	https://www.orthodb.org/v10?query=40065at6656	trifunctional enzyme subunit alpha, mitochondrial
40092at6656	Complete	hyloniscus_main_005116_t1:138-1700	376.9	356	https://www.orthodb.org/v10?query=40092at6656	CWF19-like protein 1
40213at6656	Missing
40240at6656	Complete	hyloniscus_main_005786_t1:118-1602	491.4	380	https://www.orthodb.org/v10?query=40240at6656	Ubiquitinyl hydrolase 1
40319at6656	Complete	hyloniscus_main_003316_t1:240-1796	245.2	485	https://www.orthodb.org/v10?query=40319at6656	Zona pellucida domain
40323at6656	Complete	hyloniscus_main_003829_t1:250-2124	729.8	485	https://www.orthodb.org/v10?query=40323at6656	Mitochondrial Rho GTPase
40399at6656	Complete	hyloniscus_main_002291_t1:61-2514	622.8	648	https://www.orthodb.org/v10?query=40399at6656	vacuolar protein sorting-associated protein 16 homolog
40691at6656	Complete	hyloniscus_main_004586_t1:89-1798	493.4	443	https://www.orthodb.org/v10?query=40691at6656	Sec1-like protein
40929at6656	Missing
41522at6656	Complete	hyloniscus_main_000052_t1:6749-9334	1061.3	700	https://www.orthodb.org/v10?query=41522at6656	DNA polymerase
41990at6656	Complete	hyloniscus_main_001694_t1:468-2918	299.0	482	https://www.orthodb.org/v10?query=41990at6656	CCAAT/enhancer-binding protein zeta
42577at6656	Complete	hyloniscus_main_002067_t1:147-2774	440.0	571	https://www.orthodb.org/v10?query=42577at6656	vam6/Vps39-like protein
42622at6656	Complete	hyloniscus_main_004011_t1:128-1975	928.8	460	https://www.orthodb.org/v10?query=42622at6656	integrator complex subunit 11
42819at6656	Complete	hyloniscus_main_003094_t1:83-2089	817.6	570	https://www.orthodb.org/v10?query=42819at6656	FACT complex subunit SSRP1
42842at6656	Complete	hyloniscus_main_005225_t1:133-1686	356.3	441	https://www.orthodb.org/v10?query=42842at6656	DNA-directed RNA polymerase III subunit RPC3
42929at6656	Complete	hyloniscus_main_003707_t1:244-1914	210.5	385	https://www.orthodb.org/v10?query=42929at6656	RNA polymerase I-specific transcription initiation factor RRN3
42943at6656	Missing
42992at6656	Complete	hyloniscus_main_003208_t1:17-2059	651.7	527	https://www.orthodb.org/v10?query=42992at6656	mitochondrial intermediate peptidase
43045at6656	Complete	hyloniscus_main_004477_t1:104-1831	779.1	476	https://www.orthodb.org/v10?query=43045at6656	negative elongation factor D
43236at6656	Complete	hyloniscus_main_001293_t1:990-3941	724.6	546	https://www.orthodb.org/v10?query=43236at6656	cold shock domain-containing protein E1
43245at6656	Complete	hyloniscus_main_006279_t1:181-1542	478.2	377	https://www.orthodb.org/v10?query=43245at6656	General transcription factor IIH subunit 4
43540at6656	Complete	hyloniscus_main_005407_t1:70-1614	618.4	403	https://www.orthodb.org/v10?query=43540at6656	peptidyl-prolyl cis-trans isomerase-like 2
43728at6656	Complete	hyloniscus_main_004064_t1:677-2419	620.2	428	https://www.orthodb.org/v10?query=43728at6656	WD40-repeat-containing domain
43774at6656	Complete	hyloniscus_main_005693_t1:165-1664	641.9	396	https://www.orthodb.org/v10?query=43774at6656	splicing factor 3A subunit 3
44001at6656	Complete	hyloniscus_main_004034_t1:2-1945	446.5	516	https://www.orthodb.org/v10?query=44001at6656	presequence protease, mitochondrial
44123at6656	Complete	hyloniscus_main_001662_t1:431-2896	326.8	300	https://www.orthodb.org/v10?query=44123at6656	Ankyrin repeat-containing domain
44359at6656	Complete	hyloniscus_main_003812_t1:296-1990	412.3	335	https://www.orthodb.org/v10?query=44359at6656	RUN domain-containing protein 1
44389at6656	Complete	hyloniscus_main_003171_t1:159-1682	543.6	382	https://www.orthodb.org/v10?query=44389at6656	RUN and FYVE domain-containing protein 2 isoform X1
44504at6656	Complete	hyloniscus_main_005451_t1:210-1748	700.6	425	https://www.orthodb.org/v10?query=44504at6656	WD40-repeat-containing domain
44630at6656	Complete	hyloniscus_main_003410_t1:201-2198	453.6	283	https://www.orthodb.org/v10?query=44630at6656	E3 ubiquitin-protein ligase HRD1
44694at6656	Complete	hyloniscus_main_002311_t1:492-2459	424.7	356	https://www.orthodb.org/v10?query=44694at6656	ATP-dependent RNA helicase DDX24
44953at6656	Complete	hyloniscus_main_006127_t1:49-1482	563.2	364	https://www.orthodb.org/v10?query=44953at6656	WD40-repeat-containing domain
45131at6656	Complete	hyloniscus_main_003681_t1:192-2093	496.9	341	https://www.orthodb.org/v10?query=45131at6656	WD40-repeat-containing domain
45367at6656	Complete	hyloniscus_main_006196_t1:148-1491	345.6	331	https://www.orthodb.org/v10?query=45367at6656	dynactin subunit 4
45528at6656	Complete	hyloniscus_main_002267_t1:130-2487	420.0	535	https://www.orthodb.org/v10?query=45528at6656	pre-rRNA-processing protein TSR1 homolog
45556at6656	Complete	hyloniscus_main_006414_t1:87-1454	302.0	336	https://www.orthodb.org/v10?query=45556at6656	Protoporphyrinogen oxidase
45732at6656	Complete	hyloniscus_main_005347_t1:66-1535	501.8	383	https://www.orthodb.org/v10?query=45732at6656	60S ribosomal export protein NMD3
45915at6656	Complete	hyloniscus_main_006391_t1:110-1342	274.2	272	https://www.orthodb.org/v10?query=45915at6656	putative Dol-P-Glc:Glc(2)Man(9)GlcNAc(2)-PP-Dol alpha-1,2-glucosyltransferase
46430at6656	Complete	hyloniscus_main_007546_t1:1060-2049	143.5	295	https://www.orthodb.org/v10?query=46430at6656	KDEL motif-containing protein 1
46437at6656	Complete	hyloniscus_main_003354_t1:78-1286	462.1	322	https://www.orthodb.org/v10?query=46437at6656	protein TAPT1 homolog
46671at6656	Complete	hyloniscus_main_004777_t1:82-1746	608.2	397	https://www.orthodb.org/v10?query=46671at6656	intraflagellar transport protein 56
46679at6656	Complete	hyloniscus_main_001021_t1:161-3832	558.3	382	https://www.orthodb.org/v10?query=46679at6656	polycomb protein Scm
46692at6656	Complete	hyloniscus_main_002801_t1:221-2082	365.5	420	https://www.orthodb.org/v10?query=46692at6656	protein VAC14 homolog
46750at6656	Complete	hyloniscus_main_004894_t1:120-1688	608.5	432	https://www.orthodb.org/v10?query=46750at6656	sphingosine-1-phosphate lyase
46960at6656	Complete	hyloniscus_main_006915_t1:96-1337	386.3	285	https://www.orthodb.org/v10?query=46960at6656	microspherule protein 1
47270at6656	Complete	hyloniscus_main_003157_t1:58-2127	611.2	555	https://www.orthodb.org/v10?query=47270at6656	protein SDA1 homolog
47443at6656	Complete	hyloniscus_main_003636_t1:327-2159	657.8	477	https://www.orthodb.org/v10?query=47443at6656	protein sel-1 homolog 1
47495at6656	Duplicated	hyloniscus_main_004218_t1:2348-3952	347.9	272	https://www.orthodb.org/v10?query=47495at6656	Phosphoacetylglucosamine mutase
47495at6656	Duplicated	hyloniscus_main_004668_t1:111-1715	347.6	272	https://www.orthodb.org/v10?query=47495at6656	Phosphoacetylglucosamine mutase
47500at6656	Complete	hyloniscus_main_001256_t1:36-3356	514.0	658	https://www.orthodb.org/v10?query=47500at6656	tyrosine-protein kinase hopscotch
47967at6656	Complete	hyloniscus_main_004033_t1:123-1652	642.9	351	https://www.orthodb.org/v10?query=47967at6656	Histone-arginine methyltransferase CARMER
48195at6656	Complete	hyloniscus_main_006838_t1:328-1644	754.4	373	https://www.orthodb.org/v10?query=48195at6656	putative ATP-dependent RNA helicase me31b
48466at6656	Complete	hyloniscus_main_001974_t1:115-2793	384.3	265	https://www.orthodb.org/v10?query=48466at6656	serrate RNA effector molecule homolog isoform X1
48519at6656	Complete	hyloniscus_main_004388_t1:285-2033	589.2	456	https://www.orthodb.org/v10?query=48519at6656	MAU2 chromatid cohesion factor homolog
48657at6656	Complete	hyloniscus_main_006806_t1:103-1437	682.3	375	https://www.orthodb.org/v10?query=48657at6656	Rab GDP dissociation inhibitor
48836at6656	Complete	hyloniscus_main_005498_t1:152-1432	456.3	316	https://www.orthodb.org/v10?query=48836at6656	N-acetylglucosaminyl-phosphatidylinositol biosynthetic protein
49070at6656	Complete	hyloniscus_main_005896_t1:146-1504	417.4	314	https://www.orthodb.org/v10?query=49070at6656	tRNA-dihydrouridine(20) synthase
49526at6656	Complete	hyloniscus_main_003365_t1:104-2137	230.3	385	https://www.orthodb.org/v10?query=49526at6656	translation initiation factor eIF-2B subunit epsilon
49936at6656	Complete	hyloniscus_main_002290_t1:25-2198	813.8	607	https://www.orthodb.org/v10?query=49936at6656	cell division cycle 5-like protein
50191at6656	Complete	hyloniscus_main_003196_t1:157-2208	485.0	487	https://www.orthodb.org/v10?query=50191at6656	FAS-associated factor 1
50493at6656	Complete	hyloniscus_main_003244_t1:57-2135	752.4	520	https://www.orthodb.org/v10?query=50493at6656	putative RNA-binding protein 15
50740at6656	Complete	hyloniscus_main_005054_t1:296-1414	481.0	295	https://www.orthodb.org/v10?query=50740at6656	mitochondrial-processing peptidase subunit alpha
50792at6656	Complete	hyloniscus_main_002520_t1:72-2408	535.1	500	https://www.orthodb.org/v10?query=50792at6656	E3 UFM1-protein ligase 1 homolog
50947at6656	Complete	hyloniscus_main_004587_t1:65-1774	792.3	432	https://www.orthodb.org/v10?query=50947at6656	pre-mRNA-processing factor 17
51037at6656	Complete	hyloniscus_main_005731_t1:152-1474	263.0	283	https://www.orthodb.org/v10?query=51037at6656	general transcription factor 3C polypeptide 5
51280at6656	Missing
51364at6656	Complete	hyloniscus_main_002657_t1:89-2134	602.8	506	https://www.orthodb.org/v10?query=51364at6656	kinesin-associated protein 3
51757at6656	Complete	hyloniscus_main_003516_t1:892-2082	222.5	284	https://www.orthodb.org/v10?query=51757at6656	U3 small nucleolar ribonucleoprotein protein MPP10
52210at6656	Complete	hyloniscus_main_007030_t1:238-1434	435.6	324	https://www.orthodb.org/v10?query=52210at6656	probable phenylalanine--tRNA ligase, mitochondrial
52224at6656	Complete	hyloniscus_main_005087_t1:464-1711	416.3	349	https://www.orthodb.org/v10?query=52224at6656	vacuolar fusion protein MON1 homolog A
52320at6656	Complete	hyloniscus_main_007063_t1:66-1331	468.4	298	https://www.orthodb.org/v10?query=52320at6656	PRKCA-binding protein isoform X1
52422at6656	Complete	hyloniscus_main_005485_t1:89-1564	225.1	214	https://www.orthodb.org/v10?query=52422at6656	nucleolar complex protein 4 homolog B
52643at6656	Complete	hyloniscus_main_006075_t1:230-1603	401.5	311	https://www.orthodb.org/v10?query=52643at6656	CRAL-TRIO lipid binding domain
52828at6656	Complete	hyloniscus_main_008450_t1:176-1189	324.9	268	https://www.orthodb.org/v10?query=52828at6656	mRNA cap guanine-N7 methyltransferase
53201at6656	Complete	hyloniscus_main_007602_t1:37-1251	430.3	331	https://www.orthodb.org/v10?query=53201at6656	WD40-repeat-containing domain
53243at6656	Complete	hyloniscus_main_005688_t1:49-1539	871.7	455	https://www.orthodb.org/v10?query=53243at6656	Signal recognition particle 54 kDa protein
53298at6656	Complete	hyloniscus_main_001654_t1:120-2837	791.6	659	https://www.orthodb.org/v10?query=53298at6656	Hypoxia up-regulated protein 1
53318at6656	Complete	hyloniscus_main_007226_t1:316-1488	385.8	330	https://www.orthodb.org/v10?query=53318at6656	Origin recognition complex subunit 4
53993at6656	Fragmented	hyloniscus_main_002180_t1:418-1047	38.4	138	https://www.orthodb.org/v10?query=53993at6656	Voltage-gated potassium channel
54236at6656	Complete	hyloniscus_main_002414_t1:178-2520	417.4	551	https://www.orthodb.org/v10?query=54236at6656	WD40-repeat-containing domain
54527at6656	Complete	hyloniscus_main_007476_t1:174-1424	626.9	349	https://www.orthodb.org/v10?query=54527at6656	actin-related protein 3
54679at6656	Complete	hyloniscus_main_003739_t1:69-1985	377.4	381	https://www.orthodb.org/v10?query=54679at6656	nitrogen permease regulator 3-like protein
55036at6656	Complete	hyloniscus_main_001851_t1:123-2837	646.2	567	https://www.orthodb.org/v10?query=55036at6656	Exocyst complex component 2
55094at6656	Complete	hyloniscus_main_004268_t1:183-1889	384.1	466	https://www.orthodb.org/v10?query=55094at6656	Eukaryotic translation initiation factor 2A
55108at6656	Complete	hyloniscus_main_003855_t1:12-1826	603.9	418	https://www.orthodb.org/v10?query=55108at6656	SUMO-activating enzyme subunit 2
55260at6656	Complete	hyloniscus_main_007495_t1:113-1297	437.1	263	https://www.orthodb.org/v10?query=55260at6656	protein farnesyltransferase subunit beta
55417at6656	Complete	hyloniscus_main_002367_t1:323-2458	547.2	531	https://www.orthodb.org/v10?query=55417at6656	Tetratricopeptide repeat
55450at6656	Complete	hyloniscus_main_007147_t1:36-1316	515.7	355	https://www.orthodb.org/v10?query=55450at6656	Dolichyl-diphosphooligosaccharide--protein glycosyltransferase 48 kDa subunit
55599at6656	Complete	hyloniscus_main_004759_t1:241-1773	560.9	460	https://www.orthodb.org/v10?query=55599at6656	WD40-repeat-containing domain
55847at6656	Complete	hyloniscus_main_001989_t1:436-2754	373.8	511	https://www.orthodb.org/v10?query=55847at6656	nuclear pore complex protein Nup107
55932at6656	Complete	hyloniscus_main_004356_t1:150-1859	211.2	288	https://www.orthodb.org/v10?query=55932at6656	Signal recognition particle subunit SRP68
55953at6656	Complete	hyloniscus_main_002182_t1:2-2293	380.2	297	https://www.orthodb.org/v10?query=55953at6656	myb protein
56010at6656	Complete	hyloniscus_main_004452_t1:65-1774	642.6	427	https://www.orthodb.org/v10?query=56010at6656	serine--tRNA ligase, cytoplasmic
56322at6656	Complete	hyloniscus_main_004913_t1:68-1690	450.8	388	https://www.orthodb.org/v10?query=56322at6656	protein ABHD16A
56449at6656	Complete	hyloniscus_main_000728_t1:94-4209	986.4	919	https://www.orthodb.org/v10?query=56449at6656	transmembrane protein 94 isoform X1
56523at6656	Complete	hyloniscus_main_004702_t1:208-1815	764.6	482	https://www.orthodb.org/v10?query=56523at6656	leucine-rich repeat protein soc-2 homolog
56687at6656	Complete	hyloniscus_main_005928_t1:6-1100	200.8	163	https://www.orthodb.org/v10?query=56687at6656	Hedgehog protein
56836at6656	Complete	hyloniscus_main_007713_t1:176-1396	572.9	327	https://www.orthodb.org/v10?query=56836at6656	COP9 signalosome complex subunit 4
57262at6656	Complete	hyloniscus_main_005799_t1:582-1451	318.9	231	https://www.orthodb.org/v10?query=57262at6656	Protoheme IX farnesyltransferase, mitochondrial
57597at6656	Complete	hyloniscus_main_004027_t1:288-2111	217.9	495	https://www.orthodb.org/v10?query=57597at6656	coiled-coil domain-containing protein 22 homolog
57605at6656	Complete	hyloniscus_main_004423_t1:200-1813	441.3	383	https://www.orthodb.org/v10?query=57605at6656	DET1 homolog
57624at6656	Complete	hyloniscus_main_003220_t1:464-2527	575.9	427	https://www.orthodb.org/v10?query=57624at6656	LMBR1 domain-containing protein 2 homolog
57932at6656	Complete	hyloniscus_main_004422_t1:49-1737	468.3	412	https://www.orthodb.org/v10?query=57932at6656	RNA helicase
58012at6656	Complete	hyloniscus_main_005350_t1:93-1643	383.8	369	https://www.orthodb.org/v10?query=58012at6656	DNA polymerase epsilon subunit
58027at6656	Complete	hyloniscus_main_003402_t1:135-1814	635.3	457	https://www.orthodb.org/v10?query=58027at6656	BTB/POZ domain-containing protein 9
58110at6656	Missing
58119at6656	Complete	hyloniscus_main_005610_t1:166-1677	686.6	417	https://www.orthodb.org/v10?query=58119at6656	pre-mRNA-processing factor 19
58276at6656	Complete	hyloniscus_main_006343_t1:327-1499	540.4	336	https://www.orthodb.org/v10?query=58276at6656	glutaryl-CoA dehydrogenase, mitochondrial
59084at6656	Complete	hyloniscus_main_005772_t1:80-1349	415.2	317	https://www.orthodb.org/v10?query=59084at6656	probable 26S proteasome non-ATPase regulatory subunit 3
59193at6656	Complete	hyloniscus_main_006756_t1:301-1446	233.4	349	https://www.orthodb.org/v10?query=59193at6656	zinc finger CCHC domain-containing protein 8 homolog
59197at6656	Complete	hyloniscus_main_004991_t1:594-1727	271.7	202	https://www.orthodb.org/v10?query=59197at6656	EF-hand domain
59200at6656	Complete	hyloniscus_main_004958_t1:163-1782	569.6	460	https://www.orthodb.org/v10?query=59200at6656	stress-induced-phosphoprotein 1
59226at6656	Complete	hyloniscus_main_003447_t1:49-2061	728.4	531	https://www.orthodb.org/v10?query=59226at6656	DNA mismatch repair protein Mlh1
59393at6656	Complete	hyloniscus_main_005675_t1:56-1471	319.5	246	https://www.orthodb.org/v10?query=59393at6656	serine palmitoyltransferase 1
59430at6656	Complete	hyloniscus_main_003798_t1:96-1934	398.3	336	https://www.orthodb.org/v10?query=59430at6656	protein lin-9 homolog
59681at6656	Complete	hyloniscus_main_007891_t1:222-1406	636.5	335	https://www.orthodb.org/v10?query=59681at6656	Actin-related protein 2
59824at6656	Complete	hyloniscus_main_006332_t1:94-1494	774.2	387	https://www.orthodb.org/v10?query=59824at6656	pleiotropic regulator 1
59833at6656	Complete	hyloniscus_main_005622_t1:73-1575	636.1	400	https://www.orthodb.org/v10?query=59833at6656	U4/U6 small nuclear ribonucleoprotein Prp31
60067at6656	Complete	hyloniscus_main_005992_t1:85-1270	494.8	324	https://www.orthodb.org/v10?query=60067at6656	adenosine 3'-phospho 5'-phosphosulfate transporter 1
60299at6656	Complete	hyloniscus_main_007136_t1:95-1390	722.3	357	https://www.orthodb.org/v10?query=60299at6656	26S proteasome regulatory subunit 7
60333at6656	Complete	hyloniscus_main_005563_t1:151-1590	642.7	393	https://www.orthodb.org/v10?query=60333at6656	U4/U6.U5 tri-snRNP-associated protein 2
60356at6656	Complete	hyloniscus_main_003945_t1:7-1773	483.3	357	https://www.orthodb.org/v10?query=60356at6656	WD40-repeat-containing domain
60468at6656	Complete	hyloniscus_main_003630_t1:85-2034	447.6	491	https://www.orthodb.org/v10?query=60468at6656	peroxisomal targeting signal 1 receptor
60682at6656	Complete	hyloniscus_main_010800_t1:90-959	271.1	255	https://www.orthodb.org/v10?query=60682at6656	Dual specificity phosphatase
60729at6656	Complete	hyloniscus_main_004362_t1:391-1833	589.0	403	https://www.orthodb.org/v10?query=60729at6656	beta-catenin-like protein 1
60750at6656	Complete	hyloniscus_main_001109_t1:154-3699	201.4	396	https://www.orthodb.org/v10?query=60750at6656	Ubiquitinyl hydrolase 1
60762at6656	Complete	hyloniscus_main_007977_t1:240-1388	374.1	294	https://www.orthodb.org/v10?query=60762at6656	General transcription factor IIH subunit
61081at6656	Complete	hyloniscus_main_005550_t1:437-1801	267.7	282	https://www.orthodb.org/v10?query=61081at6656	methyltransferase-like protein 17, mitochondrial
61096at6656	Complete	hyloniscus_main_006546_t1:38-1351	368.9	318	https://www.orthodb.org/v10?query=61096at6656	DNA methyltransferase 1-associated protein 1
61153at6656	Complete	hyloniscus_main_004192_t1:289-1998	609.9	460	https://www.orthodb.org/v10?query=61153at6656	Dolichyl-diphosphooligosaccharide--protein glycosyltransferase subunit 1
61180at6656	Complete	hyloniscus_main_001726_t1:531-2999	449.0	468	https://www.orthodb.org/v10?query=61180at6656	chromosome transmission fidelity protein 18 homolog
61261at6656	Complete	hyloniscus_main_003923_t1:174-1916	574.6	458	https://www.orthodb.org/v10?query=61261at6656	ATPase family AAA domain-containing protein 3
61577at6656	Complete	hyloniscus_main_005258_t1:156-1622	775.6	457	https://www.orthodb.org/v10?query=61577at6656	uncharacterized F-box/LRR-repeat protein C02F5.7 isoform X1
61612at6656	Complete	hyloniscus_main_002491_t1:236-2623	703.2	523	https://www.orthodb.org/v10?query=61612at6656	splicing factor 3A subunit 1
62010at6656	Complete	hyloniscus_main_007839_t1:232-1164	113.0	114	https://www.orthodb.org/v10?query=62010at6656	phosphorylated adapter RNA export protein
62275at6656	Complete	hyloniscus_main_003906_t1:245-1873	513.6	437	https://www.orthodb.org/v10?query=62275at6656	Mannosyltransferase
62580at6656	Complete	hyloniscus_main_006341_t1:138-1295	350.2	242	https://www.orthodb.org/v10?query=62580at6656	steroid hormone receptor ERR1 isoform X1
62678at6656	Complete	hyloniscus_main_000530_t1:1023-4907	493.8	698	https://www.orthodb.org/v10?query=62678at6656	protein xmas-2
62914at6656	Complete	hyloniscus_main_001728_t1:203-3031	461.3	487	https://www.orthodb.org/v10?query=62914at6656	protein SMG8
62979at6656	Complete	hyloniscus_main_004445_t1:129-1865	736.6	448	https://www.orthodb.org/v10?query=62979at6656	negative elongation factor B
63193at6656	Complete	hyloniscus_main_007076_t1:290-1564	522.6	329	https://www.orthodb.org/v10?query=63193at6656	protein disulfide-isomerase A6
63228at6656	Complete	hyloniscus_main_004698_t1:202-1881	581.6	437	https://www.orthodb.org/v10?query=63228at6656	dnaJ homolog subfamily C member 11
63461at6656	Missing
63923at6656	Complete	hyloniscus_main_005441_t1:213-1610	422.6	366	https://www.orthodb.org/v10?query=63923at6656	transmembrane protein 145
63924at6656	Complete	hyloniscus_main_005020_t1:116-1717	574.5	446	https://www.orthodb.org/v10?query=63924at6656	NEDD8-activating enzyme E1 regulatory subunit
64046at6656	Complete	hyloniscus_main_003629_t1:238-2175	246.8	314	https://www.orthodb.org/v10?query=64046at6656	protein Smaug homolog 1
64896at6656	Complete	hyloniscus_main_005422_t1:197-1735	399.6	377	https://www.orthodb.org/v10?query=64896at6656	transmembrane protein 161B
65490at6656	Complete	hyloniscus_main_006647_t1:9-962	246.2	257	https://www.orthodb.org/v10?query=65490at6656	FAS-associated factor 2
65508at6656	Complete	hyloniscus_main_006156_t1:438-1760	625.8	366	https://www.orthodb.org/v10?query=65508at6656	trifunctional enzyme subunit beta, mitochondrial
65532at6656	Complete	hyloniscus_main_004511_t1:281-1843	600.9	386	https://www.orthodb.org/v10?query=65532at6656	Transcription initiation factor TFIID subunit 6
65949at6656	Complete	hyloniscus_main_005674_t1:130-1443	446.4	360	https://www.orthodb.org/v10?query=65949at6656	DDB1- and CUL4-associated factor 13
66028at6656	Complete	hyloniscus_main_009538_t1:122-1165	552.2	272	https://www.orthodb.org/v10?query=66028at6656	WD40-repeat-containing domain
66229at6656	Complete	hyloniscus_main_005074_t1:101-1606	416.6	351	https://www.orthodb.org/v10?query=66229at6656	U3 small nucleolar RNA-associated protein 15 homolog
66299at6656	Complete	hyloniscus_main_008185_t1:72-1241	605.1	299	https://www.orthodb.org/v10?query=66299at6656	26S protease regulatory subunit 10B
66366at6656	Complete	hyloniscus_main_003296_t1:188-1561	490.7	346	https://www.orthodb.org/v10?query=66366at6656	3-phosphoinositide-dependent protein kinase 1
66597at6656	Complete	hyloniscus_main_005440_t1:564-2060	506.3	393	https://www.orthodb.org/v10?query=66597at6656	dnaJ homolog subfamily C member 3
66770at6656	Duplicated	hyloniscus_main_000036_t1:11250-12875	391.4	379	https://www.orthodb.org/v10?query=66770at6656	General transcription factor IIH subunit 1
66770at6656	Duplicated	hyloniscus_main_004656_t1:83-1708	391.4	379	https://www.orthodb.org/v10?query=66770at6656	General transcription factor IIH subunit 1
67113at6656	Complete	hyloniscus_main_005987_t1:139-1530	480.1	347	https://www.orthodb.org/v10?query=67113at6656	26S proteasome non-ATPase regulatory subunit 12
67166at6656	Complete	hyloniscus_main_002705_t1:92-2377	885.9	610	https://www.orthodb.org/v10?query=67166at6656	translocation protein SEC63 homolog
67191at6656	Complete	hyloniscus_main_007965_t1:233-1243	422.5	278	https://www.orthodb.org/v10?query=67191at6656	cytochrome c oxidase assembly protein COX15 homolog
67491at6656	Complete	hyloniscus_main_007818_t1:282-1493	395.4	261	https://www.orthodb.org/v10?query=67491at6656	serine/threonine-protein kinase STK11
67583at6656	Complete	hyloniscus_main_008745_t1:112-1164	300.4	243	https://www.orthodb.org/v10?query=67583at6656	geranylgeranyl transferase type-1 subunit beta
67710at6656	Complete	hyloniscus_main_000661_t1:1395-4472	670.2	687	https://www.orthodb.org/v10?query=67710at6656	DNA replication ATP-dependent helicase/nuclease DNA2
68468at6656	Complete	hyloniscus_main_007500_t1:252-1499	597.1	353	https://www.orthodb.org/v10?query=68468at6656	AP-3 complex subunit mu-1
68491at6656	Complete	hyloniscus_main_006131_t1:0-1457	488.1	352	https://www.orthodb.org/v10?query=68491at6656	tetratricopeptide repeat protein 8
68731at6656	Complete	hyloniscus_main_005850_t1:136-1596	528.8	381	https://www.orthodb.org/v10?query=68731at6656	ubiquitin carboxyl-terminal hydrolase 14
68876at6656	Complete	hyloniscus_main_006006_t1:71-1522	558.1	295	https://www.orthodb.org/v10?query=68876at6656	Methionine aminopeptidase 2
68939at6656	Complete	hyloniscus_main_002173_t1:53-2566	686.4	561	https://www.orthodb.org/v10?query=68939at6656	Zinc finger, CCCH-type
68961at6656	Complete	hyloniscus_main_008856_t1:142-1215	482.7	266	https://www.orthodb.org/v10?query=68961at6656	Ribonucleoside-diphosphate reductase subunit M2
68981at6656	Complete	hyloniscus_main_007820_t1:281-1408	259.1	295	https://www.orthodb.org/v10?query=68981at6656	sister chromatid cohesion protein DCC1
68987at6656	Complete	hyloniscus_main_008713_t1:303-1343	122.8	267	https://www.orthodb.org/v10?query=68987at6656	mannose-1-phosphate guanyltransferase alpha
69201at6656	Complete	hyloniscus_main_002744_t1:1424-3013	437.8	382	https://www.orthodb.org/v10?query=69201at6656	nitric oxide-associated protein 1
69238at6656	Complete	hyloniscus_main_007396_t1:129-1265	188.7	208	https://www.orthodb.org/v10?query=69238at6656	inositol polyphosphate 1-phosphatase
69284at6656	Missing
69394at6656	Complete	hyloniscus_main_004261_t1:278-1822	594.6	330	https://www.orthodb.org/v10?query=69394at6656	H/ACA ribonucleoprotein complex subunit 4
69403at6656	Complete	hyloniscus_main_005608_t1:156-1547	457.8	342	https://www.orthodb.org/v10?query=69403at6656	Dihydrolipoamide acetyltransferase component of pyruvate dehydrogenase complex
69742at6656	Complete	hyloniscus_main_008424_t1:156-1301	332.8	305	https://www.orthodb.org/v10?query=69742at6656	26S proteasome non-ATPase regulatory subunit 13
69897at6656	Complete	hyloniscus_main_002511_t1:253-2763	422.4	486	https://www.orthodb.org/v10?query=69897at6656	eukaryotic translation initiation factor 4 gamma 2
70078at6656	Complete	hyloniscus_main_006077_t1:438-1592	514.5	314	https://www.orthodb.org/v10?query=70078at6656	Glycylpeptide N-tetradecanoyltransferase
70201at6656	Complete	hyloniscus_main_006958_t1:94-1407	627.0	372	https://www.orthodb.org/v10?query=70201at6656	ATPase, AAA-type, conserved site
70300at6656	Complete	hyloniscus_main_010194_t1:298-1041	86.0	132	https://www.orthodb.org/v10?query=70300at6656	neugrin
70550at6656	Complete	hyloniscus_main_008796_t1:299-1249	121.4	250	https://www.orthodb.org/v10?query=70550at6656	solute carrier family 35 member E1 homolog
70663at6656	Complete	hyloniscus_main_000976_t1:344-1642	399.9	303	https://www.orthodb.org/v10?query=70663at6656	probable ATP-dependent RNA helicase DDX52
71018at6656	Complete	hyloniscus_main_005390_t1:113-1603	480.7	392	https://www.orthodb.org/v10?query=71018at6656	U4/U6 small nuclear ribonucleoprotein Prp4
71110at6656	Complete	hyloniscus_main_007421_t1:178-1434	483.1	321	https://www.orthodb.org/v10?query=71110at6656	fumarylacetoacetase
71129at6656	Complete	hyloniscus_main_005820_t1:136-1332	534.2	332	https://www.orthodb.org/v10?query=71129at6656	TRPL translocation defect protein 14 isoform X1
71199at6656	Complete	hyloniscus_main_008611_t1:182-1309	506.7	316	https://www.orthodb.org/v10?query=71199at6656	ubiquitin carboxyl-terminal hydrolase 46
71230at6656	Complete	hyloniscus_main_005356_t1:122-1249	338.7	251	https://www.orthodb.org/v10?query=71230at6656	Solute carrier family 25 member 46
71251at6656	Complete	hyloniscus_main_005808_t1:365-1831	385.5	264	https://www.orthodb.org/v10?query=71251at6656	TBC1 domain family member 22B
71483at6656	Complete	hyloniscus_main_007499_t1:14-1213	302.6	236	https://www.orthodb.org/v10?query=71483at6656	Diphosphomevalonate decarboxylase
71937at6656	Missing
72450at6656	Complete	hyloniscus_main_003425_t1:111-2072	389.5	427	https://www.orthodb.org/v10?query=72450at6656	uncharacterized protein C18orf8
72578at6656	Complete	hyloniscus_main_003903_t1:505-2136	570.9	398	https://www.orthodb.org/v10?query=72578at6656	tRNA-dihydrouridine(47) synthase
72583at6656	Complete	hyloniscus_main_004432_t1:924-2345	584.4	383	https://www.orthodb.org/v10?query=72583at6656	Vang-like protein
72586at6656	Complete	hyloniscus_main_002881_t1:809-2227	675.6	413	https://www.orthodb.org/v10?query=72586at6656	UbiB domain
72782at6656	Complete	hyloniscus_main_007825_t1:271-1476	392.0	279	https://www.orthodb.org/v10?query=72782at6656	Branched-chain-amino-acid aminotransferase
72857at6656	Complete	hyloniscus_main_003676_t1:57-1991	500.2	389	https://www.orthodb.org/v10?query=72857at6656	WD40-repeat-containing domain
73084at6656	Complete	hyloniscus_main_006444_t1:163-1440	533.0	334	https://www.orthodb.org/v10?query=73084at6656	Eukaryotic translation initiation factor 3 subunit E
73301at6656	Complete	hyloniscus_main_005008_t1:189-1799	632.7	409	https://www.orthodb.org/v10?query=73301at6656	Eukaryotic translation initiation factor 3 subunit L
73455at6656	Complete	hyloniscus_main_003111_t1:103-2220	713.3	537	https://www.orthodb.org/v10?query=73455at6656	cactin
73456at6656	Complete	hyloniscus_main_003380_t1:140-2095	605.8	469	https://www.orthodb.org/v10?query=73456at6656	Amyloidogenic glycoprotein
73547at6656	Complete	hyloniscus_main_006823_t1:101-901	99.4	176	https://www.orthodb.org/v10?query=73547at6656	Cell cycle checkpoint control protein
74030at6656	Complete	hyloniscus_main_002257_t1:39-2528	270.6	517	https://www.orthodb.org/v10?query=74030at6656	anaphase-promoting complex subunit 5
74384at6656	Complete	hyloniscus_main_005319_t1:181-1659	530.6	415	https://www.orthodb.org/v10?query=74384at6656	pyruvate dehydrogenase
74655at6656	Complete	hyloniscus_main_005410_t1:80-1546	529.3	372	https://www.orthodb.org/v10?query=74655at6656	EGF domain-specific O-linked N-acetylglucosamine transferase
74692at6656	Complete	hyloniscus_main_003735_t1:48-1919	543.2	556	https://www.orthodb.org/v10?query=74692at6656	glycosylphosphatidylinositol anchor attachment 1 protein
74836at6656	Complete	hyloniscus_main_009461_t1:127-1149	332.2	262	https://www.orthodb.org/v10?query=74836at6656	twinfilin
75692at6656	Complete	hyloniscus_main_008593_t1:54-1175	487.1	304	https://www.orthodb.org/v10?query=75692at6656	SWI/SNF-related matrix-associated actin-dependent regulator of chromatin subfamily B member 1
75704at6656	Complete	hyloniscus_main_007744_t1:55-1224	466.1	295	https://www.orthodb.org/v10?query=75704at6656	phosphorylase b kinase gamma catalytic chain, skeletal muscle/heart isoform isoform X1
75764at6656	Complete	hyloniscus_main_003747_t1:65-1993	555.1	443	https://www.orthodb.org/v10?query=75764at6656	D-glucuronyl C5-epimerase
75982at6656	Complete	hyloniscus_main_006694_t1:202-1254	302.1	304	https://www.orthodb.org/v10?query=75982at6656	protein Peter pan
76308at6656	Complete	hyloniscus_main_009204_t1:835-1881	380.8	285	https://www.orthodb.org/v10?query=76308at6656	Methylthioribose-1-phosphate isomerase
76342at6656	Complete	hyloniscus_main_009290_t1:125-847	348.6	185	https://www.orthodb.org/v10?query=76342at6656	stomatin-like protein 2, mitochondrial
76573at6656	Complete	hyloniscus_main_008016_t1:357-1301	232.6	228	https://www.orthodb.org/v10?query=76573at6656	threonine aspartase 1
76745at6656	Complete	hyloniscus_main_008205_t1:61-1209	250.1	236	https://www.orthodb.org/v10?query=76745at6656	tRNA (cytosine(38)-C(5))-methyltransferase
76812at6656	Fragmented	hyloniscus_main_026303_t1:3-413	195.2	125	https://www.orthodb.org/v10?query=76812at6656	vesicular inhibitory amino acid transporter
77197at6656	Missing
77688at6656	Complete	hyloniscus_main_002302_t1:115-2187	546.7	444	https://www.orthodb.org/v10?query=77688at6656	Autophagy-related protein 9
77770at6656	Complete	hyloniscus_main_004709_t1:132-1802	173.8	128	https://www.orthodb.org/v10?query=77770at6656	Wiskott-Aldrich syndrome protein family member 3
77883at6656	Complete	hyloniscus_main_005697_t1:190-1515	397.5	372	https://www.orthodb.org/v10?query=77883at6656	bystin
77976at6656	Complete	hyloniscus_main_009203_t1:69-1109	487.9	279	https://www.orthodb.org/v10?query=77976at6656	dnaJ homolog subfamily B member 11
77987at6656	Complete	hyloniscus_main_007290_t1:156-1301	420.8	312	https://www.orthodb.org/v10?query=77987at6656	Palmitoyltransferase
78110at6656	Complete	hyloniscus_main_008739_t1:113-1156	385.1	237	https://www.orthodb.org/v10?query=78110at6656	probable deoxyhypusine synthase
78202at6656	Complete	hyloniscus_main_008070_t1:35-1216	422.1	302	https://www.orthodb.org/v10?query=78202at6656	actin-related protein 6
78254at6656	Complete	hyloniscus_main_009547_t1:247-1284	356.9	220	https://www.orthodb.org/v10?query=78254at6656	cyclin-Y
78695at6656	Complete	hyloniscus_main_007333_t1:430-1662	371.1	320	https://www.orthodb.org/v10?query=78695at6656	phosphatidylinositol glycan anchor biosynthesis class U protein
78758at6656	Fragmented	hyloniscus_main_034080_t1:161-340	47.8	51	https://www.orthodb.org/v10?query=78758at6656	Nicalin
78777at6656	Complete	hyloniscus_main_010941_t1:154-1068	337.3	260	https://www.orthodb.org/v10?query=78777at6656	ELMO domain-containing protein 2
78844at6656	Complete	hyloniscus_main_003930_t1:428-1501	196.2	139	https://www.orthodb.org/v10?query=78844at6656	Transcription factor AP-4
78854at6656	Complete	hyloniscus_main_006258_t1:238-1446	461.9	324	https://www.orthodb.org/v10?query=78854at6656	lethal(2)neighbour of Tid protein
78919at6656	Complete	hyloniscus_main_008717_t1:431-1342	330.3	241	https://www.orthodb.org/v10?query=78919at6656	COP9 signalosome complex subunit 6
78921at6656	Complete	hyloniscus_main_010506_t1:138-1085	316.9	233	https://www.orthodb.org/v10?query=78921at6656	Golgi to ER traffic protein 4 homolog
78947at6656	Complete	hyloniscus_main_009785_t1:166-1065	298.2	223	https://www.orthodb.org/v10?query=78947at6656	28S ribosomal protein S35, mitochondrial
78968at6656	Complete	hyloniscus_main_008040_t1:74-1261	341.5	263	https://www.orthodb.org/v10?query=78968at6656	Inhibitor of growth protein
79241at6656	Complete	hyloniscus_main_009132_t1:262-1236	471.3	269	https://www.orthodb.org/v10?query=79241at6656	replication factor C subunit 2
79377at6656	Complete	hyloniscus_main_009952_t1:49-996	472.8	280	https://www.orthodb.org/v10?query=79377at6656	replication factor C subunit 5
79915at6656	Complete	hyloniscus_main_010249_t1:97-1026	313.6	247	https://www.orthodb.org/v10?query=79915at6656	target of rapamycin complex subunit lst8
79993at6656	Missing
80067at6656	Missing
80294at6656	Complete	hyloniscus_main_004783_t1:70-1704	381.5	405	https://www.orthodb.org/v10?query=80294at6656	F-box only protein 42
80317at6656	Complete	hyloniscus_main_005378_t1:179-1729	526.2	372	https://www.orthodb.org/v10?query=80317at6656	Coatomer subunit delta
80348at6656	Missing
80689at6656	Complete	hyloniscus_main_003871_t1:1157-2896	464.5	293	https://www.orthodb.org/v10?query=80689at6656	poly(U)-binding-splicing factor half pint isoform X1
80693at6656	Missing
80948at6656	Missing
81292at6656	Complete	hyloniscus_main_010300_t1:140-1069	345.9	247	https://www.orthodb.org/v10?query=81292at6656	solute carrier family 25 member 44
81307at6656	Complete	hyloniscus_main_009619_t1:121-2768	402.5	283	https://www.orthodb.org/v10?query=81307at6656	Probable cytosolic iron-sulfur protein assembly protein Ciao1
81406at6656	Complete	hyloniscus_main_004475_t1:143-1864	462.6	369	https://www.orthodb.org/v10?query=81406at6656	ran GTPase-activating protein 1
81413at6656	Complete	hyloniscus_main_004005_t1:492-1937	244.8	218	https://www.orthodb.org/v10?query=81413at6656	origin recognition complex subunit 2
81423at6656	Fragmented	hyloniscus_main_022894_t1:32-379	177.3	111	https://www.orthodb.org/v10?query=81423at6656	CIDE-N domain
81650at6656	Complete	hyloniscus_main_009218_t1:51-1040	500.2	272	https://www.orthodb.org/v10?query=81650at6656	COP9 signalosome complex subunit 5
81703at6656	Complete	hyloniscus_main_006305_t1:170-1513	544.0	375	https://www.orthodb.org/v10?query=81703at6656	Golgi pH regulator
81708at6656	Complete	hyloniscus_main_005150_t1:305-1705	465.6	337	https://www.orthodb.org/v10?query=81708at6656	Golgi resident protein GCP60
81919at6656	Complete	hyloniscus_main_009214_t1:92-1147	380.4	280	https://www.orthodb.org/v10?query=81919at6656	GDP-fucose transporter 1
81950at6656	Complete	hyloniscus_main_007910_t1:32-1219	376.0	258	https://www.orthodb.org/v10?query=81950at6656	UDP-N-acetylglucosamine--dolichyl-phosphate N-acetylglucosaminephosphotransferase
83102at6656	Complete	hyloniscus_main_011276_t1:117-986	382.3	239	https://www.orthodb.org/v10?query=83102at6656	Arp2/3 complex 34 kDa subunit
83164at6656	Complete	hyloniscus_main_005994_t1:110-1555	573.4	305	https://www.orthodb.org/v10?query=83164at6656	pre-mRNA-splicing factor RBM22
83303at6656	Complete	hyloniscus_main_008628_t1:159-1274	411.3	282	https://www.orthodb.org/v10?query=83303at6656	Actin-related protein 2/3 complex subunit
83350at6656	Complete	hyloniscus_main_005998_t1:91-1515	429.4	360	https://www.orthodb.org/v10?query=83350at6656	pyridine nucleotide-disulfide oxidoreductase domain-containing protein 1
83372at6656	Complete	hyloniscus_main_003495_t1:79-1923	448.3	413	https://www.orthodb.org/v10?query=83372at6656	dolichyl-diphosphooligosaccharide--protein glycosyltransferase subunit 2
83376at6656	Complete	hyloniscus_main_003478_t1:87-2093	521.3	487	https://www.orthodb.org/v10?query=83376at6656	methyltransferase-like protein 13
83613at6656	Complete	hyloniscus_main_009511_t1:106-1146	321.3	250	https://www.orthodb.org/v10?query=83613at6656	presenilins-associated rhomboid-like protein, mitochondrial
83673at6656	Complete	hyloniscus_main_004917_t1:74-1597	357.0	353	https://www.orthodb.org/v10?query=83673at6656	probable ATP-dependent RNA helicase DDX28
83755at6656	Complete	hyloniscus_main_009396_t1:100-1143	402.6	255	https://www.orthodb.org/v10?query=83755at6656	U5 small nuclear ribonucleoprotein 40 kDa protein
83765at6656	Complete	hyloniscus_main_012874_t1:362-1093	110.4	84	https://www.orthodb.org/v10?query=83765at6656	Insect cuticle protein
84028at6656	Complete	hyloniscus_main_001532_t1:190-1482	260.8	251	https://www.orthodb.org/v10?query=84028at6656	Rho GTPase-activating protein 19
84097at6656	Complete	hyloniscus_main_008111_t1:86-1207	284.0	261	https://www.orthodb.org/v10?query=84097at6656	NADH dehydrogenase
84149at6656	Complete	hyloniscus_main_009868_t1:67-1071	361.6	271	https://www.orthodb.org/v10?query=84149at6656	cyclin-H
84169at6656	Complete	hyloniscus_main_010881_t1:143-1075	479.3	246	https://www.orthodb.org/v10?query=84169at6656	26S proteasome non-ATPase regulatory subunit 14
84422at6656	Complete	hyloniscus_main_010323_t1:81-1058	316.1	234	https://www.orthodb.org/v10?query=84422at6656	Methyltransferase-like protein
84576at6656	Complete	hyloniscus_main_011157_t1:310-1200	432.5	238	https://www.orthodb.org/v10?query=84576at6656	ras-related GTP-binding protein A
84819at6656	Complete	hyloniscus_main_004807_t1:391-1770	510.4	312	https://www.orthodb.org/v10?query=84819at6656	Presenilin
84925at6656	Complete	hyloniscus_main_009543_t1:35-1060	131.5	203	https://www.orthodb.org/v10?query=84925at6656	diphthine methyltransferase
85103at6656	Complete	hyloniscus_main_007004_t1:360-1637	554.4	385	https://www.orthodb.org/v10?query=85103at6656	Leucine-rich repeat
85509at6656	Complete	hyloniscus_main_005876_t1:147-1589	337.8	295	https://www.orthodb.org/v10?query=85509at6656	ADP-ribosylation factor GTPase-activating protein 1
85574at6656	Fragmented	hyloniscus_main_014814_t1:278-868	64.5	158	https://www.orthodb.org/v10?query=85574at6656	bifunctional coenzyme A synthase
85680at6656	Complete	hyloniscus_main_007297_t1:99-1316	309.2	291	https://www.orthodb.org/v10?query=85680at6656	trafficking protein particle complex subunit 13
85810at6656	Complete	hyloniscus_main_009230_t1:42-1106	484.9	313	https://www.orthodb.org/v10?query=85810at6656	replication factor C subunit 3
86262at6656	Complete	hyloniscus_main_003924_t1:97-1935	303.8	423	https://www.orthodb.org/v10?query=86262at6656	peptide-N(4)-(N-acetyl-beta- glucosaminyl)asparagine amidase
86318at6656	Complete	hyloniscus_main_007601_t1:17-1234	370.6	305	https://www.orthodb.org/v10?query=86318at6656	DNA primase
86488at6656	Complete	hyloniscus_main_008392_t1:0-1253	391.9	300	https://www.orthodb.org/v10?query=86488at6656	SH2 domain
86654at6656	Complete	hyloniscus_main_005417_t1:41-1573	434.9	364	https://www.orthodb.org/v10?query=86654at6656	activating signal cointegrator 1
86715at6656	Complete	hyloniscus_main_007889_t1:18-1082	168.8	251	https://www.orthodb.org/v10?query=86715at6656	syntaxin-18
86889at6656	Duplicated	hyloniscus_main_003033_t1:2979-3920	232.5	247	https://www.orthodb.org/v10?query=86889at6656	alpha-2-macroglobulin receptor-associated protein
86889at6656	Duplicated	hyloniscus_main_008804_t1:163-1104	232.5	247	https://www.orthodb.org/v10?query=86889at6656	alpha-2-macroglobulin receptor-associated protein
86930at6656	Complete	hyloniscus_main_002594_t1:36-1613	278.3	337	https://www.orthodb.org/v10?query=86930at6656	ras association domain-containing protein 8
87014at6656	Complete	hyloniscus_main_009745_t1:236-1240	442.2	261	https://www.orthodb.org/v10?query=87014at6656	protein Mo25
87089at6656	Complete	hyloniscus_main_006708_t1:85-1377	316.5	311	https://www.orthodb.org/v10?query=87089at6656	Williams-Beuren syndrome chromosomal region 16 protein homolog
87103at6656	Complete	hyloniscus_main_004471_t1:772-2463	195.7	180	https://www.orthodb.org/v10?query=87103at6656	Nuclear hormone receptor
87114at6656	Complete	hyloniscus_main_003843_t1:66-1934	420.6	396	https://www.orthodb.org/v10?query=87114at6656	glutathione S-transferase C-terminal domain-containing protein homolog
87139at6656	Complete	hyloniscus_main_004103_t1:370-1827	415.6	354	https://www.orthodb.org/v10?query=87139at6656	BRCA1-associated protein
87142at6656	Complete	hyloniscus_main_010198_t1:157-1047	396.7	246	https://www.orthodb.org/v10?query=87142at6656	dolichyl-phosphate beta-glucosyltransferase
87527at6656	Complete	hyloniscus_main_011947_t1:187-996	320.3	226	https://www.orthodb.org/v10?query=87527at6656	Leucine-rich repeat
87575at6656	Complete	hyloniscus_main_010614_t1:97-1065	316.1	252	https://www.orthodb.org/v10?query=87575at6656	protein phosphatase 1 regulatory subunit 7
87695at6656	Complete	hyloniscus_main_004790_t1:242-1852	167.6	307	https://www.orthodb.org/v10?query=87695at6656	protein AATF
87728at6656	Complete	hyloniscus_main_008294_t1:191-1147	445.2	261	https://www.orthodb.org/v10?query=87728at6656	Cytoplasmic tRNA 2-thiolation protein 1
87910at6656	Duplicated	hyloniscus_main_009698_t1:150-1172	452.8	306	https://www.orthodb.org/v10?query=87910at6656	protein FAM50 homolog
87910at6656	Duplicated	hyloniscus_main_006246_t1:1476-2542	447.3	305	https://www.orthodb.org/v10?query=87910at6656	protein FAM50 homolog
87928at6656	Complete	hyloniscus_main_008895_t1:51-1139	506.3	292	https://www.orthodb.org/v10?query=87928at6656	MAP kinase-activated protein kinase 2
87933at6656	Complete	hyloniscus_main_007888_t1:68-1261	316.9	295	https://www.orthodb.org/v10?query=87933at6656	RAB6A-GEF complex partner protein 2
88051at6656	Complete	hyloniscus_main_015715_t1:133-702	183.3	141	https://www.orthodb.org/v10?query=88051at6656	Protein N-terminal glutamine amidohydrolase
88711at6656	Complete	hyloniscus_main_003998_t1:219-2000	578.7	437	https://www.orthodb.org/v10?query=88711at6656	dnaJ homolog subfamily C member 2
89064at6656	Complete	hyloniscus_main_009730_t1:179-1042	332.3	199	https://www.orthodb.org/v10?query=89064at6656	BTB/POZ domain-containing adapter for CUL3-mediated RhoA degradation protein 3
89153at6656	Complete	hyloniscus_main_005633_t1:481-1953	461.3	392	https://www.orthodb.org/v10?query=89153at6656	Alpha-1,3-glucosyltransferase
89677at6656	Complete	hyloniscus_main_006488_t1:522-1541	280.6	225	https://www.orthodb.org/v10?query=89677at6656	syntaxin-5
89713at6656	Complete	hyloniscus_main_004831_t1:91-1725	309.9	230	https://www.orthodb.org/v10?query=89713at6656	Serine/threonine-protein kinase RIO2
89810at6656	Complete	hyloniscus_main_009078_t1:114-1100	203.7	182	https://www.orthodb.org/v10?query=89810at6656	S-adenosylmethionine decarboxylase proenzyme
89840at6656	Complete	hyloniscus_main_006405_t1:183-1547	253.0	274	https://www.orthodb.org/v10?query=89840at6656	prolactin regulatory element-binding protein
89864at6656	Complete	hyloniscus_main_005989_t1:91-1503	434.5	440	https://www.orthodb.org/v10?query=89864at6656	microfibrillar-associated protein 1
90126at6656	Fragmented	hyloniscus_main_005367_t1:6-842	147.6	171	https://www.orthodb.org/v10?query=90126at6656	CDP-diacylglycerol--glycerol-3-phosphate 3-phosphatidyltransferase
90322at6656	Complete	hyloniscus_main_006079_t1:153-1517	490.0	426	https://www.orthodb.org/v10?query=90322at6656	tRNA (guanine(37)-N1)-methyltransferase
90580at6656	Complete	hyloniscus_main_007179_t1:91-1173	494.6	289	https://www.orthodb.org/v10?query=90580at6656	ras-related GTP-binding protein C
90600at6656	Complete	hyloniscus_main_010179_t1:116-1039	159.5	249	https://www.orthodb.org/v10?query=90600at6656	hsp70-binding protein 1
90822at6656	Complete	hyloniscus_main_011986_t1:219-902	223.7	179	https://www.orthodb.org/v10?query=90822at6656	SURF1-like protein
90928at6656	Complete	hyloniscus_main_003442_t1:83-2068	230.7	207	https://www.orthodb.org/v10?query=90928at6656	suppressor APC domain-containing protein 2
90931at6656	Complete	hyloniscus_main_007303_t1:81-1355	556.7	341	https://www.orthodb.org/v10?query=90931at6656	elongation factor 1-gamma
91002at6656	Complete	hyloniscus_main_011261_t1:130-1011	450.6	257	https://www.orthodb.org/v10?query=91002at6656	60S ribosomal protein L5
91005at6656	Complete	hyloniscus_main_004218_t1:120-1712	526.9	442	https://www.orthodb.org/v10?query=91005at6656	Conserved oligomeric Golgi complex subunit 8
91022at6656	Complete	hyloniscus_main_010235_t1:45-1001	264.7	260	https://www.orthodb.org/v10?query=91022at6656	CDK-activating kinase assembly factor MAT1
91313at6656	Complete	hyloniscus_main_012438_t1:154-870	189.2	180	https://www.orthodb.org/v10?query=91313at6656	ATP synthase mitochondrial F1 complex assembly factor 2
91418at6656	Complete	hyloniscus_main_013737_t1:134-838	216.0	186	https://www.orthodb.org/v10?query=91418at6656	Repressor of RNA polymerase III transcription MAF1
91468at6656	Complete	hyloniscus_main_007788_t1:266-1360	392.8	290	https://www.orthodb.org/v10?query=91468at6656	Palmitoyltransferase
91933at6656	Complete	hyloniscus_main_003819_t1:60-1943	363.9	292	https://www.orthodb.org/v10?query=91933at6656	RNA-binding protein NOB1
91946at6656	Complete	hyloniscus_main_004577_t1:408-1700	307.5	255	https://www.orthodb.org/v10?query=91946at6656	monocarboxylate transporter 10 isoform X1
92167at6656	Complete	hyloniscus_main_011742_t1:126-968	346.6	259	https://www.orthodb.org/v10?query=92167at6656	39S ribosomal protein L15, mitochondrial
92184at6656	Complete	hyloniscus_main_005664_t1:131-1270	438.7	243	https://www.orthodb.org/v10?query=92184at6656	vacuolar protein sorting-associated protein 26B-like
92420at6656	Complete	hyloniscus_main_003470_t1:304-2250	387.5	469	https://www.orthodb.org/v10?query=92420at6656	Signal recognition particle subunit SRP72
92576at6656	Complete	hyloniscus_main_005666_t1:348-1520	455.8	351	https://www.orthodb.org/v10?query=92576at6656	Coiled-coil domain-containing protein 47
92777at6656	Complete	hyloniscus_main_011946_t1:80-937	212.7	204	https://www.orthodb.org/v10?query=92777at6656	Inhibitor of growth protein
92854at6656	Complete	hyloniscus_main_005460_t1:126-1448	418.3	356	https://www.orthodb.org/v10?query=92854at6656	dnaJ homolog subfamily C member 1-like
93061at6656	Complete	hyloniscus_main_011014_t1:331-1206	211.2	230	https://www.orthodb.org/v10?query=93061at6656	translation initiation factor eIF-2B subunit alpha
93085at6656	Complete	hyloniscus_main_009875_t1:184-1119	463.7	267	https://www.orthodb.org/v10?query=93085at6656	eukaryotic translation initiation factor 2 subunit 1
93152at6656	Complete	hyloniscus_main_004098_t1:116-1567	439.5	337	https://www.orthodb.org/v10?query=93152at6656	Bardet-Biedl syndrome 4 protein homolog
93168at6656	Complete	hyloniscus_main_003263_t1:245-2311	159.5	267	https://www.orthodb.org/v10?query=93168at6656	Ubiquitin-associated domain
93408at6656	Complete	hyloniscus_main_000930_t1:79-891	356.4	210	https://www.orthodb.org/v10?query=93408at6656	zinc finger protein 330 homolog
93432at6656	Complete	hyloniscus_main_007538_t1:166-1326	382.9	309	https://www.orthodb.org/v10?query=93432at6656	macrophage erythroblast attacher
93483at6656	Complete	hyloniscus_main_003626_t1:238-2070	402.6	392	https://www.orthodb.org/v10?query=93483at6656	protein PTCD3 homolog, mitochondrial
93507at6656	Complete	hyloniscus_main_005293_t1:264-1505	207.0	205	https://www.orthodb.org/v10?query=93507at6656	GTPase Era, mitochondrial
93535at6656	Complete	hyloniscus_main_007650_t1:89-1183	271.6	271	https://www.orthodb.org/v10?query=93535at6656	Ribosome biogenesis regulatory protein
93797at6656	Complete	hyloniscus_main_011334_t1:305-994	299.4	170	https://www.orthodb.org/v10?query=93797at6656	Cytochrome c heme lyase
94054at6656	Complete	hyloniscus_main_006649_t1:128-1423	188.7	175	https://www.orthodb.org/v10?query=94054at6656	acylglycerol kinase, mitochondrial
94238at6656	Complete	hyloniscus_main_011991_t1:49-897	82.0	142	https://www.orthodb.org/v10?query=94238at6656	checkpoint protein HUS1
94263at6656	Complete	hyloniscus_main_006898_t1:136-921	66.2	119	https://www.orthodb.org/v10?query=94263at6656	seipin
94304at6656	Complete	hyloniscus_main_007862_t1:159-1337	550.8	312	https://www.orthodb.org/v10?query=94304at6656	ubiquitin-like modifier-activating enzyme 5
94473at6656	Complete	hyloniscus_main_006274_t1:355-1533	343.2	272	https://www.orthodb.org/v10?query=94473at6656	Ribosomal protein S5
94476at6656	Complete	hyloniscus_main_006325_t1:55-1458	400.9	347	https://www.orthodb.org/v10?query=94476at6656	Iron hydrogenase
94842at6656	Complete	hyloniscus_main_012510_t1:387-1211	363.7	218	https://www.orthodb.org/v10?query=94842at6656	DNA-directed RNA polymerase II subunit RPB3
94878at6656	Complete	hyloniscus_main_009506_t1:128-1036	399.4	237	https://www.orthodb.org/v10?query=94878at6656	26S proteasome non-ATPase regulatory subunit 7
95028at6656	Duplicated	hyloniscus_main_000157_t1:7968-8984	340.8	246	https://www.orthodb.org/v10?query=95028at6656	SAGA-associated factor 29
95028at6656	Duplicated	hyloniscus_main_009451_t1:127-1143	340.2	215	https://www.orthodb.org/v10?query=95028at6656	SAGA-associated factor 29
95089at6656	Complete	hyloniscus_main_007735_t1:115-1335	222.3	300	https://www.orthodb.org/v10?query=95089at6656	dynactin subunit 2
95294at6656	Complete	hyloniscus_main_010691_t1:224-985	267.2	181	https://www.orthodb.org/v10?query=95294at6656	protein SCO1 homolog, mitochondrial
95524at6656	Complete	hyloniscus_main_009705_t1:103-1107	328.6	244	https://www.orthodb.org/v10?query=95524at6656	8-oxo-dGDP phosphatase NUDT18
96251at6656	Complete	hyloniscus_main_013426_t1:72-773	235.3	179	https://www.orthodb.org/v10?query=96251at6656	ribose-5-phosphate isomerase
96444at6656	Complete	hyloniscus_main_011448_t1:220-972	278.0	200	https://www.orthodb.org/v10?query=96444at6656	39S ribosomal protein L4, mitochondrial
96569at6656	Complete	hyloniscus_main_010354_t1:86-1012	343.0	223	https://www.orthodb.org/v10?query=96569at6656	deoxyribose-phosphate aldolase
96592at6656	Complete	hyloniscus_main_010175_t1:207-1181	385.8	265	https://www.orthodb.org/v10?query=96592at6656	Eukaryotic translation initiation factor 3 subunit I
96601at6656	Complete	hyloniscus_main_010029_t1:155-1138	465.8	278	https://www.orthodb.org/v10?query=96601at6656	geranylgeranyl transferase type-2 subunit beta
96956at6656	Complete	hyloniscus_main_007973_t1:128-1321	430.4	319	https://www.orthodb.org/v10?query=96956at6656	PCI domain-containing protein 2
96971at6656	Complete	hyloniscus_main_006058_t1:381-1649	326.0	337	https://www.orthodb.org/v10?query=96971at6656	Ribosome biogenesis protein WDR12 homolog
97225at6656	Complete	hyloniscus_main_003936_t1:262-1956	287.6	420	https://www.orthodb.org/v10?query=97225at6656	nucleolar protein 9
97492at6656	Complete	hyloniscus_main_013606_t1:100-861	330.7	200	https://www.orthodb.org/v10?query=97492at6656	Proteasome subunit alpha type
97749at6656	Complete	hyloniscus_main_002137_t1:73-2655	454.6	571	https://www.orthodb.org/v10?query=97749at6656	GC-rich sequence DNA-binding factor
97763at6656	Complete	hyloniscus_main_006384_t1:148-1416	317.5	316	https://www.orthodb.org/v10?query=97763at6656	major facilitator superfamily domain-containing protein 10
97865at6656	Missing
98066at6656	Complete	hyloniscus_main_007646_t1:192-1211	332.3	257	https://www.orthodb.org/v10?query=98066at6656	evolutionarily conserved signaling intermediate in Toll pathway, mitochondrial
98251at6656	Complete	hyloniscus_main_013683_t1:176-919	413.3	223	https://www.orthodb.org/v10?query=98251at6656	F-box/SPRY domain-containing protein 1
98544at6656	Missing
98620at6656	Complete	hyloniscus_main_008473_t1:41-1111	353.8	249	https://www.orthodb.org/v10?query=98620at6656	replication factor C subunit 4
98725at6656	Duplicated	hyloniscus_main_002493_t1:255-2498	559.6	493	https://www.orthodb.org/v10?query=98725at6656	peroxisome assembly factor 2
98725at6656	Duplicated	hyloniscus_main_002208_t1:447-2447	505.9	514	https://www.orthodb.org/v10?query=98725at6656	peroxisome assembly factor 2
98755at6656	Missing
98821at6656	Complete	hyloniscus_main_005332_t1:172-1665	326.6	273	https://www.orthodb.org/v10?query=98821at6656	tRNA (guanine(10)-N2)-methyltransferase homolog
98845at6656	Complete	hyloniscus_main_014328_t1:54-776	314.3	187	https://www.orthodb.org/v10?query=98845at6656	Proteasome subunit alpha type
98927at6656	Complete	hyloniscus_main_012136_t1:403-969	222.4	172	https://www.orthodb.org/v10?query=98927at6656	tRNA methyltransferase 10 homolog A
98948at6656	Complete	hyloniscus_main_007216_t1:82-1365	343.5	323	https://www.orthodb.org/v10?query=98948at6656	general transcription factor IIE subunit 1
99204at6656	Complete	hyloniscus_main_012375_t1:96-791	177.7	169	https://www.orthodb.org/v10?query=99204at6656	39S ribosomal protein L9, mitochondrial
99270at6656	Complete	hyloniscus_main_008580_t1:255-1175	406.3	243	https://www.orthodb.org/v10?query=99270at6656	polymerase delta-interacting protein 2
99307at6656	Complete	hyloniscus_main_008445_t1:119-1261	546.1	312	https://www.orthodb.org/v10?query=99307at6656	Flap endonuclease 1
99377at6656	Complete	hyloniscus_main_011465_t1:261-929	265.9	179	https://www.orthodb.org/v10?query=99377at6656	28S ribosomal protein S2, mitochondrial
99519at6656	Complete	hyloniscus_main_005638_t1:162-1166	520.0	303	https://www.orthodb.org/v10?query=99519at6656	60S ribosomal protein L4
99625at6656	Complete	hyloniscus_main_009774_t1:117-1064	361.0	250	https://www.orthodb.org/v10?query=99625at6656	KRR1 small subunit processome component
99998at6656	Complete	hyloniscus_main_008742_t1:81-1115	176.0	222	https://www.orthodb.org/v10?query=99998at6656	protein prenyltransferase alpha subunit repeat-containing protein 1
100070at6656	Complete	hyloniscus_main_012699_t1:289-930	175.0	158	https://www.orthodb.org/v10?query=100070at6656	N-acetylglucosaminyl-phosphatidylinositol de-N-acetylase
100136at6656	Complete	hyloniscus_main_010497_t1:123-1040	384.5	236	https://www.orthodb.org/v10?query=100136at6656	rRNA adenine N(6)-methyltransferase
100216at6656	Complete	hyloniscus_main_007341_t1:238-1503	248.5	244	https://www.orthodb.org/v10?query=100216at6656	tRNA (adenine(58)-N(1))-methyltransferase non-catalytic subunit TRM6
100227at6656	Complete	hyloniscus_main_005211_t1:332-1765	159.8	339	https://www.orthodb.org/v10?query=100227at6656	dolichol kinase
100296at6656	Complete	hyloniscus_main_012761_t1:194-931	274.5	212	https://www.orthodb.org/v10?query=100296at6656	Ubiquitin thioesterase
100612at6656	Complete	hyloniscus_main_013851_t1:190-939	191.2	178	https://www.orthodb.org/v10?query=100612at6656	UPF0568 protein C14orf166 homolog
100664at6656	Complete	hyloniscus_main_008370_t1:281-874	324.6	173	https://www.orthodb.org/v10?query=100664at6656	Pre-mRNA-splicing factor 38B
100673at6656	Complete	hyloniscus_main_009980_t1:43-984	338.4	271	https://www.orthodb.org/v10?query=100673at6656	protein farnesyltransferase/geranylgeranyltransferase type-1 subunit alpha
100760at6656	Complete	hyloniscus_main_011599_t1:316-990	172.0	168	https://www.orthodb.org/v10?query=100760at6656	Cytochrome b5-like heme/steroid binding domain
101349at6656	Complete	hyloniscus_main_008425_t1:334-1479	362.7	197	https://www.orthodb.org/v10?query=101349at6656	SH3 domain
101359at6656	Complete	hyloniscus_main_007002_t1:166-1419	404.2	351	https://www.orthodb.org/v10?query=101359at6656	beclin-1-like protein
101491at6656	Missing
101531at6656	Complete	hyloniscus_main_006640_t1:131-1444	219.9	294	https://www.orthodb.org/v10?query=101531at6656	vacuolar fusion protein CCZ1 homolog
101621at6656	Complete	hyloniscus_main_011559_t1:60-947	365.2	237	https://www.orthodb.org/v10?query=101621at6656	protein MEMO1
101727at6656	Complete	hyloniscus_main_014149_t1:107-817	304.5	193	https://www.orthodb.org/v10?query=101727at6656	tRNA (guanine-N(7)-)-methyltransferase
101761at6656	Complete	hyloniscus_main_013747_t1:207-965	91.8	77	https://www.orthodb.org/v10?query=101761at6656	Zinc finger C4H2 domain-containing protein
101767at6656	Duplicated	hyloniscus_main_002920_t1:2212-3105	242.1	226	https://www.orthodb.org/v10?query=101767at6656	Down syndrome critical region protein 3 homolog
101767at6656	Duplicated	hyloniscus_main_011417_t1:1-753	221.1	211	https://www.orthodb.org/v10?query=101767at6656	Down syndrome critical region protein 3 homolog
101829at6656	Complete	hyloniscus_main_009739_t1:152-1159	293.7	208	https://www.orthodb.org/v10?query=101829at6656	protein FAM76A
101886at6656	Complete	hyloniscus_main_013453_t1:54-803	401.0	227	https://www.orthodb.org/v10?query=101886at6656	Ribosomal protein L2
102321at6656	Complete	hyloniscus_main_008648_t1:59-1138	359.5	274	https://www.orthodb.org/v10?query=102321at6656	GPN-loop GTPase 1
102714at6656	Complete	hyloniscus_main_004443_t1:37-1601	251.4	275	https://www.orthodb.org/v10?query=102714at6656	Asparagine synthetase domain-containing protein 1
102770at6656	Complete	hyloniscus_main_012379_t1:7-816	473.1	232	https://www.orthodb.org/v10?query=102770at6656	F-actin-capping protein subunit beta
103125at6656	Complete	hyloniscus_main_007225_t1:1565-2524	342.6	218	https://www.orthodb.org/v10?query=103125at6656	39S ribosomal protein L3, mitochondrial
103207at6656	Complete	hyloniscus_main_012919_t1:98-862	300.2	194	https://www.orthodb.org/v10?query=103207at6656	pre-mRNA-splicing factor ISY1 homolog
103479at6656	Complete	hyloniscus_main_012035_t1:535-1371	213.2	164	https://www.orthodb.org/v10?query=103479at6656	protein unc-50 homolog
103590at6656	Complete	hyloniscus_main_004909_t1:69-1667	215.6	245	https://www.orthodb.org/v10?query=103590at6656	rabenosyn-5
103747at6656	Complete	hyloniscus_main_005652_t1:10-1419	284.5	399	https://www.orthodb.org/v10?query=103747at6656	Stress-activated map kinase-interacting protein 1
103749at6656	Complete	hyloniscus_main_006540_t1:86-1444	416.3	361	https://www.orthodb.org/v10?query=103749at6656	WD40-repeat-containing domain
103752at6656	Complete	hyloniscus_main_006857_t1:89-1387	430.8	337	https://www.orthodb.org/v10?query=103752at6656	COP9 signalosome complex subunit 3
103908at6656	Complete	hyloniscus_main_008298_t1:187-1305	371.8	298	https://www.orthodb.org/v10?query=103908at6656	Eukaryotic translation initiation factor 3 subunit M
103914at6656	Complete	hyloniscus_main_008957_t1:223-1269	367.1	289	https://www.orthodb.org/v10?query=103914at6656	carnosine N-methyltransferase
104063at6656	Complete	hyloniscus_main_008626_t1:384-1280	235.7	201	https://www.orthodb.org/v10?query=104063at6656	39S ribosomal protein L39, mitochondrial
104122at6656	Complete	hyloniscus_main_015492_t1:110-724	114.3	106	https://www.orthodb.org/v10?query=104122at6656	Mediator of RNA polymerase II transcription subunit 20
104198at6656	Complete	hyloniscus_main_010379_t1:201-1163	177.5	106	https://www.orthodb.org/v10?query=104198at6656	nuclear migration protein nudC
104410at6656	Complete	hyloniscus_main_012335_t1:259-1083	329.4	240	https://www.orthodb.org/v10?query=104410at6656	Eukaryotic translation initiation factor 3 subunit F
104588at6656	Complete	hyloniscus_main_012080_t1:128-976	209.1	188	https://www.orthodb.org/v10?query=104588at6656	protein RTF2 homolog
104595at6656	Complete	hyloniscus_main_010668_t1:229-1134	176.2	222	https://www.orthodb.org/v10?query=104595at6656	syntaxin-16
104604at6656	Complete	hyloniscus_main_009505_t1:124-1161	302.1	278	https://www.orthodb.org/v10?query=104604at6656	activator of 90 kDa heat shock protein ATPase homolog 1
104769at6656	Complete	hyloniscus_main_002518_t1:202-978	165.5	191	https://www.orthodb.org/v10?query=104769at6656	pinin
104898at6656	Complete	hyloniscus_main_010980_t1:138-1007	141.4	166	https://www.orthodb.org/v10?query=104898at6656	dnaJ homolog subfamily C member 17
105000at6656	Complete	hyloniscus_main_013141_t1:370-861	159.9	152	https://www.orthodb.org/v10?query=105000at6656	ubiquinol-cytochrome-c reductase complex assembly factor 1
105099at6656	Complete	hyloniscus_main_006923_t1:122-1375	246.0	257	https://www.orthodb.org/v10?query=105099at6656	putative neutral sphingomyelinase
105170at6656	Complete	hyloniscus_main_004753_t1:316-1917	485.7	377	https://www.orthodb.org/v10?query=105170at6656	ADP-ribosylation factor GTPase-activating protein 2 isoform X1
105364at6656	Duplicated	hyloniscus_main_000658_t1:4575-5357	234.4	187	https://www.orthodb.org/v10?query=105364at6656	transcription initiation factor TFIID subunit 8
105364at6656	Duplicated	hyloniscus_main_012599_t1:123-905	234.4	187	https://www.orthodb.org/v10?query=105364at6656	transcription initiation factor TFIID subunit 8
105457at6656	Complete	hyloniscus_main_006348_t1:347-1465	157.4	263	https://www.orthodb.org/v10?query=105457at6656	something about silencing protein 10
105771at6656	Complete	hyloniscus_main_007544_t1:137-1357	331.6	286	https://www.orthodb.org/v10?query=105771at6656	intraflagellar transport protein 57 homolog
105887at6656	Duplicated	hyloniscus_main_000691_t1:2241-4448	102.0	358	https://www.orthodb.org/v10?query=105887at6656	Immunoglobulin-like domain
105887at6656	Duplicated	hyloniscus_main_000003_t1:17061-21188	91.7	291	https://www.orthodb.org/v10?query=105887at6656	Immunoglobulin-like domain
106116at6656	Complete	hyloniscus_main_005988_t1:193-1479	431.8	333	https://www.orthodb.org/v10?query=106116at6656	Mitochondrial import inner membrane translocase subunit TIM44
106126at6656	Complete	hyloniscus_main_008541_t1:109-1173	372.1	262	https://www.orthodb.org/v10?query=106126at6656	GDP-fucose protein O-fucosyltransferase 1
106466at6656	Complete	hyloniscus_main_003895_t1:133-1743	220.6	308	https://www.orthodb.org/v10?query=106466at6656	RNA-binding protein 28
106470at6656	Missing
106634at6656	Complete	hyloniscus_main_005004_t1:357-1712	213.9	327	https://www.orthodb.org/v10?query=106634at6656	U3 small nucleolar RNA-associated protein 18 homolog
106639at6656	Complete	hyloniscus_main_014827_t1:119-760	254.8	168	https://www.orthodb.org/v10?query=106639at6656	Proteasome subunit beta type
106788at6656	Complete	hyloniscus_main_005946_t1:466-1428	441.2	288	https://www.orthodb.org/v10?query=106788at6656	mitochondrial inner membrane protein OXA1L
106988at6656	Complete	hyloniscus_main_008419_t1:27-1160	320.8	274	https://www.orthodb.org/v10?query=106988at6656	vacuolar protein-sorting-associated protein 36
107030at6656	Complete	hyloniscus_main_005249_t1:176-1603	281.5	263	https://www.orthodb.org/v10?query=107030at6656	trafficking protein particle complex subunit 12
107139at6656	Complete	hyloniscus_main_011420_t1:170-1015	222.2	205	https://www.orthodb.org/v10?query=107139at6656	ribosome production factor 2 homolog
107226at6656	Missing
107353at6656	Complete	hyloniscus_main_009439_t1:168-1214	246.5	219	https://www.orthodb.org/v10?query=107353at6656	Hexosyltransferase
107427at6656	Complete	hyloniscus_main_014741_t1:62-721	265.8	177	https://www.orthodb.org/v10?query=107427at6656	YEATS domain-containing protein 4
107453at6656	Complete	hyloniscus_main_011756_t1:129-911	310.8	207	https://www.orthodb.org/v10?query=107453at6656	ER membrane protein complex subunit 2-like
107615at6656	Complete	hyloniscus_main_014504_t1:123-830	187.4	193	https://www.orthodb.org/v10?query=107615at6656	Mediator of RNA polymerase II transcription subunit 8
107802at6656	Complete	hyloniscus_main_010463_t1:147-1070	308.2	223	https://www.orthodb.org/v10?query=107802at6656	serine-threonine kinase receptor-associated protein
107806at6656	Complete	hyloniscus_main_002785_t1:151-2328	375.1	604	https://www.orthodb.org/v10?query=107806at6656	ESF1 homolog
107844at6656	Complete	hyloniscus_main_003329_t1:69-1943	194.4	297	https://www.orthodb.org/v10?query=107844at6656	protein daughter of sevenless
108162at6656	Complete	hyloniscus_main_012366_t1:184-831	239.9	175	https://www.orthodb.org/v10?query=108162at6656	Eukaryotic translation initiation factor 3 subunit K
108207at6656	Complete	hyloniscus_main_013953_t1:34-768	377.8	205	https://www.orthodb.org/v10?query=108207at6656	ER membrane protein complex subunit 3
108240at6656	Complete	hyloniscus_main_019236_t1:74-508	163.2	127	https://www.orthodb.org/v10?query=108240at6656	NADH dehydrogenase
108693at6656	Complete	hyloniscus_main_008023_t1:132-1187	313.1	273	https://www.orthodb.org/v10?query=108693at6656	ankyrin repeat and MYND domain-containing protein 2
108702at6656	Complete	hyloniscus_main_004706_t1:57-1700	321.9	262	https://www.orthodb.org/v10?query=108702at6656	Islet cell autoantigen 1
108705at6656	Complete	hyloniscus_main_001968_t1:198-2840	399.7	483	https://www.orthodb.org/v10?query=108705at6656	crossover junction endonuclease MUS81
108808at6656	Complete	hyloniscus_main_009655_t1:89-979	251.0	189	https://www.orthodb.org/v10?query=108808at6656	beta-1,4-galactosyltransferase 7
109131at6656	Complete	hyloniscus_main_005284_t1:798-1562	218.4	204	https://www.orthodb.org/v10?query=109131at6656	diphthine methyl ester synthase
109174at6656	Complete	hyloniscus_main_009098_t1:221-1198	174.1	234	https://www.orthodb.org/v10?query=109174at6656	WD repeat-containing protein 74
109325at6656	Complete	hyloniscus_main_010084_t1:325-1263	399.0	251	https://www.orthodb.org/v10?query=109325at6656	electron transfer flavoprotein subunit alpha, mitochondrial
109444at6656	Complete	hyloniscus_main_015819_t1:273-926	362.8	173	https://www.orthodb.org/v10?query=109444at6656	Ras-related protein Rab-3
109484at6656	Complete	hyloniscus_main_013311_t1:1027-1803	310.0	215	https://www.orthodb.org/v10?query=109484at6656	ribosome biogenesis protein NSA2 homolog
109562at6656	Complete	hyloniscus_main_007900_t1:184-1371	418.5	304	https://www.orthodb.org/v10?query=109562at6656	DNA/RNA-binding protein KIN17
109664at6656	Complete	hyloniscus_main_007947_t1:188-991	132.2	132	https://www.orthodb.org/v10?query=109664at6656	POU domain protein
109724at6656	Missing
109793at6656	Complete	hyloniscus_main_015519_t1:135-791	248.2	189	https://www.orthodb.org/v10?query=109793at6656	pre-mRNA-splicing factor Syf2
109919at6656	Complete	hyloniscus_main_006847_t1:132-1394	189.1	300	https://www.orthodb.org/v10?query=109919at6656	translation initiation factor eIF-2B subunit gamma
109923at6656	Complete	hyloniscus_main_006995_t1:173-1312	341.6	279	https://www.orthodb.org/v10?query=109923at6656	39S ribosomal protein L38, mitochondrial
110129at6656	Complete	hyloniscus_main_014507_t1:361-1017	165.9	136	https://www.orthodb.org/v10?query=110129at6656	28S ribosomal protein S7, mitochondrial
110504at6656	Complete	hyloniscus_main_013957_t1:152-883	261.3	202	https://www.orthodb.org/v10?query=110504at6656	Vacuolar-sorting protein SNF8
110787at6656	Complete	hyloniscus_main_001500_t1:332-3316	392.6	609	https://www.orthodb.org/v10?query=110787at6656	splicing factor, suppressor of white-apricot homolog isoform X1
110982at6656	Complete	hyloniscus_main_003539_t1:280-2058	396.8	448	https://www.orthodb.org/v10?query=110982at6656	nuclear pore complex protein Nup85
111082at6656	Complete	hyloniscus_main_010744_t1:385-1320	361.2	236	https://www.orthodb.org/v10?query=111082at6656	ubiquitin-like domain-containing CTD phosphatase 1
111153at6656	Complete	hyloniscus_main_006899_t1:152-1396	355.4	284	https://www.orthodb.org/v10?query=111153at6656	tRNA pseudouridine synthase
111236at6656	Complete	hyloniscus_main_010540_t1:198-1157	260.3	177	https://www.orthodb.org/v10?query=111236at6656	SPARC
111239at6656	Complete	hyloniscus_main_007729_t1:30-1094	222.2	161	https://www.orthodb.org/v10?query=111239at6656	tRNA (adenine(58)-N(1))-methyltransferase catalytic subunit TRMT61A
111545at6656	Complete	hyloniscus_main_015304_t1:214-882	322.7	158	https://www.orthodb.org/v10?query=111545at6656	MOB kinase activator-like 4
111851at6656	Complete	hyloniscus_main_002472_t1:325-2514	493.0	500	https://www.orthodb.org/v10?query=111851at6656	PWI domain
112281at6656	Complete	hyloniscus_main_011471_t1:140-850	191.7	151	https://www.orthodb.org/v10?query=112281at6656	Chitin binding domain
112328at6656	Complete	hyloniscus_main_012391_t1:56-661	237.9	174	https://www.orthodb.org/v10?query=112328at6656	Mediator of RNA polymerase II transcription subunit 6
112360at6656	Complete	hyloniscus_main_011067_t1:124-1041	376.2	248	https://www.orthodb.org/v10?query=112360at6656	Autophagy-related protein 3
112556at6656	Complete	hyloniscus_main_009126_t1:296-1060	270.0	227	https://www.orthodb.org/v10?query=112556at6656	Sin3 histone deacetylase corepressor complex component SDS3
112634at6656	Complete	hyloniscus_main_016411_t1:144-773	309.7	167	https://www.orthodb.org/v10?query=112634at6656	RNA polymerase, Rpb5, N-terminal
112645at6656	Complete	hyloniscus_main_015977_t1:214-858	323.0	164	https://www.orthodb.org/v10?query=112645at6656	ras-related protein Rab-11A
112759at6656	Complete	hyloniscus_main_016048_t1:61-687	227.6	184	https://www.orthodb.org/v10?query=112759at6656	CDP-diacylglycerol--inositol 3-phosphatidyltransferase
113015at6656	Complete	hyloniscus_main_012925_t1:32-823	288.8	200	https://www.orthodb.org/v10?query=113015at6656	Autophagy protein 5
113300at6656	Complete	hyloniscus_main_014447_t1:104-814	310.1	198	https://www.orthodb.org/v10?query=113300at6656	probable dolichol-phosphate mannosyltransferase
113432at6656	Complete	hyloniscus_main_001650_t1:238-2850	284.4	822	https://www.orthodb.org/v10?query=113432at6656	U3 small nucleolar RNA-associated protein 14 homolog A
113604at6656	Complete	hyloniscus_main_013142_t1:131-841	215.7	178	https://www.orthodb.org/v10?query=113604at6656	Ribosome assembly factor mrt4
113622at6656	Complete	hyloniscus_main_014051_t1:95-829	223.9	161	https://www.orthodb.org/v10?query=113622at6656	ribosomal RNA small subunit methyltransferase NEP1
113641at6656	Duplicated	hyloniscus_main_001476_t1:3361-4905	279.0	439	https://www.orthodb.org/v10?query=113641at6656	dnaJ homolog subfamily C member 21
113641at6656	Duplicated	hyloniscus_main_005212_t1:125-1669	279.0	439	https://www.orthodb.org/v10?query=113641at6656	dnaJ homolog subfamily C member 21
113668at6656	Complete	hyloniscus_main_004694_t1:82-1635	183.5	223	https://www.orthodb.org/v10?query=113668at6656	geranylgeranyl transferase type-2 subunit alpha
113713at6656	Complete	hyloniscus_main_008003_t1:52-1254	251.5	288	https://www.orthodb.org/v10?query=113713at6656	28S ribosomal protein S29, mitochondrial
113817at6656	Complete	hyloniscus_main_010255_t1:266-883	220.1	173	https://www.orthodb.org/v10?query=113817at6656	tetratricopeptide repeat protein 1
113818at6656	Complete	hyloniscus_main_014021_t1:133-888	273.8	187	https://www.orthodb.org/v10?query=113818at6656	Mitochondrial inner membrane protease ATP23
113865at6656	Complete	hyloniscus_main_012404_t1:97-915	292.8	188	https://www.orthodb.org/v10?query=113865at6656	cleavage and polyadenylation specificity factor subunit 4
113960at6656	Complete	hyloniscus_main_013254_t1:219-1001	293.4	176	https://www.orthodb.org/v10?query=113960at6656	uracil phosphoribosyltransferase homolog
114019at6656	Complete	hyloniscus_main_010684_t1:252-1079	182.5	200	https://www.orthodb.org/v10?query=114019at6656	NADH dehydrogenase (ubiquinone) complex I, assembly factor 6
114360at6656	Complete	hyloniscus_main_011091_t1:111-1025	276.0	244	https://www.orthodb.org/v10?query=114360at6656	zinc finger protein-like 1
114463at6656	Complete	hyloniscus_main_014887_t1:72-716	249.7	161	https://www.orthodb.org/v10?query=114463at6656	protein YIPF6
114609at6656	Complete	hyloniscus_main_016179_t1:211-831	206.1	156	https://www.orthodb.org/v10?query=114609at6656	programmed cell death protein 10
114738at6656	Complete	hyloniscus_main_010981_t1:236-1162	314.9	216	https://www.orthodb.org/v10?query=114738at6656	Ribonuclease
114765at6656	Complete	hyloniscus_main_009026_t1:32-1108	339.1	278	https://www.orthodb.org/v10?query=114765at6656	regulation of nuclear pre-mRNA domain-containing protein 1B
115001at6656	Complete	hyloniscus_main_016719_t1:137-754	290.6	162	https://www.orthodb.org/v10?query=115001at6656	glucose-induced degradation protein 4 homolog
115208at6656	Complete	hyloniscus_main_016025_t1:229-828	302.1	177	https://www.orthodb.org/v10?query=115208at6656	ras-related protein Rab-39B
115229at6656	Duplicated	hyloniscus_main_011070_t1:1499-2167	144.2	157	https://www.orthodb.org/v10?query=115229at6656	RWD domain-containing protein 1
115229at6656	Duplicated	hyloniscus_main_014370_t1:94-762	144.2	157	https://www.orthodb.org/v10?query=115229at6656	RWD domain-containing protein 1
115252at6656	Complete	hyloniscus_main_004428_t1:123-1733	507.0	417	https://www.orthodb.org/v10?query=115252at6656	Rab proteins geranylgeranyltransferase component A
115256at6656	Complete	hyloniscus_main_012407_t1:158-862	222.0	176	https://www.orthodb.org/v10?query=115256at6656	Krueppel homolog 2
115462at6656	Complete	hyloniscus_main_012066_t1:241-900	339.9	194	https://www.orthodb.org/v10?query=115462at6656	ras-related protein Rab-40C
115537at6656	Complete	hyloniscus_main_007915_t1:100-1281	340.9	298	https://www.orthodb.org/v10?query=115537at6656	splicing factor 45
115841at6656	Complete	hyloniscus_main_012934_t1:50-817	272.8	224	https://www.orthodb.org/v10?query=115841at6656	thioredoxin-related transmembrane protein 2 homolog
115917at6656	Complete	hyloniscus_main_006293_t1:131-1390	344.8	263	https://www.orthodb.org/v10?query=115917at6656	serine--tRNA ligase, mitochondrial
115959at6656	Complete	hyloniscus_main_003133_t1:125-1921	369.8	376	https://www.orthodb.org/v10?query=115959at6656	twinkle protein, mitochondrial
115986at6656	Complete	hyloniscus_main_016192_t1:138-749	156.7	175	https://www.orthodb.org/v10?query=115986at6656	exosome complex component RRP46
116117at6656	Complete	hyloniscus_main_018666_t1:88-636	316.1	166	https://www.orthodb.org/v10?query=116117at6656	Peptidyl-prolyl cis-trans isomerase
116401at6656	Complete	hyloniscus_main_008543_t1:53-1165	300.8	257	https://www.orthodb.org/v10?query=116401at6656	translocating chain-associated membrane protein 1
116608at6656	Complete	hyloniscus_main_007664_t1:144-1352	393.8	286	https://www.orthodb.org/v10?query=116608at6656	NADH dehydrogenase
116688at6656	Complete	hyloniscus_main_015376_t1:248-892	254.9	177	https://www.orthodb.org/v10?query=116688at6656	glucose-induced degradation protein 8 homolog
116804at6656	Complete	hyloniscus_main_016863_t1:127-666	91.2	114	https://www.orthodb.org/v10?query=116804at6656	GINS complex, subunit Psf3
116982at6656	Complete	hyloniscus_main_007492_t1:119-1291	248.2	296	https://www.orthodb.org/v10?query=116982at6656	angio-associated migratory cell protein
117173at6656	Complete	hyloniscus_main_002865_t1:279-2264	360.5	373	https://www.orthodb.org/v10?query=117173at6656	kanadaptin
117335at6656	Complete	hyloniscus_main_004112_t1:1144-1884	382.8	206	https://www.orthodb.org/v10?query=117335at6656	transcriptional activator protein Pur-beta isoform X1
117399at6656	Complete	hyloniscus_main_007691_t1:121-1221	357.3	288	https://www.orthodb.org/v10?query=117399at6656	prostaglandin E synthase 2
117413at6656	Complete	hyloniscus_main_007669_t1:156-1337	252.5	239	https://www.orthodb.org/v10?query=117413at6656	Histone acetyltransferase type B catalytic subunit
117586at6656	Complete	hyloniscus_main_008138_t1:232-1344	388.8	301	https://www.orthodb.org/v10?query=117586at6656	SET and MYND domain-containing protein 5
117742at6656	Complete	hyloniscus_main_009909_t1:127-1104	217.8	189	https://www.orthodb.org/v10?query=117742at6656	SUMO-activating enzyme subunit 1
117811at6656	Complete	hyloniscus_main_018114_t1:84-638	156.7	138	https://www.orthodb.org/v10?query=117811at6656	COP9 signalosome complex subunit 8
117843at6656	Duplicated	hyloniscus_main_016651_t1:179-1120	207.3	160	https://www.orthodb.org/v10?query=117843at6656	methyltransferase-like protein 5
117843at6656	Duplicated	hyloniscus_main_034621_t1:179-1563	207.3	160	https://www.orthodb.org/v10?query=117843at6656	methyltransferase-like protein 5
117947at6656	Complete	hyloniscus_main_009645_t1:213-1211	401.6	254	https://www.orthodb.org/v10?query=117947at6656	nuclear inhibitor of protein phosphatase 1
118014at6656	Complete	hyloniscus_main_011902_t1:480-959	210.5	145	https://www.orthodb.org/v10?query=118014at6656	GrpE protein homolog
118037at6656	Complete	hyloniscus_main_013912_t1:263-847	159.9	139	https://www.orthodb.org/v10?query=118037at6656	N-alpha-acetyltransferase 60
118496at6656	Complete	hyloniscus_main_018125_t1:350-913	240.5	159	https://www.orthodb.org/v10?query=118496at6656	EF-hand domain
118527at6656	Complete	hyloniscus_main_016858_t1:595-1203	276.0	186	https://www.orthodb.org/v10?query=118527at6656	Proteasome subunit beta type
118761at6656	Complete	hyloniscus_main_015566_t1:124-768	267.9	176	https://www.orthodb.org/v10?query=118761at6656	Mediator of RNA polymerase II transcription subunit 7
118780at6656	Complete	hyloniscus_main_012892_t1:218-871	239.2	155	https://www.orthodb.org/v10?query=118780at6656	Probable ribosome biogenesis protein
118807at6656	Complete	hyloniscus_main_011043_t1:74-940	320.1	236	https://www.orthodb.org/v10?query=118807at6656	WD40-repeat-containing domain
118831at6656	Complete	hyloniscus_main_008200_t1:142-1146	368.1	282	https://www.orthodb.org/v10?query=118831at6656	solute carrier family 35 member C2
118904at6656	Fragmented	hyloniscus_main_023286_t1:83-433	39.8	92	https://www.orthodb.org/v10?query=118904at6656	trafficking protein particle complex subunit 4
119012at6656	Complete	hyloniscus_main_018382_t1:117-674	288.7	136	https://www.orthodb.org/v10?query=119012at6656	Small GTPase superfamily, ARF/SAR type
119144at6656	Complete	hyloniscus_main_011505_t1:148-1023	254.6	210	https://www.orthodb.org/v10?query=119144at6656	zinc transporter ZIP9
119188at6656	Complete	hyloniscus_main_008147_t1:68-1201	61.0	223	https://www.orthodb.org/v10?query=119188at6656	39S ribosomal protein L37, mitochondrial
119194at6656	Complete	hyloniscus_main_006243_t1:157-1572	320.9	180	https://www.orthodb.org/v10?query=119194at6656	Golgi reassembly-stacking protein 2
119438at6656	Complete	hyloniscus_main_006604_t1:272-1414	165.8	261	https://www.orthodb.org/v10?query=119438at6656	histone H4 transcription factor
119541at6656	Complete	hyloniscus_main_003357_t1:285-1619	255.2	268	https://www.orthodb.org/v10?query=119541at6656	StAR-related lipid transfer protein 7, mitochondrial
119951at6656	Complete	hyloniscus_main_016184_t1:154-792	249.2	165	https://www.orthodb.org/v10?query=119951at6656	vesicle-trafficking protein SEC22b
120047at6656	Complete	hyloniscus_main_013942_t1:101-823	216.2	166	https://www.orthodb.org/v10?query=120047at6656	NAD(P)H-hydrate epimerase
120383at6656	Complete	hyloniscus_main_016163_t1:255-656	144.6	125	https://www.orthodb.org/v10?query=120383at6656	39S ribosomal protein L32, mitochondrial
120445at6656	Complete	hyloniscus_main_004537_t1:847-1746	289.7	241	https://www.orthodb.org/v10?query=120445at6656	putative methyltransferase C9orf114 homolog
120875at6656	Complete	hyloniscus_main_007029_t1:420-1634	212.1	209	https://www.orthodb.org/v10?query=120875at6656	methyltransferase-like protein 9
120907at6656	Complete	hyloniscus_main_015358_t1:205-843	89.5	107	https://www.orthodb.org/v10?query=120907at6656	ER membrane protein complex subunit 10
120958at6656	Complete	hyloniscus_main_012752_t1:148-945	137.0	143	https://www.orthodb.org/v10?query=120958at6656	complement component 1 Q subcomponent-binding protein, mitochondrial
121002at6656	Complete	hyloniscus_main_009508_t1:199-1200	251.2	202	https://www.orthodb.org/v10?query=121002at6656	cysteine and histidine-rich domain-containing protein
121220at6656	Complete	hyloniscus_main_002806_t1:1561-2283	205.3	230	https://www.orthodb.org/v10?query=121220at6656	nucleoporin GLE1
121530at6656	Complete	hyloniscus_main_018772_t1:137-676	264.7	153	https://www.orthodb.org/v10?query=121530at6656	vacuolar protein sorting-associated protein 29
121558at6656	Complete	hyloniscus_main_016862_t1:203-688	121.3	124	https://www.orthodb.org/v10?query=121558at6656	39S ribosomal protein L21, mitochondrial
121847at6656	Complete	hyloniscus_main_014404_t1:64-783	153.4	198	https://www.orthodb.org/v10?query=121847at6656	Survival of motor neuron-related-splicing factor 30
121894at6656	Complete	hyloniscus_main_006684_t1:374-1372	262.5	268	https://www.orthodb.org/v10?query=121894at6656	LETM1 domain-containing protein 1
122526at6656	Complete	hyloniscus_main_002880_t1:330-2393	402.5	335	https://www.orthodb.org/v10?query=122526at6656	Serine proteases, trypsin domain
122665at6656	Complete	hyloniscus_main_006875_t1:149-1465	412.5	303	https://www.orthodb.org/v10?query=122665at6656	26S proteasome non-ATPase regulatory subunit 4
122816at6656	Complete	hyloniscus_main_011489_t1:135-1019	308.6	248	https://www.orthodb.org/v10?query=122816at6656	Nitric oxide synthase-interacting protein homolog
123035at6656	Complete	hyloniscus_main_014207_t1:66-734	186.0	150	https://www.orthodb.org/v10?query=123035at6656	Mediator of RNA polymerase II transcription subunit 18
123320at6656	Complete	hyloniscus_main_018291_t1:109-648	226.3	137	https://www.orthodb.org/v10?query=123320at6656	ubiquitin-conjugating enzyme E2 C
123409at6656	Complete	hyloniscus_main_015427_t1:36-668	270.0	178	https://www.orthodb.org/v10?query=123409at6656	GOLD domain
123631at6656	Complete	hyloniscus_main_017711_t1:134-652	120.9	101	https://www.orthodb.org/v10?query=123631at6656	Ankyrin repeat domain-containing protein 49
123672at6656	Complete	hyloniscus_main_006544_t1:798-1535	228.2	184	https://www.orthodb.org/v10?query=123672at6656	Neuronal membrane glycoprotein M6-b
123790at6656	Complete	hyloniscus_main_013809_t1:334-978	212.0	126	https://www.orthodb.org/v10?query=123790at6656	protein unc-119 homolog
123793at6656	Complete	hyloniscus_main_014517_t1:101-685	130.4	169	https://www.orthodb.org/v10?query=123793at6656	probable 28S ribosomal protein S26, mitochondrial
123853at6656	Complete	hyloniscus_main_013906_t1:137-883	250.8	196	https://www.orthodb.org/v10?query=123853at6656	probable U2 small nuclear ribonucleoprotein A'
124174at6656	Complete	hyloniscus_main_016876_t1:239-850	226.1	158	https://www.orthodb.org/v10?query=124174at6656	Golgi apparatus membrane protein TVP23 homolog
124282at6656	Complete	hyloniscus_main_009845_t1:40-1047	209.9	238	https://www.orthodb.org/v10?query=124282at6656	Queuosine salvage protein
124400at6656	Duplicated	hyloniscus_main_014689_t1:166-867	202.2	112	https://www.orthodb.org/v10?query=124400at6656	Ubiquitin-conjugating enzyme E2 J2
124400at6656	Duplicated	hyloniscus_main_000003_t1:29527-30033	188.2	112	https://www.orthodb.org/v10?query=124400at6656	Ubiquitin-conjugating enzyme E2 J2
124452at6656	Complete	hyloniscus_main_009834_t1:123-1028	228.2	212	https://www.orthodb.org/v10?query=124452at6656	post-GPI attachment to proteins factor 3
124628at6656	Complete	hyloniscus_main_005106_t1:3364-4197	97.6	164	https://www.orthodb.org/v10?query=124628at6656	peroxisome biogenesis factor 2
124707at6656	Complete	hyloniscus_main_003069_t1:202-2139	419.6	412	https://www.orthodb.org/v10?query=124707at6656	transcription factor 25
124720at6656	Complete	hyloniscus_main_003679_t1:200-1330	276.5	229	https://www.orthodb.org/v10?query=124720at6656	probable splicing factor, arginine/serine-rich 7
124730at6656	Complete	hyloniscus_main_018197_t1:157-702	215.4	153	https://www.orthodb.org/v10?query=124730at6656	Prefoldin subunit 3
124981at6656	Duplicated	hyloniscus_main_003188_t1:2247-3071	189.8	189	https://www.orthodb.org/v10?query=124981at6656	protein KTI12 homolog
124981at6656	Duplicated	hyloniscus_main_012512_t1:105-929	184.8	189	https://www.orthodb.org/v10?query=124981at6656	protein KTI12 homolog
125100at6656	Complete	hyloniscus_main_013690_t1:344-844	210.3	129	https://www.orthodb.org/v10?query=125100at6656	IDLSRF-like peptide
125127at6656	Complete	hyloniscus_main_014222_t1:25-753	180.1	182	https://www.orthodb.org/v10?query=125127at6656	tubulin-folding cofactor B
125210at6656	Complete	hyloniscus_main_017456_t1:150-647	242.0	134	https://www.orthodb.org/v10?query=125210at6656	Ubiquitin-fold modifier-conjugating enzyme 1
125234at6656	Complete	hyloniscus_main_018392_t1:60-602	231.4	163	https://www.orthodb.org/v10?query=125234at6656	Trafficking protein particle complex subunit 5
125238at6656	Complete	hyloniscus_main_017124_t1:165-755	225.2	146	https://www.orthodb.org/v10?query=125238at6656	SPRY domain-containing protein 7
125414at6656	Complete	hyloniscus_main_018028_t1:115-669	236.7	137	https://www.orthodb.org/v10?query=125414at6656	rRNA-processing protein FCF1 homolog
125446at6656	Complete	hyloniscus_main_016481_t1:61-663	88.5	183	https://www.orthodb.org/v10?query=125446at6656	transmembrane emp24 domain-containing protein eca
125452at6656	Complete	hyloniscus_main_015874_t1:85-735	317.9	198	https://www.orthodb.org/v10?query=125452at6656	charged multivesicular body protein 5
125716at6656	Complete	hyloniscus_main_009904_t1:50-1027	219.2	261	https://www.orthodb.org/v10?query=125716at6656	THO complex subunit 6 homolog
126074at6656	Complete	hyloniscus_main_005480_t1:1693-2700	243.7	259	https://www.orthodb.org/v10?query=126074at6656	WD repeat-containing protein 55 homolog
126225at6656	Complete	hyloniscus_main_016358_t1:406-921	157.2	85	https://www.orthodb.org/v10?query=126225at6656	chromatin modification-related protein MEAF6
126442at6656	Complete	hyloniscus_main_001507_t1:4532-5485	320.6	246	https://www.orthodb.org/v10?query=126442at6656	JNK1/MAPK8-associated membrane protein
126483at6656	Duplicated	hyloniscus_main_003198_t1:2638-3225	234.2	146	https://www.orthodb.org/v10?query=126483at6656	dynactin subunit 5
126483at6656	Duplicated	hyloniscus_main_017513_t1:219-806	234.2	146	https://www.orthodb.org/v10?query=126483at6656	dynactin subunit 5
126733at6656	Complete	hyloniscus_main_015916_t1:73-672	222.5	148	https://www.orthodb.org/v10?query=126733at6656	PITH domain
127349at6656	Complete	hyloniscus_main_009011_t1:192-1274	283.6	267	https://www.orthodb.org/v10?query=127349at6656	zinc finger protein 622
127511at6656	Complete	hyloniscus_main_020274_t1:201-701	310.4	159	https://www.orthodb.org/v10?query=127511at6656	actin-related protein 2/3 complex subunit 4
127602at6656	Complete	hyloniscus_main_013431_t1:215-787	106.6	106	https://www.orthodb.org/v10?query=127602at6656	2-aminoethanethiol dioxygenase
127649at6656	Complete	hyloniscus_main_011713_t1:175-1041	240.5	210	https://www.orthodb.org/v10?query=127649at6656	exosome complex component RRP42
127661at6656	Complete	hyloniscus_main_009325_t1:285-1112	176.8	191	https://www.orthodb.org/v10?query=127661at6656	39S ribosomal protein L44, mitochondrial
127775at6656	Complete	hyloniscus_main_018849_t1:91-624	173.9	120	https://www.orthodb.org/v10?query=127775at6656	39S ribosomal protein L43, mitochondrial
127998at6656	Complete	hyloniscus_main_012588_t1:98-901	313.3	204	https://www.orthodb.org/v10?query=127998at6656	60S ribosomal protein L7a
128030at6656	Complete	hyloniscus_main_010131_t1:130-1086	254.1	219	https://www.orthodb.org/v10?query=128030at6656	3-ketodihydrosphingosine reductase
128188at6656	Complete	hyloniscus_main_003395_t1:189-2096	180.7	441	https://www.orthodb.org/v10?query=128188at6656	Coiled-coil domain-containing protein 102A
128216at6656	Complete	hyloniscus_main_009699_t1:138-929	224.4	185	https://www.orthodb.org/v10?query=128216at6656	Protein MAK16 homolog
128331at6656	Complete	hyloniscus_main_017033_t1:27-632	296.9	178	https://www.orthodb.org/v10?query=128331at6656	ADP-ribosylation factor-related protein 1
128464at6656	Complete	hyloniscus_main_007171_t1:222-1214	222.6	178	https://www.orthodb.org/v10?query=128464at6656	exosome complex component rrp45
128916at6656	Missing
129077at6656	Complete	hyloniscus_main_018785_t1:116-661	275.5	163	https://www.orthodb.org/v10?query=129077at6656	malignant T-cell-amplified sequence 1 homolog
129131at6656	Complete	hyloniscus_main_012074_t1:139-957	302.0	236	https://www.orthodb.org/v10?query=129131at6656	CAAX prenyl protease 2
129200at6656	Complete	hyloniscus_main_017542_t1:118-684	140.7	119	https://www.orthodb.org/v10?query=129200at6656	probable glucosamine 6-phosphate N-acetyltransferase
129593at6656	Complete	hyloniscus_main_018399_t1:114-659	293.6	150	https://www.orthodb.org/v10?query=129593at6656	Calcium load-activated calcium channel
129618at6656	Complete	hyloniscus_main_015591_t1:312-836	196.8	145	https://www.orthodb.org/v10?query=129618at6656	protein sarah
129675at6656	Complete	hyloniscus_main_012650_t1:107-877	182.1	162	https://www.orthodb.org/v10?query=129675at6656	TIP41-like protein
129886at6656	Complete	hyloniscus_main_022642_t1:190-633	132.0	100	https://www.orthodb.org/v10?query=129886at6656	Histone deacetylase complex subunit SAP18
129902at6656	Complete	hyloniscus_main_019115_t1:9-557	89.6	99	https://www.orthodb.org/v10?query=129902at6656	28S ribosomal protein S17, mitochondrial
129989at6656	Complete	hyloniscus_main_011463_t1:327-944	77.2	154	https://www.orthodb.org/v10?query=129989at6656	growth arrest and DNA damage-inducible proteins-interacting protein 1
130105at6656	Complete	hyloniscus_main_011877_t1:181-906	164.7	218	https://www.orthodb.org/v10?query=130105at6656	protein FAM192A
130126at6656	Complete	hyloniscus_main_015403_t1:99-767	239.1	173	https://www.orthodb.org/v10?query=130126at6656	protein CWC15 homolog
130176at6656	Complete	hyloniscus_main_011311_t1:68-937	214.6	166	https://www.orthodb.org/v10?query=130176at6656	uncharacterized protein C9orf78
130363at6656	Complete	hyloniscus_main_011264_t1:361-1047	261.5	203	https://www.orthodb.org/v10?query=130363at6656	39S ribosomal protein L19, mitochondrial
130514at6656	Complete	hyloniscus_main_015978_t1:55-699	221.3	158	https://www.orthodb.org/v10?query=130514at6656	UPF0428 protein CXorf56 homolog
130563at6656	Complete	hyloniscus_main_011178_t1:38-922	274.1	226	https://www.orthodb.org/v10?query=130563at6656	pyridoxal kinase
130663at6656	Duplicated	hyloniscus_main_021008_t1:31-495	259.4	150	https://www.orthodb.org/v10?query=130663at6656	60S ribosomal protein L13a
130663at6656	Duplicated	hyloniscus_main_015883_t1:112-597	239.7	153	https://www.orthodb.org/v10?query=130663at6656	60S ribosomal protein L13a
130825at6656	Complete	hyloniscus_main_014472_t1:161-850	75.7	128	https://www.orthodb.org/v10?query=130825at6656	vesicle transport protein SEC20
130923at6656	Complete	hyloniscus_main_013471_t1:209-946	254.8	193	https://www.orthodb.org/v10?query=130923at6656	Methyl-CpG-binding domain protein 2
131276at6656	Complete	hyloniscus_main_005070_t1:126-1535	247.4	188	https://www.orthodb.org/v10?query=131276at6656	WW domain
131307at6656	Complete	hyloniscus_main_004770_t1:290-1480	139.6	290	https://www.orthodb.org/v10?query=131307at6656	beclin 1-associated autophagy-related key regulator
131495at6656	Missing
131516at6656	Complete	hyloniscus_main_014525_t1:124-837	226.7	187	https://www.orthodb.org/v10?query=131516at6656	Mediator of RNA polymerase II transcription subunit 4
131588at6656	Complete	hyloniscus_main_022955_t1:190-630	182.8	119	https://www.orthodb.org/v10?query=131588at6656	retinal rod rhodopsin-sensitive cGMP 3',5'-cyclic phosphodiesterase subunit delta
131642at6656	Complete	hyloniscus_main_017095_t1:108-638	137.5	134	https://www.orthodb.org/v10?query=131642at6656	39S ribosomal protein L40, mitochondrial
131668at6656	Complete	hyloniscus_main_015596_t1:242-781	187.7	133	https://www.orthodb.org/v10?query=131668at6656	protein canopy 4
131720at6656	Complete	hyloniscus_main_011620_t1:75-929	306.3	256	https://www.orthodb.org/v10?query=131720at6656	Protein-S-isoprenylcysteine O-methyltransferase
131751at6656	Complete	hyloniscus_main_020821_t1:147-626	289.3	145	https://www.orthodb.org/v10?query=131751at6656	sorting nexin-12
131921at6656	Complete	hyloniscus_main_005315_t1:711-1508	226.4	224	https://www.orthodb.org/v10?query=131921at6656	phosphatidylinositol N-acetylglucosaminyltransferase subunit Q
132329at6656	Complete	hyloniscus_main_018971_t1:339-860	257.7	141	https://www.orthodb.org/v10?query=132329at6656	Signal peptidase complex catalytic subunit SEC11
132340at6656	Complete	hyloniscus_main_018177_t1:74-643	275.7	168	https://www.orthodb.org/v10?query=132340at6656	60S ribosomal protein L18
132441at6656	Complete	hyloniscus_main_013098_t1:238-960	151.4	139	https://www.orthodb.org/v10?query=132441at6656	Neuroendocrine protein 7B2
132495at6656	Complete	hyloniscus_main_010091_t1:373-1152	171.1	224	https://www.orthodb.org/v10?query=132495at6656	etoposide-induced protein 2.4 homolog
132760at6656	Complete	hyloniscus_main_021055_t1:128-610	246.5	144	https://www.orthodb.org/v10?query=132760at6656	Peptidyl-prolyl cis-trans isomerase
132854at6656	Complete	hyloniscus_main_013619_t1:151-879	106.5	216	https://www.orthodb.org/v10?query=132854at6656	glutamate--cysteine ligase regulatory subunit
132857at6656	Complete	hyloniscus_main_013814_t1:66-785	212.5	200	https://www.orthodb.org/v10?query=132857at6656	Leucine-rich repeat-containing protein 57
133015at6656	Complete	hyloniscus_main_011938_t1:448-1071	250.9	203	https://www.orthodb.org/v10?query=133015at6656	ribosome-recycling factor, mitochondrial
133329at6656	Complete	hyloniscus_main_019582_t1:1197-1649	121.8	101	https://www.orthodb.org/v10?query=133329at6656	protein archease-like
133362at6656	Complete	hyloniscus_main_021314_t1:124-594	234.1	133	https://www.orthodb.org/v10?query=133362at6656	probable N-acetyltransferase san
133422at6656	Complete	hyloniscus_main_012071_t1:146-937	98.4	106	https://www.orthodb.org/v10?query=133422at6656	protein BCCIP homolog
133603at6656	Complete	hyloniscus_main_009022_t1:524-1210	136.3	139	https://www.orthodb.org/v10?query=133603at6656	probable cardiolipin synthase (CMP-forming)
133735at6656	Complete	hyloniscus_main_015190_t1:227-838	198.2	166	https://www.orthodb.org/v10?query=133735at6656	DNA-directed RNA polymerase III subunit RPC8
133949at6656	Complete	hyloniscus_main_013356_t1:68-802	180.0	160	https://www.orthodb.org/v10?query=133949at6656	gamma-secretase subunit Aph-1
134073at6656	Complete	hyloniscus_main_007962_t1:157-1203	125.7	157	https://www.orthodb.org/v10?query=134073at6656	methyltransferase-like protein 4
134209at6656	Complete	hyloniscus_main_009075_t1:204-1166	171.6	214	https://www.orthodb.org/v10?query=134209at6656	CD2 antigen cytoplasmic tail-binding protein 2 homolog
134216at6656	Duplicated	hyloniscus_main_003694_t1:45-1952	223.5	229	https://www.orthodb.org/v10?query=134216at6656	vacuolar protein sorting-associated protein 72 homolog
134216at6656	Duplicated	hyloniscus_main_000653_t1:4544-6436	220.2	226	https://www.orthodb.org/v10?query=134216at6656	vacuolar protein sorting-associated protein 72 homolog
134673at6656	Complete	hyloniscus_main_009816_t1:157-1047	248.8	190	https://www.orthodb.org/v10?query=134673at6656	complex I intermediate-associated protein 30, mitochondrial
134708at6656	Complete	hyloniscus_main_009885_t1:179-1141	362.7	283	https://www.orthodb.org/v10?query=134708at6656	Eukaryotic translation initiation factor 2 subunit 2
134776at6656	Complete	hyloniscus_main_020676_t1:32-526	150.4	120	https://www.orthodb.org/v10?query=134776at6656	J domain-containing protein
134835at6656	Complete	hyloniscus_main_014203_t1:187-816	134.4	148	https://www.orthodb.org/v10?query=134835at6656	ceramide-1-phosphate transfer protein
134853at6656	Complete	hyloniscus_main_011894_t1:119-883	255.2	204	https://www.orthodb.org/v10?query=134853at6656	COP9 signalosome complex subunit 7a
134865at6656	Complete	hyloniscus_main_011942_t1:98-949	233.5	209	https://www.orthodb.org/v10?query=134865at6656	phosducin-like protein
134885at6656	Complete	hyloniscus_main_009154_t1:207-1127	224.9	212	https://www.orthodb.org/v10?query=134885at6656	28S ribosomal protein S22, mitochondrial
135065at6656	Complete	hyloniscus_main_019662_t1:442-894	139.6	100	https://www.orthodb.org/v10?query=135065at6656	DNA-directed RNA polymerases I, II, and III subunit RPABC3
135075at6656	Complete	hyloniscus_main_022344_t1:130-582	186.2	120	https://www.orthodb.org/v10?query=135075at6656	40S ribosomal protein S13
135107at6656	Complete	hyloniscus_main_009053_t1:2228-2758	251.3	154	https://www.orthodb.org/v10?query=135107at6656	coatomer subunit zeta-1
135123at6656	Complete	hyloniscus_main_017714_t1:79-660	185.3	153	https://www.orthodb.org/v10?query=135123at6656	DNA replication complex GINS protein PSF1-like
135203at6656	Complete	hyloniscus_main_012227_t1:171-770	163.6	178	https://www.orthodb.org/v10?query=135203at6656	RPII140-upstream gene protein
135204at6656	Complete	hyloniscus_main_013308_t1:148-921	210.3	216	https://www.orthodb.org/v10?query=135204at6656	protein FRG1 homolog
135215at6656	Complete	hyloniscus_main_009093_t1:78-1148	141.3	263	https://www.orthodb.org/v10?query=135215at6656	leukocyte receptor cluster member 1 homolog
135357at6656	Complete	hyloniscus_main_012398_t1:305-844	254.0	146	https://www.orthodb.org/v10?query=135357at6656	cytochrome c oxidase assembly protein COX11, mitochondrial
135373at6656	Complete	hyloniscus_main_013235_t1:91-849	224.7	183	https://www.orthodb.org/v10?query=135373at6656	probable 39S ribosomal protein L24, mitochondrial
135391at6656	Complete	hyloniscus_main_028921_t1:446-793	127.4	95	https://www.orthodb.org/v10?query=135391at6656	myotrophin
135526at6656	Complete	hyloniscus_main_007525_t1:367-1323	215.2	240	https://www.orthodb.org/v10?query=135526at6656	transcription termination factor 3, mitochondrial
135676at6656	Complete	hyloniscus_main_019804_t1:313-669	117.9	86	https://www.orthodb.org/v10?query=135676at6656	Thioredoxin
135690at6656	Complete	hyloniscus_main_021965_t1:61-522	109.8	106	https://www.orthodb.org/v10?query=135690at6656	transmembrane protein 50A
135702at6656	Complete	hyloniscus_main_021415_t1:126-554	162.8	114	https://www.orthodb.org/v10?query=135702at6656	28S ribosomal protein S24, mitochondrial
135764at6656	Complete	hyloniscus_main_012657_t1:177-779	155.3	139	https://www.orthodb.org/v10?query=135764at6656	uncharacterized protein C6orf106 homolog
135828at6656	Complete	hyloniscus_main_023396_t1:424-831	201.0	141	https://www.orthodb.org/v10?query=135828at6656	ubiquitin-conjugating enzyme E2 variant 2
135834at6656	Complete	hyloniscus_main_020372_t1:87-518	227.1	123	https://www.orthodb.org/v10?query=135834at6656	protein BUD31 homolog
135859at6656	Complete	hyloniscus_main_019318_t1:70-591	192.9	127	https://www.orthodb.org/v10?query=135859at6656	protein PBDC1
135975at6656	Complete	hyloniscus_main_010024_t1:44-853	142.4	173	https://www.orthodb.org/v10?query=135975at6656	box C/D snoRNA protein 1
135994at6656	Missing
136055at6656	Complete	hyloniscus_main_017873_t1:67-615	199.8	139	https://www.orthodb.org/v10?query=136055at6656	Translocon-associated protein subunit beta
136095at6656	Complete	hyloniscus_main_006422_t1:159-1448	276.3	339	https://www.orthodb.org/v10?query=136095at6656	28S ribosomal protein S27, mitochondrial
136119at6656	Complete	hyloniscus_main_012714_t1:306-1076	296.0	202	https://www.orthodb.org/v10?query=136119at6656	malectin-A
136224at6656	Complete	hyloniscus_main_018475_t1:80-589	223.7	157	https://www.orthodb.org/v10?query=136224at6656	DNA replication complex GINS protein PSF2
136365at6656	Complete	hyloniscus_main_018970_t1:265-567	73.2	80	https://www.orthodb.org/v10?query=136365at6656	39S ribosomal protein L27, mitochondrial
136559at6656	Fragmented	hyloniscus_main_004888_t1:161-763	134.6	120	https://www.orthodb.org/v10?query=136559at6656	nuclear speckle splicing regulatory protein 1
136888at6656	Complete	hyloniscus_main_012175_t1:74-841	74.8	84	https://www.orthodb.org/v10?query=136888at6656	tRNA-splicing endonuclease subunit Sen2
137050at6656	Complete	hyloniscus_main_019530_t1:160-576	168.9	102	https://www.orthodb.org/v10?query=137050at6656	40S ribosomal protein S12
137197at6656	Complete	hyloniscus_main_016509_t1:180-791	273.2	158	https://www.orthodb.org/v10?query=137197at6656	ras-related protein Rab-21
137202at6656	Complete	hyloniscus_main_015440_t1:20-691	154.8	145	https://www.orthodb.org/v10?query=137202at6656	Transport and Golgi organization protein 11
137334at6656	Complete	hyloniscus_main_025171_t1:148-495	108.4	82	https://www.orthodb.org/v10?query=137334at6656	28S ribosomal protein S14, mitochondrial
137338at6656	Duplicated	hyloniscus_main_011232_t1:1411-1815	77.8	94	https://www.orthodb.org/v10?query=137338at6656	mimitin, mitochondrial
137338at6656	Duplicated	hyloniscus_main_021450_t1:156-560	77.8	94	https://www.orthodb.org/v10?query=137338at6656	mimitin, mitochondrial
137422at6656	Duplicated	hyloniscus_main_009446_t1:2268-2801	193.3	168	https://www.orthodb.org/v10?query=137422at6656	TM2 domain-containing protein almondex
137422at6656	Duplicated	hyloniscus_main_011194_t1:380-913	193.3	168	https://www.orthodb.org/v10?query=137422at6656	TM2 domain-containing protein almondex
137609at6656	Complete	hyloniscus_main_009746_t1:70-1047	255.6	269	https://www.orthodb.org/v10?query=137609at6656	tubulin-specific chaperone C
137688at6656	Complete	hyloniscus_main_009900_t1:69-983	243.9	238	https://www.orthodb.org/v10?query=137688at6656	39S ribosomal protein L1, mitochondrial
137709at6656	Duplicated	hyloniscus_main_001766_t1:4726-6147	187.1	152	https://www.orthodb.org/v10?query=137709at6656	Nuclear factor interleukin-3-regulated protein
137709at6656	Duplicated	hyloniscus_main_006047_t1:210-1631	187.1	152	https://www.orthodb.org/v10?query=137709at6656	Nuclear factor interleukin-3-regulated protein
137711at6656	Complete	hyloniscus_main_015824_t1:127-555	213.6	115	https://www.orthodb.org/v10?query=137711at6656	RNA-binding motif protein, X-linked 2
138243at6656	Complete	hyloniscus_main_017268_t1:57-653	263.8	170	https://www.orthodb.org/v10?query=138243at6656	synaptobrevin homolog YKT6
138271at6656	Complete	hyloniscus_main_014951_t1:164-829	263.2	186	https://www.orthodb.org/v10?query=138271at6656	proteasome subunit beta type-1
138379at6656	Complete	hyloniscus_main_033757_t1:194-490	94.8	66	https://www.orthodb.org/v10?query=138379at6656	CDGSH iron-sulfur domain-containing protein 2 homolog
138401at6656	Complete	hyloniscus_main_023108_t1:121-528	145.6	103	https://www.orthodb.org/v10?query=138401at6656	prefoldin subunit 2
138502at6656	Duplicated	hyloniscus_main_006300_t1:3939-4709	240.0	151	https://www.orthodb.org/v10?query=138502at6656	coiled-coil domain-containing protein 94
138502at6656	Duplicated	hyloniscus_main_010111_t1:67-837	240.0	151	https://www.orthodb.org/v10?query=138502at6656	coiled-coil domain-containing protein 94
138553at6656	Duplicated	hyloniscus_main_011946_t1:1621-2046	197.9	100	https://www.orthodb.org/v10?query=138553at6656	Glutaredoxin
138553at6656	Duplicated	hyloniscus_main_021390_t1:66-491	197.9	100	https://www.orthodb.org/v10?query=138553at6656	Glutaredoxin
138659at6656	Duplicated	hyloniscus_main_004667_t1:2683-3357	289.7	200	https://www.orthodb.org/v10?query=138659at6656	dnaJ homolog subfamily C member 8
138659at6656	Duplicated	hyloniscus_main_012528_t1:135-809	289.7	200	https://www.orthodb.org/v10?query=138659at6656	dnaJ homolog subfamily C member 8
138684at6656	Complete	hyloniscus_main_025191_t1:216-548	107.2	81	https://www.orthodb.org/v10?query=138684at6656	probable 28S ribosomal protein S16, mitochondrial
138937at6656	Complete	hyloniscus_main_020590_t1:106-567	86.5	103	https://www.orthodb.org/v10?query=138937at6656	coiled-coil domain-containing protein 12
139217at6656	Complete	hyloniscus_main_012918_t1:197-796	95.3	168	https://www.orthodb.org/v10?query=139217at6656	ribosomal RNA processing protein 36 homolog
139553at6656	Complete	hyloniscus_main_014645_t1:82-789	261.6	178	https://www.orthodb.org/v10?query=139553at6656	viral IAP-associated factor homolog
139638at6656	Complete	hyloniscus_main_022680_t1:135-581	172.6	105	https://www.orthodb.org/v10?query=139638at6656	putative oligosaccharyltransferase complex subunit CG9662
139744at6656	Complete	hyloniscus_main_023431_t1:183-611	211.1	117	https://www.orthodb.org/v10?query=139744at6656	protein cornichon
139834at6656	Complete	hyloniscus_main_016646_t1:195-815	283.0	174	https://www.orthodb.org/v10?query=139834at6656	coiled-coil domain-containing protein 25
140076at6656	Complete	hyloniscus_main_011571_t1:68-937	208.2	166	https://www.orthodb.org/v10?query=140076at6656	histidine protein methyltransferase 1 homolog
140197at6656	Complete	hyloniscus_main_017582_t1:42-545	198.0	120	https://www.orthodb.org/v10?query=140197at6656	ER membrane protein complex subunit 4
140198at6656	Complete	hyloniscus_main_018774_t1:119-610	253.6	143	https://www.orthodb.org/v10?query=140198at6656	transmembrane protein 222
140403at6656	Complete	hyloniscus_main_014503_t1:285-779	141.0	111	https://www.orthodb.org/v10?query=140403at6656	Ribosomal protein S11
140461at6656	Complete	hyloniscus_main_011972_t1:89-925	223.5	181	https://www.orthodb.org/v10?query=140461at6656	vacuolar protein sorting-associated protein VTA1 homolog
140693at6656	Complete	hyloniscus_main_019466_t1:91-552	142.1	106	https://www.orthodb.org/v10?query=140693at6656	NADH dehydrogenase
140874at6656	Complete	hyloniscus_main_023861_t1:115-516	122.1	109	https://www.orthodb.org/v10?query=140874at6656	H/ACA ribonucleoprotein complex subunit 2-like protein
140903at6656	Complete	hyloniscus_main_019671_t1:208-705	164.2	144	https://www.orthodb.org/v10?query=140903at6656	transmembrane protein 208
141031at6656	Missing
141163at6656	Duplicated	hyloniscus_main_004532_t1:2116-2802	192.1	157	https://www.orthodb.org/v10?query=141163at6656	6-phosphogluconolactonase
141163at6656	Duplicated	hyloniscus_main_014253_t1:118-804	192.1	157	https://www.orthodb.org/v10?query=141163at6656	6-phosphogluconolactonase
141166at6656	Complete	hyloniscus_main_013304_t1:237-1007	197.6	161	https://www.orthodb.org/v10?query=141166at6656	syntaxin-6
141175at6656	Duplicated	hyloniscus_main_026584_t1:118-495	113.8	101	https://www.orthodb.org/v10?query=141175at6656	Profilin
141175at6656	Duplicated	hyloniscus_main_026599_t1:179-556	100.9	101	https://www.orthodb.org/v10?query=141175at6656	Profilin
141298at6656	Complete	hyloniscus_main_016803_t1:172-768	187.0	142	https://www.orthodb.org/v10?query=141298at6656	Mitochondrial import inner membrane translocase subunit Tim23
141804at6656	Complete	hyloniscus_main_009665_t1:123-995	238.4	223	https://www.orthodb.org/v10?query=141804at6656	probable rRNA-processing protein EBP2 homolog
141859at6656	Complete	hyloniscus_main_018274_t1:185-739	155.1	150	https://www.orthodb.org/v10?query=141859at6656	gonadal protein gdl
141916at6656	Complete	hyloniscus_main_013427_t1:89-862	161.1	204	https://www.orthodb.org/v10?query=141916at6656	U3 small nucleolar RNA-associated protein 11
142388at6656	Complete	hyloniscus_main_013866_t1:133-801	215.3	183	https://www.orthodb.org/v10?query=142388at6656	Mediator of RNA polymerase II transcription subunit 19
142415at6656	Complete	hyloniscus_main_014346_t1:137-727	156.4	122	https://www.orthodb.org/v10?query=142415at6656	Charged multivesicular body protein 6
142522at6656	Complete	hyloniscus_main_023733_t1:116-508	132.2	107	https://www.orthodb.org/v10?query=142522at6656	leptin receptor gene-related protein
142613at6656	Complete	hyloniscus_main_017704_t1:521-1000	230.1	140	https://www.orthodb.org/v10?query=142613at6656	Protein RER1
142661at6656	Missing
142833at6656	Duplicated	hyloniscus_main_004193_t1:2196-2465	105.6	63	https://www.orthodb.org/v10?query=142833at6656	alpha-endosulfine
142833at6656	Duplicated	hyloniscus_main_027884_t1:209-478	105.6	63	https://www.orthodb.org/v10?query=142833at6656	alpha-endosulfine
143154at6656	Complete	hyloniscus_main_015005_t1:325-900	194.9	127	https://www.orthodb.org/v10?query=143154at6656	TM2 domain-containing protein CG10795
143279at6656	Complete	hyloniscus_main_019560_t1:178-594	99.8	87	https://www.orthodb.org/v10?query=143279at6656	NADH dehydrogenase
143459at6656	Complete	hyloniscus_main_005296_t1:749-1753	167.4	247	https://www.orthodb.org/v10?query=143459at6656	protein SMG9
143489at6656	Complete	hyloniscus_main_008792_t1:660-1157	126.5	118	https://www.orthodb.org/v10?query=143489at6656	BCL2/adenovirus E1B 19 kDa protein-interacting protein 3
143562at6656	Complete	hyloniscus_main_009841_t1:593-1558	89.0	179	https://www.orthodb.org/v10?query=143562at6656	DNA repair protein RAD51 homolog 4
143626at6656	Complete	hyloniscus_main_027643_t1:250-603	197.0	89	https://www.orthodb.org/v10?query=143626at6656	splicing factor 3B subunit 6-like protein
143709at6656	Complete	hyloniscus_main_016118_t1:95-733	164.6	169	https://www.orthodb.org/v10?query=143709at6656	Golgi SNAP receptor complex member 2
143812at6656	Fragmented	hyloniscus_main_005413_t1:88-558	95.6	139	https://www.orthodb.org/v10?query=143812at6656	LAS1-like protein
143930at6656	Complete	hyloniscus_main_015515_t1:359-910	215.5	147	https://www.orthodb.org/v10?query=143930at6656	stromal cell-derived factor 2
144337at6656	Complete	hyloniscus_main_015318_t1:100-726	144.6	130	https://www.orthodb.org/v10?query=144337at6656	DNA replication complex GINS protein SLD5
144652at6656	Complete	hyloniscus_main_009798_t1:146-1147	270.5	202	https://www.orthodb.org/v10?query=144652at6656	alpha-ketoglutarate-dependent dioxygenase alkB homolog 4
144836at6656	Complete	hyloniscus_main_027827_t1:82-378	68.1	74	https://www.orthodb.org/v10?query=144836at6656	proteasome maturation protein
144851at6656	Complete	hyloniscus_main_021337_t1:143-610	159.5	128	https://www.orthodb.org/v10?query=144851at6656	protein SYS1 homolog
144853at6656	Complete	hyloniscus_main_001288_t1:2771-3193	168.8	123	https://www.orthodb.org/v10?query=144853at6656	deoxynucleotidyltransferase terminal-interacting protein 2
145033at6656	Complete	hyloniscus_main_020342_t1:26-526	187.7	120	https://www.orthodb.org/v10?query=145033at6656	cysteine-rich hydrophobic domain-containing protein 2
145102at6656	Complete	hyloniscus_main_029134_t1:71-415	196.7	98	https://www.orthodb.org/v10?query=145102at6656	Transcription elongation factor B polypeptide 1
145443at6656	Complete	hyloniscus_main_014806_t1:273-770	189.5	133	https://www.orthodb.org/v10?query=145443at6656	PH-like domain superfamily
145610at6656	Complete	hyloniscus_main_015516_t1:348-791	171.7	118	https://www.orthodb.org/v10?query=145610at6656	endothelial differentiation-related factor 1 homolog
145811at6656	Complete	hyloniscus_main_017274_t1:60-635	237.0	156	https://www.orthodb.org/v10?query=145811at6656	39S ribosomal protein L11, mitochondrial
145996at6656	Complete	hyloniscus_main_033786_t1:328-717	149.2	109	https://www.orthodb.org/v10?query=145996at6656	15 kDa selenoprotein
146007at6656	Complete	hyloniscus_main_014390_t1:143-820	155.7	109	https://www.orthodb.org/v10?query=146007at6656	josephin-2
146036at6656	Missing
146087at6656	Duplicated	hyloniscus_main_010181_t1:2100-2459	197.3	112	https://www.orthodb.org/v10?query=146087at6656	DNA-directed RNA polymerase subunit
146087at6656	Duplicated	hyloniscus_main_026951_t1:155-514	197.3	112	https://www.orthodb.org/v10?query=146087at6656	DNA-directed RNA polymerase subunit
146102at6656	Complete	hyloniscus_main_022505_t1:182-619	214.8	118	https://www.orthodb.org/v10?query=146102at6656	40S ribosomal protein S15
146103at6656	Complete	hyloniscus_main_022901_t1:92-532	182.5	117	https://www.orthodb.org/v10?query=146103at6656	60S ribosomal protein L27a
146383at6656	Complete	hyloniscus_main_012880_t1:89-859	137.1	93	https://www.orthodb.org/v10?query=146383at6656	Transcription initiation factor TFIID subunit 12
146600at6656	Complete	hyloniscus_main_014819_t1:87-740	188.3	138	https://www.orthodb.org/v10?query=146600at6656	ER membrane protein complex subunit 7 homolog
146920at6656	Complete	hyloniscus_main_024504_t1:38-421	70.2	80	https://www.orthodb.org/v10?query=146920at6656	DNA-directed RNA polymerase III subunit RPC9
147002at6656	Complete	hyloniscus_main_015806_t1:53-706	258.4	175	https://www.orthodb.org/v10?query=147002at6656	charged multivesicular body protein 3
147025at6656	Complete	hyloniscus_main_013459_t1:168-920	120.2	158	https://www.orthodb.org/v10?query=147025at6656	ribosomal RNA-processing protein 7 homolog A
147322at6656	Complete	hyloniscus_main_017423_t1:107-625	190.8	147	https://www.orthodb.org/v10?query=147322at6656	Mitochondrial import inner membrane translocase subunit Tim22
147657at6656	Complete	hyloniscus_main_010844_t1:48-974	216.4	229	https://www.orthodb.org/v10?query=147657at6656	OTU domain-containing protein 6B
147723at6656	Complete	hyloniscus_main_028852_t1:287-622	164.7	98	https://www.orthodb.org/v10?query=147723at6656	Dolichyl-diphosphooligosaccharide--protein glycosyltransferase subunit DAD1
147852at6656	Complete	hyloniscus_main_027210_t1:148-519	172.3	99	https://www.orthodb.org/v10?query=147852at6656	uncharacterized protein C45G9.7
147891at6656	Complete	hyloniscus_main_023105_t1:219-656	129.7	114	https://www.orthodb.org/v10?query=147891at6656	mediator of RNA polymerase II transcription subunit 21
147980at6656	Complete	hyloniscus_main_016428_t1:211-828	160.1	180	https://www.orthodb.org/v10?query=147980at6656	coiled-coil domain-containing protein 124
148134at6656	Complete	hyloniscus_main_022215_t1:135-590	215.4	128	https://www.orthodb.org/v10?query=148134at6656	Ribosomal protein S13
148619at6656	Complete	hyloniscus_main_025344_t1:93-356	100.3	75	https://www.orthodb.org/v10?query=148619at6656	HIG1 domain family member 2A
148713at6656	Complete	hyloniscus_main_021484_t1:148-471	165.8	79	https://www.orthodb.org/v10?query=148713at6656	class E basic helix-loop-helix protein 22
148851at6656	Complete	hyloniscus_main_022892_t1:102-515	182.2	102	https://www.orthodb.org/v10?query=148851at6656	Trafficking protein particle complex subunit 2
148890at6656	Complete	hyloniscus_main_018579_t1:172-696	171.5	141	https://www.orthodb.org/v10?query=148890at6656	NADH dehydrogenase
149101at6656	Complete	hyloniscus_main_016856_t1:125-724	221.6	157	https://www.orthodb.org/v10?query=149101at6656	protein FAM173B
149126at6656	Complete	hyloniscus_main_010964_t1:152-1000	159.8	196	https://www.orthodb.org/v10?query=149126at6656	thioredoxin domain-containing protein
149251at6656	Complete	hyloniscus_main_016493_t1:82-675	211.5	160	https://www.orthodb.org/v10?query=149251at6656	mitotic spindle assembly checkpoint protein MAD2A
149405at6656	Complete	hyloniscus_main_022535_t1:263-655	133.9	93	https://www.orthodb.org/v10?query=149405at6656	protein quiver
149680at6656	Complete	hyloniscus_main_007876_t1:153-1070	168.1	173	https://www.orthodb.org/v10?query=149680at6656	snurportin-1
149753at6656	Complete	hyloniscus_main_024207_t1:225-626	143.2	80	https://www.orthodb.org/v10?query=149753at6656	Short coiled-coil protein A
149796at6656	Complete	hyloniscus_main_021716_t1:235-690	164.0	121	https://www.orthodb.org/v10?query=149796at6656	trafficking protein particle complex subunit 6B
149819at6656	Complete	hyloniscus_main_018556_t1:60-611	131.5	130	https://www.orthodb.org/v10?query=149819at6656	Signal peptidase complex subunit 2
149973at6656	Missing
149977at6656	Complete	hyloniscus_main_024678_t1:130-522	150.8	95	https://www.orthodb.org/v10?query=149977at6656	U6 snRNA-associated Sm-like protein LSm1
150005at6656	Complete	hyloniscus_main_016796_t1:43-645	107.1	132	https://www.orthodb.org/v10?query=150005at6656	ER membrane protein complex subunit 8/9 homolog
150049at6656	Complete	hyloniscus_main_013185_t1:147-713	93.4	82	https://www.orthodb.org/v10?query=150049at6656	H/ACA ribonucleoprotein complex subunit
150137at6656	Complete	hyloniscus_main_018977_t1:37-477	205.5	125	https://www.orthodb.org/v10?query=150137at6656	transmembrane protein 35
150182at6656	Complete	hyloniscus_main_017694_t1:94-645	139.6	126	https://www.orthodb.org/v10?query=150182at6656	Phosphomevalonate kinase
150251at6656	Complete	hyloniscus_main_011093_t1:210-986	157.1	230	https://www.orthodb.org/v10?query=150251at6656	zinc finger protein 830
150327at6656	Complete	hyloniscus_main_028388_t1:64-417	160.5	94	https://www.orthodb.org/v10?query=150327at6656	DNA-directed RNA polymerase II subunit RPB11
150479at6656	Complete	hyloniscus_main_020259_t1:159-659	187.5	136	https://www.orthodb.org/v10?query=150479at6656	probable 28S ribosomal protein S25, mitochondrial
150583at6656	Duplicated	hyloniscus_main_004268_t1:2465-2689	87.3	55	https://www.orthodb.org/v10?query=150583at6656	39S ribosomal protein L54, mitochondrial
150583at6656	Duplicated	hyloniscus_main_019242_t1:111-335	87.3	55	https://www.orthodb.org/v10?query=150583at6656	39S ribosomal protein L54, mitochondrial
150583at6656	Duplicated	hyloniscus_main_019242_t1:843-1067	87.3	55	https://www.orthodb.org/v10?query=150583at6656	39S ribosomal protein L54, mitochondrial
150585at6656	Duplicated	hyloniscus_main_024488_t1:81-491	154.8	118	https://www.orthodb.org/v10?query=150585at6656	60S ribosomal protein L27
150585at6656	Duplicated	hyloniscus_main_024646_t1:17-424	150.8	118	https://www.orthodb.org/v10?query=150585at6656	60S ribosomal protein L27
150667at6656	Complete	hyloniscus_main_022337_t1:133-504	136.7	97	https://www.orthodb.org/v10?query=150667at6656	multifunctional methyltransferase subunit TRM112-like protein
150765at6656	Complete	hyloniscus_main_018304_t1:202-681	172.4	108	https://www.orthodb.org/v10?query=150765at6656	mesencephalic astrocyte-derived neurotrophic factor homolog
151102at6656	Complete	hyloniscus_main_020135_t1:304-756	152.0	118	https://www.orthodb.org/v10?query=151102at6656	39S ribosomal protein L23, mitochondrial
151111at6656	Duplicated	hyloniscus_main_004950_t1:1356-1829	113.2	96	https://www.orthodb.org/v10?query=151111at6656	UDP-N-acetylglucosamine transferase subunit ALG13 homolog
151111at6656	Duplicated	hyloniscus_main_020319_t1:21-494	113.2	96	https://www.orthodb.org/v10?query=151111at6656	UDP-N-acetylglucosamine transferase subunit ALG13 homolog
151114at6656	Complete	hyloniscus_main_018123_t1:87-521	126.1	87	https://www.orthodb.org/v10?query=151114at6656	protein Dr1
151393at6656	Complete	hyloniscus_main_006478_t1:117-1466	285.4	375	https://www.orthodb.org/v10?query=151393at6656	la-related protein 7
151436at6656	Complete	hyloniscus_main_026171_t1:127-501	128.8	106	https://www.orthodb.org/v10?query=151436at6656	prefoldin subunit 6
151642at6656	Complete	hyloniscus_main_019925_t1:155-586	92.8	84	https://www.orthodb.org/v10?query=151642at6656	39S ribosomal protein L51, mitochondrial
151658at6656	Complete	hyloniscus_main_014797_t1:291-653	68.3	79	https://www.orthodb.org/v10?query=151658at6656	39S ribosomal protein L30, mitochondrial
152032at6656	Duplicated	hyloniscus_main_009516_t1:1547-2017	130.4	100	https://www.orthodb.org/v10?query=152032at6656	signal recognition particle 19 kDa protein
152032at6656	Duplicated	hyloniscus_main_021408_t1:93-563	130.4	100	https://www.orthodb.org/v10?query=152032at6656	signal recognition particle 19 kDa protein
152109at6656	Duplicated	hyloniscus_main_000957_t1:3981-4367	145.9	93	https://www.orthodb.org/v10?query=152109at6656	iron-sulfur cluster assembly 1 homolog, mitochondrial
152109at6656	Duplicated	hyloniscus_main_019885_t1:179-565	145.9	93	https://www.orthodb.org/v10?query=152109at6656	iron-sulfur cluster assembly 1 homolog, mitochondrial
152402at6656	Complete	hyloniscus_main_016194_t1:68-661	125.6	138	https://www.orthodb.org/v10?query=152402at6656	protein LSM12 homolog
152534at6656	Complete	hyloniscus_main_015053_t1:341-772	140.8	103	https://www.orthodb.org/v10?query=152534at6656	28S ribosomal protein S10, mitochondrial
152871at6656	Complete	hyloniscus_main_024832_t1:155-523	195.0	97	https://www.orthodb.org/v10?query=152871at6656	Peptidyl-prolyl cis-trans isomerase
153155at6656	Complete	hyloniscus_main_019033_t1:83-595	182.8	148	https://www.orthodb.org/v10?query=153155at6656	39S ribosomal protein L17, mitochondrial
153232at6656	Complete	hyloniscus_main_012653_t1:461-937	146.8	126	https://www.orthodb.org/v10?query=153232at6656	transmembrane protein 70 homolog, mitochondrial
153312at6656	Complete	hyloniscus_main_018466_t1:166-579	64.2	94	https://www.orthodb.org/v10?query=153312at6656	probable 39S ribosomal protein L49, mitochondrial
153534at6656	Complete	hyloniscus_main_020336_t1:102-569	209.3	121	https://www.orthodb.org/v10?query=153534at6656	60S ribosomal protein L24
153693at6656	Complete	hyloniscus_main_025194_t1:137-496	86.6	66	https://www.orthodb.org/v10?query=153693at6656	DNA-directed RNA polymerase subunit
153873at6656	Complete	hyloniscus_main_017613_t1:430-885	79.8	112	https://www.orthodb.org/v10?query=153873at6656	UPF0587 protein C1orf123 homolog
154133at6656	Complete	hyloniscus_main_020273_t1:248-748	196.9	137	https://www.orthodb.org/v10?query=154133at6656	histone deacetylase complex subunit SAP30 homolog
154415at6656	Complete	hyloniscus_main_023568_t1:95-415	135.7	92	https://www.orthodb.org/v10?query=154415at6656	putative ATP synthase subunit f, mitochondrial
154507at6656	Complete	hyloniscus_main_019447_t1:71-571	146.7	126	https://www.orthodb.org/v10?query=154507at6656	39S ribosomal protein L48, mitochondrial
155285at6656	Complete	hyloniscus_main_015113_t1:254-685	120.3	113	https://www.orthodb.org/v10?query=155285at6656	39S ribosomal protein L18, mitochondrial
156057at6656	Complete	hyloniscus_main_026348_t1:96-473	126.4	91	https://www.orthodb.org/v10?query=156057at6656	nuclear envelope phosphatase-regulatory subunit 1
156081at6656	Complete	hyloniscus_main_021429_t1:101-562	183.0	119	https://www.orthodb.org/v10?query=156081at6656	ATP synthase subunit delta, mitochondrial
156111at6656	Complete	hyloniscus_main_018769_t1:245-721	142.0	129	https://www.orthodb.org/v10?query=156111at6656	NADH dehydrogenase
156305at6656	Complete	hyloniscus_main_013998_t1:77-790	200.1	174	https://www.orthodb.org/v10?query=156305at6656	endoplasmic reticulum resident protein 29
156395at6656	Complete	hyloniscus_main_028619_t1:271-618	124.7	85	https://www.orthodb.org/v10?query=156395at6656	mitochondrial import inner membrane translocase subunit TIM14
156728at6656	Duplicated	hyloniscus_main_008541_t1:1604-1987	147.9	89	https://www.orthodb.org/v10?query=156728at6656	uncharacterized protein C20orf24 homolog
156728at6656	Duplicated	hyloniscus_main_026561_t1:217-600	147.9	89	https://www.orthodb.org/v10?query=156728at6656	uncharacterized protein C20orf24 homolog
156824at6656	Complete	hyloniscus_main_018552_t1:210-665	124.6	101	https://www.orthodb.org/v10?query=156824at6656	Ribosomal protein L7/L12
156882at6656	Complete	hyloniscus_main_009286_t1:312-1082	123.8	157	https://www.orthodb.org/v10?query=156882at6656	28S ribosomal protein S15, mitochondrial
156975at6656	Complete	hyloniscus_main_020487_t1:235-633	165.5	112	https://www.orthodb.org/v10?query=156975at6656	biogenesis of lysosome-related organelles complex 1 subunit 2
157486at6656	Complete	hyloniscus_main_027427_t1:134-472	140.6	83	https://www.orthodb.org/v10?query=157486at6656	probable small nuclear ribonucleoprotein Sm D2
157579at6656	Complete	hyloniscus_main_034758_t1:104-391	142.2	82	https://www.orthodb.org/v10?query=157579at6656	U6 snRNA-associated Sm-like protein LSm8
157851at6656	Complete	hyloniscus_main_025951_t1:235-546	138.1	82	https://www.orthodb.org/v10?query=157851at6656	U6 snRNA-associated Sm-like protein LSm7
157879at6656	Complete	hyloniscus_main_022089_t1:75-482	162.4	109	https://www.orthodb.org/v10?query=157879at6656	39S ribosomal protein L14, mitochondrial
158194at6656	Complete	hyloniscus_main_001051_t1:2890-3438	80.6	81	https://www.orthodb.org/v10?query=158194at6656	UPF0692 protein CG33108
158760at6656	Complete	hyloniscus_main_013262_t1:25-663	58.9	56	https://www.orthodb.org/v10?query=158760at6656	LysM and putative peptidoglycan-binding domain-containing protein 2
159231at6656	Complete	hyloniscus_main_032272_t1:161-466	152.5	78	https://www.orthodb.org/v10?query=159231at6656	U6 snRNA-associated Sm-like protein LSm3
159420at6656	Complete	hyloniscus_main_011887_t1:233-871	215.7	177	https://www.orthodb.org/v10?query=159420at6656	39S ribosomal protein L28, mitochondrial
159542at6656	Complete	hyloniscus_main_027835_t1:162-458	104.7	83	https://www.orthodb.org/v10?query=159542at6656	huntingtin-interacting protein K
160675at6656	Complete	hyloniscus_main_020932_t1:108-506	104.7	102	https://www.orthodb.org/v10?query=160675at6656	39S ribosomal protein L20, mitochondrial
160705at6656	Complete	hyloniscus_main_015857_t1:106-657	92.6	123	https://www.orthodb.org/v10?query=160705at6656	protein NDUFAF4 homolog
161435at6656	Complete	hyloniscus_main_030309_t1:629-886	78.9	54	https://www.orthodb.org/v10?query=161435at6656	NADH dehydrogenase
162059at6656	Complete	hyloniscus_main_027163_t1:166-534	96.0	97	https://www.orthodb.org/v10?query=162059at6656	programmed cell death protein 5
162147at6656	Complete	hyloniscus_main_012997_t1:82-879	185.6	171	https://www.orthodb.org/v10?query=162147at6656	anamorsin homolog
162594at6656	Complete	hyloniscus_main_025893_t1:225-494	127.1	77	https://www.orthodb.org/v10?query=162594at6656	NADH dehydrogenase
162628at6656	Complete	hyloniscus_main_020822_t1:214-675	155.8	129	https://www.orthodb.org/v10?query=162628at6656	prefoldin subunit 5
162841at6656	Complete	hyloniscus_main_015239_t1:138-623	183.9	152	https://www.orthodb.org/v10?query=162841at6656	mitochondrial import inner membrane translocase subunit Tim21
163670at6656	Complete	hyloniscus_main_017173_t1:151-612	188.8	137	https://www.orthodb.org/v10?query=163670at6656	39S ribosomal protein L50, mitochondrial
163896at6656	Complete	hyloniscus_main_027009_t1:119-484	88.7	98	https://www.orthodb.org/v10?query=163896at6656	prefoldin subunit 1
164354at6656	Complete	hyloniscus_main_027882_t1:318-653	68.5	74	https://www.orthodb.org/v10?query=164354at6656	NADH dehydrogenase
164512at6656	Complete	hyloniscus_main_020917_t1:143-577	93.5	78	https://www.orthodb.org/v10?query=164512at6656	28S ribosomal protein S18c, mitochondrial
165142at6656	Missing
165207at6656	Duplicated	hyloniscus_main_011861_t1:1348-1812	127.4	96	https://www.orthodb.org/v10?query=165207at6656	28S ribosomal protein S18a, mitochondrial
165207at6656	Duplicated	hyloniscus_main_017364_t1:271-735	127.4	96	https://www.orthodb.org/v10?query=165207at6656	28S ribosomal protein S18a, mitochondrial
165493at6656	Complete	hyloniscus_main_023053_t1:77-445	152.8	104	https://www.orthodb.org/v10?query=165493at6656	60S ribosomal protein L35
166476at6656	Complete	hyloniscus_main_026799_t1:127-495	97.2	85	https://www.orthodb.org/v10?query=166476at6656	ragulator complex protein LAMTOR3-A
166479at6656	Duplicated	hyloniscus_main_001546_t1:4642-5028	113.3	102	https://www.orthodb.org/v10?query=166479at6656	Prefoldin subunit 4
166479at6656	Duplicated	hyloniscus_main_024178_t1:201-587	113.3	102	https://www.orthodb.org/v10?query=166479at6656	Prefoldin subunit 4
166485at6656	Complete	hyloniscus_main_024352_t1:248-583	63.5	71	https://www.orthodb.org/v10?query=166485at6656	39S ribosomal protein L42, mitochondrial
169220at6656	Complete	hyloniscus_main_031934_t1:277-594	37.0	47	https://www.orthodb.org/v10?query=169220at6656	death-associated protein 1
