# Supplementary material for: Patterns of molecular evolution in a parthenogenic terrestrial isopod (Trichoniscus pusillus)
Source: PeerJ. 2024 Jul 23;12:e17780. doi: 10.7717/peerj.17780 (PMC11276757; doi:10.7717/peerj.17780)
Supplement: Supplemental Information 2 [file peerj-12-17780-s002.zip › Yarbrough_Chandler_Code/5_snp_effects/data/trichoniscus_busco_table.tsv]

# BUSCO version is: 5.3.2
# The lineage dataset is: arthropoda_odb10 (Creation date: 2020-09-10, number of genomes: 90, number of BUSCOs: 1013)
# Busco id	Status	Sequence	Score	Length	OrthoDB url	Description
774at6656	Complete	trichoniscus_main_000368_t1:0-4517	1330.4	1081	https://www.orthodb.org/v10?query=774at6656	WD40-repeat-containing domain
980at6656	Complete	trichoniscus_main_000080_t1:2-6967	1960.6	1366	https://www.orthodb.org/v10?query=980at6656	leucine-rich repeat serine/threonine-protein kinase 1
997at6656	Complete	trichoniscus_main_000073_t1:163-7338	3675.6	1850	https://www.orthodb.org/v10?query=997at6656	pre-mRNA-processing-splicing factor 8
1166at6656	Complete	trichoniscus_main_000030_t1:137-8674	2131.7	1774	https://www.orthodb.org/v10?query=1166at6656	E3 ubiquitin-protein ligase UBR5 isoform X1
1885at6656	Missing
1990at6656	Fragmented	trichoniscus_main_004128_t1:1-1869	870.8	542	https://www.orthodb.org/v10?query=1990at6656	dnaJ homolog subfamily C member 13
2148at6656	Fragmented	trichoniscus_main_003744_t1:0-1862	371.1	215	https://www.orthodb.org/v10?query=2148at6656	Pecanex-like protein 1
2456at6656	Complete	trichoniscus_main_000041_t1:115-8061	2663.5	1855	https://www.orthodb.org/v10?query=2456at6656	Translational activator GCN1
2473at6656	Complete	trichoniscus_main_000352_t1:3-4535	1250.0	1005	https://www.orthodb.org/v10?query=2473at6656	TATA-binding protein-associated factor 172
3310at6656	Fragmented	trichoniscus_main_000244_t1:104-2425	1223.3	642	https://www.orthodb.org/v10?query=3310at6656	Clathrin heavy chain
3585at6656	Complete	trichoniscus_main_000550_t1:1-4050	567.0	536	https://www.orthodb.org/v10?query=3585at6656	Dbl homology (DH) domain
3644at6656	Complete	trichoniscus_main_005344_t1:232-2215	752.1	550	https://www.orthodb.org/v10?query=3644at6656	DENN domain-containing protein 4C isoform X1
4136at6656	Complete	trichoniscus_main_000414_t1:34-4182	1011.6	1024	https://www.orthodb.org/v10?query=4136at6656	EGF-like, conserved site
4227at6656	Complete	trichoniscus_main_000577_t1:116-4030	1342.2	970	https://www.orthodb.org/v10?query=4227at6656	myotubularin-related protein 13
4864at6656	Complete	trichoniscus_main_000480_t1:75-4148	1426.0	1136	https://www.orthodb.org/v10?query=4864at6656	protein sidekick isoform X1
5277at6656	Complete	trichoniscus_main_004303_t1:126-1595	389.6	292	https://www.orthodb.org/v10?query=5277at6656	trafficking protein particle complex subunit 8
5616at6656	Complete	trichoniscus_main_000522_t1:368-4003	2040.9	1015	https://www.orthodb.org/v10?query=5616at6656	splicing factor 3B subunit 1
6453at6656	Complete	trichoniscus_main_000238_t1:2-5497	2151.6	1373	https://www.orthodb.org/v10?query=6453at6656	Sec7, C-terminal
6563at6656	Complete	trichoniscus_main_000519_t1:120-3140	1538.5	944	https://www.orthodb.org/v10?query=6563at6656	transcription initiation factor TFIID subunit 2
6715at6656	Complete	trichoniscus_main_000655_t1:53-3748	1568.2	1020	https://www.orthodb.org/v10?query=6715at6656	cullin-associated NEDD8-dissociated protein 1
6820at6656	Complete	trichoniscus_main_000678_t1:53-3700	1819.0	1020	https://www.orthodb.org/v10?query=6820at6656	splicing factor 3B subunit 3
7210at6656	Fragmented	trichoniscus_main_027769_t1:14-1146	37.6	130	https://www.orthodb.org/v10?query=7210at6656	Transmembrane protein 132
8145at6656	Complete	trichoniscus_main_003114_t1:14-1921	690.3	555	https://www.orthodb.org/v10?query=8145at6656	WASH complex subunit 7
8495at6656	Complete	trichoniscus_main_000677_t1:114-4097	878.0	889	https://www.orthodb.org/v10?query=8495at6656	Elongator complex protein 1
8847at6656	Complete	trichoniscus_main_000135_t1:130-5193	1215.1	1034	https://www.orthodb.org/v10?query=8847at6656	Sec7 domain
8913at6656	Complete	trichoniscus_main_000408_t1:411-4184	861.1	737	https://www.orthodb.org/v10?query=8913at6656	Ras guanine-nucleotide exchange factor catalytic domain superfamily
9647at6656	Complete	trichoniscus_main_000477_t1:1-4152	572.4	654	https://www.orthodb.org/v10?query=9647at6656	integrator complex subunit 1
9648at6656	Complete	trichoniscus_main_001280_t1:28-2871	1006.5	651	https://www.orthodb.org/v10?query=9648at6656	anaphase-promoting complex subunit 1
10240at6656	Missing
10573at6656	Complete	trichoniscus_main_000010_t1:1856-5266	202.0	868	https://www.orthodb.org/v10?query=10573at6656	EGF-like calcium-binding, conserved site
11384at6656	Complete	trichoniscus_main_001984_t1:4-2726	829.6	724	https://www.orthodb.org/v10?query=11384at6656	disheveled-associated activator of morphogenesis 1 isoform X1
12029at6656	Complete	trichoniscus_main_000831_t1:62-3403	1287.4	827	https://www.orthodb.org/v10?query=12029at6656	FACT complex subunit spt16
12174at6656	Complete	trichoniscus_main_000783_t1:1-3795	1088.8	781	https://www.orthodb.org/v10?query=12174at6656	Mediator of RNA polymerase II transcription subunit 13
12383at6656	Complete	trichoniscus_main_001988_t1:74-2455	930.5	555	https://www.orthodb.org/v10?query=12383at6656	DNA excision repair protein haywire
12771at6656	Complete	trichoniscus_main_001595_t1:2-2665	642.6	652	https://www.orthodb.org/v10?query=12771at6656	vacuolar protein sorting-associated protein 18 homolog
12846at6656	Complete	trichoniscus_main_001695_t1:14-2680	688.7	540	https://www.orthodb.org/v10?query=12846at6656	Rab-GTPase-TBC domain
13019at6656	Missing
13051at6656	Complete	trichoniscus_main_000266_t1:360-4907	219.6	227	https://www.orthodb.org/v10?query=13051at6656	partitioning defective 3 homolog
13736at6656	Complete	trichoniscus_main_000809_t1:134-3514	1654.1	876	https://www.orthodb.org/v10?query=13736at6656	regulator of nonsense transcripts 1
13833at6656	Complete	trichoniscus_main_001726_t1:246-2738	445.7	447	https://www.orthodb.org/v10?query=13833at6656	tetratricopeptide repeat protein 27
13858at6656	Complete	trichoniscus_main_001482_t1:18-2705	895.7	692	https://www.orthodb.org/v10?query=13858at6656	WD40-repeat-containing domain
13890at6656	Complete	trichoniscus_main_000977_t1:60-2852	685.8	589	https://www.orthodb.org/v10?query=13890at6656	ubiquitin carboxyl-terminal hydrolase 20
13934at6656	Complete	trichoniscus_main_001420_t1:110-2797	874.5	712	https://www.orthodb.org/v10?query=13934at6656	periodic tryptophan protein 2 homolog
14090at6656	Complete	trichoniscus_main_001367_t1:98-2842	880.7	679	https://www.orthodb.org/v10?query=14090at6656	protein unc-45 homolog B
14257at6656	Complete	trichoniscus_main_000821_t1:210-3245	661.1	897	https://www.orthodb.org/v10?query=14257at6656	Golgi apparatus protein 1
14447at6656	Missing
14995at6656	Complete	trichoniscus_main_002491_t1:3-2327	330.8	446	https://www.orthodb.org/v10?query=14995at6656	protein brunelleschi
15200at6656	Complete	trichoniscus_main_000873_t1:205-3390	1432.3	872	https://www.orthodb.org/v10?query=15200at6656	exportin-1
15697at6656	Complete	trichoniscus_main_000740_t1:122-2980	1101.6	729	https://www.orthodb.org/v10?query=15697at6656	protein CLEC16A isoform X1
15905at6656	Complete	trichoniscus_main_001390_t1:101-2863	241.8	166	https://www.orthodb.org/v10?query=15905at6656	polyphosphoinositide phosphatase
16061at6656	Complete	trichoniscus_main_000585_t1:677-3814	753.3	683	https://www.orthodb.org/v10?query=16061at6656	DNA-directed RNA polymerase
16084at6656	Complete	trichoniscus_main_000621_t1:102-3830	862.8	802	https://www.orthodb.org/v10?query=16084at6656	integrator complex subunit 2
16220at6656	Complete	trichoniscus_main_000742_t1:75-3575	1392.1	918	https://www.orthodb.org/v10?query=16220at6656	leucine--tRNA ligase, cytoplasmic
16630at6656	Complete	trichoniscus_main_000859_t1:255-3467	890.2	843	https://www.orthodb.org/v10?query=16630at6656	symplekin
16648at6656	Complete	trichoniscus_main_002564_t1:75-2096	379.9	370	https://www.orthodb.org/v10?query=16648at6656	NHL repeat-containing protein 2
17096at6656	Complete	trichoniscus_main_001076_t1:196-3033	880.4	621	https://www.orthodb.org/v10?query=17096at6656	E3 ubiquitin-protein ligase MARCH6
17122at6656	Complete	trichoniscus_main_000299_t1:44-4681	938.4	966	https://www.orthodb.org/v10?query=17122at6656	mediator of RNA polymerase II transcription subunit 14
17128at6656	Complete	trichoniscus_main_000923_t1:121-3300	671.7	620	https://www.orthodb.org/v10?query=17128at6656	phosphatidate phosphatase LPIN2 isoform X1
17748at6656	Complete	trichoniscus_main_001278_t1:61-2913	1461.3	742	https://www.orthodb.org/v10?query=17748at6656	AP-2 complex subunit alpha
18036at6656	Complete	trichoniscus_main_000421_t1:441-4241	987.1	622	https://www.orthodb.org/v10?query=18036at6656	Homeobox protein cut-like
18055at6656	Complete	trichoniscus_main_001392_t1:94-2862	1102.8	675	https://www.orthodb.org/v10?query=18055at6656	AP-1 complex subunit gamma
18073at6656	Complete	trichoniscus_main_002988_t1:436-1554	128.5	263	https://www.orthodb.org/v10?query=18073at6656	DNA repair protein REV1
18630at6656	Complete	trichoniscus_main_000753_t1:102-3566	1130.0	931	https://www.orthodb.org/v10?query=18630at6656	WASH complex subunit strumpellin
18929at6656	Complete	trichoniscus_main_001886_t1:223-2397	693.4	569	https://www.orthodb.org/v10?query=18929at6656	Ral guanine nucleotide dissociation stimulator-like 1
19044at6656	Complete	trichoniscus_main_001889_t1:129-2513	996.2	644	https://www.orthodb.org/v10?query=19044at6656	Putative G-protein coupled receptor 158
19058at6656	Complete	trichoniscus_main_000674_t1:535-4164	1199.5	846	https://www.orthodb.org/v10?query=19058at6656	probable ATP-dependent RNA helicase DHX34
19104at6656	Complete	trichoniscus_main_001737_t1:4-2520	427.7	539	https://www.orthodb.org/v10?query=19104at6656	septin-interacting protein 1
19129at6656	Complete	trichoniscus_main_001930_t1:88-2412	558.6	502	https://www.orthodb.org/v10?query=19129at6656	Anaphase-promoting complex subunit 2
19208at6656	Complete	trichoniscus_main_001296_t1:92-2866	1308.3	771	https://www.orthodb.org/v10?query=19208at6656	pre-mRNA-processing factor 6
19289at6656	Complete	trichoniscus_main_001883_t1:132-2186	702.6	534	https://www.orthodb.org/v10?query=19289at6656	ATP-dependent RNA helicase DDX54
19590at6656	Complete	trichoniscus_main_002151_t1:46-2346	470.8	389	https://www.orthodb.org/v10?query=19590at6656	WD40-repeat-containing domain
19760at6656	Complete	trichoniscus_main_000745_t1:104-3466	823.9	684	https://www.orthodb.org/v10?query=19760at6656	Integrator complex subunit 3
20093at6656	Complete	trichoniscus_main_001817_t1:107-2527	523.4	457	https://www.orthodb.org/v10?query=20093at6656	Trafficking protein particle complex subunit 10
20162at6656	Complete	trichoniscus_main_001036_t1:0-2975	763.0	679	https://www.orthodb.org/v10?query=20162at6656	protein patched
20267at6656	Complete	trichoniscus_main_001433_t1:354-2900	611.5	664	https://www.orthodb.org/v10?query=20267at6656	vacuolar protein sorting-associated protein 41 homolog
20935at6656	Complete	trichoniscus_main_002108_t1:77-2322	939.5	631	https://www.orthodb.org/v10?query=20935at6656	Glutaminyl-tRNA synthetase, class Ib, non-specific RNA-binding domain 2
20936at6656	Complete	trichoniscus_main_001063_t1:958-3108	625.6	545	https://www.orthodb.org/v10?query=20936at6656	SWI/SNF-related matrix-associated actin-dependent regulator of chromatin subfamily A containing DEAD/H box 1
21019at6656	Complete	trichoniscus_main_000615_t1:242-3898	1238.0	960	https://www.orthodb.org/v10?query=21019at6656	vigilin
21191at6656	Duplicated	trichoniscus_main_001426_t1:78-2750	891.0	731	https://www.orthodb.org/v10?query=21191at6656	RNA cytidine acetyltransferase
21191at6656	Duplicated	trichoniscus_main_001019_t1:67-3066	780.3	757	https://www.orthodb.org/v10?query=21191at6656	RNA cytidine acetyltransferase
21361at6656	Complete	trichoniscus_main_002620_t1:157-2049	681.0	425	https://www.orthodb.org/v10?query=21361at6656	phosphorylated CTD-interacting factor 1
21367at6656	Complete	trichoniscus_main_002170_t1:0-1850	348.8	442	https://www.orthodb.org/v10?query=21367at6656	protein smoothened
21385at6656	Complete	trichoniscus_main_000476_t1:83-4144	381.4	853	https://www.orthodb.org/v10?query=21385at6656	RRP12-like protein
22098at6656	Complete	trichoniscus_main_001252_t1:136-2985	1222.3	733	https://www.orthodb.org/v10?query=22098at6656	Coatomer subunit beta
22148at6656	Complete	trichoniscus_main_001911_t1:153-2507	762.5	610	https://www.orthodb.org/v10?query=22148at6656	Exocyst complex component
22358at6656	Complete	trichoniscus_main_000570_t1:186-3974	805.1	533	https://www.orthodb.org/v10?query=22358at6656	Protein-tyrosine phosphatase receptor IA-2 ectodomain
22364at6656	Complete	trichoniscus_main_000870_t1:89-3376	1415.5	916	https://www.orthodb.org/v10?query=22364at6656	importin-5
22468at6656	Missing
22611at6656	Complete	trichoniscus_main_002850_t1:49-2097	693.9	476	https://www.orthodb.org/v10?query=22611at6656	WD40-repeat-containing domain
22887at6656	Complete	trichoniscus_main_002173_t1:197-2422	851.3	534	https://www.orthodb.org/v10?query=22887at6656	glycine--tRNA ligase
23309at6656	Complete	trichoniscus_main_001986_t1:811-3129	585.4	671	https://www.orthodb.org/v10?query=23309at6656	RINT1-like protein
23388at6656	Complete	trichoniscus_main_001341_t1:0-2765	460.0	485	https://www.orthodb.org/v10?query=23388at6656	trafficking protein particle complex subunit 11
23429at6656	Complete	trichoniscus_main_005953_t1:232-1416	387.8	335	https://www.orthodb.org/v10?query=23429at6656	guanine nucleotide-releasing factor 2 isoform X1
23917at6656	Complete	trichoniscus_main_002005_t1:36-2405	768.1	646	https://www.orthodb.org/v10?query=23917at6656	N-terminal kinase-like protein
24255at6656	Complete	trichoniscus_main_001618_t1:722-2626	485.5	490	https://www.orthodb.org/v10?query=24255at6656	Ribosome biogenesis protein BOP1 homolog
24427at6656	Complete	trichoniscus_main_000732_t1:95-3604	369.8	267	https://www.orthodb.org/v10?query=24427at6656	lateral signaling target protein 2 homolog
24459at6656	Fragmented	trichoniscus_main_014131_t1:1-522	130.1	136	https://www.orthodb.org/v10?query=24459at6656	pyridoxal-dependent decarboxylase domain-containing protein 1
24556at6656	Complete	trichoniscus_main_001228_t1:201-3032	482.0	618	https://www.orthodb.org/v10?query=24556at6656	vacuolar protein sorting-associated protein 54
24573at6656	Complete	trichoniscus_main_002687_t1:389-1984	409.0	419	https://www.orthodb.org/v10?query=24573at6656	Bromodomain-containing protein 7
25554at6656	Complete	trichoniscus_main_000928_t1:52-3261	717.3	627	https://www.orthodb.org/v10?query=25554at6656	elongation factor-like GTPase 1
25680at6656	Complete	trichoniscus_main_001249_t1:16-2670	214.9	465	https://www.orthodb.org/v10?query=25680at6656	Protein kintoun
26078at6656	Complete	trichoniscus_main_001222_t1:277-2898	367.5	451	https://www.orthodb.org/v10?query=26078at6656	UPF0505 protein C16orf62 homolog
26653at6656	Complete	trichoniscus_main_003495_t1:178-2031	915.6	517	https://www.orthodb.org/v10?query=26653at6656	ATP-binding cassette sub-family E member 1
26734at6656	Complete	trichoniscus_main_002914_t1:157-2025	728.2	550	https://www.orthodb.org/v10?query=26734at6656	tRNA (cytosine(34)-C(5))-methyltransferase
27198at6656	Complete	trichoniscus_main_001275_t1:86-2920	844.2	731	https://www.orthodb.org/v10?query=27198at6656	general vesicular transport factor p115
27515at6656	Complete	trichoniscus_main_003396_t1:197-1864	437.0	397	https://www.orthodb.org/v10?query=27515at6656	GPI transamidase component PIG-T
27617at6656	Complete	trichoniscus_main_003579_t1:122-1855	550.4	436	https://www.orthodb.org/v10?query=27617at6656	cell division cycle protein 23 homolog
27655at6656	Complete	trichoniscus_main_001558_t1:98-2611	929.6	633	https://www.orthodb.org/v10?query=27655at6656	N-alpha-acetyltransferase 15, NatA auxiliary subunit
28325at6656	Missing
28380at6656	Missing
28519at6656	Complete	trichoniscus_main_003160_t1:268-2088	748.0	482	https://www.orthodb.org/v10?query=28519at6656	Cyclophilin-type peptidyl-prolyl cis-trans isomerase
28685at6656	Fragmented	trichoniscus_main_013357_t1:1-810	320.5	242	https://www.orthodb.org/v10?query=28685at6656	conserved oligomeric Golgi complex subunit 3
28872at6656	Complete	trichoniscus_main_002693_t1:130-2196	368.6	399	https://www.orthodb.org/v10?query=28872at6656	TBC1 domain family member 23
29213at6656	Complete	trichoniscus_main_000629_t1:405-3830	961.3	692	https://www.orthodb.org/v10?query=29213at6656	regulator of nonsense transcripts 2
29237at6656	Complete	trichoniscus_main_004775_t1:30-1613	605.8	376	https://www.orthodb.org/v10?query=29237at6656	Set1/Ash2 histone methyltransferase complex subunit ASH2
29365at6656	Duplicated	trichoniscus_main_003605_t1:89-1903	486.6	474	https://www.orthodb.org/v10?query=29365at6656	Sec1-like protein
29365at6656	Duplicated	trichoniscus_main_001917_t1:50-1864	484.0	474	https://www.orthodb.org/v10?query=29365at6656	Sec1-like protein
29730at6656	Complete	trichoniscus_main_003368_t1:456-1874	376.3	368	https://www.orthodb.org/v10?query=29730at6656	nucleolar complex protein 2 homolog
29744at6656	Complete	trichoniscus_main_001647_t1:169-2700	621.8	626	https://www.orthodb.org/v10?query=29744at6656	vacuolar protein sorting-associated protein 53 homolog
30156at6656	Complete	trichoniscus_main_002217_t1:271-2424	417.1	513	https://www.orthodb.org/v10?query=30156at6656	conserved oligomeric Golgi complex subunit 2
30184at6656	Complete	trichoniscus_main_001683_t1:420-2918	992.3	624	https://www.orthodb.org/v10?query=30184at6656	pre-mRNA-splicing factor SYF1
30267at6656	Fragmented	trichoniscus_main_010192_t1:2-1108	221.3	231	https://www.orthodb.org/v10?query=30267at6656	vacuolar protein sorting-associated protein 8 homolog
30463at6656	Complete	trichoniscus_main_002538_t1:117-2225	442.0	460	https://www.orthodb.org/v10?query=30463at6656	exocyst complex component 8
30512at6656	Complete	trichoniscus_main_001130_t1:101-3010	244.8	222	https://www.orthodb.org/v10?query=30512at6656	zinc finger protein 598
30526at6656	Missing
30642at6656	Complete	trichoniscus_main_003578_t1:55-1773	752.8	461	https://www.orthodb.org/v10?query=30642at6656	uncharacterized protein LOC100115344
30822at6656	Complete	trichoniscus_main_002676_t1:182-2236	683.5	463	https://www.orthodb.org/v10?query=30822at6656	Arginyl tRNA synthetase N-terminal domain
30918at6656	Complete	trichoniscus_main_002080_t1:171-2363	717.6	734	https://www.orthodb.org/v10?query=30918at6656	protein bicaudal D
30962at6656	Complete	trichoniscus_main_000627_t1:74-3817	661.9	729	https://www.orthodb.org/v10?query=30962at6656	WD40-repeat-containing domain
31014at6656	Fragmented	trichoniscus_main_001276_t1:162-1124	242.7	301	https://www.orthodb.org/v10?query=31014at6656	ATP-dependent DNA helicase Q4
31119at6656	Complete	trichoniscus_main_001464_t1:21-2354	317.7	582	https://www.orthodb.org/v10?query=31119at6656	transducin beta-like protein 3
31196at6656	Complete	trichoniscus_main_001480_t1:224-2800	699.9	490	https://www.orthodb.org/v10?query=31196at6656	Katanin p80 WD40 repeat-containing subunit B1
31333at6656	Complete	trichoniscus_main_002691_t1:17-2083	756.2	551	https://www.orthodb.org/v10?query=31333at6656	Eukaryotic translation initiation factor 3 subunit B
31480at6656	Complete	trichoniscus_main_002107_t1:297-2321	335.9	341	https://www.orthodb.org/v10?query=31480at6656	Carboxylesterase, type B
31615at6656	Complete	trichoniscus_main_002724_t1:428-2479	864.8	529	https://www.orthodb.org/v10?query=31615at6656	1,4-alpha-glucan-branching enzyme
31634at6656	Complete	trichoniscus_main_003516_t1:4-1812	429.7	362	https://www.orthodb.org/v10?query=31634at6656	xylosyltransferase oxt
31820at6656	Complete	trichoniscus_main_003909_t1:1-1800	603.0	431	https://www.orthodb.org/v10?query=31820at6656	Mannosyl-oligosaccharide glucosidase
31886at6656	Complete	trichoniscus_main_002510_t1:39-2057	914.5	573	https://www.orthodb.org/v10?query=31886at6656	protein crooked neck
31919at6656	Complete	trichoniscus_main_002713_t1:153-2012	879.7	523	https://www.orthodb.org/v10?query=31919at6656	protein HID1
32694at6656	Complete	trichoniscus_main_001496_t1:88-2709	1095.6	777	https://www.orthodb.org/v10?query=32694at6656	Eukaryotic translation initiation factor 3 subunit C
32733at6656	Missing
32851at6656	Complete	trichoniscus_main_006000_t1:0-1547	774.0	453	https://www.orthodb.org/v10?query=32851at6656	small G protein signaling modulator 3 homolog
33187at6656	Complete	trichoniscus_main_006494_t1:31-1371	513.9	347	https://www.orthodb.org/v10?query=33187at6656	hormone receptor 4-like
33566at6656	Complete	trichoniscus_main_002379_t1:79-2289	994.0	591	https://www.orthodb.org/v10?query=33566at6656	ATP-dependent RNA helicase Ddx1
33794at6656	Complete	trichoniscus_main_004082_t1:224-1948	511.9	402	https://www.orthodb.org/v10?query=33794at6656	Nucleoside phosphorylase superfamily
34586at6656	Complete	trichoniscus_main_004053_t1:84-1805	531.1	397	https://www.orthodb.org/v10?query=34586at6656	menin
34917at6656	Complete	trichoniscus_main_003816_t1:158-1513	355.8	312	https://www.orthodb.org/v10?query=34917at6656	endoplasmic reticulum lectin 1
35035at6656	Complete	trichoniscus_main_008259_t1:0-1220	224.6	245	https://www.orthodb.org/v10?query=35035at6656	Rab5 GDP/GTP exchange factor
35548at6656	Missing
35680at6656	Complete	trichoniscus_main_003634_t1:62-1345	412.3	333	https://www.orthodb.org/v10?query=35680at6656	probable tRNA (uracil-O(2)-)-methyltransferase
35708at6656	Complete	trichoniscus_main_003128_t1:49-1896	308.8	296	https://www.orthodb.org/v10?query=35708at6656	pseudouridylate synthase 7 homolog
35995at6656	Complete	trichoniscus_main_004410_t1:117-1730	888.3	466	https://www.orthodb.org/v10?query=35995at6656	Elongator complex protein 3
36374at6656	Complete	trichoniscus_main_004088_t1:101-1768	489.8	418	https://www.orthodb.org/v10?query=36374at6656	mitochondrial import receptor subunit TOM70
36387at6656	Complete	trichoniscus_main_003204_t1:279-2171	640.8	491	https://www.orthodb.org/v10?query=36387at6656	protein sly1 homolog
36403at6656	Complete	trichoniscus_main_002289_t1:129-2342	751.0	610	https://www.orthodb.org/v10?query=36403at6656	exocyst complex component 3
36463at6656	Complete	trichoniscus_main_003508_t1:128-1969	907.6	534	https://www.orthodb.org/v10?query=36463at6656	ATP-dependent RNA helicase abstrakt
37030at6656	Complete	trichoniscus_main_003310_t1:187-1827	237.8	384	https://www.orthodb.org/v10?query=37030at6656	28S ribosomal protein S30, mitochondrial
37297at6656	Complete	trichoniscus_main_002259_t1:223-2325	604.7	500	https://www.orthodb.org/v10?query=37297at6656	peroxisomal multifunctional enzyme type 2
37387at6656	Complete	trichoniscus_main_000467_t1:0-4160	569.2	1330	https://www.orthodb.org/v10?query=37387at6656	trichohyalin isoform X1
37678at6656	Complete	trichoniscus_main_004460_t1:57-1670	570.0	367	https://www.orthodb.org/v10?query=37678at6656	threonylcarbamoyladenosine tRNA methylthiotransferase
38140at6656	Complete	trichoniscus_main_001799_t1:198-2594	865.0	591	https://www.orthodb.org/v10?query=38140at6656	striatin-interacting protein 1 homolog
38186at6656	Complete	trichoniscus_main_001494_t1:211-2124	431.2	459	https://www.orthodb.org/v10?query=38186at6656	G patch domain-containing protein 1 homolog
38303at6656	Complete	trichoniscus_main_004413_t1:176-1813	734.7	463	https://www.orthodb.org/v10?query=38303at6656	T-complex protein 1 subunit theta
38391at6656	Fragmented	trichoniscus_main_015594_t1:241-687	187.3	140	https://www.orthodb.org/v10?query=38391at6656	protein MCM10 homolog
38567at6656	Complete	trichoniscus_main_002099_t1:1-2725	894.6	654	https://www.orthodb.org/v10?query=38567at6656	DNA polymerase subunit gamma-1, mitochondrial
38819at6656	Missing
38928at6656	Complete	trichoniscus_main_003252_t1:55-1974	683.2	492	https://www.orthodb.org/v10?query=38928at6656	integrator complex subunit 9
39506at6656	Complete	trichoniscus_main_001793_t1:96-2579	495.1	547	https://www.orthodb.org/v10?query=39506at6656	probable RNA-binding protein 19
39548at6656	Complete	trichoniscus_main_000246_t1:706-2061	434.9	396	https://www.orthodb.org/v10?query=39548at6656	Pescadillo homolog
39783at6656	Complete	trichoniscus_main_008265_t1:142-1308	202.5	229	https://www.orthodb.org/v10?query=39783at6656	conserved oligomeric Golgi complex subunit 7
39809at6656	Complete	trichoniscus_main_001229_t1:937-3804	826.2	765	https://www.orthodb.org/v10?query=39809at6656	importin-11
39821at6656	Complete	trichoniscus_main_009072_t1:4-1098	416.1	299	https://www.orthodb.org/v10?query=39821at6656	ceramide glucosyltransferase
40065at6656	Complete	trichoniscus_main_002218_t1:238-2394	856.9	592	https://www.orthodb.org/v10?query=40065at6656	trifunctional enzyme subunit alpha, mitochondrial
40092at6656	Complete	trichoniscus_main_004677_t1:54-1646	361.6	357	https://www.orthodb.org/v10?query=40092at6656	CWF19-like protein 1
40213at6656	Complete	trichoniscus_main_002660_t1:72-2081	519.1	465	https://www.orthodb.org/v10?query=40213at6656	THO complex subunit 1
40240at6656	Complete	trichoniscus_main_005448_t1:102-1586	490.2	338	https://www.orthodb.org/v10?query=40240at6656	Ubiquitinyl hydrolase 1
40319at6656	Fragmented	trichoniscus_main_004473_t1:37-1017	134.3	289	https://www.orthodb.org/v10?query=40319at6656	Zona pellucida domain
40323at6656	Complete	trichoniscus_main_003498_t1:217-2073	725.1	485	https://www.orthodb.org/v10?query=40323at6656	Mitochondrial Rho GTPase
40399at6656	Complete	trichoniscus_main_001795_t1:75-2528	629.4	653	https://www.orthodb.org/v10?query=40399at6656	vacuolar protein sorting-associated protein 16 homolog
40691at6656	Complete	trichoniscus_main_004116_t1:83-1789	501.8	450	https://www.orthodb.org/v10?query=40691at6656	Sec1-like protein
40929at6656	Complete	trichoniscus_main_002340_t1:66-2288	761.0	561	https://www.orthodb.org/v10?query=40929at6656	transcription initiation factor TFIID subunit 5
41522at6656	Complete	trichoniscus_main_000084_t1:4622-7207	1065.6	695	https://www.orthodb.org/v10?query=41522at6656	DNA polymerase
41990at6656	Complete	trichoniscus_main_001332_t1:375-2849	310.9	500	https://www.orthodb.org/v10?query=41990at6656	CCAAT/enhancer-binding protein zeta
42577at6656	Complete	trichoniscus_main_001739_t1:167-2452	100.8	484	https://www.orthodb.org/v10?query=42577at6656	vam6/Vps39-like protein
42622at6656	Complete	trichoniscus_main_003505_t1:135-1991	936.9	463	https://www.orthodb.org/v10?query=42622at6656	integrator complex subunit 11
42819at6656	Complete	trichoniscus_main_002567_t1:84-2183	805.4	549	https://www.orthodb.org/v10?query=42819at6656	FACT complex subunit SSRP1
42842at6656	Complete	trichoniscus_main_004499_t1:72-1622	318.3	418	https://www.orthodb.org/v10?query=42842at6656	DNA-directed RNA polymerase III subunit RPC3
42929at6656	Complete	trichoniscus_main_003202_t1:251-1948	199.9	379	https://www.orthodb.org/v10?query=42929at6656	RNA polymerase I-specific transcription initiation factor RRN3
42943at6656	Complete	trichoniscus_main_004306_t1:49-1650	189.0	172	https://www.orthodb.org/v10?query=42943at6656	probable ATP-dependent RNA helicase DDX56
42992at6656	Complete	trichoniscus_main_002717_t1:303-2354	653.4	515	https://www.orthodb.org/v10?query=42992at6656	mitochondrial intermediate peptidase
43045at6656	Complete	trichoniscus_main_004002_t1:102-1829	780.9	476	https://www.orthodb.org/v10?query=43045at6656	negative elongation factor D
43236at6656	Complete	trichoniscus_main_000860_t1:1032-3965	724.5	537	https://www.orthodb.org/v10?query=43236at6656	cold shock domain-containing protein E1
43245at6656	Complete	trichoniscus_main_005943_t1:151-1509	472.9	378	https://www.orthodb.org/v10?query=43245at6656	General transcription factor IIH subunit 4
43540at6656	Complete	trichoniscus_main_005028_t1:475-2022	624.3	403	https://www.orthodb.org/v10?query=43540at6656	peptidyl-prolyl cis-trans isomerase-like 2
43728at6656	Complete	trichoniscus_main_003639_t1:449-2161	605.6	428	https://www.orthodb.org/v10?query=43728at6656	WD40-repeat-containing domain
43774at6656	Complete	trichoniscus_main_005334_t1:135-1634	651.4	396	https://www.orthodb.org/v10?query=43774at6656	splicing factor 3A subunit 3
44001at6656	Complete	trichoniscus_main_001435_t1:23-2920	915.7	713	https://www.orthodb.org/v10?query=44001at6656	presequence protease, mitochondrial
44123at6656	Complete	trichoniscus_main_001232_t1:475-2904	329.0	296	https://www.orthodb.org/v10?query=44123at6656	Ankyrin repeat-containing domain
44359at6656	Missing
44389at6656	Complete	trichoniscus_main_002666_t1:361-2430	646.1	518	https://www.orthodb.org/v10?query=44389at6656	RUN and FYVE domain-containing protein 2 isoform X1
44504at6656	Complete	trichoniscus_main_005077_t1:139-1677	701.1	426	https://www.orthodb.org/v10?query=44504at6656	WD40-repeat-containing domain
44630at6656	Complete	trichoniscus_main_003344_t1:1071-1856	41.9	199	https://www.orthodb.org/v10?query=44630at6656	E3 ubiquitin-protein ligase HRD1
44694at6656	Complete	trichoniscus_main_002041_t1:360-2264	421.7	355	https://www.orthodb.org/v10?query=44694at6656	ATP-dependent RNA helicase DDX24
44953at6656	Complete	trichoniscus_main_005844_t1:59-1492	559.4	365	https://www.orthodb.org/v10?query=44953at6656	WD40-repeat-containing domain
45131at6656	Complete	trichoniscus_main_004887_t1:0-1568	434.5	308	https://www.orthodb.org/v10?query=45131at6656	WD40-repeat-containing domain
45367at6656	Complete	trichoniscus_main_005924_t1:70-1431	355.9	337	https://www.orthodb.org/v10?query=45367at6656	dynactin subunit 4
45528at6656	Fragmented	trichoniscus_main_000777_t1:2290-3015	57.8	165	https://www.orthodb.org/v10?query=45528at6656	pre-rRNA-processing protein TSR1 homolog
45556at6656	Complete	trichoniscus_main_006159_t1:119-1486	296.6	342	https://www.orthodb.org/v10?query=45556at6656	Protoporphyrinogen oxidase
45732at6656	Complete	trichoniscus_main_005175_t1:114-1547	487.0	383	https://www.orthodb.org/v10?query=45732at6656	60S ribosomal export protein NMD3
45915at6656	Complete	trichoniscus_main_006136_t1:166-1461	299.3	300	https://www.orthodb.org/v10?query=45915at6656	putative Dol-P-Glc:Glc(2)Man(9)GlcNAc(2)-PP-Dol alpha-1,2-glucosyltransferase
46430at6656	Complete	trichoniscus_main_005023_t1:189-1631	570.3	399	https://www.orthodb.org/v10?query=46430at6656	KDEL motif-containing protein 1
46437at6656	Complete	trichoniscus_main_002722_t1:55-1731	458.0	323	https://www.orthodb.org/v10?query=46437at6656	protein TAPT1 homolog
46671at6656	Fragmented	trichoniscus_main_013197_t1:0-827	405.4	235	https://www.orthodb.org/v10?query=46671at6656	intraflagellar transport protein 56
46679at6656	Complete	trichoniscus_main_000774_t1:2-3427	522.8	365	https://www.orthodb.org/v10?query=46679at6656	polycomb protein Scm
46692at6656	Complete	trichoniscus_main_002570_t1:169-2241	473.6	516	https://www.orthodb.org/v10?query=46692at6656	protein VAC14 homolog
46750at6656	Complete	trichoniscus_main_004424_t1:49-1626	605.3	386	https://www.orthodb.org/v10?query=46750at6656	sphingosine-1-phosphate lyase
46960at6656	Complete	trichoniscus_main_006768_t1:93-1334	384.7	284	https://www.orthodb.org/v10?query=46960at6656	microspherule protein 1
47270at6656	Complete	trichoniscus_main_002597_t1:59-2152	609.7	537	https://www.orthodb.org/v10?query=47270at6656	protein SDA1 homolog
47443at6656	Complete	trichoniscus_main_003125_t1:366-2135	660.9	494	https://www.orthodb.org/v10?query=47443at6656	protein sel-1 homolog 1
47495at6656	Complete	trichoniscus_main_004099_t1:23-1708	342.1	274	https://www.orthodb.org/v10?query=47495at6656	Phosphoacetylglucosamine mutase
47500at6656	Complete	trichoniscus_main_001113_t1:39-2999	475.9	562	https://www.orthodb.org/v10?query=47500at6656	tyrosine-protein kinase hopscotch
47967at6656	Complete	trichoniscus_main_004134_t1:495-2030	646.0	352	https://www.orthodb.org/v10?query=47967at6656	Histone-arginine methyltransferase CARMER
48195at6656	Complete	trichoniscus_main_006679_t1:301-1629	754.8	373	https://www.orthodb.org/v10?query=48195at6656	putative ATP-dependent RNA helicase me31b
48466at6656	Complete	trichoniscus_main_001430_t1:352-3066	384.8	230	https://www.orthodb.org/v10?query=48466at6656	serrate RNA effector molecule homolog isoform X1
48519at6656	Fragmented	trichoniscus_main_010637_t1:2-1045	299.3	275	https://www.orthodb.org/v10?query=48519at6656	MAU2 chromatid cohesion factor homolog
48657at6656	Complete	trichoniscus_main_006621_t1:96-1430	677.9	375	https://www.orthodb.org/v10?query=48657at6656	Rab GDP dissociation inhibitor
48836at6656	Complete	trichoniscus_main_005963_t1:75-1403	459.7	294	https://www.orthodb.org/v10?query=48836at6656	N-acetylglucosaminyl-phosphatidylinositol biosynthetic protein
49070at6656	Complete	trichoniscus_main_005558_t1:263-1612	420.6	316	https://www.orthodb.org/v10?query=49070at6656	tRNA-dihydrouridine(20) synthase
49526at6656	Complete	trichoniscus_main_002827_t1:287-2275	220.5	386	https://www.orthodb.org/v10?query=49526at6656	translation initiation factor eIF-2B subunit epsilon
49936at6656	Complete	trichoniscus_main_001450_t1:548-2923	977.1	683	https://www.orthodb.org/v10?query=49936at6656	cell division cycle 5-like protein
50191at6656	Complete	trichoniscus_main_002757_t1:161-2206	482.8	480	https://www.orthodb.org/v10?query=50191at6656	FAS-associated factor 1
50493at6656	Fragmented	trichoniscus_main_006562_t1:2-1375	626.9	386	https://www.orthodb.org/v10?query=50493at6656	putative RNA-binding protein 15
50740at6656	Complete	trichoniscus_main_004610_t1:148-1728	622.6	403	https://www.orthodb.org/v10?query=50740at6656	mitochondrial-processing peptidase subunit alpha
50792at6656	Complete	trichoniscus_main_001985_t1:56-2398	545.4	501	https://www.orthodb.org/v10?query=50792at6656	E3 UFM1-protein ligase 1 homolog
50947at6656	Complete	trichoniscus_main_004103_t1:141-1850	792.4	436	https://www.orthodb.org/v10?query=50947at6656	pre-mRNA-processing factor 17
51037at6656	Complete	trichoniscus_main_005751_t1:105-1472	266.2	293	https://www.orthodb.org/v10?query=51037at6656	general transcription factor 3C polypeptide 5
51280at6656	Complete	trichoniscus_main_006996_t1:78-1283	214.0	221	https://www.orthodb.org/v10?query=51280at6656	epsilon-sarcoglycan isoform X1
51364at6656	Complete	trichoniscus_main_002088_t1:770-2827	599.6	506	https://www.orthodb.org/v10?query=51364at6656	kinesin-associated protein 3
51757at6656	Complete	trichoniscus_main_003051_t1:801-2054	215.4	279	https://www.orthodb.org/v10?query=51757at6656	U3 small nucleolar ribonucleoprotein protein MPP10
52210at6656	Complete	trichoniscus_main_006825_t1:73-1341	444.9	321	https://www.orthodb.org/v10?query=52210at6656	probable phenylalanine--tRNA ligase, mitochondrial
52224at6656	Complete	trichoniscus_main_005088_t1:41-1540	421.2	350	https://www.orthodb.org/v10?query=52224at6656	vacuolar fusion protein MON1 homolog A
52320at6656	Complete	trichoniscus_main_006329_t1:244-1548	467.1	311	https://www.orthodb.org/v10?query=52320at6656	PRKCA-binding protein isoform X1
52422at6656	Complete	trichoniscus_main_005026_t1:81-1520	235.0	256	https://www.orthodb.org/v10?query=52422at6656	nucleolar complex protein 4 homolog B
52643at6656	Missing
52828at6656	Complete	trichoniscus_main_008740_t1:197-1189	327.2	271	https://www.orthodb.org/v10?query=52828at6656	mRNA cap guanine-N7 methyltransferase
53201at6656	Complete	trichoniscus_main_009696_t1:2-1021	366.4	284	https://www.orthodb.org/v10?query=53201at6656	WD40-repeat-containing domain
53243at6656	Complete	trichoniscus_main_005342_t1:6-1496	868.9	455	https://www.orthodb.org/v10?query=53243at6656	Signal recognition particle 54 kDa protein
53298at6656	Complete	trichoniscus_main_001383_t1:125-2758	766.4	644	https://www.orthodb.org/v10?query=53298at6656	Hypoxia up-regulated protein 1
53318at6656	Complete	trichoniscus_main_006741_t1:132-1313	368.1	328	https://www.orthodb.org/v10?query=53318at6656	Origin recognition complex subunit 4
53993at6656	Complete	trichoniscus_main_003340_t1:386-1630	177.2	321	https://www.orthodb.org/v10?query=53993at6656	Voltage-gated potassium channel
54236at6656	Complete	trichoniscus_main_001932_t1:101-2485	400.5	499	https://www.orthodb.org/v10?query=54236at6656	WD40-repeat-containing domain
54527at6656	Complete	trichoniscus_main_007376_t1:109-1329	614.7	342	https://www.orthodb.org/v10?query=54527at6656	actin-related protein 3
54679at6656	Complete	trichoniscus_main_003161_t1:109-2052	382.5	381	https://www.orthodb.org/v10?query=54679at6656	nitrogen permease regulator 3-like protein
55036at6656	Complete	trichoniscus_main_001530_t1:2-2719	629.5	557	https://www.orthodb.org/v10?query=55036at6656	Exocyst complex component 2
55094at6656	Complete	trichoniscus_main_003757_t1:194-1906	371.4	495	https://www.orthodb.org/v10?query=55094at6656	Eukaryotic translation initiation factor 2A
55108at6656	Complete	trichoniscus_main_003406_t1:11-1801	605.4	418	https://www.orthodb.org/v10?query=55108at6656	SUMO-activating enzyme subunit 2
55260at6656	Complete	trichoniscus_main_007390_t1:71-1252	429.7	263	https://www.orthodb.org/v10?query=55260at6656	protein farnesyltransferase subunit beta
55417at6656	Complete	trichoniscus_main_001216_t1:575-2731	372.0	533	https://www.orthodb.org/v10?query=55417at6656	Tetratricopeptide repeat
55450at6656	Complete	trichoniscus_main_006081_t1:233-1468	514.5	355	https://www.orthodb.org/v10?query=55450at6656	Dolichyl-diphosphooligosaccharide--protein glycosyltransferase 48 kDa subunit
55599at6656	Complete	trichoniscus_main_004223_t1:153-1757	561.4	459	https://www.orthodb.org/v10?query=55599at6656	WD40-repeat-containing domain
55847at6656	Fragmented	trichoniscus_main_001505_t1:12-1286	179.4	264	https://www.orthodb.org/v10?query=55847at6656	nuclear pore complex protein Nup107
55932at6656	Complete	trichoniscus_main_003837_t1:95-1804	211.9	288	https://www.orthodb.org/v10?query=55932at6656	Signal recognition particle subunit SRP68
55953at6656	Fragmented	trichoniscus_main_015244_t1:18-419	320.4	133	https://www.orthodb.org/v10?query=55953at6656	myb protein
56010at6656	Complete	trichoniscus_main_003894_t1:77-1171	457.8	309	https://www.orthodb.org/v10?query=56010at6656	serine--tRNA ligase, cytoplasmic
56322at6656	Complete	trichoniscus_main_004337_t1:43-1689	456.6	398	https://www.orthodb.org/v10?query=56322at6656	protein ABHD16A
56449at6656	Complete	trichoniscus_main_001706_t1:1-2565	719.5	617	https://www.orthodb.org/v10?query=56449at6656	transmembrane protein 94 isoform X1
56523at6656	Complete	trichoniscus_main_003933_t1:212-1819	762.9	482	https://www.orthodb.org/v10?query=56523at6656	leucine-rich repeat protein soc-2 homolog
56687at6656	Complete	trichoniscus_main_007719_t1:69-1217	207.2	181	https://www.orthodb.org/v10?query=56687at6656	Hedgehog protein
56836at6656	Complete	trichoniscus_main_007666_t1:123-1343	568.8	328	https://www.orthodb.org/v10?query=56836at6656	COP9 signalosome complex subunit 4
57262at6656	Missing
57597at6656	Complete	trichoniscus_main_003610_t1:166-1974	221.1	364	https://www.orthodb.org/v10?query=57597at6656	coiled-coil domain-containing protein 22 homolog
57605at6656	Complete	trichoniscus_main_004052_t1:169-1785	447.0	385	https://www.orthodb.org/v10?query=57605at6656	DET1 homolog
57624at6656	Complete	trichoniscus_main_002747_t1:363-2309	570.9	425	https://www.orthodb.org/v10?query=57624at6656	LMBR1 domain-containing protein 2 homolog
57932at6656	Complete	trichoniscus_main_004047_t1:62-1762	467.7	396	https://www.orthodb.org/v10?query=57932at6656	RNA helicase
58012at6656	Missing
58027at6656	Complete	trichoniscus_main_003001_t1:135-1814	643.9	457	https://www.orthodb.org/v10?query=58027at6656	BTB/POZ domain-containing protein 9
58110at6656	Complete	trichoniscus_main_005129_t1:75-1574	606.6	393	https://www.orthodb.org/v10?query=58110at6656	WD40 repeat
58119at6656	Complete	trichoniscus_main_005259_t1:92-1603	685.6	417	https://www.orthodb.org/v10?query=58119at6656	pre-mRNA-processing factor 19
58276at6656	Duplicated	trichoniscus_main_000530_t1:4742-5929	541.9	336	https://www.orthodb.org/v10?query=58276at6656	glutaryl-CoA dehydrogenase, mitochondrial
58276at6656	Duplicated	trichoniscus_main_006066_t1:355-1542	541.9	336	https://www.orthodb.org/v10?query=58276at6656	glutaryl-CoA dehydrogenase, mitochondrial
59084at6656	Complete	trichoniscus_main_005464_t1:75-1556	577.6	370	https://www.orthodb.org/v10?query=59084at6656	probable 26S proteasome non-ATPase regulatory subunit 3
59193at6656	Complete	trichoniscus_main_005660_t1:261-1550	224.0	350	https://www.orthodb.org/v10?query=59193at6656	zinc finger CCHC domain-containing protein 8 homolog
59197at6656	Complete	trichoniscus_main_004899_t1:463-1602	268.4	201	https://www.orthodb.org/v10?query=59197at6656	EF-hand domain
59200at6656	Complete	trichoniscus_main_004537_t1:117-1745	573.5	464	https://www.orthodb.org/v10?query=59200at6656	stress-induced-phosphoprotein 1
59226at6656	Complete	trichoniscus_main_002894_t1:64-2088	729.8	565	https://www.orthodb.org/v10?query=59226at6656	DNA mismatch repair protein Mlh1
59393at6656	Complete	trichoniscus_main_005697_t1:83-1480	315.1	230	https://www.orthodb.org/v10?query=59393at6656	serine palmitoyltransferase 1
59430at6656	Fragmented	trichoniscus_main_012690_t1:31-849	286.4	185	https://www.orthodb.org/v10?query=59430at6656	protein lin-9 homolog
59681at6656	Duplicated	trichoniscus_main_008666_t1:122-1249	315.9	330	https://www.orthodb.org/v10?query=59681at6656	Actin-related protein 2
59681at6656	Duplicated	trichoniscus_main_008675_t1:214-1341	310.7	328	https://www.orthodb.org/v10?query=59681at6656	Actin-related protein 2
59681at6656	Duplicated	trichoniscus_main_007654_t1:131-1249	309.1	329	https://www.orthodb.org/v10?query=59681at6656	Actin-related protein 2
59681at6656	Duplicated	trichoniscus_main_008671_t1:64-1191	294.1	327	https://www.orthodb.org/v10?query=59681at6656	Actin-related protein 2
59681at6656	Duplicated	trichoniscus_main_007052_t1:1486-2604	290.6	328	https://www.orthodb.org/v10?query=59681at6656	Actin-related protein 2
59681at6656	Duplicated	trichoniscus_main_007052_t1:313-1437	289.4	328	https://www.orthodb.org/v10?query=59681at6656	Actin-related protein 2
59824at6656	Complete	trichoniscus_main_006035_t1:54-1460	768.1	403	https://www.orthodb.org/v10?query=59824at6656	pleiotropic regulator 1
59833at6656	Complete	trichoniscus_main_004820_t1:72-1574	626.3	398	https://www.orthodb.org/v10?query=59833at6656	U4/U6 small nuclear ribonucleoprotein Prp31
60067at6656	Complete	trichoniscus_main_007562_t1:159-1370	515.9	331	https://www.orthodb.org/v10?query=60067at6656	adenosine 3'-phospho 5'-phosphosulfate transporter 1
60299at6656	Complete	trichoniscus_main_007009_t1:80-1372	723.2	357	https://www.orthodb.org/v10?query=60299at6656	26S proteasome regulatory subunit 7
60333at6656	Complete	trichoniscus_main_005275_t1:116-1555	641.9	391	https://www.orthodb.org/v10?query=60333at6656	U4/U6.U5 tri-snRNP-associated protein 2
60356at6656	Fragmented	trichoniscus_main_020601_t1:127-441	164.7	80	https://www.orthodb.org/v10?query=60356at6656	WD40-repeat-containing domain
60468at6656	Complete	trichoniscus_main_003110_t1:158-2113	452.9	572	https://www.orthodb.org/v10?query=60468at6656	peroxisomal targeting signal 1 receptor
60682at6656	Complete	trichoniscus_main_010273_t1:83-1039	259.4	255	https://www.orthodb.org/v10?query=60682at6656	Dual specificity phosphatase
60729at6656	Complete	trichoniscus_main_003814_t1:514-1956	584.3	404	https://www.orthodb.org/v10?query=60729at6656	beta-catenin-like protein 1
60750at6656	Complete	trichoniscus_main_000718_t1:25-3579	223.7	448	https://www.orthodb.org/v10?query=60750at6656	Ubiquitinyl hydrolase 1
60762at6656	Complete	trichoniscus_main_007984_t1:84-1232	370.7	294	https://www.orthodb.org/v10?query=60762at6656	General transcription factor IIH subunit
61081at6656	Complete	trichoniscus_main_005257_t1:170-1468	256.6	314	https://www.orthodb.org/v10?query=61081at6656	methyltransferase-like protein 17, mitochondrial
61096at6656	Complete	trichoniscus_main_006264_t1:63-1382	369.2	319	https://www.orthodb.org/v10?query=61096at6656	DNA methyltransferase 1-associated protein 1
61153at6656	Complete	trichoniscus_main_003700_t1:127-1739	496.8	467	https://www.orthodb.org/v10?query=61153at6656	Dolichyl-diphosphooligosaccharide--protein glycosyltransferase subunit 1
61180at6656	Missing
61261at6656	Complete	trichoniscus_main_002996_t1:146-1918	562.0	455	https://www.orthodb.org/v10?query=61261at6656	ATPase family AAA domain-containing protein 3
61577at6656	Complete	trichoniscus_main_005379_t1:182-1648	779.9	457	https://www.orthodb.org/v10?query=61577at6656	uncharacterized F-box/LRR-repeat protein C02F5.7 isoform X1
61612at6656	Complete	trichoniscus_main_001940_t1:96-2501	699.7	503	https://www.orthodb.org/v10?query=61612at6656	splicing factor 3A subunit 1
62010at6656	Complete	trichoniscus_main_007708_t1:178-1035	113.7	115	https://www.orthodb.org/v10?query=62010at6656	phosphorylated adapter RNA export protein
62275at6656	Complete	trichoniscus_main_003706_t1:202-1863	503.5	439	https://www.orthodb.org/v10?query=62275at6656	Mannosyltransferase
62580at6656	Complete	trichoniscus_main_005965_t1:336-1434	340.6	242	https://www.orthodb.org/v10?query=62580at6656	steroid hormone receptor ERR1 isoform X1
62678at6656	Complete	trichoniscus_main_005426_t1:94-1473	443.2	355	https://www.orthodb.org/v10?query=62678at6656	protein xmas-2
62914at6656	Complete	trichoniscus_main_001268_t1:168-2996	454.5	493	https://www.orthodb.org/v10?query=62914at6656	protein SMG8
62979at6656	Missing
63193at6656	Complete	trichoniscus_main_003029_t1:1068-2027	180.2	264	https://www.orthodb.org/v10?query=63193at6656	protein disulfide-isomerase A6
63228at6656	Complete	trichoniscus_main_004228_t1:187-1830	569.6	437	https://www.orthodb.org/v10?query=63228at6656	dnaJ homolog subfamily C member 11
63461at6656	Complete	trichoniscus_main_001172_t1:6-3206	302.2	594	https://www.orthodb.org/v10?query=63461at6656	codanin-1
63923at6656	Complete	trichoniscus_main_005753_t1:2-1369	423.3	364	https://www.orthodb.org/v10?query=63923at6656	transmembrane protein 145
63924at6656	Complete	trichoniscus_main_004588_t1:126-1727	576.0	446	https://www.orthodb.org/v10?query=63924at6656	NEDD8-activating enzyme E1 regulatory subunit
64046at6656	Complete	trichoniscus_main_003912_t1:175-1887	198.9	297	https://www.orthodb.org/v10?query=64046at6656	protein Smaug homolog 1
64896at6656	Complete	trichoniscus_main_005103_t1:44-1239	330.1	335	https://www.orthodb.org/v10?query=64896at6656	transmembrane protein 161B
65490at6656	Complete	trichoniscus_main_006418_t1:81-1424	322.9	315	https://www.orthodb.org/v10?query=65490at6656	FAS-associated factor 2
65508at6656	Complete	trichoniscus_main_005881_t1:219-1529	634.2	366	https://www.orthodb.org/v10?query=65508at6656	trifunctional enzyme subunit beta, mitochondrial
65532at6656	Complete	trichoniscus_main_004022_t1:82-1638	597.4	383	https://www.orthodb.org/v10?query=65532at6656	Transcription initiation factor TFIID subunit 6
65949at6656	Complete	trichoniscus_main_005453_t1:75-1373	462.1	367	https://www.orthodb.org/v10?query=65949at6656	DDB1- and CUL4-associated factor 13
66028at6656	Complete	trichoniscus_main_009724_t1:99-1157	549.5	272	https://www.orthodb.org/v10?query=66028at6656	WD40-repeat-containing domain
66229at6656	Complete	trichoniscus_main_004666_t1:287-1798	408.4	347	https://www.orthodb.org/v10?query=66229at6656	U3 small nucleolar RNA-associated protein 15 homolog
66299at6656	Complete	trichoniscus_main_008236_t1:52-1215	603.7	299	https://www.orthodb.org/v10?query=66299at6656	26S protease regulatory subunit 10B
66366at6656	Duplicated	trichoniscus_main_009632_t1:427-1335	178.4	246	https://www.orthodb.org/v10?query=66366at6656	3-phosphoinositide-dependent protein kinase 1
66366at6656	Duplicated	trichoniscus_main_004338_t1:111-1262	177.4	245	https://www.orthodb.org/v10?query=66366at6656	3-phosphoinositide-dependent protein kinase 1
66366at6656	Duplicated	trichoniscus_main_002345_t1:1322-2263	175.8	243	https://www.orthodb.org/v10?query=66366at6656	3-phosphoinositide-dependent protein kinase 1
66366at6656	Duplicated	trichoniscus_main_004606_t1:644-1606	172.7	244	https://www.orthodb.org/v10?query=66366at6656	3-phosphoinositide-dependent protein kinase 1
66366at6656	Duplicated	trichoniscus_main_009560_t1:278-1132	172.2	240	https://www.orthodb.org/v10?query=66366at6656	3-phosphoinositide-dependent protein kinase 1
66366at6656	Duplicated	trichoniscus_main_002906_t1:945-1991	170.5	245	https://www.orthodb.org/v10?query=66366at6656	3-phosphoinositide-dependent protein kinase 1
66597at6656	Complete	trichoniscus_main_004403_t1:620-2035	505.2	403	https://www.orthodb.org/v10?query=66597at6656	dnaJ homolog subfamily C member 3
66770at6656	Complete	trichoniscus_main_007374_t1:1-1278	341.8	290	https://www.orthodb.org/v10?query=66770at6656	General transcription factor IIH subunit 1
67113at6656	Complete	trichoniscus_main_005596_t1:175-1521	485.0	345	https://www.orthodb.org/v10?query=67113at6656	26S proteasome non-ATPase regulatory subunit 12
67166at6656	Complete	trichoniscus_main_002222_t1:0-1592	559.2	402	https://www.orthodb.org/v10?query=67166at6656	translocation protein SEC63 homolog
67191at6656	Complete	trichoniscus_main_007826_t1:210-1307	427.5	278	https://www.orthodb.org/v10?query=67191at6656	cytochrome c oxidase assembly protein COX15 homolog
67491at6656	Complete	trichoniscus_main_008615_t1:0-1166	392.9	261	https://www.orthodb.org/v10?query=67491at6656	serine/threonine-protein kinase STK11
67583at6656	Missing
67710at6656	Complete	trichoniscus_main_001478_t1:532-2697	395.4	450	https://www.orthodb.org/v10?query=67710at6656	DNA replication ATP-dependent helicase/nuclease DNA2
68468at6656	Complete	trichoniscus_main_007403_t1:100-1347	600.7	353	https://www.orthodb.org/v10?query=68468at6656	AP-3 complex subunit mu-1
68491at6656	Fragmented	trichoniscus_main_010135_t1:9-926	318.9	210	https://www.orthodb.org/v10?query=68491at6656	tetratricopeptide repeat protein 8
68731at6656	Complete	trichoniscus_main_005515_t1:19-1491	531.6	386	https://www.orthodb.org/v10?query=68731at6656	ubiquitin carboxyl-terminal hydrolase 14
68876at6656	Complete	trichoniscus_main_005681_t1:60-1511	557.4	295	https://www.orthodb.org/v10?query=68876at6656	Methionine aminopeptidase 2
68939at6656	Complete	trichoniscus_main_001667_t1:36-2573	690.8	602	https://www.orthodb.org/v10?query=68939at6656	Zinc finger, CCCH-type
68961at6656	Missing
68981at6656	Complete	trichoniscus_main_009987_t1:11-1012	254.3	275	https://www.orthodb.org/v10?query=68981at6656	sister chromatid cohesion protein DCC1
68987at6656	Complete	trichoniscus_main_007542_t1:60-1295	438.2	300	https://www.orthodb.org/v10?query=68987at6656	mannose-1-phosphate guanyltransferase alpha
69201at6656	Complete	trichoniscus_main_002251_t1:1338-2915	455.7	384	https://www.orthodb.org/v10?query=69201at6656	nitric oxide-associated protein 1
69238at6656	Complete	trichoniscus_main_008433_t1:60-1199	187.1	211	https://www.orthodb.org/v10?query=69238at6656	inositol polyphosphate 1-phosphatase
69284at6656	Missing
69394at6656	Complete	trichoniscus_main_004794_t1:125-1645	608.8	330	https://www.orthodb.org/v10?query=69394at6656	H/ACA ribonucleoprotein complex subunit 4
69403at6656	Complete	trichoniscus_main_005300_t1:195-1523	450.7	325	https://www.orthodb.org/v10?query=69403at6656	Dihydrolipoamide acetyltransferase component of pyruvate dehydrogenase complex
69742at6656	Complete	trichoniscus_main_008421_t1:149-1282	331.2	305	https://www.orthodb.org/v10?query=69742at6656	26S proteasome non-ATPase regulatory subunit 13
69897at6656	Complete	trichoniscus_main_001404_t1:255-2768	427.1	492	https://www.orthodb.org/v10?query=69897at6656	eukaryotic translation initiation factor 4 gamma 2
70078at6656	Complete	trichoniscus_main_005815_t1:401-1555	514.2	314	https://www.orthodb.org/v10?query=70078at6656	Glycylpeptide N-tetradecanoyltransferase
70201at6656	Complete	trichoniscus_main_007016_t1:131-1420	615.3	372	https://www.orthodb.org/v10?query=70201at6656	ATPase, AAA-type, conserved site
70300at6656	Complete	trichoniscus_main_010306_t1:336-1013	74.3	123	https://www.orthodb.org/v10?query=70300at6656	neugrin
70550at6656	Missing
70663at6656	Complete	trichoniscus_main_002842_t1:599-1945	382.5	299	https://www.orthodb.org/v10?query=70663at6656	probable ATP-dependent RNA helicase DDX52
71018at6656	Complete	trichoniscus_main_005013_t1:53-1603	482.6	387	https://www.orthodb.org/v10?query=71018at6656	U4/U6 small nuclear ribonucleoprotein Prp4
71110at6656	Complete	trichoniscus_main_007339_t1:48-1304	482.2	321	https://www.orthodb.org/v10?query=71110at6656	fumarylacetoacetase
71129at6656	Missing
71199at6656	Complete	trichoniscus_main_008655_t1:310-1440	507.8	316	https://www.orthodb.org/v10?query=71199at6656	ubiquitin carboxyl-terminal hydrolase 46
71230at6656	Missing
71251at6656	Complete	trichoniscus_main_005532_t1:381-1841	387.7	267	https://www.orthodb.org/v10?query=71251at6656	TBC1 domain family member 22B
71483at6656	Complete	trichoniscus_main_007411_t1:69-1283	289.4	239	https://www.orthodb.org/v10?query=71483at6656	Diphosphomevalonate decarboxylase
71937at6656	Complete	trichoniscus_main_005122_t1:41-1552	464.6	396	https://www.orthodb.org/v10?query=71937at6656	von Willebrand factor A domain-containing protein 9
72450at6656	Complete	trichoniscus_main_002956_t1:126-2105	390.2	428	https://www.orthodb.org/v10?query=72450at6656	uncharacterized protein C18orf8
72578at6656	Complete	trichoniscus_main_003841_t1:84-1811	572.1	398	https://www.orthodb.org/v10?query=72578at6656	tRNA-dihydrouridine(47) synthase
72583at6656	Complete	trichoniscus_main_010682_t1:32-970	452.4	272	https://www.orthodb.org/v10?query=72583at6656	Vang-like protein
72586at6656	Complete	trichoniscus_main_002163_t1:2254-3660	679.2	414	https://www.orthodb.org/v10?query=72586at6656	UbiB domain
72782at6656	Complete	trichoniscus_main_007769_t1:54-1217	392.5	279	https://www.orthodb.org/v10?query=72782at6656	Branched-chain-amino-acid aminotransferase
72857at6656	Complete	trichoniscus_main_003276_t1:339-1826	497.5	377	https://www.orthodb.org/v10?query=72857at6656	WD40-repeat-containing domain
73084at6656	Complete	trichoniscus_main_006742_t1:49-1326	536.2	337	https://www.orthodb.org/v10?query=73084at6656	Eukaryotic translation initiation factor 3 subunit E
73301at6656	Complete	trichoniscus_main_004568_t1:96-1709	637.2	417	https://www.orthodb.org/v10?query=73301at6656	Eukaryotic translation initiation factor 3 subunit L
73455at6656	Complete	trichoniscus_main_002380_t1:369-2258	725.4	499	https://www.orthodb.org/v10?query=73455at6656	cactin
73456at6656	Complete	trichoniscus_main_002752_t1:144-2048	557.0	451	https://www.orthodb.org/v10?query=73456at6656	Amyloidogenic glycoprotein
73547at6656	Duplicated	trichoniscus_main_005860_t1:3802-5097	100.0	178	https://www.orthodb.org/v10?query=73547at6656	Cell cycle checkpoint control protein
73547at6656	Duplicated	trichoniscus_main_006965_t1:139-1434	100.0	178	https://www.orthodb.org/v10?query=73547at6656	Cell cycle checkpoint control protein
74030at6656	Complete	trichoniscus_main_002054_t1:1-2439	285.2	511	https://www.orthodb.org/v10?query=74030at6656	anaphase-promoting complex subunit 5
74384at6656	Fragmented	trichoniscus_main_012592_t1:40-843	389.8	260	https://www.orthodb.org/v10?query=74384at6656	pyruvate dehydrogenase
74655at6656	Fragmented	trichoniscus_main_040319_t1:4-231	63.0	56	https://www.orthodb.org/v10?query=74655at6656	EGF domain-specific O-linked N-acetylglucosamine transferase
74692at6656	Complete	trichoniscus_main_003214_t1:50-1930	553.1	519	https://www.orthodb.org/v10?query=74692at6656	glycosylphosphatidylinositol anchor attachment 1 protein
74836at6656	Complete	trichoniscus_main_009653_t1:125-1147	334.2	265	https://www.orthodb.org/v10?query=74836at6656	twinfilin
75692at6656	Complete	trichoniscus_main_008669_t1:86-1207	488.9	305	https://www.orthodb.org/v10?query=75692at6656	SWI/SNF-related matrix-associated actin-dependent regulator of chromatin subfamily B member 1
75704at6656	Complete	trichoniscus_main_007287_t1:83-1204	478.6	295	https://www.orthodb.org/v10?query=75704at6656	phosphorylase b kinase gamma catalytic chain, skeletal muscle/heart isoform isoform X1
75764at6656	Fragmented	trichoniscus_main_013975_t1:22-768	336.4	229	https://www.orthodb.org/v10?query=75764at6656	D-glucuronyl C5-epimerase
75982at6656	Complete	trichoniscus_main_008183_t1:175-1296	316.5	304	https://www.orthodb.org/v10?query=75982at6656	protein Peter pan
76308at6656	Complete	trichoniscus_main_009334_t1:61-1098	379.9	276	https://www.orthodb.org/v10?query=76308at6656	Methylthioribose-1-phosphate isomerase
76342at6656	Duplicated	trichoniscus_main_010703_t1:307-1014	96.2	178	https://www.orthodb.org/v10?query=76342at6656	stomatin-like protein 2, mitochondrial
76342at6656	Duplicated	trichoniscus_main_012625_t1:39-815	89.2	183	https://www.orthodb.org/v10?query=76342at6656	stomatin-like protein 2, mitochondrial
76342at6656	Duplicated	trichoniscus_main_012953_t1:97-810	84.5	175	https://www.orthodb.org/v10?query=76342at6656	stomatin-like protein 2, mitochondrial
76573at6656	Missing
76745at6656	Complete	trichoniscus_main_008010_t1:53-1222	249.6	223	https://www.orthodb.org/v10?query=76745at6656	tRNA (cytosine(38)-C(5))-methyltransferase
76812at6656	Missing
77197at6656	Complete	trichoniscus_main_005042_t1:219-1700	455.8	345	https://www.orthodb.org/v10?query=77197at6656	protein ABHD18
77688at6656	Duplicated	trichoniscus_main_004001_t1:4-1443	328.8	303	https://www.orthodb.org/v10?query=77688at6656	Autophagy-related protein 9
77688at6656	Duplicated	trichoniscus_main_024457_t1:153-1261	312.0	326	https://www.orthodb.org/v10?query=77688at6656	Autophagy-related protein 9
77770at6656	Complete	trichoniscus_main_003697_t1:134-1819	172.4	140	https://www.orthodb.org/v10?query=77770at6656	Wiskott-Aldrich syndrome protein family member 3
77883at6656	Complete	trichoniscus_main_006377_t1:141-1490	404.7	327	https://www.orthodb.org/v10?query=77883at6656	bystin
77976at6656	Complete	trichoniscus_main_009346_t1:55-1104	480.4	279	https://www.orthodb.org/v10?query=77976at6656	dnaJ homolog subfamily B member 11
77987at6656	Complete	trichoniscus_main_014100_t1:31-687	227.1	171	https://www.orthodb.org/v10?query=77987at6656	Palmitoyltransferase
78110at6656	Complete	trichoniscus_main_008858_t1:22-1074	389.2	237	https://www.orthodb.org/v10?query=78110at6656	probable deoxyhypusine synthase
78202at6656	Complete	trichoniscus_main_008094_t1:42-1223	424.7	302	https://www.orthodb.org/v10?query=78202at6656	actin-related protein 6
78254at6656	Complete	trichoniscus_main_009753_t1:154-1191	360.7	220	https://www.orthodb.org/v10?query=78254at6656	cyclin-Y
78695at6656	Complete	trichoniscus_main_007222_t1:136-1404	372.1	321	https://www.orthodb.org/v10?query=78695at6656	phosphatidylinositol glycan anchor biosynthesis class U protein
78758at6656	Complete	trichoniscus_main_004346_t1:105-1721	417.2	430	https://www.orthodb.org/v10?query=78758at6656	Nicalin
78777at6656	Complete	trichoniscus_main_010925_t1:35-922	337.1	246	https://www.orthodb.org/v10?query=78777at6656	ELMO domain-containing protein 2
78844at6656	Fragmented	trichoniscus_main_030331_t1:223-447	142.4	74	https://www.orthodb.org/v10?query=78844at6656	Transcription factor AP-4
78854at6656	Complete	trichoniscus_main_005904_t1:235-1443	465.2	322	https://www.orthodb.org/v10?query=78854at6656	lethal(2)neighbour of Tid protein
78919at6656	Complete	trichoniscus_main_008764_t1:338-1249	331.8	241	https://www.orthodb.org/v10?query=78919at6656	COP9 signalosome complex subunit 6
78921at6656	Complete	trichoniscus_main_010752_t1:80-1027	318.1	233	https://www.orthodb.org/v10?query=78921at6656	Golgi to ER traffic protein 4 homolog
78947at6656	Complete	trichoniscus_main_010304_t1:154-1020	302.2	236	https://www.orthodb.org/v10?query=78947at6656	28S ribosomal protein S35, mitochondrial
78968at6656	Complete	trichoniscus_main_008018_t1:27-1217	340.8	261	https://www.orthodb.org/v10?query=78968at6656	Inhibitor of growth protein
79241at6656	Complete	trichoniscus_main_009192_t1:188-1163	436.3	269	https://www.orthodb.org/v10?query=79241at6656	replication factor C subunit 2
79377at6656	Complete	trichoniscus_main_010268_t1:56-1012	471.8	280	https://www.orthodb.org/v10?query=79377at6656	replication factor C subunit 5
79915at6656	Complete	trichoniscus_main_010522_t1:67-1008	313.3	247	https://www.orthodb.org/v10?query=79915at6656	target of rapamycin complex subunit lst8
79993at6656	Fragmented	trichoniscus_main_025211_t1:2-427	184.9	114	https://www.orthodb.org/v10?query=79993at6656	JNK-interacting protein 1 isoform X1
80067at6656	Complete	trichoniscus_main_009468_t1:235-1026	314.0	220	https://www.orthodb.org/v10?query=80067at6656	probable 39S ribosomal protein L45, mitochondrial
80294at6656	Complete	trichoniscus_main_004322_t1:90-1718	379.5	379	https://www.orthodb.org/v10?query=80294at6656	F-box only protein 42
80317at6656	Complete	trichoniscus_main_005001_t1:152-1702	527.8	370	https://www.orthodb.org/v10?query=80317at6656	Coatomer subunit delta
80348at6656	Complete	trichoniscus_main_003149_t1:139-2097	723.7	521	https://www.orthodb.org/v10?query=80348at6656	Mediator of RNA polymerase II transcription subunit 17
80689at6656	Complete	trichoniscus_main_003258_t1:110-1885	459.7	316	https://www.orthodb.org/v10?query=80689at6656	poly(U)-binding-splicing factor half pint isoform X1
80693at6656	Fragmented	trichoniscus_main_014780_t1:226-726	164.4	95	https://www.orthodb.org/v10?query=80693at6656	SH2 domain
80948at6656	Complete	trichoniscus_main_003251_t1:97-1356	106.3	129	https://www.orthodb.org/v10?query=80948at6656	U6 small nuclear RNA (adenine-(43)-N(6))-methyltransferase
81292at6656	Complete	trichoniscus_main_012560_t1:1-870	293.8	226	https://www.orthodb.org/v10?query=81292at6656	solute carrier family 25 member 44
81307at6656	Complete	trichoniscus_main_010025_t1:54-1025	410.3	283	https://www.orthodb.org/v10?query=81307at6656	Probable cytosolic iron-sulfur protein assembly protein Ciao1
81406at6656	Complete	trichoniscus_main_003970_t1:144-1868	467.0	388	https://www.orthodb.org/v10?query=81406at6656	ran GTPase-activating protein 1
81413at6656	Missing
81423at6656	Missing
81650at6656	Complete	trichoniscus_main_009426_t1:87-1073	501.1	272	https://www.orthodb.org/v10?query=81650at6656	COP9 signalosome complex subunit 5
81703at6656	Complete	trichoniscus_main_006108_t1:102-1469	548.6	366	https://www.orthodb.org/v10?query=81703at6656	Golgi pH regulator
81708at6656	Complete	trichoniscus_main_004707_t1:404-1687	466.3	334	https://www.orthodb.org/v10?query=81708at6656	Golgi resident protein GCP60
81919at6656	Fragmented	trichoniscus_main_017586_t1:2-631	231.6	170	https://www.orthodb.org/v10?query=81919at6656	GDP-fucose transporter 1
81950at6656	Complete	trichoniscus_main_007920_t1:38-1228	377.4	262	https://www.orthodb.org/v10?query=81950at6656	UDP-N-acetylglucosamine--dolichyl-phosphate N-acetylglucosaminephosphotransferase
83102at6656	Complete	trichoniscus_main_011658_t1:124-993	384.1	239	https://www.orthodb.org/v10?query=83102at6656	Arp2/3 complex 34 kDa subunit
83164at6656	Complete	trichoniscus_main_005694_t1:268-1710	570.4	302	https://www.orthodb.org/v10?query=83164at6656	pre-mRNA-splicing factor RBM22
83303at6656	Complete	trichoniscus_main_008481_t1:143-1279	403.9	282	https://www.orthodb.org/v10?query=83303at6656	Actin-related protein 2/3 complex subunit
83350at6656	Complete	trichoniscus_main_005666_t1:65-1489	434.1	346	https://www.orthodb.org/v10?query=83350at6656	pyridine nucleotide-disulfide oxidoreductase domain-containing protein 1
83372at6656	Complete	trichoniscus_main_003179_t1:83-1984	446.5	413	https://www.orthodb.org/v10?query=83372at6656	dolichyl-diphosphooligosaccharide--protein glycosyltransferase subunit 2
83376at6656	Complete	trichoniscus_main_003005_t1:94-2097	514.1	485	https://www.orthodb.org/v10?query=83376at6656	methyltransferase-like protein 13
83613at6656	Complete	trichoniscus_main_009663_t1:136-1071	322.1	246	https://www.orthodb.org/v10?query=83613at6656	presenilins-associated rhomboid-like protein, mitochondrial
83673at6656	Complete	trichoniscus_main_004477_t1:76-1575	350.5	350	https://www.orthodb.org/v10?query=83673at6656	probable ATP-dependent RNA helicase DDX28
83755at6656	Complete	trichoniscus_main_009591_t1:147-1190	401.2	255	https://www.orthodb.org/v10?query=83755at6656	U5 small nuclear ribonucleoprotein 40 kDa protein
83765at6656	Complete	trichoniscus_main_013437_t1:422-1189	110.6	84	https://www.orthodb.org/v10?query=83765at6656	Insect cuticle protein
84028at6656	Missing
84097at6656	Complete	trichoniscus_main_008146_t1:139-1215	284.4	260	https://www.orthodb.org/v10?query=84097at6656	NADH dehydrogenase
84149at6656	Complete	trichoniscus_main_010146_t1:81-1079	360.5	272	https://www.orthodb.org/v10?query=84149at6656	cyclin-H
84169at6656	Complete	trichoniscus_main_011221_t1:140-1072	479.6	246	https://www.orthodb.org/v10?query=84169at6656	26S proteasome non-ATPase regulatory subunit 14
84422at6656	Complete	trichoniscus_main_010412_t1:126-1124	321.5	225	https://www.orthodb.org/v10?query=84422at6656	Methyltransferase-like protein
84576at6656	Complete	trichoniscus_main_011602_t1:286-1176	440.7	248	https://www.orthodb.org/v10?query=84576at6656	ras-related GTP-binding protein A
84819at6656	Complete	trichoniscus_main_004950_t1:359-1735	506.4	308	https://www.orthodb.org/v10?query=84819at6656	Presenilin
84925at6656	Complete	trichoniscus_main_009038_t1:267-1280	129.0	207	https://www.orthodb.org/v10?query=84925at6656	diphthine methyltransferase
85103at6656	Missing
85509at6656	Complete	trichoniscus_main_005851_t1:10-1431	338.1	303	https://www.orthodb.org/v10?query=85509at6656	ADP-ribosylation factor GTPase-activating protein 1
85574at6656	Complete	trichoniscus_main_004625_t1:55-1638	313.9	292	https://www.orthodb.org/v10?query=85574at6656	bifunctional coenzyme A synthase
85680at6656	Complete	trichoniscus_main_007066_t1:53-1264	310.6	291	https://www.orthodb.org/v10?query=85680at6656	trafficking protein particle complex subunit 13
85810at6656	Complete	trichoniscus_main_009397_t1:69-1133	479.2	313	https://www.orthodb.org/v10?query=85810at6656	replication factor C subunit 3
86262at6656	Complete	trichoniscus_main_003478_t1:122-1969	305.5	408	https://www.orthodb.org/v10?query=86262at6656	peptide-N(4)-(N-acetyl-beta- glucosaminyl)asparagine amidase
86318at6656	Complete	trichoniscus_main_006954_t1:82-1302	370.1	304	https://www.orthodb.org/v10?query=86318at6656	DNA primase
86488at6656	Fragmented	trichoniscus_main_028360_t1:245-550	134.9	93	https://www.orthodb.org/v10?query=86488at6656	SH2 domain
86654at6656	Complete	trichoniscus_main_005012_t1:114-1655	428.5	386	https://www.orthodb.org/v10?query=86654at6656	activating signal cointegrator 1
86715at6656	Complete	trichoniscus_main_009225_t1:54-1106	173.2	254	https://www.orthodb.org/v10?query=86715at6656	syntaxin-18
86889at6656	Complete	trichoniscus_main_009361_t1:63-1097	231.1	257	https://www.orthodb.org/v10?query=86889at6656	alpha-2-macroglobulin receptor-associated protein
86930at6656	Complete	trichoniscus_main_002276_t1:29-2287	282.9	287	https://www.orthodb.org/v10?query=86930at6656	ras association domain-containing protein 8
87014at6656	Complete	trichoniscus_main_009996_t1:215-1219	443.3	261	https://www.orthodb.org/v10?query=87014at6656	protein Mo25
87089at6656	Complete	trichoniscus_main_006517_t1:74-1363	319.8	321	https://www.orthodb.org/v10?query=87089at6656	Williams-Beuren syndrome chromosomal region 16 protein homolog
87103at6656	Complete	trichoniscus_main_003962_t1:733-2514	195.6	197	https://www.orthodb.org/v10?query=87103at6656	Nuclear hormone receptor
87114at6656	Fragmented	trichoniscus_main_011484_t1:0-911	334.0	236	https://www.orthodb.org/v10?query=87114at6656	glutathione S-transferase C-terminal domain-containing protein homolog
87139at6656	Complete	trichoniscus_main_003665_t1:379-1836	421.6	354	https://www.orthodb.org/v10?query=87139at6656	BRCA1-associated protein
87142at6656	Complete	trichoniscus_main_010647_t1:160-1050	393.6	237	https://www.orthodb.org/v10?query=87142at6656	dolichyl-phosphate beta-glucosyltransferase
87527at6656	Duplicated	trichoniscus_main_004743_t1:88-897	322.8	226	https://www.orthodb.org/v10?query=87527at6656	Leucine-rich repeat
87527at6656	Duplicated	trichoniscus_main_012764_t1:88-897	322.8	226	https://www.orthodb.org/v10?query=87527at6656	Leucine-rich repeat
87575at6656	Complete	trichoniscus_main_011608_t1:96-983	315.3	252	https://www.orthodb.org/v10?query=87575at6656	protein phosphatase 1 regulatory subunit 7
87695at6656	Missing
87728at6656	Complete	trichoniscus_main_008514_t1:108-1100	426.5	259	https://www.orthodb.org/v10?query=87728at6656	Cytoplasmic tRNA 2-thiolation protein 1
87910at6656	Missing
87928at6656	Complete	trichoniscus_main_008996_t1:7-1095	507.7	292	https://www.orthodb.org/v10?query=87928at6656	MAP kinase-activated protein kinase 2
87933at6656	Complete	trichoniscus_main_013615_t1:42-815	222.8	226	https://www.orthodb.org/v10?query=87933at6656	RAB6A-GEF complex partner protein 2
88051at6656	Complete	trichoniscus_main_016445_t1:100-681	189.2	141	https://www.orthodb.org/v10?query=88051at6656	Protein N-terminal glutamine amidohydrolase
88711at6656	Complete	trichoniscus_main_003486_t1:173-1960	582.5	439	https://www.orthodb.org/v10?query=88711at6656	dnaJ homolog subfamily C member 2
89064at6656	Duplicated	trichoniscus_main_003942_t1:319-1209	331.1	199	https://www.orthodb.org/v10?query=89064at6656	BTB/POZ domain-containing adapter for CUL3-mediated RhoA degradation protein 3
89064at6656	Duplicated	trichoniscus_main_009281_t1:173-1075	323.7	197	https://www.orthodb.org/v10?query=89064at6656	BTB/POZ domain-containing adapter for CUL3-mediated RhoA degradation protein 3
89153at6656	Complete	trichoniscus_main_005321_t1:82-1551	465.8	402	https://www.orthodb.org/v10?query=89153at6656	Alpha-1,3-glucosyltransferase
89677at6656	Complete	trichoniscus_main_006167_t1:228-1517	279.0	225	https://www.orthodb.org/v10?query=89677at6656	syntaxin-5
89713at6656	Fragmented	trichoniscus_main_004289_t1:572-1288	47.0	144	https://www.orthodb.org/v10?query=89713at6656	Serine/threonine-protein kinase RIO2
89810at6656	Complete	trichoniscus_main_009206_t1:122-1108	197.1	173	https://www.orthodb.org/v10?query=89810at6656	S-adenosylmethionine decarboxylase proenzyme
89840at6656	Complete	trichoniscus_main_006177_t1:157-1521	245.7	271	https://www.orthodb.org/v10?query=89840at6656	prolactin regulatory element-binding protein
89864at6656	Complete	trichoniscus_main_005761_t1:63-1439	419.2	397	https://www.orthodb.org/v10?query=89864at6656	microfibrillar-associated protein 1
90126at6656	Fragmented	trichoniscus_main_005556_t1:243-1247	297.9	223	https://www.orthodb.org/v10?query=90126at6656	CDP-diacylglycerol--glycerol-3-phosphate 3-phosphatidyltransferase
90322at6656	Complete	trichoniscus_main_005511_t1:170-1522	495.5	419	https://www.orthodb.org/v10?query=90322at6656	tRNA (guanine(37)-N1)-methyltransferase
90580at6656	Complete	trichoniscus_main_007224_t1:98-1177	495.4	289	https://www.orthodb.org/v10?query=90580at6656	ras-related GTP-binding protein C
90600at6656	Complete	trichoniscus_main_010526_t1:11-931	154.0	240	https://www.orthodb.org/v10?query=90600at6656	hsp70-binding protein 1
90822at6656	Complete	trichoniscus_main_012601_t1:143-853	214.2	177	https://www.orthodb.org/v10?query=90822at6656	SURF1-like protein
90928at6656	Missing
90931at6656	Complete	trichoniscus_main_007148_t1:38-1315	555.1	349	https://www.orthodb.org/v10?query=90931at6656	elongation factor 1-gamma
91002at6656	Duplicated	trichoniscus_main_011190_t1:64-939	454.1	257	https://www.orthodb.org/v10?query=91002at6656	60S ribosomal protein L5
91002at6656	Duplicated	trichoniscus_main_011854_t1:138-1019	450.6	257	https://www.orthodb.org/v10?query=91002at6656	60S ribosomal protein L5
91005at6656	Complete	trichoniscus_main_003626_t1:314-1897	536.6	443	https://www.orthodb.org/v10?query=91005at6656	Conserved oligomeric Golgi complex subunit 8
91022at6656	Complete	trichoniscus_main_010699_t1:64-1023	267.2	226	https://www.orthodb.org/v10?query=91022at6656	CDK-activating kinase assembly factor MAT1
91313at6656	Complete	trichoniscus_main_012920_t1:280-996	189.3	180	https://www.orthodb.org/v10?query=91313at6656	ATP synthase mitochondrial F1 complex assembly factor 2
91418at6656	Complete	trichoniscus_main_013753_t1:35-784	213.5	188	https://www.orthodb.org/v10?query=91418at6656	Repressor of RNA polymerase III transcription MAF1
91468at6656	Complete	trichoniscus_main_009588_t1:12-1130	385.2	283	https://www.orthodb.org/v10?query=91468at6656	Palmitoyltransferase
91933at6656	Complete	trichoniscus_main_003379_t1:38-1954	370.0	298	https://www.orthodb.org/v10?query=91933at6656	RNA-binding protein NOB1
91946at6656	Complete	trichoniscus_main_009227_t1:15-968	260.7	212	https://www.orthodb.org/v10?query=91946at6656	monocarboxylate transporter 10 isoform X1
92167at6656	Complete	trichoniscus_main_012328_t1:58-915	324.9	259	https://www.orthodb.org/v10?query=92167at6656	39S ribosomal protein L15, mitochondrial
92184at6656	Fragmented	trichoniscus_main_012885_t1:1-414	249.1	121	https://www.orthodb.org/v10?query=92184at6656	vacuolar protein sorting-associated protein 26B-like
92420at6656	Complete	trichoniscus_main_003057_t1:63-1997	401.2	473	https://www.orthodb.org/v10?query=92420at6656	Signal recognition particle subunit SRP72
92576at6656	Complete	trichoniscus_main_005447_t1:28-1497	445.5	357	https://www.orthodb.org/v10?query=92576at6656	Coiled-coil domain-containing protein 47
92777at6656	Complete	trichoniscus_main_012391_t1:111-968	212.5	192	https://www.orthodb.org/v10?query=92777at6656	Inhibitor of growth protein
92854at6656	Complete	trichoniscus_main_005217_t1:92-1426	423.5	362	https://www.orthodb.org/v10?query=92854at6656	dnaJ homolog subfamily C member 1-like
93061at6656	Complete	trichoniscus_main_011400_t1:123-1004	216.0	222	https://www.orthodb.org/v10?query=93061at6656	translation initiation factor eIF-2B subunit alpha
93085at6656	Complete	trichoniscus_main_010264_t1:70-1014	463.8	267	https://www.orthodb.org/v10?query=93085at6656	eukaryotic translation initiation factor 2 subunit 1
93152at6656	Complete	trichoniscus_main_003335_t1:128-1609	443.2	332	https://www.orthodb.org/v10?query=93152at6656	Bardet-Biedl syndrome 4 protein homolog
93168at6656	Complete	trichoniscus_main_008759_t1:139-1161	66.0	177	https://www.orthodb.org/v10?query=93168at6656	Ubiquitin-associated domain
93408at6656	Complete	trichoniscus_main_010798_t1:163-936	357.4	210	https://www.orthodb.org/v10?query=93408at6656	zinc finger protein 330 homolog
93432at6656	Complete	trichoniscus_main_008057_t1:155-1192	310.4	251	https://www.orthodb.org/v10?query=93432at6656	macrophage erythroblast attacher
93483at6656	Complete	trichoniscus_main_003131_t1:144-1991	409.9	412	https://www.orthodb.org/v10?query=93483at6656	protein PTCD3 homolog, mitochondrial
93507at6656	Complete	trichoniscus_main_005002_t1:355-1569	212.1	233	https://www.orthodb.org/v10?query=93507at6656	GTPase Era, mitochondrial
93535at6656	Complete	trichoniscus_main_008537_t1:171-1133	256.5	250	https://www.orthodb.org/v10?query=93535at6656	Ribosome biogenesis regulatory protein
93797at6656	Complete	trichoniscus_main_011403_t1:279-1046	301.1	187	https://www.orthodb.org/v10?query=93797at6656	Cytochrome c heme lyase
94054at6656	Complete	trichoniscus_main_006714_t1:55-1365	191.5	175	https://www.orthodb.org/v10?query=94054at6656	acylglycerol kinase, mitochondrial
94238at6656	Complete	trichoniscus_main_012413_t1:21-872	82.6	144	https://www.orthodb.org/v10?query=94238at6656	checkpoint protein HUS1
94263at6656	Complete	trichoniscus_main_007400_t1:70-834	66.8	135	https://www.orthodb.org/v10?query=94263at6656	seipin
94304at6656	Complete	trichoniscus_main_007783_t1:44-1258	555.5	327	https://www.orthodb.org/v10?query=94304at6656	ubiquitin-like modifier-activating enzyme 5
94473at6656	Complete	trichoniscus_main_006150_t1:331-1506	337.7	261	https://www.orthodb.org/v10?query=94473at6656	Ribosomal protein S5
94476at6656	Complete	trichoniscus_main_006061_t1:216-1619	400.6	336	https://www.orthodb.org/v10?query=94476at6656	Iron hydrogenase
94842at6656	Complete	trichoniscus_main_012915_t1:181-1002	358.7	217	https://www.orthodb.org/v10?query=94842at6656	DNA-directed RNA polymerase II subunit RPB3
94878at6656	Complete	trichoniscus_main_010544_t1:75-974	401.1	237	https://www.orthodb.org/v10?query=94878at6656	26S proteasome non-ATPase regulatory subunit 7
95028at6656	Duplicated	trichoniscus_main_000077_t1:8105-9121	335.1	215	https://www.orthodb.org/v10?query=95028at6656	SAGA-associated factor 29
95028at6656	Duplicated	trichoniscus_main_008385_t1:145-1161	335.1	215	https://www.orthodb.org/v10?query=95028at6656	SAGA-associated factor 29
95089at6656	Complete	trichoniscus_main_007689_t1:35-1240	208.9	301	https://www.orthodb.org/v10?query=95089at6656	dynactin subunit 2
95294at6656	Complete	trichoniscus_main_011085_t1:224-997	263.3	180	https://www.orthodb.org/v10?query=95294at6656	protein SCO1 homolog, mitochondrial
95524at6656	Fragmented	trichoniscus_main_029810_t1:4-366	128.3	97	https://www.orthodb.org/v10?query=95524at6656	8-oxo-dGDP phosphatase NUDT18
96251at6656	Complete	trichoniscus_main_013912_t1:91-780	237.1	181	https://www.orthodb.org/v10?query=96251at6656	ribose-5-phosphate isomerase
96444at6656	Complete	trichoniscus_main_012155_t1:395-1195	269.4	200	https://www.orthodb.org/v10?query=96444at6656	39S ribosomal protein L4, mitochondrial
96569at6656	Complete	trichoniscus_main_009372_t1:104-1048	345.9	223	https://www.orthodb.org/v10?query=96569at6656	deoxyribose-phosphate aldolase
96592at6656	Complete	trichoniscus_main_010418_t1:215-1189	389.4	259	https://www.orthodb.org/v10?query=96592at6656	Eukaryotic translation initiation factor 3 subunit I
96601at6656	Complete	trichoniscus_main_010307_t1:144-1133	460.2	277	https://www.orthodb.org/v10?query=96601at6656	geranylgeranyl transferase type-2 subunit beta
96956at6656	Complete	trichoniscus_main_008045_t1:60-1259	424.7	300	https://www.orthodb.org/v10?query=96956at6656	PCI domain-containing protein 2
96971at6656	Complete	trichoniscus_main_005826_t1:218-1489	330.4	337	https://www.orthodb.org/v10?query=96971at6656	Ribosome biogenesis protein WDR12 homolog
97225at6656	Complete	trichoniscus_main_003485_t1:58-1836	303.1	382	https://www.orthodb.org/v10?query=97225at6656	nucleolar protein 9
97492at6656	Complete	trichoniscus_main_013962_t1:105-866	332.2	200	https://www.orthodb.org/v10?query=97492at6656	Proteasome subunit alpha type
97749at6656	Complete	trichoniscus_main_001653_t1:13-2589	460.6	569	https://www.orthodb.org/v10?query=97749at6656	GC-rich sequence DNA-binding factor
97763at6656	Complete	trichoniscus_main_007387_t1:160-1281	265.3	282	https://www.orthodb.org/v10?query=97763at6656	major facilitator superfamily domain-containing protein 10
97865at6656	Complete	trichoniscus_main_012131_t1:97-915	329.1	225	https://www.orthodb.org/v10?query=97865at6656	beta-lactamase-like protein 2 homolog
98066at6656	Missing
98251at6656	Missing
98544at6656	Missing
98620at6656	Missing
98725at6656	Duplicated	trichoniscus_main_001958_t1:94-2337	554.1	494	https://www.orthodb.org/v10?query=98725at6656	peroxisome assembly factor 2
98725at6656	Duplicated	trichoniscus_main_001733_t1:596-2578	517.6	533	https://www.orthodb.org/v10?query=98725at6656	peroxisome assembly factor 2
98755at6656	Complete	trichoniscus_main_010912_t1:7-801	329.0	195	https://www.orthodb.org/v10?query=98755at6656	Transcription factor
98821at6656	Complete	trichoniscus_main_005151_t1:63-1499	314.4	273	https://www.orthodb.org/v10?query=98821at6656	tRNA (guanine(10)-N2)-methyltransferase homolog
98845at6656	Complete	trichoniscus_main_014857_t1:44-766	314.8	187	https://www.orthodb.org/v10?query=98845at6656	Proteasome subunit alpha type
98927at6656	Complete	trichoniscus_main_012375_t1:405-995	222.8	181	https://www.orthodb.org/v10?query=98927at6656	tRNA methyltransferase 10 homolog A
98948at6656	Complete	trichoniscus_main_007096_t1:83-1366	336.2	335	https://www.orthodb.org/v10?query=98948at6656	general transcription factor IIE subunit 1
99204at6656	Complete	trichoniscus_main_012492_t1:256-921	173.3	176	https://www.orthodb.org/v10?query=99204at6656	39S ribosomal protein L9, mitochondrial
99270at6656	Complete	trichoniscus_main_008557_t1:227-1180	406.2	246	https://www.orthodb.org/v10?query=99270at6656	polymerase delta-interacting protein 2
99307at6656	Complete	trichoniscus_main_008460_t1:159-1307	542.4	312	https://www.orthodb.org/v10?query=99307at6656	Flap endonuclease 1
99377at6656	Complete	trichoniscus_main_012420_t1:289-909	262.7	179	https://www.orthodb.org/v10?query=99377at6656	28S ribosomal protein S2, mitochondrial
99519at6656	Complete	trichoniscus_main_006416_t1:152-1417	507.9	308	https://www.orthodb.org/v10?query=99519at6656	60S ribosomal protein L4
99625at6656	Complete	trichoniscus_main_010033_t1:113-1063	368.5	251	https://www.orthodb.org/v10?query=99625at6656	KRR1 small subunit processome component
99998at6656	Complete	trichoniscus_main_008836_t1:146-1180	178.3	219	https://www.orthodb.org/v10?query=99998at6656	protein prenyltransferase alpha subunit repeat-containing protein 1
100070at6656	Complete	trichoniscus_main_013175_t1:250-888	169.6	158	https://www.orthodb.org/v10?query=100070at6656	N-acetylglucosaminyl-phosphatidylinositol de-N-acetylase
100136at6656	Complete	trichoniscus_main_010604_t1:64-1176	441.3	289	https://www.orthodb.org/v10?query=100136at6656	rRNA adenine N(6)-methyltransferase
100216at6656	Complete	trichoniscus_main_007425_t1:61-1290	255.6	231	https://www.orthodb.org/v10?query=100216at6656	tRNA (adenine(58)-N(1))-methyltransferase non-catalytic subunit TRM6
100227at6656	Complete	trichoniscus_main_005895_t1:2-1402	127.9	320	https://www.orthodb.org/v10?query=100227at6656	dolichol kinase
100296at6656	Complete	trichoniscus_main_013212_t1:171-917	273.8	212	https://www.orthodb.org/v10?query=100296at6656	Ubiquitin thioesterase
100612at6656	Complete	trichoniscus_main_013535_t1:84-833	187.7	176	https://www.orthodb.org/v10?query=100612at6656	UPF0568 protein C14orf166 homolog
100664at6656	Complete	trichoniscus_main_008544_t1:23-970	317.1	173	https://www.orthodb.org/v10?query=100664at6656	Pre-mRNA-splicing factor 38B
100673at6656	Complete	trichoniscus_main_010661_t1:28-990	333.8	302	https://www.orthodb.org/v10?query=100673at6656	protein farnesyltransferase/geranylgeranyltransferase type-1 subunit alpha
100760at6656	Complete	trichoniscus_main_011750_t1:322-1005	168.5	158	https://www.orthodb.org/v10?query=100760at6656	Cytochrome b5-like heme/steroid binding domain
101349at6656	Complete	trichoniscus_main_008011_t1:113-1249	360.4	196	https://www.orthodb.org/v10?query=101349at6656	SH3 domain
101359at6656	Complete	trichoniscus_main_006791_t1:93-1358	397.9	351	https://www.orthodb.org/v10?query=101359at6656	beclin-1-like protein
101491at6656	Complete	trichoniscus_main_009586_t1:99-1124	224.8	266	https://www.orthodb.org/v10?query=101491at6656	dnaJ homolog subfamily C member 22
101531at6656	Complete	trichoniscus_main_006412_t1:52-1365	222.2	294	https://www.orthodb.org/v10?query=101531at6656	vacuolar fusion protein CCZ1 homolog
101621at6656	Complete	trichoniscus_main_011958_t1:57-941	363.8	237	https://www.orthodb.org/v10?query=101621at6656	protein MEMO1
101727at6656	Complete	trichoniscus_main_014611_t1:87-707	259.0	163	https://www.orthodb.org/v10?query=101727at6656	tRNA (guanine-N(7)-)-methyltransferase
101761at6656	Complete	trichoniscus_main_014219_t1:78-827	87.5	76	https://www.orthodb.org/v10?query=101761at6656	Zinc finger C4H2 domain-containing protein
101767at6656	Complete	trichoniscus_main_011820_t1:233-1123	232.4	226	https://www.orthodb.org/v10?query=101767at6656	Down syndrome critical region protein 3 homolog
101829at6656	Complete	trichoniscus_main_010163_t1:138-1121	297.3	214	https://www.orthodb.org/v10?query=101829at6656	protein FAM76A
101886at6656	Complete	trichoniscus_main_013888_t1:67-831	400.7	227	https://www.orthodb.org/v10?query=101886at6656	Ribosomal protein L2
102321at6656	Complete	trichoniscus_main_008634_t1:172-1266	366.7	316	https://www.orthodb.org/v10?query=102321at6656	GPN-loop GTPase 1
102714at6656	Complete	trichoniscus_main_003986_t1:89-1831	278.2	287	https://www.orthodb.org/v10?query=102714at6656	Asparagine synthetase domain-containing protein 1
102770at6656	Complete	trichoniscus_main_015410_t1:0-665	375.3	188	https://www.orthodb.org/v10?query=102770at6656	F-actin-capping protein subunit beta
103125at6656	Complete	trichoniscus_main_007051_t1:1562-2593	334.8	238	https://www.orthodb.org/v10?query=103125at6656	39S ribosomal protein L3, mitochondrial
103207at6656	Missing
103479at6656	Complete	trichoniscus_main_012494_t1:337-1080	211.3	160	https://www.orthodb.org/v10?query=103479at6656	protein unc-50 homolog
103590at6656	Complete	trichoniscus_main_004408_t1:80-1681	213.2	244	https://www.orthodb.org/v10?query=103590at6656	rabenosyn-5
103747at6656	Missing
103749at6656	Complete	trichoniscus_main_006215_t1:288-1463	410.9	353	https://www.orthodb.org/v10?query=103749at6656	WD40-repeat-containing domain
103752at6656	Complete	trichoniscus_main_006956_t1:82-1350	429.4	338	https://www.orthodb.org/v10?query=103752at6656	COP9 signalosome complex subunit 3
103908at6656	Complete	trichoniscus_main_008349_t1:141-1292	369.2	298	https://www.orthodb.org/v10?query=103908at6656	Eukaryotic translation initiation factor 3 subunit M
103914at6656	Complete	trichoniscus_main_008938_t1:210-1256	360.8	289	https://www.orthodb.org/v10?query=103914at6656	carnosine N-methyltransferase
104063at6656	Complete	trichoniscus_main_008510_t1:307-1168	215.5	201	https://www.orthodb.org/v10?query=104063at6656	39S ribosomal protein L39, mitochondrial
104122at6656	Complete	trichoniscus_main_016099_t1:35-694	113.1	106	https://www.orthodb.org/v10?query=104122at6656	Mediator of RNA polymerase II transcription subunit 20
104198at6656	Complete	trichoniscus_main_010747_t1:163-1113	175.0	109	https://www.orthodb.org/v10?query=104198at6656	nuclear migration protein nudC
104410at6656	Complete	trichoniscus_main_012788_t1:104-928	334.2	240	https://www.orthodb.org/v10?query=104410at6656	Eukaryotic translation initiation factor 3 subunit F
104588at6656	Complete	trichoniscus_main_012244_t1:80-946	209.5	190	https://www.orthodb.org/v10?query=104588at6656	protein RTF2 homolog
104595at6656	Complete	trichoniscus_main_013272_t1:3-824	157.2	201	https://www.orthodb.org/v10?query=104595at6656	syntaxin-16
104604at6656	Complete	trichoniscus_main_009711_t1:115-1152	302.3	276	https://www.orthodb.org/v10?query=104604at6656	activator of 90 kDa heat shock protein ATPase homolog 1
104769at6656	Complete	trichoniscus_main_002046_t1:138-929	159.7	195	https://www.orthodb.org/v10?query=104769at6656	pinin
104898at6656	Complete	trichoniscus_main_012167_t1:99-917	130.6	204	https://www.orthodb.org/v10?query=104898at6656	dnaJ homolog subfamily C member 17
105000at6656	Complete	trichoniscus_main_013264_t1:242-910	161.1	163	https://www.orthodb.org/v10?query=105000at6656	ubiquinol-cytochrome-c reductase complex assembly factor 1
105099at6656	Complete	trichoniscus_main_006971_t1:121-1374	249.9	285	https://www.orthodb.org/v10?query=105099at6656	putative neutral sphingomyelinase
105170at6656	Complete	trichoniscus_main_004300_t1:309-1918	479.7	365	https://www.orthodb.org/v10?query=105170at6656	ADP-ribosylation factor GTPase-activating protein 2 isoform X1
105364at6656	Complete	trichoniscus_main_012931_t1:164-922	241.2	186	https://www.orthodb.org/v10?query=105364at6656	transcription initiation factor TFIID subunit 8
105457at6656	Complete	trichoniscus_main_006856_t1:160-1398	142.9	258	https://www.orthodb.org/v10?query=105457at6656	something about silencing protein 10
105771at6656	Complete	trichoniscus_main_007476_t1:65-1285	331.6	287	https://www.orthodb.org/v10?query=105771at6656	intraflagellar transport protein 57 homolog
105887at6656	Duplicated	trichoniscus_main_000554_t1:1861-4317	113.0	316	https://www.orthodb.org/v10?query=105887at6656	Immunoglobulin-like domain
105887at6656	Duplicated	trichoniscus_main_000004_t1:14406-18485	98.0	411	https://www.orthodb.org/v10?query=105887at6656	Immunoglobulin-like domain
106116at6656	Missing
106126at6656	Complete	trichoniscus_main_012508_t1:167-1165	370.9	262	https://www.orthodb.org/v10?query=106126at6656	GDP-fucose protein O-fucosyltransferase 1
106466at6656	Complete	trichoniscus_main_003082_t1:137-1786	237.7	303	https://www.orthodb.org/v10?query=106466at6656	RNA-binding protein 28
106470at6656	Complete	trichoniscus_main_003842_t1:399-1787	152.7	270	https://www.orthodb.org/v10?query=106470at6656	SPARC-related modular calcium-binding protein 1 isoform X1
106634at6656	Complete	trichoniscus_main_004808_t1:326-1600	201.9	317	https://www.orthodb.org/v10?query=106634at6656	U3 small nucleolar RNA-associated protein 18 homolog
106639at6656	Complete	trichoniscus_main_015335_t1:100-741	253.3	168	https://www.orthodb.org/v10?query=106639at6656	Proteasome subunit beta type
106788at6656	Complete	trichoniscus_main_006492_t1:375-1370	442.4	289	https://www.orthodb.org/v10?query=106788at6656	mitochondrial inner membrane protein OXA1L
106988at6656	Complete	trichoniscus_main_008803_t1:1-1131	310.9	273	https://www.orthodb.org/v10?query=106988at6656	vacuolar protein-sorting-associated protein 36
107030at6656	Complete	trichoniscus_main_004884_t1:294-1598	278.1	262	https://www.orthodb.org/v10?query=107030at6656	trafficking protein particle complex subunit 12
107139at6656	Complete	trichoniscus_main_011772_t1:83-946	228.8	204	https://www.orthodb.org/v10?query=107139at6656	ribosome production factor 2 homolog
107226at6656	Complete	trichoniscus_main_005543_t1:149-1597	164.9	156	https://www.orthodb.org/v10?query=107226at6656	Arginyl-tRNA--protein transferase 1
107353at6656	Complete	trichoniscus_main_009635_t1:242-1249	246.6	218	https://www.orthodb.org/v10?query=107353at6656	Hexosyltransferase
107427at6656	Complete	trichoniscus_main_015220_t1:74-733	265.4	176	https://www.orthodb.org/v10?query=107427at6656	YEATS domain-containing protein 4
107453at6656	Complete	trichoniscus_main_012252_t1:144-929	310.1	208	https://www.orthodb.org/v10?query=107453at6656	ER membrane protein complex subunit 2-like
107615at6656	Complete	trichoniscus_main_015089_t1:155-859	196.6	194	https://www.orthodb.org/v10?query=107615at6656	Mediator of RNA polymerase II transcription subunit 8
107802at6656	Complete	trichoniscus_main_010797_t1:153-1073	310.1	223	https://www.orthodb.org/v10?query=107802at6656	serine-threonine kinase receptor-associated protein
107806at6656	Complete	trichoniscus_main_002439_t1:193-2307	373.5	575	https://www.orthodb.org/v10?query=107806at6656	ESF1 homolog
107844at6656	Complete	trichoniscus_main_018438_t1:58-408	161.0	101	https://www.orthodb.org/v10?query=107844at6656	protein daughter of sevenless
108162at6656	Complete	trichoniscus_main_016612_t1:152-796	243.3	175	https://www.orthodb.org/v10?query=108162at6656	Eukaryotic translation initiation factor 3 subunit K
108207at6656	Complete	trichoniscus_main_014446_t1:99-833	383.5	205	https://www.orthodb.org/v10?query=108207at6656	ER membrane protein complex subunit 3
108240at6656	Missing
108693at6656	Complete	trichoniscus_main_007722_t1:137-1201	317.6	276	https://www.orthodb.org/v10?query=108693at6656	ankyrin repeat and MYND domain-containing protein 2
108702at6656	Complete	trichoniscus_main_004329_t1:3-1637	313.7	260	https://www.orthodb.org/v10?query=108702at6656	Islet cell autoantigen 1
108705at6656	Missing
108808at6656	Complete	trichoniscus_main_015766_t1:1-678	236.4	180	https://www.orthodb.org/v10?query=108808at6656	beta-1,4-galactosyltransferase 7
109131at6656	Complete	trichoniscus_main_004832_t1:816-1580	219.7	204	https://www.orthodb.org/v10?query=109131at6656	diphthine methyl ester synthase
109174at6656	Complete	trichoniscus_main_009069_t1:137-1117	183.8	205	https://www.orthodb.org/v10?query=109174at6656	WD repeat-containing protein 74
109325at6656	Complete	trichoniscus_main_010341_t1:93-1031	394.5	253	https://www.orthodb.org/v10?query=109325at6656	electron transfer flavoprotein subunit alpha, mitochondrial
109444at6656	Complete	trichoniscus_main_014768_t1:159-812	364.4	173	https://www.orthodb.org/v10?query=109444at6656	Ras-related protein Rab-3
109484at6656	Complete	trichoniscus_main_013736_t1:63-842	315.5	203	https://www.orthodb.org/v10?query=109484at6656	ribosome biogenesis protein NSA2 homolog
109562at6656	Complete	trichoniscus_main_007761_t1:177-1376	407.4	292	https://www.orthodb.org/v10?query=109562at6656	DNA/RNA-binding protein KIN17
109664at6656	Complete	trichoniscus_main_034398_t1:2-364	203.9	103	https://www.orthodb.org/v10?query=109664at6656	POU domain protein
109724at6656	Complete	trichoniscus_main_007922_t1:19-1218	329.9	235	https://www.orthodb.org/v10?query=109724at6656	Protein phosphatase methylesterase 1
109793at6656	Complete	trichoniscus_main_014620_t1:77-739	248.6	189	https://www.orthodb.org/v10?query=109793at6656	pre-mRNA-splicing factor Syf2
109919at6656	Complete	trichoniscus_main_006125_t1:196-1503	212.5	319	https://www.orthodb.org/v10?query=109919at6656	translation initiation factor eIF-2B subunit gamma
109923at6656	Complete	trichoniscus_main_007032_t1:211-1317	330.8	278	https://www.orthodb.org/v10?query=109923at6656	39S ribosomal protein L38, mitochondrial
110129at6656	Complete	trichoniscus_main_015209_t1:184-804	173.4	136	https://www.orthodb.org/v10?query=110129at6656	28S ribosomal protein S7, mitochondrial
110504at6656	Complete	trichoniscus_main_014451_t1:113-847	256.4	202	https://www.orthodb.org/v10?query=110504at6656	Vacuolar-sorting protein SNF8
110787at6656	Complete	trichoniscus_main_001068_t1:198-3179	403.3	681	https://www.orthodb.org/v10?query=110787at6656	splicing factor, suppressor of white-apricot homolog isoform X1
110982at6656	Complete	trichoniscus_main_003058_t1:174-2069	404.8	456	https://www.orthodb.org/v10?query=110982at6656	nuclear pore complex protein Nup85
111082at6656	Complete	trichoniscus_main_011033_t1:24-959	355.7	236	https://www.orthodb.org/v10?query=111082at6656	ubiquitin-like domain-containing CTD phosphatase 1
111153at6656	Complete	trichoniscus_main_006805_t1:102-1385	342.0	282	https://www.orthodb.org/v10?query=111153at6656	tRNA pseudouridine synthase
111236at6656	Complete	trichoniscus_main_010784_t1:2-736	263.2	177	https://www.orthodb.org/v10?query=111236at6656	SPARC
111239at6656	Complete	trichoniscus_main_007780_t1:28-1080	220.3	162	https://www.orthodb.org/v10?query=111239at6656	tRNA (adenine(58)-N(1))-methyltransferase catalytic subunit TRMT61A
111545at6656	Complete	trichoniscus_main_015890_t1:186-854	324.2	158	https://www.orthodb.org/v10?query=111545at6656	MOB kinase activator-like 4
111851at6656	Complete	trichoniscus_main_001993_t1:373-2538	489.9	477	https://www.orthodb.org/v10?query=111851at6656	PWI domain
112281at6656	Complete	trichoniscus_main_011776_t1:15-964	209.5	159	https://www.orthodb.org/v10?query=112281at6656	Chitin binding domain
112328at6656	Complete	trichoniscus_main_012913_t1:83-901	231.7	174	https://www.orthodb.org/v10?query=112328at6656	Mediator of RNA polymerase II transcription subunit 6
112360at6656	Complete	trichoniscus_main_001190_t1:3774-4688	380.5	248	https://www.orthodb.org/v10?query=112360at6656	Autophagy-related protein 3
112556at6656	Duplicated	trichoniscus_main_005417_t1:1693-2559	295.6	249	https://www.orthodb.org/v10?query=112556at6656	Sin3 histone deacetylase corepressor complex component SDS3
112556at6656	Duplicated	trichoniscus_main_010866_t1:252-1118	295.6	249	https://www.orthodb.org/v10?query=112556at6656	Sin3 histone deacetylase corepressor complex component SDS3
112634at6656	Complete	trichoniscus_main_017009_t1:28-657	309.7	167	https://www.orthodb.org/v10?query=112634at6656	RNA polymerase, Rpb5, N-terminal
112645at6656	Complete	trichoniscus_main_016547_t1:202-846	323.0	164	https://www.orthodb.org/v10?query=112645at6656	ras-related protein Rab-11A
112759at6656	Complete	trichoniscus_main_016552_t1:98-736	234.8	178	https://www.orthodb.org/v10?query=112759at6656	CDP-diacylglycerol--inositol 3-phosphatidyltransferase
113015at6656	Complete	trichoniscus_main_013337_t1:26-820	289.4	200	https://www.orthodb.org/v10?query=113015at6656	Autophagy protein 5
113300at6656	Complete	trichoniscus_main_014975_t1:113-817	306.9	198	https://www.orthodb.org/v10?query=113300at6656	probable dolichol-phosphate mannosyltransferase
113432at6656	Complete	trichoniscus_main_002042_t1:247-2277	323.4	701	https://www.orthodb.org/v10?query=113432at6656	U3 small nucleolar RNA-associated protein 14 homolog A
113604at6656	Missing
113622at6656	Complete	trichoniscus_main_014436_t1:250-864	231.7	161	https://www.orthodb.org/v10?query=113622at6656	ribosomal RNA small subunit methyltransferase NEP1
113641at6656	Duplicated	trichoniscus_main_004165_t1:18-1169	279.3	259	https://www.orthodb.org/v10?query=113641at6656	dnaJ homolog subfamily C member 21
113641at6656	Duplicated	trichoniscus_main_001050_t1:5167-6318	279.3	259	https://www.orthodb.org/v10?query=113641at6656	dnaJ homolog subfamily C member 21
113641at6656	Duplicated	trichoniscus_main_001050_t1:3805-4959	279.0	258	https://www.orthodb.org/v10?query=113641at6656	dnaJ homolog subfamily C member 21
113668at6656	Complete	trichoniscus_main_004207_t1:136-1809	190.5	209	https://www.orthodb.org/v10?query=113668at6656	geranylgeranyl transferase type-2 subunit alpha
113713at6656	Complete	trichoniscus_main_007991_t1:99-1283	260.9	290	https://www.orthodb.org/v10?query=113713at6656	28S ribosomal protein S29, mitochondrial
113817at6656	Complete	trichoniscus_main_009935_t1:282-899	226.5	171	https://www.orthodb.org/v10?query=113817at6656	tetratricopeptide repeat protein 1
113818at6656	Complete	trichoniscus_main_015113_t1:79-771	253.8	186	https://www.orthodb.org/v10?query=113818at6656	Mitochondrial inner membrane protease ATP23
113865at6656	Complete	trichoniscus_main_012981_t1:104-922	292.9	184	https://www.orthodb.org/v10?query=113865at6656	cleavage and polyadenylation specificity factor subunit 4
113960at6656	Complete	trichoniscus_main_013697_t1:184-966	292.0	176	https://www.orthodb.org/v10?query=113960at6656	uracil phosphoribosyltransferase homolog
114019at6656	Complete	trichoniscus_main_011603_t1:104-937	174.3	201	https://www.orthodb.org/v10?query=114019at6656	NADH dehydrogenase (ubiquinone) complex I, assembly factor 6
114360at6656	Complete	trichoniscus_main_011399_t1:117-1034	277.7	235	https://www.orthodb.org/v10?query=114360at6656	zinc finger protein-like 1
114463at6656	Complete	trichoniscus_main_015323_t1:35-703	253.8	161	https://www.orthodb.org/v10?query=114463at6656	protein YIPF6
114609at6656	Complete	trichoniscus_main_016789_t1:195-827	205.4	156	https://www.orthodb.org/v10?query=114609at6656	programmed cell death protein 10
114738at6656	Complete	trichoniscus_main_011319_t1:249-1175	315.9	214	https://www.orthodb.org/v10?query=114738at6656	Ribonuclease
114765at6656	Complete	trichoniscus_main_009083_t1:217-1308	344.1	287	https://www.orthodb.org/v10?query=114765at6656	regulation of nuclear pre-mRNA domain-containing protein 1B
115001at6656	Complete	trichoniscus_main_016032_t1:139-756	288.1	162	https://www.orthodb.org/v10?query=115001at6656	glucose-induced degradation protein 4 homolog
115208at6656	Complete	trichoniscus_main_016615_t1:181-780	301.9	177	https://www.orthodb.org/v10?query=115208at6656	ras-related protein Rab-39B
115229at6656	Complete	trichoniscus_main_015096_t1:148-822	146.1	172	https://www.orthodb.org/v10?query=115229at6656	RWD domain-containing protein 1
115252at6656	Complete	trichoniscus_main_009252_t1:0-1076	335.1	276	https://www.orthodb.org/v10?query=115252at6656	Rab proteins geranylgeranyltransferase component A
115256at6656	Complete	trichoniscus_main_013481_t1:279-1004	219.8	196	https://www.orthodb.org/v10?query=115256at6656	Krueppel homolog 2
115462at6656	Complete	trichoniscus_main_012266_t1:201-860	340.4	194	https://www.orthodb.org/v10?query=115462at6656	ras-related protein Rab-40C
115537at6656	Complete	trichoniscus_main_007857_t1:31-1218	334.4	306	https://www.orthodb.org/v10?query=115537at6656	splicing factor 45
115841at6656	Complete	trichoniscus_main_013322_t1:40-822	274.2	208	https://www.orthodb.org/v10?query=115841at6656	thioredoxin-related transmembrane protein 2 homolog
115917at6656	Missing
115959at6656	Duplicated	trichoniscus_main_002865_t1:196-1965	384.7	393	https://www.orthodb.org/v10?query=115959at6656	twinkle protein, mitochondrial
115959at6656	Duplicated	trichoniscus_main_000633_t1:4052-5821	384.3	390	https://www.orthodb.org/v10?query=115959at6656	twinkle protein, mitochondrial
115986at6656	Complete	trichoniscus_main_016783_t1:131-739	150.1	173	https://www.orthodb.org/v10?query=115986at6656	exosome complex component RRP46
116117at6656	Complete	trichoniscus_main_019496_t1:64-612	314.4	166	https://www.orthodb.org/v10?query=116117at6656	Peptidyl-prolyl cis-trans isomerase
116401at6656	Complete	trichoniscus_main_008609_t1:55-1182	301.9	262	https://www.orthodb.org/v10?query=116401at6656	translocating chain-associated membrane protein 1
116608at6656	Complete	trichoniscus_main_007789_t1:204-1346	397.4	286	https://www.orthodb.org/v10?query=116608at6656	NADH dehydrogenase
116688at6656	Complete	trichoniscus_main_015965_t1:141-785	255.8	177	https://www.orthodb.org/v10?query=116688at6656	glucose-induced degradation protein 8 homolog
116804at6656	Complete	trichoniscus_main_014682_t1:54-629	90.0	104	https://www.orthodb.org/v10?query=116804at6656	GINS complex, subunit Psf3
116982at6656	Complete	trichoniscus_main_007405_t1:91-1296	238.7	284	https://www.orthodb.org/v10?query=116982at6656	angio-associated migratory cell protein
117173at6656	Complete	trichoniscus_main_002209_t1:316-2316	366.1	383	https://www.orthodb.org/v10?query=117173at6656	kanadaptin
117335at6656	Complete	trichoniscus_main_012312_t1:164-856	383.1	206	https://www.orthodb.org/v10?query=117335at6656	transcriptional activator protein Pur-beta isoform X1
117399at6656	Complete	trichoniscus_main_007517_t1:8-1231	355.7	250	https://www.orthodb.org/v10?query=117399at6656	prostaglandin E synthase 2
117413at6656	Complete	trichoniscus_main_007556_t1:128-1316	252.9	243	https://www.orthodb.org/v10?query=117413at6656	Histone acetyltransferase type B catalytic subunit
117586at6656	Complete	trichoniscus_main_008044_t1:82-1266	380.6	304	https://www.orthodb.org/v10?query=117586at6656	SET and MYND domain-containing protein 5
117742at6656	Complete	trichoniscus_main_010113_t1:87-1064	220.3	189	https://www.orthodb.org/v10?query=117742at6656	SUMO-activating enzyme subunit 1
117811at6656	Complete	trichoniscus_main_018952_t1:229-771	154.1	138	https://www.orthodb.org/v10?query=117811at6656	COP9 signalosome complex subunit 8
117843at6656	Complete	trichoniscus_main_017295_t1:13-934	207.4	160	https://www.orthodb.org/v10?query=117843at6656	methyltransferase-like protein 5
117947at6656	Complete	trichoniscus_main_009848_t1:31-1029	396.3	256	https://www.orthodb.org/v10?query=117947at6656	nuclear inhibitor of protein phosphatase 1
118014at6656	Complete	trichoniscus_main_012798_t1:643-1167	212.1	161	https://www.orthodb.org/v10?query=118014at6656	GrpE protein homolog
118037at6656	Complete	trichoniscus_main_014388_t1:119-721	154.8	139	https://www.orthodb.org/v10?query=118037at6656	N-alpha-acetyltransferase 60
118496at6656	Complete	trichoniscus_main_018962_t1:150-713	242.1	159	https://www.orthodb.org/v10?query=118496at6656	EF-hand domain
118527at6656	Missing
118761at6656	Complete	trichoniscus_main_016171_t1:65-709	265.2	179	https://www.orthodb.org/v10?query=118761at6656	Mediator of RNA polymerase II transcription subunit 7
118780at6656	Complete	trichoniscus_main_013476_t1:197-862	239.7	156	https://www.orthodb.org/v10?query=118780at6656	Probable ribosome biogenesis protein
118807at6656	Complete	trichoniscus_main_011394_t1:73-960	321.2	236	https://www.orthodb.org/v10?query=118807at6656	WD40-repeat-containing domain
118831at6656	Complete	trichoniscus_main_008485_t1:213-1205	370.3	285	https://www.orthodb.org/v10?query=118831at6656	solute carrier family 35 member C2
118904at6656	Complete	trichoniscus_main_016480_t1:19-666	255.1	178	https://www.orthodb.org/v10?query=118904at6656	trafficking protein particle complex subunit 4
119012at6656	Complete	trichoniscus_main_019240_t1:103-660	288.7	136	https://www.orthodb.org/v10?query=119012at6656	Small GTPase superfamily, ARF/SAR type
119144at6656	Complete	trichoniscus_main_011919_t1:254-1141	255.8	207	https://www.orthodb.org/v10?query=119144at6656	zinc transporter ZIP9
119188at6656	Complete	trichoniscus_main_008304_t1:119-1237	59.4	186	https://www.orthodb.org/v10?query=119188at6656	39S ribosomal protein L37, mitochondrial
119194at6656	Complete	trichoniscus_main_006283_t1:124-1500	322.9	180	https://www.orthodb.org/v10?query=119194at6656	Golgi reassembly-stacking protein 2
119438at6656	Duplicated	trichoniscus_main_006087_t1:166-1308	165.4	263	https://www.orthodb.org/v10?query=119438at6656	histone H4 transcription factor
119438at6656	Duplicated	trichoniscus_main_014964_t1:96-626	147.1	310	https://www.orthodb.org/v10?query=119438at6656	histone H4 transcription factor
119541at6656	Complete	trichoniscus_main_002706_t1:282-1637	255.9	288	https://www.orthodb.org/v10?query=119541at6656	StAR-related lipid transfer protein 7, mitochondrial
119951at6656	Complete	trichoniscus_main_016823_t1:159-794	248.8	165	https://www.orthodb.org/v10?query=119951at6656	vesicle-trafficking protein SEC22b
120047at6656	Complete	trichoniscus_main_013910_t1:101-835	217.6	166	https://www.orthodb.org/v10?query=120047at6656	NAD(P)H-hydrate epimerase
120383at6656	Complete	trichoniscus_main_016864_t1:218-613	136.7	123	https://www.orthodb.org/v10?query=120383at6656	39S ribosomal protein L32, mitochondrial
120445at6656	Complete	trichoniscus_main_006013_t1:528-1418	285.1	241	https://www.orthodb.org/v10?query=120445at6656	putative methyltransferase C9orf114 homolog
120875at6656	Complete	trichoniscus_main_007429_t1:253-1452	205.6	236	https://www.orthodb.org/v10?query=120875at6656	methyltransferase-like protein 9
120907at6656	Complete	trichoniscus_main_015805_t1:324-944	92.9	101	https://www.orthodb.org/v10?query=120907at6656	ER membrane protein complex subunit 10
120958at6656	Complete	trichoniscus_main_013421_t1:108-893	129.9	142	https://www.orthodb.org/v10?query=120958at6656	complement component 1 Q subcomponent-binding protein, mitochondrial
121002at6656	Complete	trichoniscus_main_008159_t1:138-1118	245.4	201	https://www.orthodb.org/v10?query=121002at6656	cysteine and histidine-rich domain-containing protein
121220at6656	Complete	trichoniscus_main_002445_t1:659-2206	203.6	359	https://www.orthodb.org/v10?query=121220at6656	nucleoporin GLE1
121530at6656	Complete	trichoniscus_main_019614_t1:116-655	267.5	153	https://www.orthodb.org/v10?query=121530at6656	vacuolar protein sorting-associated protein 29
121558at6656	Complete	trichoniscus_main_017854_t1:216-648	113.1	103	https://www.orthodb.org/v10?query=121558at6656	39S ribosomal protein L21, mitochondrial
121847at6656	Complete	trichoniscus_main_014829_t1:55-780	142.3	170	https://www.orthodb.org/v10?query=121847at6656	Survival of motor neuron-related-splicing factor 30
121894at6656	Complete	trichoniscus_main_006666_t1:691-1596	265.1	265	https://www.orthodb.org/v10?query=121894at6656	LETM1 domain-containing protein 1
122526at6656	Duplicated	trichoniscus_main_003027_t1:1204-2011	256.7	229	https://www.orthodb.org/v10?query=122526at6656	Serine proteases, trypsin domain
122526at6656	Duplicated	trichoniscus_main_004114_t1:805-1800	244.3	277	https://www.orthodb.org/v10?query=122526at6656	Serine proteases, trypsin domain
122526at6656	Duplicated	trichoniscus_main_007301_t1:289-1428	222.6	253	https://www.orthodb.org/v10?query=122526at6656	Serine proteases, trypsin domain
122526at6656	Duplicated	trichoniscus_main_009813_t1:338-1090	222.1	234	https://www.orthodb.org/v10?query=122526at6656	Serine proteases, trypsin domain
122665at6656	Complete	trichoniscus_main_006772_t1:223-1530	412.2	298	https://www.orthodb.org/v10?query=122665at6656	26S proteasome non-ATPase regulatory subunit 4
122816at6656	Complete	trichoniscus_main_011830_t1:74-964	305.6	247	https://www.orthodb.org/v10?query=122816at6656	Nitric oxide synthase-interacting protein homolog
123035at6656	Complete	trichoniscus_main_015936_t1:72-749	185.4	156	https://www.orthodb.org/v10?query=123035at6656	Mediator of RNA polymerase II transcription subunit 18
123320at6656	Complete	trichoniscus_main_019733_t1:53-598	229.6	135	https://www.orthodb.org/v10?query=123320at6656	ubiquitin-conjugating enzyme E2 C
123409at6656	Complete	trichoniscus_main_015480_t1:39-671	268.0	178	https://www.orthodb.org/v10?query=123409at6656	GOLD domain
123631at6656	Complete	trichoniscus_main_018445_t1:332-850	120.6	112	https://www.orthodb.org/v10?query=123631at6656	Ankyrin repeat domain-containing protein 49
123672at6656	Complete	trichoniscus_main_006467_t1:641-1366	227.3	178	https://www.orthodb.org/v10?query=123672at6656	Neuronal membrane glycoprotein M6-b
123790at6656	Complete	trichoniscus_main_015607_t1:301-945	210.3	125	https://www.orthodb.org/v10?query=123790at6656	protein unc-119 homolog
123793at6656	Complete	trichoniscus_main_015175_t1:200-775	133.1	155	https://www.orthodb.org/v10?query=123793at6656	probable 28S ribosomal protein S26, mitochondrial
123853at6656	Complete	trichoniscus_main_014509_t1:135-851	257.3	196	https://www.orthodb.org/v10?query=123853at6656	probable U2 small nuclear ribonucleoprotein A'
124174at6656	Duplicated	trichoniscus_main_012069_t1:2663-3259	230.9	157	https://www.orthodb.org/v10?query=124174at6656	Golgi apparatus membrane protein TVP23 homolog
124174at6656	Duplicated	trichoniscus_main_017532_t1:161-757	230.9	157	https://www.orthodb.org/v10?query=124174at6656	Golgi apparatus membrane protein TVP23 homolog
124282at6656	Complete	trichoniscus_main_010049_t1:241-1254	202.4	237	https://www.orthodb.org/v10?query=124282at6656	Queuosine salvage protein
124400at6656	Duplicated	trichoniscus_main_015218_t1:67-768	199.6	112	https://www.orthodb.org/v10?query=124400at6656	Ubiquitin-conjugating enzyme E2 J2
124400at6656	Duplicated	trichoniscus_main_009483_t1:3-539	184.9	112	https://www.orthodb.org/v10?query=124400at6656	Ubiquitin-conjugating enzyme E2 J2
124452at6656	Complete	trichoniscus_main_010150_t1:112-993	225.3	215	https://www.orthodb.org/v10?query=124452at6656	post-GPI attachment to proteins factor 3
124628at6656	Fragmented	trichoniscus_main_024075_t1:2-457	55.1	93	https://www.orthodb.org/v10?query=124628at6656	peroxisome biogenesis factor 2
124707at6656	Complete	trichoniscus_main_002569_t1:58-2124	420.0	499	https://www.orthodb.org/v10?query=124707at6656	transcription factor 25
124720at6656	Complete	trichoniscus_main_002885_t1:182-1369	275.5	229	https://www.orthodb.org/v10?query=124720at6656	probable splicing factor, arginine/serine-rich 7
124730at6656	Complete	trichoniscus_main_019234_t1:151-690	219.8	153	https://www.orthodb.org/v10?query=124730at6656	Prefoldin subunit 3
124981at6656	Complete	trichoniscus_main_011288_t1:95-919	183.5	190	https://www.orthodb.org/v10?query=124981at6656	protein KTI12 homolog
125100at6656	Complete	trichoniscus_main_014630_t1:140-760	208.8	129	https://www.orthodb.org/v10?query=125100at6656	IDLSRF-like peptide
125127at6656	Complete	trichoniscus_main_014770_t1:13-741	185.1	183	https://www.orthodb.org/v10?query=125127at6656	tubulin-folding cofactor B
125210at6656	Complete	trichoniscus_main_020253_t1:36-527	238.3	134	https://www.orthodb.org/v10?query=125210at6656	Ubiquitin-fold modifier-conjugating enzyme 1
125234at6656	Complete	trichoniscus_main_018563_t1:60-602	233.6	163	https://www.orthodb.org/v10?query=125234at6656	Trafficking protein particle complex subunit 5
125238at6656	Complete	trichoniscus_main_018154_t1:19-609	223.5	146	https://www.orthodb.org/v10?query=125238at6656	SPRY domain-containing protein 7
125414at6656	Complete	trichoniscus_main_018851_t1:93-647	249.5	162	https://www.orthodb.org/v10?query=125414at6656	rRNA-processing protein FCF1 homolog
125446at6656	Complete	trichoniscus_main_016389_t1:121-768	340.9	185	https://www.orthodb.org/v10?query=125446at6656	transmembrane emp24 domain-containing protein eca
125452at6656	Complete	trichoniscus_main_016463_t1:84-734	322.5	198	https://www.orthodb.org/v10?query=125452at6656	charged multivesicular body protein 5
125716at6656	Complete	trichoniscus_main_009854_t1:39-1040	204.4	261	https://www.orthodb.org/v10?query=125716at6656	THO complex subunit 6 homolog
126074at6656	Complete	trichoniscus_main_005554_t1:469-1476	234.7	261	https://www.orthodb.org/v10?query=126074at6656	WD repeat-containing protein 55 homolog
126225at6656	Complete	trichoniscus_main_016470_t1:72-584	153.8	85	https://www.orthodb.org/v10?query=126225at6656	chromatin modification-related protein MEAF6
126442at6656	Complete	trichoniscus_main_001127_t1:4272-5210	317.5	246	https://www.orthodb.org/v10?query=126442at6656	JNK1/MAPK8-associated membrane protein
126483at6656	Duplicated	trichoniscus_main_002765_t1:2430-3017	234.4	146	https://www.orthodb.org/v10?query=126483at6656	dynactin subunit 5
126483at6656	Duplicated	trichoniscus_main_018221_t1:75-662	234.4	146	https://www.orthodb.org/v10?query=126483at6656	dynactin subunit 5
126733at6656	Complete	trichoniscus_main_012290_t1:380-847	48.3	122	https://www.orthodb.org/v10?query=126733at6656	PITH domain
127349at6656	Complete	trichoniscus_main_009228_t1:78-1148	288.9	290	https://www.orthodb.org/v10?query=127349at6656	zinc finger protein 622
127511at6656	Complete	trichoniscus_main_021209_t1:149-649	310.4	159	https://www.orthodb.org/v10?query=127511at6656	actin-related protein 2/3 complex subunit 4
127602at6656	Complete	trichoniscus_main_014271_t1:250-795	106.1	96	https://www.orthodb.org/v10?query=127602at6656	2-aminoethanethiol dioxygenase
127649at6656	Complete	trichoniscus_main_012147_t1:26-892	235.3	208	https://www.orthodb.org/v10?query=127649at6656	exosome complex component RRP42
127661at6656	Complete	trichoniscus_main_009126_t1:193-1110	182.5	208	https://www.orthodb.org/v10?query=127661at6656	39S ribosomal protein L44, mitochondrial
127775at6656	Complete	trichoniscus_main_019125_t1:80-607	176.9	123	https://www.orthodb.org/v10?query=127775at6656	39S ribosomal protein L43, mitochondrial
127998at6656	Duplicated	trichoniscus_main_013054_t1:178-984	315.4	205	https://www.orthodb.org/v10?query=127998at6656	60S ribosomal protein L7a
127998at6656	Duplicated	trichoniscus_main_013059_t1:106-912	315.4	205	https://www.orthodb.org/v10?query=127998at6656	60S ribosomal protein L7a
128030at6656	Complete	trichoniscus_main_010383_t1:154-1062	261.8	238	https://www.orthodb.org/v10?query=128030at6656	3-ketodihydrosphingosine reductase
128188at6656	Complete	trichoniscus_main_008989_t1:241-1080	77.8	270	https://www.orthodb.org/v10?query=128188at6656	Coiled-coil domain-containing protein 102A
128216at6656	Complete	trichoniscus_main_009642_t1:4-792	232.0	162	https://www.orthodb.org/v10?query=128216at6656	Protein MAK16 homolog
128331at6656	Complete	trichoniscus_main_017676_t1:33-638	298.6	178	https://www.orthodb.org/v10?query=128331at6656	ADP-ribosylation factor-related protein 1
128464at6656	Complete	trichoniscus_main_007924_t1:58-996	220.4	178	https://www.orthodb.org/v10?query=128464at6656	exosome complex component rrp45
128916at6656	Complete	trichoniscus_main_014252_t1:79-747	201.6	175	https://www.orthodb.org/v10?query=128916at6656	Golgi SNAP receptor complex member 1
129077at6656	Duplicated	trichoniscus_main_019600_t1:70-615	271.6	163	https://www.orthodb.org/v10?query=129077at6656	malignant T-cell-amplified sequence 1 homolog
129077at6656	Duplicated	trichoniscus_main_027779_t1:1785-2321	271.0	163	https://www.orthodb.org/v10?query=129077at6656	malignant T-cell-amplified sequence 1 homolog
129077at6656	Duplicated	trichoniscus_main_003001_t1:4078-4611	269.4	162	https://www.orthodb.org/v10?query=129077at6656	malignant T-cell-amplified sequence 1 homolog
129131at6656	Complete	trichoniscus_main_012543_t1:112-942	300.0	236	https://www.orthodb.org/v10?query=129131at6656	CAAX prenyl protease 2
129200at6656	Complete	trichoniscus_main_018234_t1:86-655	143.7	119	https://www.orthodb.org/v10?query=129200at6656	probable glucosamine 6-phosphate N-acetyltransferase
129593at6656	Complete	trichoniscus_main_019239_t1:61-606	292.9	150	https://www.orthodb.org/v10?query=129593at6656	Calcium load-activated calcium channel
129618at6656	Complete	trichoniscus_main_017509_t1:463-1038	199.5	157	https://www.orthodb.org/v10?query=129618at6656	protein sarah
129675at6656	Complete	trichoniscus_main_013171_t1:124-894	181.3	166	https://www.orthodb.org/v10?query=129675at6656	TIP41-like protein
129886at6656	Complete	trichoniscus_main_023903_t1:169-594	132.6	100	https://www.orthodb.org/v10?query=129886at6656	Histone deacetylase complex subunit SAP18
129902at6656	Complete	trichoniscus_main_021537_t1:6-521	98.1	109	https://www.orthodb.org/v10?query=129902at6656	28S ribosomal protein S17, mitochondrial
129989at6656	Complete	trichoniscus_main_011720_t1:171-803	79.4	135	https://www.orthodb.org/v10?query=129989at6656	growth arrest and DNA damage-inducible proteins-interacting protein 1
130105at6656	Complete	trichoniscus_main_014322_t1:43-792	165.8	215	https://www.orthodb.org/v10?query=130105at6656	protein FAM192A
130126at6656	Complete	trichoniscus_main_016043_t1:44-712	238.1	174	https://www.orthodb.org/v10?query=130126at6656	protein CWC15 homolog
130176at6656	Duplicated	trichoniscus_main_008571_t1:1627-2493	210.8	170	https://www.orthodb.org/v10?query=130176at6656	uncharacterized protein C9orf78
130176at6656	Duplicated	trichoniscus_main_011736_t1:132-998	210.8	170	https://www.orthodb.org/v10?query=130176at6656	uncharacterized protein C9orf78
130363at6656	Complete	trichoniscus_main_011651_t1:290-1093	257.5	211	https://www.orthodb.org/v10?query=130363at6656	39S ribosomal protein L19, mitochondrial
130514at6656	Complete	trichoniscus_main_016532_t1:110-754	222.4	163	https://www.orthodb.org/v10?query=130514at6656	UPF0428 protein CXorf56 homolog
130563at6656	Complete	trichoniscus_main_011510_t1:152-1063	276.0	218	https://www.orthodb.org/v10?query=130563at6656	pyridoxal kinase
130663at6656	Fragmented	trichoniscus_main_041009_t1:1-300	149.6	96	https://www.orthodb.org/v10?query=130663at6656	60S ribosomal protein L13a
130825at6656	Complete	trichoniscus_main_007802_t1:64-750	76.5	155	https://www.orthodb.org/v10?query=130825at6656	vesicle transport protein SEC20
130923at6656	Complete	trichoniscus_main_014022_t1:42-779	255.5	193	https://www.orthodb.org/v10?query=130923at6656	Methyl-CpG-binding domain protein 2
131276at6656	Complete	trichoniscus_main_004985_t1:611-1999	248.3	186	https://www.orthodb.org/v10?query=131276at6656	WW domain
131307at6656	Complete	trichoniscus_main_005064_t1:294-1544	178.5	287	https://www.orthodb.org/v10?query=131307at6656	beclin 1-associated autophagy-related key regulator
131495at6656	Complete	trichoniscus_main_012617_t1:230-922	291.6	177	https://www.orthodb.org/v10?query=131495at6656	DNA excision repair protein ERCC-1
131516at6656	Complete	trichoniscus_main_015044_t1:119-832	223.8	187	https://www.orthodb.org/v10?query=131516at6656	Mediator of RNA polymerase II transcription subunit 4
131588at6656	Complete	trichoniscus_main_022785_t1:130-528	184.9	119	https://www.orthodb.org/v10?query=131588at6656	retinal rod rhodopsin-sensitive cGMP 3',5'-cyclic phosphodiesterase subunit delta
131642at6656	Complete	trichoniscus_main_017857_t1:116-658	139.3	157	https://www.orthodb.org/v10?query=131642at6656	39S ribosomal protein L40, mitochondrial
131668at6656	Complete	trichoniscus_main_015753_t1:197-790	179.1	133	https://www.orthodb.org/v10?query=131668at6656	protein canopy 4
131720at6656	Complete	trichoniscus_main_012132_t1:48-902	315.2	227	https://www.orthodb.org/v10?query=131720at6656	Protein-S-isoprenylcysteine O-methyltransferase
131751at6656	Complete	trichoniscus_main_021836_t1:45-524	290.0	145	https://www.orthodb.org/v10?query=131751at6656	sorting nexin-12
131921at6656	Complete	trichoniscus_main_013491_t1:28-687	233.3	209	https://www.orthodb.org/v10?query=131921at6656	phosphatidylinositol N-acetylglucosaminyltransferase subunit Q
132329at6656	Complete	trichoniscus_main_019809_t1:333-854	257.7	141	https://www.orthodb.org/v10?query=132329at6656	Signal peptidase complex catalytic subunit SEC11
132340at6656	Complete	trichoniscus_main_015946_t1:78-650	272.6	168	https://www.orthodb.org/v10?query=132340at6656	60S ribosomal protein L18
132441at6656	Complete	trichoniscus_main_013442_t1:197-813	110.4	106	https://www.orthodb.org/v10?query=132441at6656	Neuroendocrine protein 7B2
132495at6656	Complete	trichoniscus_main_010379_t1:112-993	214.7	225	https://www.orthodb.org/v10?query=132495at6656	etoposide-induced protein 2.4 homolog
132760at6656	Complete	trichoniscus_main_022074_t1:164-646	243.2	144	https://www.orthodb.org/v10?query=132760at6656	Peptidyl-prolyl cis-trans isomerase
132854at6656	Complete	trichoniscus_main_014127_t1:154-882	101.8	177	https://www.orthodb.org/v10?query=132854at6656	glutamate--cysteine ligase regulatory subunit
132857at6656	Complete	trichoniscus_main_018251_t1:41-761	208.6	200	https://www.orthodb.org/v10?query=132857at6656	Leucine-rich repeat-containing protein 57
133015at6656	Fragmented	trichoniscus_main_012370_t1:272-715	197.7	146	https://www.orthodb.org/v10?query=133015at6656	ribosome-recycling factor, mitochondrial
133329at6656	Complete	trichoniscus_main_023351_t1:95-547	123.5	104	https://www.orthodb.org/v10?query=133329at6656	protein archease-like
133362at6656	Complete	trichoniscus_main_020559_t1:124-585	236.8	133	https://www.orthodb.org/v10?query=133362at6656	probable N-acetyltransferase san
133422at6656	Complete	trichoniscus_main_012371_t1:75-938	101.5	109	https://www.orthodb.org/v10?query=133422at6656	protein BCCIP homolog
133603at6656	Complete	trichoniscus_main_009279_t1:388-1089	133.2	107	https://www.orthodb.org/v10?query=133603at6656	probable cardiolipin synthase (CMP-forming)
133735at6656	Complete	trichoniscus_main_015484_t1:58-660	198.2	161	https://www.orthodb.org/v10?query=133735at6656	DNA-directed RNA polymerase III subunit RPC8
133949at6656	Complete	trichoniscus_main_014444_t1:45-776	179.2	158	https://www.orthodb.org/v10?query=133949at6656	gamma-secretase subunit Aph-1
134073at6656	Complete	trichoniscus_main_011335_t1:24-914	126.7	170	https://www.orthodb.org/v10?query=134073at6656	methyltransferase-like protein 4
134209at6656	Missing
134216at6656	Complete	trichoniscus_main_003253_t1:24-1943	213.9	234	https://www.orthodb.org/v10?query=134216at6656	vacuolar protein sorting-associated protein 72 homolog
134673at6656	Complete	trichoniscus_main_009743_t1:182-1045	248.3	174	https://www.orthodb.org/v10?query=134673at6656	complex I intermediate-associated protein 30, mitochondrial
134708at6656	Complete	trichoniscus_main_010164_t1:136-1143	370.2	348	https://www.orthodb.org/v10?query=134708at6656	Eukaryotic translation initiation factor 2 subunit 2
134776at6656	Missing
134835at6656	Complete	trichoniscus_main_014617_t1:180-815	137.9	148	https://www.orthodb.org/v10?query=134835at6656	ceramide-1-phosphate transfer protein
134853at6656	Complete	trichoniscus_main_013208_t1:161-922	260.8	205	https://www.orthodb.org/v10?query=134853at6656	COP9 signalosome complex subunit 7a
134865at6656	Complete	trichoniscus_main_012345_t1:93-953	237.7	208	https://www.orthodb.org/v10?query=134865at6656	phosducin-like protein
134885at6656	Complete	trichoniscus_main_009327_t1:132-1154	222.0	216	https://www.orthodb.org/v10?query=134885at6656	28S ribosomal protein S22, mitochondrial
135065at6656	Complete	trichoniscus_main_023583_t1:435-887	139.5	100	https://www.orthodb.org/v10?query=135065at6656	DNA-directed RNA polymerases I, II, and III subunit RPABC3
135075at6656	Duplicated	trichoniscus_main_023555_t1:262-711	186.4	120	https://www.orthodb.org/v10?query=135075at6656	40S ribosomal protein S13
135075at6656	Duplicated	trichoniscus_main_023525_t1:148-597	182.9	120	https://www.orthodb.org/v10?query=135075at6656	40S ribosomal protein S13
135107at6656	Complete	trichoniscus_main_018663_t1:80-643	232.5	154	https://www.orthodb.org/v10?query=135107at6656	coatomer subunit zeta-1
135123at6656	Complete	trichoniscus_main_024010_t1:0-446	147.4	106	https://www.orthodb.org/v10?query=135123at6656	DNA replication complex GINS protein PSF1-like
135203at6656	Complete	trichoniscus_main_012482_t1:55-717	162.6	177	https://www.orthodb.org/v10?query=135203at6656	RPII140-upstream gene protein
135204at6656	Complete	trichoniscus_main_013735_t1:62-835	207.6	180	https://www.orthodb.org/v10?query=135204at6656	protein FRG1 homolog
135215at6656	Complete	trichoniscus_main_009717_t1:156-1190	140.3	289	https://www.orthodb.org/v10?query=135215at6656	leukocyte receptor cluster member 1 homolog
135357at6656	Complete	trichoniscus_main_012709_t1:233-871	246.4	146	https://www.orthodb.org/v10?query=135357at6656	cytochrome c oxidase assembly protein COX11, mitochondrial
135373at6656	Complete	trichoniscus_main_013894_t1:6-773	223.9	183	https://www.orthodb.org/v10?query=135373at6656	probable 39S ribosomal protein L24, mitochondrial
135391at6656	Complete	trichoniscus_main_032339_t1:417-764	128.4	95	https://www.orthodb.org/v10?query=135391at6656	myotrophin
135526at6656	Complete	trichoniscus_main_007423_t1:290-1255	204.7	238	https://www.orthodb.org/v10?query=135526at6656	transcription termination factor 3, mitochondrial
135676at6656	Duplicated	trichoniscus_main_001206_t1:3164-3523	114.1	86	https://www.orthodb.org/v10?query=135676at6656	Thioredoxin
135676at6656	Duplicated	trichoniscus_main_021567_t1:187-546	114.1	86	https://www.orthodb.org/v10?query=135676at6656	Thioredoxin
135690at6656	Complete	trichoniscus_main_023067_t1:67-528	109.8	106	https://www.orthodb.org/v10?query=135690at6656	transmembrane protein 50A
135702at6656	Complete	trichoniscus_main_022585_t1:90-518	172.6	114	https://www.orthodb.org/v10?query=135702at6656	28S ribosomal protein S24, mitochondrial
135764at6656	Complete	trichoniscus_main_012976_t1:146-748	151.3	141	https://www.orthodb.org/v10?query=135764at6656	uncharacterized protein C6orf106 homolog
135828at6656	Complete	trichoniscus_main_025417_t1:103-510	201.0	141	https://www.orthodb.org/v10?query=135828at6656	ubiquitin-conjugating enzyme E2 variant 2
135834at6656	Missing
135859at6656	Complete	trichoniscus_main_020217_t1:56-580	183.3	126	https://www.orthodb.org/v10?query=135859at6656	protein PBDC1
135975at6656	Complete	trichoniscus_main_010841_t1:64-999	130.4	172	https://www.orthodb.org/v10?query=135975at6656	box C/D snoRNA protein 1
135994at6656	Complete	trichoniscus_main_025903_t1:154-540	63.4	81	https://www.orthodb.org/v10?query=135994at6656	ribonuclease H2 subunit C
136055at6656	Complete	trichoniscus_main_018670_t1:102-596	197.3	150	https://www.orthodb.org/v10?query=136055at6656	Translocon-associated protein subunit beta
136095at6656	Complete	trichoniscus_main_005935_t1:138-1256	257.2	288	https://www.orthodb.org/v10?query=136095at6656	28S ribosomal protein S27, mitochondrial
136119at6656	Fragmented	trichoniscus_main_027067_t1:2-373	201.1	116	https://www.orthodb.org/v10?query=136119at6656	malectin-A
136224at6656	Complete	trichoniscus_main_019297_t1:103-654	223.7	157	https://www.orthodb.org/v10?query=136224at6656	DNA replication complex GINS protein PSF2
136365at6656	Complete	trichoniscus_main_019712_t1:226-585	82.1	95	https://www.orthodb.org/v10?query=136365at6656	39S ribosomal protein L27, mitochondrial
136559at6656	Complete	trichoniscus_main_004994_t1:35-640	137.0	124	https://www.orthodb.org/v10?query=136559at6656	nuclear speckle splicing regulatory protein 1
136888at6656	Complete	trichoniscus_main_017045_t1:59-769	78.7	86	https://www.orthodb.org/v10?query=136888at6656	tRNA-splicing endonuclease subunit Sen2
137050at6656	Duplicated	trichoniscus_main_024103_t1:133-549	167.2	102	https://www.orthodb.org/v10?query=137050at6656	40S ribosomal protein S12
137050at6656	Duplicated	trichoniscus_main_010730_t1:242-547	146.1	85	https://www.orthodb.org/v10?query=137050at6656	40S ribosomal protein S12
137197at6656	Complete	trichoniscus_main_017185_t1:98-712	273.7	161	https://www.orthodb.org/v10?query=137197at6656	ras-related protein Rab-21
137202at6656	Complete	trichoniscus_main_016048_t1:22-693	156.4	145	https://www.orthodb.org/v10?query=137202at6656	Transport and Golgi organization protein 11
137334at6656	Complete	trichoniscus_main_026997_t1:175-477	107.9	73	https://www.orthodb.org/v10?query=137334at6656	28S ribosomal protein S14, mitochondrial
137338at6656	Complete	trichoniscus_main_022306_t1:186-599	75.2	94	https://www.orthodb.org/v10?query=137338at6656	mimitin, mitochondrial
137422at6656	Complete	trichoniscus_main_013900_t1:320-853	195.7	168	https://www.orthodb.org/v10?query=137422at6656	TM2 domain-containing protein almondex
137609at6656	Complete	trichoniscus_main_009992_t1:32-1042	258.8	268	https://www.orthodb.org/v10?query=137609at6656	tubulin-specific chaperone C
137688at6656	Missing
137709at6656	Complete	trichoniscus_main_005993_t1:282-1322	180.2	142	https://www.orthodb.org/v10?query=137709at6656	Nuclear factor interleukin-3-regulated protein
137711at6656	Complete	trichoniscus_main_013111_t1:112-540	212.0	114	https://www.orthodb.org/v10?query=137711at6656	RNA-binding motif protein, X-linked 2
138243at6656	Complete	trichoniscus_main_017947_t1:89-685	263.1	170	https://www.orthodb.org/v10?query=138243at6656	synaptobrevin homolog YKT6
138271at6656	Complete	trichoniscus_main_015481_t1:100-765	255.8	186	https://www.orthodb.org/v10?query=138271at6656	proteasome subunit beta type-1
138379at6656	Complete	trichoniscus_main_038165_t1:154-456	94.2	65	https://www.orthodb.org/v10?query=138379at6656	CDGSH iron-sulfur domain-containing protein 2 homolog
138401at6656	Complete	trichoniscus_main_024837_t1:91-498	145.3	103	https://www.orthodb.org/v10?query=138401at6656	prefoldin subunit 2
138502at6656	Complete	trichoniscus_main_010076_t1:4-558	55.0	148	https://www.orthodb.org/v10?query=138502at6656	coiled-coil domain-containing protein 94
138553at6656	Complete	trichoniscus_main_022175_t1:93-497	195.0	99	https://www.orthodb.org/v10?query=138553at6656	Glutaredoxin
138659at6656	Duplicated	trichoniscus_main_004579_t1:2451-3152	290.7	201	https://www.orthodb.org/v10?query=138659at6656	dnaJ homolog subfamily C member 8
138659at6656	Duplicated	trichoniscus_main_014313_t1:152-853	290.3	201	https://www.orthodb.org/v10?query=138659at6656	dnaJ homolog subfamily C member 8
138684at6656	Complete	trichoniscus_main_026732_t1:36-416	108.0	81	https://www.orthodb.org/v10?query=138684at6656	probable 28S ribosomal protein S16, mitochondrial
138937at6656	Complete	trichoniscus_main_021548_t1:285-740	84.3	103	https://www.orthodb.org/v10?query=138937at6656	coiled-coil domain-containing protein 12
139217at6656	Complete	trichoniscus_main_010506_t1:224-892	61.2	131	https://www.orthodb.org/v10?query=139217at6656	ribosomal RNA processing protein 36 homolog
139553at6656	Complete	trichoniscus_main_014988_t1:126-842	251.2	178	https://www.orthodb.org/v10?query=139553at6656	viral IAP-associated factor homolog
139638at6656	Complete	trichoniscus_main_023899_t1:127-567	172.7	105	https://www.orthodb.org/v10?query=139638at6656	putative oligosaccharyltransferase complex subunit CG9662
139744at6656	Complete	trichoniscus_main_024858_t1:314-745	211.3	117	https://www.orthodb.org/v10?query=139744at6656	protein cornichon
139834at6656	Complete	trichoniscus_main_017095_t1:87-713	285.5	183	https://www.orthodb.org/v10?query=139834at6656	coiled-coil domain-containing protein 25
140076at6656	Complete	trichoniscus_main_011773_t1:54-926	207.8	165	https://www.orthodb.org/v10?query=140076at6656	histidine protein methyltransferase 1 homolog
140197at6656	Complete	trichoniscus_main_020842_t1:69-531	177.3	100	https://www.orthodb.org/v10?query=140197at6656	ER membrane protein complex subunit 4
140198at6656	Complete	trichoniscus_main_019604_t1:155-640	251.4	144	https://www.orthodb.org/v10?query=140198at6656	transmembrane protein 222
140403at6656	Complete	trichoniscus_main_015092_t1:260-808	147.7	114	https://www.orthodb.org/v10?query=140403at6656	Ribosomal protein S11
140461at6656	Complete	trichoniscus_main_012483_t1:60-896	227.6	184	https://www.orthodb.org/v10?query=140461at6656	vacuolar protein sorting-associated protein VTA1 homolog
140693at6656	Complete	trichoniscus_main_020544_t1:124-582	145.2	104	https://www.orthodb.org/v10?query=140693at6656	NADH dehydrogenase
140874at6656	Complete	trichoniscus_main_025374_t1:92-481	128.2	106	https://www.orthodb.org/v10?query=140874at6656	H/ACA ribonucleoprotein complex subunit 2-like protein
140903at6656	Complete	trichoniscus_main_020700_t1:278-778	154.9	142	https://www.orthodb.org/v10?query=140903at6656	transmembrane protein 208
141031at6656	Complete	trichoniscus_main_007931_t1:108-1259	298.4	272	https://www.orthodb.org/v10?query=141031at6656	RILP-like protein homolog isoform X1
141163at6656	Complete	trichoniscus_main_014811_t1:73-807	192.9	157	https://www.orthodb.org/v10?query=141163at6656	6-phosphogluconolactonase
141166at6656	Missing
141175at6656	Duplicated	trichoniscus_main_028869_t1:78-455	114.2	101	https://www.orthodb.org/v10?query=141175at6656	Profilin
141175at6656	Duplicated	trichoniscus_main_028866_t1:178-555	100.2	101	https://www.orthodb.org/v10?query=141175at6656	Profilin
141298at6656	Complete	trichoniscus_main_017453_t1:129-725	187.1	142	https://www.orthodb.org/v10?query=141298at6656	Mitochondrial import inner membrane translocase subunit Tim23
141804at6656	Complete	trichoniscus_main_009708_t1:358-1200	223.7	215	https://www.orthodb.org/v10?query=141804at6656	probable rRNA-processing protein EBP2 homolog
141859at6656	Complete	trichoniscus_main_019597_t1:165-722	152.0	156	https://www.orthodb.org/v10?query=141859at6656	gonadal protein gdl
141916at6656	Complete	trichoniscus_main_013781_t1:83-859	157.4	221	https://www.orthodb.org/v10?query=141916at6656	U3 small nucleolar RNA-associated protein 11
142388at6656	Complete	trichoniscus_main_014256_t1:101-769	221.3	183	https://www.orthodb.org/v10?query=142388at6656	Mediator of RNA polymerase II transcription subunit 19
142415at6656	Complete	trichoniscus_main_016727_t1:75-716	162.0	123	https://www.orthodb.org/v10?query=142415at6656	Charged multivesicular body protein 6
142522at6656	Complete	trichoniscus_main_027517_t1:149-541	137.3	107	https://www.orthodb.org/v10?query=142522at6656	leptin receptor gene-related protein
142613at6656	Complete	trichoniscus_main_018373_t1:432-926	231.1	140	https://www.orthodb.org/v10?query=142613at6656	Protein RER1
142661at6656	Missing
142833at6656	Complete	trichoniscus_main_021056_t1:219-497	106.2	67	https://www.orthodb.org/v10?query=142833at6656	alpha-endosulfine
143154at6656	Complete	trichoniscus_main_019635_t1:59-619	196.4	127	https://www.orthodb.org/v10?query=143154at6656	TM2 domain-containing protein CG10795
143279at6656	Complete	trichoniscus_main_021433_t1:115-498	91.4	87	https://www.orthodb.org/v10?query=143279at6656	NADH dehydrogenase
143459at6656	Complete	trichoniscus_main_004803_t1:659-1669	163.3	241	https://www.orthodb.org/v10?query=143459at6656	protein SMG9
143489at6656	Complete	trichoniscus_main_009168_t1:533-1108	118.0	137	https://www.orthodb.org/v10?query=143489at6656	BCL2/adenovirus E1B 19 kDa protein-interacting protein 3
143562at6656	Complete	trichoniscus_main_010736_t1:9-935	93.7	195	https://www.orthodb.org/v10?query=143562at6656	DNA repair protein RAD51 homolog 4
143626at6656	Complete	trichoniscus_main_030049_t1:147-500	197.0	89	https://www.orthodb.org/v10?query=143626at6656	splicing factor 3B subunit 6-like protein
143709at6656	Complete	trichoniscus_main_016649_t1:66-704	165.7	166	https://www.orthodb.org/v10?query=143709at6656	Golgi SNAP receptor complex member 2
143812at6656	Fragmented	trichoniscus_main_005662_t1:932-1465	71.9	148	https://www.orthodb.org/v10?query=143812at6656	LAS1-like protein
143930at6656	Complete	trichoniscus_main_016186_t1:221-814	211.1	147	https://www.orthodb.org/v10?query=143930at6656	stromal cell-derived factor 2
144337at6656	Complete	trichoniscus_main_015966_t1:71-742	143.9	144	https://www.orthodb.org/v10?query=144337at6656	DNA replication complex GINS protein SLD5
144652at6656	Complete	trichoniscus_main_010380_t1:1-984	268.0	207	https://www.orthodb.org/v10?query=144652at6656	alpha-ketoglutarate-dependent dioxygenase alkB homolog 4
144836at6656	Complete	trichoniscus_main_030677_t1:99-398	63.2	73	https://www.orthodb.org/v10?query=144836at6656	proteasome maturation protein
144851at6656	Complete	trichoniscus_main_022483_t1:192-659	162.9	128	https://www.orthodb.org/v10?query=144851at6656	protein SYS1 homolog
144853at6656	Complete	trichoniscus_main_001218_t1:2424-2831	154.4	111	https://www.orthodb.org/v10?query=144853at6656	deoxynucleotidyltransferase terminal-interacting protein 2
145033at6656	Fragmented	trichoniscus_main_038015_t1:33-344	114.8	73	https://www.orthodb.org/v10?query=145033at6656	cysteine-rich hydrophobic domain-containing protein 2
145102at6656	Complete	trichoniscus_main_033182_t1:35-391	194.6	98	https://www.orthodb.org/v10?query=145102at6656	Transcription elongation factor B polypeptide 1
145443at6656	Complete	trichoniscus_main_015539_t1:237-764	190.7	138	https://www.orthodb.org/v10?query=145443at6656	PH-like domain superfamily
145610at6656	Complete	trichoniscus_main_021455_t1:327-770	174.2	118	https://www.orthodb.org/v10?query=145610at6656	endothelial differentiation-related factor 1 homolog
145811at6656	Missing
145996at6656	Complete	trichoniscus_main_027756_t1:241-687	149.1	109	https://www.orthodb.org/v10?query=145996at6656	15 kDa selenoprotein
146007at6656	Complete	trichoniscus_main_021168_t1:2-593	123.6	128	https://www.orthodb.org/v10?query=146007at6656	josephin-2
146036at6656	Missing
146087at6656	Complete	trichoniscus_main_021128_t1:183-536	197.2	112	https://www.orthodb.org/v10?query=146087at6656	DNA-directed RNA polymerase subunit
146102at6656	Complete	trichoniscus_main_019862_t1:96-563	210.7	117	https://www.orthodb.org/v10?query=146102at6656	40S ribosomal protein S15
146103at6656	Complete	trichoniscus_main_024227_t1:76-516	183.3	117	https://www.orthodb.org/v10?query=146103at6656	60S ribosomal protein L27a
146383at6656	Complete	trichoniscus_main_013164_t1:90-863	135.8	93	https://www.orthodb.org/v10?query=146383at6656	Transcription initiation factor TFIID subunit 12
146600at6656	Complete	trichoniscus_main_014762_t1:164-841	192.8	138	https://www.orthodb.org/v10?query=146600at6656	ER membrane protein complex subunit 7 homolog
146920at6656	Duplicated	trichoniscus_main_017346_t1:179-568	69.4	81	https://www.orthodb.org/v10?query=146920at6656	DNA-directed RNA polymerase III subunit RPC9
146920at6656	Duplicated	trichoniscus_main_019874_t1:91-480	69.4	81	https://www.orthodb.org/v10?query=146920at6656	DNA-directed RNA polymerase III subunit RPC9
147002at6656	Complete	trichoniscus_main_016395_t1:24-677	251.7	175	https://www.orthodb.org/v10?query=147002at6656	charged multivesicular body protein 3
147025at6656	Complete	trichoniscus_main_013966_t1:473-1225	104.3	155	https://www.orthodb.org/v10?query=147025at6656	ribosomal RNA-processing protein 7 homolog A
147322at6656	Missing
147657at6656	Complete	trichoniscus_main_011232_t1:73-975	218.0	213	https://www.orthodb.org/v10?query=147657at6656	OTU domain-containing protein 6B
147723at6656	Complete	trichoniscus_main_032241_t1:35-364	163.6	98	https://www.orthodb.org/v10?query=147723at6656	Dolichyl-diphosphooligosaccharide--protein glycosyltransferase subunit DAD1
147852at6656	Complete	trichoniscus_main_029669_t1:749-1123	173.8	99	https://www.orthodb.org/v10?query=147852at6656	uncharacterized protein C45G9.7
147891at6656	Complete	trichoniscus_main_024454_t1:226-618	125.6	110	https://www.orthodb.org/v10?query=147891at6656	mediator of RNA polymerase II transcription subunit 21
147980at6656	Complete	trichoniscus_main_017280_t1:122-739	158.4	203	https://www.orthodb.org/v10?query=147980at6656	coiled-coil domain-containing protein 124
148134at6656	Complete	trichoniscus_main_023353_t1:106-561	214.4	128	https://www.orthodb.org/v10?query=148134at6656	Ribosomal protein S13
148619at6656	Duplicated	trichoniscus_main_025243_t1:122-397	95.8	73	https://www.orthodb.org/v10?query=148619at6656	HIG1 domain family member 2A
148619at6656	Duplicated	trichoniscus_main_035582_t1:74-349	94.6	73	https://www.orthodb.org/v10?query=148619at6656	HIG1 domain family member 2A
148619at6656	Duplicated	trichoniscus_main_018157_t1:2938-3213	94.5	73	https://www.orthodb.org/v10?query=148619at6656	HIG1 domain family member 2A
148713at6656	Missing
148851at6656	Complete	trichoniscus_main_023738_t1:44-457	179.1	103	https://www.orthodb.org/v10?query=148851at6656	Trafficking protein particle complex subunit 2
148890at6656	Complete	trichoniscus_main_019419_t1:146-616	159.1	120	https://www.orthodb.org/v10?query=148890at6656	NADH dehydrogenase
149101at6656	Complete	trichoniscus_main_017257_t1:91-663	218.7	157	https://www.orthodb.org/v10?query=149101at6656	protein FAM173B
149126at6656	Complete	trichoniscus_main_011285_t1:4-945	154.6	196	https://www.orthodb.org/v10?query=149126at6656	thioredoxin domain-containing protein
149251at6656	Complete	trichoniscus_main_017118_t1:53-652	205.3	160	https://www.orthodb.org/v10?query=149251at6656	mitotic spindle assembly checkpoint protein MAD2A
149405at6656	Complete	trichoniscus_main_023731_t1:216-578	134.7	93	https://www.orthodb.org/v10?query=149405at6656	protein quiver
149680at6656	Complete	trichoniscus_main_010510_t1:69-977	162.3	174	https://www.orthodb.org/v10?query=149680at6656	snurportin-1
149753at6656	Complete	trichoniscus_main_025960_t1:162-563	142.0	81	https://www.orthodb.org/v10?query=149753at6656	Short coiled-coil protein A
149796at6656	Complete	trichoniscus_main_022912_t1:28-480	163.1	121	https://www.orthodb.org/v10?query=149796at6656	trafficking protein particle complex subunit 6B
149819at6656	Complete	trichoniscus_main_019424_t1:208-759	131.1	130	https://www.orthodb.org/v10?query=149819at6656	Signal peptidase complex subunit 2
149973at6656	Complete	trichoniscus_main_005216_t1:828-1613	152.6	106	https://www.orthodb.org/v10?query=149973at6656	28S ribosomal protein S31, mitochondrial
149977at6656	Complete	trichoniscus_main_027022_t1:100-498	150.3	96	https://www.orthodb.org/v10?query=149977at6656	U6 snRNA-associated Sm-like protein LSm1
150005at6656	Complete	trichoniscus_main_017455_t1:70-672	107.5	132	https://www.orthodb.org/v10?query=150005at6656	ER membrane protein complex subunit 8/9 homolog
150049at6656	Complete	trichoniscus_main_012388_t1:79-741	97.4	81	https://www.orthodb.org/v10?query=150049at6656	H/ACA ribonucleoprotein complex subunit
150137at6656	Complete	trichoniscus_main_019721_t1:1-417	205.9	125	https://www.orthodb.org/v10?query=150137at6656	transmembrane protein 35
150182at6656	Missing
150251at6656	Complete	trichoniscus_main_011346_t1:86-1000	160.9	240	https://www.orthodb.org/v10?query=150251at6656	zinc finger protein 830
150327at6656	Duplicated	trichoniscus_main_031525_t1:543-896	162.7	94	https://www.orthodb.org/v10?query=150327at6656	DNA-directed RNA polymerase II subunit RPB11
150327at6656	Duplicated	trichoniscus_main_031403_t1:54-407	160.4	94	https://www.orthodb.org/v10?query=150327at6656	DNA-directed RNA polymerase II subunit RPB11
150327at6656	Duplicated	trichoniscus_main_026357_t1:109-447	150.6	89	https://www.orthodb.org/v10?query=150327at6656	DNA-directed RNA polymerase II subunit RPB11
150479at6656	Complete	trichoniscus_main_017092_t1:66-566	190.4	136	https://www.orthodb.org/v10?query=150479at6656	probable 28S ribosomal protein S25, mitochondrial
150583at6656	Complete	trichoniscus_main_024591_t1:188-481	85.5	56	https://www.orthodb.org/v10?query=150583at6656	39S ribosomal protein L54, mitochondrial
150585at6656	Complete	trichoniscus_main_021673_t1:56-466	155.4	118	https://www.orthodb.org/v10?query=150585at6656	60S ribosomal protein L27
150667at6656	Complete	trichoniscus_main_023330_t1:48-419	128.0	96	https://www.orthodb.org/v10?query=150667at6656	multifunctional methyltransferase subunit TRM112-like protein
150765at6656	Complete	trichoniscus_main_020351_t1:85-585	179.9	119	https://www.orthodb.org/v10?query=150765at6656	mesencephalic astrocyte-derived neurotrophic factor homolog
151102at6656	Complete	trichoniscus_main_021565_t1:225-677	151.8	118	https://www.orthodb.org/v10?query=151102at6656	39S ribosomal protein L23, mitochondrial
151111at6656	Duplicated	trichoniscus_main_021584_t1:805-1281	113.2	93	https://www.orthodb.org/v10?query=151111at6656	UDP-N-acetylglucosamine transferase subunit ALG13 homolog
151111at6656	Duplicated	trichoniscus_main_004507_t1:2252-2680	111.6	93	https://www.orthodb.org/v10?query=151111at6656	UDP-N-acetylglucosamine transferase subunit ALG13 homolog
151114at6656	Complete	trichoniscus_main_019402_t1:69-593	125.0	87	https://www.orthodb.org/v10?query=151114at6656	protein Dr1
151393at6656	Complete	trichoniscus_main_006398_t1:136-1419	271.9	358	https://www.orthodb.org/v10?query=151393at6656	la-related protein 7
151436at6656	Missing
151642at6656	Complete	trichoniscus_main_020804_t1:139-579	97.2	81	https://www.orthodb.org/v10?query=151642at6656	39S ribosomal protein L51, mitochondrial
151658at6656	Fragmented	trichoniscus_main_015266_t1:298-723	65.0	64	https://www.orthodb.org/v10?query=151658at6656	39S ribosomal protein L30, mitochondrial
152032at6656	Complete	trichoniscus_main_020627_t1:174-551	130.8	98	https://www.orthodb.org/v10?query=152032at6656	signal recognition particle 19 kDa protein
152109at6656	Duplicated	trichoniscus_main_003365_t1:2214-2600	147.4	93	https://www.orthodb.org/v10?query=152109at6656	iron-sulfur cluster assembly 1 homolog, mitochondrial
152109at6656	Duplicated	trichoniscus_main_019113_t1:226-612	147.4	93	https://www.orthodb.org/v10?query=152109at6656	iron-sulfur cluster assembly 1 homolog, mitochondrial
152402at6656	Complete	trichoniscus_main_016796_t1:39-620	123.4	139	https://www.orthodb.org/v10?query=152402at6656	protein LSM12 homolog
152534at6656	Complete	trichoniscus_main_015542_t1:441-797	146.5	103	https://www.orthodb.org/v10?query=152534at6656	28S ribosomal protein S10, mitochondrial
152871at6656	Complete	trichoniscus_main_027242_t1:159-512	197.1	106	https://www.orthodb.org/v10?query=152871at6656	Peptidyl-prolyl cis-trans isomerase
153155at6656	Complete	trichoniscus_main_019023_t1:63-572	189.5	148	https://www.orthodb.org/v10?query=153155at6656	39S ribosomal protein L17, mitochondrial
153232at6656	Complete	trichoniscus_main_013429_t1:331-813	149.0	126	https://www.orthodb.org/v10?query=153232at6656	transmembrane protein 70 homolog, mitochondrial
153312at6656	Complete	trichoniscus_main_019418_t1:68-592	53.6	84	https://www.orthodb.org/v10?query=153312at6656	probable 39S ribosomal protein L49, mitochondrial
153534at6656	Complete	trichoniscus_main_022880_t1:103-567	209.1	121	https://www.orthodb.org/v10?query=153534at6656	60S ribosomal protein L24
153693at6656	Complete	trichoniscus_main_027236_t1:64-456	83.1	67	https://www.orthodb.org/v10?query=153693at6656	DNA-directed RNA polymerase subunit
153873at6656	Missing
154133at6656	Complete	trichoniscus_main_019038_t1:207-719	194.0	136	https://www.orthodb.org/v10?query=154133at6656	histone deacetylase complex subunit SAP30 homolog
154415at6656	Complete	trichoniscus_main_024263_t1:136-456	125.5	92	https://www.orthodb.org/v10?query=154415at6656	putative ATP synthase subunit f, mitochondrial
154507at6656	Complete	trichoniscus_main_020424_t1:70-534	143.3	126	https://www.orthodb.org/v10?query=154507at6656	39S ribosomal protein L48, mitochondrial
155285at6656	Complete	trichoniscus_main_016850_t1:215-718	119.6	113	https://www.orthodb.org/v10?query=155285at6656	39S ribosomal protein L18, mitochondrial
156057at6656	Complete	trichoniscus_main_028527_t1:12-389	123.7	91	https://www.orthodb.org/v10?query=156057at6656	nuclear envelope phosphatase-regulatory subunit 1
156081at6656	Complete	trichoniscus_main_021411_t1:55-516	183.7	119	https://www.orthodb.org/v10?query=156081at6656	ATP synthase subunit delta, mitochondrial
156111at6656	Complete	trichoniscus_main_020813_t1:137-616	147.5	132	https://www.orthodb.org/v10?query=156111at6656	NADH dehydrogenase
156305at6656	Complete	trichoniscus_main_014134_t1:42-737	200.2	174	https://www.orthodb.org/v10?query=156305at6656	endoplasmic reticulum resident protein 29
156395at6656	Complete	trichoniscus_main_031854_t1:154-501	121.5	85	https://www.orthodb.org/v10?query=156395at6656	mitochondrial import inner membrane translocase subunit TIM14
156728at6656	Complete	trichoniscus_main_029125_t1:99-482	148.1	89	https://www.orthodb.org/v10?query=156728at6656	uncharacterized protein C20orf24 homolog
156824at6656	Complete	trichoniscus_main_019222_t1:209-652	127.8	101	https://www.orthodb.org/v10?query=156824at6656	Ribosomal protein L7/L12
156882at6656	Complete	trichoniscus_main_009647_t1:296-1105	108.0	158	https://www.orthodb.org/v10?query=156882at6656	28S ribosomal protein S15, mitochondrial
156975at6656	Complete	trichoniscus_main_021322_t1:204-602	166.4	112	https://www.orthodb.org/v10?query=156975at6656	biogenesis of lysosome-related organelles complex 1 subunit 2
157486at6656	Complete	trichoniscus_main_030788_t1:120-458	140.6	83	https://www.orthodb.org/v10?query=157486at6656	probable small nuclear ribonucleoprotein Sm D2
157579at6656	Complete	trichoniscus_main_029397_t1:162-449	142.2	82	https://www.orthodb.org/v10?query=157579at6656	U6 snRNA-associated Sm-like protein LSm8
157851at6656	Complete	trichoniscus_main_030048_t1:112-468	140.5	83	https://www.orthodb.org/v10?query=157851at6656	U6 snRNA-associated Sm-like protein LSm7
157879at6656	Complete	trichoniscus_main_023191_t1:102-506	162.1	109	https://www.orthodb.org/v10?query=157879at6656	39S ribosomal protein L14, mitochondrial
158194at6656	Complete	trichoniscus_main_000567_t1:3098-3628	79.6	83	https://www.orthodb.org/v10?query=158194at6656	UPF0692 protein CG33108
158760at6656	Complete	trichoniscus_main_015491_t1:9-626	62.7	57	https://www.orthodb.org/v10?query=158760at6656	LysM and putative peptidoglycan-binding domain-containing protein 2
159231at6656	Complete	trichoniscus_main_037625_t1:163-468	152.2	78	https://www.orthodb.org/v10?query=159231at6656	U6 snRNA-associated Sm-like protein LSm3
159420at6656	Complete	trichoniscus_main_011158_t1:206-922	201.2	182	https://www.orthodb.org/v10?query=159420at6656	39S ribosomal protein L28, mitochondrial
159542at6656	Complete	trichoniscus_main_030351_t1:166-486	106.5	83	https://www.orthodb.org/v10?query=159542at6656	huntingtin-interacting protein K
160675at6656	Complete	trichoniscus_main_020807_t1:124-522	106.9	99	https://www.orthodb.org/v10?query=160675at6656	39S ribosomal protein L20, mitochondrial
160705at6656	Complete	trichoniscus_main_017268_t1:61-603	89.9	124	https://www.orthodb.org/v10?query=160705at6656	protein NDUFAF4 homolog
161435at6656	Fragmented	trichoniscus_main_031097_t1:159-431	74.8	40	https://www.orthodb.org/v10?query=161435at6656	NADH dehydrogenase
162059at6656	Complete	trichoniscus_main_026234_t1:56-418	100.9	100	https://www.orthodb.org/v10?query=162059at6656	programmed cell death protein 5
162147at6656	Complete	trichoniscus_main_013583_t1:189-953	181.1	167	https://www.orthodb.org/v10?query=162147at6656	anamorsin homolog
162594at6656	Complete	trichoniscus_main_028261_t1:169-507	121.3	77	https://www.orthodb.org/v10?query=162594at6656	NADH dehydrogenase
162628at6656	Complete	trichoniscus_main_022077_t1:269-730	153.5	131	https://www.orthodb.org/v10?query=162628at6656	prefoldin subunit 5
162841at6656	Complete	trichoniscus_main_016261_t1:144-629	184.6	151	https://www.orthodb.org/v10?query=162841at6656	mitochondrial import inner membrane translocase subunit Tim21
163670at6656	Complete	trichoniscus_main_017675_t1:184-651	181.8	138	https://www.orthodb.org/v10?query=163670at6656	39S ribosomal protein L50, mitochondrial
163896at6656	Complete	trichoniscus_main_027255_t1:105-455	91.0	98	https://www.orthodb.org/v10?query=163896at6656	prefoldin subunit 1
164354at6656	Complete	trichoniscus_main_030391_t1:91-432	75.9	74	https://www.orthodb.org/v10?query=164354at6656	NADH dehydrogenase
164512at6656	Complete	trichoniscus_main_021037_t1:268-609	98.3	75	https://www.orthodb.org/v10?query=164512at6656	28S ribosomal protein S18c, mitochondrial
165142at6656	Duplicated	trichoniscus_main_045530_t1:124-348	100.8	62	https://www.orthodb.org/v10?query=165142at6656	probable small nuclear ribonucleoprotein G
165142at6656	Duplicated	trichoniscus_main_045949_t1:139-366	99.9	63	https://www.orthodb.org/v10?query=165142at6656	probable small nuclear ribonucleoprotein G
165207at6656	Complete	trichoniscus_main_018343_t1:446-898	122.1	94	https://www.orthodb.org/v10?query=165207at6656	28S ribosomal protein S18a, mitochondrial
165493at6656	Complete	trichoniscus_main_029677_t1:59-424	149.8	103	https://www.orthodb.org/v10?query=165493at6656	60S ribosomal protein L35
166476at6656	Complete	trichoniscus_main_029147_t1:127-495	97.0	85	https://www.orthodb.org/v10?query=166476at6656	ragulator complex protein LAMTOR3-A
166479at6656	Complete	trichoniscus_main_025735_t1:122-508	114.0	102	https://www.orthodb.org/v10?query=166479at6656	Prefoldin subunit 4
166485at6656	Complete	trichoniscus_main_016273_t1:950-1183	75.5	64	https://www.orthodb.org/v10?query=166485at6656	39S ribosomal protein L42, mitochondrial
169220at6656	Duplicated	trichoniscus_main_000642_t1:5806-6138	39.2	47	https://www.orthodb.org/v10?query=169220at6656	death-associated protein 1
169220at6656	Duplicated	trichoniscus_main_036044_t1:205-537	39.2	47	https://www.orthodb.org/v10?query=169220at6656	death-associated protein 1
