# Supplementary material for: Patterns of molecular evolution in a parthenogenic terrestrial isopod (Trichoniscus pusillus)
Source: PeerJ. 2024 Jul 23;12:e17780. doi: 10.7717/peerj.17780 (PMC11276757; doi:10.7717/peerj.17780)
Supplement: Supplemental Information 2 [file peerj-12-17780-s002.zip › Yarbrough_Chandler_Code/5_snp_effects/data/TratF_dnds.txt]

trachelipus_main_000002_t1	115	14952	+	11586.99999999985	3251.000000000061	948.3333333333319	284.66666666666663	2.0	0.0	0	0
trachelipus_main_000003_t1	1486	16317	+	11770.666666666531	3061.333333333374	134.6666666666667	36.333333333333336	0	0	0	0
trachelipus_main_000004_t1	845	15772	+	12002.999999999822	2925.00000000003	2432.333333333334	642.6666666666677	0	0	0	0
trachelipus_main_000005_t1	92	8863	+	6853.333333333412	1918.6666666666374	435.66666666666686	125.3333333333333	0	0	0	0
trachelipus_main_000006_t1	696	15530	+	11653.33333333315	3181.6666666667384	2448.666666666666	638.3333333333339	0.0	2.0	0	0
trachelipus_main_000008_t1	354	13853	+	10745.333333333223	2754.666666666702	0	0	0	0	0	0
trachelipus_main_000011_t1	269	12943	+	10030.999999999953	2644.0000000000286	611.6666666666667	153.33333333333331	0	0	0	0
trachelipus_main_000014_t1	654	8762	+	6292.333333333393	1816.666666666646	50.33333333333333	15.666666666666668	0	0	0	0
trachelipus_main_000017_t1	257	11773	+	8916.666666666722	2600.333333333352	145.33333333333334	37.666666666666664	0	0	0	0
trachelipus_main_000020_t1	78	10931	+	8477.000000000142	2376.9999999999936	0	0	0	0	0	0
trachelipus_main_000021_t1	836	11341	+	8107.333333333461	2398.6666666666706	0	0	0	0	0	0
trachelipus_main_000023_t1	598	8646	+	6306.000000000076	1742.999999999972	149.00000000000006	30.999999999999986	0	0	0	0
trachelipus_main_000024_t1	252	10274	+	7782.000000000129	2240.9999999999827	0	0	0	0	0	0
trachelipus_main_000025_t1	97	10101	+	7747.000000000126	2257.999999999976	473.0000000000005	117.99999999999989	0	0	0	0
trachelipus_main_000027_t1	49	9936	+	7733.666666666775	2154.3333333333135	95.00000000000003	24.999999999999993	0	0	0	0
trachelipus_main_000029_t1	234	8399	+	6528.000000000066	1637.9999999999852	0	0	0	0	0	0
trachelipus_main_000037_t1	71	9238	+	7163.333333333441	2004.6666666666329	213.6666666666666	68.33333333333333	0	0	0	0
trachelipus_main_000038_t1	373	9502	+	7181.666666666758	1947.3333333333064	785.9999999999992	219.00000000000026	0	0	0	0
trachelipus_main_000039_t1	68	7282	+	5581.000000000034	1633.999999999979	570.0000000000001	156.00000000000003	0	0	0	0
trachelipus_main_000044_t1	167	8905	+	6792.0000000000755	1946.9999999999736	337.33333333333354	91.66666666666661	2.0	3.0	0	0
trachelipus_main_000045_t1	8	8263	+	6453.3333333334	1802.6666666666442	404.0000000000003	111.99999999999989	0	0	0	0
trachelipus_main_000046_t1	53	8731	+	6681.666666666723	1997.333333333313	1699.0000000000043	517.9999999999989	0.0	1.0	0.0	1.0
trachelipus_main_000052_t1	124	8493	+	6617.333333333398	1752.6666666666488	4602.333333333321	1217.666666666668	34.5	50.5	34.5	50.5
trachelipus_main_000053_t1	348	8615	+	6399.666666666721	1868.3333333333114	636.6666666666664	194.33333333333357	0	0	0	0
trachelipus_main_000055_t1	309	8321	+	6304.000000000053	1708.999999999984	153.00000000000003	38.999999999999986	0	0	0	0
trachelipus_main_000056_t1	72	8282	+	6442.666666666737	1768.333333333312	325.99999999999994	94.0	0	0	0	0
trachelipus_main_000058_t1	140	8209	+	6349.666666666722	1720.3333333333126	610.6666666666665	169.33333333333337	0	0	0	0
trachelipus_main_000060_t1	214	8256	+	6233.000000000037	1809.9999999999889	660.3333333333331	212.6666666666668	0	0	0	0
trachelipus_main_000063_t1	34	8007	+	6305.000000000073	1668.9999999999757	1835.0000000000073	486.9999999999981	7.0	2.0	7.0	2.0
trachelipus_main_000064_t1	2913	10883	+	6246.000000000041	1724.9999999999854	1046.9999999999977	297.00000000000017	0	0	0	0
trachelipus_main_000066_t1	223	8157	+	6171.333333333399	1763.6666666666424	4035.333333333294	1139.6666666666677	1.0	2.0	1.0	2.0
trachelipus_main_000069_t1	70	7911	+	6234.333333333389	1607.666666666653	2508.9999999999995	671.0000000000002	2.0	4.0	0	0
trachelipus_main_000071_t1	178	7980	+	6158.333333333378	1644.6666666666538	1401.6666666666674	374.33333333333314	4.0	8.0	0	0
trachelipus_main_000072_t1	166	7920	+	6088.666666666729	1666.3333333333096	3990.999999999966	1103.000000000007	2.0	33.0	0	0
trachelipus_main_000073_t1	95	7783	+	6096.000000000057	1592.9999999999823	1658.0000000000043	444.9999999999987	1.0	4.0	0	0
trachelipus_main_000074_t1	99	7784	+	6154.000000000056	1531.9999999999877	2268.6666666666692	590.3333333333336	0	0	0	0
trachelipus_main_000076_t1	64	7719	+	5993.33333333339	1662.6666666666463	2098.6666666666742	562.3333333333322	0	0	0	0
trachelipus_main_000077_t1	490	6552	+	4757.666666666642	1305.3333333333396	183.33333333333326	56.6666666666667	0	0	0	0
trachelipus_main_000078_t1	79	7377	+	5793.000000000062	1505.9999999999795	978.3333333333309	239.66666666666723	7.0	0.0	0	0
trachelipus_main_000080_t1	148	7677	+	5840.666666666694	1689.3333333333208	4769.000000000002	1392.9999999999955	31.5	62.5	31.5	62.5
trachelipus_main_000081_t1	134	7564	+	5861.00000000005	1569.9999999999848	189.33333333333323	53.6666666666667	0	0	0	0
trachelipus_main_000082_t1	153	7604	+	5802.000000000039	1649.999999999985	1172.999999999999	342.00000000000017	1.0	1.0	0	0
trachelipus_main_000083_t1	126	4544	+	3529.6666666666492	889.333333333338	132.66666666666669	32.33333333333333	0	0	0	0
trachelipus_main_000085_t1	162	7430	+	5764.6666666667015	1504.3333333333242	0	0	0	0	0	0
trachelipus_main_000086_t1	135	7490	+	5818.00000000003	1537.9999999999923	4818.999999999997	1279.9999999999982	1.0	31.0	1.0	31.0
trachelipus_main_000087_t1	206	7528	+	5648.333333333355	1674.6666666666536	959.6666666666647	276.33333333333354	0	0	0	0
trachelipus_main_000088_t1	393	7718	+	5700.333333333359	1625.6666666666488	55.66666666666666	16.333333333333332	0	0	0	0
trachelipus_main_000090_t1	129	7418	+	5806.333333333378	1483.6666666666542	1147.9999999999995	295.0000000000001	0	0	0	0
trachelipus_main_000091_t1	193	7350	+	5524.666666666713	1633.3333333333157	285.3333333333332	68.6666666666667	0	0	0	0
trachelipus_main_000093_t1	292	7479	+	5668.666666666694	1519.3333333333248	0	0	0	0	0	0
trachelipus_main_000094_t1	276	7451	+	5607.666666666728	1568.333333333308	150.66666666666666	32.33333333333332	0	0	0	0
trachelipus_main_000097_t1	65	7171	+	5506.000000000024	1600.9999999999864	0	0	0	0	0	0
trachelipus_main_000098_t1	113	6016	+	4574.333333333312	1329.6666666666633	80.33333333333334	24.666666666666664	0	0	0	0
trachelipus_main_000099_t1	31	7044	+	5549.000000000036	1464.999999999988	671.3333333333327	156.6666666666667	0	0	0	0
trachelipus_main_000100_t1	195	7196	+	5443.333333333347	1558.6666666666588	82.66666666666666	25.333333333333336	0	0	0	0
trachelipus_main_000101_t1	255	6962	+	5161.666666666678	1546.3333333333217	42.99999999999999	11.000000000000002	0	0	0	0
trachelipus_main_000103_t1	13	6975	+	5418.000000000038	1544.999999999986	1022.9999999999987	299.9999999999999	3.0	8.0	0	0
trachelipus_main_000105_t1	170	7069	+	5407.666666666688	1492.33333333332	0	0	0	0	0	0
trachelipus_main_000107_t1	32	6886	+	5394.666666666682	1460.3333333333258	1496.6666666666695	411.3333333333323	0	0	0	0
trachelipus_main_000108_t1	23	6877	+	5436.0000000000155	1418.9999999999964	785.3333333333321	210.66666666666703	2.0	3.0	2.0	3.0
trachelipus_main_000109_t1	39	6884	+	5448.666666666682	1397.3333333333294	22.0	4.999999999999999	0	0	0	0
trachelipus_main_000110_t1	52	6876	+	5413.333333333343	1411.6666666666615	1735.3333333333362	451.66666666666595	0	0	0	0
trachelipus_main_000111_t1	35	6826	+	5308.666666666688	1483.3333333333228	2639.3333333333344	738.6666666666675	0	0	0	0
trachelipus_main_000112_t1	260	7042	+	5245.00000000002	1537.9999999999864	1774.0000000000061	529.9999999999985	5.0	24.0	0	0
trachelipus_main_000113_t1	111	6887	+	5334.00000000001	1442.9999999999925	195.66666666666666	53.33333333333334	0	0	0	0
trachelipus_main_000115_t1	40	6786	+	5355.333333333356	1391.6666666666574	2148.333333333339	569.6666666666656	3.0	17.0	3.0	17.0
trachelipus_main_000118_t1	122	6832	+	5185.666666666679	1525.333333333324	3699.6666666666424	1106.333333333337	6.0	22.0	6.0	22.0
trachelipus_main_000120_t1	229	6936	+	5252.333333333349	1455.6666666666558	272.99999999999994	69.00000000000001	0	0	0	0
trachelipus_main_000121_t1	205	6873	+	5278.3333333333485	1390.6666666666606	79.66666666666667	22.33333333333333	0	0	0	0
trachelipus_main_000122_t1	196	6864	+	5220.3333333333385	1448.6666666666617	639.3333333333333	143.66666666666654	0	0	0	0
trachelipus_main_000123_t1	259	6908	+	5152.6666666666815	1495.333333333316	2555.333333333332	693.6666666666679	0	0	0	0
trachelipus_main_000124_t1	46	6630	+	5127.666666666685	1457.333333333321	103.33333333333334	31.66666666666666	0	0	0	0
trachelipus_main_000127_t1	139	6696	+	5180.000000000013	1377.9999999999966	956.3333333333321	273.66666666666697	4.0	14.0	4.0	14.0
trachelipus_main_000128_t1	100	6525	+	5043.333333333321	1382.6666666666642	208.9999999999999	55.00000000000002	0	0	0	0
trachelipus_main_000129_t1	219	6521	+	4745.6666666666715	1557.333333333326	609.3333333333334	194.66666666666677	0	0	0	0
trachelipus_main_000130_t1	97	6642	+	5070.333333333338	1475.6666666666601	650.6666666666665	180.33333333333348	0	0	0	0
trachelipus_main_000132_t1	64	6576	+	5016.666666666675	1496.3333333333233	1280.3333333333346	372.6666666666662	2.0	8.0	0	0
trachelipus_main_000133_t1	3	6497	+	5250.33333333336	1244.6666666666658	256.6666666666665	55.33333333333337	4.0	0.0	0	0
trachelipus_main_000135_t1	86	6574	+	5145.999999999993	1343.0000000000014	1358.0000000000011	339.9999999999997	0.0	1.0	0.0	1.0
trachelipus_main_000136_t1	206	6691	+	5094.000000000012	1391.9999999999945	785.3333333333322	216.6666666666669	0	0	0	0
trachelipus_main_000138_t1	143	6604	+	5090.000000000016	1371.9999999999914	385.33333333333377	94.66666666666654	0	0	0	0
trachelipus_main_000140_t1	65	6487	+	5021.666666666671	1401.333333333325	997.6666666666641	265.3333333333339	0.0	2.0	0	0
trachelipus_main_000141_t1	127	6366	+	4791.333333333336	1448.6666666666565	157.99999999999997	43.000000000000014	0	0	0	0
trachelipus_main_000142_t1	145	6537	+	4973.0000000000055	1419.9999999999945	246.66666666666663	74.33333333333334	0	0	0	0
trachelipus_main_000143_t1	149	6559	+	4949.000000000006	1461.9999999999916	2435.6666666666656	723.3333333333364	8.0	17.0	8.0	17.0
trachelipus_main_000145_t1	48	6434	+	5037.000000000003	1349.9999999999952	1064.3333333333312	291.66666666666686	0	0	0	0
trachelipus_main_000146_t1	58	6441	+	4973.000000000015	1410.9999999999898	102.66666666666669	35.33333333333333	0	0	0	0
trachelipus_main_000147_t1	329	6667	+	5056.333333333349	1282.6666666666622	638.6666666666663	171.3333333333335	0	0	0	0
trachelipus_main_000148_t1	59	6427	+	5058.666666666667	1310.3333333333298	319.66666666666663	82.33333333333334	0	0	0	0
trachelipus_main_000149_t1	736	7098	+	4959.33333333334	1403.6666666666595	2476.0000000000014	719.0000000000017	1.0	6.0	1.0	6.0
trachelipus_main_000153_t1	85	3330	+	2522.333333333334	723.6666666666673	0	0	0	0	0	0
trachelipus_main_000160_t1	93	6347	+	4858.999999999998	1395.9999999999934	510.33333333333405	149.66666666666666	0	0	0	0
trachelipus_main_000165_t1	994	6246	+	4183.666666666632	1069.3333333333408	84.66666666666666	26.333333333333336	0	0	0	0
trachelipus_main_000166_t1	109	6279	+	4836.666666666665	1334.3333333333303	1797.3333333333392	527.6666666666655	1.0	5.0	1.0	5.0
trachelipus_main_000167_t1	177	6317	+	4722.999999999996	1417.9999999999957	54.999999999999986	14.0	0	0	0	0
trachelipus_main_000168_t1	406	5823	+	4264.333333333302	1153.6666666666713	116.66666666666667	33.33333333333333	0	0	0	0
trachelipus_main_000169_t1	90	6206	+	4733.666666666652	1383.3333333333308	1369.3333333333346	406.666666666666	0.0	1.0	0	0
trachelipus_main_000170_t1	16	4863	+	3762.999999999973	1085.0000000000052	39.0	12.0	0	0	0	0
trachelipus_main_000171_t1	85	6165	+	4557.333333333326	1523.6666666666565	0	0	0	0	0	0
trachelipus_main_000174_t1	114	6230	+	4859.666666666654	1257.333333333331	369.33333333333354	119.66666666666663	0	0	0	0
trachelipus_main_000175_t1	365	6460	+	4784.666666666661	1311.3333333333298	244.66666666666643	67.33333333333337	0	0	0	0
trachelipus_main_000178_t1	63	6131	+	4710.333333333316	1358.666666666662	1387.9999999999995	408.9999999999998	2.0	5.0	2.0	5.0
trachelipus_main_000179_t1	32	6100	+	4740.666666666663	1328.3333333333294	0	0	0	0	0	0
trachelipus_main_000181_t1	127	6078	+	4703.66666666666	1248.3333333333308	4571.666666666653	1218.3333333333323	63.0	53.0	63.0	53.0
trachelipus_main_000182_t1	63	6068	+	4722.333333333326	1283.6666666666652	1856.3333333333412	507.6666666666645	0.0	6.0	0	0
trachelipus_main_000183_t1	191	6169	+	4543.3333333333285	1435.6666666666622	510.00000000000057	177.00000000000017	0	0	0	0
trachelipus_main_000184_t1	113	6088	+	4684.999999999993	1290.9999999999986	82.33333333333333	22.66666666666666	0	0	0	0
trachelipus_main_000185_t1	216	6068	+	4683.666666666651	1169.3333333333374	0	0	0	0	0	0
trachelipus_main_000186_t1	45	5996	+	4753.999999999997	1198.000000000001	2388.9999999999986	605.0000000000003	0	0	0	0
trachelipus_main_000188_t1	59	5989	+	4736.666666666645	1194.3333333333396	115.33333333333336	37.66666666666667	0	0	0	0
trachelipus_main_000189_t1	136	6063	+	4708.333333333316	1219.666666666669	225.66666666666657	59.33333333333336	0	0	0	0
trachelipus_main_000190_t1	285	6188	+	4604.333333333331	1299.666666666662	1546.6666666666715	427.33333333333184	0	0	0	0
trachelipus_main_000194_t1	291	6038	+	4506.333333333326	1241.6666666666672	604.9999999999998	193.00000000000017	0.0	7.0	0.0	7.0
trachelipus_main_000195_t1	257	6145	+	4635.999999999978	1253.0000000000034	2321.3333333333376	612.6666666666663	0.0	1.0	0.0	1.0
trachelipus_main_000196_t1	159	6044	+	4663.66666666665	1222.3333333333292	258.99999999999983	53.000000000000036	0	0	0	0
trachelipus_main_000197_t1	102	5972	+	4588.999999999992	1281.9999999999961	3162.3333333333135	932.6666666666734	0	0	0	0
trachelipus_main_000198_t1	193	6057	+	4636.66666666665	1228.3333333333337	751.3333333333331	193.66666666666669	0	0	0	0
trachelipus_main_000200_t1	137	5983	+	4481.9999999999845	1364.9999999999955	192.3333333333333	59.66666666666668	0	0	0	0
trachelipus_main_000201_t1	127	5949	+	4584.999999999971	1238.0000000000043	169.6666666666666	43.33333333333335	0	0	0	0
trachelipus_main_000202_t1	236	6034	+	4593.333333333313	1205.6666666666702	0	0	0	0	0	0
trachelipus_main_000203_t1	121	5919	+	4614.666666666651	1184.3333333333367	4126.3333333332985	1072.6666666666733	1.0	0.0	1.0	0.0
trachelipus_main_000204_t1	463	6267	+	4414.666666666653	1390.3333333333317	3417.999999999991	1100.0000000000023	2.0	6.0	2.0	6.0
trachelipus_main_000205_t1	57	5834	+	4472.999999999993	1304.999999999998	245.99999999999991	101.99999999999997	0	0	0	0
trachelipus_main_000209_t1	59	5833	+	4412.333333333313	1362.666666666664	8.0	4.0	0	0	0	0
trachelipus_main_000210_t1	131	5407	+	4122.3333333333085	1154.6666666666663	199.33333333333323	61.666666666666714	0	0	0	0
trachelipus_main_000215_t1	59	5779	+	4527.333333333311	1193.6666666666679	992.6666666666654	264.33333333333354	0	0	0	0
trachelipus_main_000217_t1	118	5706	+	4324.9999999999745	1264.0000000000034	620.6666666666663	180.3333333333335	0	0	0	0
trachelipus_main_000224_t1	246	5939	+	4440.999999999982	1253.000000000001	216.99999999999991	68.0	0	0	0	0
trachelipus_main_000226_t1	65	5740	+	4400.66666666666	1275.3333333333292	846.6666666666654	251.33333333333366	2.0	0.0	2.0	0.0
trachelipus_main_000227_t1	102	5774	+	4473.999999999977	1199.000000000001	1055.666666666664	291.3333333333335	0	0	0	0
trachelipus_main_000228_t1	182	5836	+	4422.666666666644	1232.3333333333348	131.66666666666669	39.33333333333335	0	0	0	0
trachelipus_main_000229_t1	9	5657	+	4362.333333333325	1286.6666666666608	252.66666666666637	62.33333333333343	0	0	0	0
trachelipus_main_000230_t1	269	5917	+	4443.666666666637	1205.3333333333358	1825.6666666666738	520.3333333333317	0.0	2.0	0	0
trachelipus_main_000232_t1	278	5893	+	4443.666666666648	1172.3333333333364	0	0	0	0	0	0
trachelipus_main_000234_t1	76	5643	+	4350.666666666639	1217.3333333333348	3199.6666666666542	886.3333333333375	1.0	15.0	1.0	15.0
trachelipus_main_000235_t1	283	5880	+	4489.666666666633	1108.3333333333437	3027.33333333333	734.6666666666654	9.0	14.0	9.0	14.0
trachelipus_main_000236_t1	424	3411	+	2259.000000000004	692.9999999999998	136.33333333333334	37.66666666666668	0	0	0	0
trachelipus_main_000239_t1	69	5642	+	4410.333333333318	1163.6666666666683	784.9999999999986	223.00000000000043	0	0	0	0
trachelipus_main_000240_t1	967	6537	+	4295.999999999973	1275.0000000000011	216.99999999999997	74.0	0	0	0	0
trachelipus_main_000244_t1	2416	4572	+	1628.333333333335	480.66666666666555	92.33333333333336	24.666666666666657	0	0	0	0
trachelipus_main_000245_t1	125	5680	+	4353.999999999977	1202.0000000000011	812.9999999999993	237.0000000000003	0	0	0	0
trachelipus_main_000248_t1	229	5745	+	4330.33333333331	1186.6666666666683	2415.333333333335	692.6666666666672	9.0	34.0	9.0	34.0
trachelipus_main_000254_t1	105	5585	+	4403.333333333311	1077.6666666666717	1296.0000000000036	317.9999999999988	2.0	4.0	0	0
trachelipus_main_000256_t1	40	5511	+	4382.33333333331	1089.6666666666717	1508.666666666671	372.3333333333322	0	0	0	0
trachelipus_main_000257_t1	102	5564	+	4280.33333333331	1182.6666666666674	222.66666666666654	56.33333333333336	0	0	0	0
trachelipus_main_000258_t1	1898	4459	+	2013.3333333333428	548.6666666666649	152.0	43.000000000000014	0	0	0	0
trachelipus_main_000259_t1	126	5573	+	4182.999999999973	1264.9999999999998	2945.9999999999923	882.000000000004	3.0	30.0	3.0	30.0
trachelipus_main_000264_t1	258	4754	+	3557.3333333333117	939.6666666666729	17.666666666666664	6.333333333333333	0	0	0	0
trachelipus_main_000265_t1	111	5369	+	4054.666666666636	1204.3333333333355	0	0	0	0	0	0
trachelipus_main_000271_t1	142	5532	+	4317.333333333292	1073.6666666666774	559.666666666667	121.33333333333324	0.0	1.0	0	0
trachelipus_main_000272_t1	236	5572	+	4213.999999999978	1123.0000000000023	0	0	0	0	0	0
trachelipus_main_000273_t1	268	3251	+	2334.3333333333285	647.6666666666698	55.99999999999998	6.999999999999997	0	0	0	0
trachelipus_main_000274_t1	114	5480	+	4255.333333333293	1111.6666666666752	60.66666666666666	23.33333333333333	0	0	0	0
trachelipus_main_000275_t1	247	5604	+	4266.333333333308	1091.666666666673	223.3333333333332	55.666666666666714	0	0	0	0
trachelipus_main_000280_t1	171	5513	+	4159.999999999958	1183.000000000002	1586.0000000000045	426.99999999999864	0	0	0	0
trachelipus_main_000281_t1	17	5356	+	4196.333333333307	1143.6666666666686	0	0	0	0	0	0
trachelipus_main_000283_t1	80	2932	+	2276.3333333333408	576.666666666665	15.999999999999998	5.0	0	0	0	0
trachelipus_main_000287_t1	19	5316	+	4222.666666666624	1075.333333333344	66.33333333333333	11.66666666666667	0	0	0	0
trachelipus_main_000288_t1	167	5086	+	3839.3333333333053	1080.6666666666724	636.6666666666669	161.3333333333333	0	0	0	0
trachelipus_main_000289_t1	249	5543	+	4238.333333333298	1056.6666666666758	139.6666666666667	28.333333333333318	0	0	0	0
trachelipus_main_000291_t1	112	4134	+	3125.333333333323	897.6666666666714	0	0	0	0	0	0
trachelipus_main_000293_t1	47	5317	+	4165.999999999962	1105.0000000000064	2.0	1.0	0	0	0	0
trachelipus_main_000295_t1	113	4003	+	3058.3333333333185	832.6666666666724	202.99999999999991	52.00000000000002	0	0	0	0
trachelipus_main_000296_t1	302	5563	+	4109.666666666632	1152.3333333333374	0	0	0	0	0	0
trachelipus_main_000299_t1	14	5260	+	4171.333333333297	1075.6666666666733	2859.3333333333217	746.6666666666705	2.0	1.0	2.0	1.0
trachelipus_main_000302_t1	4	5238	+	4061.9999999999695	1173.0000000000014	291.33333333333326	83.66666666666664	0	0	0	0
trachelipus_main_000303_t1	860	5236	+	3406.666666666642	970.3333333333393	523.0000000000007	136.9999999999999	0	0	0	0
trachelipus_main_000306_t1	685	5775	+	4022.999999999962	1068.000000000007	589.3333333333335	148.6666666666666	0	0	0	0
trachelipus_main_000308_t1	121	5211	+	3976.666666666641	1114.3333333333364	2544.6666666666642	725.3333333333348	4.0	39.0	4.0	39.0
trachelipus_main_000311_t1	46	5229	+	4047.9999999999663	1136.0000000000025	2691.3333333333258	761.6666666666699	4.0	30.0	4.0	30.0
trachelipus_main_000314_t1	128	4975	+	3752.999999999969	1095.0000000000073	0	0	0	0	0	0
trachelipus_main_000317_t1	119	5275	+	3997.999999999968	1159.000000000004	869.6666666666652	258.3333333333337	0	0	0	0
trachelipus_main_000320_t1	203	5338	+	4027.666666666634	1108.3333333333378	3850.999999999971	1051.0000000000064	9.5	59.5	9.5	59.5
trachelipus_main_000322_t1	559	5397	+	3783.6666666666315	1055.3333333333408	9.0	3.0	0	0	0	0
trachelipus_main_000325_t1	339	5315	+	3833.999999999977	1143.0000000000023	147.0	42.00000000000001	0	0	0	0
trachelipus_main_000330_t1	77	5176	+	3987.666666666634	1112.3333333333348	1056.6666666666647	287.3333333333335	0	0	0	0
trachelipus_main_000333_t1	135	5213	+	4019.3333333333044	1059.666666666673	221.99999999999997	60.00000000000001	0	0	0	0
trachelipus_main_000336_t1	386	3778	+	2635.6666666666642	757.3333333333371	0	0	0	0	0	0
trachelipus_main_000337_t1	30	5066	+	3964.999999999965	1072.0000000000061	1449.0000000000036	398.99999999999864	0	0	0	0
trachelipus_main_000340_t1	6	5045	+	3956.6666666666324	1083.3333333333392	2234.6666666666706	603.3333333333344	5.0	8.0	5.0	8.0
trachelipus_main_000341_t1	181	5211	+	3836.9999999999736	1194.0000000000061	2199.6666666666733	662.3333333333326	0	0	0	0
trachelipus_main_000344_t1	186	5204	+	4019.9999999999613	999.0000000000092	450.666666666667	104.3333333333333	0	0	0	0
trachelipus_main_000346_t1	286	5016	+	3641.333333333313	1089.6666666666654	63.99999999999999	23.0	0	0	0	0
trachelipus_main_000347_t1	270	5279	+	3954.6666666666365	1055.3333333333405	383.66666666666674	102.33333333333331	0	0	0	0
trachelipus_main_000348_t1	113	5113	+	3858.9999999999745	1142.0000000000025	213.99999999999994	65.0	0	0	0	0
trachelipus_main_000349_t1	100	5040	+	3867.333333333304	1073.6666666666724	97.6666666666667	19.333333333333325	0	0	0	0
trachelipus_main_000350_t1	101	5053	+	3938.999999999963	1014.0000000000098	0	0	0	0	0	0
trachelipus_main_000351_t1	120	5093	+	3949.333333333298	1024.6666666666754	103.33333333333336	28.66666666666666	0	0	0	0
trachelipus_main_000352_t1	66	5054	+	3896.666666666632	1092.3333333333385	668.9999999999993	201.00000000000037	1.0	3.0	1.0	3.0
trachelipus_main_000353_t1	135	4661	+	3349.999999999984	1176.9999999999957	1125.6666666666663	419.33333333333286	0	0	0	0
trachelipus_main_000354_t1	233	5215	+	3728.333333333311	1254.6666666666604	3728.333333333311	1254.6666666666604	5.0	34.0	5.0	34.0
trachelipus_main_000356_t1	76	4428	+	3441.333333333312	911.6666666666731	68.0	19.0	0	0	0	0
trachelipus_main_000359_t1	137	5100	+	3882.9999999999714	1079.000000000006	773.3333333333325	225.66666666666686	0	0	0	0
trachelipus_main_000360_t1	31	4980	+	3913.9999999999686	1036.0000000000089	1482.0000000000018	386.9999999999992	1.0	20.0	0	0
trachelipus_main_000362_t1	41	4987	+	3954.9999999999663	992.0000000000089	246.3333333333332	59.6666666666667	0	0	0	0
trachelipus_main_000363_t1	162	5106	+	3894.999999999976	1049.0000000000048	2692.33333333333	727.6666666666679	2.0	1.0	0	0
trachelipus_main_000364_t1	106	5049	+	3883.666666666637	1060.3333333333383	14.000000000000002	3.9999999999999996	0	0	0	0
trachelipus_main_000367_t1	82	4965	+	3906.333333333293	977.6666666666766	1299.6666666666672	323.33333333333314	1.0	0.0	1.0	0.0
trachelipus_main_000369_t1	173	5095	+	3944.333333333297	978.6666666666739	794.6666666666655	204.33333333333363	0	0	0	0
trachelipus_main_000372_t1	236	5149	+	3844.333333333309	1069.6666666666715	302.66666666666663	90.3333333333333	0	0	0	0
trachelipus_main_000373_t1	45	4940	+	3848.6666666666347	1047.3333333333417	108.33333333333336	23.66666666666666	0	0	0	0
trachelipus_main_000379_t1	81	4955	+	3824.666666666633	1050.3333333333403	644.3333333333335	183.66666666666652	0	0	0	0
trachelipus_main_000381_t1	176	5047	+	3840.6666666666333	1031.3333333333426	1791.3333333333408	485.66666666666464	1.0	2.0	0	0
trachelipus_main_000383_t1	120	4757	+	3603.333333333316	1034.6666666666715	210.66666666666666	56.333333333333336	0	0	0	0
trachelipus_main_000384_t1	741	4853	+	3253.6666666666592	859.3333333333354	46.33333333333333	10.66666666666667	0	0	0	0
trachelipus_main_000385_t1	228	5078	+	3824.6666666666374	1026.333333333341	892.3333333333318	244.66666666666717	1.0	12.0	0	0
trachelipus_main_000386_t1	283	5130	+	3733.333333333308	1114.6666666666715	2669.6666666666642	768.3333333333355	1.0	1.0	1.0	1.0
trachelipus_main_000387_t1	294	5138	+	3831.6666666666383	1013.3333333333424	71.99999999999999	8.999999999999998	0	0	0	0
trachelipus_main_000389_t1	360	4910	+	3505.999999999984	1045.0000000000039	270.33333333333314	86.66666666666663	0	0	0	0
trachelipus_main_000395_t1	298	5112	+	3772.999999999973	1042.0000000000066	971.6666666666647	249.33333333333385	0	0	0	0
trachelipus_main_000396_t1	133	4932	+	3706.3333333333067	1093.6666666666704	32.0	9.999999999999998	0	0	0	0
trachelipus_main_000398_t1	257	4891	+	3597.999999999979	1037.000000000006	396.66666666666686	119.33333333333324	0	0	0	0
trachelipus_main_000400_t1	43	4839	+	3783.6666666666383	1013.3333333333417	3305.6666666666515	882.3333333333388	27.5	43.5	0	0
trachelipus_main_000401_t1	129	4919	+	3848.9999999999663	942.0000000000069	3644.6666666666392	891.3333333333383	43.833333333333336	33.16666666666667	43.833333333333336	33.16666666666667
trachelipus_main_000403_t1	39	4826	+	3736.6666666666442	1051.333333333339	2978.3333333333217	837.6666666666706	0	0	0	0
trachelipus_main_000404_t1	74	4861	+	3745.6666666666442	1042.3333333333387	164.00000000000003	58.00000000000001	0	0	0	0
trachelipus_main_000405_t1	102	4886	+	3803.333333333296	981.6666666666765	10.666666666666666	1.3333333333333333	0	0	0	0
trachelipus_main_000406_t1	32	4810	+	3733.333333333312	1045.6666666666713	1239.0000000000011	347.99999999999943	0	0	0	0
trachelipus_main_000411_t1	37	3249	+	2586.999999999999	626.0000000000005	92.00000000000001	21.999999999999996	0	0	0	0
trachelipus_main_000412_t1	92	4840	+	3770.333333333301	978.666666666675	126.00000000000003	29.999999999999986	0	0	0	0
trachelipus_main_000416_t1	81	4739	+	3646.3333333333035	1012.6666666666748	473.333333333334	138.6666666666666	0	0	0	0
trachelipus_main_000418_t1	317	5032	+	3790.6666666666288	925.3333333333427	3698.666666666631	900.3333333333414	12.0	29.0	12.0	29.0
trachelipus_main_000419_t1	78	4790	+	3699.9999999999773	1013.000000000006	1292.0000000000011	381.9999999999992	5.833333333333334	6.166666666666667	0	0
trachelipus_main_000420_t1	129	4841	+	3660.666666666649	1052.333333333338	729.3333333333325	200.6666666666669	0.0	4.0	0	0
trachelipus_main_000424_t1	3	4709	+	3666.333333333308	1040.6666666666736	30.999999999999996	11.0	0	0	0	0
trachelipus_main_000425_t1	177	4883	+	3552.333333333318	1154.666666666669	2.0	1.0	0	0	0	0
trachelipus_main_000426_t1	172	4866	+	3740.3333333333057	954.6666666666736	872.9999999999985	219.00000000000034	0.0	3.0	0.0	3.0
trachelipus_main_000428_t1	24	4700	+	3702.6666666666406	974.3333333333401	431.0000000000002	126.9999999999999	0	0	0	0
trachelipus_main_000429_t1	127	4800	+	3631.666666666645	1042.3333333333403	1154.666666666666	354.33333333333326	0	0	0	0
trachelipus_main_000433_t1	86	4645	+	3504.6666666666506	1055.3333333333367	0	0	0	0	0	0
trachelipus_main_000434_t1	70	4713	+	3698.99999999998	945.0000000000048	2200.333333333343	598.6666666666657	8.0	20.0	0	0
trachelipus_main_000435_t1	254	4570	+	3429.666666666648	887.3333333333387	88.33333333333333	22.66666666666666	0	0	0	0
trachelipus_main_000436_t1	302	3559	+	2577.666666666665	680.3333333333342	776.3333333333325	207.66666666666686	0	0	0	0
trachelipus_main_000438_t1	133	4698	+	3537.999999999977	1028.0000000000073	35.0	13.0	0	0	0	0
trachelipus_main_000439_t1	47	4495	+	3478.9999999999764	970.0000000000074	155.66666666666669	45.333333333333336	0	0	0	0
trachelipus_main_000440_t1	188	4810	+	3605.9999999999786	1017.000000000008	369.6666666666667	92.33333333333331	0	0	0	0
trachelipus_main_000441_t1	49	4668	+	3656.9999999999686	963.0000000000081	64.66666666666666	19.333333333333332	0	0	0	0
trachelipus_main_000442_t1	354	3272	+	2331.3333333333435	587.6666666666637	0	0	0	0	0	0
trachelipus_main_000444_t1	41	4651	+	3567.9999999999754	1043.0000000000055	148.00000000000003	47.00000000000003	0	0	0	0
trachelipus_main_000445_t1	75	4685	+	3728.3333333333035	882.666666666673	991.6666666666646	244.3333333333338	0	0	0	0
trachelipus_main_000447_t1	212	4660	+	3480.666666666646	968.3333333333405	231.6666666666665	62.33333333333339	0	0	0	0
trachelipus_main_000448_t1	171	4715	+	3585.6666666666347	959.3333333333426	0	0	0	0	0	0
trachelipus_main_000451_t1	100	4689	+	3542.999999999979	1047.0000000000055	248.66666666666657	87.33333333333333	0	0	0	0
trachelipus_main_000452_t1	22	4608	+	3687.3333333332957	899.6666666666762	2196.0000000000077	527.9999999999973	0.0	11.0	0.0	11.0
trachelipus_main_000453_t1	144	3578	+	2707.333333333329	727.6666666666684	22.0	5.0	0	0	0	0
trachelipus_main_000454_t1	126	4511	+	3383.6666666666492	1002.3333333333399	505.6666666666671	148.33333333333334	0	0	0	0
trachelipus_main_000458_t1	2	4210	+	3362.333333333311	846.6666666666723	173.66666666666666	39.333333333333336	0	0	0	0
trachelipus_main_000460_t1	81	4655	+	3615.9999999999723	959.0000000000072	94.33333333333334	31.666666666666657	0	0	0	0
trachelipus_main_000461_t1	86	4654	+	3622.3333333333126	946.666666666672	449.0000000000002	132.99999999999991	0	0	0	0
trachelipus_main_000462_t1	317	4885	+	3603.6666666666474	965.3333333333388	618.9999999999998	167.00000000000014	3.0	6.0	0	0
trachelipus_main_000466_t1	88	4647	+	3534.3333333333135	1025.666666666672	1843.6666666666733	517.3333333333316	0.0	1.0	0.0	1.0
trachelipus_main_000467_t1	319	4629	+	3332.3333333333153	978.6666666666728	606.3333333333335	179.66666666666669	0	0	0	0
trachelipus_main_000468_t1	104	3076	+	2322.666666666671	650.3333333333359	54.999999999999986	7.999999999999997	0	0	0	0
trachelipus_main_000469_t1	95	1873	+	1434.333333333334	344.6666666666666	141.66666666666669	32.33333333333333	0	0	0	0
trachelipus_main_000472_t1	187	4539	+	3413.66666666664	939.3333333333417	0	0	0	0	0	0
trachelipus_main_000473_t1	37	4578	+	3595.9999999999754	946.0000000000066	1510.0000000000036	403.99999999999875	0	0	0	0
trachelipus_main_000474_t1	169	4695	+	3518.6666666666483	1008.3333333333389	129.0	38.999999999999986	0.0	1.0	0	0
trachelipus_main_000480_t1	243	4760	+	3597.666666666639	920.333333333341	808.9999999999987	202.00000000000028	0	0	0	0
trachelipus_main_000481_t1	216	4706	+	3520.3333333333135	970.666666666673	23.666666666666664	9.333333333333334	0	0	0	0
trachelipus_main_000482_t1	411	4904	+	3579.666666666639	914.3333333333405	86.00000000000001	22.0	0	0	0	0
trachelipus_main_000486_t1	201	4628	+	3410.9999999999836	1017.0000000000056	261.6666666666665	80.33333333333327	0	0	0	0
trachelipus_main_000487_t1	70	4566	+	3540.6666666666333	956.3333333333442	689.6666666666656	171.33333333333357	0	0	0	0
trachelipus_main_000488_t1	311	4600	+	3405.9999999999836	884.0000000000044	491.33333333333394	129.66666666666652	0	0	0	0
trachelipus_main_000489_t1	140	4633	+	3515.3333333333076	978.6666666666741	461.00000000000006	135.99999999999997	0	0	0	0
trachelipus_main_000491_t1	448	4938	+	3464.999999999983	1026.0000000000064	16.666666666666664	4.333333333333333	0	0	0	0
trachelipus_main_000496_t1	151	4536	+	3387.9999999999827	998.0000000000066	76.00000000000001	22.999999999999993	0	0	0	0
trachelipus_main_000501_t1	261	4712	+	3493.9999999999654	958.0000000000091	75.0	15.000000000000004	0	0	0	0
trachelipus_main_000505_t1	201	4637	+	3508.3333333333107	928.6666666666725	554.666666666667	138.33333333333331	0	0	0	0
trachelipus_main_000506_t1	71	4504	+	3539.6666666666374	894.3333333333411	953.3333333333317	258.6666666666671	0	0	0	0
trachelipus_main_000507_t1	347	4780	+	3437.9999999999877	996.000000000005	444.99999999999994	149.00000000000003	0	0	0	0
trachelipus_main_000509_t1	13	4435	+	3504.3333333333026	917.666666666676	2046.0000000000089	539.9999999999976	0	0	0	0
trachelipus_main_000513_t1	328	4737	+	3464.3333333333103	945.6666666666728	1598.0000000000034	450.99999999999903	0	0	0	0
trachelipus_main_000514_t1	70	4473	+	3473.9999999999773	930.0000000000078	1461.666666666669	395.3333333333326	0.0	1.0	0.0	1.0
trachelipus_main_000515_t1	44	4438	+	3454.9999999999745	940.0000000000082	1827.6666666666747	485.3333333333308	2.0	7.0	0	0
trachelipus_main_000517_t1	44	4441	+	3438.333333333317	959.6666666666714	4.666666666666666	1.3333333333333333	0	0	0	0
trachelipus_main_000519_t1	65	4462	+	3471.3333333333103	926.666666666673	2129.0000000000055	595.0000000000009	1.0	4.0	1.0	4.0
trachelipus_main_000521_t1	3	4397	+	3435.6666666666497	959.3333333333379	2666.333333333332	744.6666666666684	12.0	22.0	12.0	22.0
trachelipus_main_000523_t1	219	3745	+	2812.333333333327	712.6666666666684	418.3333333333336	103.66666666666661	0	0	0	0
trachelipus_main_000524_t1	134	4510	+	3409.9999999999923	967.0000000000035	166.66666666666663	46.33333333333335	0	0	0	0
trachelipus_main_000525_t1	201	4574	+	3516.66666666664	857.333333333339	584.6666666666666	153.33333333333337	0.0	6.0	0.0	6.0
trachelipus_main_000526_t1	567	4598	+	3256.333333333313	775.6666666666705	254.6666666666665	60.333333333333364	0	0	0	0
trachelipus_main_000529_t1	2301	6671	+	3376.666666666643	994.3333333333412	902.6666666666649	261.33333333333366	0.0	10.0	0	0
trachelipus_main_000530_t1	108	4475	+	3427.9999999999786	940.0000000000058	1234.6666666666665	358.3333333333331	1.0	7.0	1.0	7.0
trachelipus_main_000531_t1	204	4571	+	3382.3333333333185	985.6666666666723	775.3333333333334	223.66666666666677	0	0	0	0
trachelipus_main_000533_t1	168	4391	+	3275.6666666666533	948.3333333333376	1107.6666666666663	317.33333333333326	1.0	17.0	1.0	17.0
trachelipus_main_000534_t1	60	4415	+	3431.999999999973	924.0000000000082	272.0	70.0	0	0	0	0
trachelipus_main_000536_t1	90	4439	+	3438.3333333333135	911.6666666666724	2038.0000000000093	553.999999999998	0	0	0	0
trachelipus_main_000538_t1	664	2325	+	1316.6666666666679	345.333333333333	0	0	0	0	0	0
trachelipus_main_000539_t1	33	4376	+	3516.333333333307	827.6666666666724	808.9999999999989	199.0000000000002	0	0	0	0
trachelipus_main_000540_t1	559	4457	+	3054.3333333333253	842.6666666666702	1646.0000000000036	459.9999999999988	2.0	2.0	0	0
trachelipus_main_000541_t1	132	4472	+	3457.333333333307	883.6666666666737	2920.666666666653	757.3333333333374	0	0	0	0
trachelipus_main_000542_t1	280	4620	+	3414.666666666641	926.3333333333404	1785.666666666675	494.333333333331	0	0	0	0
trachelipus_main_000544_t1	2558	4540	+	1579.666666666671	403.3333333333323	0	0	0	0	0	0
trachelipus_main_000545_t1	157	4488	+	3379.6666666666392	952.3333333333427	987.6666666666633	233.33333333333414	0.0	1.0	0	0
trachelipus_main_000546_t1	41	4372	+	3425.9999999999795	906.0000000000059	2093.6666666666756	567.3333333333319	0	0	0	0
trachelipus_main_000547_t1	123	4400	+	3308.333333333315	969.666666666675	117.00000000000004	29.999999999999993	0	0	0	0
trachelipus_main_000550_t1	125	4438	+	3324.999999999987	989.0000000000048	1467.666666666668	464.3333333333326	1.0	0.0	1.0	0.0
trachelipus_main_000553_t1	121	4425	+	3378.9999999999814	926.0000000000049	1408.0000000000027	391.99999999999886	0	0	0	0
trachelipus_main_000556_t1	118	4410	+	3386.9999999999786	906.0000000000059	1681.6666666666727	445.3333333333315	0.0	2.0	0.0	2.0
trachelipus_main_000557_t1	168	4454	+	3389.66666666665	897.3333333333375	311.0	84.99999999999999	0	0	0	0
trachelipus_main_000558_t1	91	4365	+	3335.999999999986	939.0000000000049	44.0	13.000000000000002	0	0	0	0
trachelipus_main_000560_t1	225	4490	+	3388.999999999975	877.0000000000074	921.9999999999981	233.00000000000048	1.0	4.0	1.0	4.0
trachelipus_main_000563_t1	336	4596	+	3417.666666666642	842.3333333333389	2514.333333333334	614.666666666666	12.666666666666666	10.333333333333332	0	0
trachelipus_main_000564_t1	316	4575	+	3325.6666666666433	934.3333333333412	33.0	9.0	0	0	0	0
trachelipus_main_000568_t1	36	3650	+	2809.666666666659	805.3333333333375	254.33333333333317	69.6666666666667	0	0	0	0
trachelipus_main_000569_t1	253	4494	+	3350.9999999999795	891.0000000000057	528.3333333333338	155.66666666666674	0	0	0	0
trachelipus_main_000570_t1	691	4584	+	3045.666666666656	848.3333333333369	27.0	5.999999999999999	0	0	0	0
trachelipus_main_000572_t1	175	4416	+	3378.666666666636	863.3333333333419	678.9999999999993	182.0000000000002	2.0	0.0	0	0
trachelipus_main_000573_t1	144	4385	+	3299.333333333312	942.6666666666729	176.99999999999997	54.000000000000014	0	0	0	0
trachelipus_main_000575_t1	147	4385	+	3256.3333333333167	982.666666666672	689.3333333333328	201.6666666666668	2.0	6.0	2.0	6.0
trachelipus_main_000576_t1	17	4252	+	3372.9999999999764	863.0000000000051	78.66666666666667	20.33333333333333	0	0	0	0
trachelipus_main_000579_t1	238	4464	+	3235.3333333333167	991.6666666666733	239.66666666666654	84.33333333333329	0	0	0	0
trachelipus_main_000581_t1	133	4170	+	3023.999999999993	912.000000000005	159.66666666666663	56.33333333333337	0	0	0	0
trachelipus_main_000582_t1	21	4241	+	3276.9999999999845	944.0000000000055	964.3333333333318	265.66666666666686	0	0	0	0
trachelipus_main_000583_t1	241	4458	+	3341.6666666666456	876.3333333333392	169.00000000000003	53.000000000000014	0	0	0	0
trachelipus_main_000586_t1	97	4299	+	3322.6666666666492	880.3333333333381	1263.999999999999	346.9999999999999	0.0	1.0	0.0	1.0
trachelipus_main_000588_t1	139	4338	+	3224.66666666665	975.3333333333395	107.33333333333334	39.666666666666664	0	0	0	0
trachelipus_main_000590_t1	404	4597	+	3293.6666666666447	900.3333333333402	130.00000000000006	34.999999999999986	0	0	0	0
trachelipus_main_000591_t1	93	4283	+	3331.9999999999723	859.0000000000077	617.6666666666663	162.33333333333346	0	0	0	0
trachelipus_main_000592_t1	72	4241	+	3263.6666666666574	906.3333333333379	2045.3333333333355	573.6666666666677	0	0	0	0
trachelipus_main_000593_t1	398	4579	+	3273.9999999999864	908.0000000000043	756.9999999999992	218.00000000000034	0	0	0	0
trachelipus_main_000595_t1	962	5137	+	3321.666666666652	854.333333333338	0	0	0	0	0	0
trachelipus_main_000596_t1	91	4260	+	3309.9999999999795	860.0000000000067	2289.0000000000045	581.9999999999992	0	0	0	0
trachelipus_main_000600_t1	100	4260	+	3281.999999999989	879.0000000000039	243.6666666666666	68.33333333333336	0	0	0	0
trachelipus_main_000601_t1	183	4343	+	3314.999999999986	846.0000000000013	0	0	0	0	0	0
trachelipus_main_000602_t1	139	4281	+	3226.9999999999827	916.0000000000055	577.3333333333334	163.66666666666683	0	0	0	0
trachelipus_main_000603_t1	979	4152	+	2555.9999999999995	617.9999999999994	98.0	22.0	0	0	0	0
trachelipus_main_000605_t1	125	4270	+	3199.3333333333185	946.666666666673	1525.3333333333394	457.66666666666504	0	0	0	0
trachelipus_main_000606_t1	146	772	+	504.6666666666672	122.33333333333323	90.66666666666667	23.333333333333336	0	0	0	0
trachelipus_main_000609_t1	133	4266	+	3217.6666666666506	916.3333333333378	10.999999999999998	1.0	0	0	0	0
trachelipus_main_000610_t1	410	4543	+	3221.999999999993	912.0000000000022	55.33333333333333	19.666666666666668	0	0	0	0
trachelipus_main_000612_t1	110	4231	+	3209.3333333333244	912.6666666666695	358.0000000000001	97.99999999999997	0	0	0	0
trachelipus_main_000614_t1	527	4645	+	3137.6666666666506	981.3333333333393	355.3333333333335	109.66666666666661	0	0	0	0
trachelipus_main_000615_t1	113	4228	+	3241.6666666666483	874.3333333333387	1108.3333333333323	313.66666666666646	0.0	2.0	0.0	2.0
trachelipus_main_000616_t1	41	4153	+	3226.333333333318	886.666666666672	1731.3333333333385	485.6666666666647	0	0	0	0
trachelipus_main_000617_t1	51	4163	+	3281.3333333333094	831.666666666673	141.6666666666667	35.33333333333333	0	0	0	0
trachelipus_main_000618_t1	124	4236	+	3285.6666666666406	827.3333333333408	5.333333333333333	0.6666666666666666	0	0	0	0
trachelipus_main_000620_t1	716	4111	+	2719.6666666666592	676.3333333333353	2581.999999999996	649.0000000000014	0	0	0	0
trachelipus_main_000621_t1	136	2229	+	1670.0000000000045	423.999999999999	540.6666666666669	134.3333333333333	0	0	0	0
trachelipus_main_000623_t1	6	4112	+	3160.999999999994	946.0000000000039	460.0000000000005	154.99999999999997	0	0	0	0
trachelipus_main_000626_t1	2313	6416	+	3205.6666666666442	898.33333333334	153.99999999999994	47.000000000000036	0	0	0	0
trachelipus_main_000627_t1	135	4235	+	3180.999999999983	920.0000000000053	633.3333333333335	188.66666666666683	0	0	0	0
trachelipus_main_000628_t1	73	4020	+	3130.6666666666492	817.3333333333381	261.3333333333332	68.66666666666667	0	0	0	0
trachelipus_main_000629_t1	98	4183	+	3276.999999999972	809.0000000000078	0	0	0	0	0	0
trachelipus_main_000631_t1	4080	4625	-	445.66666666666725	100.33333333333323	161.66666666666666	36.33333333333332	0	0	0	0
trachelipus_main_000632_t1	227	4300	+	3239.9999999999836	834.0000000000043	95.99999999999999	29.999999999999996	0.0	1.0	0.0	1.0
trachelipus_main_000633_t1	110	3979	+	3005.33333333332	864.6666666666711	55.0	26.0	0	0	0	0
trachelipus_main_000634_t1	119	1423	+	990.3333333333317	314.6666666666668	84.66666666666666	26.333333333333336	0	0	0	0
trachelipus_main_000635_t1	35	4102	+	3231.999999999982	836.000000000005	260.33333333333314	66.66666666666673	0	0	0	0
trachelipus_main_000636_t1	1028	4069	+	2409.333333333332	632.6666666666675	2032.000000000009	532.9999999999991	1.0	1.0	1.0	1.0
trachelipus_main_000637_t1	132	4145	+	3150.9999999999854	863.0000000000042	391.666666666667	109.33333333333323	0	0	0	0
trachelipus_main_000638_t1	145	4212	+	3207.6666666666483	860.3333333333389	89.66666666666667	24.333333333333332	0	0	0	0
trachelipus_main_000640_t1	47	4105	+	3172.999999999983	886.0000000000049	45.33333333333333	8.666666666666666	0	0	0	0
trachelipus_main_000641_t1	135	4190	+	3212.999999999985	843.0000000000049	233.66666666666654	63.33333333333337	1.0	0.0	1.0	0.0
trachelipus_main_000642_t1	125	4180	+	3191.9999999999827	864.0000000000059	988.9999999999978	274.0000000000001	0	0	0	0
trachelipus_main_000644_t1	280	4284	+	3093.9999999999914	911.0000000000036	1018.3333333333317	310.6666666666665	0.0	6.0	0.0	6.0
trachelipus_main_000652_t1	1113	5156	+	3247.999999999982	796.0000000000036	1899.666666666673	482.3333333333318	20.0	27.0	20.0	27.0
trachelipus_main_000654_t1	135	4172	+	3146.333333333321	891.6666666666699	124.66666666666671	31.333333333333318	0	0	0	0
trachelipus_main_000662_t1	168	4193	+	3145.9999999999845	880.0000000000049	1965.0000000000082	566.9999999999986	0.0	1.0	0.0	1.0
trachelipus_main_000663_t1	60	4082	+	3116.3333333333226	906.6666666666704	3025.333333333325	886.6666666666698	26.5	36.5	26.5	36.5
trachelipus_main_000667_t1	103	4119	+	3216.333333333315	800.6666666666705	29.333333333333336	6.666666666666666	0	0	0	0
trachelipus_main_000668_t1	131	4138	+	3167.66666666665	840.3333333333385	2767.9999999999914	745.0000000000028	0	0	0	0
trachelipus_main_000669_t1	168	4175	+	3124.9999999999895	883.0000000000033	2160.333333333339	623.6666666666665	1.0	7.0	0	0
trachelipus_main_000670_t1	59	3493	+	2662.999999999997	772.0000000000033	275.0	72.99999999999997	0.0	2.0	0	0
trachelipus_main_000673_t1	130	4131	+	3179.9999999999836	822.000000000004	0	0	0	0	0	0
trachelipus_main_000675_t1	76	4071	+	3105.9999999999895	890.0000000000035	1873.6666666666724	550.3333333333323	0	0	0	0
trachelipus_main_000676_t1	1426	3444	+	1636.0000000000061	382.9999999999987	6.0	3.0	0	0	0	0
trachelipus_main_000677_t1	295	4290	+	3155.999999999979	840.0000000000059	64.33333333333331	19.666666666666664	0	0	0	0
trachelipus_main_000678_t1	39	4031	+	3131.9999999999895	861.0000000000027	172.99999999999997	46.00000000000001	0	0	0	0
trachelipus_main_000679_t1	215	4186	+	3012.999999999982	959.0000000000055	2931.666666666652	935.3333333333387	2.0	0.0	2.0	0.0
trachelipus_main_000681_t1	55	4044	+	3129.9999999999895	860.0000000000036	186.0	57.0	0	0	0	0
trachelipus_main_000682_t1	77	4066	+	3106.3333333333185	883.6666666666716	518.3333333333338	144.66666666666669	0	0	0	0
trachelipus_main_000683_t1	435	4019	+	2783.3333333333276	801.66666666667	157.33333333333331	43.66666666666669	0	0	0	0
trachelipus_main_000684_t1	221	4042	+	2971.6666666666606	850.3333333333371	168.0	51.00000000000002	0	0	0	0
trachelipus_main_000686_t1	276	4076	+	2975.6666666666592	825.3333333333364	234.33333333333326	65.66666666666669	0	0	0	0
trachelipus_main_000687_t1	81	4061	+	3118.666666666647	862.3333333333394	0	0	0	0	0	0
trachelipus_main_000688_t1	169	4146	+	3035.999999999981	942.0000000000074	813.9999999999986	263.0000000000003	0	0	0	0
trachelipus_main_000689_t1	45	4019	+	3126.9999999999873	848.0000000000042	127.33333333333333	34.666666666666664	0	0	0	0
trachelipus_main_000691_t1	56	4024	+	3131.3333333333176	837.6666666666711	666.333333333333	170.6666666666667	1.0	2.0	1.0	2.0
trachelipus_main_000692_t1	43	4008	+	3146.9999999999836	819.000000000005	2323.0000000000014	608.0000000000001	1.0	1.0	1.0	1.0
trachelipus_main_000693_t1	280	4245	+	3157.3333333333194	808.6666666666702	258.9999999999999	73.99999999999997	0	0	0	0
trachelipus_main_000697_t1	70	4026	+	3115.66666666665	841.333333333339	1742.000000000004	480.9999999999984	0	0	0	0
trachelipus_main_000702_t1	8	3955	+	3104.999999999994	843.000000000002	32.66666666666667	9.333333333333332	0	0	0	0
trachelipus_main_000705_t1	39	3980	+	3115.9999999999864	826.0000000000038	681.9999999999993	188.00000000000026	0	0	0	0
trachelipus_main_000706_t1	227	4168	+	3130.3333333333144	811.6666666666722	1209.6666666666656	326.33333333333354	1.0	0.0	1.0	0.0
trachelipus_main_000707_t1	99	4037	+	3070.3333333333157	868.6666666666727	2811.3333333333217	800.6666666666712	4.0	34.0	4.0	34.0
trachelipus_main_000709_t1	157	4086	+	3054.3333333333244	875.666666666672	1289.3333333333335	393.6666666666656	1.0	5.0	0	0
trachelipus_main_000712_t1	53	3976	+	3190.3333333333167	733.666666666669	805.6666666666658	175.3333333333334	0	0	0	0
trachelipus_main_000716_t1	49	3968	+	3127.99999999999	790.0000000000022	1589.3333333333374	408.66666666666555	6.0	5.0	0	0
trachelipus_main_000718_t1	152	4069	+	3041.3333333333253	876.6666666666697	2631.666666666663	782.3333333333346	0	0	0	0
trachelipus_main_000719_t1	238	4155	+	3086.3333333333253	831.6666666666691	451.33333333333377	121.66666666666652	0	0	0	0
trachelipus_main_000726_t1	161	4057	+	2995.9999999999936	901.0000000000039	1446.0000000000032	452.99999999999864	0.0	4.0	0.0	4.0
trachelipus_main_000732_t1	33	3902	+	2981.6666666666583	888.3333333333367	95.00000000000001	27.999999999999996	0	0	0	0
trachelipus_main_000737_t1	973	4836	+	2991.999999999992	872.0000000000042	0	0	0	0	0	0
trachelipus_main_000738_t1	55	3840	+	2892.9999999999923	893.000000000003	128.33333333333337	42.66666666666668	0	0	0	0
trachelipus_main_000739_t1	37	3891	+	2995.333333333327	859.6666666666694	30.66666666666667	11.333333333333334	0	0	0	0
trachelipus_main_000741_t1	165	4016	+	3065.666666666656	786.333333333336	92.66666666666667	18.333333333333336	0	0	0	0
trachelipus_main_000742_t1	38	3889	+	3077.6666666666506	774.3333333333374	0	0	0	0	0	0
trachelipus_main_000743_t1	50	3898	+	3031.666666666657	817.3333333333375	0	0	0	0	0	0
trachelipus_main_000744_t1	26	3873	+	3095.666666666652	750.333333333336	88.00000000000001	19.999999999999996	0	0	0	0
trachelipus_main_000746_t1	412	3930	+	2671.999999999999	847.0000000000043	18.0	6.0	0	0	0	0
trachelipus_main_000747_t1	213	2399	+	1740.3333333333405	446.666666666665	344.6666666666665	93.33333333333331	4.0	1.0	4.0	1.0
trachelipus_main_000750_t1	559	4401	+	2990.333333333325	852.6666666666702	74.33333333333334	21.666666666666664	0	0	0	0
trachelipus_main_000753_t1	86	3460	+	2619.9999999999973	755.0000000000015	446.3333333333335	135.66666666666666	0	0	0	0
trachelipus_main_000756_t1	200	3670	+	2756.666666666668	714.3333333333327	259.33333333333326	67.66666666666667	1.0	1.0	0	0
trachelipus_main_000758_t1	133	3948	+	2940.9999999999836	875.0000000000057	1100.6666666666667	318.33333333333286	1.5	11.5	0	0
trachelipus_main_000759_t1	160	3912	+	2920.999999999987	832.000000000004	2127.0000000000055	606.0000000000009	0	0	0	0
trachelipus_main_000762_t1	2163	5693	+	2805.999999999993	725.000000000003	414.33333333333366	101.6666666666666	1.0	1.0	0	0
trachelipus_main_000764_t1	168	3872	+	2979.333333333325	725.6666666666683	445.0000000000002	100.99999999999994	0	0	0	0
trachelipus_main_000768_t1	42	3851	+	2959.3333333333294	850.6666666666686	574.3333333333335	193.66666666666663	0	0	0	0
trachelipus_main_000770_t1	137	3942	+	2958.3333333333244	845.6666666666707	1720.3333333333378	490.6666666666652	0	0	0	0
trachelipus_main_000772_t1	58	3861	+	2953.6666666666592	850.3333333333367	20.0	4.0	0	0	0	0
trachelipus_main_000773_t1	549	4352	+	2958.6666666666583	845.3333333333368	878.3333333333318	246.66666666666714	0	0	0	0
trachelipus_main_000776_t1	130	3921	+	3014.6666666666533	777.3333333333372	640.6666666666663	154.33333333333334	0	0	0	0
trachelipus_main_000779_t1	108	3890	+	2927.3333333333267	855.6666666666702	84.0	26.999999999999993	0	0	0	0
trachelipus_main_000782_t1	86	3868	+	2977.9999999999854	805.0000000000043	1089.3333333333312	305.66666666666674	0.0	5.0	0	0
trachelipus_main_000784_t1	182	3961	+	2956.9999999999895	823.0000000000052	45.66666666666667	11.333333333333332	0	0	0	0
trachelipus_main_000787_t1	2499	6122	+	2889.3333333333244	734.6666666666689	200.6666666666666	60.33333333333336	0	0	0	0
trachelipus_main_000789_t1	973	4020	+	2413.0000000000045	634.9999999999993	224.99999999999997	57.00000000000001	0	0	0	0
trachelipus_main_000790_t1	123	3890	+	2977.999999999989	790.0000000000028	2427.3333333333344	641.666666666667	0	0	0	0
trachelipus_main_000791_t1	79	3846	+	2947.9999999999864	820.0000000000048	131.3333333333334	30.66666666666665	0	0	0	0
trachelipus_main_000792_t1	99	3866	+	2923.333333333329	844.6666666666702	565.0000000000003	157.99999999999991	0	0	0	0
trachelipus_main_000793_t1	134	3856	+	2983.9999999999864	739.0000000000034	294.3333333333332	77.66666666666669	0	0	0	0
trachelipus_main_000795_t1	29	3787	+	2877.9999999999936	881.0000000000044	578.333333333333	165.66666666666697	0	0	0	0
trachelipus_main_000796_t1	115	3852	+	2970.9999999999886	767.0000000000038	58.99999999999999	16.0	0	0	0	0
trachelipus_main_000798_t1	2295	4547	+	1688.6666666666704	564.3333333333322	440.33333333333354	144.66666666666669	0	0	0	0
trachelipus_main_000799_t1	2265	6023	+	2863.333333333325	895.6666666666712	1252.3333333333344	409.6666666666659	2.0	5.0	0	0
trachelipus_main_000800_t1	155	3910	+	2938.9999999999927	817.0000000000039	115.00000000000003	35.0	0	0	0	0
trachelipus_main_000801_t1	433	3801	+	2586.6666666666683	782.3333333333334	317.6666666666667	108.33333333333331	0	0	0	0
trachelipus_main_000806_t1	76	3822	+	2970.999999999992	776.0000000000024	1198.6666666666665	274.3333333333339	0	0	0	0
trachelipus_main_000807_t1	77	3823	+	2954.666666666659	792.3333333333355	61.33333333333334	19.666666666666664	0	0	0	0
trachelipus_main_000809_t1	334	4080	+	2930.9999999999895	816.0000000000055	76.00000000000001	23.0	0	0	0	0
trachelipus_main_000810_t1	143	3886	+	2964.999999999992	779.0000000000026	264.6666666666666	71.33333333333333	0	0	0	0
trachelipus_main_000813_t1	72	3803	+	2964.9999999999895	767.0000000000038	817.6666666666654	211.33333333333366	0	0	0	0
trachelipus_main_000816_t1	54	3776	+	2960.666666666652	762.3333333333376	187.33333333333326	40.666666666666686	0	0	0	0
trachelipus_main_000817_t1	229	3945	+	2953.666666666652	763.3333333333384	129.33333333333334	32.666666666666664	0	0	0	0
trachelipus_main_000818_t1	178	3891	+	2937.999999999991	776.0000000000035	254.99999999999986	69.0	0	0	0	0
trachelipus_main_000819_t1	30	3740	+	2937.3333333333194	773.6666666666711	112.00000000000003	38.0	0	0	0	0
trachelipus_main_000823_t1	69	3773	+	2944.666666666651	760.3333333333377	998.6666666666642	255.3333333333339	0	0	0	0
trachelipus_main_000824_t1	100	3804	+	2961.333333333321	743.66666666667	2926.333333333322	736.6666666666697	2.0	0.0	2.0	0.0
trachelipus_main_000828_t1	143	2134	+	1614.6666666666729	377.3333333333326	102.6666666666667	17.333333333333336	0	0	0	0
trachelipus_main_000829_t1	79	3777	+	2933.999999999985	765.000000000005	2933.999999999985	765.000000000005	3.0	20.0	3.0	20.0
trachelipus_main_000830_t1	107	3805	+	2919.666666666653	779.3333333333376	1210.6666666666672	310.33333333333326	0	0	0	0
trachelipus_main_000832_t1	347	3997	+	2851.333333333323	799.6666666666704	150.33333333333331	44.66666666666667	0	0	0	0
trachelipus_main_000834_t1	8	3691	+	2956.6666666666565	727.333333333335	77.33333333333334	21.66666666666666	0	0	0	0
trachelipus_main_000835_t1	3	3683	+	2847.333333333329	833.6666666666688	137.3333333333334	39.66666666666665	0	0	0	0
trachelipus_main_000838_t1	191	3865	+	2913.999999999986	761.0000000000044	0	0	0	0	0	0
trachelipus_main_000839_t1	151	3822	+	2830.6666666666615	841.3333333333366	131.66666666666669	45.33333333333333	0	0	0	0
trachelipus_main_000840_t1	278	3946	+	2924.3333333333217	744.66666666667	41.666666666666664	15.33333333333333	0	0	0	0
trachelipus_main_000842_t1	470	3219	+	2263.3333333333394	484.6666666666643	51.0	8.999999999999998	0	0	0	0
trachelipus_main_000844_t1	116	3778	+	2839.666666666659	823.3333333333369	714.9999999999999	191.0	0	0	0	0
trachelipus_main_000845_t1	306	3968	+	2902.666666666656	760.3333333333362	791.3333333333319	210.66666666666706	2.0	1.0	0	0
trachelipus_main_000846_t1	456	3713	+	2528.333333333327	729.6666666666692	938.9999999999978	267.0000000000007	2.0	5.0	2.0	5.0
trachelipus_main_000848_t1	61	3720	+	2898.333333333323	761.66666666667	1722.6666666666724	437.333333333332	0	0	0	0
trachelipus_main_000851_t1	151	3801	+	2891.9999999999877	759.0000000000034	498.66666666666697	122.3333333333333	0	0	0	0
trachelipus_main_000852_t1	276	3629	+	2654.9999999999973	699.0000000000025	357.33333333333354	101.66666666666656	0	0	0	0
trachelipus_main_000853_t1	56	3706	+	2843.3333333333258	807.6666666666689	158.66666666666663	39.333333333333336	0	0	0	0
trachelipus_main_000854_t1	276	3848	+	2779.9999999999923	793.0000000000041	2772.6666666666592	791.3333333333374	0	0	0	0
trachelipus_main_000855_t1	41	3691	+	2926.999999999989	724.0000000000026	2551.6666666666615	625.333333333335	36.5	23.5	36.5	23.5
trachelipus_main_000857_t1	26	3673	+	2832.6666666666542	815.3333333333385	2208.333333333341	629.6666666666686	5.0	17.0	5.0	17.0
trachelipus_main_000861_t1	107	3748	+	2915.666666666655	726.3333333333362	72.99999999999999	19.999999999999996	0	0	0	0
trachelipus_main_000862_t1	74	3715	+	2913.3333333333244	728.666666666668	470.0000000000004	114.99999999999996	0	0	0	0
trachelipus_main_000864_t1	89	3679	+	2749.333333333326	841.6666666666705	7.666666666666666	1.3333333333333333	0	0	0	0
trachelipus_main_000865_t1	432	4070	+	2889.3333333333226	749.6666666666703	148.66666666666663	37.33333333333334	0	0	0	0
trachelipus_main_000866_t1	71	3709	+	2871.9999999999845	767.0000000000047	38.0	10.0	0	0	0	0
trachelipus_main_000867_t1	2881	6516	+	2844.9999999999914	791.0000000000038	143.99999999999997	42.00000000000002	0	0	0	0
trachelipus_main_000868_t1	4	3630	+	2873.666666666659	753.333333333336	1023.6666666666649	275.3333333333336	0	0	0	0
trachelipus_main_000870_t1	371	3997	+	2826.3333333333294	800.666666666669	2408.3333333333353	687.6666666666673	8.0	17.0	8.0	17.0
trachelipus_main_000872_t1	103	3723	+	2888.999999999991	732.0000000000023	591.333333333333	152.66666666666677	1.0	1.0	0	0
trachelipus_main_000873_t1	206	3814	+	2892.3333333333253	716.6666666666683	288.9999999999999	74.0	0	0	0	0
trachelipus_main_000875_t1	97	3711	+	2851.999999999994	763.0000000000028	2409.6666666666706	653.3333333333329	18.0	12.0	0	0
trachelipus_main_000877_t1	885	3614	+	2178.3333333333444	551.6666666666634	723.6666666666653	188.3333333333337	0	0	0	0
trachelipus_main_000878_t1	103	3708	+	2765.333333333325	840.6666666666715	818.3333333333319	237.6666666666672	1.0	0.0	1.0	0.0
trachelipus_main_000879_t1	359	3955	+	2791.333333333325	805.6666666666705	30.0	11.999999999999998	0	0	0	0
trachelipus_main_000882_t1	27	3626	+	2912.333333333323	687.6666666666684	423.66666666666686	104.33333333333326	0	0	0	0
trachelipus_main_000884_t1	73	3570	+	2744.333333333335	753.6666666666664	572.6666666666671	174.3333333333332	0	0	0	0
trachelipus_main_000887_t1	82	3672	+	2863.6666666666583	727.3333333333354	1977.0000000000082	506.99999999999767	5.0	3.0	0	0
trachelipus_main_000889_t1	54	3641	+	2812.3333333333276	775.6666666666689	834.6666666666658	242.33333333333377	0	0	0	0
trachelipus_main_000891_t1	314	3637	+	2571.3333333333308	752.6666666666703	2571.3333333333308	752.6666666666703	6.5	38.5	6.5	38.5
trachelipus_main_000895_t1	22	3066	+	2380.333333333337	664.6666666666661	69.66666666666666	20.333333333333332	0	0	0	0
trachelipus_main_000899_t1	125	3688	+	2834.3333333333226	729.6666666666703	991.6666666666636	250.3333333333341	0	0	0	0
trachelipus_main_000907_t1	251	3778	+	2815.9999999999927	712.0000000000019	2044.6666666666774	529.333333333331	0.0	1.0	0	0
trachelipus_main_000908_t1	235	3777	+	2765.3333333333258	777.66666666667	2765.3333333333258	777.66666666667	4.0	13.0	4.0	13.0
trachelipus_main_000909_t1	11	3550	+	2800.3333333333303	739.6666666666679	203.33333333333323	54.6666666666667	0	0	0	0
trachelipus_main_000910_t1	249	3788	+	2785.9999999999945	754.0000000000024	484.0000000000006	130.99999999999983	0	0	0	0
trachelipus_main_000911_t1	59	3595	+	2767.6666666666647	769.3333333333347	184.99999999999997	67.00000000000003	0	0	0	0
trachelipus_main_000913_t1	161	3694	+	2798.9999999999895	735.0000000000032	1644.0000000000057	425.9999999999984	1.0	3.0	0	0
trachelipus_main_000914_t1	1421	4954	+	2647.666666666666	886.3333333333358	525.6666666666665	194.33333333333334	0	0	0	0
trachelipus_main_000916_t1	54	3578	+	2756.999999999995	768.0000000000025	2664.999999999998	746.0000000000023	0.0	28.0	0.0	28.0
trachelipus_main_000918_t1	365	3889	+	2731.999999999993	793.0000000000045	1459.0000000000045	415.99999999999824	8.0	13.0	0	0
trachelipus_main_000919_t1	170	3692	+	2833.3333333333244	688.6666666666683	10.666666666666666	1.3333333333333333	0	0	0	0
trachelipus_main_000920_t1	115	3636	+	2786.666666666657	735.3333333333364	1433.333333333336	369.6666666666657	0	0	0	0
trachelipus_main_000921_t1	58	3574	+	2786.3333333333235	729.66666666667	86.33333333333334	27.66666666666666	0	0	0	0
trachelipus_main_000923_t1	131	3472	+	2601.0000000000027	741.0000000000009	139.6666666666667	43.333333333333336	0.0	1.0	0.0	1.0
trachelipus_main_000924_t1	52	2448	+	1880.0000000000082	516.999999999998	180.66666666666666	50.33333333333334	0	0	0	0
trachelipus_main_000925_t1	120	3614	+	2765.9999999999936	729.0000000000015	210.99999999999983	47.00000000000003	0	0	0	0
trachelipus_main_000926_t1	17	3529	+	2774.6666666666606	738.3333333333348	192.99999999999991	56.00000000000003	0	0	0	0
trachelipus_main_000927_t1	47	3556	+	2787.3333333333267	722.6666666666687	93.33333333333336	26.666666666666654	0	0	0	0
trachelipus_main_000928_t1	119	3628	+	2745.3333333333244	764.6666666666711	23.333333333333336	6.666666666666666	0	0	0	0
trachelipus_main_000929_t1	72	3581	+	2749.3333333333258	760.6666666666702	150.99999999999997	44.000000000000014	0	0	0	0
trachelipus_main_000932_t1	89	3595	+	2669.666666666663	837.3333333333368	92.66666666666666	33.333333333333336	0	0	0	0
trachelipus_main_000933_t1	185	3688	+	2751.666666666653	752.3333333333383	170.33333333333331	54.666666666666686	0.0	1.0	0	0
trachelipus_main_000935_t1	97	3594	+	2773.6666666666583	724.3333333333359	297.6666666666667	74.33333333333333	0	0	0	0
trachelipus_main_000936_t1	112	3609	+	2755.3333333333267	742.6666666666691	2657.6666666666624	720.333333333335	0	0	0	0
trachelipus_main_000937_t1	249	3744	+	2839.3333333333258	655.666666666667	2.6666666666666665	0.3333333333333333	0	0	0	0
trachelipus_main_000938_t1	90	3584	+	2705.999999999995	789.0000000000031	856.9999999999985	253.0000000000004	0	0	0	0
trachelipus_main_000939_t1	90	3581	+	2761.666666666663	730.3333333333343	992.9999999999993	264.0000000000001	0	0	0	0
trachelipus_main_000941_t1	227	3706	+	2729.9999999999905	750.0000000000038	22.0	4.999999999999999	0	0	0	0
trachelipus_main_000943_t1	122	3607	+	2711.666666666658	774.3333333333374	152.66666666666669	45.33333333333334	0	0	0	0
trachelipus_main_000947_t1	31	3513	+	2744.33333333333	738.6666666666681	107.33333333333337	27.666666666666654	0	0	0	0
trachelipus_main_000950_t1	73	3554	+	2737.6666666666583	742.3333333333361	2619.666666666661	713.3333333333358	0.0	1.0	0	0
trachelipus_main_000957_t1	146	3616	+	2713.999999999993	757.0000000000026	411.0000000000001	125.99999999999997	0	0	0	0
trachelipus_main_000961_t1	228	3656	+	2669.9999999999936	759.0000000000034	0	0	0	0	0	0
trachelipus_main_000962_t1	111	3299	+	2474.6666666666692	714.3333333333343	53.33333333333333	9.666666666666668	0	0	0	0
trachelipus_main_000964_t1	104	3562	+	2769.333333333329	689.6666666666673	1796.6666666666777	444.33333333333024	11.0	10.0	0	0
trachelipus_main_000965_t1	73	3531	+	2721.666666666659	737.3333333333368	1660.6666666666715	445.3333333333318	0	0	0	0
trachelipus_main_000968_t1	258	3716	+	2660.999999999997	798.0000000000038	762.6666666666662	236.33333333333363	0	0	0	0
trachelipus_main_000969_t1	66	3521	+	2691.333333333324	764.6666666666713	1121.9999999999986	317.99999999999994	1.0	0.0	1.0	0.0
trachelipus_main_000974_t1	114	3530	+	2664.9999999999936	752.0000000000033	1229.0000000000005	360.99999999999926	0.0	2.0	0.0	2.0
trachelipus_main_000975_t1	71	3493	+	2656.9999999999945	766.0000000000031	119.66666666666669	42.33333333333334	0.0	1.0	0	0
trachelipus_main_000983_t1	31	3459	+	2733.333333333327	695.6666666666684	143.66666666666669	33.33333333333332	0	0	0	0
trachelipus_main_000984_t1	53	3481	+	2673.9999999999923	755.0000000000027	529.0000000000008	145.99999999999997	0.0	1.0	0	0
trachelipus_main_000985_t1	162	3590	+	2686.6666666666647	742.3333333333344	12.666666666666664	2.333333333333333	0	0	0	0
trachelipus_main_000988_t1	216	3581	+	2637.333333333329	728.6666666666684	782.3333333333322	213.66666666666688	0	0	0	0
trachelipus_main_000991_t1	220	3642	+	2640.999999999995	782.0000000000025	525.3333333333339	146.66666666666663	0	0	0	0
trachelipus_main_000993_t1	225	3503	+	2497.333333333325	781.6666666666708	94.33333333333336	28.66666666666665	0	0	0	0
trachelipus_main_000997_t1	227	3640	+	2643.6666666666615	770.3333333333369	487.6666666666669	148.33333333333323	0	0	0	0
trachelipus_main_000998_t1	1821	5234	+	2749.999999999992	664.0000000000011	0	0	0	0	0	0
trachelipus_main_001000_t1	142	3552	+	2693.9999999999973	717.0000000000017	508.3333333333339	133.66666666666652	0	0	0	0
trachelipus_main_001001_t1	101	3511	+	2730.3333333333258	680.6666666666682	0	0	0	0	0	0
trachelipus_main_001005_t1	350	3754	+	2643.3333333333285	761.6666666666703	781.3333333333326	217.66666666666697	0	0	0	0
trachelipus_main_001007_t1	29	3430	+	2648.999999999995	753.0000000000022	864.3333333333322	251.66666666666697	0	0	0	0
trachelipus_main_001008_t1	166	3567	+	2638.9999999999986	763.0000000000009	164.66666666666663	54.33333333333336	0	0	0	0
trachelipus_main_001009_t1	173	3502	+	2606.333333333334	723.6666666666671	180.33333333333331	50.66666666666668	0	0	0	0
trachelipus_main_001010_t1	24	3422	+	2699.3333333333285	699.666666666668	191.66666666666669	51.33333333333333	0	0	0	0
trachelipus_main_001013_t1	164	3562	+	2689.3333333333294	709.6666666666686	337.6666666666668	100.33333333333323	0	0	0	0
trachelipus_main_001014_t1	242	3379	+	2461.9999999999973	676.0000000000026	2.0	1.0	0	0	0	0
trachelipus_main_001015_t1	63	3455	+	2633.999999999995	759.0000000000023	720.6666666666662	233.3333333333335	0	0	0	0
trachelipus_main_001016_t1	170	3436	+	2619.3333333333267	647.6666666666681	170.66666666666666	39.333333333333336	0	0	0	0
trachelipus_main_001017_t1	363	3449	+	2409.999999999999	677.0000000000009	2382.9999999999995	671.000000000001	4.0	21.0	4.0	21.0
trachelipus_main_001019_t1	71	3460	+	2652.9999999999955	737.000000000002	277.9999999999999	82.00000000000001	0	0	0	0
trachelipus_main_001020_t1	128	3517	+	2634.999999999999	755.0000000000023	2456.0000000000027	700.0000000000011	0	0	0	0
trachelipus_main_001021_t1	182	3571	+	2626.6666666666656	763.3333333333367	105.0	32.999999999999986	0	0	0	0
trachelipus_main_001025_t1	38	3424	+	2649.333333333329	737.6666666666689	339.0	98.99999999999994	0	0	0	0
trachelipus_main_001026_t1	95	3472	+	2653.3333333333344	724.6666666666684	20.666666666666668	6.333333333333333	0	0	0	0
trachelipus_main_001027_t1	102	3485	+	2645.0000000000005	739.0000000000002	83.0	19.0	0	0	0	0
trachelipus_main_001029_t1	114	3488	+	2639.6666666666592	735.3333333333362	152.33333333333331	42.666666666666664	0	0	0	0
trachelipus_main_001030_t1	855	3377	+	1998.0000000000086	524.9999999999984	60.666666666666664	14.333333333333332	0	0	0	0
trachelipus_main_001034_t1	255	3614	+	2636.999999999999	723.0000000000014	139.66666666666669	43.33333333333333	0	0	0	0
trachelipus_main_001035_t1	242	3490	+	2570.999999999996	678.0000000000024	0	0	0	0	0	0
trachelipus_main_001037_t1	29	3388	+	2621.6666666666597	738.3333333333366	0	0	0	0	0	0
trachelipus_main_001038_t1	179	3535	+	2560.666666666669	796.3333333333361	514.6666666666671	166.3333333333334	0	0	0	0
trachelipus_main_001040_t1	190	3543	+	2661.33333333333	692.6666666666681	41.33333333333333	6.666666666666666	0	0	0	0
trachelipus_main_001045_t1	21	3356	+	2678.333333333331	657.6666666666672	447.00000000000045	101.99999999999994	0	0	0	0
trachelipus_main_001049_t1	217	3564	+	2587.666666666663	760.3333333333364	558.0000000000002	186.00000000000017	0	0	0	0
trachelipus_main_001050_t1	73	3414	+	2662.6666666666656	679.3333333333336	683.3333333333338	174.66666666666654	0	0	0	0
trachelipus_main_001051_t1	70	3411	+	2687.666666666667	654.3333333333318	1033.999999999998	265.0000000000002	0	0	0	0
trachelipus_main_001053_t1	124	3393	+	2559.9999999999995	710.0000000000022	168.33333333333323	47.66666666666668	0	0	0	0
trachelipus_main_001054_t1	158	3496	+	2639.3333333333376	699.6666666666662	33.66666666666667	8.333333333333332	0	0	0	0
trachelipus_main_001055_t1	171	3509	+	2581.333333333333	757.6666666666687	259.33333333333314	76.66666666666671	0	0	0	0
trachelipus_main_001056_t1	11	3346	+	2608.666666666662	727.3333333333351	120.00000000000003	36.0	0	0	0	0
trachelipus_main_001057_t1	249	3584	+	2595.6666666666656	740.3333333333359	190.33333333333331	49.666666666666664	0	0	0	0
trachelipus_main_001058_t1	71	3403	+	2660.9999999999973	672.0000000000008	898.3333333333318	229.66666666666708	1.0	2.0	1.0	2.0
trachelipus_main_001059_t1	85	3414	+	2625.3333333333276	704.6666666666686	1423.0000000000025	388.9999999999988	0	0	0	0
trachelipus_main_001060_t1	447	3776	+	2650.9999999999955	679.0000000000014	186.99999999999997	50.00000000000001	0	0	0	0
trachelipus_main_001061_t1	105	3431	+	2598.666666666667	728.3333333333358	120.66666666666669	35.33333333333333	0	0	0	0
trachelipus_main_001065_t1	102	3371	+	2541.666666666667	728.3333333333355	1298.000000000001	360.9999999999994	1.0	2.0	1.0	2.0
trachelipus_main_001066_t1	98	2785	+	2088.6666666666742	599.3333333333336	513.6666666666672	143.33333333333314	0	0	0	0
trachelipus_main_001067_t1	118	3399	+	2514.33333333333	767.6666666666691	767.6666666666657	243.3333333333338	0	0	0	0
trachelipus_main_001068_t1	83	3400	+	2655.999999999997	662.0000000000005	0	0	0	0	0	0
trachelipus_main_001069_t1	130	3444	+	2595.3333333333326	719.666666666667	1086.9999999999986	308.00000000000017	0	0	0	0
trachelipus_main_001070_t1	127	3441	+	2590.3333333333285	724.66666666667	100.33333333333336	28.66666666666666	0	0	0	0
trachelipus_main_001072_t1	92	3235	+	2494.3333333333344	649.6666666666669	252.33333333333314	62.66666666666672	0	0	0	0
trachelipus_main_001073_t1	21	3332	+	2661.9999999999964	650.0000000000003	520.6666666666672	127.3333333333332	0	0	0	0
trachelipus_main_001075_t1	423	3731	+	2568.9999999999973	740.0000000000016	0	0	0	0	0	0
trachelipus_main_001076_t1	106	3411	+	2611.3333333333344	694.6666666666687	131.00000000000009	24.99999999999999	0	0	0	0
trachelipus_main_001077_t1	32	3337	+	2624.66666666667	681.3333333333329	225.66666666666646	32.3333333333333	4.0	0.0	0	0
trachelipus_main_001078_t1	75	3380	+	2656.333333333328	649.6666666666677	90.66666666666667	23.333333333333332	0	0	0	0
trachelipus_main_001079_t1	141	3443	+	2571.666666666668	731.333333333334	1816.000000000005	514.9999999999983	0	0	0	0
trachelipus_main_001080_t1	59	3334	+	2547.9999999999964	728.0000000000024	161.0	46.0	0	0	0	0
trachelipus_main_001083_t1	253	3552	+	2590.9999999999973	709.0000000000018	2483.9999999999995	681.0000000000011	4.5	9.5	4.5	9.5
trachelipus_main_001084_t1	631	3299	+	2070.6666666666724	596.3333333333327	5.0	1.0	0	0	0	0
trachelipus_main_001085_t1	86	3382	+	2542.9999999999986	754.0000000000028	886.9999999999978	259.00000000000074	0	0	0	0
trachelipus_main_001088_t1	212	3508	+	2525.333333333335	771.6666666666679	0	0	0	0	0	0
trachelipus_main_001089_t1	453	3749	+	2636.6666666666656	660.3333333333335	105.66666666666667	26.333333333333332	0	0	0	0
trachelipus_main_001092_t1	686	3978	+	2639.9999999999973	651.0000000000001	286.9999999999999	82.0	0	0	0	0
trachelipus_main_001095_t1	497	3787	+	2557.66666666666	733.3333333333374	251.99999999999991	66.00000000000001	0.0	3.0	0.0	3.0
trachelipus_main_001096_t1	130	3417	+	2514.6666666666692	773.333333333336	2509.333333333336	772.6666666666694	11.0	27.0	11.0	27.0
trachelipus_main_001097_t1	99	3386	+	2587.666666666663	700.3333333333361	2254.6666666666715	607.3333333333334	0	0	0	0
trachelipus_main_001099_t1	24	3308	+	2593.9999999999955	691.0000000000027	522.6666666666673	143.33333333333323	0	0	0	0
trachelipus_main_001100_t1	46	3330	+	2617.6666666666633	667.3333333333347	118.33333333333337	31.666666666666654	0	0	0	0
trachelipus_main_001101_t1	391	3174	+	2174.6666666666733	609.3333333333338	76.33333333333331	22.66666666666666	0	0	0	0
trachelipus_main_001103_t1	80	3361	+	2583.6666666666633	698.333333333335	1170.9999999999998	316.9999999999997	0	0	0	0
trachelipus_main_001104_t1	93	3371	+	2569.9999999999964	709.0000000000016	2120.3333333333385	588.6666666666674	9.0	42.0	9.0	42.0
trachelipus_main_001106_t1	21	3299	+	2585.3333333333326	693.6666666666687	974.3333333333306	258.6666666666674	0	0	0	0
trachelipus_main_001108_t1	101	3373	+	2570.6666666666647	702.3333333333354	1058.9999999999989	294.0	0	0	0	0
trachelipus_main_001109_t1	77	3349	+	2624.3333333333335	648.666666666667	92.0	25.0	0	0	0	0
trachelipus_main_001111_t1	162	3434	+	2563.666666666663	709.3333333333352	1353.0000000000014	386.9999999999995	0	0	0	0
trachelipus_main_001119_t1	715	3856	+	2479.999999999998	661.0000000000022	0	0	0	0	0	0
trachelipus_main_001121_t1	10	3267	+	2521.000000000001	737.0000000000023	296.9999999999999	89.99999999999996	0.0	1.0	0	0
trachelipus_main_001124_t1	202	3456	+	2595.9999999999977	659.0000000000011	1686.3333333333376	443.6666666666653	3.0	8.0	0	0
trachelipus_main_001125_t1	87	3341	+	2582.666666666664	672.3333333333348	67.99999999999999	16.000000000000007	0	0	0	0
trachelipus_main_001126_t1	76	3330	+	2569.999999999996	685.0000000000019	843.9999999999987	236.00000000000043	0	0	0	0
trachelipus_main_001127_t1	675	3125	+	1924.3333333333385	526.6666666666655	0	0	0	0	0	0
trachelipus_main_001131_t1	173	3362	+	2517.999999999997	671.0000000000016	12.999999999999998	1.9999999999999998	0	0	0	0
trachelipus_main_001134_t1	90	3269	+	2500.0000000000014	680.0000000000009	436.66666666666697	124.33333333333326	0	0	0	0
trachelipus_main_001137_t1	111	3353	+	2580.999999999997	662.0000000000007	546.0000000000005	140.99999999999991	0	0	0	0
trachelipus_main_001140_t1	71	3307	+	2511.333333333334	725.6666666666678	528.3333333333336	149.66666666666674	0	0	0	0
trachelipus_main_001142_t1	106	3342	+	2531.6666666666624	705.3333333333347	2418.6666666666665	674.3333333333346	3.0	13.0	3.0	13.0
trachelipus_main_001143_t1	497	3472	+	2349.3333333333367	626.6666666666666	757.666666666666	208.33333333333357	0	0	0	0
trachelipus_main_001144_t1	187	3420	+	2554.6666666666633	679.3333333333347	2034.666666666675	551.333333333332	0	0	0	0
trachelipus_main_001145_t1	67	3297	+	2590.666666666662	640.3333333333344	0	0	0	0	0	0
trachelipus_main_001149_t1	125	3352	+	2522.0000000000027	706.0000000000001	155.66666666666666	45.333333333333336	0	0	0	0
trachelipus_main_001150_t1	234	3461	+	2522.333333333335	705.666666666668	120.00000000000001	39.0	0	0	0	0
trachelipus_main_001151_t1	87	3314	+	2546.999999999999	681.0000000000007	46.66666666666666	13.333333333333332	0	0	0	0
trachelipus_main_001154_t1	1144	2781	+	1279.333333333334	358.66666666666623	92.0	25.0	0	0	0	0
trachelipus_main_001155_t1	209	3433	+	2516.3333333333353	708.6666666666674	2099.6666666666724	588.3333333333333	15.5	19.5	0	0
trachelipus_main_001156_t1	253	3129	+	2188.000000000001	688.9999999999999	24.0	12.0	0	0	0	0
trachelipus_main_001157_t1	103	3315	+	2549.3333333333344	663.6666666666667	104.66666666666669	24.33333333333333	0	0	0	0
trachelipus_main_001158_t1	95	3316	+	2584.3333333333294	637.6666666666673	6.666666666666666	2.3333333333333335	0	0	0	0
trachelipus_main_001159_t1	576	3221	+	2087.000000000009	558.999999999998	243.66666666666652	65.33333333333336	0	0	0	0
trachelipus_main_001160_t1	90	3308	+	2536.6666666666633	682.3333333333363	2413.3333333333335	652.6666666666687	8.0	20.0	8.0	20.0
trachelipus_main_001165_t1	99	3314	+	2520.333333333334	695.6666666666666	86.66666666666669	24.333333333333325	0	0	0	0
trachelipus_main_001167_t1	133	3348	+	2576.6666666666665	639.3333333333331	206.9999999999999	48.00000000000002	0	0	0	0
trachelipus_main_001168_t1	81	3296	+	2444.3333333333294	771.6666666666689	2444.3333333333294	771.6666666666689	3.0	19.0	3.0	19.0
trachelipus_main_001169_t1	199	3411	+	2498.6666666666656	714.3333333333352	299.3333333333333	90.66666666666663	0	0	0	0
trachelipus_main_001170_t1	52	3264	+	2566.3333333333276	646.6666666666688	224.66666666666654	57.33333333333336	0	0	0	0
trachelipus_main_001171_t1	126	3338	+	2523.0000000000005	690.0000000000015	635.0	175.0000000000001	0	0	0	0
trachelipus_main_001173_t1	209	3418	+	2552.3333333333285	657.666666666669	0	0	0	0	0	0
trachelipus_main_001177_t1	421	3294	+	2232.6666666666715	641.3333333333334	1115.999999999999	323.9999999999997	0	0	0	0
trachelipus_main_001179_t1	54	3257	+	2482.6666666666715	721.333333333334	266.00000000000006	76.0	0.0	1.0	0	0
trachelipus_main_001180_t1	79	3231	+	2473.6666666666665	679.333333333334	326.3333333333333	93.66666666666663	0	0	0	0
trachelipus_main_001183_t1	98	3298	+	2504.999999999998	696.0000000000019	1978.0000000000077	565.9999999999994	2.0	13.0	2.0	13.0
trachelipus_main_001184_t1	93	3287	+	2520.9999999999995	674.0	763.9999999999994	211.0000000000003	0	0	0	0
trachelipus_main_001185_t1	41	3235	+	2529.666666666666	665.3333333333346	524.6666666666673	129.33333333333317	0	0	0	0
trachelipus_main_001187_t1	27	3215	+	2525.3333333333335	663.6666666666679	679.3333333333331	175.6666666666667	0	0	0	0
trachelipus_main_001188_t1	198	3386	+	2485.66666666667	703.333333333334	1448.3333333333346	411.666666666666	8.0	12.0	8.0	12.0
trachelipus_main_001191_t1	268	3252	+	2281.6666666666692	703.333333333334	1693.3333333333371	523.6666666666653	0.0	17.0	0.0	17.0
trachelipus_main_001193_t1	639	3185	+	2034.6666666666758	512.3333333333309	1900.0000000000075	481.999999999998	6.0	11.0	6.0	11.0
trachelipus_main_001194_t1	183	3365	+	2508.333333333334	674.6666666666673	79.99999999999999	19.000000000000004	0	0	0	0
trachelipus_main_001195_t1	164	3232	+	2436.333333333337	632.6666666666664	177.99999999999994	47.00000000000001	0	0	0	0
trachelipus_main_001196_t1	5	3184	+	2538.333333333333	641.6666666666663	139.66666666666669	37.33333333333334	0	0	0	0
trachelipus_main_001197_t1	159	3338	+	2491.3333333333303	688.6666666666687	2047.6666666666763	556.3333333333318	4.0	5.0	4.0	5.0
trachelipus_main_001198_t1	169	3348	+	2447.666666666667	732.3333333333354	0	0	0	0	0	0
trachelipus_main_001200_t1	789	3180	+	1851.6666666666736	539.3333333333322	85.33333333333334	25.66666666666666	0	0	0	0
trachelipus_main_001205_t1	44	3217	+	2529.333333333332	644.6666666666677	71.0	13.000000000000004	0	0	0	0
trachelipus_main_001206_t1	133	3303	+	2519.333333333325	651.6666666666694	193.66666666666654	43.333333333333336	0	0	0	0
trachelipus_main_001207_t1	30	3200	+	2502.333333333332	668.6666666666674	2321.3333333333394	627.6666666666664	16.5	18.5	16.5	18.5
trachelipus_main_001209_t1	43	3213	+	2488.9999999999986	682.0000000000013	1204.0000000000007	313.9999999999998	0	0	0	0
trachelipus_main_001210_t1	64	3232	+	2496.3333333333303	671.6666666666688	115.33333333333334	28.66666666666666	0	0	0	0
trachelipus_main_001211_t1	85	3252	+	2497.0000000000005	671.0000000000003	145.33333333333331	37.66666666666667	0	0	0	0
trachelipus_main_001214_t1	123	3278	+	2455.333333333332	700.6666666666688	152.3333333333333	54.666666666666686	0	0	0	0
trachelipus_main_001217_t1	2	3163	+	2491.999999999999	670.0000000000008	2281.333333333336	622.6666666666667	16.0	23.0	16.0	23.0
trachelipus_main_001218_t1	94	3255	+	2501.999999999997	660.0000000000013	1603.6666666666708	424.3333333333322	3.0	14.0	0	0
trachelipus_main_001221_t1	229	3390	+	2432.333333333335	729.666666666668	627.333333333333	182.66666666666686	0.0	1.0	0.0	1.0
trachelipus_main_001222_t1	161	3319	+	2481.3333333333303	677.6666666666682	1541.666666666671	420.3333333333321	0.0	6.0	0	0
trachelipus_main_001224_t1	126	3281	+	2455.9999999999995	700.0000000000009	2085.3333333333403	593.6666666666654	0	0	0	0
trachelipus_main_001231_t1	128	3277	+	2487.333333333333	662.6666666666673	0	0	0	0	0	0
trachelipus_main_001233_t1	63	3209	+	2488.333333333335	658.6666666666671	342.66666666666663	86.33333333333334	0	0	0	0
trachelipus_main_001234_t1	45	3188	+	2462.666666666671	681.3333333333333	434.33333333333366	123.66666666666659	0	0	0	0
trachelipus_main_001239_t1	265	3408	+	2499.6666666666642	644.3333333333343	605.6666666666664	165.33333333333337	0	0	0	0
trachelipus_main_001241_t1	749	3877	+	2379.3333333333376	749.6666666666681	385.33333333333337	121.66666666666663	0	0	0	0
trachelipus_main_001242_t1	273	3278	+	2372.6666666666656	633.3333333333337	2283.000000000001	609.0000000000008	21.0	21.0	0	0
trachelipus_main_001243_t1	152	3289	+	2463.9999999999955	674.000000000002	55.999999999999986	16.000000000000004	0	0	0	0
trachelipus_main_001244_t1	30	3164	+	2379.999999999999	755.0000000000017	206.6666666666666	66.33333333333334	0	0	0	0
trachelipus_main_001246_t1	155	3289	+	2485.3333333333344	649.6666666666665	458.6666666666669	123.33333333333327	0	0	0	0
trachelipus_main_001249_t1	213	3341	+	2445.6666666666633	683.3333333333361	2380.666666666665	667.3333333333356	8.0	42.0	8.0	42.0
trachelipus_main_001250_t1	87	3131	+	2383.0000000000036	661.9999999999999	137.33333333333337	39.66666666666668	0	0	0	0
trachelipus_main_001251_t1	152	3277	+	2450.333333333333	675.6666666666681	1348.0000000000025	379.9999999999993	0	0	0	0
trachelipus_main_001254_t1	75	3197	+	2484.000000000002	639.0000000000002	2484.000000000002	639.0000000000002	3.0	32.0	3.0	32.0
trachelipus_main_001256_t1	141	3254	+	2460.9999999999945	653.0000000000023	540.3333333333337	146.66666666666674	0.0	5.0	0.0	5.0
trachelipus_main_001257_t1	40	3150	+	2405.6666666666665	705.3333333333348	828.6666666666658	263.3333333333338	0	0	0	0
trachelipus_main_001260_t1	194	3243	+	2384.3333333333326	663.666666666668	314.3333333333335	99.66666666666661	0	0	0	0
trachelipus_main_001261_t1	111	3203	+	2418.0000000000005	675.0000000000009	155.66666666666669	45.33333333333332	0	0	0	0
trachelipus_main_001263_t1	205	3309	+	2405.3333333333303	699.6666666666689	107.33333333333333	33.66666666666666	0	0	0	0
trachelipus_main_001265_t1	154	3255	+	2507.0	594.9999999999984	272.99999999999983	66.00000000000006	0	0	0	0
trachelipus_main_001266_t1	244	3345	+	2373.6666666666665	728.3333333333348	299.6666666666666	90.3333333333333	0	0	0	0
trachelipus_main_001268_t1	3	3101	+	2404.666666666668	694.3333333333354	847.9999999999986	238.00000000000043	0	0	0	0
trachelipus_main_001269_t1	93	3133	+	2448.6666666666656	590.3333333333331	1332.3333333333353	326.6666666666662	0	0	0	0
trachelipus_main_001271_t1	83	3013	+	2293.0000000000036	637.9999999999994	566.0000000000003	172.00000000000017	0	0	0	0
trachelipus_main_001273_t1	1537	2997	+	1156.3333333333333	304.6666666666665	0	0	0	0	0	0
trachelipus_main_001274_t1	917	3091	+	1722.3333333333408	452.6666666666645	32.33333333333333	9.666666666666668	0	0	0	0
trachelipus_main_001275_t1	50	3139	+	2417.3333333333367	672.6666666666671	1986.0000000000057	563.9999999999994	0	0	0	0
trachelipus_main_001276_t1	57	3146	+	2452.3333333333308	637.6666666666679	135.66666666666669	41.33333333333336	0	0	0	0
trachelipus_main_001277_t1	28	3117	+	2383.333333333341	706.6666666666664	78.0	26.999999999999993	0	0	0	0
trachelipus_main_001278_t1	142	3231	+	2464.333333333333	625.6666666666667	420.00000000000045	101.99999999999989	0	0	0	0
trachelipus_main_001279_t1	235	3324	+	2460.999999999999	629.0000000000009	1190.333333333334	300.66666666666634	0	0	0	0
trachelipus_main_001281_t1	49	3135	+	2468.9999999999995	618.0000000000002	568.6666666666669	151.33333333333334	0.0	2.0	0.0	2.0
trachelipus_main_001282_t1	240	3320	+	2421.666666666671	659.3333333333336	755.3333333333328	207.66666666666683	0	0	0	0
trachelipus_main_001283_t1	125	3211	+	2376.0000000000045	711.0000000000008	87.33333333333333	29.666666666666668	0	0	0	0
trachelipus_main_001285_t1	164	3250	+	2410.333333333334	676.6666666666687	133.33333333333334	34.666666666666664	0	0	0	0
trachelipus_main_001287_t1	141	3074	+	2296.333333333335	637.6666666666665	372.3333333333334	101.66666666666663	0	0	0	0
trachelipus_main_001289_t1	13	3090	+	2396.3333333333344	681.666666666667	1247.6666666666667	357.3333333333331	0	0	0	0
trachelipus_main_001290_t1	15	3092	+	2481.0000000000005	596.9999999999993	363.33333333333354	98.66666666666657	0	0	0	0
trachelipus_main_001291_t1	430	2826	+	1968.000000000012	428.99999999999744	121.33333333333339	28.666666666666654	0	0	0	0
trachelipus_main_001294_t1	101	3169	+	2392.666666666668	676.3333333333335	416.3333333333334	132.66666666666663	0	0	0	0
trachelipus_main_001298_t1	79	3144	+	2417.6666666666692	648.3333333333338	661.3333333333333	187.66666666666669	0	0	0	0
trachelipus_main_001302_t1	71	3133	+	2362.333333333336	700.6666666666672	79.0	23.000000000000004	0	0	0	0
trachelipus_main_001303_t1	220	3276	+	2417.0000000000023	640.0000000000005	2417.0000000000023	640.0000000000005	0	0	0	0
trachelipus_main_001304_t1	100	3150	+	2442.6666666666706	608.333333333332	355.6666666666668	85.3333333333333	0	0	0	0
trachelipus_main_001305_t1	79	3126	+	2412.0000000000023	636.0	1314.6666666666683	347.33333333333275	0.0	1.0	0.0	1.0
trachelipus_main_001306_t1	128	3175	+	2374.000000000001	674.0000000000003	2315.6666666666692	663.3333333333334	0	0	0	0
trachelipus_main_001308_t1	25	3069	+	2337.6666666666697	707.3333333333343	344.6666666666669	102.33333333333329	0.0	2.0	0	0
trachelipus_main_001309_t1	48	3092	+	2409.999999999998	635.000000000001	827.3333333333323	216.66666666666697	0	0	0	0
trachelipus_main_001310_t1	145	3087	+	2340.000000000002	602.9999999999995	789.666666666666	206.33333333333348	0	0	0	0
trachelipus_main_001311_t1	54	3095	+	2417.9999999999995	624.0000000000008	1604.6666666666697	420.33333333333235	0	0	0	0
trachelipus_main_001312_t1	124	3165	+	2398.333333333339	643.6666666666657	489.3333333333338	125.66666666666653	0	0	0	0
trachelipus_main_001313_t1	41	3079	+	2398.3333333333258	640.6666666666703	414.6666666666674	92.33333333333307	0	0	0	0
trachelipus_main_001314_t1	108	3146	+	2403.6666666666692	635.333333333333	2379.3333333333367	629.6666666666661	0	0	0	0
trachelipus_main_001316_t1	147	3182	+	2401.9999999999986	634.0000000000013	389.6666666666668	96.33333333333329	0	0	0	0
trachelipus_main_001317_t1	124	3158	+	2283.6666666666683	749.333333333337	87.66666666666666	29.333333333333332	0	0	0	0
trachelipus_main_001319_t1	42	3072	+	2375.6666666666683	654.333333333334	4.0	2.0	0	0	0	0
trachelipus_main_001320_t1	23	3052	+	2399.666666666673	630.3333333333321	196.66666666666654	46.33333333333335	0	0	0	0
trachelipus_main_001321_t1	233	3262	+	2380.666666666672	649.3333333333327	1410.0000000000016	380.99999999999955	5.0	5.0	0	0
trachelipus_main_001323_t1	1016	3103	+	1686.6666666666745	401.33333333333167	863.9999999999978	201.00000000000048	0	0	0	0
trachelipus_main_001327_t1	64	3090	+	2367.6666666666706	659.3333333333336	2350.6666666666715	655.3333333333335	7.0	22.0	7.0	22.0
trachelipus_main_001330_t1	141	3080	+	2362.666666666668	577.3333333333323	443.33333333333366	114.6666666666666	0	0	0	0
trachelipus_main_001333_t1	82	3105	+	2413.0000000000045	610.9999999999991	1878.666666666674	491.33333333333115	0.0	1.0	0.0	1.0
trachelipus_main_001336_t1	101	3121	+	2357.000000000002	664.0000000000009	1473.0000000000034	416.999999999999	0.0	2.0	0	0
trachelipus_main_001337_t1	109	3129	+	2333.0	688.0000000000022	1520.333333333336	435.66666666666566	1.0	0.0	1.0	0.0
trachelipus_main_001339_t1	116	3133	+	2381.666666666671	636.3333333333333	721.6666666666665	187.3333333333334	0	0	0	0
trachelipus_main_001343_t1	97	3108	+	2305.66666666667	706.3333333333338	654.0	216.0000000000001	0	0	0	0
trachelipus_main_001348_t1	147	3068	+	2320.0000000000064	601.9999999999986	75.0	18.0	0.0	1.0	0	0
trachelipus_main_001349_t1	70	3078	+	2331.000000000001	678.0000000000019	1286.333333333335	396.6666666666656	1.0	0.0	1.0	0.0
trachelipus_main_001350_t1	114	3119	+	2353.0000000000005	653.0000000000009	346.3333333333334	97.66666666666659	0	0	0	0
trachelipus_main_001353_t1	7	3006	+	2404.0000000000005	596.0	404.0000000000003	99.99999999999993	0	0	0	0
trachelipus_main_001355_t1	479	3478	+	2378.000000000005	621.9999999999993	227.99999999999991	57.00000000000001	0	0	0	0
trachelipus_main_001356_t1	141	3137	+	2345.000000000003	652.0000000000003	808.3333333333331	241.66666666666686	0	0	0	0
trachelipus_main_001357_t1	63	3059	+	2361.333333333334	635.6666666666673	2273.666666666671	618.3333333333339	1.0	0.0	1.0	0.0
trachelipus_main_001358_t1	148	3144	+	2342.3333333333358	654.6666666666678	338.33333333333337	105.66666666666657	0	0	0	0
trachelipus_main_001359_t1	314	3229	+	2308.000000000002	608.0000000000001	2146.333333333338	568.6666666666663	14.0	18.0	0	0
trachelipus_main_001362_t1	18	3011	+	2421.3333333333335	572.6666666666655	272.6666666666666	66.33333333333337	1.0	2.0	0	0
trachelipus_main_001363_t1	2086	2991	+	717.6666666666661	188.33333333333354	717.6666666666661	188.33333333333354	2.0	3.0	2.0	3.0
trachelipus_main_001364_t1	467	3454	+	2289.3333333333403	698.6666666666669	590.0000000000005	180.99999999999991	0	0	0	0
trachelipus_main_001367_t1	321	3305	+	2371.3333333333367	613.6666666666662	1716.3333333333399	446.6666666666648	0	0	0	0
trachelipus_main_001369_t1	396	3380	+	2350.6666666666706	634.3333333333337	1155.6666666666658	317.33333333333326	3.0	1.0	3.0	1.0
trachelipus_main_001370_t1	427	3021	+	2060.000000000011	534.9999999999977	457.6666666666671	130.33333333333323	1.0	1.0	0	0
trachelipus_main_001371_t1	202	3054	+	2268.000000000004	584.9999999999995	738.6666666666661	176.33333333333348	0	0	0	0
trachelipus_main_001373_t1	969	3254	+	1661.6666666666679	624.3333333333335	118.00000000000001	41.000000000000014	0	0	0	0
trachelipus_main_001375_t1	73	3051	+	2305.6666666666692	673.3333333333344	156.6666666666666	47.33333333333335	0	0	0	0
trachelipus_main_001376_t1	144	3122	+	2307.6666666666733	671.3333333333329	0	0	0	0	0	0
trachelipus_main_001377_t1	165	3140	+	2324.3333333333408	651.6666666666663	1737.3333333333355	491.6666666666657	6.0	2.0	6.0	2.0
trachelipus_main_001383_t1	1255	4116	+	2329.333333333334	532.6666666666649	127.00000000000007	28.999999999999982	0	0	0	0
trachelipus_main_001384_t1	1366	4338	+	2381.9999999999995	590.9999999999999	253.33333333333317	64.66666666666671	0	0	0	0
trachelipus_main_001386_t1	149	3118	+	2369.000000000001	601.0	658.9999999999995	181.00000000000009	0	0	0	0
trachelipus_main_001387_t1	187	3156	+	2351.333333333335	618.6666666666671	479.66666666666725	129.33333333333317	0	0	0	0
trachelipus_main_001390_t1	128	3096	+	2342.666666666671	624.3333333333334	960.6666666666653	257.33333333333366	2.5	6.5	0	0
trachelipus_main_001391_t1	411	3296	+	2295.666666666671	590.3333333333325	9.666666666666666	2.3333333333333335	0	0	0	0
trachelipus_main_001392_t1	142	3108	+	2365.6666666666665	601.3333333333339	1511.0000000000057	363.9999999999985	0	0	0	0
trachelipus_main_001393_t1	511	3345	+	2269.6666666666733	565.3333333333314	0	0	0	0	0	0
trachelipus_main_001394_t1	127	3093	+	2306.000000000002	661.0000000000009	1186.9999999999998	321.9999999999997	0	0	0	0
trachelipus_main_001397_t1	144	3107	+	2333.000000000001	631.0000000000003	928.9999999999983	250.0000000000005	0	0	0	0
trachelipus_main_001399_t1	170	3133	+	2339.6666666666692	624.3333333333334	522.0000000000005	146.99999999999991	0	0	0	0
trachelipus_main_001403_t1	1858	2958	+	874.9999999999978	226.00000000000054	71.0	18.999999999999996	0	0	0	0
trachelipus_main_001406_t1	360	3131	+	2175.3333333333358	596.6666666666667	40.333333333333336	10.666666666666666	0	0	0	0
trachelipus_main_001407_t1	222	3125	+	2239.3333333333376	664.6666666666684	8.666666666666668	3.333333333333333	0	0	0	0
trachelipus_main_001408_t1	140	3091	+	2413.9999999999977	537.9999999999989	156.33333333333331	35.66666666666666	0	0	0	0
trachelipus_main_001410_t1	147	3098	+	2351.0000000000045	600.999999999999	977.6666666666644	258.33333333333405	9.0	2.0	9.0	2.0
trachelipus_main_001411_t1	114	3050	+	2363.0000000000027	573.9999999999987	2318.3333333333376	564.6666666666653	0	0	0	0
trachelipus_main_001413_t1	41	2989	+	2323.0000000000036	625.9999999999997	428.00000000000034	123.99999999999989	0	0	0	0
trachelipus_main_001416_t1	132	3077	+	2281.3333333333367	664.6666666666669	2071.3333333333394	604.6666666666666	8.0	27.0	8.0	27.0
trachelipus_main_001417_t1	2076	5021	+	2289.6666666666697	656.3333333333343	192.66666666666663	59.33333333333335	0	0	0	0
trachelipus_main_001421_t1	193	3135	+	2385.3333333333358	557.6666666666649	140.66666666666666	42.33333333333333	0	0	0	0
trachelipus_main_001423_t1	135	3074	+	2305.666666666667	634.333333333335	932.9999999999974	267.00000000000017	0	0	0	0
trachelipus_main_001424_t1	135	3074	+	2288.6666666666733	651.3333333333336	267.99999999999994	76.99999999999997	0	0	0	0
trachelipus_main_001426_t1	36	2969	+	2289.66666666667	644.3333333333336	308.0	93.99999999999997	0	0	0	0
trachelipus_main_001428_t1	6	2936	+	2254.3333333333358	676.6666666666692	506.0000000000005	135.99999999999986	0	0	0	0
trachelipus_main_001432_t1	595	3060	+	1942.3333333333383	523.6666666666657	1555.0000000000016	418.99999999999926	3.0	19.0	0	0
trachelipus_main_001436_t1	113	3037	+	2268.6666666666706	656.3333333333345	356.0000000000002	105.99999999999989	0	0	0	0
trachelipus_main_001437_t1	61	2984	+	2326.333333333336	595.6666666666662	501.33333333333377	131.66666666666657	0.0	4.0	0	0
trachelipus_main_001440_t1	493	2964	+	1923.6666666666733	548.3333333333327	830.6666666666656	240.33333333333377	0	0	0	0
trachelipus_main_001441_t1	69	2987	+	2264.3333333333367	654.6666666666678	762.6666666666657	224.3333333333338	0	0	0	0
trachelipus_main_001442_t1	201	3119	+	2285.333333333335	633.6666666666673	996.6666666666646	290.3333333333334	0	0	0	0
trachelipus_main_001443_t1	46	2964	+	2296.0000000000027	623.0000000000008	151.33333333333334	46.666666666666686	0	0	0	0
trachelipus_main_001444_t1	95	3013	+	2346.000000000004	572.9999999999985	597.6666666666667	140.33333333333323	0	0	0	0
trachelipus_main_001445_t1	1111	4029	+	2311.3333333333358	607.6666666666667	1809.6666666666713	467.3333333333322	0.0	1.0	0.0	1.0
trachelipus_main_001446_t1	115	2931	+	2210.6666666666706	606.3333333333325	280.0	79.99999999999999	0	0	0	0
trachelipus_main_001447_t1	63	2978	+	2293.6666666666697	622.3333333333329	2119.0000000000045	577.9999999999997	0.0	3.0	0.0	3.0
trachelipus_main_001450_t1	117	3029	+	2264.000000000003	649.0	68.66666666666666	18.33333333333333	0	0	0	0
trachelipus_main_001451_t1	109	2637	+	2012.0000000000073	516.9999999999983	0	0	0	0	0	0
trachelipus_main_001452_t1	79	2991	+	2253.000000000003	660.0000000000002	130.6666666666667	40.333333333333336	0	0	0	0
trachelipus_main_001454_t1	40	2949	+	2301.66666666667	608.3333333333338	2261.6666666666715	600.3333333333335	4.0	7.0	4.0	7.0
trachelipus_main_001455_t1	6	2915	+	2299.666666666671	610.3333333333334	1688.3333333333392	444.6666666666643	0.0	3.0	0.0	3.0
trachelipus_main_001457_t1	86	2956	+	2205.6666666666733	665.3333333333336	290.3333333333332	99.66666666666664	0	0	0	0
trachelipus_main_001458_t1	253	2934	+	2094.3333333333408	587.6666666666666	43.66666666666667	13.333333333333332	0	0	0	0
trachelipus_main_001459_t1	485	3361	+	2167.3333333333394	664.6666666666681	53.33333333333333	18.666666666666664	0	0	0	0
trachelipus_main_001460_t1	358	3264	+	2293.6666666666697	613.333333333333	2013.3333333333424	539.6666666666661	1.0	9.0	1.0	9.0
trachelipus_main_001461_t1	115	3021	+	2296.3333333333367	610.6666666666671	2055.333333333344	548.6666666666653	7.0	10.0	0	0
trachelipus_main_001462_t1	118	3021	+	2302.6666666666683	601.3333333333334	93.33333333333334	20.666666666666664	0	0	0	0
trachelipus_main_001465_t1	193	3069	+	2275.6666666666697	601.3333333333325	80.66666666666667	27.333333333333332	0	0	0	0
trachelipus_main_001466_t1	173	3073	+	2321.6666666666697	579.3333333333322	137.00000000000003	30.999999999999986	0	0	0	0
trachelipus_main_001468_t1	446	3151	+	2150.6666666666733	555.3333333333317	295.6666666666665	82.33333333333331	0	0	0	0
trachelipus_main_001471_t1	66	2939	+	2262.3333333333376	611.6666666666665	67.66666666666666	19.333333333333332	0	0	0	0
trachelipus_main_001472_t1	95	2989	+	2238.000000000004	657.0000000000007	220.66666666666663	64.33333333333334	0	0	0	0
trachelipus_main_001474_t1	45	2936	+	2257.6666666666724	634.3333333333337	272.99999999999994	77.99999999999997	0	0	0	0
trachelipus_main_001475_t1	156	3047	+	2245.66666666667	646.3333333333335	153.66666666666669	47.33333333333333	0	0	0	0
trachelipus_main_001477_t1	231	2888	+	2085.3333333333426	572.6666666666656	618.6666666666671	176.3333333333334	0	0	0	0
trachelipus_main_001478_t1	115	3003	+	2252.666666666668	636.3333333333336	1113.0000000000002	326.99999999999966	0	0	0	0
trachelipus_main_001479_t1	122	3004	+	2250.6666666666692	632.3333333333339	214.3333333333332	55.66666666666671	0	0	0	0
trachelipus_main_001483_t1	492	2885	+	1877.0000000000064	516.9999999999992	198.99999999999991	56.00000000000003	0	0	0	0
trachelipus_main_001485_t1	155	3038	+	2247.333333333336	635.6666666666663	104.33333333333333	36.66666666666666	0	0	0	0
trachelipus_main_001488_t1	107	2989	+	2250.666666666675	632.3333333333321	64.33333333333331	16.666666666666668	0	0	0	0
trachelipus_main_001490_t1	18	2894	+	2218.000000000003	659.0000000000008	0	0	0	0	0	0
trachelipus_main_001491_t1	125	3004	+	2253.333333333337	626.6666666666667	139.00000000000003	41.0	0	0	0	0
trachelipus_main_001494_t1	154	3030	+	2308.6666666666706	568.3333333333318	1598.0000000000045	399.9999999999992	0	0	0	0
trachelipus_main_001495_t1	2856	3590	-	599.666666666667	135.3333333333332	0	0	0	0	0	0
trachelipus_main_001496_t1	55	2928	+	2261.6666666666683	612.3333333333339	2218.6666666666697	601.3333333333336	0	0	0	0
trachelipus_main_001497_t1	156	3029	+	2239.0000000000027	635.0000000000009	780.3333333333322	218.66666666666703	0	0	0	0
trachelipus_main_001499_t1	194	2974	+	2172.333333333334	608.6666666666674	175.99999999999991	52.000000000000036	1.0	2.0	0	0
trachelipus_main_001500_t1	112	2982	+	2251.666666666673	619.3333333333326	2131.0000000000073	589.9999999999987	1.0	1.0	1.0	1.0
trachelipus_main_001503_t1	484	2868	+	1909.666666666675	475.3333333333314	1187.9999999999986	306.0000000000002	2.0	5.0	0	0
trachelipus_main_001505_t1	18	2882	+	2290.6666666666683	574.3333333333331	53.33333333333332	15.666666666666668	0	0	0	0
trachelipus_main_001506_t1	34	2838	+	2230.3333333333385	574.6666666666657	107.66666666666669	24.33333333333333	0	0	0	0
trachelipus_main_001507_t1	26	2890	+	2263.3333333333385	601.6666666666657	614.0000000000003	153.9999999999999	0	0	0	0
trachelipus_main_001508_t1	64	2925	+	2277.666666666672	584.3333333333323	60.99999999999999	14.000000000000002	0	0	0	0
trachelipus_main_001509_t1	173	3034	+	2198.333333333333	663.6666666666694	974.666666666665	333.3333333333335	0	0	0	0
trachelipus_main_001511_t1	101	2929	+	2236.6666666666715	592.3333333333333	106.66666666666669	34.33333333333332	0	0	0	0
trachelipus_main_001512_t1	239	3097	+	2324.6666666666715	534.3333333333308	69.99999999999999	17.0	0	0	0	0
trachelipus_main_001513_t1	255	3113	+	2187.3333333333376	671.6666666666681	107.33333333333336	30.666666666666654	0	0	0	0
trachelipus_main_001515_t1	40	2772	+	2170.3333333333408	562.6666666666654	194.33333333333331	54.666666666666686	2.0	0.0	2.0	0.0
trachelipus_main_001518_t1	55	2478	+	1921.6666666666763	502.3333333333308	91.00000000000003	22.999999999999993	0	0	0	0
trachelipus_main_001521_t1	13	2865	+	2231.333333333341	621.666666666667	54.33333333333332	11.666666666666668	0	0	0	0
trachelipus_main_001522_t1	239	3091	+	2270.6666666666674	582.3333333333338	663.6666666666662	161.33333333333346	0	0	0	0
trachelipus_main_001526_t1	166	3015	+	2219.0000000000014	631.0000000000011	116.00000000000001	27.999999999999993	0	0	0	0
trachelipus_main_001529_t1	60	2840	+	2200.6666666666697	580.3333333333339	206.66666666666654	45.33333333333335	0	0	0	0
trachelipus_main_001530_t1	93	2939	+	2246.6666666666715	600.3333333333333	721.9999999999995	187.0000000000001	0.0	3.0	0.0	3.0
trachelipus_main_001533_t1	283	3129	+	2225.000000000005	621.9999999999999	2225.000000000005	621.9999999999999	0	0	0	0
trachelipus_main_001534_t1	594	2939	+	1830.333333333338	515.6666666666653	1830.333333333338	515.6666666666653	0	0	0	0
trachelipus_main_001535_t1	252	3095	+	2271.3333333333376	572.6666666666657	95.00000000000003	24.99999999999999	0	0	0	0
trachelipus_main_001536_t1	59	2782	+	2112.000000000009	611.9999999999986	194.3333333333333	78.66666666666664	0	0	0	0
trachelipus_main_001537_t1	43	2883	+	2228.000000000006	612.9999999999991	1738.3333333333364	481.6666666666659	0	0	0	0
trachelipus_main_001538_t1	45	2884	+	2295.6666666666715	542.3333333333309	460.3333333333338	121.66666666666652	0	0	0	0
trachelipus_main_001539_t1	116	2842	+	2108.0000000000045	619.0000000000002	0	0	0	0	0	0
trachelipus_main_001541_t1	126	2963	+	2206.333333333335	631.6666666666674	1951.0000000000061	553.9999999999997	0	0	0	0
trachelipus_main_001544_t1	133	2865	+	2180.6666666666733	552.3333333333321	165.3333333333333	41.66666666666667	0	0	0	0
trachelipus_main_001545_t1	368	3199	+	2242.333333333343	589.6666666666645	611.3333333333335	153.6666666666666	0	0	0	0
trachelipus_main_001551_t1	124	2949	+	2251.666666666674	574.3333333333319	533.0000000000001	142.00000000000003	0	0	0	0
trachelipus_main_001553_t1	48	2873	+	2181.333333333341	644.6666666666679	385.33333333333377	112.66666666666657	0	0	0	0
trachelipus_main_001555_t1	162	2982	+	2300.0000000000055	519.9999999999966	71.66666666666664	18.333333333333336	0	0	0	0
trachelipus_main_001556_t1	284	3103	+	2163.666666666673	656.3333333333339	99.99999999999999	35.0	0	0	0	0
trachelipus_main_001559_t1	46	2862	+	2189.0000000000045	628.0000000000009	1258.3333333333346	364.66666666666606	0.0	1.0	0	0
trachelipus_main_001561_t1	79	2892	+	2209.333333333334	604.6666666666669	293.0	78.99999999999999	0	0	0	0
trachelipus_main_001565_t1	1041	3572	+	2026.3333333333455	505.66666666666356	15.333333333333334	8.666666666666666	0	0	0	0
trachelipus_main_001568_t1	156	2966	+	2184.000000000007	626.9999999999995	1166.6666666666656	336.33333333333314	0.0	5.0	0	0
trachelipus_main_001570_t1	275	3085	+	2249.3333333333358	561.6666666666663	1159.3333333333326	289.66666666666686	0.0	1.0	0.0	1.0
trachelipus_main_001572_t1	230	2815	+	2067.3333333333417	518.6666666666646	1212.6666666666656	317.3333333333336	4.0	13.0	4.0	13.0
trachelipus_main_001573_t1	71	2878	+	2230.3333333333394	577.6666666666654	602.3333333333337	165.6666666666666	1.0	3.0	1.0	3.0
trachelipus_main_001574_t1	113	2890	+	2156.3333333333426	621.6666666666663	21.333333333333332	2.6666666666666665	0	0	0	0
trachelipus_main_001575_t1	112	2892	+	2170.666666666672	610.3333333333337	171.66666666666666	50.33333333333334	0	0	0	0
trachelipus_main_001577_t1	284	2770	+	1956.6666666666758	530.3333333333318	209.6666666666665	54.333333333333385	0	0	0	0
trachelipus_main_001581_t1	53	2854	+	2209.333333333337	592.6666666666667	802.6666666666654	214.33333333333366	0	0	0	0
trachelipus_main_001583_t1	48	2843	+	2215.6666666666706	580.3333333333329	361.33333333333337	103.66666666666667	0	0	0	0
trachelipus_main_001584_t1	150	2945	+	2204.0000000000045	591.9999999999993	199.33333333333334	58.666666666666686	0	0	0	0
trachelipus_main_001585_t1	175	2970	+	2215.3333333333394	580.6666666666661	69.66666666666664	20.333333333333336	0	0	0	0
trachelipus_main_001588_t1	454	3243	+	2187.333333333335	602.666666666667	231.66666666666666	62.33333333333334	0	0	0	0
trachelipus_main_001591_t1	460	3228	+	2145.6666666666733	623.3333333333327	326.99999999999994	104.99999999999997	0	0	0	0
trachelipus_main_001592_t1	208	2220	+	1665.000000000008	347.9999999999992	213.66666666666654	41.333333333333336	5.0	0.0	5.0	0.0
trachelipus_main_001593_t1	62	2851	+	2165.333333333339	624.6666666666665	603.3333333333336	170.66666666666666	0	0	0	0
trachelipus_main_001598_t1	168	2948	+	2189.000000000004	591.9999999999998	788.6666666666655	231.33333333333377	0	0	0	0
trachelipus_main_001599_t1	505	2658	+	1687.6666666666717	466.3333333333317	9.666666666666666	2.333333333333333	0	0	0	0
trachelipus_main_001600_t1	84	2867	+	2145.0000000000055	639.0000000000007	106.00000000000001	31.99999999999999	0	0	0	0
trachelipus_main_001606_t1	64	2841	+	2141.333333333338	636.6666666666664	2141.333333333338	636.6666666666664	0	0	0	0
trachelipus_main_001607_t1	33	2810	+	2199.333333333337	578.6666666666658	457.0000000000004	118.99999999999989	0	0	0	0
trachelipus_main_001608_t1	78	2855	+	2184.0000000000045	594.0000000000002	2184.0000000000045	594.0000000000002	0	0	0	0
trachelipus_main_001609_t1	257	2899	+	2037.6666666666754	605.3333333333314	248.99999999999983	74.99999999999999	0	0	0	0
trachelipus_main_001613_t1	183	2777	+	2054.3333333333426	540.666666666665	0	0	0	0	0	0
trachelipus_main_001614_t1	73	2844	+	2161.666666666672	610.3333333333336	233.66666666666654	69.33333333333336	0	0	0	0
trachelipus_main_001615_t1	76	2847	+	2197.0000000000077	574.9999999999985	580.6666666666666	148.33333333333337	0	0	0	0
trachelipus_main_001617_t1	169	2940	+	2170.3333333333394	601.6666666666664	1632.333333333337	452.66666666666526	1.0	5.0	1.0	5.0
trachelipus_main_001619_t1	154	2925	+	2223.0000000000077	548.9999999999976	217.99999999999991	55.000000000000014	0	0	0	0
trachelipus_main_001620_t1	454	3225	+	2157.6666666666706	614.3333333333335	104.33333333333336	33.66666666666667	0	0	0	0
trachelipus_main_001622_t1	68	2836	+	2182.666666666673	586.3333333333327	39.333333333333336	8.666666666666666	0	0	0	0
trachelipus_main_001623_t1	20	2788	+	2163.3333333333394	605.6666666666667	352.3333333333334	94.66666666666661	0.0	2.0	0	0
trachelipus_main_001624_t1	137	2878	+	2120.33333333334	621.6666666666666	107.66666666666666	30.33333333333333	0.0	1.0	0	0
trachelipus_main_001627_t1	256	3021	+	2175.3333333333367	590.6666666666678	1095.6666666666654	296.3333333333332	4.0	0.0	0	0
trachelipus_main_001628_t1	143	2767	+	2070.0000000000086	555.0	1553.0000000000068	417.999999999998	0	0	0	0
trachelipus_main_001629_t1	107	2869	+	2170.3333333333403	592.6666666666654	2170.3333333333403	592.6666666666654	0	0	0	0
trachelipus_main_001630_t1	136	2898	+	2167.666666666672	595.3333333333331	192.6666666666666	53.33333333333336	0	0	0	0
trachelipus_main_001631_t1	926	3307	+	1826.000000000005	555.9999999999987	9.0	3.0	0	0	0	0
trachelipus_main_001634_t1	69	2828	+	2152.6666666666706	607.3333333333335	2152.6666666666706	607.3333333333335	0	0	0	0
trachelipus_main_001636_t1	325	3084	+	2169.333333333341	590.666666666666	483.00000000000057	131.99999999999994	0	0	0	0
trachelipus_main_001637_t1	2623	4491	+	1457.0000000000016	411.99999999999903	0	0	0	0	0	0
trachelipus_main_001639_t1	72	2828	+	2190.666666666676	566.3333333333308	131.33333333333337	24.666666666666657	0	0	0	0
trachelipus_main_001640_t1	257	3013	+	2197.3333333333376	559.6666666666662	1801.000000000008	469.999999999998	0	0	0	0
trachelipus_main_001641_t1	103	2859	+	2149.666666666672	607.3333333333326	742.9999999999995	205.00000000000017	0.0	1.0	0.0	1.0
trachelipus_main_001642_t1	278	3034	+	2120.000000000005	637.0000000000007	1671.6666666666708	482.33333333333184	0	0	0	0
trachelipus_main_001644_t1	124	2721	+	1967.0000000000036	630.9999999999998	108.66666666666667	38.333333333333336	0	0	0	0
trachelipus_main_001646_t1	44	2797	+	2168.0000000000086	585.9999999999994	92.33333333333334	24.666666666666664	0	0	0	0
trachelipus_main_001647_t1	51	2804	+	2200.6666666666715	553.333333333332	81.0	20.999999999999996	0	0	0	0
trachelipus_main_001648_t1	98	2851	+	2165.333333333336	588.6666666666669	2.6666666666666665	0.3333333333333333	0	0	0	0
trachelipus_main_001651_t1	68	2821	+	2150.6666666666715	603.3333333333338	236.6666666666665	60.33333333333337	0	0	0	0
trachelipus_main_001652_t1	547	2094	+	1217.3333333333342	330.6666666666661	252.6666666666665	68.33333333333336	0.0	3.0	0	0
trachelipus_main_001654_t1	112	2862	+	2173.3333333333435	577.6666666666658	160.00000000000006	40.999999999999986	0	0	0	0
trachelipus_main_001655_t1	665	3415	+	2187.6666666666724	563.3333333333319	101.00000000000003	27.99999999999999	0	0	0	0
trachelipus_main_001656_t1	64	2811	+	2122.0000000000064	626.0000000000007	84.33333333333333	23.666666666666668	0	0	0	0
trachelipus_main_001657_t1	193	2940	+	2189.0000000000077	558.9999999999981	1584.333333333338	392.6666666666656	0	0	0	0
trachelipus_main_001659_t1	502	3249	+	2185.3333333333403	562.6666666666652	115.00000000000004	28.999999999999993	0	0	0	0
trachelipus_main_001660_t1	45	2774	+	2154.000000000007	575.9999999999987	639.0	183.0000000000001	2.0	1.0	0	0
trachelipus_main_001662_t1	250	2994	+	2135.333333333338	609.6666666666662	1336.0000000000002	380.0	1.0	25.0	0	0
trachelipus_main_001663_t1	278	3022	+	2118.333333333338	626.6666666666671	167.33333333333331	48.66666666666668	0	0	0	0
trachelipus_main_001664_t1	52	2742	+	2163.0000000000077	527.9999999999986	353.0000000000001	111.99999999999997	0	0	0	0
trachelipus_main_001666_t1	292	2994	+	2083.0000000000064	619.9999999999993	0	0	0	0	0	0
trachelipus_main_001668_t1	118	2856	+	2175.666666666669	563.333333333333	1433.3333333333364	375.66666666666544	0	0	0	0
trachelipus_main_001670_t1	38	2776	+	2140.6666666666706	598.3333333333331	1624.0000000000023	457.9999999999991	0	0	0	0
trachelipus_main_001671_t1	151	2889	+	2137.0000000000073	602.0000000000006	624.6666666666663	158.33333333333346	0	0	0	0
trachelipus_main_001673_t1	216	2954	+	2198.000000000006	540.9999999999981	163.99999999999997	39.99999999999999	0	0	0	0
trachelipus_main_001677_t1	44	2779	+	2169.333333333343	566.6666666666649	1557.6666666666692	416.3333333333324	0	0	0	0
trachelipus_main_001678_t1	136	2871	+	2202.0000000000045	533.9999999999985	665.9999999999997	165.00000000000014	0	0	0	0
trachelipus_main_001679_t1	45	2720	+	2119.0000000000077	556.9999999999986	14.666666666666664	3.3333333333333335	0	0	0	0
trachelipus_main_001682_t1	192	2924	+	2151.6666666666692	581.3333333333331	76.33333333333333	19.666666666666668	0	0	0	0
trachelipus_main_001684_t1	194	2884	+	2104.666666666671	586.333333333333	160.66666666666657	55.33333333333336	0	0	0	0
trachelipus_main_001685_t1	245	2977	+	2137.0000000000077	595.999999999999	194.33333333333326	51.66666666666668	0	0	0	0
trachelipus_main_001686_t1	932	2446	+	1204.9999999999995	310.0000000000001	0	0	0	0	0	0
trachelipus_main_001687_t1	5105	7837	+	2222.0000000000077	510.9999999999961	389.666666666667	78.3333333333333	0	0	0	0
trachelipus_main_001688_t1	145	2850	+	2090.3333333333394	615.6666666666663	2090.3333333333394	615.6666666666663	0	0	0	0
trachelipus_main_001690_t1	419	2728	+	1831.000000000007	478.999999999998	538.3333333333339	151.66666666666677	0	0	0	0
trachelipus_main_001692_t1	104	2830	+	2111.0000000000073	615.9999999999999	425.33333333333354	135.6666666666666	0	0	0	0
trachelipus_main_001693_t1	289	2289	+	1564.6666666666706	436.333333333332	0	0	0	0	0	0
trachelipus_main_001694_t1	52	2775	+	2082.6666666666747	641.3333333333325	333.0	113.99999999999994	0	0	0	0
trachelipus_main_001695_t1	42	2765	+	2191.0000000000086	532.9999999999981	284.0	78.99999999999993	0	0	0	0
trachelipus_main_001696_t1	109	2832	+	2124.000000000006	599.9999999999995	914.666666666665	267.33333333333377	0	0	0	0
trachelipus_main_001701_t1	175	1728	+	1216.666666666666	337.3333333333332	782.3333333333328	216.66666666666683	0.0	4.0	0.0	4.0
trachelipus_main_001703_t1	444	3161	+	2102.33333333334	615.6666666666677	1019.3333333333312	315.66666666666646	0	0	0	0
trachelipus_main_001708_t1	178	2889	+	2034.3333333333385	677.6666666666678	38.666666666666664	9.333333333333332	0	0	0	0
trachelipus_main_001711_t1	105	2813	+	2112.000000000005	596.9999999999995	752.6666666666661	210.3333333333336	0	0	0	0
trachelipus_main_001712_t1	83	1339	+	1008.999999999998	248.00000000000048	105.33333333333334	29.66666666666666	0	0	0	0
trachelipus_main_001714_t1	331	3039	+	2125.666666666674	583.3333333333323	500.00000000000057	141.99999999999991	0	0	0	0
trachelipus_main_001718_t1	104	2809	+	2092.66666666667	613.3333333333333	589.0000000000003	179.00000000000009	0	0	0	0
trachelipus_main_001720_t1	27	2729	+	2101.3333333333376	601.6666666666669	525.0000000000005	159.00000000000023	0.0	4.0	0.0	4.0
trachelipus_main_001723_t1	80	2701	+	2094.333333333341	527.6666666666647	350.6666666666669	90.33333333333326	0	0	0	0
trachelipus_main_001725_t1	1519	4221	+	2101.000000000009	601.9999999999989	1544.000000000003	456.999999999999	15.0	26.0	15.0	26.0
trachelipus_main_001727_t1	167	2866	+	2204.6666666666756	495.33333333333013	129.3333333333334	32.66666666666665	0	0	0	0
trachelipus_main_001728_t1	178	2877	+	2090.0000000000073	610.0000000000001	279.33333333333326	80.66666666666669	0	0	0	0
trachelipus_main_001730_t1	166	2865	+	2113.3333333333394	586.6666666666663	1541.6666666666692	435.33333333333223	0.0	2.0	0	0
trachelipus_main_001731_t1	149	2818	+	2123.6666666666733	546.3333333333321	195.66666666666666	53.33333333333334	0	0	0	0
trachelipus_main_001732_t1	114	2239	+	1711.666666666673	412.3333333333318	71.33333333333331	24.666666666666668	0	0	0	0
trachelipus_main_001733_t1	216	2912	+	2124.0000000000055	572.9999999999995	291.33333333333326	86.66666666666667	0	0	0	0
trachelipus_main_001734_t1	589	3285	+	2086.000000000012	610.9999999999999	538.666666666667	151.33333333333343	0	0	0	0
trachelipus_main_001736_t1	6	2699	+	2154.666666666677	539.333333333331	2154.666666666677	539.333333333331	6.0	13.0	6.0	13.0
trachelipus_main_001739_t1	506	2812	+	1782.6666666666733	524.333333333332	118.33333333333337	28.666666666666657	0	0	0	0
trachelipus_main_001740_t1	434	3127	+	2105.333333333342	588.6666666666667	527.6666666666672	141.3333333333332	1.0	0.0	0	0
trachelipus_main_001744_t1	81	2762	+	2098.333333333338	583.6666666666665	69.33333333333333	14.66666666666667	0	0	0	0
trachelipus_main_001745_t1	162	2852	+	2114.6666666666724	576.3333333333325	543.6666666666669	134.3333333333334	0	0	0	0
trachelipus_main_001746_t1	1338	4028	+	2144.6666666666742	546.3333333333321	230.33333333333326	66.66666666666667	0	0	0	0
trachelipus_main_001748_t1	95	2782	+	2116.666666666673	571.333333333333	117.33333333333337	26.66666666666666	0	0	0	0
trachelipus_main_001749_t1	240	2291	+	1590.6666666666717	461.3333333333319	1264.3333333333348	379.66666666666595	0	0	0	0
trachelipus_main_001750_t1	194	2881	+	2134.333333333342	553.6666666666647	385.3333333333335	100.66666666666663	0	0	0	0
trachelipus_main_001752_t1	239	2926	+	2144.3333333333417	543.6666666666646	0	0	0	0	0	0
trachelipus_main_001754_t1	74	2758	+	2120.33333333334	564.6666666666658	1918.6666666666738	505.3333333333314	0	0	0	0
trachelipus_main_001756_t1	194	2878	+	2142.0000000000073	542.9999999999986	115.6666666666667	31.333333333333314	0	0	0	0
trachelipus_main_001758_t1	156	2840	+	2087.3333333333417	597.6666666666665	920.6666666666652	255.33333333333374	5.0	7.0	5.0	7.0
trachelipus_main_001760_t1	76	2737	+	2142.666666666673	518.333333333331	1349.333333333334	312.66666666666663	13.5	15.5	0	0
trachelipus_main_001764_t1	284	2962	+	2129.666666666672	549.3333333333323	298.6666666666666	79.33333333333333	0.0	1.0	0	0
trachelipus_main_001766_t1	169	2847	+	2060.333333333344	618.6666666666664	826.6666666666658	247.33333333333383	0	0	0	0
trachelipus_main_001767_t1	161	2839	+	2106.666666666672	572.3333333333327	146.66666666666666	42.33333333333335	0	0	0	0
trachelipus_main_001769_t1	62	2737	+	2095.666666666673	580.3333333333328	0	0	0	0	0	0
trachelipus_main_001771_t1	156	2828	+	2137.000000000007	535.9999999999984	614.3333333333337	150.66666666666657	0	0	0	0
trachelipus_main_001772_t1	250	2925	+	2116.000000000007	559.9999999999985	0	0	0	0	0	0
trachelipus_main_001773_t1	43	2715	+	2142.3333333333408	530.6666666666645	2136.6666666666742	530.3333333333311	13.0	21.0	13.0	21.0
trachelipus_main_001775_t1	208	2844	+	2117.333333333341	519.6666666666648	789.9999999999992	200.00000000000017	2.0	1.0	0	0
trachelipus_main_001778_t1	290	2962	+	2143.0000000000064	529.9999999999984	82.66666666666667	19.333333333333332	0	0	0	0
trachelipus_main_001779_t1	287	2926	+	2085.00000000001	554.9999999999998	25.666666666666668	4.333333333333333	0	0	0	0
trachelipus_main_001782_t1	208	2871	+	2159.3333333333417	504.6666666666639	690.6666666666661	164.33333333333348	0	0	0	0
trachelipus_main_001783_t1	6	2633	+	2063.333333333338	564.6666666666655	594.0	168.00000000000006	0	0	0	0
trachelipus_main_001784_t1	44	2704	+	2071.0000000000045	590.0000000000007	1764.666666666673	515.3333333333318	0	0	0	0
trachelipus_main_001786_t1	22	1869	+	1443.6666666666688	404.3333333333325	45.66666666666666	14.333333333333336	0	0	0	0
trachelipus_main_001787_t1	45	2702	+	2084.3333333333417	573.6666666666658	2.3333333333333335	0.6666666666666666	0	0	0	0
trachelipus_main_001788_t1	55	2712	+	2080.3333333333417	577.6666666666664	1631.3333333333383	459.6666666666652	0	0	0	0
trachelipus_main_001791_t1	355	3012	+	2099.0000000000073	558.9999999999994	797.6666666666658	207.33333333333357	0	0	0	0
trachelipus_main_001792_t1	64	2721	+	2092.6666666666724	565.3333333333329	0	0	0	0	0	0
trachelipus_main_001793_t1	1434	4091	+	2144.000000000003	513.999999999999	2124.6666666666706	509.3333333333319	17.0	16.0	17.0	16.0
trachelipus_main_001794_t1	94	2748	+	2073.3333333333426	581.6666666666662	78.66666666666667	20.333333333333332	0	0	0	0
trachelipus_main_001796_t1	68	2722	+	2126.6666666666733	528.3333333333316	199.99999999999994	49.000000000000014	0	0	0	0
trachelipus_main_001797_t1	206	2860	+	2079.33333333334	575.6666666666658	660.6666666666665	197.33333333333354	0	0	0	0
trachelipus_main_001799_t1	80	2734	+	2114.000000000009	540.9999999999986	395.0	84.99999999999999	0	0	0	0
trachelipus_main_001800_t1	214	2868	+	2032.6666666666695	622.3333333333334	0	0	0	0	0	0
trachelipus_main_001803_t1	58	2709	+	2099.333333333341	552.6666666666657	198.3333333333333	50.66666666666668	0	0	0	0
trachelipus_main_001804_t1	52	2700	+	2109.0000000000077	539.9999999999985	1648.0000000000055	430.99999999999847	0	0	0	0
trachelipus_main_001805_t1	142	2790	+	2087.666666666673	561.3333333333326	830.6666666666653	222.33333333333366	6.0	3.0	0	0
trachelipus_main_001808_t1	50	2695	+	2074.3333333333408	571.6666666666664	10.0	2.0	0	0	0	0
trachelipus_main_001809_t1	99	2744	+	2111.33333333334	534.666666666665	331.33333333333354	97.66666666666659	0	0	0	0
trachelipus_main_001810_t1	53	2656	+	2035.3333333333437	568.6666666666645	32.00000000000001	6.999999999999998	0	0	0	0
trachelipus_main_001812_t1	23	2665	+	2038.6666666666752	604.3333333333342	228.3333333333332	56.66666666666669	0	0	0	0
trachelipus_main_001817_t1	94	2304	+	1723.6666666666715	487.33333333333167	152.66666666666669	48.33333333333334	0	0	0	0
trachelipus_main_001818_t1	168	2576	+	1874.6666666666708	534.3333333333328	104.6666666666667	30.333333333333325	0	0	0	0
trachelipus_main_001821_t1	25	2274	+	1821.0000000000082	428.999999999998	123.0	27.0	4.0	1.0	4.0	1.0
trachelipus_main_001826_t1	70	2706	+	2104.666666666672	532.3333333333321	1469.666666666669	372.33333333333275	0	0	0	0
trachelipus_main_001829_t1	193	2829	+	2067.6666666666756	569.3333333333328	113.00000000000003	36.99999999999999	0	0	0	0
trachelipus_main_001833_t1	21	2654	+	2029.0000000000057	604.9999999999998	696.9999999999997	212.00000000000017	1.0	3.0	1.0	3.0
trachelipus_main_001834_t1	156	2744	+	2035.0000000000089	553.9999999999977	1745.0000000000045	483.9999999999984	0	0	0	0
trachelipus_main_001835_t1	468	2669	+	1711.6666666666738	490.33333333333115	104.33333333333336	30.66666666666666	0	0	0	0
trachelipus_main_001836_t1	133	2763	+	2035.6666666666695	595.3333333333331	272.9999999999999	81.00000000000001	0	0	0	0
trachelipus_main_001838_t1	24	2654	+	2067.666666666676	563.3333333333318	0	0	0	0	0	0
trachelipus_main_001839_t1	184	2814	+	2035.3333333333383	595.6666666666663	69.0	21.0	0	0	0	0
trachelipus_main_001841_t1	273	2903	+	2049.6666666666747	581.3333333333331	159.3333333333333	47.66666666666669	0	0	0	0
trachelipus_main_001842_t1	253	2547	+	1821.6666666666733	473.3333333333315	93.00000000000001	23.999999999999996	0	0	0	0
trachelipus_main_001847_t1	44	2668	+	2044.0000000000095	581.0	84.66666666666669	26.333333333333325	0	0	0	0
trachelipus_main_001848_t1	195	2819	+	2056.3333333333417	568.6666666666655	112.66666666666667	37.33333333333333	0	0	0	0
trachelipus_main_001851_t1	66	2687	+	2093.0000000000095	528.9999999999982	252.3333333333333	65.66666666666669	0	0	0	0
trachelipus_main_001852_t1	276	2897	+	2041.3333333333392	580.6666666666667	48.0	14.999999999999998	0	0	0	0
trachelipus_main_001853_t1	96	2414	+	1828.6666666666708	490.33333333333223	0	0	0	0	0	0
trachelipus_main_001854_t1	154	2628	+	1940.6666666666745	534.3333333333319	156.66666666666669	47.33333333333332	0	0	0	0
trachelipus_main_001856_t1	96	2714	+	2059.0000000000077	559.9999999999985	277.9999999999999	82.00000000000001	0	0	0	0
trachelipus_main_001857_t1	78	2696	+	2054.3333333333458	564.666666666665	386.3333333333335	108.66666666666659	0	0	0	0
trachelipus_main_001860_t1	12	2627	+	2093.000000000008	522.999999999998	13.333333333333332	4.666666666666666	0	0	0	0
trachelipus_main_001865_t1	91	2703	+	2048.0000000000055	564.9999999999998	437.3333333333337	129.66666666666657	0	0	0	0
trachelipus_main_001866_t1	109	2721	+	2008.6666666666754	604.333333333333	556.0000000000005	167.00000000000009	0	0	0	0
trachelipus_main_001868_t1	234	2798	+	1970.0000000000068	594.9999999999995	843.6666666666656	245.3333333333337	0	0	0	0
trachelipus_main_001869_t1	1269	3848	+	2018.3333333333408	561.6666666666654	0	0	0	0	0	0
trachelipus_main_001870_t1	445	2610	+	1716.0000000000066	449.99999999999824	9.333333333333334	2.6666666666666665	0	0	0	0
trachelipus_main_001872_t1	129	2735	+	2096.0000000000105	510.99999999999716	1752.0000000000075	431.9999999999982	0	0	0	0
trachelipus_main_001876_t1	336	2915	+	2020.0000000000095	559.9999999999991	138.6666666666667	38.33333333333333	0	0	0	0
trachelipus_main_001879_t1	142	2637	+	1927.3333333333396	568.6666666666661	82.33333333333334	28.666666666666664	0	0	0	0
trachelipus_main_001880_t1	155	2755	+	2022.666666666672	578.3333333333328	1273.333333333333	367.66666666666646	0	0	0	0
trachelipus_main_001881_t1	46	2637	+	2029.6666666666752	562.333333333333	140.00000000000003	36.99999999999999	0	0	0	0
trachelipus_main_001883_t1	105	2702	+	2010.3333333333433	587.6666666666661	613.0	170.00000000000014	2.0	2.0	0	0
trachelipus_main_001885_t1	143	2740	+	2019.6666666666742	578.3333333333326	0	0	0	0	0	0
trachelipus_main_001886_t1	708	3305	+	2017.33333333334	580.6666666666666	1971.0000000000064	569.9999999999997	0	0	0	0
trachelipus_main_001887_t1	91	2685	+	2049.666666666675	545.3333333333314	208.33333333333331	58.66666666666667	0	0	0	0
trachelipus_main_001894_t1	167	2659	+	2007.3333333333453	485.66666666666373	27.333333333333332	8.666666666666668	0	0	0	0
trachelipus_main_001895_t1	69	2657	+	2049.3333333333408	539.6666666666649	2038.6666666666742	538.3333333333316	0	0	0	0
trachelipus_main_001897_t1	62	2650	+	2023.6666666666717	565.3333333333323	527.6666666666672	159.33333333333317	0	0	0	0
trachelipus_main_001898_t1	573	3149	+	2036.0000000000064	540.999999999999	118.33333333333336	40.666666666666664	6.0	1.0	6.0	1.0
trachelipus_main_001901_t1	59	2644	+	2050.6666666666742	535.3333333333323	136.0	38.000000000000014	0	0	0	0
trachelipus_main_001904_t1	175	2748	+	2008.0000000000075	562.9999999999998	1252.6666666666677	352.33333333333286	0.0	7.0	0.0	7.0
trachelipus_main_001907_t1	331	2856	+	1960.333333333338	565.6666666666655	206.66666666666666	54.333333333333336	0.0	5.0	0	0
trachelipus_main_001909_t1	40	2616	+	2052.6666666666774	524.3333333333309	0	0	0	0	0	0
trachelipus_main_001910_t1	4	2580	+	1967.0000000000086	610.0000000000009	528.3333333333337	164.66666666666677	0	0	0	0
trachelipus_main_001912_t1	564	3008	+	1885.0000000000061	559.9999999999992	386.33333333333354	117.66666666666659	0	0	0	0
trachelipus_main_001913_t1	594	2924	+	1823.666666666675	507.33333333333087	323.6666666666665	81.3333333333334	2.5	2.5	2.5	2.5
trachelipus_main_001919_t1	12	2582	+	2038.6666666666777	532.3333333333314	149.66666666666663	33.33333333333333	0	0	0	0
trachelipus_main_001921_t1	42	2609	+	2004.0000000000089	563.9999999999986	149.0	46.000000000000014	0	0	0	0
trachelipus_main_001923_t1	174	2741	+	2040.6666666666756	527.3333333333318	998.333333333331	264.666666666667	0	0	0	0
trachelipus_main_001924_t1	280	2847	+	1948.6666666666727	619.3333333333331	188.66666666666654	66.33333333333337	0	0	0	0
trachelipus_main_001928_t1	46	2610	+	1993.666666666675	571.3333333333327	934.3333333333317	274.6666666666668	0	0	0	0
trachelipus_main_001929_t1	141	2702	+	2004.0000000000075	557.999999999998	199.33333333333326	52.666666666666686	0	0	0	0
trachelipus_main_001930_t1	50	2611	+	2005.333333333342	556.666666666666	249.33333333333314	68.66666666666669	0	0	0	0
trachelipus_main_001931_t1	100	2661	+	1974.0000000000077	587.9999999999997	1540.333333333337	463.66666666666526	0	0	0	0
trachelipus_main_001932_t1	110	2671	+	2040.333333333344	521.6666666666645	257.33333333333314	57.66666666666671	0	0	0	0
trachelipus_main_001933_t1	227	2785	+	2002.6666666666758	556.333333333332	362.00000000000017	93.99999999999997	0	0	0	0
trachelipus_main_001934_t1	109	2664	+	2038.666666666676	517.3333333333311	585.6666666666666	152.33333333333337	0	0	0	0
trachelipus_main_001936_t1	218	2773	+	2048.0000000000095	507.99999999999744	880.9999999999981	214.0000000000005	0	0	0	0
trachelipus_main_001944_t1	460	1995	+	1189.6666666666667	310.3333333333333	0	0	0	0	0	0
trachelipus_main_001947_t1	58	2607	+	2042.0000000000095	507.99999999999784	1392.3333333333342	350.66666666666634	1.0	18.0	1.0	18.0
trachelipus_main_001948_t1	123	2624	+	1989.0000000000114	512.9999999999969	1258.9999999999998	324.9999999999998	0	0	0	0
trachelipus_main_001951_t1	252	2798	+	1972.666666666675	574.3333333333328	1196.3333333333321	342.6666666666664	10.0	7.0	10.0	7.0
trachelipus_main_001952_t1	135	1562	+	1145.9999999999993	282.00000000000017	0	0	0	0	0	0
trachelipus_main_001953_t1	312	2711	+	1882.3333333333403	517.6666666666649	137.66666666666666	42.33333333333334	0	0	0	0
trachelipus_main_001954_t1	94	2637	+	2050.6666666666783	493.3333333333308	1688.3333333333412	405.66666666666515	0	0	0	0
trachelipus_main_001956_t1	69	2612	+	2016.6666666666767	527.3333333333314	0	0	0	0	0	0
trachelipus_main_001957_t1	137	2680	+	2002.6666666666742	541.3333333333322	486.0000000000003	135.0	0	0	0	0
trachelipus_main_001962_t1	35	2308	+	1801.0000000000073	472.999999999998	88.33333333333334	22.66666666666666	0	0	0	0
trachelipus_main_001963_t1	178	2715	+	2019.0000000000093	518.9999999999977	359.00000000000017	90.99999999999996	0	0	0	0
trachelipus_main_001965_t1	48	2588	+	2016.6666666666747	524.3333333333316	1895.6666666666745	495.33333333333144	0.0	1.0	0.0	1.0
trachelipus_main_001972_t1	56	2596	+	2006.333333333342	534.666666666665	97.0	25.999999999999993	0	0	0	0
trachelipus_main_001976_t1	66	2603	+	1964.0000000000086	573.999999999998	1297.9999999999989	382.0	0	0	0	0
trachelipus_main_001977_t1	68	2605	+	2011.3333333333403	526.6666666666652	1185.3333333333335	326.6666666666665	0	0	0	0
trachelipus_main_001978_t1	118	2655	+	1991.0000000000064	546.9999999999994	333.6666666666667	98.33333333333324	0	0	0	0
trachelipus_main_001982_t1	850	2535	+	1366.3333333333353	319.66666666666623	200.33333333333323	45.666666666666686	1.0	1.0	0	0
trachelipus_main_001983_t1	104	2638	+	1993.000000000008	541.9999999999982	1409.6666666666674	372.3333333333329	0	0	0	0
trachelipus_main_001984_t1	188	2722	+	1979.6666666666756	555.333333333331	269.6666666666666	81.33333333333333	0	0	0	0
trachelipus_main_001985_t1	127	2661	+	1966.3333333333428	568.6666666666652	207.33333333333323	50.66666666666667	0	0	0	0
trachelipus_main_001992_t1	77	2605	+	1993.6666666666756	535.3333333333316	426.00000000000034	125.99999999999987	0	0	0	0
trachelipus_main_001996_t1	102	2627	+	1955.0000000000084	570.9999999999998	967.3333333333313	289.66666666666686	0	0	0	0
trachelipus_main_002000_t1	791	3310	+	1987.0000000000073	532.9999999999985	1573.0000000000034	424.9999999999991	0	0	0	0
trachelipus_main_002008_t1	276	2552	+	1759.0000000000068	517.9999999999982	327.3333333333333	92.66666666666663	0	0	0	0
trachelipus_main_002011_t1	42	2555	+	2016.3333333333435	497.6666666666644	748.9999999999989	193.00000000000028	0	0	0	0
trachelipus_main_002014_t1	72	2582	+	2004.00000000001	506.99999999999784	1542.333333333338	395.66666666666526	0	0	0	0
trachelipus_main_002015_t1	94	2604	+	1961.3333333333396	549.6666666666658	987.6666666666646	293.3333333333334	0	0	0	0
trachelipus_main_002016_t1	106	2616	+	1986.3333333333424	524.6666666666645	39.666666666666664	8.333333333333332	0	0	0	0
trachelipus_main_002017_t1	225	2618	+	1915.3333333333414	478.66666666666464	428.33333333333366	120.66666666666659	1.0	4.0	0	0
trachelipus_main_002020_t1	38	2548	+	1995.0000000000055	515.999999999999	1390.666666666669	367.3333333333327	4.0	12.0	0	0
trachelipus_main_002022_t1	33	2540	+	1981.666666666676	526.3333333333312	64.99999999999999	19.000000000000004	0	0	0	0
trachelipus_main_002023_t1	177	2684	+	1988.6666666666742	519.3333333333317	157.66666666666669	43.33333333333335	0	0	0	0
trachelipus_main_002024_t1	93	2600	+	1968.3333333333408	539.6666666666654	76.33333333333333	28.666666666666664	0	0	0	0
trachelipus_main_002025_t1	93	2600	+	2001.0000000000066	506.99999999999824	1977.3333333333399	500.6666666666649	0	0	0	0
trachelipus_main_002027_t1	123	2630	+	1956.000000000009	551.9999999999992	631.3333333333329	175.66666666666683	0	0	0	0
trachelipus_main_002028_t1	395	2884	+	1951.000000000006	538.9999999999985	390.66666666666674	122.33333333333329	0.0	4.0	0	0
trachelipus_main_002030_t1	23	2530	+	1962.3333333333408	545.6666666666663	39.0	8.999999999999998	0	0	0	0
trachelipus_main_002033_t1	255	2354	+	1648.3333333333374	451.66666666666544	250.66666666666663	73.33333333333334	0	0	0	0
trachelipus_main_002035_t1	38	2536	+	2000.000000000011	498.999999999997	69.0	18.000000000000004	0	0	0	0
trachelipus_main_002037_t1	936	2585	+	1349.3333333333353	300.6666666666666	1293.333333333335	290.66666666666686	4.0	17.0	0	0
trachelipus_main_002038_t1	212	2710	+	1962.000000000006	536.9999999999991	1461.3333333333355	407.66666666666595	0	0	0	0
trachelipus_main_002039_t1	232	2730	+	1950.0000000000066	548.9999999999987	76.0	22.999999999999996	0	0	0	0
trachelipus_main_002040_t1	135	2633	+	1999.0000000000075	490.9999999999989	596.6666666666669	153.33333333333337	0	0	0	0
trachelipus_main_002042_t1	1302	3800	+	1983.6666666666752	515.3333333333316	813.999999999999	230.0000000000004	0	0	0	0
trachelipus_main_002044_t1	370	2865	+	1893.000000000006	603.0000000000005	0	0	0	0	0	0
trachelipus_main_002049_t1	409	2859	+	1932.0000000000102	518.9999999999974	180.0	45.0	0	0	0	0
trachelipus_main_002054_t1	135	2621	+	1892.6666666666713	594.3333333333328	244.66666666666657	79.33333333333331	0.0	2.0	0	0
trachelipus_main_002056_t1	690	3167	+	2016.33333333334	461.6666666666652	129.33333333333334	32.666666666666664	0	0	0	0
trachelipus_main_002057_t1	155	2641	+	1959.0000000000082	527.9999999999984	1122.3333333333326	299.6666666666665	0	0	0	0
trachelipus_main_002059_t1	302	2533	+	1760.000000000006	471.99999999999835	59.99999999999999	12.0	0	0	0	0
trachelipus_main_002063_t1	107	2587	+	1969.3333333333417	511.66666666666475	1969.3333333333417	511.66666666666475	0	0	0	0
trachelipus_main_002065_t1	298	2622	+	1813.0000000000032	511.9999999999989	137.66666666666666	42.33333333333334	0	0	0	0
trachelipus_main_002066_t1	159	2642	+	1952.3333333333387	531.6666666666656	1340.333333333333	351.66666666666646	8.0	5.0	8.0	5.0
trachelipus_main_002071_t1	89	2566	+	1933.0000000000043	544.9999999999994	0	0	0	0	0	0
trachelipus_main_002072_t1	68	2545	+	1951.3333333333424	526.6666666666649	84.0	20.999999999999996	0	0	0	0
trachelipus_main_002074_t1	107	2584	+	1968.6666666666742	509.33333333333127	0	0	0	0	0	0
trachelipus_main_002075_t1	169	2646	+	1920.3333333333376	557.666666666666	793.9999999999994	238.00000000000026	0	0	0	0
trachelipus_main_002078_t1	181	2421	+	1755.3333333333383	485.6666666666654	4.666666666666666	1.3333333333333333	0	0	0	0
trachelipus_main_002079_t1	606	2732	+	1630.6666666666708	496.3333333333318	881.3333333333322	276.666666666667	0	0	0	0
trachelipus_main_002080_t1	186	2660	+	1955.3333333333414	519.6666666666646	595.0000000000001	158.00000000000006	0.0	2.0	0	0
trachelipus_main_002082_t1	637	2697	+	1613.0000000000043	447.9999999999988	667.6666666666663	196.33333333333354	4.0	1.0	4.0	1.0
trachelipus_main_002083_t1	175	2646	+	1951.333333333344	520.6666666666644	1706.0000000000068	453.99999999999807	0.0	2.0	0.0	2.0
trachelipus_main_002084_t1	65	2536	+	1929.6666666666752	542.3333333333313	321.99999999999994	83.00000000000003	0	0	0	0
trachelipus_main_002085_t1	118	2589	+	1954.333333333344	517.6666666666633	1083.6666666666629	284.333333333334	0	0	0	0
trachelipus_main_002087_t1	1071	3398	+	1828.666666666672	499.3333333333319	0	0	0	0	0	0
trachelipus_main_002090_t1	122	2557	+	1934.333333333342	501.6666666666644	36.66666666666667	11.333333333333334	0	0	0	0
trachelipus_main_002091_t1	33	2501	+	1905.6666666666736	563.3333333333327	62.33333333333333	15.666666666666666	0	0	0	0
trachelipus_main_002092_t1	127	2595	+	1945.6666666666733	523.333333333332	1162.6666666666674	304.333333333333	0	0	0	0
trachelipus_main_002093_t1	75	2543	+	1973.333333333341	495.6666666666648	0	0	0	0	0	0
trachelipus_main_002094_t1	53	2521	+	1960.3333333333421	508.6666666666643	1865.3333333333408	486.6666666666646	0	0	0	0
trachelipus_main_002095_t1	735	2468	+	1357.3333333333353	376.66666666666566	159.0	42.00000000000001	0	0	0	0
trachelipus_main_002097_t1	133	2598	+	1923.0000000000089	542.9999999999987	9.666666666666666	2.3333333333333335	0	0	0	0
trachelipus_main_002098_t1	940	3390	+	1869.0000000000052	581.9999999999997	0	0	0	0	0	0
trachelipus_main_002100_t1	167	2629	+	1940.3333333333403	522.6666666666649	259.33333333333326	73.66666666666663	0	0	0	0
trachelipus_main_002101_t1	4	2463	+	1999.6666666666779	460.3333333333313	55.333333333333314	7.666666666666663	0	0	0	0
trachelipus_main_002102_t1	83	2542	+	1942.6666666666752	517.3333333333311	178.99999999999994	43.0	0	0	0	0
trachelipus_main_002103_t1	145	2601	+	1951.0000000000073	505.999999999998	893.6666666666654	225.3333333333337	0	0	0	0
trachelipus_main_002105_t1	195	2654	+	1897.3333333333383	562.6666666666653	35.0	10.0	0	0	0	0
trachelipus_main_002107_t1	122	2581	+	1985.3333333333426	474.6666666666646	125.33333333333339	27.66666666666666	0	0	0	0
trachelipus_main_002109_t1	161	2617	+	1932.3333333333408	524.6666666666648	0	0	0	0	0	0
trachelipus_main_002111_t1	90	2543	+	1914.0000000000052	539.999999999999	471.3333333333338	137.6666666666666	0	0	0	0
trachelipus_main_002112_t1	154	2609	+	1936.3333333333396	517.6666666666652	1355.6666666666677	369.3333333333328	0	0	0	0
trachelipus_main_002113_t1	105	2495	+	1864.0000000000064	526.9999999999989	136.66666666666669	37.33333333333334	0	0	0	0
trachelipus_main_002114_t1	129	2582	+	1954.0000000000095	499.99999999999744	393.66666666666674	104.33333333333331	1.0	1.0	0	0
trachelipus_main_002117_t1	166	2517	+	1812.0000000000036	539.9999999999989	1015.6666666666647	298.33333333333354	0	0	0	0
trachelipus_main_002120_t1	37	2487	+	1920.000000000005	530.9999999999992	1825.6666666666708	508.3333333333321	0	0	0	0
trachelipus_main_002121_t1	157	2607	+	1969.6666666666804	481.3333333333299	103.00000000000003	25.99999999999999	0	0	0	0
trachelipus_main_002129_t1	67	2496	+	1873.000000000006	556.9999999999992	57.66666666666666	14.333333333333336	0	0	0	0
trachelipus_main_002135_t1	286	2730	+	1938.6666666666727	506.3333333333316	1297.3333333333342	340.6666666666659	0	0	0	0
trachelipus_main_002137_t1	45	2486	+	1922.0000000000082	519.9999999999981	1869.0000000000077	506.99999999999767	0	0	0	0
trachelipus_main_002138_t1	202	2574	+	1885.0000000000105	487.9999999999971	1020.6666666666633	251.33333333333417	0.0	12.0	0.0	12.0
trachelipus_main_002139_t1	130	2571	+	1923.6666666666754	518.3333333333309	1923.6666666666754	518.3333333333309	6.0	12.0	6.0	12.0
trachelipus_main_002142_t1	123	2561	+	1951.6666666666733	487.3333333333317	442.0000000000001	118.99999999999996	4.0	4.0	4.0	4.0
trachelipus_main_002143_t1	241	2679	+	1949.0000000000093	489.9999999999977	1429.6666666666683	352.33333333333303	3.0	1.0	0	0
trachelipus_main_002147_t1	157	2592	+	1940.6666666666738	495.3333333333317	1083.3333333333323	275.6666666666667	0.0	1.0	0	0
trachelipus_main_002148_t1	42	2477	+	1962.3333333333435	473.6666666666645	695.9999999999995	159.0	0	0	0	0
trachelipus_main_002149_t1	497	2908	+	1827.6666666666736	584.3333333333339	169.3333333333333	43.66666666666669	0	0	0	0
trachelipus_main_002150_t1	182	2455	+	1793.666666666673	480.3333333333315	202.33333333333331	58.666666666666664	0	0	0	0
trachelipus_main_002152_t1	67	2499	+	1928.333333333342	504.6666666666643	1904.333333333342	495.66666666666436	0	0	0	0
trachelipus_main_002155_t1	91	2523	+	1919.3333333333453	513.6666666666636	1513.3333333333374	403.66666666666515	0	0	0	0
trachelipus_main_002158_t1	81	2507	+	1936.0000000000098	490.99999999999727	275.6666666666666	66.33333333333336	0	0	0	0
trachelipus_main_002159_t1	176	1564	+	1085.6666666666658	303.33333333333326	701.0	196.00000000000009	0	0	0	0
trachelipus_main_002164_t1	155	2578	+	1937.0000000000068	486.99999999999847	935.6666666666656	243.33333333333354	1.0	2.0	0	0
trachelipus_main_002165_t1	213	2636	+	1893.0000000000084	530.9999999999986	638.9999999999995	180.00000000000017	0.0	1.0	0	0
trachelipus_main_002166_t1	79	2499	+	1949.6666666666736	471.3333333333317	542.0000000000005	120.99999999999986	0.0	1.0	0	0
trachelipus_main_002168_t1	113	2533	+	1923.0000000000068	497.999999999998	705.9999999999995	191.00000000000006	0	0	0	0
trachelipus_main_002169_t1	186	2606	+	1882.0000000000055	538.9999999999989	1875.0000000000055	536.9999999999989	9.0	18.0	9.0	18.0
trachelipus_main_002171_t1	72	2492	+	1937.0000000000043	483.9999999999991	0	0	0	0	0	0
trachelipus_main_002175_t1	116	2533	+	1934.3333333333405	483.6666666666649	1279.3333333333342	316.66666666666634	4.0	2.0	0	0
trachelipus_main_002176_t1	120	2537	+	1928.3333333333417	489.66666666666424	834.3333333333322	215.66666666666694	0	0	0	0
trachelipus_main_002178_t1	131	2548	+	1908.6666666666752	509.33333333333104	37.333333333333336	7.666666666666666	0	0	0	0
trachelipus_main_002179_t1	184	2598	+	1901.0000000000061	513.9999999999978	1748.3333333333378	471.66666666666515	0.0	1.0	0.0	1.0
trachelipus_main_002180_t1	197	2611	+	1850.0000000000052	564.999999999999	266.99999999999983	86.99999999999999	0	0	0	0
trachelipus_main_002181_t1	71	2488	+	1908.0000000000068	509.99999999999847	1217.6666666666667	333.33333333333314	0.0	1.0	0.0	1.0
trachelipus_main_002182_t1	182	2599	+	1911.666666666674	506.3333333333312	151.00000000000003	37.99999999999999	0	0	0	0
trachelipus_main_002183_t1	178	2592	+	1893.0000000000052	521.9999999999985	0	0	0	0	0	0
trachelipus_main_002187_t1	296	2404	+	1659.0000000000066	449.999999999998	310.33333333333354	79.66666666666659	0	0	0	0
trachelipus_main_002188_t1	85	2481	+	1885.6666666666742	511.33333333333115	216.99999999999997	65.0	0	0	0	0
trachelipus_main_002190_t1	21	2432	+	1876.0000000000077	535.9999999999985	267.99999999999983	68.00000000000004	0	0	0	0
trachelipus_main_002191_t1	252	2567	+	1769.3333333333387	546.6666666666653	534.6666666666672	170.33333333333334	0	0	0	0
trachelipus_main_002193_t1	68	2479	+	1938.000000000009	473.9999999999976	74.66666666666666	18.333333333333336	0	0	0	0
trachelipus_main_002196_t1	322	2730	+	1918.0000000000082	490.99999999999784	1068.9999999999984	269.00000000000045	0	0	0	0
trachelipus_main_002198_t1	116	2524	+	1903.0000000000061	505.99999999999795	445.3333333333334	115.66666666666664	5.0	3.0	5.0	3.0
trachelipus_main_002200_t1	67	2472	+	1867.3333333333383	538.6666666666653	18.0	3.0	0	0	0	0
trachelipus_main_002204_t1	4043	5248	-	959.3333333333313	246.66666666666717	0	0	0	0	0	0
trachelipus_main_002205_t1	38	2440	+	1864.3333333333385	538.666666666666	298.33333333333326	88.66666666666669	0	0	0	0
trachelipus_main_002206_t1	114	2501	+	1881.6666666666747	506.33333333333104	143.33333333333334	42.66666666666667	0	0	0	0
trachelipus_main_002207_t1	148	2550	+	1902.333333333342	500.6666666666642	165.33333333333331	38.66666666666666	0	0	0	0
trachelipus_main_002208_t1	234	2210	+	1558.000000000002	418.9999999999993	152.99999999999997	51.000000000000036	0	0	0	0
trachelipus_main_002211_t1	388	2451	+	1654.0000000000055	409.9999999999984	292.99999999999994	70.00000000000004	0	0	0	0
trachelipus_main_002214_t1	165	2540	+	1906.0000000000098	469.9999999999975	321.33333333333354	77.6666666666666	0	0	0	0
trachelipus_main_002215_t1	425	2824	+	1872.6666666666729	527.3333333333322	33.66666666666667	8.333333333333332	0	0	0	0
trachelipus_main_002216_t1	195	2591	+	1871.3333333333417	525.6666666666647	1871.3333333333417	525.6666666666647	1.0	13.0	1.0	13.0
trachelipus_main_002220_t1	107	2497	+	1897.6666666666758	493.333333333331	93.6666666666667	23.333333333333325	0	0	0	0
trachelipus_main_002221_t1	233	2623	+	1889.3333333333378	501.6666666666655	348.6666666666668	104.33333333333324	0	0	0	0
trachelipus_main_002224_t1	180	2408	+	1746.333333333341	482.6666666666646	298.33333333333326	82.66666666666664	0	0	0	0
trachelipus_main_002226_t1	151	2517	+	1833.66666666667	533.3333333333317	18.666666666666664	2.333333333333333	0	0	0	0
trachelipus_main_002227_t1	130	2520	+	1874.3333333333378	516.6666666666656	17.333333333333336	9.666666666666666	0	0	0	0
trachelipus_main_002229_t1	150	2537	+	1897.3333333333392	490.66666666666504	1631.0000000000045	423.99999999999875	0	0	0	0
trachelipus_main_002230_t1	272	2659	+	1875.333333333342	512.6666666666642	1113.333333333331	302.6666666666669	1.0	0.0	1.0	0.0
trachelipus_main_002231_t1	468	2792	+	1832.333333333342	492.66666666666424	389.00000000000017	120.99999999999991	1.0	0.0	0	0
trachelipus_main_002232_t1	208	2592	+	1896.3333333333387	488.6666666666653	405.666666666667	98.33333333333323	0.0	5.0	0.0	5.0
trachelipus_main_002233_t1	132	2516	+	1857.3333333333387	527.6666666666656	196.66666666666663	67.33333333333336	0	0	0	0
trachelipus_main_002235_t1	565	2949	+	1869.6666666666724	515.3333333333318	0	0	0	0	0	0
trachelipus_main_002237_t1	216	2480	+	1803.0000000000077	461.999999999998	1142.6666666666656	300.3333333333333	0	0	0	0
trachelipus_main_002240_t1	274	2352	+	1676.0000000000066	402.99999999999875	192.6666666666666	53.33333333333335	0	0	0	0
trachelipus_main_002246_t1	223	2601	+	1842.000000000007	536.9999999999983	130.00000000000006	38.0	0	0	0	0
trachelipus_main_002250_t1	242	2482	+	1742.0000000000066	498.9999999999977	0	0	0	0	0	0
trachelipus_main_002252_t1	56	2431	+	1861.0000000000066	514.9999999999982	286.99999999999983	76.00000000000001	0	0	0	0
trachelipus_main_002253_t1	66	2318	+	1776.6666666666706	476.33333333333167	0	0	0	0	0	0
trachelipus_main_002254_t1	330	2699	+	1878.6666666666738	491.3333333333315	392.666666666667	102.33333333333324	0	0	0	0
trachelipus_main_002255_t1	100	2469	+	1894.6666666666758	475.33333333333104	935.666666666664	237.33333333333402	0	0	0	0
trachelipus_main_002258_t1	336	2705	+	1883.6666666666745	486.3333333333313	187.99999999999991	52.00000000000003	0	0	0	0
trachelipus_main_002259_t1	35	2404	+	1923.6666666666722	446.3333333333321	585.3333333333335	143.66666666666663	0	0	0	0
trachelipus_main_002261_t1	67	2433	+	1810.3333333333371	556.6666666666658	38.0	10.0	0	0	0	0
trachelipus_main_002264_t1	354	2720	+	1856.0000000000055	510.9999999999984	161.99999999999997	54.000000000000014	0	0	0	0
trachelipus_main_002266_t1	19	2382	+	1841.3333333333385	522.6666666666652	70.33333333333333	19.666666666666668	0	0	0	0
trachelipus_main_002269_t1	141	2504	+	1892.6666666666729	471.33333333333195	147.00000000000006	38.99999999999998	0	0	0	0
trachelipus_main_002270_t1	652	2364	+	1361.0000000000007	351.9999999999998	231.33333333333326	65.66666666666667	0	0	0	0
trachelipus_main_002272_t1	63	2426	+	1853.666666666674	510.3333333333308	154.66666666666666	37.333333333333336	0	0	0	0
trachelipus_main_002273_t1	52	2415	+	1888.6666666666774	475.3333333333298	1231.666666666668	304.3333333333329	0.0	1.0	0	0
trachelipus_main_002274_t1	192	2495	+	1819.6666666666747	484.3333333333311	15.0	3.0	0	0	0	0
trachelipus_main_002275_t1	477	2840	+	1836.333333333339	527.6666666666652	687.9999999999998	200.00000000000006	0	0	0	0
trachelipus_main_002277_t1	50	2389	+	1840.6666666666708	499.3333333333318	496.6666666666671	127.33333333333321	0	0	0	0
trachelipus_main_002279_t1	315	2675	+	1833.6666666666729	527.3333333333322	82.66666666666667	31.333333333333325	0	0	0	0
trachelipus_main_002280_t1	117	2477	+	1882.6666666666745	478.3333333333313	170.99999999999994	39.00000000000001	0.0	1.0	0	0
trachelipus_main_002281_t1	130	2490	+	1831.6666666666736	529.3333333333319	446.66666666666714	123.3333333333332	0	0	0	0
trachelipus_main_002283_t1	141	2486	+	1863.333333333339	482.66666666666487	122.66666666666673	33.33333333333333	0	0	0	0
trachelipus_main_002284_t1	415	2775	+	1849.333333333338	511.6666666666652	1228.0000000000005	334.9999999999996	0	0	0	0
trachelipus_main_002289_t1	54	2411	+	1869.333333333341	488.6666666666645	292.6666666666666	79.33333333333336	0	0	0	0
trachelipus_main_002291_t1	156	2489	+	1779.333333333338	554.6666666666661	865.9999999999989	271.00000000000017	0	0	0	0
trachelipus_main_002292_t1	1567	3921	+	1884.0000000000077	470.99999999999795	137.33333333333331	36.666666666666664	0	0	0	0
trachelipus_main_002294_t1	25	2376	+	1872.3333333333426	479.66666666666384	1341.0000000000023	353.99999999999915	0	0	0	0
trachelipus_main_002295_t1	132	2483	+	1861.000000000008	490.99999999999784	809.3333333333319	228.66666666666706	0	0	0	0
trachelipus_main_002296_t1	159	2438	+	1781.6666666666715	498.333333333332	73.33333333333334	25.666666666666668	0	0	0	0
trachelipus_main_002299_t1	428	1633	+	954.3333333333313	251.6666666666672	0	0	0	0	0	0
trachelipus_main_002302_t1	220	2568	+	1831.3333333333394	517.6666666666655	75.33333333333333	23.66666666666667	0	0	0	0
trachelipus_main_002306_t1	854	2425	+	1205.6666666666654	366.3333333333333	411.0	149.99999999999997	4.0	2.0	0	0
trachelipus_main_002310_t1	230	2545	+	1854.0000000000052	461.9999999999988	1076.999999999997	261.0000000000009	3.0	0.0	0	0
trachelipus_main_002311_t1	46	2388	+	1855.6666666666738	487.33333333333144	69.33333333333333	17.66666666666667	0	0	0	0
trachelipus_main_002312_t1	72	2414	+	1860.6666666666763	482.33333333333076	1583.6666666666724	408.3333333333315	0	0	0	0
trachelipus_main_002319_t1	146	2485	+	1810.666666666673	529.3333333333312	108.00000000000001	36.0	0	0	0	0
trachelipus_main_002322_t1	140	2455	+	1836.000000000008	479.999999999998	224.33333333333331	66.66666666666669	0	0	0	0
trachelipus_main_002323_t1	119	1477	+	1084.3333333333321	274.66666666666697	22.333333333333336	4.666666666666666	0	0	0	0
trachelipus_main_002330_t1	37	2370	+	1850.000000000006	483.9999999999983	779.3333333333321	201.66666666666703	0.0	7.0	0.0	7.0
trachelipus_main_002331_t1	56	2389	+	1833.3333333333408	500.6666666666643	420.3333333333338	110.66666666666654	0	0	0	0
trachelipus_main_002335_t1	298	2613	+	1821.6666666666736	494.3333333333312	0	0	0	0	0	0
trachelipus_main_002336_t1	510	2843	+	1868.0000000000082	465.9999999999982	14.666666666666664	3.3333333333333335	0	0	0	0
trachelipus_main_002337_t1	84	2414	+	1904.333333333345	426.66666666666464	186.6666666666666	41.333333333333336	0	0	0	0
trachelipus_main_002339_t1	104	2434	+	1848.000000000009	482.9999999999976	71.33333333333334	24.666666666666657	0	0	0	0
trachelipus_main_002340_t1	422	2752	+	1851.3333333333392	479.66666666666504	12.999999999999998	1.9999999999999998	0	0	0	0
trachelipus_main_002344_t1	249	2573	+	1822.3333333333405	502.66666666666475	411.00000000000017	119.99999999999991	0	0	0	0
trachelipus_main_002345_t1	278	2602	+	1824.6666666666717	500.33333333333184	1819.6666666666717	499.33333333333184	0	0	0	0
trachelipus_main_002348_t1	68	2356	+	1829.6666666666745	459.3333333333313	79.99999999999999	19.000000000000004	0	0	0	0
trachelipus_main_002349_t1	114	2437	+	1886.333333333343	435.66666666666504	160.33333333333331	40.66666666666667	0	0	0	0
trachelipus_main_002350_t1	99	2420	+	1825.000000000006	496.99999999999824	76.0	22.999999999999996	0	0	0	0
trachelipus_main_002351_t1	799	2457	+	1322.6666666666667	336.3333333333332	923.3333333333317	237.66666666666708	0	0	0	0
trachelipus_main_002353_t1	157	2478	+	1834.0000000000066	487.99999999999807	75.99999999999997	20.000000000000004	0	0	0	0
trachelipus_main_002354_t1	4	2322	+	1842.0000000000075	476.99999999999807	73.66666666666666	22.333333333333336	0	0	0	0
trachelipus_main_002357_t1	183	2446	+	1805.6666666666727	456.33333333333184	365.6666666666669	96.33333333333327	0	0	0	0
trachelipus_main_002358_t1	125	2445	+	1826.0000000000066	492.9999999999983	327.00000000000006	92.99999999999993	0	0	0	0
trachelipus_main_002360_t1	60	2378	+	1867.0000000000086	451.999999999998	1684.3333333333399	397.6666666666654	2.0	2.0	2.0	2.0
trachelipus_main_002361_t1	123	2441	+	1827.3333333333387	491.6666666666651	1827.3333333333387	491.6666666666651	3.0	18.0	3.0	18.0
trachelipus_main_002362_t1	149	2341	+	1768.0000000000075	424.99999999999835	1014.6666666666636	242.33333333333405	0	0	0	0
trachelipus_main_002363_t1	365	2344	+	1606.0000000000025	373.99999999999983	1113.3333333333323	260.6666666666671	0	0	0	0
trachelipus_main_002365_t1	93	2408	+	1826.000000000007	489.9999999999982	1102.6666666666656	307.3333333333333	1.0	1.0	1.0	1.0
trachelipus_main_002366_t1	593	2905	+	1823.0000000000055	489.9999999999985	140.66666666666669	39.333333333333336	0	0	0	0
trachelipus_main_002369_t1	81	2393	+	1843.0000000000082	469.999999999998	613.3333333333336	157.66666666666663	0	0	0	0
trachelipus_main_002370_t1	865	2343	+	1153.6666666666658	325.3333333333332	854.9999999999984	237.0000000000005	1.0	4.0	1.0	4.0
trachelipus_main_002372_t1	127	2439	+	1790.0000000000055	522.9999999999991	61.99999999999999	13.000000000000002	0	0	0	0
trachelipus_main_002376_t1	1312	3402	+	1648.6666666666738	442.33333333333144	0	0	0	0	0	0
trachelipus_main_002378_t1	62	2368	+	1811.6666666666717	495.33333333333195	1806.6666666666717	494.33333333333195	0	0	0	0
trachelipus_main_002381_t1	212	2515	+	1793.000000000006	510.99999999999864	9.333333333333334	2.6666666666666665	0	0	0	0
trachelipus_main_002390_t1	195	2495	+	1766.6666666666722	534.3333333333323	0	0	0	0	0	0
trachelipus_main_002391_t1	54	2351	+	1810.3333333333405	487.66666666666436	87.66666666666669	17.33333333333334	0	0	0	0
trachelipus_main_002392_t1	266	2377	+	1677.6666666666747	434.33333333333104	87.33333333333336	17.666666666666668	0	0	0	0
trachelipus_main_002393_t1	296	2473	+	1732.6666666666704	445.3333333333325	244.66666666666657	70.33333333333334	0	0	0	0
trachelipus_main_002394_t1	523	2820	+	1826.3333333333392	471.6666666666652	210.6666666666666	50.33333333333334	0	0	0	0
trachelipus_main_002396_t1	32	2328	+	1805.666666666672	489.3333333333318	51.33333333333333	17.666666666666668	0	0	0	0
trachelipus_main_002397_t1	28	2193	+	1702.6666666666708	463.3333333333319	0	0	0	0	0	0
trachelipus_main_002401_t1	117	2408	+	1820.6666666666736	471.33333333333144	14.333333333333334	3.6666666666666665	0	0	0	0
trachelipus_main_002403_t1	34	2323	+	1813.6666666666729	475.33333333333167	719.6666666666658	189.3333333333336	0	0	0	0
trachelipus_main_002407_t1	126	2414	+	1789.3333333333399	499.6666666666647	419.33333333333354	108.66666666666661	0	0	0	0
trachelipus_main_002408_t1	67	2355	+	1791.000000000006	497.99999999999847	225.99999999999994	65.00000000000001	0	0	0	0
trachelipus_main_002410_t1	45	2312	+	1765.6666666666724	502.3333333333316	112.00000000000001	28.999999999999996	0	0	0	0
trachelipus_main_002411_t1	69	2357	+	1797.0000000000073	491.99999999999784	417.0000000000002	113.99999999999991	0	0	0	0
trachelipus_main_002412_t1	303	1706	+	1114.3333333333328	289.66666666666663	184.66666666666666	46.333333333333336	0	0	0	0
trachelipus_main_002413_t1	70	2130	+	1663.6666666666724	397.33333333333223	125.33333333333341	27.666666666666647	0	0	0	0
trachelipus_main_002415_t1	57	2336	+	1856.3333333333449	423.66666666666384	1324.3333333333342	295.666666666667	3.0	2.0	0	0
trachelipus_main_002426_t1	132	2405	+	1760.666666666673	513.3333333333313	166.0	50.00000000000001	0	0	0	0
trachelipus_main_002430_t1	192	2471	+	1835.6666666666747	444.3333333333315	426.6666666666673	101.33333333333314	0	0	0	0
trachelipus_main_002431_t1	58	2202	+	1689.0000000000048	455.99999999999864	0	0	0	0	0	0
trachelipus_main_002433_t1	1083	2510	+	1148.9999999999993	279.00000000000045	235.99999999999983	52.00000000000002	0	0	0	0
trachelipus_main_002435_t1	28	2304	+	1799.3333333333378	477.6666666666654	210.66666666666657	62.333333333333364	0	0	0	0
trachelipus_main_002436_t1	55	2331	+	1747.0000000000032	529.9999999999994	67.0	20.0	0	0	0	0
trachelipus_main_002437_t1	42	2318	+	1800.000000000006	476.99999999999824	306.0	84.00000000000001	0	0	0	0
trachelipus_main_002438_t1	89	2332	+	1786.0000000000061	457.99999999999847	1731.6666666666715	446.3333333333322	3.0	5.0	3.0	5.0
trachelipus_main_002442_t1	438	2714	+	1773.000000000005	503.9999999999984	928.9999999999982	274.0000000000001	0	0	0	0
trachelipus_main_002443_t1	362	2638	+	1799.0000000000068	477.99999999999824	823.6666666666655	226.33333333333366	6.0	3.0	6.0	3.0
trachelipus_main_002444_t1	382	2658	+	1788.0000000000075	488.9999999999976	1018.3333333333306	280.6666666666669	1.0	0.0	1.0	0.0
trachelipus_main_002448_t1	62	2329	+	1822.6666666666722	445.3333333333321	110.00000000000001	27.999999999999996	0	0	0	0
trachelipus_main_002454_t1	62	2332	+	1778.0000000000055	492.9999999999982	229.3333333333332	64.66666666666669	0	0	0	0
trachelipus_main_002456_t1	27	2294	+	1783.66666666667	484.3333333333323	108.33333333333334	29.66666666666666	0	0	0	0
trachelipus_main_002458_t1	205	2328	+	1653.000000000003	470.9999999999988	917.3333333333323	261.66666666666697	2.0	2.0	2.0	2.0
trachelipus_main_002459_t1	286	2553	+	1801.000000000006	466.9999999999985	123.00000000000003	29.999999999999993	0	0	0	0
trachelipus_main_002460_t1	184	2451	+	1737.6666666666727	530.3333333333321	1437.3333333333355	440.6666666666656	0	0	0	0
trachelipus_main_002462_t1	260	2527	+	1790.666666666671	477.333333333332	9.333333333333332	2.6666666666666665	0	0	0	0
trachelipus_main_002463_t1	474	1940	+	1147.666666666666	319.3333333333331	376.3333333333336	91.6666666666666	0	0	0	0
trachelipus_main_002466_t1	122	2387	+	1786.6666666666704	478.33333333333235	83.66666666666664	21.33333333333334	0	0	0	0
trachelipus_main_002467_t1	75	2339	+	1786.3333333333385	478.6666666666649	435.33333333333366	110.66666666666656	0	0	0	0
trachelipus_main_002468_t1	64	2322	+	1830.6666666666767	428.33333333333104	105.66666666666664	23.333333333333332	0	0	0	0
trachelipus_main_002470_t1	27	2291	+	1786.0000000000064	478.9999999999982	223.66666666666654	64.33333333333337	0	0	0	0
trachelipus_main_002471_t1	39	2303	+	1775.3333333333371	489.66666666666544	0	0	0	0	0	0
trachelipus_main_002473_t1	101	2155	+	1622.666666666672	432.3333333333316	521.6666666666673	150.3333333333335	0	0	0	0
trachelipus_main_002474_t1	416	2497	+	1701.0000000000061	380.99999999999886	869.6666666666646	192.3333333333337	0	0	0	0
trachelipus_main_002477_t1	103	2328	+	1734.666666666671	491.333333333332	341.66666666666674	114.33333333333326	0	0	0	0
trachelipus_main_002479_t1	81	2336	+	1755.3333333333374	500.6666666666656	477.3333333333337	131.66666666666657	0	0	0	0
trachelipus_main_002480_t1	140	2395	+	1808.3333333333399	447.66666666666504	1270.9999999999998	318.9999999999999	1.0	1.0	0	0
trachelipus_main_002482_t1	125	2380	+	1793.000000000006	462.99999999999835	260.6666666666665	66.33333333333336	0	0	0	0
trachelipus_main_002483_t1	182	2437	+	1761.666666666671	494.3333333333318	0	0	0	0	0	0
trachelipus_main_002484_t1	72	2324	+	1852.0000000000082	400.99999999999864	533.3333333333342	123.66666666666646	0	0	0	0
trachelipus_main_002488_t1	99	2351	+	1753.0000000000036	499.99999999999875	513.0000000000005	140.99999999999994	0	0	0	0
trachelipus_main_002491_t1	650	2881	+	1696.0000000000057	535.9999999999987	1222.0000000000005	400.9999999999989	0.0	12.0	0.0	12.0
trachelipus_main_002501_t1	277	2346	+	1623.0000000000039	446.9999999999987	856.3333333333321	241.66666666666714	0	0	0	0
trachelipus_main_002506_t1	14	2260	+	1774.6666666666713	472.3333333333317	421.666666666667	115.3333333333332	0	0	0	0
trachelipus_main_002507_t1	28	2274	+	1783.0000000000048	463.9999999999985	1720.333333333337	448.66666666666544	0	0	0	0
trachelipus_main_002512_t1	37	2247	+	1730.000000000005	480.9999999999986	31.666666666666668	7.333333333333333	0	0	0	0
trachelipus_main_002513_t1	54	2297	+	1769.6666666666752	474.33333333333087	196.33333333333323	46.66666666666668	0	0	0	0
trachelipus_main_002517_t1	207	2318	+	1664.0000000000045	447.9999999999985	867.3333333333321	239.66666666666703	0	0	0	0
trachelipus_main_002518_t1	74	2314	+	1782.33333333334	458.66666666666475	414.0000000000003	110.99999999999993	0	0	0	0
trachelipus_main_002519_t1	29	2269	+	1782.6666666666722	458.3333333333318	97.33333333333337	25.666666666666657	0	0	0	0
trachelipus_main_002524_t1	49	2226	+	1767.333333333339	410.6666666666656	314.3333333333335	69.66666666666669	0	0	0	0
trachelipus_main_002527_t1	135	2372	+	1748.0000000000048	489.99999999999835	1002.333333333331	284.6666666666668	0	0	0	0
trachelipus_main_002528_t1	22	2259	+	1732.6666666666713	505.333333333332	458.66666666666714	150.33333333333326	0	0	0	0
trachelipus_main_002530_t1	81	2318	+	1758.3333333333408	479.66666666666447	894.3333333333317	245.6666666666672	0.0	7.0	0.0	7.0
trachelipus_main_002531_t1	354	2570	+	1736.0000000000052	480.9999999999981	213.66666666666654	53.333333333333364	0	0	0	0
trachelipus_main_002532_t1	83	2320	+	1776.000000000007	461.999999999998	626.0000000000005	153.99999999999986	0	0	0	0
trachelipus_main_002533_t1	79	2313	+	1732.0000000000036	502.99999999999886	618.6666666666664	173.33333333333354	0	0	0	0
trachelipus_main_002534_t1	117	2282	+	1648.3333333333396	415.666666666665	0	0	0	0	0	0
trachelipus_main_002535_t1	64	2298	+	1737.6666666666717	497.3333333333319	61.66666666666666	16.333333333333336	0	0	0	0
trachelipus_main_002540_t1	24	2255	+	1765.6666666666713	466.33333333333184	54.33333333333332	17.666666666666668	0	0	0	0
trachelipus_main_002541_t1	85	2316	+	1726.0000000000048	505.9999999999982	139.0	37.99999999999999	0	0	0	0
trachelipus_main_002542_t1	167	2392	+	1773.0000000000089	452.9999999999974	1272.0	332.99999999999955	0	0	0	0
trachelipus_main_002543_t1	63	2294	+	1725.0000000000061	506.9999999999981	446.00000000000045	129.9999999999999	0	0	0	0
trachelipus_main_002544_t1	97	2271	+	1684.6666666666697	490.33333333333206	149.33333333333334	45.666666666666664	0.0	1.0	0.0	1.0
trachelipus_main_002546_t1	173	2329	+	1702.3333333333387	454.66666666666487	157.66666666666666	46.333333333333336	0	0	0	0
trachelipus_main_002547_t1	68	2296	+	1743.6666666666715	485.33333333333167	865.333333333332	244.66666666666706	0	0	0	0
trachelipus_main_002548_t1	130	2358	+	1729.0000000000048	499.99999999999835	223.6666666666666	61.33333333333335	0	0	0	0
trachelipus_main_002549_t1	116	2317	+	1738.6666666666706	463.33333333333246	5.333333333333333	0.6666666666666666	0	0	0	0
trachelipus_main_002551_t1	558	2786	+	1764.3333333333417	464.6666666666636	0	0	0	0	0	0
trachelipus_main_002555_t1	83	2308	+	1726.6666666666708	499.33333333333195	105.6666666666667	32.33333333333332	0	0	0	0
trachelipus_main_002558_t1	95	2320	+	1737.000000000004	488.99999999999875	339.6666666666668	92.33333333333327	0	0	0	0
trachelipus_main_002560_t1	251	2476	+	1759.6666666666727	466.33333333333155	105.00000000000001	29.999999999999993	0	0	0	0
trachelipus_main_002561_t1	388	2613	+	1716.6666666666717	509.3333333333314	908.9999999999985	270.0000000000003	0	0	0	0
trachelipus_main_002563_t1	260	2485	+	1737.0000000000057	488.999999999998	530.0000000000008	132.99999999999977	1.0	0.0	1.0	0.0
trachelipus_main_002565_t1	99	2321	+	1731.0000000000061	491.9999999999982	30.000000000000004	9.0	0	0	0	0
trachelipus_main_002572_t1	92	2311	+	1738.666666666673	481.3333333333314	298.3333333333333	88.66666666666664	0	0	0	0
trachelipus_main_002573_t1	147	2366	+	1756.666666666671	463.333333333332	613.3333333333336	160.6666666666666	0	0	0	0
trachelipus_main_002574_t1	162	2333	+	1697.3333333333376	474.66666666666515	127.6666666666667	34.33333333333333	0	0	0	0
trachelipus_main_002576_t1	36	2174	+	1714.0000000000061	424.9999999999984	0	0	0	0	0	0
trachelipus_main_002577_t1	128	2344	+	1722.000000000003	494.99999999999915	226.3333333333333	61.666666666666686	0	0	0	0
trachelipus_main_002578_t1	102	2270	+	1748.0000000000075	420.999999999998	831.9999999999978	197.00000000000057	0	0	0	0
trachelipus_main_002579_t1	358	2574	+	1766.000000000005	450.99999999999847	0	0	0	0	0	0
trachelipus_main_002580_t1	114	2330	+	1748.3333333333383	468.666666666665	1685.3333333333374	447.66666666666526	0	0	0	0
trachelipus_main_002586_t1	75	2288	+	1706.3333333333378	507.6666666666651	559.0000000000001	167.00000000000009	0	0	0	0
trachelipus_main_002589_t1	55	2265	+	1733.3333333333399	477.66666666666475	1733.3333333333399	477.66666666666475	0	0	0	0
trachelipus_main_002591_t1	120	2330	+	1745.66666666667	465.3333333333323	921.3333333333318	257.66666666666697	0	0	0	0
trachelipus_main_002593_t1	221	2431	+	1741.6666666666697	469.3333333333325	161.66666666666663	48.333333333333336	0	0	0	0
trachelipus_main_002594_t1	114	2324	+	1705.0000000000034	505.9999999999988	103.66666666666666	31.333333333333336	0	0	0	0
trachelipus_main_002598_t1	408	2618	+	1687.9999999999968	523.0000000000009	315.66666666666674	122.33333333333337	0	0	0	0
trachelipus_main_002601_t1	117	2324	+	1718.333333333339	489.6666666666649	339.66666666666663	95.33333333333331	3.0	3.0	3.0	3.0
trachelipus_main_002602_t1	85	2292	+	1729.666666666672	478.3333333333317	397.00000000000034	112.99999999999989	0	0	0	0
trachelipus_main_002603_t1	79	2286	+	1766.3333333333408	441.66666666666464	1442.0000000000023	360.99999999999943	0	0	0	0
trachelipus_main_002605_t1	6	2210	+	1727.3333333333376	477.6666666666652	664.6666666666665	193.3333333333335	3.0	7.0	0	0
trachelipus_main_002607_t1	78	2282	+	1735.3333333333374	469.66666666666555	35.99999999999999	9.000000000000002	0	0	0	0
trachelipus_main_002608_t1	219	2402	+	1746.0000000000023	437.99999999999943	930.333333333332	227.66666666666694	0	0	0	0
trachelipus_main_002610_t1	64	2268	+	1754.3333333333374	450.6666666666656	299.9999999999998	75.00000000000006	0	0	0	0
trachelipus_main_002611_t1	165	2369	+	1734.0000000000055	470.9999999999983	1411.3333333333358	379.6666666666657	1.0	0.0	1.0	0.0
trachelipus_main_002615_t1	117	2318	+	1751.6666666666722	450.33333333333195	1458.3333333333346	374.6666666666662	0	0	0	0
trachelipus_main_002617_t1	123	2261	+	1708.6666666666713	430.333333333332	284.66666666666646	75.33333333333337	0	0	0	0
trachelipus_main_002618_t1	40	2229	+	1724.6666666666722	465.33333333333167	0	0	0	0	0	0
trachelipus_main_002620_t1	147	2345	+	1711.6666666666713	487.33333333333206	685.6666666666663	202.33333333333357	0	0	0	0
trachelipus_main_002622_t1	135	2333	+	1736.000000000006	462.99999999999847	209.99999999999983	57.00000000000003	0	0	0	0
trachelipus_main_002623_t1	538	2472	+	1522.0000000000045	412.9999999999986	0	0	0	0	0	0
trachelipus_main_002624_t1	355	2199	+	1466.333333333337	378.6666666666658	89.66666666666669	21.33333333333333	0	0	0	0
trachelipus_main_002627_t1	10	2205	+	1720.0000000000045	475.99999999999847	456.66666666666686	134.33333333333326	0	0	0	0
trachelipus_main_002629_t1	26	2221	+	1742.0000000000052	453.9999999999987	729.9999999999987	179.00000000000026	2.0	0.0	0	0
trachelipus_main_002630_t1	405	2252	+	1507.3333333333362	340.66666666666634	612.3333333333336	140.66666666666652	0	0	0	0
trachelipus_main_002631_t1	270	2465	+	1721.0000000000082	474.99999999999744	1721.0000000000082	474.99999999999744	1.0	3.0	1.0	3.0
trachelipus_main_002634_t1	2514	4400	+	1479.0000000000025	407.9999999999991	0	0	0	0	0	0
trachelipus_main_002635_t1	36	2228	+	1729.000000000005	463.99999999999835	1169.666666666667	315.33333333333286	0	0	0	0
trachelipus_main_002636_t1	92	2284	+	1737.3333333333378	455.6666666666655	1359.3333333333344	371.66666666666634	0	0	0	0
trachelipus_main_002638_t1	284	2476	+	1676.3333333333353	516.6666666666656	1671.3333333333353	515.6666666666656	3.0	15.0	0	0
trachelipus_main_002639_t1	318	2510	+	1735.3333333333392	457.666666666665	27.333333333333332	8.666666666666668	0	0	0	0
trachelipus_main_002640_t1	86	2278	+	1727.6666666666747	465.33333333333115	377.00000000000045	105.9999999999999	0	0	0	0
trachelipus_main_002642_t1	123	2300	+	1706.0000000000055	471.9999999999983	79.00000000000001	22.999999999999996	0	0	0	0
trachelipus_main_002643_t1	138	2327	+	1691.6666666666713	498.3333333333317	287.33333333333314	78.66666666666661	0	0	0	0
trachelipus_main_002644_t1	165	2354	+	1712.0000000000034	477.99999999999903	411.33333333333354	131.66666666666657	0	0	0	0
trachelipus_main_002646_t1	159	2348	+	1771.6666666666742	418.3333333333315	1053.9999999999973	254.00000000000085	0	0	0	0
trachelipus_main_002648_t1	226	2232	+	1613.6666666666733	393.33333333333167	56.00000000000001	16.0	0	0	0	0
trachelipus_main_002649_t1	9	2196	+	1704.66666666667	482.3333333333318	173.66666666666663	51.33333333333335	0	0	0	0
trachelipus_main_002651_t1	376	2256	+	1458.333333333335	422.6666666666654	1458.333333333335	422.6666666666654	6.0	17.0	6.0	17.0
trachelipus_main_002654_t1	3	2189	+	1745.0000000000061	441.9999999999984	1330.3333333333344	337.6666666666663	0	0	0	0
trachelipus_main_002662_t1	404	2533	+	1668.3333333333374	461.66666666666526	1029.3333333333314	305.6666666666663	0.0	2.0	0.0	2.0
trachelipus_main_002665_t1	92	2260	+	1736.3333333333374	432.66666666666566	183.0	48.00000000000001	0	0	0	0
trachelipus_main_002667_t1	64	2241	+	1748.3333333333414	429.6666666666645	244.99999999999974	67.00000000000004	0	0	0	0
trachelipus_main_002668_t1	93	2273	+	1708.333333333338	472.6666666666651	1357.6666666666677	379.33333333333275	0	0	0	0
trachelipus_main_002670_t1	68	2248	+	1695.6666666666722	485.33333333333167	679.9999999999997	193.00000000000009	0	0	0	0
trachelipus_main_002673_t1	90	2267	+	1706.3333333333367	471.6666666666658	964.9999999999989	280.00000000000017	0	0	0	0
trachelipus_main_002677_t1	200	2374	+	1725.3333333333396	449.66666666666504	89.33333333333334	24.666666666666664	0	0	0	0
trachelipus_main_002680_t1	67	2241	+	1732.0000000000075	442.9999999999982	322.00000000000006	82.99999999999999	0	0	0	0
trachelipus_main_002681_t1	206	2380	+	1713.0000000000043	461.99999999999886	1354.6666666666683	361.33333333333263	0.0	14.0	0	0
trachelipus_main_002682_t1	143	2317	+	1744.0000000000075	430.99999999999795	476.6666666666673	123.33333333333314	0	0	0	0
trachelipus_main_002684_t1	279	2453	+	1671.0000000000025	503.99999999999886	547.0000000000003	155.00000000000003	0	0	0	0
trachelipus_main_002685_t1	444	2600	+	1681.6666666666706	475.3333333333319	0	0	0	0	0	0
trachelipus_main_002686_t1	253	2427	+	1742.000000000007	432.99999999999807	686.9999999999997	180.00000000000014	4.0	1.0	0	0
trachelipus_main_002687_t1	39	2210	+	1713.6666666666717	458.33333333333195	320.00000000000006	81.99999999999999	0	0	0	0
trachelipus_main_002689_t1	117	2270	+	1666.3333333333371	487.6666666666652	33.333333333333336	5.666666666666666	0	0	0	0
trachelipus_main_002693_t1	406	2151	+	1415.6666666666688	330.33333333333303	66.99999999999999	17.000000000000004	0	0	0	0
trachelipus_main_002694_t1	188	2356	+	1727.000000000007	441.9999999999981	306.3333333333333	80.66666666666666	0	0	0	0
trachelipus_main_002695_t1	180	2291	+	1655.0000000000057	456.9999999999985	584.3333333333336	162.6666666666667	0	0	0	0
trachelipus_main_002698_t1	145	2313	+	1737.3333333333403	431.66666666666487	610.6666666666669	136.33333333333312	0	0	0	0
trachelipus_main_002701_t1	129	2297	+	1679.0000000000052	489.9999999999981	1042.333333333331	307.66666666666646	1.0	3.0	1.0	3.0
trachelipus_main_002705_t1	432	2189	+	1350.333333333335	407.66666666666555	171.33333333333326	50.666666666666686	0	0	0	0
trachelipus_main_002706_t1	336	2168	+	1462.3333333333376	370.66666666666555	0	0	0	0	0	0
trachelipus_main_002711_t1	30	2192	+	1682.6666666666708	480.3333333333321	806.3333333333323	228.66666666666706	0.0	9.0	0	0
trachelipus_main_002713_t1	67	2229	+	1675.666666666671	487.33333333333206	67.66666666666667	16.333333333333332	0	0	0	0
trachelipus_main_002715_t1	54	2216	+	1680.6666666666706	482.3333333333319	159.3333333333333	59.666666666666686	0	0	0	0
trachelipus_main_002716_t1	186	2348	+	1729.000000000004	433.99999999999926	251.99999999999986	60.00000000000003	0	0	0	0
trachelipus_main_002718_t1	139	2271	+	1718.3333333333394	414.66666666666515	145.0	28.999999999999993	0	0	0	0
trachelipus_main_002721_t1	73	2235	+	1711.6666666666717	451.3333333333319	1711.6666666666717	451.3333333333319	13.0	22.0	13.0	22.0
trachelipus_main_002723_t1	141	2302	+	1697.000000000005	462.99999999999847	268.3333333333333	85.66666666666666	0	0	0	0
trachelipus_main_002727_t1	84	2036	+	1567.3333333333387	385.6666666666654	88.0	20.0	0	0	0	0
trachelipus_main_002728_t1	989	2164	+	949.3333333333319	226.66666666666703	396.3333333333334	98.66666666666661	0.0	3.0	0.0	3.0
trachelipus_main_002729_t1	85	2241	+	1722.6666666666733	434.3333333333316	86.0	25.0	0	0	0	0
trachelipus_main_002730_t1	93	2249	+	1713.6666666666708	443.3333333333322	529.6666666666672	139.3333333333332	0	0	0	0
trachelipus_main_002733_t1	165	2321	+	1709.000000000005	447.99999999999886	0	0	0	0	0	0
trachelipus_main_002734_t1	300	2321	+	1555.333333333335	466.66666666666606	1513.3333333333346	460.666666666666	1.0	1.0	1.0	1.0
trachelipus_main_002737_t1	477	2348	+	1447.0000000000016	424.99999999999955	149.99999999999997	48.00000000000001	0	0	0	0
trachelipus_main_002738_t1	354	2417	+	1602.0000000000048	461.9999999999984	55.999999999999986	13.000000000000002	0	0	0	0
trachelipus_main_002739_t1	380	2155	+	1420.0000000000034	355.99999999999915	1017.3333333333309	266.666666666667	4.0	2.0	0	0
trachelipus_main_002743_t1	132	2283	+	1716.6666666666736	434.3333333333316	156.0	32.99999999999999	0	0	0	0
trachelipus_main_002744_t1	366	2153	+	1377.333333333334	410.666666666666	22.333333333333332	7.666666666666666	0	0	0	0
trachelipus_main_002745_t1	74	2224	+	1696.3333333333376	454.66666666666515	227.9999999999999	60.00000000000002	0	0	0	0
trachelipus_main_002747_t1	152	2302	+	1686.0000000000057	464.9999999999987	803.3333333333321	225.66666666666697	0	0	0	0
trachelipus_main_002748_t1	135	2285	+	1722.3333333333408	428.6666666666648	524.6666666666673	141.33333333333317	0	0	0	0
trachelipus_main_002749_t1	151	2301	+	1729.3333333333392	421.6666666666655	1729.3333333333392	421.6666666666655	0	0	0	0
trachelipus_main_002750_t1	332	2482	+	1694.3333333333376	456.66666666666544	213.6666666666666	65.33333333333334	0	0	0	0
trachelipus_main_002756_t1	220	2367	+	1696.3333333333399	451.6666666666646	1068.9999999999975	290.00000000000034	0	0	0	0
trachelipus_main_002761_t1	76	2220	+	1688.6666666666736	456.33333333333115	32.333333333333336	9.666666666666668	0	0	0	0
trachelipus_main_002762_t1	30	2174	+	1700.0000000000066	444.9999999999981	108.66666666666671	35.33333333333332	0	0	0	0
trachelipus_main_002767_t1	189	2333	+	1665.6666666666727	479.33333333333144	126.66666666666667	41.33333333333334	0	0	0	0
trachelipus_main_002769_t1	114	2258	+	1676.3333333333374	468.6666666666653	1673.3333333333371	468.6666666666653	0	0	0	0
trachelipus_main_002770_t1	208	2352	+	1682.3333333333371	462.6666666666653	573.3333333333334	155.66666666666669	0	0	0	0
trachelipus_main_002772_t1	268	2325	+	1649.6666666666706	408.3333333333325	0	0	0	0	0	0
trachelipus_main_002776_t1	94	2235	+	1693.0000000000075	448.99999999999767	391.33333333333377	109.66666666666654	0	0	0	0
trachelipus_main_002784_t1	119	2257	+	1724.000000000008	414.99999999999807	768.6666666666655	188.33333333333366	0	0	0	0
trachelipus_main_002787_t1	87	2216	+	1698.666666666673	431.33333333333115	47.0	10.0	0	0	0	0
trachelipus_main_002790_t1	77	2212	+	1678.3333333333364	457.6666666666656	67.0	17.0	0	0	0	0
trachelipus_main_002798_t1	160	2292	+	1648.0000000000032	484.9999999999986	345.33333333333354	104.66666666666657	0	0	0	0
trachelipus_main_002801_t1	105	2237	+	1690.3333333333378	427.6666666666654	163.6666666666667	40.333333333333314	0	0	0	0
trachelipus_main_002802_t1	232	2364	+	1646.333333333337	486.6666666666652	860.6666666666665	255.33333333333366	1.0	8.0	0	0
trachelipus_main_002803_t1	153	2285	+	1676.6666666666713	456.333333333332	198.6666666666666	53.33333333333337	0	0	0	0
trachelipus_main_002804_t1	489	2621	+	1717.0000000000061	415.99999999999835	809.3333333333319	195.66666666666694	0	0	0	0
trachelipus_main_002809_t1	40	2166	+	1665.333333333338	461.666666666665	1055.333333333332	294.6666666666665	0	0	0	0
trachelipus_main_002810_t1	95	2221	+	1659.6666666666704	467.3333333333316	1507.0000000000023	421.9999999999992	0	0	0	0
trachelipus_main_002811_t1	64	2190	+	1652.3333333333355	474.66666666666595	39.666666666666664	11.333333333333334	0	0	0	0
trachelipus_main_002812_t1	144	2270	+	1683.0000000000064	443.9999999999983	0	0	0	0	0	0
trachelipus_main_002815_t1	78	2048	+	1565.666666666671	405.33333333333206	66.66666666666666	14.333333333333334	0	0	0	0
trachelipus_main_002816_t1	111	2234	+	1653.3333333333378	470.6666666666653	1585.66666666667	451.33333333333223	0	0	0	0
trachelipus_main_002817_t1	28	2148	+	1636.6666666666715	484.3333333333322	235.3333333333332	76.66666666666667	0	0	0	0
trachelipus_main_002819_t1	127	2247	+	1690.0000000000064	430.9999999999982	118.00000000000003	28.999999999999996	0	0	0	0
trachelipus_main_002821_t1	223	2166	+	1542.0000000000027	401.9999999999991	890.666666666665	234.33333333333377	0	0	0	0
trachelipus_main_002822_t1	39	2159	+	1673.333333333338	447.6666666666651	1061.3333333333314	282.6666666666669	4.0	12.0	0	0
trachelipus_main_002824_t1	84	2195	+	1677.6666666666752	434.33333333333064	1036.9999999999961	259.00000000000097	0	0	0	0
trachelipus_main_002825_t1	131	2248	+	1672.3333333333378	445.6666666666653	1088.666666666665	282.3333333333335	0	0	0	0
trachelipus_main_002826_t1	72	2189	+	1706.0000000000077	411.9999999999983	90.66666666666667	23.33333333333333	0	0	0	0
trachelipus_main_002828_t1	52	2133	+	1659.0000000000048	422.9999999999989	336.0	89.99999999999997	0	0	0	0
trachelipus_main_002829_t1	124	2241	+	1666.3333333333374	451.6666666666654	1135.666666666666	313.3333333333333	0.0	1.0	0.0	1.0
trachelipus_main_002831_t1	159	2189	+	1563.000000000003	467.99999999999835	0	0	0	0	0	0
trachelipus_main_002832_t1	57	2174	+	1696.666666666674	421.3333333333315	1458.6666666666704	368.3333333333324	3.0	27.0	3.0	27.0
trachelipus_main_002834_t1	6	2120	+	1649.6666666666706	465.33333333333184	352.6666666666668	94.3333333333333	0	0	0	0
trachelipus_main_002837_t1	588	2117	+	1204.6666666666654	325.33333333333354	39.666666666666664	11.333333333333334	0	0	0	0
trachelipus_main_002838_t1	59	2113	+	1617.0000000000039	437.9999999999989	182.66666666666663	45.33333333333334	0	0	0	0
trachelipus_main_002839_t1	199	2292	+	1633.6666666666704	460.3333333333321	795.3333333333323	230.66666666666708	0	0	0	0
trachelipus_main_002841_t1	457	2571	+	1658.333333333337	456.66666666666555	621.9999999999999	185.00000000000017	0	0	0	0
trachelipus_main_002842_t1	206	2320	+	1623.3333333333383	491.66666666666504	471.6666666666671	137.3333333333333	0	0	0	0
trachelipus_main_002843_t1	133	2238	+	1644.6666666666722	461.33333333333144	424.00000000000034	121.99999999999986	0	0	0	0
trachelipus_main_002845_t1	53	2164	+	1692.0000000000055	419.99999999999864	1676.0000000000052	414.9999999999987	4.0	17.0	0	0
trachelipus_main_002848_t1	133	2244	+	1646.0000000000036	465.9999999999989	1485.333333333335	425.6666666666657	0	0	0	0
trachelipus_main_002849_t1	70	2181	+	1655.6666666666722	456.33333333333206	152.66666666666666	36.33333333333333	0	0	0	0
trachelipus_main_002850_t1	196	2307	+	1661.3333333333387	450.6666666666651	126.66666666666667	41.333333333333336	0	0	0	0
trachelipus_main_002851_t1	272	2356	+	1653.3333333333392	431.6666666666651	290.66666666666674	78.3333333333333	0	0	0	0
trachelipus_main_002853_t1	108	2219	+	1687.3333333333364	424.666666666666	476.3333333333337	126.66666666666656	0	0	0	0
trachelipus_main_002854_t1	10	2121	+	1648.000000000003	463.99999999999915	61.666666666666664	19.333333333333332	0	0	0	0
trachelipus_main_002858_t1	66	2168	+	1648.0000000000048	454.9999999999983	0	0	0	0	0	0
trachelipus_main_002859_t1	204	1271	+	833.3333333333328	219.66666666666674	287.3333333333333	81.66666666666667	0	0	0	0
trachelipus_main_002862_t1	149	2254	+	1663.3333333333378	442.6666666666652	791.6666666666658	216.3333333333338	0	0	0	0
trachelipus_main_002864_t1	346	2103	+	1399.66666666667	358.33333333333246	0	0	0	0	0	0
trachelipus_main_002867_t1	63	2165	+	1645.66666666667	457.3333333333318	520.0000000000005	145.99999999999991	0	0	0	0
trachelipus_main_002868_t1	234	2336	+	1658.6666666666702	444.333333333332	92.66666666666667	27.33333333333333	0	0	0	0
trachelipus_main_002869_t1	276	2378	+	1695.6666666666729	407.33333333333206	20.333333333333332	6.666666666666667	0	0	0	0
trachelipus_main_002871_t1	55	2154	+	1627.0000000000032	472.99999999999864	1505.0000000000016	432.9999999999992	0	0	0	0
trachelipus_main_002872_t1	131	2230	+	1657.3333333333378	442.6666666666656	266.3333333333332	72.66666666666667	0	0	0	0
trachelipus_main_002873_t1	145	2244	+	1657.3333333333403	442.6666666666648	105.66666666666669	26.33333333333333	0	0	0	0
trachelipus_main_002874_t1	30	2129	+	1683.000000000006	416.99999999999847	68.33333333333333	15.666666666666671	0	0	0	0
trachelipus_main_002875_t1	71	2170	+	1645.0000000000027	454.9999999999989	17.666666666666668	3.333333333333333	0	0	0	0
trachelipus_main_002876_t1	75	2174	+	1660.0000000000048	439.9999999999986	486.3333333333337	125.66666666666656	0	0	0	0
trachelipus_main_002878_t1	203	2302	+	1614.3333333333392	485.666666666665	337.0	100.99999999999993	0	0	0	0
trachelipus_main_002882_t1	6	2102	+	1630.000000000004	466.9999999999988	1492.0000000000027	430.99999999999903	0	0	0	0
trachelipus_main_002883_t1	192	2289	+	1643.6666666666695	453.3333333333323	162.33333333333334	38.666666666666664	0	0	0	0
trachelipus_main_002885_t1	117	2168	+	1632.666666666672	419.3333333333321	1208.6666666666663	303.3333333333334	0	0	0	0
trachelipus_main_002887_t1	122	2215	+	1699.333333333339	394.66666666666566	114.66666666666671	26.33333333333332	0	0	0	0
trachelipus_main_002892_t1	452	1954	+	1187.0	315.9999999999997	0	0	0	0	0	0
trachelipus_main_002895_t1	218	2311	+	1650.3333333333392	443.6666666666651	781.6666666666649	205.3333333333339	11.0	11.0	0	0
trachelipus_main_002896_t1	412	2505	+	1612.0000000000034	481.99999999999847	196.33333333333326	55.66666666666668	0	0	0	0
trachelipus_main_002898_t1	81	2171	+	1642.6666666666708	448.3333333333323	545.6666666666671	153.3333333333333	0	0	0	0
trachelipus_main_002901_t1	44	2029	+	1553.3333333333364	432.6666666666653	583.3333333333334	178.66666666666677	0	0	0	0
trachelipus_main_002904_t1	159	2249	+	1631.6666666666706	459.3333333333323	614.0000000000002	172.0	0	0	0	0
trachelipus_main_002910_t1	103	2190	+	1629.333333333336	458.6666666666658	494.0000000000004	141.99999999999997	0	0	0	0
trachelipus_main_002912_t1	36	2120	+	1653.0000000000045	431.9999999999987	131.66666666666669	30.33333333333332	0	0	0	0
trachelipus_main_002913_t1	59	2143	+	1672.3333333333408	412.6666666666647	628.6666666666663	151.33333333333343	0	0	0	0
trachelipus_main_002914_t1	26	2110	+	1663.0000000000043	421.99999999999886	667.9999999999992	166.00000000000017	0	0	0	0
trachelipus_main_002915_t1	90	2174	+	1655.0000000000023	429.99999999999943	0	0	0	0	0	0
trachelipus_main_002917_t1	58	2140	+	1591.0000000000055	490.999999999998	56.333333333333336	24.666666666666668	0	0	0	0
trachelipus_main_002918_t1	61	2142	+	1616.3333333333376	465.66666666666464	76.66666666666667	25.333333333333332	0	0	0	0
trachelipus_main_002920_t1	65	2146	+	1655.6666666666715	426.3333333333319	694.9999999999995	190.00000000000026	0.0	10.0	0	0
trachelipus_main_002924_t1	22	2100	+	1634.0000000000045	444.99999999999847	348.0000000000002	92.99999999999996	0	0	0	0
trachelipus_main_002927_t1	171	2249	+	1667.3333333333383	411.6666666666654	58.333333333333336	16.666666666666664	0	0	0	0
trachelipus_main_002929_t1	18	2096	+	1628.0000000000045	450.99999999999864	1628.0000000000045	450.99999999999864	1.0	0.0	1.0	0.0
trachelipus_main_002930_t1	96	2174	+	1580.3333333333353	498.66666666666544	1580.3333333333353	498.66666666666544	7.0	12.0	7.0	12.0
trachelipus_main_002931_t1	89	2134	+	1597.6666666666713	448.3333333333317	1532.6666666666704	429.3333333333319	0	0	0	0
trachelipus_main_002934_t1	222	2273	+	1605.333333333339	446.6666666666645	68.66666666666664	18.333333333333336	0	0	0	0
trachelipus_main_002935_t1	115	1857	+	1389.3333333333362	353.66666666666595	179.66666666666666	48.33333333333334	0	0	0	0
trachelipus_main_002950_t1	287	2296	+	1570.6666666666708	439.33333333333206	1570.6666666666708	439.33333333333206	0	0	0	0
trachelipus_main_002952_t1	89	2158	+	1612.3333333333348	457.666666666666	285.66666666666663	74.33333333333334	0	0	0	0
trachelipus_main_002953_t1	205	2274	+	1648.3333333333392	421.66666666666515	1323.666666666667	347.33333333333286	1.0	2.0	0	0
trachelipus_main_002955_t1	351	2387	+	1582.3333333333374	454.6666666666655	169.66666666666669	43.33333333333333	0	0	0	0
trachelipus_main_002956_t1	51	2114	+	1644.6666666666708	419.33333333333235	32.333333333333336	9.666666666666666	0	0	0	0
trachelipus_main_002958_t1	466	2535	+	1602.6666666666688	467.33333333333263	324.6666666666667	101.33333333333329	0	0	0	0
trachelipus_main_002959_t1	136	1515	+	1091.9999999999973	288.00000000000045	25.333333333333332	7.666666666666667	0	0	0	0
trachelipus_main_002960_t1	1253	2443	+	927.6666666666649	263.33333333333377	111.66666666666669	29.333333333333325	0	0	0	0
trachelipus_main_002963_t1	71	2137	+	1631.3333333333374	435.66666666666515	109.33333333333333	40.666666666666664	0	0	0	0
trachelipus_main_002964_t1	82	2148	+	1651.333333333339	415.6666666666654	381.00000000000017	101.99999999999994	0	0	0	0
trachelipus_main_002965_t1	155	2221	+	1654.666666666673	412.3333333333318	1334.6666666666695	336.3333333333325	0	0	0	0
trachelipus_main_002970_t1	90	2153	+	1646.3333333333376	417.6666666666654	1646.3333333333376	417.6666666666654	0	0	0	0
trachelipus_main_002973_t1	535	2526	+	1560.0000000000057	431.99999999999835	388.0000000000002	106.99999999999987	0	0	0	0
trachelipus_main_002977_t1	38	2098	+	1614.3333333333385	446.6666666666652	183.0	51.0	0	0	0	0
trachelipus_main_002980_t1	68	2128	+	1641.6666666666706	419.3333333333323	80.66666666666664	21.333333333333336	0	0	0	0
trachelipus_main_002981_t1	69	2129	+	1584.6666666666688	476.33333333333235	69.66666666666667	17.333333333333332	0	0	0	0
trachelipus_main_002982_t1	396	2183	+	1386.6666666666692	401.3333333333324	426.0000000000002	125.9999999999999	0	0	0	0
trachelipus_main_002983_t1	121	2181	+	1600.3333333333376	460.66666666666515	308.3333333333333	81.66666666666667	0	0	0	0
trachelipus_main_002984_t1	136	2196	+	1614.3333333333353	446.6666666666661	154.66666666666666	43.33333333333333	0	0	0	0
trachelipus_main_002985_t1	96	2147	+	1609.666666666672	442.33333333333155	23.333333333333336	6.666666666666667	0	0	0	0
trachelipus_main_002988_t1	148	2205	+	1621.333333333339	436.6666666666648	95.66666666666669	27.33333333333333	0	0	0	0
trachelipus_main_002989_t1	50	2107	+	1603.0000000000032	454.999999999999	1388.0000000000023	402.99999999999926	5.0	21.0	5.0	21.0
trachelipus_main_002990_t1	236	2254	+	1561.3333333333358	457.6666666666658	140.66666666666666	39.333333333333336	0	0	0	0
trachelipus_main_002995_t1	626	2056	+	1095.6666666666656	335.3333333333329	310.6666666666665	85.33333333333333	0	0	0	0
trachelipus_main_002996_t1	322	2376	+	1638.3333333333385	416.66666666666526	147.33333333333337	38.666666666666664	0	0	0	0
trachelipus_main_002997_t1	135	2189	+	1605.0000000000018	449.9999999999995	328.99999999999994	103.00000000000001	0	0	0	0
trachelipus_main_002998_t1	462	2150	+	1325.000000000001	363.9999999999994	0	0	0	0	0	0
trachelipus_main_003000_t1	290	2341	+	1590.000000000002	461.999999999999	410.0000000000003	126.99999999999991	0	0	0	0
trachelipus_main_003001_t1	150	2201	+	1625.3333333333383	426.6666666666654	1018.3333333333313	268.66666666666686	0	0	0	0
trachelipus_main_003002_t1	208	2259	+	1603.6666666666729	448.33333333333167	136.33333333333337	34.66666666666666	0	0	0	0
trachelipus_main_003003_t1	147	2198	+	1619.000000000005	432.99999999999864	140.00000000000003	40.00000000000001	0	0	0	0
trachelipus_main_003006_t1	109	2160	+	1609.333333333337	442.6666666666656	130.33333333333334	34.666666666666664	0	0	0	0
trachelipus_main_003007_t1	68	2110	+	1610.6666666666727	432.3333333333316	873.9999999999984	236.00000000000043	0	0	0	0
trachelipus_main_003008_t1	52	2094	+	1627.0000000000043	415.99999999999903	1402.0000000000011	367.9999999999997	3.0	8.0	3.0	8.0
trachelipus_main_003010_t1	106	2154	+	1631.6666666666708	417.33333333333206	11.999999999999998	3.0	0	0	0	0
trachelipus_main_003012_t1	81	2129	+	1634.000000000002	414.99999999999994	120.33333333333337	29.666666666666657	0	0	0	0
trachelipus_main_003013_t1	105	2153	+	1621.6666666666706	427.3333333333323	92.00000000000001	24.999999999999993	0	0	0	0
trachelipus_main_003014_t1	400	2440	+	1637.3333333333396	402.6666666666652	31.0	11.0	0	0	0	0
trachelipus_main_003016_t1	48	2093	+	1609.6666666666702	436.33333333333235	69.33333333333331	20.66666666666667	0	0	0	0
trachelipus_main_003020_t1	132	2177	+	1644.3333333333387	401.66666666666544	0	0	0	0	0	0
trachelipus_main_003021_t1	21	2065	+	1611.6666666666717	431.33333333333184	1372.666666666669	367.3333333333325	12.0	20.0	0	0
trachelipus_main_003024_t1	238	2280	+	1614.0000000000055	428.99999999999847	1108.666666666665	292.3333333333337	0	0	0	0
trachelipus_main_003027_t1	39	2081	+	1625.6666666666717	417.33333333333195	1253.0000000000014	315.9999999999994	0	0	0	0
trachelipus_main_003028_t1	155	2194	+	1592.666666666672	447.33333333333167	132.00000000000003	32.99999999999999	0	0	0	0
trachelipus_main_003032_t1	614	2107	+	1208.6666666666663	285.33333333333354	741.3333333333326	179.66666666666683	0	0	0	0
trachelipus_main_003040_t1	51	2087	+	1611.6666666666715	425.33333333333195	1283.6666666666677	339.3333333333328	0.0	1.0	0.0	1.0
trachelipus_main_003045_t1	271	2307	+	1620.6666666666713	416.3333333333322	163.33333333333334	40.666666666666664	0	0	0	0
trachelipus_main_003050_t1	173	2206	+	1613.3333333333371	420.6666666666656	626.6666666666663	165.33333333333343	11.0	14.0	0	0
trachelipus_main_003052_t1	276	2123	+	1449.3333333333358	398.66666666666583	107.00000000000001	34.0	0	0	0	0
trachelipus_main_003058_t1	173	2071	+	1506.6666666666695	392.3333333333323	665.9999999999995	174.00000000000026	1.0	2.0	0	0
trachelipus_main_003059_t1	148	2178	+	1569.6666666666686	461.33333333333235	0	0	0	0	0	0
trachelipus_main_003060_t1	150	2141	+	1557.0000000000043	434.9999999999982	249.66666666666663	74.33333333333334	0	0	0	0
trachelipus_main_003061_t1	110	2050	+	1503.000000000002	437.99999999999903	138.33333333333337	32.666666666666664	0	0	0	0
trachelipus_main_003062_t1	225	2255	+	1584.6666666666695	446.3333333333324	339.0	95.99999999999999	0	0	0	0
trachelipus_main_003064_t1	69	2096	+	1616.3333333333374	411.6666666666655	160.66666666666666	37.333333333333336	0	0	0	0
trachelipus_main_003066_t1	115	2142	+	1589.333333333338	438.66666666666487	45.666666666666664	11.333333333333334	0	0	0	0
trachelipus_main_003067_t1	288	2072	+	1434.6666666666654	350.333333333334	352.00000000000006	95.0	0	0	0	0
trachelipus_main_003071_t1	61	2085	+	1573.0000000000048	451.9999999999985	465.0000000000004	137.99999999999994	0	0	0	0
trachelipus_main_003074_t1	77	2101	+	1624.000000000004	400.9999999999989	754.666666666666	190.33333333333348	3.0	4.0	0	0
trachelipus_main_003076_t1	69	2093	+	1574.0000000000036	450.9999999999983	1214.3333333333323	345.66666666666634	0.0	2.0	0.0	2.0
trachelipus_main_003077_t1	233	2257	+	1610.3333333333378	414.6666666666655	1610.3333333333378	414.6666666666655	0.0	10.0	0.0	10.0
trachelipus_main_003078_t1	276	2300	+	1565.000000000003	459.9999999999988	1154.9999999999986	339.0	0	0	0	0
trachelipus_main_003079_t1	29	2050	+	1557.0000000000023	464.99999999999886	470.33333333333366	141.66666666666663	1.0	6.0	0	0
trachelipus_main_003080_t1	148	2064	+	1509.0000000000043	407.99999999999886	252.33333333333317	68.66666666666669	0	0	0	0
trachelipus_main_003081_t1	71	2093	+	1578.0000000000039	443.99999999999864	23.666666666666668	9.333333333333332	0	0	0	0
trachelipus_main_003082_t1	64	2085	+	1618.6666666666713	403.33333333333246	738.9999999999995	191.00000000000009	0.0	1.0	0	0
trachelipus_main_003085_t1	83	2104	+	1593.333333333337	428.66666666666566	585.666666666667	167.33333333333331	0	0	0	0
trachelipus_main_003086_t1	81	2102	+	1570.0000000000043	451.9999999999986	174.99999999999991	59.00000000000002	0	0	0	0
trachelipus_main_003087_t1	48	2069	+	1609.3333333333383	412.66666666666544	1317.6666666666683	338.3333333333329	0	0	0	0
trachelipus_main_003088_t1	92	2113	+	1602.3333333333355	419.66666666666606	71.33333333333334	18.66666666666666	0	0	0	0
trachelipus_main_003089_t1	238	2259	+	1604.000000000004	417.9999999999982	1579.0000000000039	409.99999999999835	3.0	11.0	0	0
trachelipus_main_003091_t1	188	2179	+	1522.3333333333353	469.6666666666654	339.33333333333337	107.66666666666661	0	0	0	0
trachelipus_main_003092_t1	108	2129	+	1584.333333333338	437.6666666666654	257.9999999999999	69.00000000000001	0	0	0	0
trachelipus_main_003095_t1	91	2106	+	1595.6666666666738	420.33333333333115	58.0	20.000000000000004	0	0	0	0
trachelipus_main_003097_t1	3003	4853	+	1495.6666666666708	355.3333333333324	0	0	0	0	0	0
trachelipus_main_003099_t1	265	2070	+	1436.0000000000014	369.99999999999955	450.3333333333335	134.66666666666666	0	0	0	0
trachelipus_main_003101_t1	73	2088	+	1589.3333333333396	426.66666666666504	156.33333333333334	35.666666666666664	0	0	0	0
trachelipus_main_003102_t1	625	2640	+	1618.6666666666715	397.3333333333322	1392.3333333333358	341.66666666666606	3.0	1.0	3.0	1.0
trachelipus_main_003104_t1	181	2187	+	1590.000000000003	416.99999999999915	0	0	0	0	0	0
trachelipus_main_003106_t1	104	2116	+	1621.6666666666727	391.333333333332	665.3333333333333	153.66666666666652	0	0	0	0
trachelipus_main_003108_t1	161	2167	+	1581.6666666666686	425.3333333333325	1517.3333333333344	411.66666666666606	0	0	0	0
trachelipus_main_003113_t1	126	2138	+	1559.0000000000034	453.9999999999988	715.3333333333328	214.66666666666688	0	0	0	0
trachelipus_main_003115_t1	134	2146	+	1594.3333333333362	418.66666666666583	862.9999999999987	220.00000000000028	0	0	0	0
trachelipus_main_003116_t1	182	2194	+	1583.6666666666713	429.3333333333318	1045.9999999999982	280.00000000000017	0	0	0	0
trachelipus_main_003118_t1	331	2343	+	1540.0000000000018	472.999999999999	1168.6666666666654	367.33333333333314	0.0	3.0	0.0	3.0
trachelipus_main_003121_t1	26	2035	+	1597.6666666666702	412.3333333333324	110.66666666666669	30.33333333333333	0	0	0	0
trachelipus_main_003123_t1	167	2176	+	1594.666666666672	415.33333333333167	114.33333333333333	35.66666666666666	0	0	0	0
trachelipus_main_003125_t1	37	2043	+	1592.6666666666704	414.33333333333235	681.3333333333333	185.66666666666674	0	0	0	0
trachelipus_main_003132_t1	85	2058	+	1538.666666666671	435.3333333333318	87.66666666666667	23.333333333333332	0	0	0	0
trachelipus_main_003133_t1	169	2175	+	1566.6666666666704	440.33333333333235	43.666666666666664	10.333333333333334	0	0	0	0
trachelipus_main_003134_t1	352	2139	+	1389.3333333333342	398.6666666666661	975.3333333333321	278.66666666666697	0	0	0	0
trachelipus_main_003135_t1	52	2055	+	1598.0000000000034	405.9999999999992	421.3333333333335	109.66666666666661	0	0	0	0
trachelipus_main_003137_t1	42	2045	+	1578.3333333333348	425.66666666666623	286.6666666666666	76.3333333333333	0	0	0	0
trachelipus_main_003138_t1	85	2088	+	1575.6666666666702	428.3333333333317	303.0	80.99999999999999	0	0	0	0
trachelipus_main_003139_t1	102	2105	+	1594.3333333333371	409.6666666666657	68.66666666666666	18.333333333333332	0	0	0	0
trachelipus_main_003140_t1	55	2058	+	1547.000000000004	456.99999999999886	924.3333333333314	272.6666666666671	0	0	0	0
trachelipus_main_003141_t1	164	2098	+	1500.000000000004	434.9999999999987	362.3333333333335	108.66666666666663	0	0	0	0
trachelipus_main_003147_t1	137	2137	+	1545.6666666666695	455.33333333333235	24.666666666666664	5.333333333333333	0	0	0	0
trachelipus_main_003148_t1	91	2091	+	1585.666666666671	415.3333333333319	1399.3333333333353	367.6666666666659	0	0	0	0
trachelipus_main_003150_t1	252	2252	+	1576.6666666666713	424.33333333333206	582.0000000000002	143.99999999999994	0	0	0	0
trachelipus_main_003152_t1	161	1999	+	1482.3333333333362	356.666666666666	0	0	0	0	0	0
trachelipus_main_003155_t1	27	2024	+	1571.3333333333371	426.66666666666566	1510.333333333337	409.6666666666657	9.0	12.0	0	0
trachelipus_main_003158_t1	164	2161	+	1574.3333333333376	423.6666666666653	103.66666666666669	28.333333333333325	0	0	0	0
trachelipus_main_003160_t1	382	2379	+	1544.3333333333371	453.6666666666657	7.0	1.9999999999999998	0	0	0	0
trachelipus_main_003161_t1	365	2362	+	1571.6666666666727	426.3333333333315	1571.6666666666727	426.3333333333315	0.0	1.0	0.0	1.0
trachelipus_main_003162_t1	458	2455	+	1623.0000000000057	374.9999999999987	90.66666666666669	20.33333333333333	0	0	0	0
trachelipus_main_003164_t1	237	2234	+	1563.6666666666706	434.33333333333223	1563.6666666666706	434.33333333333223	0	0	0	0
trachelipus_main_003165_t1	45	2042	+	1539.0000000000039	458.99999999999915	203.3333333333333	54.666666666666686	0	0	0	0
trachelipus_main_003167_t1	65	2062	+	1576.0000000000034	421.999999999999	337.0000000000002	91.99999999999994	0	0	0	0
trachelipus_main_003170_t1	51	2045	+	1598.333333333339	396.6666666666651	901.9999999999975	220.00000000000057	0	0	0	0
trachelipus_main_003171_t1	300	2168	+	1435.0000000000011	433.9999999999991	1435.0000000000011	433.9999999999991	0.0	4.0	0.0	4.0
trachelipus_main_003174_t1	428	2032	+	1266.6666666666677	338.3333333333329	176.99999999999997	51.00000000000001	0	0	0	0
trachelipus_main_003179_t1	64	2055	+	1530.0000000000007	461.9999999999995	369.9999999999999	115.99999999999999	0	0	0	0
trachelipus_main_003180_t1	341	2332	+	1561.6666666666697	430.33333333333223	187.99999999999991	49.00000000000003	0	0	0	0
trachelipus_main_003182_t1	114	2105	+	1583.6666666666715	408.33333333333167	0	0	0	0	0	0
trachelipus_main_003187_t1	317	2191	+	1459.000000000002	415.99999999999915	47.66666666666666	15.333333333333336	0	0	0	0
trachelipus_main_003188_t1	200	2188	+	1585.3333333333385	403.66666666666515	358.33333333333337	103.66666666666664	0	0	0	0
trachelipus_main_003192_t1	98	2083	+	1562.6666666666708	423.3333333333318	809.6666666666654	216.33333333333366	0	0	0	0
trachelipus_main_003193_t1	231	2216	+	1567.0000000000032	418.999999999999	1525.000000000003	409.99999999999903	0	0	0	0
trachelipus_main_003197_t1	396	2381	+	1553.333333333336	432.66666666666583	284.33333333333326	84.66666666666663	0	0	0	0
trachelipus_main_003198_t1	47	2029	+	1577.3333333333376	405.66666666666555	1025.6666666666642	258.3333333333337	0	0	0	0
trachelipus_main_003199_t1	66	2048	+	1566.3333333333362	416.6666666666658	383.3333333333335	102.6666666666666	0	0	0	0
trachelipus_main_003200_t1	47	2029	+	1566.0000000000025	416.99999999999943	1019.6666666666653	279.3333333333336	0	0	0	0
trachelipus_main_003201_t1	167	2143	+	1594.6666666666727	382.3333333333322	623.333333333333	147.66666666666669	0	0	0	0
trachelipus_main_003204_t1	105	2087	+	1541.6666666666713	441.333333333332	802.9999999999994	235.00000000000028	0	0	0	0
trachelipus_main_003208_t1	111	2048	+	1534.3333333333378	403.6666666666655	1030.9999999999973	262.00000000000057	0	0	0	0
trachelipus_main_003212_t1	35	2013	+	1554.6666666666706	422.3333333333323	0	0	0	0	0	0
trachelipus_main_003213_t1	10	1986	+	1564.0000000000016	412.9999999999993	217.66666666666654	52.333333333333364	0	0	0	0
trachelipus_main_003215_t1	47	2020	+	1562.3333333333362	411.6666666666659	98.0	25.0	0	0	0	0
trachelipus_main_003216_t1	40	1986	+	1546.0000000000023	400.99999999999955	246.99999999999994	71.0	0	0	0	0
trachelipus_main_003217_t1	101	2077	+	1543.000000000003	433.9999999999991	211.99999999999983	58.00000000000005	0	0	0	0
trachelipus_main_003221_t1	81	2054	+	1581.000000000005	392.9999999999986	419.3333333333339	108.66666666666649	0	0	0	0
trachelipus_main_003222_t1	71	2044	+	1580.3333333333374	393.66666666666583	1259.3333333333346	318.66666666666623	4.0	5.0	0	0
trachelipus_main_003228_t1	44	2017	+	1585.0000000000025	388.99999999999955	1330.333333333333	334.66666666666686	0	0	0	0
trachelipus_main_003232_t1	69	1967	+	1515.333333333336	383.6666666666659	10.333333333333332	1.6666666666666665	0	0	0	0
trachelipus_main_003235_t1	115	2067	+	1549.3333333333362	403.666666666666	42.0	5.999999999999998	0	0	0	0
trachelipus_main_003237_t1	1119	3077	+	1515.6666666666688	443.3333333333325	0	0	0	0	0	0
trachelipus_main_003238_t1	1698	2927	+	995.3333333333309	234.6666666666673	0	0	0	0	0	0
trachelipus_main_003239_t1	29	1996	+	1536.0000000000061	431.99999999999824	298.66666666666663	91.33333333333329	0	0	0	0
trachelipus_main_003240_t1	288	2246	+	1519.3333333333353	439.6666666666661	47.666666666666664	15.333333333333336	0	0	0	0
trachelipus_main_003241_t1	100	1719	+	1262.3333333333353	357.66666666666606	200.9999999999999	54.00000000000003	0	0	0	0
trachelipus_main_003244_t1	5	1972	+	1581.6666666666727	386.3333333333318	318.3333333333334	83.66666666666663	0	0	0	0
trachelipus_main_003247_t1	93	1976	+	1456.6666666666708	427.33333333333246	849.6666666666645	254.33333333333397	0.0	2.0	0.0	2.0
trachelipus_main_003248_t1	87	2051	+	1572.3333333333367	392.6666666666658	77.00000000000001	21.999999999999993	0	0	0	0
trachelipus_main_003250_t1	5	1969	+	1558.000000000005	406.99999999999847	106.00000000000003	19.999999999999996	0	0	0	0
trachelipus_main_003253_t1	119	2005	+	1466.0000000000018	420.9999999999994	348.66666666666697	95.33333333333323	0	0	0	0
trachelipus_main_003256_t1	220	2181	+	1548.66666666667	413.3333333333322	996.9999999999981	278.0000000000002	0	0	0	0
trachelipus_main_003259_t1	621	2582	+	1514.333333333336	447.6666666666654	118.00000000000004	31.99999999999999	0	0	0	0
trachelipus_main_003260_t1	266	2173	+	1508.333333333337	399.6666666666657	336.66666666666663	98.33333333333329	0	0	0	0
trachelipus_main_003261_t1	86	2046	+	1573.3333333333353	385.6666666666663	126.33333333333337	26.666666666666664	0	0	0	0
trachelipus_main_003262_t1	113	2071	+	1544.333333333337	414.66666666666544	57.99999999999999	16.999999999999996	0	0	0	0
trachelipus_main_003263_t1	137	964	+	645.0	170.99999999999997	12.333333333333334	5.666666666666666	0	0	0	0
trachelipus_main_003264_t1	48	2006	+	1524.6666666666702	434.3333333333319	1524.6666666666702	434.3333333333319	12.0	8.0	12.0	8.0
trachelipus_main_003265_t1	267	2207	+	1510.6666666666704	430.3333333333321	986.6666666666644	279.333333333334	0.0	5.0	0	0
trachelipus_main_003267_t1	216	2174	+	1520.6666666666702	438.3333333333322	502.6666666666675	130.3333333333331	0.0	1.0	0	0
trachelipus_main_003268_t1	209	2053	+	1335.0000000000023	509.99999999999824	0	0	0	0	0	0
trachelipus_main_003269_t1	185	2143	+	1529.6666666666672	429.33333333333263	54.33333333333332	14.666666666666668	0	0	0	0
trachelipus_main_003271_t1	124	2082	+	1572.000000000003	386.9999999999994	0	0	0	0	0	0
trachelipus_main_003272_t1	604	1971	+	1065.3333333333314	302.66666666666686	268.99999999999983	73.0	0	0	0	0
trachelipus_main_003273_t1	102	2060	+	1531.3333333333376	427.66666666666515	436.0000000000005	115.99999999999984	0	0	0	0
trachelipus_main_003278_t1	63	2006	+	1550.3333333333387	393.666666666665	165.0	29.999999999999982	0	0	0	0
trachelipus_main_003280_t1	692	2647	+	1545.6666666666697	410.3333333333323	0	0	0	0	0	0
trachelipus_main_003282_t1	78	2031	+	1508.000000000004	444.99999999999875	132.33333333333337	41.666666666666664	0	0	0	0
trachelipus_main_003284_t1	197	2149	+	1505.3333333333374	447.66666666666526	0	0	0	0	0	0
trachelipus_main_003285_t1	247	2199	+	1534.3333333333367	418.66666666666555	547.6666666666671	142.33333333333323	0	0	0	0
trachelipus_main_003286_t1	248	2026	+	1387.6666666666686	391.33333333333223	1084.6666666666654	304.33333333333337	0	0	0	0
trachelipus_main_003287_t1	102	2054	+	1551.6666666666697	401.3333333333325	331.3333333333333	85.66666666666667	0	0	0	0
trachelipus_main_003288_t1	115	2067	+	1532.6666666666692	420.3333333333325	213.99999999999991	62.00000000000002	0	0	0	0
trachelipus_main_003291_t1	726	2084	+	1108.666666666665	250.3333333333342	330.6666666666669	77.33333333333329	0	0	0	0
trachelipus_main_003292_t1	241	2190	+	1508.333333333336	441.6666666666659	0	0	0	0	0	0
trachelipus_main_003293_t1	206	2155	+	1537.333333333335	412.666666666666	1537.333333333335	412.666666666666	0.0	23.0	0.0	23.0
trachelipus_main_003294_t1	41	1990	+	1510.3333333333355	439.6666666666656	805.3333333333328	232.66666666666686	0	0	0	0
trachelipus_main_003301_t1	84	2027	+	1563.3333333333383	380.6666666666653	1259.0	307.00000000000006	0	0	0	0
trachelipus_main_003303_t1	224	2104	+	1472.6666666666688	408.3333333333325	1121.666666666666	312.33333333333337	0	0	0	0
trachelipus_main_003304_t1	118	2061	+	1569.3333333333367	374.66666666666595	1440.3333333333355	344.6666666666663	0	0	0	0
trachelipus_main_003305_t1	59	2002	+	1517.6666666666688	426.3333333333327	0	0	0	0	0	0
trachelipus_main_003306_t1	230	2032	+	1440.3333333333355	362.66666666666606	400.0000000000002	103.99999999999991	0	0	0	0
trachelipus_main_003308_t1	61	1935	+	1430.000000000001	444.9999999999998	40.666666666666664	13.333333333333336	0	0	0	0
trachelipus_main_003310_t1	156	2048	+	1472.3333333333344	420.66666666666623	155.66666666666669	42.33333333333332	0	0	0	0
trachelipus_main_003311_t1	96	2012	+	1495.333333333337	421.66666666666566	608.6666666666667	171.33333333333337	0	0	0	0
trachelipus_main_003312_t1	46	1986	+	1538.000000000004	402.99999999999847	1178.9999999999986	306.0000000000004	0	0	0	0
trachelipus_main_003317_t1	92	2032	+	1555.333333333336	385.66666666666595	623.3333333333333	150.66666666666669	0	0	0	0
trachelipus_main_003322_t1	312	2252	+	1564.3333333333396	376.66666666666504	860.9999999999976	210.00000000000065	0	0	0	0
trachelipus_main_003323_t1	287	2227	+	1560.0000000000048	380.9999999999989	37.33333333333333	10.666666666666666	0	0	0	0
trachelipus_main_003324_t1	104	2041	+	1484.3333333333374	453.66666666666526	189.99999999999991	56.000000000000036	0	0	0	0
trachelipus_main_003327_t1	134	2072	+	1528.6666666666686	409.3333333333325	139.00000000000003	31.999999999999982	0	0	0	0
trachelipus_main_003328_t1	124	2001	+	1456.3333333333348	421.66666666666566	158.66666666666669	45.333333333333336	0	0	0	0
trachelipus_main_003329_t1	232	2169	+	1533.6666666666702	404.33333333333246	964.3333333333313	253.66666666666714	0.0	3.0	0.0	3.0
trachelipus_main_003330_t1	128	2065	+	1534.0000000000032	403.99999999999915	263.3333333333331	66.66666666666673	0	0	0	0
trachelipus_main_003331_t1	281	2209	+	1490.3333333333353	438.66666666666583	115.66666666666669	37.33333333333334	0	0	0	0
trachelipus_main_003332_t1	53	1990	+	1494.3333333333344	443.66666666666595	601.3333333333333	181.66666666666683	0	0	0	0
trachelipus_main_003333_t1	2147	2656	+	418.3333333333337	91.66666666666663	0	0	0	0	0	0
trachelipus_main_003337_t1	113	2047	+	1569.66666666667	365.3333333333329	1566.66666666667	365.3333333333329	0	0	0	0
trachelipus_main_003341_t1	772	2706	+	1485.0000000000025	449.9999999999992	100.00000000000001	25.999999999999993	0	0	0	0
trachelipus_main_003346_t1	144	2075	+	1528.333333333336	403.66666666666595	325.66666666666663	82.33333333333334	0	0	0	0
trachelipus_main_003347_t1	340	2040	+	1330.3333333333353	370.66666666666566	952.9999999999978	268.0000000000004	0	0	0	0
trachelipus_main_003348_t1	64	1995	+	1524.6666666666692	407.3333333333325	706.9999999999998	199.00000000000017	0	0	0	0
trachelipus_main_003349_t1	190	2007	+	1427.0000000000016	390.9999999999993	0	0	0	0	0	0
trachelipus_main_003351_t1	140	1975	+	1434.6666666666683	401.3333333333326	355.66666666666674	100.3333333333333	0	0	0	0
trachelipus_main_003354_t1	248	2176	+	1483.666666666672	445.3333333333315	141.66666666666666	26.333333333333325	0	0	0	0
trachelipus_main_003355_t1	180	2108	+	1496.0000000000039	432.99999999999886	105.00000000000003	29.999999999999993	0	0	0	0
trachelipus_main_003356_t1	399	2012	+	1268.333333333334	345.6666666666662	80.33333333333333	24.66666666666666	0	0	0	0
trachelipus_main_003357_t1	90	2009	+	1519.3333333333353	400.666666666666	87.66666666666669	26.333333333333332	0	0	0	0
trachelipus_main_003358_t1	240	2168	+	1507.666666666669	421.3333333333324	204.6666666666666	59.33333333333336	0	0	0	0
trachelipus_main_003361_t1	21	1948	+	1512.6666666666674	413.3333333333329	415.00000000000034	115.99999999999989	0	0	0	0
trachelipus_main_003366_t1	116	1774	+	1283.0000000000014	375.99999999999926	0	0	0	0	0	0
trachelipus_main_003367_t1	235	2160	+	1522.66666666667	403.3333333333324	55.33333333333332	13.66666666666667	0	0	0	0
trachelipus_main_003370_t1	112	1749	+	1274.6666666666672	363.3333333333328	53.666666666666664	21.333333333333336	0	0	0	0
trachelipus_main_003372_t1	106	2028	+	1515.3333333333348	407.6666666666663	88.0	31.999999999999996	0	0	0	0
trachelipus_main_003373_t1	221	2104	+	1458.333333333335	425.6666666666659	208.66666666666657	61.33333333333338	0	0	0	0
trachelipus_main_003376_t1	198	2120	+	1509.6666666666679	413.3333333333326	314.99999999999994	84.0	0	0	0	0
trachelipus_main_003377_t1	894	2810	+	1505.000000000004	411.9999999999984	0	0	0	0	0	0
trachelipus_main_003379_t1	422	1922	+	1159.333333333333	340.6666666666667	121.33333333333334	37.666666666666664	0	0	0	0
trachelipus_main_003385_t1	159	2078	+	1505.66666666667	414.33333333333223	624.9999999999999	170.00000000000006	0	0	0	0
trachelipus_main_003386_t1	13	1932	+	1549.0000000000027	370.99999999999955	70.0	16.999999999999996	0	0	0	0
trachelipus_main_003393_t1	108	1967	+	1430.6666666666683	429.33333333333275	12.999999999999998	1.9999999999999998	0	0	0	0
trachelipus_main_003394_t1	233	2005	+	1400.3333333333346	372.66666666666583	78.99999999999999	22.999999999999996	0	0	0	0
trachelipus_main_003396_t1	100	2013	+	1508.666666666668	405.3333333333328	1019.3333333333318	273.666666666667	0	0	0	0
trachelipus_main_003398_t1	128	2041	+	1520.000000000004	393.9999999999987	78.33333333333334	20.666666666666664	0	0	0	0
trachelipus_main_003401_t1	71	1648	+	1260.333333333333	317.6666666666668	0	0	0	0	0	0
trachelipus_main_003405_t1	137	2047	+	1512.3333333333385	398.66666666666487	280.66666666666646	64.3333333333334	0	0	0	0
trachelipus_main_003410_t1	455	1909	+	1151.6666666666658	303.3333333333333	260.33333333333314	69.66666666666667	2.0	1.0	0	0
trachelipus_main_003411_t1	416	1909	+	1189.6666666666663	304.3333333333332	444.0000000000003	128.99999999999991	0	0	0	0
trachelipus_main_003412_t1	66	1973	+	1516.000000000002	391.9999999999994	494.33333333333394	129.66666666666652	0	0	0	0
trachelipus_main_003413_t1	157	2064	+	1475.000000000002	432.9999999999992	302.33333333333337	96.66666666666664	0	0	0	0
trachelipus_main_003414_t1	122	2029	+	1509.0000000000025	398.9999999999994	139.00000000000003	43.99999999999999	0	0	0	0
trachelipus_main_003416_t1	65	1972	+	1485.6666666666697	422.33333333333235	88.33333333333333	25.666666666666664	0	0	0	0
trachelipus_main_003418_t1	650	2557	+	1481.3333333333337	426.66666666666646	406.0000000000002	106.99999999999987	0	0	0	0
trachelipus_main_003420_t1	105	2009	+	1514.0000000000032	390.999999999999	261.33333333333314	71.66666666666673	0	0	0	0
trachelipus_main_003424_t1	575	2479	+	1475.000000000002	429.9999999999989	875.3333333333317	255.66666666666717	0	0	0	0
trachelipus_main_003425_t1	221	910	+	538.333333333334	151.66666666666657	0	0	0	0	0	0
trachelipus_main_003426_t1	174	2075	+	1503.6666666666695	398.33333333333246	1503.6666666666695	398.33333333333246	1.0	0.0	1.0	0.0
trachelipus_main_003427_t1	321	1904	+	1248.6666666666667	335.333333333333	68.66666666666666	21.333333333333332	0	0	0	0
trachelipus_main_003428_t1	220	1926	+	1352.6666666666683	354.33333333333275	65.33333333333333	18.666666666666664	0	0	0	0
trachelipus_main_003431_t1	59	1960	+	1510.3333333333367	391.6666666666659	157.00000000000003	44.00000000000001	0	0	0	0
trachelipus_main_003432_t1	101	2002	+	1506.6666666666692	395.3333333333328	128.00000000000003	36.999999999999986	0	0	0	0
trachelipus_main_003439_t1	63	1922	+	1437.0000000000018	422.99999999999926	196.0	59.00000000000001	0	0	0	0
trachelipus_main_003440_t1	301	2199	+	1495.6666666666692	403.3333333333322	610.0000000000002	163.99999999999991	0	0	0	0
trachelipus_main_003441_t1	506	2359	+	1447.0000000000014	406.9999999999994	37.0	11.0	0	0	0	0
trachelipus_main_003442_t1	350	2248	+	1498.0000000000032	400.9999999999992	1242.9999999999995	334.99999999999983	2.0	4.0	2.0	4.0
trachelipus_main_003445_t1	68	1918	+	1490.0000000000025	360.9999999999992	335.66666666666686	81.3333333333333	0	0	0	0
trachelipus_main_003446_t1	81	1977	+	1528.333333333338	367.6666666666656	573.6666666666671	146.33333333333331	0	0	0	0
trachelipus_main_003449_t1	83	1975	+	1523.3333333333367	369.66666666666634	1151.9999999999984	276.00000000000074	0	0	0	0
trachelipus_main_003450_t1	116	2011	+	1527.333333333338	368.66666666666555	255.66666666666646	59.33333333333339	0	0	0	0
trachelipus_main_003453_t1	276	1924	+	1299.9999999999995	346.99999999999983	4.666666666666666	1.3333333333333333	0	0	0	0
trachelipus_main_003455_t1	104	1997	+	1501.6666666666695	391.3333333333327	90.66666666666667	26.33333333333333	0	0	0	0
trachelipus_main_003456_t1	45	671	+	499.66666666666714	127.3333333333332	10.666666666666666	1.3333333333333333	0	0	0	0
trachelipus_main_003457_t1	35	1927	+	1501.0000000000043	391.99999999999864	362.6666666666668	93.3333333333333	0	0	0	0
trachelipus_main_003459_t1	256	2124	+	1455.0000000000016	413.99999999999943	11.333333333333332	3.6666666666666665	0	0	0	0
trachelipus_main_003460_t1	178	2070	+	1479.000000000002	413.99999999999915	946.6666666666647	259.3333333333338	0.0	10.0	0	0
trachelipus_main_003461_t1	456	2219	+	1370.0000000000011	393.99999999999943	79.00000000000001	22.999999999999996	0	0	0	0
trachelipus_main_003462_t1	60	1946	+	1502.333333333337	384.6666666666657	649.3333333333329	166.6666666666668	0	0	0	0
trachelipus_main_003463_t1	75	1850	+	1403.3333333333353	372.66666666666595	161.99999999999997	39.0	0	0	0	0
trachelipus_main_003464_t1	78	1898	+	1433.6666666666713	387.33333333333167	855.6666666666641	230.3333333333341	0	0	0	0
trachelipus_main_003465_t1	94	1983	+	1472.6666666666683	417.3333333333328	0	0	0	0	0	0
trachelipus_main_003466_t1	323	1891	+	1263.000000000001	305.9999999999998	125.33333333333334	30.666666666666664	0	0	0	0
trachelipus_main_003467_t1	309	2198	+	1487.3333333333378	402.6666666666655	437.3333333333336	123.66666666666657	0	0	0	0
trachelipus_main_003470_t1	86	1972	+	1484.3333333333346	402.66666666666606	171.99999999999994	47.00000000000002	0	0	0	0
trachelipus_main_003471_t1	85	1971	+	1494.6666666666692	392.3333333333325	151.33333333333331	37.66666666666668	0	0	0	0
trachelipus_main_003472_t1	31	1917	+	1493.6666666666679	393.33333333333286	13.999999999999998	4.0	0	0	0	0
trachelipus_main_003474_t1	265	1839	+	1279.0000000000002	296.00000000000017	405.3333333333338	92.66666666666654	0	0	0	0
trachelipus_main_003475_t1	47	1933	+	1483.6666666666688	403.33333333333246	1483.6666666666688	403.33333333333246	0	0	0	0
trachelipus_main_003480_t1	653	1555	+	693.6666666666665	209.33333333333346	229.33333333333317	70.66666666666669	0	0	0	0
trachelipus_main_003481_t1	103	1989	+	1522.6666666666715	364.33333333333206	126.66666666666673	26.333333333333318	0	0	0	0
trachelipus_main_003483_t1	392	2278	+	1494.6666666666704	392.3333333333323	1494.6666666666704	392.3333333333323	0	0	0	0
trachelipus_main_003484_t1	182	2068	+	1481.0000000000034	405.9999999999984	88.66666666666667	19.333333333333336	0	0	0	0
trachelipus_main_003485_t1	64	1950	+	1456.3333333333348	430.666666666666	1444.6666666666683	427.3333333333327	1.0	3.0	1.0	3.0
trachelipus_main_003487_t1	70	1953	+	1489.6666666666702	394.3333333333324	523.6666666666673	145.33333333333314	0.0	1.0	0	0
trachelipus_main_003489_t1	93	1901	+	1438.000000000002	370.9999999999993	48.0	15.0	0	0	0	0
trachelipus_main_003490_t1	112	1995	+	1492.0000000000025	391.99999999999915	469.33333333333405	115.66666666666647	0	0	0	0
trachelipus_main_003492_t1	441	2324	+	1433.3333333333358	450.6666666666654	378.00000000000006	107.99999999999997	0	0	0	0
trachelipus_main_003496_t1	347	1913	+	1241.9999999999995	324.00000000000006	1194.666666666666	308.33333333333337	0	0	0	0
trachelipus_main_003497_t1	74	1956	+	1465.3333333333348	415.6666666666658	33.0	12.000000000000002	0	0	0	0
trachelipus_main_003499_t1	60	1940	+	1451.3333333333355	429.6666666666657	25.333333333333332	7.666666666666666	1.0	0.0	0	0
trachelipus_main_003500_t1	40	1755	+	1393.3333333333358	322.66666666666634	0	0	0	0	0	0
trachelipus_main_003501_t1	49	1929	+	1459.3333333333374	421.6666666666653	639.6666666666663	191.3333333333337	0	0	0	0
trachelipus_main_003502_t1	103	1983	+	1451.3333333333346	429.66666666666595	174.66666666666663	56.33333333333336	0	0	0	0
trachelipus_main_003503_t1	155	2035	+	1475.3333333333371	405.6666666666654	1100.6666666666645	303.3333333333337	1.0	0.0	1.0	0.0
trachelipus_main_003504_t1	145	2025	+	1485.66666666667	395.33333333333246	659.3333333333333	180.66666666666686	1.0	0.0	1.0	0.0
trachelipus_main_003505_t1	135	2015	+	1493.6666666666702	387.3333333333323	385.33333333333366	106.66666666666653	0	0	0	0
trachelipus_main_003506_t1	190	2070	+	1477.0000000000032	403.999999999999	0	0	0	0	0	0
trachelipus_main_003508_t1	460	1869	+	1114.6666666666654	295.33333333333354	29.333333333333332	6.666666666666666	0	0	0	0
trachelipus_main_003510_t1	270	2009	+	1360.6666666666679	379.3333333333327	0	0	0	0	0	0
trachelipus_main_003511_t1	489	2366	+	1462.666666666669	415.3333333333327	672.3333333333331	197.66666666666686	0	0	0	0
trachelipus_main_003516_t1	14	1888	+	1445.0000000000023	429.9999999999994	1445.0000000000023	429.9999999999994	15.0	17.0	15.0	17.0
trachelipus_main_003517_t1	83	1957	+	1486.6666666666695	388.3333333333325	0	0	0	0	0	0
trachelipus_main_003518_t1	40	1914	+	1495.6666666666704	379.3333333333323	714.3333333333325	179.66666666666688	0	0	0	0
trachelipus_main_003520_t1	78	1952	+	1507.3333333333353	367.66666666666634	71.66666666666666	15.333333333333334	0	0	0	0
trachelipus_main_003522_t1	168	2042	+	1472.333333333336	402.66666666666555	622.9999999999997	178.0000000000002	0	0	0	0
trachelipus_main_003524_t1	5	1879	+	1475.0000000000045	399.9999999999986	127.33333333333331	37.66666666666668	0	0	0	0
trachelipus_main_003528_t1	112	1983	+	1494.333333333334	377.66666666666674	78.33333333333336	20.666666666666664	0.0	1.0	0	0
trachelipus_main_003531_t1	195	1871	+	1315.6666666666683	361.33333333333246	0	0	0	0	0	0
trachelipus_main_003534_t1	69	1937	+	1467.333333333337	401.6666666666656	633.3333333333331	176.6666666666668	0	0	0	0
trachelipus_main_003537_t1	478	1986	+	1165.9999999999989	343.00000000000006	226.6666666666665	64.33333333333336	0	0	0	0
trachelipus_main_003539_t1	71	1927	+	1482.6666666666702	374.3333333333322	181.99999999999994	43.0	0	0	0	0
trachelipus_main_003542_t1	192	2060	+	1492.6666666666695	376.3333333333329	1492.6666666666695	376.3333333333329	0	0	0	0
trachelipus_main_003545_t1	711	2579	+	1511.6666666666695	357.33333333333303	891.6666666666639	209.33333333333402	0	0	0	0
trachelipus_main_003546_t1	159	2027	+	1458.0000000000027	410.9999999999992	192.66666666666657	56.333333333333364	0	0	0	0
trachelipus_main_003547_t1	100	1968	+	1457.0000000000016	411.99999999999903	0	0	0	0	0	0
trachelipus_main_003551_t1	125	1924	+	1417.0000000000039	382.99999999999847	1417.0000000000039	382.99999999999847	0	0	0	0
trachelipus_main_003552_t1	82	1947	+	1499.0000000000039	366.999999999999	1499.0000000000039	366.999999999999	0	0	0	0
trachelipus_main_003553_t1	130	1995	+	1467.6666666666677	398.3333333333328	528.6666666666667	146.33333333333334	0	0	0	0
trachelipus_main_003556_t1	86	1951	+	1474.6666666666686	391.33333333333286	852.9999999999987	227.00000000000028	0	0	0	0
trachelipus_main_003558_t1	133	1986	+	1458.0000000000016	395.99999999999915	805.9999999999992	223.00000000000023	0	0	0	0
trachelipus_main_003560_t1	31	1893	+	1488.3333333333385	374.6666666666653	230.33333333333323	48.66666666666668	0	0	0	0
trachelipus_main_003561_t1	402	2264	+	1440.000000000002	422.99999999999926	149.66666666666669	39.33333333333333	0	0	0	0
trachelipus_main_003563_t1	118	1980	+	1453.3333333333362	409.66666666666555	208.99999999999991	52.00000000000002	0	0	0	0
trachelipus_main_003564_t1	55	1911	+	1455.333333333336	401.6666666666653	111.33333333333336	26.66666666666666	0	0	0	0
trachelipus_main_003569_t1	124	1983	+	1462.3333333333362	397.66666666666583	602.3333333333333	171.6666666666668	1.0	0.0	0	0
trachelipus_main_003571_t1	514	1860	+	1066.3333333333317	280.66666666666686	400.00000000000017	109.9999999999999	0	0	0	0
trachelipus_main_003573_t1	131	1990	+	1488.6666666666702	371.3333333333326	558.0	147.00000000000003	0	0	0	0
trachelipus_main_003583_t1	225	2081	+	1457.6666666666686	399.33333333333235	130.00000000000006	28.99999999999999	0	0	0	0
trachelipus_main_003584_t1	20	1876	+	1424.3333333333344	432.6666666666657	1348.0000000000005	415.99999999999943	0.0	3.0	0.0	3.0
trachelipus_main_003585_t1	201	2057	+	1502.6666666666706	354.33333333333246	127.33333333333337	31.666666666666654	0	0	0	0
trachelipus_main_003586_t1	175	2031	+	1451.0000000000027	405.999999999999	999.9999999999977	293.00000000000006	0	0	0	0
trachelipus_main_003589_t1	108	1946	+	1436.6666666666674	402.33333333333314	2.3333333333333335	0.6666666666666666	0	0	0	0
trachelipus_main_003595_t1	115	1968	+	1441.666666666671	412.3333333333321	71.33333333333333	18.666666666666668	0	0	0	0
trachelipus_main_003596_t1	214	2067	+	1444.3333333333346	409.666666666666	295.6666666666668	85.33333333333326	0	0	0	0
trachelipus_main_003598_t1	32	1774	+	1407.6666666666697	335.33333333333286	56.33333333333332	12.666666666666666	0	0	0	0
trachelipus_main_003599_t1	62	1915	+	1501.0000000000045	352.999999999999	500.00000000000085	120.99999999999976	0	0	0	0
trachelipus_main_003602_t1	265	2049	+	1395.6666666666688	389.3333333333325	1333.3333333333348	367.666666666666	0	0	0	0
trachelipus_main_003604_t1	165	2015	+	1467.0000000000027	383.99999999999915	1342.3333333333344	355.6666666666663	3.0	19.0	3.0	19.0
trachelipus_main_003606_t1	110	1960	+	1464.6666666666695	386.33333333333223	1341.6666666666683	356.33333333333263	0	0	0	0
trachelipus_main_003610_t1	276	2054	+	1377.000000000001	401.99999999999903	296.3333333333333	75.66666666666666	0	0	0	0
trachelipus_main_003616_t1	257	2104	+	1448.6666666666683	399.33333333333275	281.99999999999994	83.99999999999997	0	0	0	0
trachelipus_main_003618_t1	105	1952	+	1419.666666666669	428.3333333333324	364.6666666666668	112.33333333333323	0	0	0	0
trachelipus_main_003619_t1	39	1886	+	1457.333333333335	390.6666666666661	248.66666666666652	69.33333333333334	5.0	2.0	0	0
trachelipus_main_003620_t1	280	2127	+	1444.3333333333353	403.6666666666659	470.66666666666686	129.3333333333333	0	0	0	0
trachelipus_main_003623_t1	148	1995	+	1437.3333333333353	410.6666666666659	547.0000000000002	152.0	0	0	0	0
trachelipus_main_003624_t1	126	1973	+	1473.0000000000023	374.99999999999926	352.33333333333354	88.66666666666661	0	0	0	0
trachelipus_main_003625_t1	125	1972	+	1432.666666666668	415.33333333333286	178.66666666666663	46.33333333333334	0.0	1.0	0	0
trachelipus_main_003626_t1	110	1954	+	1442.6666666666688	402.33333333333286	6.333333333333334	2.6666666666666665	0	0	0	0
trachelipus_main_003628_t1	184	2028	+	1460.0000000000025	384.999999999999	1026.6666666666645	263.33333333333394	0	0	0	0
trachelipus_main_003630_t1	603	2447	+	1444.3333333333367	400.6666666666653	16.333333333333332	4.666666666666666	0	0	0	0
trachelipus_main_003631_t1	334	2178	+	1480.6666666666708	364.3333333333323	282.0	66.00000000000003	0	0	0	0
trachelipus_main_003632_t1	36	554	+	390.66666666666686	128.3333333333333	0	0	0	0	0	0
trachelipus_main_003636_t1	239	1932	+	1341.666666666668	350.33333333333275	319.00000000000017	82.99999999999994	0	0	0	0
trachelipus_main_003637_t1	16	1857	+	1456.000000000003	385.9999999999992	120.33333333333336	29.66666666666666	0	0	0	0
trachelipus_main_003640_t1	254	2068	+	1431.0000000000016	383.9999999999995	97.66666666666667	25.33333333333333	0	0	0	0
trachelipus_main_003641_t1	255	2096	+	1439.6666666666697	402.3333333333321	596.3333333333335	165.66666666666666	0	0	0	0
trachelipus_main_003651_t1	368	1837	+	1140.3333333333328	329.6666666666664	810.6666666666652	245.3333333333338	0.0	2.0	0	0
trachelipus_main_003652_t1	90	1877	+	1399.3333333333342	388.6666666666661	178.99999999999997	49.00000000000001	0	0	0	0
trachelipus_main_003655_t1	60	1895	+	1433.6666666666672	402.3333333333328	513.666666666667	143.3333333333333	0	0	0	0
trachelipus_main_003657_t1	134	1969	+	1418.6666666666697	417.3333333333321	273.6666666666666	71.33333333333336	0	0	0	0
trachelipus_main_003659_t1	838	2673	+	1439.6666666666697	396.33333333333235	710.9999999999994	186.00000000000023	0	0	0	0
trachelipus_main_003660_t1	67	1875	+	1409.6666666666686	399.3333333333325	215.3333333333333	51.666666666666664	0	0	0	0
trachelipus_main_003661_t1	179	1870	+	1306.0000000000007	385.9999999999996	1009.3333333333323	310.6666666666668	0	0	0	0
trachelipus_main_003662_t1	133	1878	+	1404.0000000000014	341.9999999999999	342.3333333333333	77.66666666666666	0	0	0	0
trachelipus_main_003663_t1	296	1954	+	1289.6666666666667	369.33333333333326	198.3333333333333	68.66666666666666	0	0	0	0
trachelipus_main_003665_t1	579	1916	+	1087.666666666664	250.33333333333414	22.333333333333332	4.666666666666667	0	0	0	0
trachelipus_main_003667_t1	182	2014	+	1450.6666666666683	382.33333333333275	74.00000000000001	24.999999999999993	0	0	0	0
trachelipus_main_003668_t1	215	2047	+	1446.0000000000025	386.99999999999943	54.99999999999999	20.0	0	0	0	0
trachelipus_main_003671_t1	22	1851	+	1434.3333333333344	395.66666666666595	809.9999999999995	222.00000000000014	0	0	0	0
trachelipus_main_003672_t1	97	1926	+	1439.3333333333358	390.6666666666658	250.66666666666654	67.33333333333333	0	0	0	0
trachelipus_main_003677_t1	153	1871	+	1355.6666666666686	363.33333333333275	161.33333333333331	48.66666666666668	0	0	0	0
trachelipus_main_003678_t1	153	1979	+	1405.3333333333358	421.66666666666634	690.3333333333327	203.6666666666668	0	0	0	0
trachelipus_main_003680_t1	76	1902	+	1440.000000000003	383.99999999999926	17.333333333333336	3.6666666666666665	0	0	0	0
trachelipus_main_003682_t1	147	1919	+	1418.3333333333362	354.6666666666659	351.6666666666668	83.33333333333333	0	0	0	0
trachelipus_main_003687_t1	173	1996	+	1429.3333333333353	394.6666666666659	254.6666666666664	66.33333333333339	0	0	0	0
trachelipus_main_003688_t1	114	1937	+	1419.3333333333346	404.66666666666595	1419.3333333333346	404.66666666666595	7.0	22.0	7.0	22.0
trachelipus_main_003689_t1	107	1930	+	1439.3333333333353	384.66666666666595	496.33333333333394	133.66666666666657	0	0	0	0
trachelipus_main_003690_t1	125	1948	+	1437.3333333333367	386.66666666666544	582.3333333333335	167.6666666666667	0	0	0	0
trachelipus_main_003692_t1	400	2169	+	1412.0000000000016	357.9999999999997	12.0	2.9999999999999996	0	0	0	0
trachelipus_main_003693_t1	124	1947	+	1393.0000000000016	430.99999999999966	341.66666666666674	96.33333333333327	0	0	0	0
trachelipus_main_003694_t1	35	1858	+	1450.6666666666692	373.33333333333263	0	0	0	0	0	0
trachelipus_main_003695_t1	19	1839	+	1438.3333333333355	382.66666666666595	931.6666666666652	250.3333333333337	0	0	0	0
trachelipus_main_003696_t1	80	1875	+	1425.000000000001	368.9999999999995	132.33333333333334	32.666666666666664	0.0	1.0	0	0
trachelipus_main_003697_t1	121	1942	+	1453.6666666666702	367.33333333333235	61.66666666666664	13.333333333333337	0	0	0	0
trachelipus_main_003699_t1	210	1892	+	1300.6666666666683	382.33333333333286	99.66666666666667	29.333333333333332	0	0	0	0
trachelipus_main_003700_t1	183	2003	+	1418.333333333334	402.6666666666662	442.6666666666667	130.33333333333331	0.0	4.0	0	0
trachelipus_main_003701_t1	147	1967	+	1394.0000000000036	426.9999999999989	1152.666666666666	356.33333333333235	0	0	0	0
trachelipus_main_003702_t1	228	2048	+	1439.3333333333353	381.66666666666595	807.6666666666655	218.33333333333366	0	0	0	0
trachelipus_main_003704_t1	72	1784	+	1388.666666666669	324.333333333333	81.33333333333333	20.666666666666668	0	0	0	0
trachelipus_main_003708_t1	123	1937	+	1421.333333333336	393.66666666666583	1383.0000000000023	383.9999999999992	0	0	0	0
trachelipus_main_003711_t1	167	1909	+	1365.6666666666683	377.3333333333326	334.9999999999998	91.00000000000003	0	0	0	0
trachelipus_main_003712_t1	397	2061	+	1307.6666666666683	357.333333333333	583.6666666666667	163.33333333333357	0.0	1.0	0.0	1.0
trachelipus_main_003716_t1	991	2810	+	1482.3333333333387	335.6666666666653	149.33333333333334	33.66666666666665	0	0	0	0
trachelipus_main_003719_t1	108	1841	+	1379.3333333333344	354.6666666666664	109.66666666666669	31.333333333333332	0	0	0	0
trachelipus_main_003720_t1	92	1907	+	1423.0000000000014	391.99999999999943	601.0	173.00000000000003	0.0	1.0	0	0
trachelipus_main_003721_t1	74	1888	+	1428.66666666667	386.33333333333184	70.66666666666666	16.33333333333334	0	0	0	0
trachelipus_main_003722_t1	107	1921	+	1418.0000000000025	396.99999999999915	79.66666666666666	16.333333333333332	0	0	0	0
trachelipus_main_003725_t1	281	2026	+	1354.000000000001	391.99999999999943	432.0000000000003	122.99999999999986	0	0	0	0
trachelipus_main_003726_t1	32	1846	+	1433.333333333337	381.66666666666583	12.0	3.0	0	0	0	0
trachelipus_main_003727_t1	290	2104	+	1458.6666666666702	356.3333333333326	1307.3333333333344	321.6666666666665	0	0	0	0
trachelipus_main_003729_t1	198	2012	+	1428.6666666666692	386.3333333333327	901.6666666666648	238.3333333333338	0	0	0	0
trachelipus_main_003730_t1	204	1991	+	1385.333333333335	402.66666666666606	9.666666666666666	2.333333333333333	0	0	0	0
trachelipus_main_003731_t1	123	1826	+	1334.9999999999993	369.0000000000001	1132.3333333333321	316.666666666667	1.0	7.0	0	0
trachelipus_main_003734_t1	59	1870	+	1447.3333333333353	364.6666666666662	175.00000000000003	43.99999999999999	0	0	0	0
trachelipus_main_003735_t1	97	1908	+	1423.0000000000011	388.99999999999983	890.9999999999992	246.00000000000014	0	0	0	0
trachelipus_main_003740_t1	69	1877	+	1419.66666666667	389.33333333333206	926.3333333333319	261.66666666666714	3.0	11.0	0	0
trachelipus_main_003741_t1	146	1939	+	1449.6666666666697	344.3333333333328	1238.3333333333344	294.66666666666646	2.0	8.0	2.0	8.0
trachelipus_main_003742_t1	143	1951	+	1417.6666666666686	391.3333333333323	713.9999999999994	207.00000000000023	0	0	0	0
trachelipus_main_003744_t1	221	2029	+	1415.0000000000027	393.9999999999995	398.00000000000017	114.99999999999993	0	0	0	0
trachelipus_main_003749_t1	119	1925	+	1467.0000000000032	338.9999999999997	778.333333333332	184.66666666666683	0	0	0	0
trachelipus_main_003750_t1	119	1924	+	1442.0000000000023	363.9999999999993	184.66666666666663	46.33333333333335	0	0	0	0
trachelipus_main_003754_t1	260	2065	+	1420.3333333333364	385.66666666666555	160.33333333333337	37.66666666666665	0	0	0	0
trachelipus_main_003755_t1	104	1909	+	1433.666666666669	372.3333333333325	1433.666666666669	372.3333333333325	0	0	0	0
trachelipus_main_003757_t1	97	1902	+	1404.000000000002	401.99999999999926	234.3333333333332	56.66666666666669	0.0	1.0	0.0	1.0
trachelipus_main_003758_t1	544	2349	+	1424.3333333333348	381.6666666666662	0	0	0	0	0	0
trachelipus_main_003761_t1	94	1862	+	1350.0000000000011	416.99999999999903	1293.666666666667	401.33333333333246	0	0	0	0
trachelipus_main_003762_t1	127	1929	+	1408.6666666666683	394.3333333333328	149.33333333333337	39.66666666666666	0	0	0	0
trachelipus_main_003765_t1	98	1900	+	1423.3333333333353	379.666666666666	299.99999999999994	86.99999999999999	0	0	0	0
trachelipus_main_003766_t1	146	1885	+	1381.0000000000016	358.9999999999994	0	0	0	0	0	0
trachelipus_main_003767_t1	207	2009	+	1429.6666666666683	373.3333333333327	1409.3333333333346	369.6666666666661	5.0	16.0	5.0	16.0
trachelipus_main_003769_t1	234	2033	+	1430.6666666666683	369.3333333333329	954.333333333332	242.66666666666703	0	0	0	0
trachelipus_main_003773_t1	234	2033	+	1423.333333333335	376.66666666666595	392.00000000000017	111.99999999999994	0	0	0	0
trachelipus_main_003774_t1	167	1966	+	1362.333333333334	437.66666666666606	533.666666666667	177.3333333333333	0	0	0	0
trachelipus_main_003776_t1	325	2124	+	1413.6666666666688	386.33333333333235	248.3333333333332	75.66666666666667	0	0	0	0
trachelipus_main_003782_t1	133	1929	+	1425.3333333333355	371.6666666666661	771.6666666666658	206.33333333333357	0	0	0	0
trachelipus_main_003783_t1	84	1880	+	1423.000000000001	373.99999999999966	964.3333333333317	250.6666666666671	0	0	0	0
trachelipus_main_003784_t1	127	1923	+	1461.3333333333371	335.66666666666606	346.00000000000006	80.00000000000003	0	0	0	0
trachelipus_main_003786_t1	59	1852	+	1439.0000000000027	354.99999999999926	212.3333333333332	51.66666666666668	0	0	0	0
trachelipus_main_003788_t1	141	1934	+	1397.6666666666672	396.33333333333286	87.33333333333334	17.666666666666668	0	0	0	0
trachelipus_main_003791_t1	45	1838	+	1392.3333333333362	401.66666666666566	64.33333333333331	10.666666666666668	0	0	0	0
trachelipus_main_003793_t1	280	2075	+	1452.3333333333367	341.6666666666662	102.33333333333336	26.66666666666666	0	0	0	0
trachelipus_main_003800_t1	523	1791	+	1003.6666666666647	265.3333333333337	548.0000000000002	142.00000000000003	1.0	1.0	0	0
trachelipus_main_003801_t1	122	1912	+	1399.6666666666665	391.3333333333331	487.0000000000003	142.99999999999991	0	0	0	0
trachelipus_main_003802_t1	189	1979	+	1426.6666666666686	364.3333333333328	1049.3333333333314	276.666666666667	0	0	0	0
trachelipus_main_003805_t1	435	2225	+	1425.6666666666704	365.3333333333321	272.6666666666666	78.33333333333336	0	0	0	0
trachelipus_main_003806_t1	50	1840	+	1412.0000000000011	378.9999999999995	79.33333333333336	22.666666666666654	0	0	0	0
trachelipus_main_003810_t1	398	1789	+	1100.9999999999984	291.00000000000017	123.33333333333337	38.66666666666668	0.0	1.0	0	0
trachelipus_main_003812_t1	188	1816	+	1280.666666666668	348.3333333333327	71.33333333333333	21.666666666666668	0	0	0	0
trachelipus_main_003813_t1	180	1968	+	1397.3333333333362	390.66666666666566	67.66666666666666	19.333333333333332	0	0	0	0
trachelipus_main_003818_t1	396	1820	+	1139.9999999999984	285.00000000000017	208.99999999999991	49.00000000000002	0	0	0	0
trachelipus_main_003819_t1	513	2300	+	1391.0000000000011	396.99999999999943	61.66666666666665	19.333333333333332	0	0	0	0
trachelipus_main_003820_t1	164	1951	+	1402.0000000000016	385.9999999999993	502.3333333333336	133.66666666666663	0	0	0	0
trachelipus_main_003825_t1	97	1833	+	1387.6666666666679	349.333333333333	761.9999999999992	192.0000000000002	0	0	0	0
trachelipus_main_003830_t1	96	1871	+	1423.0000000000027	352.99999999999915	0	0	0	0	0	0
trachelipus_main_003833_t1	94	1836	+	1348.3333333333346	394.6666666666661	300.3333333333333	92.66666666666661	0	0	0	0
trachelipus_main_003834_t1	383	2026	+	1286.333333333333	357.6666666666664	366.6666666666667	113.3333333333333	0	0	0	0
trachelipus_main_003837_t1	40	1820	+	1423.6666666666679	355.3333333333331	1402.3333333333346	349.6666666666664	8.0	7.0	0	0
trachelipus_main_003842_t1	2198	3919	-	1376.6666666666697	345.3333333333325	0	0	0	0	0	0
trachelipus_main_003846_t1	164	1939	+	1389.333333333335	386.6666666666659	194.33333333333317	60.666666666666714	0	0	0	0
trachelipus_main_003848_t1	149	1924	+	1373.6666666666679	402.33333333333223	1008.6666666666645	302.33333333333337	1.0	0.0	1.0	0.0
trachelipus_main_003849_t1	94	1842	+	1361.0000000000007	387.9999999999995	191.99999999999997	54.000000000000014	0.0	6.0	0	0
trachelipus_main_003854_t1	191	1942	+	1369.6666666666695	382.33333333333223	388.00000000000057	118.99999999999986	0	0	0	0
trachelipus_main_003859_t1	44	1783	+	1365.666666666669	374.3333333333326	194.0	55.0	0	0	0	0
trachelipus_main_003860_t1	993	2765	+	1431.3333333333371	341.66666666666583	0	0	0	0	0	0
trachelipus_main_003865_t1	29	1714	+	1374.3333333333344	311.66666666666697	991.9999999999977	235.00000000000048	0	0	0	0
trachelipus_main_003868_t1	55	1791	+	1390.3333333333353	346.6666666666662	164.33333333333326	45.66666666666667	0	0	0	0
trachelipus_main_003870_t1	138	1907	+	1415.666666666668	354.33333333333303	300.0	78.0	0	0	0	0
trachelipus_main_003871_t1	201	1970	+	1416.3333333333362	353.6666666666659	671.3333333333327	168.66666666666683	0	0	0	0
trachelipus_main_003873_t1	32	1798	+	1379.6666666666686	387.3333333333329	1325.0000000000016	372.9999999999995	0	0	0	0
trachelipus_main_003874_t1	704	1768	+	828.333333333332	236.666666666667	326.3333333333335	96.66666666666661	0	0	0	0
trachelipus_main_003879_t1	201	1967	+	1374.666666666668	392.33333333333275	928.6666666666658	271.33333333333354	1.0	7.0	0	0
trachelipus_main_003881_t1	49	1815	+	1414.3333333333353	352.6666666666662	163.66666666666663	43.33333333333334	0	0	0	0
trachelipus_main_003882_t1	306	2072	+	1373.6666666666677	393.33333333333326	1373.6666666666677	393.33333333333326	0	0	0	0
trachelipus_main_003883_t1	354	2042	+	1333.6666666666674	355.333333333333	579.0000000000003	159.0	0	0	0	0
trachelipus_main_003887_t1	120	1883	+	1379.3333333333348	384.666666666666	105.00000000000004	26.999999999999986	0	0	0	0
trachelipus_main_003889_t1	153	1040	+	696.6666666666664	191.33333333333346	89.33333333333334	30.666666666666657	0	0	0	0
trachelipus_main_003891_t1	97	1860	+	1375.6666666666672	388.33333333333286	290.99999999999994	81.00000000000003	0	0	0	0
trachelipus_main_003892_t1	45	1763	+	1386.3333333333348	332.6666666666664	598.0	130.99999999999983	5.0	1.0	0	0
trachelipus_main_003893_t1	14	1777	+	1364.3333333333348	399.6666666666663	276.99999999999994	80.00000000000003	0	0	0	0
trachelipus_main_003894_t1	93	1856	+	1386.6666666666704	377.3333333333321	185.33333333333334	42.66666666666666	0	0	0	0
trachelipus_main_003895_t1	138	1901	+	1371.0000000000016	392.99999999999943	1154.9999999999995	335.9999999999996	0	0	0	0
trachelipus_main_003897_t1	65	1828	+	1397.666666666668	366.3333333333325	613.3333333333337	148.6666666666665	0	0	0	0
trachelipus_main_003898_t1	89	1852	+	1380.0000000000018	383.9999999999992	345.3333333333335	89.66666666666657	0	0	0	0
trachelipus_main_003899_t1	201	1823	+	1278.333333333334	344.66666666666623	169.33333333333337	46.66666666666666	0	0	0	0
trachelipus_main_003901_t1	95	1855	+	1384.6666666666667	376.33333333333314	168.33333333333331	50.66666666666668	0	0	0	0
trachelipus_main_003902_t1	60	1820	+	1362.333333333334	398.66666666666583	1354.6666666666672	397.3333333333325	0	0	0	0
trachelipus_main_003903_t1	840	1763	+	738.9999999999991	185.00000000000028	309.66666666666674	77.33333333333331	0	0	0	0
trachelipus_main_003904_t1	105	1865	+	1357.000000000002	403.99999999999875	292.33333333333326	85.66666666666666	0	0	0	0
trachelipus_main_003906_t1	115	1875	+	1419.3333333333353	341.6666666666663	241.66666666666652	58.33333333333336	0	0	0	0
trachelipus_main_003907_t1	63	1823	+	1406.6666666666677	354.3333333333331	831.6666666666654	215.3333333333338	0	0	0	0
trachelipus_main_003909_t1	319	2070	+	1384.0000000000023	367.99999999999886	142.6666666666667	34.33333333333332	0	0	0	0
trachelipus_main_003911_t1	316	2076	+	1445.6666666666695	315.3333333333337	241.99999999999977	49.00000000000002	0	0	0	0
trachelipus_main_003912_t1	306	2066	+	1415.3333333333358	345.66666666666634	870.9999999999977	215.00000000000054	0	0	0	0
trachelipus_main_003915_t1	51	1808	+	1394.333333333336	363.6666666666658	392.6666666666668	102.33333333333327	0	0	0	0
trachelipus_main_003917_t1	125	1882	+	1366.9999999999998	391.0	78.33333333333334	23.66666666666666	0	0	0	0
trachelipus_main_003921_t1	58	1815	+	1386.000000000003	371.99999999999943	791.9999999999985	210.00000000000037	0	0	0	0
trachelipus_main_003922_t1	304	2061	+	1354.0000000000011	403.99999999999966	1354.0000000000011	403.99999999999966	0	0	0	0
trachelipus_main_003925_t1	477	1889	+	1121.9999999999984	291.0000000000002	0	0	0	0	0	0
trachelipus_main_003932_t1	55	1524	+	1158.9999999999995	311.00000000000006	289.66666666666663	76.33333333333334	0.0	2.0	0	0
trachelipus_main_003934_t1	80	1831	+	1376.333333333336	375.6666666666654	139.0	28.999999999999986	0	0	0	0
trachelipus_main_003936_t1	71	1822	+	1370.6666666666674	381.33333333333303	1370.6666666666674	381.33333333333303	13.0	13.0	13.0	13.0
trachelipus_main_003938_t1	92	1834	+	1376.0000000000025	366.9999999999989	130.00000000000003	37.99999999999999	0	0	0	0
trachelipus_main_003939_t1	82	1800	+	1360.0000000000005	358.99999999999983	557.6666666666671	144.3333333333332	1.0	1.0	0	0
trachelipus_main_003942_t1	886	1752	+	659.6666666666663	207.3333333333336	66.66666666666666	23.333333333333332	0	0	0	0
trachelipus_main_003944_t1	302	2053	+	1373.0000000000018	378.9999999999995	0	0	0	0	0	0
trachelipus_main_003945_t1	125	1873	+	1397.6666666666688	351.33333333333275	90.33333333333334	26.666666666666664	0	0	0	0
trachelipus_main_003946_t1	180	1931	+	1381.3333333333362	370.66666666666583	67.66666666666666	19.33333333333333	0	0	0	0
trachelipus_main_003949_t1	59	1807	+	1331.6666666666686	417.3333333333325	504.0000000000001	168.0000000000001	0	0	0	0
trachelipus_main_003950_t1	91	1806	+	1366.666666666669	349.33333333333275	343.3333333333336	91.66666666666657	0	0	0	0
trachelipus_main_003951_t1	47	1795	+	1374.0000000000014	374.9999999999993	280.66666666666674	82.33333333333331	0	0	0	0
[truncated: 5,163 more rows]
