# Supplementary material for: Patterns of molecular evolution in a parthenogenic terrestrial isopod (Trichoniscus pusillus)
Source: PeerJ. 2024 Jul 23;12:e17780. doi: 10.7717/peerj.17780 (PMC11276757; doi:10.7717/peerj.17780)
Supplement: Supplemental Information 2 [file peerj-12-17780-s002.zip › Yarbrough_Chandler_Code/5_snp_effects/data/HyF2_het.genotypes.txt]

hyloniscus_main_000004_t1	18653	.	G	A	0.465716	0/1	0/0	0/1	0/0
hyloniscus_main_000004_t1	18762	.	A	G	0.483279	0/1	0/0	0/1	0/0
hyloniscus_main_000004_t1	18880	.	A	G,T	0.25,0.304913	1/2	0/0	0/1	0/2
hyloniscus_main_000004_t1	27320	.	A	C	0.222222	0/1	0/0	0/1	0/0
hyloniscus_main_000004_t1	27363	.	AA	AG	0.154255	0/1	0/1	0/1	0/1
hyloniscus_main_000004_t1	27373	.	T	A	0.124224	0/1	0/1	0/1	0/0
hyloniscus_main_000004_t1	27394	.	ACA	ACT	0.141791	0/1	0/0	0/1	0/1
hyloniscus_main_000005_t1	24754	.	ATA	ATG	0.652778	0/1	0/1	0/1	0/1
hyloniscus_main_000005_t1	24764	.	GTC	TTG	0.304348	0/0	0/0	0/1	0/0
hyloniscus_main_000007_t1	16347	.	T	A	0.313084	0/1	1/1	0/1	1/1
hyloniscus_main_000010_t1	16199	.	C	T	0.274694	0/1	0/1	0/1	0/1
hyloniscus_main_000010_t1	16348	.	A	G	0.141892	0/1	0/1	0/1	0/0
hyloniscus_main_000010_t1	16440	.	GTC	ATC	0.536424	0/1	0/1	0/1	0/1
hyloniscus_main_000010_t1	16624	.	T	C	0.405714	0/1	0/1	0/1	0/1
hyloniscus_main_000010_t1	16633	.	A	G	0.367232	0/1	0/1	0/1	0/1
hyloniscus_main_000010_t1	16772	.	G	A	0.215311	0/1	0/0	0/1	0/0
hyloniscus_main_000010_t1	16787	.	A	G	0.390887	0/1	0/1	0/1	0/1
hyloniscus_main_000010_t1	16886	.	CC	AT	0.245192	0/1	0/0	0/1	0/0
hyloniscus_main_000010_t1	17119	.	A	G	0.164912	0/0	0/1	0/1	0/0
hyloniscus_main_000010_t1	17361	.	G	A	0.205128	0/1	0/0	0/1	0/0
hyloniscus_main_000010_t1	17396	.	T	C	0.232227	0/1	0/1	0/1	0/1
hyloniscus_main_000010_t1	17709	.	A	G	0.651007	0/1	0/1	0/1	0/1
hyloniscus_main_000010_t1	18243	.	G	T	0.169118	0/1	0/1	0/1	0/0
hyloniscus_main_000011_t1	15261	.	G	A	0.345455	0/0	1/1	0/1	1/1
hyloniscus_main_000011_t1	16556	.	T	C	0.203704	.	.	0/1	.
hyloniscus_main_000012_t1	98	.	C	T	0.4003	0/1	0/1	0/1	0/1
hyloniscus_main_000012_t1	110	.	A	T	0.400894	0/1	0/1	0/1	0/1
hyloniscus_main_000012_t1	118	.	A	G	0.404478	0/1	0/1	0/1	0/1
hyloniscus_main_000012_t1	148	.	T	A	0.428235	0/1	0/1	0/1	0/1
hyloniscus_main_000012_t1	687	.	A	G	0.319559	0/1	0/1	0/1	0/1
hyloniscus_main_000012_t1	715	.	G	A	0.325739	0/1	0/1	0/1	0/1
hyloniscus_main_000012_t1	721	.	GCACCTGCGGAT	GCACCTTCGGGA,GCACCTTCGGAA	0.202001,0.167091	0/2	0/1	0/2	0/1
hyloniscus_main_000012_t1	762	.	A	C	0.265971	0/1	0/1	0/1	0/1
hyloniscus_main_000012_t1	793	.	G	A	0.251799	0/1	0/1	0/1	0/1
hyloniscus_main_000012_t1	794	.	T	C	0.729091	0/1	0/1	0/1	0/1
hyloniscus_main_000013_t1	6003	.	A	G	0.171875	0/0	0/0	0/1	0/0
hyloniscus_main_000015_t1	14521	.	AA	GG,GA	0.124601,0.166134	0/2	0/2	0/1	1/2
hyloniscus_main_000015_t1	14534	.	AA	AG	0.176471	0/0	0/1	0/1	0/1
hyloniscus_main_000015_t1	15403	.	G	A	0.150538	0/0	0/0	0/1	0/0
hyloniscus_main_000015_t1	15411	.	AATTTATTTTTTTT	AATTTTTATTTT,ATTTCTTTTGTTTTTTTT	0.383562,0.229167	0/1	0/1	0/1	1/2
hyloniscus_main_000015_t1	15435	.	GTTAGA	GTTATGA	0.408784	0/1	0/1	0/1	0/1
hyloniscus_main_000017_t1	1744	.	A	G	0.597561	0/0	0/0	0/1	0/0
hyloniscus_main_000017_t1	2505	.	T	C	0.512821	1/1	1/1	0/1	1/1
hyloniscus_main_000017_t1	3069	.	G	A	0.366197	0/0	0/0	0/1	0/1
hyloniscus_main_000017_t1	3096	.	A	G	0.159091	0/0	.	0/1	0/0
hyloniscus_main_000017_t1	4755	.	T	C	0.342857	0/0	0/0	0/1	0/1
hyloniscus_main_000017_t1	7723	.	A	G	0.275362	0/0	0/0	0/1	0/0
hyloniscus_main_000017_t1	7852	.	G	A	0.528302	1/1	1/1	0/1	1/1
hyloniscus_main_000017_t1	8199	.	A	G	0.153846	0/0	0/0	0/1	0/0
hyloniscus_main_000017_t1	8200	.	G	A	0.442308	1/1	1/1	0/1	1/1
hyloniscus_main_000017_t1	13146	.	G	A	0.423913	0/1	0/0	0/1	0/1
hyloniscus_main_000017_t1	13218	.	CT	TC	0.497175	0/1	1/1	0/1	0/1
hyloniscus_main_000017_t1	13224	.	A	G	0.513966	0/1	1/1	0/1	0/1
hyloniscus_main_000017_t1	13230	.	A	G	0.515789	0/1	1/1	0/1	0/1
hyloniscus_main_000017_t1	13242	.	TTGT	CTGC	0.502591	0/1	1/1	0/1	0/1
hyloniscus_main_000017_t1	13266	.	T	C	0.474227	0/1	1/1	0/1	0/1
hyloniscus_main_000017_t1	13333	.	C	A	0.556522	0/1	1/1	0/1	0/1
hyloniscus_main_000017_t1	13362	.	T	G	0.55	0/1	1/1	0/1	0/1
hyloniscus_main_000024_t1	5422	.	A	G	0.483871	0/0	1/1	0/1	0/0
hyloniscus_main_000025_t1	6959	.	AA	AG	0.189189	0/0	0/0	0/1	0/0
hyloniscus_main_000025_t1	9762	.	AA	GG	0.315789	0/0	0/0	0/1	0/0
hyloniscus_main_000025_t1	9776	.	A	G	0.44186	0/0	0/0	0/1	0/0
hyloniscus_main_000025_t1	10403	.	A	G	0.291667	0/0	0/0	0/1	0/0
hyloniscus_main_000025_t1	10419	.	A	G	0.325581	0/0	0/0	0/1	0/0
hyloniscus_main_000025_t1	10428	.	A	G	0.183673	0/0	0/0	0/1	0/0
hyloniscus_main_000025_t1	10968	.	G	A	0.428571	1/1	1/1	0/1	1/1
hyloniscus_main_000025_t1	11397	.	A	G	0.171429	0/0	0/0	0/1	0/0
hyloniscus_main_000025_t1	11904	.	A	G	0.373134	0/0	0/0	0/1	0/0
hyloniscus_main_000025_t1	12041	.	AA	AG	0.212766	0/0	0/0	0/1	0/0
hyloniscus_main_000028_t1	5309	.	G	A	0.4	1/1	1/1	0/1	1/1
hyloniscus_main_000036_t1	9184	.	A	G	0.28125	0/0	0/0	0/1	0/0
hyloniscus_main_000036_t1	9192	.	C	T	0.264706	0/0	0/0	0/1	0/0
hyloniscus_main_000039_t1	11096	.	CTATATATATATATATATATAC	CTATATATATATATATATAC	0.396739	0/1	1/1	0/1	0/1
hyloniscus_main_000040_t1	11635	.	AAATT	AAATA	0.314815	0/1	0/0	0/1	0/1
hyloniscus_main_000040_t1	11744	.	CTTTAAA	CTTTAGA	0.233766	0/1	0/1	0/1	0/1
hyloniscus_main_000040_t1	11762	.	GTT	GCT	0.358974	0/1	0/1	0/1	0/1
hyloniscus_main_000040_t1	11805	.	GTTTGGACTCCTAA	GTTTAGACTCCTAA,ATTTAAACTTCTAT	0.115772,0.134228	0/1	0/2	0/1	0/1
hyloniscus_main_000040_t1	11824	.	A	G	0.129243	0/1	0/1	0/1	0/1
hyloniscus_main_000040_t1	11831	.	A	G	0.371053	0/1	0/1	0/1	0/1
hyloniscus_main_000040_t1	11950	.	G	A	0.215311	0/0	0/1	0/1	0/1
hyloniscus_main_000040_t1	11988	.	AA	TA	0.15917	0/1	0/1	0/1	0/1
hyloniscus_main_000040_t1	12011	.	C	T	0.488479	0/1	0/1	0/1	0/1
hyloniscus_main_000040_t1	12060	.	AATCC	AATTC	0.473988	0/1	0/1	0/1	0/1
hyloniscus_main_000040_t1	12103	.	GTTG	ATTA	0.285714	0/1	0/1	0/1	0/1
hyloniscus_main_000040_t1	12129	.	A	G	0.2	0/1	0/1	0/1	0/1
hyloniscus_main_000046_t1	3283	.	T	C	0.48	0/1	0/0	0/1	0/1
hyloniscus_main_000046_t1	4142	.	A	T	0.596154	0/1	1/1	0/1	0/1
hyloniscus_main_000046_t1	4192	.	T	C	0.407407	0/1	0/0	0/1	0/1
hyloniscus_main_000046_t1	4198	.	T	G	0.396226	0/1	0/0	0/1	0/1
hyloniscus_main_000046_t1	4333	.	T	C	0.5	0/1	1/1	0/1	1/1
hyloniscus_main_000046_t1	4384	.	GCTG	TCTT	0.423729	0/1	0/0	0/1	0/1
hyloniscus_main_000046_t1	4393	.	A	G	0.470588	0/1	0/0	0/1	0/1
hyloniscus_main_000047_t1	7404	.	A	G	0.177083	0/0	0/0	0/1	0/0
hyloniscus_main_000047_t1	7414	.	A	G	0.208333	0/0	0/0	0/1	0/0
hyloniscus_main_000047_t1	10452	.	CAAAAAAAAAAAAGAGTT	CAAAAAAAAAAGAGTT,CAAAAAAAAAAAAAGAGTT	0.0206186,0.144	1/1	1/1	0/2	0/2
hyloniscus_main_000052_t1	4912	.	A	G	0.454545	1/1	1/1	0/1	1/1
hyloniscus_main_000052_t1	4949	.	A	T	0.521739	0/0	0/0	0/1	0/0
hyloniscus_main_000052_t1	5510	.	T	C	0.441176	0/0	0/0	0/1	0/1
hyloniscus_main_000052_t1	5898	.	A	C	0.382353	0/0	0/0	0/1	0/1
hyloniscus_main_000052_t1	5918	.	T	A	0.333333	0/0	0/0	0/1	0/1
hyloniscus_main_000052_t1	5948	.	A	T	0.27907	0/0	0/0	0/1	0/1
hyloniscus_main_000052_t1	5996	.	T	C	0.233333	0/0	0/0	0/1	0/1
hyloniscus_main_000052_t1	6298	.	A	C	0.6	1/1	1/1	0/1	0/1
hyloniscus_main_000052_t1	6602	.	C	T	0.323529	0/0	0/0	0/1	0/1
hyloniscus_main_000052_t1	6607	.	GTG	GTA	0.272727	0/0	0/0	0/1	0/1
hyloniscus_main_000052_t1	6648	.	A	G	0.366667	0/0	0/0	0/1	0/1
hyloniscus_main_000052_t1	6715	.	GG	AT	0.324324	0/0	0/0	0/1	0/1
hyloniscus_main_000052_t1	6741	.	C	A	0.321429	0/0	0/0	0/1	0/1
hyloniscus_main_000052_t1	7076	.	G	A	0.424242	1/1	1/1	0/1	0/1
hyloniscus_main_000052_t1	7157	.	C	T	0.5	1/1	1/1	0/1	0/1
hyloniscus_main_000059_t1	3617	.	TGGAT	CGGAT	0.513514	1/1	1/1	0/1	0/1
hyloniscus_main_000059_t1	3641	.	G	A	0.536585	1/1	1/1	0/1	0/1
hyloniscus_main_000059_t1	3845	.	TGAGCGG	TGAGCGA,AGAGAGA	0.396226,0.571429	0/0	0/0	0/1	1/2
hyloniscus_main_000059_t1	3863	.	TGTG	CGTT,CGTG	0.311111,0.666667	0/0	0/0	0/1	1/2
hyloniscus_main_000059_t1	4082	.	C	A	0.270833	1/1	1/1	0/1	0/1
hyloniscus_main_000059_t1	4310	.	A	G	0.5	1/1	1/1	0/1	0/1
hyloniscus_main_000059_t1	4352	.	G	T	0.305556	0/0	0/0	0/1	0/1
hyloniscus_main_000059_t1	4688	.	ATTTGTTA	ATTTGTGA	0.295455	0/0	0/0	0/1	0/1
hyloniscus_main_000059_t1	4784	.	G	C	0.441558	0/0	0/0	0/1	0/1
hyloniscus_main_000059_t1	4814	.	G	A	0.461538	0/0	0/0	0/1	0/1
hyloniscus_main_000059_t1	4871	.	T	G	0.383562	0/0	0/0	0/1	0/1
hyloniscus_main_000059_t1	4889	.	C	A	0.333333	0/0	0/0	0/1	0/1
hyloniscus_main_000059_t1	5015	.	A	C	0.355932	0/0	0/0	0/1	0/1
hyloniscus_main_000059_t1	5027	.	G	A	0.333333	0/1	0/0	0/1	0/1
hyloniscus_main_000059_t1	5207	.	T	C	0.373737	0/0	0/0	0/1	0/1
hyloniscus_main_000059_t1	5222	.	A	G	0.356436	0/0	0/0	0/1	0/1
hyloniscus_main_000059_t1	5276	.	G	C	0.33	0/0	0/0	0/1	0/1
hyloniscus_main_000059_t1	5309	.	T	G	0.320513	0/0	0/0	0/1	0/1
hyloniscus_main_000059_t1	5417	.	T	C	0.342466	0/0	0/0	0/1	0/1
hyloniscus_main_000059_t1	5423	.	C	T	0.305556	0/0	0/0	0/1	0/1
hyloniscus_main_000059_t1	5552	.	A	G	0.414286	0/0	0/0	0/1	0/1
hyloniscus_main_000059_t1	5597	.	A	G	0.54386	1/1	1/1	0/1	0/1
hyloniscus_main_000059_t1	5687	.	C	T	0.430769	0/0	0/0	0/1	0/1
hyloniscus_main_000059_t1	5727	.	A	C	0.478261	0/0	0/0	0/1	0/1
hyloniscus_main_000059_t1	5801	.	A	T	0.52459	1/1	1/1	0/1	0/1
hyloniscus_main_000059_t1	5873	.	G	A	0.413043	0/0	0/0	0/1	0/1
hyloniscus_main_000059_t1	6131	.	C	T	0.459459	1/1	1/1	0/1	0/1
hyloniscus_main_000059_t1	6185	.	C	T	0.363636	1/1	1/1	0/1	1/1
hyloniscus_main_000059_t1	6245	.	T	G	0.487179	0/0	0/0	0/1	0/1
hyloniscus_main_000059_t1	6338	.	G	A	0.306122	0/0	0/0	0/1	0/1
hyloniscus_main_000059_t1	6347	.	C	T	0.346939	0/0	0/0	0/1	0/1
hyloniscus_main_000059_t1	6368	.	A	G	0.338983	0/0	0/0	0/1	0/1
hyloniscus_main_000059_t1	6539	.	G	C	0.4125	0/0	0/0	0/1	0/1
hyloniscus_main_000059_t1	6629	.	C	A	0.348684	0/0	0/0	0/1	0/1
hyloniscus_main_000059_t1	6683	.	A	T	0.369697	0/0	0/0	0/1	0/1
hyloniscus_main_000059_t1	6719	.	TTCT	CTCC	0.321429	0/0	0/0	0/1	0/1
hyloniscus_main_000059_t1	6773	.	T	C	0.319444	0/0	0/0	0/1	0/1
hyloniscus_main_000059_t1	6953	.	C	T	0.372881	0/0	0/0	0/1	0/1
hyloniscus_main_000059_t1	6974	.	C	T	0.355932	0/0	0/0	0/1	0/1
hyloniscus_main_000059_t1	6989	.	G	A	0.393443	0/0	0/0	0/1	0/1
hyloniscus_main_000059_t1	7034	.	G	A	0.34	0/0	0/1	0/1	0/1
hyloniscus_main_000059_t1	7059	.	A	C	0.355556	0/0	0/0	0/1	0/1
hyloniscus_main_000059_t1	7091	.	CA	TC	0.333333	0/0	0/0	0/1	0/1
hyloniscus_main_000059_t1	7109	.	A	G	0.333333	0/0	0/0	0/1	0/1
hyloniscus_main_000059_t1	7229	.	G	A	0.5	0/0	0/0	0/1	0/1
hyloniscus_main_000059_t1	7286	.	C	G	0.418182	0/0	0/0	0/1	0/1
hyloniscus_main_000059_t1	7295	.	A	G	0.433962	0/0	0/0	0/1	0/1
hyloniscus_main_000059_t1	7313	.	C	T	0.416667	0/0	0/0	0/1	0/1
hyloniscus_main_000059_t1	7319	.	C	T	0.413043	0/0	0/0	0/1	0/1
hyloniscus_main_000059_t1	7325	.	TGGC	CGGA	0.380952	0/0	0/0	0/1	0/1
hyloniscus_main_000059_t1	7340	.	A	T	0.4	0/0	0/0	0/1	0/1
hyloniscus_main_000059_t1	7349	.	T	C	0.413043	0/0	0/0	0/1	0/1
hyloniscus_main_000059_t1	7445	.	AGAAGTT	CGAGGTA	0.34	0/0	0/0	0/1	0/1
hyloniscus_main_000059_t1	7460	.	G	T	0.449275	0/0	0/0	0/1	0/1
hyloniscus_main_000059_t1	7532	.	G	A	0.473684	0/0	0/0	0/1	0/1
hyloniscus_main_000059_t1	7724	.	C	T	0.333333	0/0	0/0	0/1	0/1
hyloniscus_main_000059_t1	7814	.	A	T	0.309091	0/0	0/0	0/1	0/1
hyloniscus_main_000059_t1	7829	.	TGGC	CGGT	0.333333	0/0	0/0	0/1	0/1
hyloniscus_main_000059_t1	7942	.	A	G	0.177419	0/0	0/0	0/1	0/0
hyloniscus_main_000059_t1	7949	.	ATTT	GTTC	0.45679	0/0	0/0	0/1	0/1
hyloniscus_main_000059_t1	8075	.	T	A	0.352941	0/0	0/0	0/1	0/1
hyloniscus_main_000059_t1	8207	.	C	T	0.558559	1/1	1/1	0/1	0/1
hyloniscus_main_000059_t1	8264	.	C	T	0.364486	0/0	0/0	0/1	0/1
hyloniscus_main_000059_t1	8300	.	C	T	0.393939	0/0	0/0	0/1	0/1
hyloniscus_main_000059_t1	8390	.	T	C	0.384615	0/0	0/0	0/1	0/0
hyloniscus_main_000059_t1	8405	.	C	T	0.36	0/0	0/0	0/1	0/0
hyloniscus_main_000059_t1	8444	.	T	C	0.333333	0/0	0/0	0/1	0/1
hyloniscus_main_000059_t1	8488	.	AA	GG	0.258065	0/0	0/0	0/1	0/0
hyloniscus_main_000059_t1	8552	.	C	T	0.352113	0/0	0/0	0/1	0/1
hyloniscus_main_000059_t1	8633	.	G	A	0.466667	0/0	0/0	0/1	0/1
hyloniscus_main_000059_t1	8670	.	A	G	0.511111	0/0	0/0	0/1	0/0
hyloniscus_main_000059_t1	8684	.	A	G	0.345455	0/0	0/0	0/1	0/1
hyloniscus_main_000059_t1	8759	.	C	T	0.355556	0/0	0/0	0/1	1/1
hyloniscus_main_000059_t1	8840	.	G	A	0.430556	0/0	0/0	0/1	0/1
hyloniscus_main_000059_t1	8963	.	A	G	0.505747	0/0	0/0	0/1	0/1
hyloniscus_main_000059_t1	8978	.	T	C	0.344828	0/0	0/0	0/1	0/1
hyloniscus_main_000059_t1	9056	.	A	G	0.179487	0/0	0/0	0/1	0/0
hyloniscus_main_000059_t1	9101	.	C	A	0.318182	0/0	0/0	0/1	1/1
hyloniscus_main_000059_t1	9119	.	A	G	0.313433	0/0	0/0	0/1	1/1
hyloniscus_main_000059_t1	9146	.	C	T	0.38806	0/0	0/0	0/1	1/1
hyloniscus_main_000059_t1	9221	.	G	C	0.40625	0/0	0/0	0/1	0/1
hyloniscus_main_000059_t1	9482	.	G	A	0.519481	1/1	1/1	0/1	0/1
hyloniscus_main_000059_t1	9488	.	ATTTTTAATC	ATTTTTTAATC	0.528571	1/1	1/1	0/1	0/1
hyloniscus_main_000059_t1	9544	.	TTT	ACA	0.349398	0/0	0/0	0/1	0/1
hyloniscus_main_000059_t1	9636	.	A	G	0.538462	0/0	0/0	0/1	0/1
hyloniscus_main_000065_t1	8819	.	CTCA	TTCG	0.369565	0/1	0/0	0/1	0/0
hyloniscus_main_000065_t1	8856	.	TCGG	GCGA	0.372093	0/1	0/0	0/1	0/0
hyloniscus_main_000065_t1	8924	.	T	G	0.410256	0/1	0/0	0/1	0/0
hyloniscus_main_000065_t1	8930	.	A	G	0.259259	0/0	0/0	0/1	0/0
hyloniscus_main_000065_t1	8969	.	A	C	0.388889	0/1	0/0	0/1	0/0
hyloniscus_main_000065_t1	9077	.	G	T	0.583333	0/1	1/1	0/1	1/1
hyloniscus_main_000065_t1	9460	.	AACT	TAACTCT	0.375	0/0	0/0	0/1	0/0
hyloniscus_main_000065_t1	9471	.	T	C	0.375	0/0	0/0	0/1	0/0
hyloniscus_main_000069_t1	263	.	A	G	0.12987	0/0	0/0	0/1	0/0
hyloniscus_main_000069_t1	724	.	A	G	0.371134	0/0	0/0	0/1	0/0
hyloniscus_main_000069_t1	808	.	TAGTTTCAAAAAATATTCCA	TA	0.415584	0/1	0/1	0/1	0/1
hyloniscus_main_000069_t1	839	.	A	G	0.142857	0/0	0/0	0/1	0/0
hyloniscus_main_000069_t1	844	.	TA	TG	0.478873	0/0	0/0	0/1	0/0
hyloniscus_main_000069_t1	893	.	GCTG	ACTA	0.29703	1/1	1/1	0/1	1/1
hyloniscus_main_000069_t1	936	.	A	G	0.150376	0/0	0/0	0/1	0/0
hyloniscus_main_000069_t1	938	.	G	A	0.256944	1/1	1/1	0/1	1/1
hyloniscus_main_000069_t1	945	.	G	A	0.328671	1/1	1/1	0/1	1/1
hyloniscus_main_000069_t1	1493	.	AGAAA	GGAAA	0.485149	0/0	0/0	0/1	0/0
hyloniscus_main_000069_t1	1616	.	A	G	0.243243	0/0	0/0	0/1	0/0
hyloniscus_main_000069_t1	1715	.	A	G	0.155738	0/0	0/0	0/1	0/0
hyloniscus_main_000069_t1	1721	.	G	A	0.239669	1/1	1/1	0/1	1/1
hyloniscus_main_000069_t1	1735	.	A	G	0.300971	0/0	0/0	0/1	0/0
hyloniscus_main_000069_t1	1916	.	A	G	0.587629	0/0	0/0	0/1	0/0
hyloniscus_main_000069_t1	2258	.	G	A	0.510949	1/1	1/1	0/1	1/1
hyloniscus_main_000069_t1	2276	.	G	A	0.460526	1/1	1/1	0/1	1/1
hyloniscus_main_000069_t1	2368	.	A	G	0.276243	0/0	0/0	0/1	0/0
hyloniscus_main_000069_t1	2849	.	A	G	0.281818	0/0	0/0	0/1	0/0
hyloniscus_main_000069_t1	3331	.	A	G	0.137615	0/0	0/0	0/1	0/0
hyloniscus_main_000069_t1	3346	.	G	A	0.366071	1/1	1/1	0/1	1/1
hyloniscus_main_000069_t1	3403	.	A	G	0.183206	0/0	0/0	0/1	0/0
hyloniscus_main_000069_t1	3437	.	A	G	0.408	0/0	0/0	0/1	0/0
hyloniscus_main_000069_t1	3634	.	AAGCA	AA	0.148936	0/1	0/0	0/1	0/1
hyloniscus_main_000069_t1	4142	.	A	G	0.148515	0/0	0/0	0/1	0/0
hyloniscus_main_000069_t1	4175	.	A	G	0.193878	0/0	0/0	0/1	0/0
hyloniscus_main_000069_t1	4397	.	A	G	0.181416	0/0	0/0	0/1	0/0
hyloniscus_main_000069_t1	4681	.	A	G	0.565771	0/0	0/0	0/1	0/0
hyloniscus_main_000069_t1	4703	.	AGCGACA	GGCGGCA	0.232695	0/0	0/0	0/1	0/0
hyloniscus_main_000069_t1	4726	.	A	G	0.256445	0/0	0/0	0/1	0/0
hyloniscus_main_000069_t1	4822	.	A	G	0.397706	0/0	0/0	0/1	0/0
hyloniscus_main_000069_t1	4897	.	A	G	0.121535	0/0	0/0	0/1	0/0
hyloniscus_main_000069_t1	5048	.	A	G	0.117647	0/0	0/0	0/1	0/0
hyloniscus_main_000069_t1	5102	.	A	G	0.115385	0/0	0/0	0/1	0/0
hyloniscus_main_000069_t1	5339	.	G	A	0.524096	1/1	1/1	0/1	1/1
hyloniscus_main_000069_t1	5746	.	A	G	0.456311	0/0	0/0	0/1	0/0
hyloniscus_main_000069_t1	5988	.	A	G	0.18239	0/0	0/0	0/1	0/0
hyloniscus_main_000069_t1	5994	.	G	A	0.410494	1/1	1/1	0/1	1/1
hyloniscus_main_000069_t1	6033	.	A	G	0.269231	0/0	0/0	0/1	0/0
hyloniscus_main_000069_t1	6038	.	ATGGATGAA	GTGGATGAG	0.335878	0/0	0/0	0/1	0/0
hyloniscus_main_000069_t1	6133	.	A	G	0.425743	0/0	0/0	0/1	0/0
hyloniscus_main_000069_t1	6446	.	AA	GA	0.319048	0/0	0/0	0/1	0/0
hyloniscus_main_000069_t1	6509	.	A	G	0.266458	0/0	0/0	0/1	0/0
hyloniscus_main_000069_t1	6567	.	A	G	0.228571	0/0	0/0	0/1	0/0
hyloniscus_main_000069_t1	6617	.	A	G	0.375328	0/0	0/0	0/1	0/0
hyloniscus_main_000069_t1	6622	.	A	G	0.341598	0/0	0/0	0/1	0/0
hyloniscus_main_000069_t1	6842	.	ACCATTGA	GCCGTTGA	0.242291	0/0	0/0	0/1	0/0
hyloniscus_main_000069_t1	6853	.	A	G	0.130435	0/0	0/0	0/1	0/0
hyloniscus_main_000069_t1	6956	.	A	G	0.418605	0/0	0/0	0/1	0/0
hyloniscus_main_000069_t1	7340	.	A	G	0.470229	0/0	0/0	0/1	0/0
hyloniscus_main_000069_t1	7353	.	A	G	0.546474	0/0	0/0	0/1	0/0
hyloniscus_main_000069_t1	7382	.	A	G	0.304821	0/0	0/0	0/1	0/0
hyloniscus_main_000069_t1	8021	.	A	G	0.138264	0/0	0/0	0/1	0/0
hyloniscus_main_000069_t1	8497	.	A	G	0.316761	0/0	0/0	0/1	0/0
hyloniscus_main_000069_t1	8624	.	A	G	0.378022	0/0	0/0	0/1	0/0
hyloniscus_main_000077_t1	4944	.	G	A	0.319149	0/1	0/0	0/1	0/1
hyloniscus_main_000084_t1	7742	.	A	G	0.194805	0/0	0/0	0/1	0/0
hyloniscus_main_000084_t1	7749	.	A	G	0.216216	0/0	0/0	0/1	0/0
hyloniscus_main_000085_t1	3797	.	T	G	0.488764	0/1	0/1	0/1	0/0
hyloniscus_main_000085_t1	3860	.	G	T	0.5	0/1	0/0	0/1	0/0
hyloniscus_main_000085_t1	4446	.	C	T	0.487179	0/1	1/1	0/1	1/1
hyloniscus_main_000085_t1	4736	.	T	C	0.491228	0/1	0/0	0/1	0/0
hyloniscus_main_000085_t1	5179	.	G	C	0.313131	0/1	0/1	0/1	0/1
hyloniscus_main_000085_t1	5224	.	T	C	0.320988	0/1	1/1	0/1	1/1
hyloniscus_main_000085_t1	5501	.	G	A	0.5625	0/1	0/0	0/1	0/0
hyloniscus_main_000085_t1	5510	.	C	T	0.560606	0/1	0/1	0/1	0/0
hyloniscus_main_000085_t1	5534	.	TACC	AACG	0.54717	0/1	0/1	0/1	0/0
hyloniscus_main_000085_t1	5543	.	G	C	0.545455	0/1	0/1	0/1	0/0
hyloniscus_main_000085_t1	5552	.	T	C	0.6	0/1	0/0	0/1	0/0
hyloniscus_main_000085_t1	5600	.	T	C	0.458333	0/1	0/1	0/1	1/1
hyloniscus_main_000085_t1	10356	.	C	T	0.297561	1/1	0/1	0/1	0/1
hyloniscus_main_000085_t1	10378	.	G	A	0.408046	1/1	0/1	0/1	0/1
hyloniscus_main_000085_t1	10406	.	AGC	AGG	0.371981	1/1	0/1	0/1	0/1
hyloniscus_main_000085_t1	10444	.	A	G	0.520796	0/0	0/1	0/1	0/0
hyloniscus_main_000085_t1	10490	.	A	T	0.445269	0/0	0/1	0/1	0/0
hyloniscus_main_000085_t1	10510	.	C	G	0.452579	0/0	0/1	0/1	0/0
hyloniscus_main_000085_t1	10554	.	TAAAAAAAAAATATTAATATTTC	TAAAAAAAAAAAAAATTAATATTTC,TAACAAAAAAAAAATATTAATATTTC	0.275938,0.379747	0/0	0/1	0/1	0/2
hyloniscus_main_000085_t1	10588	.	C	T	0.423895	0/0	0/1	0/1	0/1
hyloniscus_main_000085_t1	10842	.	TATTATTTGATAGTAGTACGTAGA	TA	0.327434	0/0	0/1	0/1	0/0
hyloniscus_main_000085_t1	10906	.	C	T	0.457831	0/0	0/1	0/1	0/0
hyloniscus_main_000085_t1	11005	.	ATTTTTTTTTGAA	ATTTTTTTTAAGAA,ATTTTTTTTTTGAA	0.284281,0.160535	0/0	0/1	0/1	0/2
hyloniscus_main_000097_t1	7061	.	A	G	0.26087	0/0	0/0	0/1	0/0
hyloniscus_main_000101_t1	6408	.	T	C	0.20339	0/0	0/1	0/1	0/0
hyloniscus_main_000108_t1	2926	.	A	G	0.363636	0/0	0/0	0/1	0/0
hyloniscus_main_000117_t1	1876	.	A	G	0.428571	1/1	1/1	0/1	0/1
hyloniscus_main_000117_t1	1909	.	T	G	0.475	0/0	0/0	0/1	0/1
hyloniscus_main_000117_t1	2049	.	G	C	0.434783	0/0	0/0	0/1	0/1
hyloniscus_main_000120_t1	1551	.	A	G	0.315789	0/0	.	0/1	0/0
hyloniscus_main_000125_t1	6433	.	CAAAAAATTC	CAAAAAAATTC	0.116453	.	0/0	0/1	1/1
hyloniscus_main_000126_t1	5381	.	C	T	0.39759	0/0	1/1	0/1	0/1
hyloniscus_main_000126_t1	5425	.	T	C	0.411215	0/0	1/1	0/1	0/1
hyloniscus_main_000126_t1	5452	.	T	C	0.431034	0/0	1/1	0/1	0/1
hyloniscus_main_000126_t1	5500	.	ATTTAC	ATTAC	0.442478	0/0	1/1	0/1	0/1
hyloniscus_main_000130_t1	526	.	T	C	0.491935	0/0	0/0	0/1	0/1
hyloniscus_main_000130_t1	547	.	TCTGA	CATAC	0.392157	0/0	0/0	0/1	0/1
hyloniscus_main_000130_t1	589	.	G	A	0.565891	0/0	0/0	0/1	0/1
hyloniscus_main_000140_t1	3585	.	G	A	0.2	1/1	.	0/1	1/1
hyloniscus_main_000140_t1	5415	.	GG	AA	0.449438	1/1	1/1	0/1	1/1
hyloniscus_main_000140_t1	5849	.	A	G	0.1875	0/0	0/0	0/1	0/0
hyloniscus_main_000140_t1	5911	.	A	G	0.186047	0/0	0/0	0/1	0/0
hyloniscus_main_000140_t1	5912	.	G	A	0.44186	1/1	1/1	0/1	1/1
hyloniscus_main_000140_t1	6490	.	A	G	0.381818	0/0	0/0	0/1	0/0
hyloniscus_main_000140_t1	7426	.	GACCTATTTTA	AACCTATTTTA,AGCTTACTTTA	0.283784,0.647059	1/1	1/1	0/1	1/2
hyloniscus_main_000140_t1	7437	.	AAACCTTTTG	AAACTTTTCC,AAGCCTTTTG	0.45,0.152542	0/0	0/1	0/2	0/1
hyloniscus_main_000140_t1	7481	.	AAATTAAATTATTAAATTC	AAATTAAATTC,AGATTAAATTATTAAATTC	0.444444,0.277778	0/0	.	0/2	0/1
hyloniscus_main_000140_t1	7618	.	G	A	0.344828	1/1	1/1	0/1	1/1
hyloniscus_main_000140_t1	7632	.	G	A	0.152542	1/1	1/1	0/1	1/1
hyloniscus_main_000140_t1	7633	.	A	G	0.177419	0/0	0/0	0/1	0/1
hyloniscus_main_000140_t1	7646	.	A	G	0.232143	0/0	0/0	0/1	0/0
hyloniscus_main_000140_t1	7647	.	G	A	0.298246	1/1	1/1	0/1	1/1
hyloniscus_main_000140_t1	7661	.	A	G	0.147541	0/0	0/0	0/1	0/0
hyloniscus_main_000140_t1	7673	.	A	G	0.321429	0/0	0/0	0/1	0/0
hyloniscus_main_000140_t1	7688	.	A	G	0.232143	0/0	0/0	0/1	0/0
hyloniscus_main_000140_t1	7743	.	A	G	0.323529	0/0	0/0	0/1	0/0
hyloniscus_main_000140_t1	7744	.	AAG	GAG	0.134328	0/0	0/0	0/1	0/0
hyloniscus_main_000140_t1	7835	.	GTA	ATA	0.3	1/1	1/1	0/1	1/1
hyloniscus_main_000140_t1	7872	.	A	G	0.1625	0/0	0/0	0/1	0/0
hyloniscus_main_000140_t1	7915	.	AA	AG	0.155172	0/0	0/0	0/1	0/1
hyloniscus_main_000140_t1	7925	.	GGAGCA	AAAACA,GAAACA	0.186441,0.135593	1/1	2/2	0/1	1/2
hyloniscus_main_000150_t1	7850	.	AC	AT	0.227848	0/1	1/1	0/1	0/1
hyloniscus_main_000150_t1	7856	.	T	C	0.246914	0/1	1/1	0/1	0/1
hyloniscus_main_000150_t1	7868	.	G	A	0.446281	0/1	0/1	0/1	0/1
hyloniscus_main_000150_t1	7878	.	G	T	0.253521	0/1	1/1	0/1	1/1
hyloniscus_main_000150_t1	7892	.	T	A	0.195122	0/1	1/1	0/1	1/1
hyloniscus_main_000150_t1	7903	.	GTGT	ATGA	0.204819	0/1	1/1	0/1	1/1
hyloniscus_main_000150_t1	7948	.	CAATTCCCCTTCATTAA	CAATCCCCCTTTAATTA,CAATCCCCTTTTATTAA	0.502415,0.333333	0/2	0/1	0/1	0/0
hyloniscus_main_000150_t1	7968	.	GCTG	ACTT,GTTT	0.416031,0.380952	0/2	0/1	0/1	0/0
hyloniscus_main_000150_t1	7977	.	TTCT	TTAT,TCCT	0.507937,0.47619	0/2	0/1	0/1	0/1
hyloniscus_main_000150_t1	7985	.	TAATCAATAATTC	CAATTAATTATTC,TAATTAATTATTC	0.560694,0.221925	0/2	1/2	0/1	2/2
hyloniscus_main_000150_t1	8018	.	TAAA	CAAG,TAAG	0.613445,0.280928	0/2	1/2	0/1	2/2
hyloniscus_main_000150_t1	8029	.	T	C	0.153846	0/1	0/1	0/1	0/1
hyloniscus_main_000151_t1	5266	.	A	G	0.205882	0/0	0/0	0/1	0/0
hyloniscus_main_000151_t1	7556	.	A	T	0.297619	0/1	0/0	0/1	0/1
hyloniscus_main_000151_t1	7562	.	T	G	0.324675	0/1	0/0	0/1	0/1
hyloniscus_main_000151_t1	7564	.	TAATT	TATTT	0.44	0/1	1/1	0/1	0/1
hyloniscus_main_000151_t1	7570	.	T	A	0.358974	0/1	0/0	0/1	0/1
hyloniscus_main_000157_t1	260	.	T	C	0.571429	0/0	1/1	0/1	0/0
hyloniscus_main_000157_t1	865	.	T	A	0.6	0/0	1/1	0/1	0/1
hyloniscus_main_000157_t1	980	.	T	C	0.552632	0/0	1/1	0/1	0/1
hyloniscus_main_000157_t1	1151	.	A	T	0.453333	0/0	1/1	0/1	0/1
hyloniscus_main_000157_t1	1310	.	C	T	0.342857	0/0	1/1	0/1	0/1
hyloniscus_main_000157_t1	1439	.	C	A	0.487805	0/0	1/1	0/1	0/0
hyloniscus_main_000157_t1	1451	.	A	G	0.473684	0/0	1/1	0/1	0/0
hyloniscus_main_000157_t1	1460	.	A	G	0.439024	0/0	1/1	0/1	0/0
hyloniscus_main_000157_t1	1470	.	C	T	0.44186	0/0	1/1	0/1	0/0
hyloniscus_main_000157_t1	1481	.	G	C	0.411765	0/0	1/1	0/1	0/0
hyloniscus_main_000157_t1	1492	.	G	C	0.348485	0/1	1/1	0/1	0/1
hyloniscus_main_000157_t1	1517	.	T	A	0.321429	0/0	1/1	0/1	0/1
hyloniscus_main_000157_t1	1553	.	C	T	0.388889	0/0	1/1	0/1	0/1
hyloniscus_main_000157_t1	1589	.	T	A	0.493976	0/0	1/1	0/1	0/1
hyloniscus_main_000157_t1	1649	.	A	G	0.494118	0/0	1/1	0/1	0/1
hyloniscus_main_000157_t1	1730	.	G	A	0.428571	0/0	1/1	0/1	0/1
hyloniscus_main_000157_t1	1770	.	A	G	0.492537	0/1	1/1	0/1	0/0
hyloniscus_main_000157_t1	1829	.	C	T	0.513158	0/0	1/1	0/1	0/1
hyloniscus_main_000157_t1	1835	.	C	T	0.513514	0/0	1/1	0/1	0/1
hyloniscus_main_000157_t1	1868	.	T	C	0.538462	0/1	0/0	0/1	0/1
hyloniscus_main_000157_t1	1895	.	CGT	TGT	0.507246	0/1	0/0	0/1	0/1
hyloniscus_main_000157_t1	1943	.	T	C	0.518519	0/0	1/1	0/1	0/1
hyloniscus_main_000157_t1	1967	.	C	T	0.492308	0/1	0/0	0/1	0/1
hyloniscus_main_000157_t1	1997	.	T	C	0.5	0/1	0/0	0/1	0/1
hyloniscus_main_000157_t1	2090	.	G	A	0.55814	0/1	0/0	0/1	0/1
hyloniscus_main_000157_t1	2207	.	T	A	0.402299	0/0	1/1	0/1	0/1
hyloniscus_main_000157_t1	2246	.	T	C	0.523256	0/0	1/1	0/1	0/0
hyloniscus_main_000157_t1	2456	.	C	T	0.395062	0/0	1/1	0/1	0/1
hyloniscus_main_000157_t1	2576	.	A	G	0.413793	0/0	1/1	0/1	0/1
hyloniscus_main_000157_t1	2678	.	G	T	0.413462	0/0	1/1	0/1	0/1
hyloniscus_main_000157_t1	2702	.	T	A	0.397727	0/0	1/1	0/1	0/1
hyloniscus_main_000157_t1	2856	.	A	G	0.485714	0/0	0/0	0/1	0/0
hyloniscus_main_000157_t1	2894	.	T	A	0.425	0/0	1/1	0/1	0/0
hyloniscus_main_000157_t1	2936	.	C	T	0.358974	0/0	1/1	0/1	0/0
hyloniscus_main_000157_t1	2978	.	ATGC	CTGT	0.390625	0/1	1/1	0/1	0/0
hyloniscus_main_000157_t1	3017	.	A	C	0.350649	0/1	1/1	0/1	0/1
hyloniscus_main_000157_t1	3032	.	A	G	0.315789	0/1	1/1	0/1	0/1
hyloniscus_main_000157_t1	3063	.	GAATG	CAATG	0.258065	0/1	1/1	0/1	0/0
hyloniscus_main_000157_t1	3149	.	C	T	0.315217	0/1	1/1	0/1	0/1
hyloniscus_main_000157_t1	3200	.	A	G	0.4	0/0	0/0	0/1	0/0
hyloniscus_main_000157_t1	3221	.	C	T	0.57971	0/1	0/0	0/1	0/1
hyloniscus_main_000157_t1	3278	.	G	T	0.573171	0/1	0/0	0/1	0/1
hyloniscus_main_000157_t1	3329	.	A	G	0.419048	0/1	1/1	0/1	0/1
hyloniscus_main_000157_t1	3341	.	T	C	0.420168	0/1	1/1	0/1	0/1
hyloniscus_main_000157_t1	3410	.	C	G	0.538462	0/1	0/0	0/1	0/1
hyloniscus_main_000157_t1	3446	.	A	T	0.412281	0/0	1/1	0/1	0/1
hyloniscus_main_000157_t1	3536	.	T	C	0.470588	0/1	0/0	0/1	1/1
hyloniscus_main_000157_t1	3966	.	A	G	0.592593	0/0	0/0	0/1	0/0
hyloniscus_main_000157_t1	4109	.	A	G	0.386667	0/0	1/1	0/1	0/1
hyloniscus_main_000157_t1	4148	.	C	T	0.475	0/1	1/1	0/1	0/1
hyloniscus_main_000157_t1	4259	.	T	A	0.54955	0/1	0/0	0/1	1/1
hyloniscus_main_000157_t1	4275	.	A	G	0.146667	0/0	0/0	0/1	0/0
hyloniscus_main_000157_t1	4373	.	C	G	0.406977	0/0	1/1	0/1	0/1
hyloniscus_main_000157_t1	4385	.	G	A	0.486486	0/1	1/1	0/1	0/0
hyloniscus_main_000157_t1	4397	.	G	A	0.486957	0/1	1/1	0/1	0/0
hyloniscus_main_000157_t1	4626	.	ATTA	ATTG	0.361702	0/0	0/0	0/1	0/0
hyloniscus_main_000157_t1	4637	.	ATTA	ATTG	0.203704	0/0	0/0	0/1	0/0
hyloniscus_main_000157_t1	4738	.	C	T	0.527273	0/1	0/0	0/1	0/1
hyloniscus_main_000157_t1	4759	.	A	T	0.5671	0/1	0/0	0/1	0/1
hyloniscus_main_000157_t1	4799	.	C	A	0.470199	0/0	1/1	0/1	0/1
hyloniscus_main_000157_t1	4838	.	C	T	0.441176	0/1	1/1	0/1	0/1
hyloniscus_main_000157_t1	4922	.	C	T	0.512821	0/1	0/0	0/1	0/1
hyloniscus_main_000157_t1	4964	.	T	C	0.423256	0/1	1/1	0/1	0/1
hyloniscus_main_000157_t1	5183	.	T	C	0.415301	0/1	1/1	0/1	0/1
hyloniscus_main_000157_t1	5210	.	CAC	AAA	0.434375	0/1	1/1	0/1	0/1
hyloniscus_main_000157_t1	5264	.	T	C	0.434932	0/1	1/1	0/1	0/1
hyloniscus_main_000157_t1	5312	.	G	A	0.373239	0/1	1/1	0/1	0/1
hyloniscus_main_000157_t1	5325	.	CTG	TTA,CTA	0.325581,0.48	0/2	1/1	0/1	0/1
hyloniscus_main_000157_t1	5358	.	A	G	0.41704	0/1	1/1	0/1	0/1
hyloniscus_main_000157_t1	5418	.	T	C	0.351852	0/1	1/1	0/1	0/1
hyloniscus_main_000157_t1	5535	.	T	C	0.397849	0/1	1/1	0/1	0/1
hyloniscus_main_000157_t1	5545	.	C	T	0.389513	0/1	1/1	0/1	0/1
hyloniscus_main_000157_t1	5585	.	ATCC	GTCT	0.412556	0/1	1/1	0/1	0/1
hyloniscus_main_000157_t1	5616	.	A	C	0.435233	0/0	1/1	0/1	0/1
hyloniscus_main_000157_t1	6869	.	G	A	0.347222	0/0	1/1	0/1	0/1
hyloniscus_main_000157_t1	6896	.	T	C	0.364504	0/0	1/1	0/1	0/1
hyloniscus_main_000157_t1	6965	.	T	A	0.424069	0/0	1/1	0/1	0/1
hyloniscus_main_000157_t1	7536	.	G	A	0.405405	0/0	1/1	0/1	0/1
hyloniscus_main_000161_t1	267	.	A	G	0.463415	0/1	1/1	0/1	1/1
hyloniscus_main_000161_t1	503	.	G	A	0.482759	0/1	1/1	0/1	1/1
hyloniscus_main_000161_t1	641	.	T	A	0.487805	0/1	1/1	0/1	1/1
hyloniscus_main_000161_t1	812	.	C	T	0.361111	0/1	0/0	0/1	0/0
hyloniscus_main_000161_t1	1025	.	A	G	0.435897	0/1	1/1	0/1	1/1
hyloniscus_main_000161_t1	1295	.	C	T	0.386364	0/1	1/1	0/1	1/1
hyloniscus_main_000161_t1	1418	.	C	T	0.431373	0/1	0/0	0/1	0/0
hyloniscus_main_000161_t1	1973	.	T	C	0.404255	0/1	1/1	0/1	1/1
hyloniscus_main_000161_t1	2471	.	C	A	0.387755	0/1	1/1	0/1	1/1
hyloniscus_main_000161_t1	2537	.	T	C	0.407407	0/1	1/1	0/1	1/1
hyloniscus_main_000161_t1	2543	.	G	A	0.428571	0/1	1/1	0/1	1/1
hyloniscus_main_000161_t1	2725	.	T	G	0.433333	0/1	1/1	0/1	1/1
hyloniscus_main_000161_t1	2744	.	G	T	0.433333	0/1	1/1	0/1	1/1
hyloniscus_main_000161_t1	2946	.	G	A	0.395833	0/1	0/0	0/1	0/0
hyloniscus_main_000161_t1	2972	.	A	G	0.433333	0/1	0/0	0/1	0/0
hyloniscus_main_000161_t1	3030	.	T	C	0.508772	0/1	1/1	0/1	1/1
hyloniscus_main_000161_t1	3083	.	G	A	0.507246	0/1	1/1	0/1	1/1
hyloniscus_main_000161_t1	3317	.	G	A	0.516304	0/1	1/1	0/1	1/1
hyloniscus_main_000161_t1	3362	.	G	A	0.462963	0/1	1/1	0/1	1/1
hyloniscus_main_000161_t1	3491	.	T	C	0.472727	0/1	0/0	0/1	0/0
hyloniscus_main_000161_t1	3530	.	C	T	0.482353	0/1	1/1	0/1	1/1
hyloniscus_main_000161_t1	3590	.	C	A	0.446429	0/1	0/0	0/1	0/0
hyloniscus_main_000161_t1	3971	.	T	C	0.586207	0/1	1/1	0/1	1/1
hyloniscus_main_000161_t1	4006	.	C	T	0.542373	0/1	1/1	0/1	1/1
hyloniscus_main_000161_t1	4784	.	T	G	0.5	0/1	0/0	0/1	0/0
hyloniscus_main_000161_t1	4795	.	ATA	GTG	0.225806	0/0	0/0	0/1	0/0
hyloniscus_main_000161_t1	5717	.	T	A	0.537975	0/1	1/1	0/1	1/1
hyloniscus_main_000168_t1	6677	.	G	T	0.333333	0/1	0/0	0/1	0/0
hyloniscus_main_000168_t1	6838	.	C	T	0.315789	0/1	0/1	0/1	0/0
hyloniscus_main_000168_t1	6923	.	G	A	0.135135	1/1	1/1	0/1	1/1
hyloniscus_main_000168_t1	6927	.	A	G	0.184211	0/0	0/0	0/1	0/0
hyloniscus_main_000168_t1	7670	.	A	T	0.385965	1/1	0/1	0/1	0/0
hyloniscus_main_000168_t1	8001	.	AA	AG	0.148148	0/0	0/0	0/1	0/0
hyloniscus_main_000168_t1	8018	.	A	G	0.596154	0/0	0/0	0/1	0/0
hyloniscus_main_000168_t1	8025	.	ATGG	ATAG,ATAA,GTGG	0.177215,0.227848,0.6	1/2	1/1	0/3	1/2
hyloniscus_main_000168_t1	8068	.	A	G	0.254902	0/0	0/0	0/1	0/0
hyloniscus_main_000168_t1	8080	.	A	G	0.347826	.	0/0	0/1	0/0
hyloniscus_main_000168_t1	8089	.	A	G	0.355556	.	0/0	0/1	0/0
hyloniscus_main_000168_t1	8139	.	T	A	0.425	1/1	0/0	0/1	0/0
hyloniscus_main_000168_t1	8201	.	A	G	0.194444	0/0	0/0	0/1	0/0
hyloniscus_main_000168_t1	8202	.	A	G	0.2	0/0	0/0	0/1	0/0
hyloniscus_main_000168_t1	8239	.	C	T	0.44898	0/0	0/1	0/1	1/1
hyloniscus_main_000168_t1	8249	.	A	G	0.686275	0/0	0/0	0/1	0/0
hyloniscus_main_000168_t1	8266	.	A	G	0.421053	0/0	0/0	0/1	0/1
hyloniscus_main_000168_t1	8272	.	A	G	0.532258	0/0	0/1	0/1	0/0
hyloniscus_main_000168_t1	8277	.	A	G	0.25974	0/0	0/0	0/1	0/1
hyloniscus_main_000168_t1	8286	.	A	G	0.192308	0/0	0/0	0/1	0/0
hyloniscus_main_000168_t1	8319	.	ATG	ATA,GTG	0.159292,0.609524	1/1	0/1	0/2	0/1
hyloniscus_main_000168_t1	8329	.	A	G	0.159091	0/0	0/0	0/1	0/0
hyloniscus_main_000168_t1	8330	.	AGTAA	GGTAA,AGTGA	0.170732,0.0581395	0/2	0/0	0/1	0/0
hyloniscus_main_000168_t1	8350	.	AAGGCA	AAAGCA	0.176471	1/1	1/1	0/1	1/1
hyloniscus_main_000168_t1	8376	.	A	G	0.13253	0/0	0/0	0/1	0/0
hyloniscus_main_000168_t1	8390	.	G	A	0.375	1/1	1/1	0/1	1/1
hyloniscus_main_000168_t1	8434	.	G	A	0.433962	1/1	1/1	0/1	1/1
hyloniscus_main_000168_t1	8446	.	A	G	0.204082	0/0	0/0	0/1	0/0
hyloniscus_main_000168_t1	8462	.	TAC	TTTGAACACGAC	0.393939	0/0	.	0/1	0/0
hyloniscus_main_000173_t1	8170	.	A	G	0.229508	.	0/0	0/1	0/0
hyloniscus_main_000173_t1	8185	.	AA	GG,AG	0.147651,0.100671	.	0/0	0/1	0/2
hyloniscus_main_000173_t1	8187	.	TTG	TTA	0.322314	.	0/1	0/1	0/1
hyloniscus_main_000173_t1	8281	.	A	G	0.417607	.	0/1	0/1	0/1
hyloniscus_main_000179_t1	4185	.	A	G	0.25	0/0	.	0/1	0/0
hyloniscus_main_000179_t1	9417	.	TT	CC	0.238095	0/0	0/0	0/1	0/0
hyloniscus_main_000181_t1	6437	.	A	G	0.465753	0/0	0/0	0/1	0/0
hyloniscus_main_000184_t1	4337	.	A	G	0.206897	0/0	.	0/1	0/0
hyloniscus_main_000187_t1	5530	.	A	G	0.636364	0/1	1/1	0/1	0/1
hyloniscus_main_000193_t1	415	.	G	A	0.432432	0/1	1/1	0/1	0/1
hyloniscus_main_000193_t1	619	.	T	C	0.531915	1/1	1/1	0/1	1/1
hyloniscus_main_000193_t1	949	.	G	A	0.356164	0/1	1/1	0/1	0/1
hyloniscus_main_000193_t1	988	.	C	T	0.384615	0/0	0/0	0/1	0/0
hyloniscus_main_000193_t1	1012	.	C	T	0.46875	0/1	1/1	0/1	0/1
hyloniscus_main_000193_t1	1106	.	A	C	0.592593	0/1	0/0	0/1	0/1
hyloniscus_main_000193_t1	1156	.	T	A	0.365385	0/1	1/1	0/1	0/1
hyloniscus_main_000193_t1	1198	.	G	A	0.553571	0/1	0/0	0/1	0/1
hyloniscus_main_000193_t1	1216	.	CGTC	TGTA	0.535714	0/1	0/0	0/1	0/1
hyloniscus_main_000193_t1	1303	.	T	C	0.431818	0/1	0/0	0/1	0/1
hyloniscus_main_000193_t1	1312	.	G	A	0.426966	0/1	0/0	0/1	0/1
hyloniscus_main_000193_t1	1370	.	A	G	0.188679	0/0	0/0	0/1	0/0
hyloniscus_main_000193_t1	1435	.	C	T	0.358025	0/1	1/1	0/1	0/1
hyloniscus_main_000193_t1	1476	.	C	A	0.506173	0/1	0/0	0/1	0/1
hyloniscus_main_000193_t1	1546	.	A	G	0.449275	0/1	0/0	0/1	0/1
hyloniscus_main_000193_t1	1553	.	G	C	0.43662	0/1	0/0	0/1	0/1
hyloniscus_main_000193_t1	1804	.	GTTC	CTTT	0.382114	0/1	1/1	0/1	0/1
hyloniscus_main_000193_t1	1879	.	T	C	0.330709	0/1	1/1	0/1	0/1
hyloniscus_main_000193_t1	1888	.	C	G	0.333333	0/1	1/1	0/1	0/1
hyloniscus_main_000193_t1	1906	.	G	A	0.368	0/1	1/1	0/1	0/1
hyloniscus_main_000193_t1	1993	.	G	A	0.462963	0/1	1/1	0/1	0/1
hyloniscus_main_000193_t1	2002	.	A	G	0.42	0/1	1/1	0/1	0/1
hyloniscus_main_000193_t1	2017	.	C	T	0.424658	0/1	1/1	0/1	0/1
hyloniscus_main_000193_t1	2272	.	C	T	0.477941	0/1	1/1	0/1	0/1
hyloniscus_main_000193_t1	2377	.	G	T	0.446154	0/1	0/0	0/1	0/1
hyloniscus_main_000193_t1	2404	.	T	C	0.431034	0/1	0/0	0/1	0/1
hyloniscus_main_000193_t1	2413	.	GGAA	AGAG	0.402844	0/1	0/0	0/1	0/1
hyloniscus_main_000193_t1	2446	.	G	A	0.344648	0/1	0/0	0/1	0/1
hyloniscus_main_000193_t1	2572	.	T	C	0.418033	1/1	1/1	0/1	1/1
hyloniscus_main_000193_t1	2662	.	T	C	0.540373	0/1	1/1	0/1	0/1
hyloniscus_main_000193_t1	2713	.	T	G	0.468085	0/1	1/1	0/1	0/1
hyloniscus_main_000193_t1	2749	.	T	C	0.469072	0/1	1/1	0/1	0/1
hyloniscus_main_000193_t1	2929	.	T	C	0.520468	0/1	0/0	0/1	0/1
hyloniscus_main_000193_t1	2986	.	C	T	0.469388	1/1	1/1	0/1	1/1
hyloniscus_main_000193_t1	3004	.	CCCC	TCCG	0.470968	0/1	0/0	0/1	0/1
hyloniscus_main_000193_t1	3082	.	C	T	0.42069	0/1	1/1	0/1	0/1
hyloniscus_main_000193_t1	3097	.	A	G	0.411765	0/1	1/1	0/1	0/1
hyloniscus_main_000193_t1	3109	.	A	T	0.401786	0/0	0/0	0/1	0/0
hyloniscus_main_000193_t1	3181	.	T	G	0.596774	0/1	0/0	0/1	0/1
hyloniscus_main_000193_t1	3193	.	A	G	0.598901	0/1	0/0	0/1	0/1
hyloniscus_main_000193_t1	3208	.	T	C	0.660131	0/1	0/0	0/1	0/1
hyloniscus_main_000193_t1	3244	.	C	T	0.397727	0/1	1/1	0/1	0/1
hyloniscus_main_000193_t1	3370	.	T	A	0.27	0/1	1/1	0/1	0/1
hyloniscus_main_000193_t1	3388	.	T	A	0.315789	0/1	1/1	0/1	0/1
hyloniscus_main_000193_t1	3413	.	A	G	0.261538	0/1	1/1	0/1	0/1
hyloniscus_main_000193_t1	4120	.	T	C	0.361607	0/1	1/1	0/1	0/1
hyloniscus_main_000193_t1	4136	.	A	C	0.426966	0/0	0/0	0/1	0/0
hyloniscus_main_000193_t1	4162	.	A	G	0.422414	0/1	1/1	0/1	0/1
hyloniscus_main_000193_t1	4267	.	T	C	0.46	0/1	0/0	0/1	0/1
hyloniscus_main_000193_t1	6004	.	T	C	0.19305	0/1	1/1	0/1	0/1
hyloniscus_main_000193_t1	6024	.	G	T	0.228571	0/1	1/1	0/1	0/1
hyloniscus_main_000193_t1	6033	.	T	A	0.242424	0/1	1/1	0/1	0/1
hyloniscus_main_000193_t1	6046	.	C	T	0.307692	0/1	1/1	0/1	0/1
hyloniscus_main_000193_t1	6079	.	AGTTC	TGTTA	0.403183	0/1	1/1	0/1	0/1
hyloniscus_main_000193_t1	7080	.	ATTTTGGTA	ATTTTTGGTA	0.331959	0/1	1/1	0/1	0/1
hyloniscus_main_000193_t1	7157	.	TT	TG,GG	0.289157,0.413043	0/1	1/1	0/2	0/1
hyloniscus_main_000196_t1	4450	.	AA	GG	0.342105	0/0	0/0	0/1	0/0
hyloniscus_main_000196_t1	5363	.	A	G	0.585366	0/0	0/0	0/1	0/0
hyloniscus_main_000196_t1	5661	.	A	C,G	0.545455,0.589744	0/0	1/1	0/2	0/1
hyloniscus_main_000196_t1	5688	.	CGCAGCAG	CG,CGCGGCAG	0.235294,0.466667	0/1	1/1	0/2	0/1
hyloniscus_main_000198_t1	4734	.	A	G	0.45	.	0/0	0/1	0/0
hyloniscus_main_000198_t1	4747	.	G	A	0.142857	.	1/1	0/1	1/1
hyloniscus_main_000198_t1	6466	.	GG	AA	0.156863	.	1/1	0/1	1/1
hyloniscus_main_000198_t1	6468	.	A	G	0.333333	.	0/0	0/1	0/0
hyloniscus_main_000198_t1	6478	.	G	A	0.145833	1/1	1/1	0/1	1/1
hyloniscus_main_000206_t1	1839	.	A	G	0.37037	0/0	0/0	0/1	0/0
hyloniscus_main_000206_t1	2027	.	G	A	0.608696	1/1	1/1	0/1	1/1
hyloniscus_main_000206_t1	2040	.	GG	AG	0.285714	1/1	1/1	0/1	1/1
hyloniscus_main_000206_t1	3431	.	G	A	0.416667	1/1	1/1	0/1	1/1
hyloniscus_main_000206_t1	3829	.	A	G	0.277778	0/0	0/0	0/1	0/0
hyloniscus_main_000206_t1	4245	.	G	A	0.43871	0/1	0/0	0/1	0/1
hyloniscus_main_000206_t1	4685	.	C	T	0.515464	0/1	1/1	0/1	0/1
hyloniscus_main_000206_t1	5163	.	A	G	0.203704	0/0	0/0	0/1	0/0
hyloniscus_main_000206_t1	5269	.	A	G	0.288889	0/0	0/0	0/1	0/0
hyloniscus_main_000209_t1	6489	.	A	G	0.212121	0/0	0/0	0/1	0/0
hyloniscus_main_000209_t1	6923	.	A	G	0.153846	0/0	0/0	0/1	0/0
hyloniscus_main_000216_t1	7807	.	AGA	AGGG	0.508881	0/0	0/1	0/1	1/1
hyloniscus_main_000216_t1	7943	.	A	G	0.396	0/1	0/1	0/1	0/0
hyloniscus_main_000216_t1	8096	.	TGG	AGA	0.378289	1/1	.	0/1	.
hyloniscus_main_000216_t1	8149	.	A	G	0.380307	0/1	.	0/1	0/0
hyloniscus_main_000216_t1	8164	.	G	C	0.39309	0/0	.	0/1	0/0
hyloniscus_main_000222_t1	3724	.	AA	AG	0.21875	0/0	0/0	0/1	0/0
hyloniscus_main_000234_t1	4463	.	ACGC	TCGC,TCGT	0.488889,0.454545	0/1	1/1	0/1	1/2
hyloniscus_main_000244_t1	2258	.	A	G	0.179487	0/0	0/0	0/1	0/0
hyloniscus_main_000244_t1	4829	.	GCAACAACAACAG	GCAACAACAACAACAACAG	0.234568	0/1	0/1	0/1	0/1
hyloniscus_main_000252_t1	7536	.	T	A	0.433824	0/1	0/1	0/1	0/1
hyloniscus_main_000252_t1	7576	.	A	G	0.1875	0/1	0/0	0/1	0/0
hyloniscus_main_000252_t1	7598	.	A	G	0.329897	0/1	0/1	0/1	0/1
hyloniscus_main_000252_t1	7607	.	A	G	0.151899	0/1	0/1	0/1	0/0
hyloniscus_main_000252_t1	7621	.	TTA	CTA,TTG	0.165414,0.195489	0/1	0/1	0/2	0/2
hyloniscus_main_000252_t1	7633	.	TCG	TCA	0.413462	0/1	0/1	0/1	0/1
hyloniscus_main_000252_t1	7778	.	CC	CT	0.5	0/1	0/1	0/1	0/1
hyloniscus_main_000252_t1	7783	.	TATGT	TATGC	0.14433	0/1	0/0	0/1	0/0
hyloniscus_main_000252_t1	7792	.	TTTAG	TTCAG	0.191781	0/1	0/1	0/1	0/1
hyloniscus_main_000252_t1	7799	.	TTA	TTG	0.210744	0/1	0/1	0/1	0/1
hyloniscus_main_000252_t1	7826	.	AGTTA	AGTTG	0.198113	0/1	0/1	0/1	0/1
hyloniscus_main_000252_t1	7852	.	T	C	0.146341	0/1	0/0	0/1	0/0
hyloniscus_main_000252_t1	7856	.	ACCTC	ACCTT	0.168539	0/1	0/0	0/1	0/1
hyloniscus_main_000252_t1	7866	.	TAGTGA	TGGTGA,CAGTGA	0.146341,0.121951	0/1	0/2	0/1	0/2
hyloniscus_main_000252_t1	7872	.	C	T	0.182741	0/1	0/1	0/1	0/1
hyloniscus_main_000255_t1	2091	.	A	G	0.282051	0/0	0/0	0/1	0/0
hyloniscus_main_000255_t1	6639	.	A	T	0.363636	0/1	1/1	0/1	1/1
hyloniscus_main_000257_t1	287	.	G	A	0.488372	0/0	0/1	0/1	0/1
hyloniscus_main_000257_t1	521	.	C	T	0.408163	1/1	0/1	0/1	0/1
hyloniscus_main_000257_t1	536	.	C	T	0.366667	1/1	0/1	0/1	0/1
hyloniscus_main_000257_t1	620	.	T	A	0.511628	0/0	0/1	0/1	0/1
hyloniscus_main_000257_t1	659	.	A	G	0.444444	0/0	0/1	0/1	0/1
hyloniscus_main_000257_t1	682	.	A	C	0.416667	0/0	0/1	0/1	0/1
hyloniscus_main_000257_t1	749	.	G	A	0.471751	0/0	0/1	0/1	0/1
hyloniscus_main_000257_t1	836	.	AAGAGATA	AAGAGATAGAGATA	0.477848	0/0	0/1	0/1	0/1
hyloniscus_main_000257_t1	1109	.	C	G	0.512821	0/0	0/1	0/1	0/1
hyloniscus_main_000257_t1	1118	.	A	C	0.511905	0/0	0/1	0/1	0/1
hyloniscus_main_000257_t1	1328	.	C	T	0.533333	0/0	0/1	0/1	0/1
hyloniscus_main_000257_t1	1334	.	C	T	0.524272	0/0	0/1	0/1	0/1
hyloniscus_main_000257_t1	1375	.	A	G	0.304348	0/0	0/0	0/1	0/0
hyloniscus_main_000257_t1	1459	.	A	T	0.613333	0/0	0/1	0/1	0/1
hyloniscus_main_000257_t1	1682	.	A	C	0.378788	0/1	0/0	0/1	0/1
hyloniscus_main_000257_t1	3293	.	A	G	0.282051	0/0	0/0	0/1	0/0
hyloniscus_main_000257_t1	3706	.	A	G	0.339623	0/0	0/0	0/1	0/0
hyloniscus_main_000257_t1	3800	.	AA	GG	0.415094	0/0	0/0	0/1	0/0
hyloniscus_main_000257_t1	4041	.	A	G	0.25	0/0	0/0	0/1	0/0
hyloniscus_main_000257_t1	4299	.	G	A	0.605263	1/1	1/1	0/1	1/1
hyloniscus_main_000257_t1	4812	.	G	A	0.560976	0/1	1/1	0/1	0/1
hyloniscus_main_000257_t1	5183	.	A	G	0.330317	0/0	0/0	0/1	0/0
hyloniscus_main_000257_t1	5647	.	A	G	0.245902	0/0	0/0	0/1	0/0
hyloniscus_main_000259_t1	5452	.	A	G	0.409091	0/0	0/0	0/1	0/0
hyloniscus_main_000263_t1	5488	.	T	A	0.285714	0/0	0/0	0/1	1/1
hyloniscus_main_000263_t1	5833	.	A	C	0.685897	0/0	0/0	0/1	0/1
hyloniscus_main_000263_t1	5855	.	AATGAA	AATGGA	0.226667	0/0	0/0	0/1	0/0
hyloniscus_main_000263_t1	5909	.	GG	AA	0.626667	1/1	1/1	0/1	1/1
hyloniscus_main_000263_t1	5917	.	C	T	0.456113	0/1	0/1	0/1	0/1
hyloniscus_main_000263_t1	5953	.	C	A	0.54251	0/1	0/1	0/1	0/1
hyloniscus_main_000263_t1	5968	.	A	T	0.568116	0/1	0/1	0/1	0/0
hyloniscus_main_000263_t1	6283	.	TAGATTTTGTGTTC	CAGATTTTGTGTTC,CAGATTTGTGTTC	0.625,0.333333	1/1	0/1	0/1	1/2
hyloniscus_main_000263_t1	6335	.	G	A	0.428571	0/0	0/0	0/1	0/1
hyloniscus_main_000263_t1	6341	.	A	C	0.310345	0/0	0/0	0/1	0/1
hyloniscus_main_000269_t1	3979	.	C	T	0.460922	0/0	0/1	0/1	0/1
hyloniscus_main_000272_t1	4217	.	G	A	0.230769	0/0	0/0	0/1	0/0
hyloniscus_main_000272_t1	4225	.	C	T	0.230769	0/0	0/0	0/1	0/0
hyloniscus_main_000272_t1	4255	.	C	T	0.27027	0/0	0/0	0/1	0/0
hyloniscus_main_000278_t1	1086	.	ACTA	ACTG	0.54386	.	.	0/1	.
hyloniscus_main_000278_t1	4016	.	AA	GA	0.325843	.	.	0/1	0/0
hyloniscus_main_000278_t1	5636	.	GG	AG	0.197674	.	.	0/1	.
hyloniscus_main_000278_t1	5786	.	G	A	0.147541	1/1	.	0/1	.
hyloniscus_main_000278_t1	5787	.	A	G	0.237705	0/0	.	0/1	.
hyloniscus_main_000278_t1	5901	.	G	A	0.420635	1/1	.	0/1	.
hyloniscus_main_000278_t1	5945	.	A	G	0.409091	.	.	0/1	.
hyloniscus_main_000279_t1	1410	.	A	G	0.511628	0/0	0/0	0/1	0/0
hyloniscus_main_000279_t1	1658	.	A	G	0.142857	0/0	0/0	0/1	0/0
hyloniscus_main_000279_t1	1894	.	A	G	0.196429	0/0	0/0	0/1	0/0
hyloniscus_main_000279_t1	2181	.	A	G	0.318681	.	1/1	0/1	0/1
hyloniscus_main_000279_t1	2247	.	T	C	0.370968	1/1	1/1	0/1	0/1
hyloniscus_main_000279_t1	2277	.	C	T	0.333333	1/1	1/1	0/1	0/1
hyloniscus_main_000279_t1	2529	.	A	G	0.265306	1/1	1/1	0/1	0/1
hyloniscus_main_000279_t1	2788	.	G	A	0.542857	.	1/1	0/1	1/1
hyloniscus_main_000279_t1	3224	.	T	G	0.4	1/1	1/1	0/1	0/1
hyloniscus_main_000279_t1	3374	.	CAGATAATGCATCCGACTCCTTA	CA	0.416667	0/0	0/1	0/1	0/1
hyloniscus_main_000279_t1	3401	.	G	A	0.647059	1/1	1/1	0/1	1/1
hyloniscus_main_000279_t1	3474	.	A	C	0.367347	1/1	1/1	0/1	1/1
hyloniscus_main_000279_t1	3480	.	T	C	0.347826	1/1	1/1	0/1	1/1
hyloniscus_main_000279_t1	3504	.	G	A	0.333333	1/1	1/1	0/1	0/1
hyloniscus_main_000279_t1	3555	.	T	A	0.295455	1/1	1/1	0/1	0/0
hyloniscus_main_000279_t1	3561	.	T	A	0.310345	1/1	1/1	0/1	0/0
hyloniscus_main_000279_t1	3590	.	AA	AG	0.137615	0/0	0/0	0/1	0/0
hyloniscus_main_000279_t1	4383	.	A	G	0.375	0/0	0/0	0/1	0/1
hyloniscus_main_000279_t1	4481	.	A	G	0.410714	0/0	0/0	0/1	0/0
hyloniscus_main_000279_t1	4567	.	A	G	0.369565	0/0	0/0	0/1	0/0
hyloniscus_main_000279_t1	4585	.	C	A	0.381443	1/1	1/1	0/1	0/1
hyloniscus_main_000279_t1	4633	.	AA	GA	0.232877	0/0	0/0	0/1	0/0
hyloniscus_main_000279_t1	4737	.	A	G	0.633333	0/0	0/0	0/1	0/1
hyloniscus_main_000279_t1	4745	.	AGTCGCAGCAGCAA	AGTCGCAGCAA	0.489362	0/0	0/0	0/1	0/1
hyloniscus_main_000279_t1	6108	.	CTTAAAAAAAAAAAAAATAAGCC	CTTAAAAAAAAAAAAAATGAGCC,CTTAAAAAAAAAAAAATGAGCC	0.486381,0.11284	1/2	1/2	0/1	0/1
hyloniscus_main_000279_t1	6170	.	G	A	0.494024	1/1	1/1	0/1	0/1
hyloniscus_main_000283_t1	1750	.	A	G	0.416667	0/0	.	0/1	0/0
hyloniscus_main_000283_t1	2513	.	A	G	0.241379	.	0/0	0/1	0/0
hyloniscus_main_000283_t1	2519	.	AAGA	AGGA	0.21875	.	0/0	0/1	0/0
hyloniscus_main_000283_t1	3866	.	T	C	0.44	.	.	0/1	0/0
hyloniscus_main_000283_t1	4058	.	G	A	0.506849	0/0	.	0/1	0/0
hyloniscus_main_000283_t1	4142	.	G	A	0.432432	1/1	.	0/1	1/1
hyloniscus_main_000283_t1	4165	.	A	C	0.448276	1/1	.	0/1	1/1
hyloniscus_main_000283_t1	4256	.	T	C	0.461538	.	.	0/1	1/1
hyloniscus_main_000283_t1	4391	.	AAACT	GAACG	0.641026	.	.	0/1	0/1
hyloniscus_main_000283_t1	4734	.	GAAAAAAAATCT	GAAAAAAAAATCT	0.25	0/0	0/0	0/1	0/0
hyloniscus_main_000283_t1	4928	.	C	T	0.621951	0/0	1/1	0/1	0/1
hyloniscus_main_000283_t1	5093	.	T	A	0.529412	0/0	.	0/1	0/0
hyloniscus_main_000283_t1	5184	.	A	G	0.222222	0/0	0/0	0/1	0/0
hyloniscus_main_000283_t1	5196	.	A	G	0.368421	0/0	0/0	0/1	0/0
hyloniscus_main_000283_t1	5214	.	A	G	0.222222	0/0	0/0	0/1	0/0
hyloniscus_main_000283_t1	5252	.	GG	AA	0.244898	1/1	.	0/1	1/1
hyloniscus_main_000283_t1	5422	.	G	A	0.509434	1/1	1/1	0/1	1/1
hyloniscus_main_000283_t1	5608	.	A	G	0.193548	0/0	0/0	0/1	0/0
hyloniscus_main_000283_t1	5706	.	G	A	0.55	.	1/1	0/1	0/0
hyloniscus_main_000283_t1	6161	.	ATTTTTTTTTTTATCC	ATTTTTTTTTTATCC	0.622807	1/1	0/1	0/1	0/1
hyloniscus_main_000285_t1	2585	.	TACGG	CACGG	0.428571	1/1	0/0	0/1	0/1
hyloniscus_main_000285_t1	2603	.	A	T	0.487179	1/1	0/0	0/1	0/1
hyloniscus_main_000285_t1	3359	.	ATTCTG	GTTCTG,GTCCTT	0.5,0.285714	1/2	0/0	0/1	1/1
hyloniscus_main_000285_t1	4016	.	C	T	0.615385	1/1	0/0	0/1	0/1
hyloniscus_main_000285_t1	4478	.	C	G	0.553571	0/1	1/1	0/1	0/1
hyloniscus_main_000285_t1	4907	.	G	T	0.28125	0/0	1/1	0/1	0/1
hyloniscus_main_000285_t1	4925	.	C	T	0.30303	0/1	1/1	0/1	0/1
hyloniscus_main_000285_t1	5003	.	A	G	0.477612	0/0	1/1	0/1	0/1
hyloniscus_main_000285_t1	5012	.	C	T	0.463768	0/0	1/1	0/1	0/1
hyloniscus_main_000285_t1	5074	.	A	G	0.269231	0/0	0/0	0/1	0/0
hyloniscus_main_000285_t1	5138	.	G	A	0.568966	1/1	0/0	0/1	0/1
hyloniscus_main_000285_t1	5147	.	G	A	0.527273	1/1	0/0	0/1	0/1
hyloniscus_main_000285_t1	5366	.	C	T	0.44898	0/0	1/1	0/1	0/1
hyloniscus_main_000285_t1	5832	.	A	G	0.365385	0/0	0/0	0/1	0/0
hyloniscus_main_000285_t1	6391	.	CATGTA	AATGAG	0.578947	1/1	0/0	0/1	0/1
hyloniscus_main_000285_t1	6505	.	GCG	TCA	0.461538	1/1	0/0	0/1	0/1
hyloniscus_main_000285_t1	6526	.	A	T	0.512821	1/1	0/0	0/1	0/1
hyloniscus_main_000286_t1	2513	.	T	C	0.490196	0/1	0/0	0/1	0/1
hyloniscus_main_000286_t1	4535	.	A	G	0.477387	0/1	0/0	0/1	0/1
hyloniscus_main_000286_t1	4706	.	C	T	0.510345	0/1	0/0	0/1	0/1
hyloniscus_main_000286_t1	4967	.	T	C	0.515152	0/1	0/0	0/1	0/1
hyloniscus_main_000286_t1	5229	.	G	A	0.451664	0/1	0/0	0/1	0/1
hyloniscus_main_000286_t1	5903	.	C	A	0.369863	0/1	1/1	0/1	0/1
hyloniscus_main_000287_t1	5812	.	A	G	0.217391	0/0	0/0	0/1	0/0
hyloniscus_main_000288_t1	2899	.	CGG	TGA	0.194444	0/0	0/0	0/1	0/0
hyloniscus_main_000288_t1	3366	.	A	G	0.216216	0/0	0/0	0/1	0/0
hyloniscus_main_000288_t1	3375	.	A	G	0.2	0/0	0/0	0/1	0/0
hyloniscus_main_000288_t1	5001	.	T	C	0.166667	0/0	0/0	0/1	0/0
hyloniscus_main_000288_t1	5134	.	GCATA	TCATG	0.238095	0/0	0/0	0/1	0/0
hyloniscus_main_000288_t1	5147	.	T	C	0.25	0/0	0/0	0/1	0/0
hyloniscus_main_000288_t1	5157	.	C	T	0.257143	0/0	0/0	0/1	0/0
hyloniscus_main_000288_t1	5171	.	TATT	AATC	0.25	0/0	0/0	0/1	0/0
hyloniscus_main_000288_t1	5567	.	C	T	0.155172	0/1	0/0	0/1	0/0
hyloniscus_main_000288_t1	5606	.	A	G	0.156863	0/1	0/0	0/1	0/0
hyloniscus_main_000288_t1	5628	.	A	G	0.140351	0/1	0/0	0/1	0/0
hyloniscus_main_000290_t1	4820	.	TTA	ATA,ATT	0.361111,0.253623	0/1	0/0	0/1	0/2
hyloniscus_main_000290_t1	4957	.	A	G	0.521739	0/0	.	0/1	0/0
hyloniscus_main_000294_t1	11377	.	G	A	0.357143	0/1	0/1	0/1	0/1
hyloniscus_main_000294_t1	11392	.	A	T	0.330275	0/0	0/1	0/1	0/1
hyloniscus_main_000296_t1	5068	.	A	G	0.343511	0/0	0/0	0/1	0/0
hyloniscus_main_000318_t1	3067	.	C	A	0.397059	0/0	0/0	0/1	0/0
hyloniscus_main_000318_t1	3122	.	G	T	0.552941	0/1	0/1	0/1	1/1
hyloniscus_main_000318_t1	3440	.	A	G	0.409091	0/0	0/0	0/1	0/0
hyloniscus_main_000318_t1	3461	.	A	G	0.458333	0/0	0/0	0/1	.
hyloniscus_main_000318_t1	3473	.	A	T	0.420455	0/1	0/1	0/1	.
hyloniscus_main_000318_t1	3486	.	G	A	0.517241	0/0	0/0	0/1	.
hyloniscus_main_000318_t1	3502	.	T	C	0.54717	0/0	0/0	0/1	1/1
hyloniscus_main_000318_t1	3547	.	T	C	0.439024	0/0	0/0	0/1	1/1
hyloniscus_main_000318_t1	3821	.	TACA	GACG	0.44186	0/0	0/0	0/1	1/1
hyloniscus_main_000318_t1	4025	.	T	C	0.508475	0/0	0/0	0/1	0/0
hyloniscus_main_000318_t1	4055	.	T	C	0.483333	0/0	0/0	0/1	0/0
hyloniscus_main_000318_t1	4385	.	C	T	0.514286	1/1	1/1	0/1	.
hyloniscus_main_000318_t1	4412	.	T	C	0.479167	1/1	1/1	0/1	.
hyloniscus_main_000318_t1	4490	.	T	A	0.453125	0/0	0/0	0/1	0/1
hyloniscus_main_000318_t1	4613	.	A	T	0.414634	0/0	0/0	0/1	0/1
hyloniscus_main_000318_t1	4628	.	G	T	0.409639	0/0	0/0	0/1	1/1
hyloniscus_main_000318_t1	4640	.	C	T	0.377778	0/0	0/0	0/1	0/1
hyloniscus_main_000318_t1	4679	.	A	G	0.379747	0/0	0/0	0/1	0/1
hyloniscus_main_000318_t1	4724	.	C	T	0.441441	0/0	0/0	0/1	0/1
hyloniscus_main_000318_t1	4751	.	G	A	0.456897	0/0	0/0	0/1	0/1
hyloniscus_main_000318_t1	4772	.	T	C	0.444444	0/0	0/0	0/1	0/1
hyloniscus_main_000318_t1	4838	.	C	T	0.48	0/0	0/0	0/1	0/1
hyloniscus_main_000318_t1	5034	.	C	T	0.5	0/0	0/0	0/1	0/0
hyloniscus_main_000318_t1	5285	.	A	T	0.5	0/0	0/0	0/1	0/1
hyloniscus_main_000318_t1	5315	.	G	A	0.52027	0/0	0/0	0/1	0/1
hyloniscus_main_000318_t1	5375	.	T	C	0.454082	0/0	0/0	0/1	0/1
hyloniscus_main_000318_t1	5522	.	A	G	0.433673	0/0	0/0	0/1	0/1
hyloniscus_main_000318_t1	5531	.	A	G	0.453376	0/1	0/1	0/1	0/1
hyloniscus_main_000318_t1	5788	.	T	C	0.462585	1/1	1/1	0/1	0/1
hyloniscus_main_000318_t1	5799	.	G	A	0.415385	1/1	1/1	0/1	0/1
hyloniscus_main_000318_t1	5814	.	A	T	0.445205	1/1	1/1	0/1	0/1
hyloniscus_main_000318_t1	5828	.	A	G	0.507463	1/1	1/1	0/1	0/1
hyloniscus_main_000318_t1	5838	.	C	A	0.525862	1/1	1/1	0/1	0/1
hyloniscus_main_000318_t1	5897	.	A	C	0.461538	0/0	0/0	0/1	1/1
hyloniscus_main_000318_t1	5932	.	CAAAAAAATAGTTGT	CAAAAAAATAGTT	0.397727	1/1	1/1	0/1	0/0
hyloniscus_main_000318_t1	6428	.	C	T	0.492481	0/0	0/0	0/1	0/1
hyloniscus_main_000320_t1	1591	.	A	C	0.428571	0/1	0/1	0/1	0/1
hyloniscus_main_000320_t1	3331	.	T	C	0.549296	0/1	0/1	0/1	0/1
hyloniscus_main_000320_t1	3538	.	A	C	0.422222	0/1	0/1	0/1	0/1
hyloniscus_main_000320_t1	3990	.	A	G	0.211538	0/0	0/0	0/1	0/0
hyloniscus_main_000320_t1	4048	.	C	T	0.520661	0/1	0/1	0/1	0/1
hyloniscus_main_000320_t1	4232	.	T	C	0.457746	0/1	0/1	0/1	0/1
hyloniscus_main_000320_t1	4276	.	C	T	0.556962	0/1	0/1	0/1	0/1
hyloniscus_main_000320_t1	4607	.	G	A	0.478723	0/1	0/1	0/1	0/1
hyloniscus_main_000320_t1	4633	.	A	G	0.506122	0/1	0/1	0/1	0/1
hyloniscus_main_000320_t1	4892	.	T	G	0.429348	0/1	0/1	0/1	0/1
hyloniscus_main_000320_t1	5609	.	T	G	0.477459	0/1	0/1	0/1	0/1
hyloniscus_main_000320_t1	5687	.	G	A	0.432099	0/1	0/1	0/1	0/1
hyloniscus_main_000320_t1	5729	.	C	T	0.442359	0/1	0/1	0/1	0/1
hyloniscus_main_000321_t1	3009	.	C	T	0.512821	1/1	1/1	0/1	1/1
hyloniscus_main_000321_t1	3055	.	AGA	CGG	0.465116	1/1	1/1	0/1	1/1
hyloniscus_main_000321_t1	3087	.	G	A	0.3	1/1	1/1	0/1	1/1
hyloniscus_main_000321_t1	3096	.	GG	TT,GT	0.25,0.333333	1/1	1/1	0/2	1/2
hyloniscus_main_000327_t1	3705	.	A	G	0.242424	0/0	0/1	0/1	0/0
hyloniscus_main_000330_t1	4485	.	AACAACA	CACGACG	0.492754	0/0	0/0	0/1	0/1
hyloniscus_main_000331_t1	2125	.	A	G	0.272727	0/0	.	0/1	0/0
hyloniscus_main_000331_t1	2326	.	A	G	0.371429	0/0	0/0	0/1	0/0
hyloniscus_main_000331_t1	3325	.	GG	AA	0.333333	1/1	.	0/1	1/1
hyloniscus_main_000331_t1	6049	.	A	G	0.2	0/0	0/0	0/1	0/0
hyloniscus_main_000331_t1	6080	.	AAATTA	GGATTG	0.12844	0/0	0/0	0/1	0/0
hyloniscus_main_000331_t1	6101	.	AAA	GAA	0.29	0/0	0/0	0/1	0/0
hyloniscus_main_000331_t1	6121	.	A	G	0.364162	0/0	0/0	0/1	0/1
hyloniscus_main_000331_t1	6154	.	A	G	0.447761	0/0	0/0	0/1	0/0
hyloniscus_main_000331_t1	6172	.	AA	AG	0.4375	0/0	0/0	0/1	0/0
hyloniscus_main_000331_t1	6194	.	A	G	0.144928	0/0	0/0	0/1	0/0
hyloniscus_main_000331_t1	6207	.	AA	GA	0.265823	0/0	0/0	0/1	0/0
hyloniscus_main_000331_t1	6361	.	A	G	0.160377	0/0	0/0	0/1	0/0
hyloniscus_main_000331_t1	6379	.	A	G	0.196429	0/1	0/1	0/1	0/0
hyloniscus_main_000331_t1	6412	.	GTATG	ATATA,ATGTG	0.027027,0.324324	2/2	1/1	0/2	1/1
hyloniscus_main_000331_t1	6552	.	AA	AG	0.576782	0/0	0/1	0/1	0/1
hyloniscus_main_000331_t1	6581	.	CGTGCGA	CGTACGA	0.744314	1/1	0/1	0/1	0/1
hyloniscus_main_000333_t1	356	.	A	G	0.25	0/1	0/1	0/1	0/0
hyloniscus_main_000333_t1	2844	.	T	A	0.404255	0/0	.	0/1	0/1
hyloniscus_main_000333_t1	3393	.	T	C	0.36	0/0	0/0	0/1	0/1
hyloniscus_main_000333_t1	3432	.	G	C	0.444444	0/0	0/0	0/1	0/1
hyloniscus_main_000333_t1	3900	.	T	G	0.420455	0/0	0/1	0/1	0/1
hyloniscus_main_000333_t1	5511	.	G	T	0.465517	0/0	0/0	0/1	0/1
hyloniscus_main_000345_t1	3751	.	G	A	0.4	1/1	1/1	0/1	1/1
hyloniscus_main_000345_t1	4260	.	A	G	0.326087	0/0	0/0	0/1	0/0
hyloniscus_main_000345_t1	4633	.	A	G	0.181818	0/0	0/0	0/1	0/0
hyloniscus_main_000345_t1	5300	.	A	G	0.266667	0/0	0/0	0/1	0/0
hyloniscus_main_000345_t1	5606	.	A	G	0.3875	0/0	0/0	0/1	0/0
hyloniscus_main_000348_t1	3763	.	TGAGG	TG	0.589812	0/0	0/1	0/1	0/1
hyloniscus_main_000348_t1	3777	.	A	C	0.413428	1/1	1/1	0/1	1/1
hyloniscus_main_000348_t1	4177	.	TT	AA,AT	0.376623,0.2	1/2	0/1	0/1	0/1
hyloniscus_main_000348_t1	4216	.	G	A	0.586747	0/0	0/1	0/1	0/1
hyloniscus_main_000348_t1	4299	.	C	A	0.575448	0/0	0/1	0/1	0/1
hyloniscus_main_000348_t1	5973	.	ATTATAA	ATTTATAA	0.364583	1/1	1/1	0/1	1/1
hyloniscus_main_000348_t1	6489	.	G	T	0.319149	0/1	0/0	0/1	0/0
hyloniscus_main_000348_t1	6491	.	T	C	0.409091	0/0	0/0	0/1	0/0
hyloniscus_main_000349_t1	1281	.	A	G	0.413793	0/0	0/0	0/1	0/0
hyloniscus_main_000349_t1	1319	.	A	G	0.310345	0/0	0/0	0/1	0/0
hyloniscus_main_000349_t1	3341	.	G	A	0.473684	0/0	1/1	0/1	0/1
hyloniscus_main_000349_t1	3423	.	AA	AG	0.212766	0/0	0/0	0/1	0/0
hyloniscus_main_000351_t1	299	.	T	C	0.348837	0/0	0/0	0/1	1/1
hyloniscus_main_000355_t1	6506	.	T	A	0.339806	0/1	0/0	0/1	0/1
hyloniscus_main_000356_t1	5226	.	C	T	0.416667	0/1	1/1	0/1	0/1
hyloniscus_main_000356_t1	5264	.	TCCCC	TCCCT	0.466667	0/1	1/1	0/1	0/1
hyloniscus_main_000356_t1	5289	.	C	T	0.533333	0/1	1/1	0/1	0/1
hyloniscus_main_000356_t1	5400	.	C	T	0.537037	0/1	1/1	0/1	0/1
hyloniscus_main_000356_t1	5863	.	A	G	0.5	0/1	1/1	0/1	0/1
hyloniscus_main_000361_t1	2360	.	A	T	0.5	0/0	0/1	0/1	1/1
hyloniscus_main_000361_t1	2374	.	G	T	0.478261	0/1	0/1	0/1	1/1
hyloniscus_main_000361_t1	2380	.	T	A	0.625	0/0	0/1	0/1	1/1
hyloniscus_main_000361_t1	2410	.	T	A	0.212121	0/1	0/0	0/1	0/0
hyloniscus_main_000361_t1	2615	.	A	T	0.271605	0/1	0/0	0/1	0/1
hyloniscus_main_000361_t1	2665	.	G	C	0.227273	0/0	0/0	0/1	0/0
hyloniscus_main_000361_t1	2716	.	T	G	0.230769	0/1	0/0	0/1	0/1
hyloniscus_main_000361_t1	2740	.	G	T	0.238095	0/0	0/0	0/1	0/0
hyloniscus_main_000361_t1	2770	.	A	C	0.241379	0/1	0/0	0/1	0/0
hyloniscus_main_000361_t1	2776	.	T	A	0.208333	0/0	0/0	0/1	0/0
hyloniscus_main_000361_t1	2843	.	TCCCAAAAAAGAAATT	TCCAAAAATGAAATT,TCCCAAAAAAGAAAAT	0.307692,0.102041	0/1	0/0	0/1	0/2
hyloniscus_main_000361_t1	2868	.	T	C	0.333333	0/1	0/1	0/1	0/0
hyloniscus_main_000361_t1	2873	.	G	A	0.363636	0/1	0/1	0/1	0/0
hyloniscus_main_000361_t1	3004	.	AGCC	GGCT	0.194444	0/1	0/1	0/1	0/0
hyloniscus_main_000361_t1	3016	.	ATTTG	TTTTG	0.313253	0/1	0/1	0/1	0/1
hyloniscus_main_000361_t1	3451	.	G	A	0.206897	0/1	0/1	0/1	0/1
hyloniscus_main_000361_t1	4429	.	G	A	0.528846	0/1	0/1	0/1	0/1
hyloniscus_main_000361_t1	4711	.	TTTG	CTTG	0.192771	0/0	0/1	0/1	0/1
hyloniscus_main_000361_t1	5827	.	G	A	0.61674	0/1	0/1	0/1	0/1
hyloniscus_main_000361_t1	6292	.	T	C	0.166667	0/1	0/1	0/1	0/1
hyloniscus_main_000361_t1	6379	.	A	G	0.21875	0/0	0/0	0/1	0/0
hyloniscus_main_000369_t1	4947	.	T	A	0.189189	.	0/0	0/1	.
hyloniscus_main_000376_t1	1298	.	ACC	TCC	0.428571	1/1	0/0	0/1	0/0
hyloniscus_main_000376_t1	1328	.	TCAA	CCAG	0.46875	1/1	0/0	0/1	0/0
hyloniscus_main_000376_t1	1454	.	AAATAATAATAAAC	AAATAATAAAC	0.5	0/1	0/1	0/1	1/1
hyloniscus_main_000376_t1	1517	.	A	G	0.407407	0/1	0/1	0/1	1/1
hyloniscus_main_000376_t1	1630	.	A	C	0.520833	0/1	0/1	0/1	1/1
hyloniscus_main_000376_t1	1715	.	C	A	0.464789	0/1	0/1	0/1	1/1
hyloniscus_main_000376_t1	1721	.	T	C	0.465753	0/1	0/1	0/1	1/1
hyloniscus_main_000376_t1	2052	.	AT	AG	0.487395	0/1	0/1	0/1	0/0
hyloniscus_main_000376_t1	2986	.	A	T	0.402174	0/1	0/1	0/1	0/0
hyloniscus_main_000376_t1	3090	.	G	T	0.478261	0/1	0/1	0/1	1/1
hyloniscus_main_000376_t1	3095	.	A	T	0.464789	0/1	0/1	0/1	1/1
hyloniscus_main_000376_t1	3110	.	TC	CT	0.458333	0/1	0/1	0/1	1/1
hyloniscus_main_000376_t1	3125	.	A	G	0.536232	0/1	0/1	0/1	1/1
hyloniscus_main_000376_t1	3224	.	AGAC	AGAT	0.396825	0/1	0/1	0/1	0/0
hyloniscus_main_000376_t1	3241	.	A	G	0.238095	0/0	0/0	0/1	0/0
hyloniscus_main_000376_t1	3254	.	C	T	0.441176	0/1	0/1	0/1	1/1
hyloniscus_main_000376_t1	3311	.	T	C	0.5	0/1	0/1	0/1	0/0
hyloniscus_main_000376_t1	3812	.	AAA	GGG	0.142857	0/0	0/0	0/1	0/0
hyloniscus_main_000376_t1	3839	.	A	G	0.177778	0/0	0/0	0/1	0/0
hyloniscus_main_000402_t1	2175	.	G	T	0.339286	0/1	.	0/1	0/1
hyloniscus_main_000402_t1	6112	.	G	A	0.333333	0/0	0/0	0/1	0/0
hyloniscus_main_000402_t1	6138	.	G	A	0.24	0/1	0/1	0/1	0/1
hyloniscus_main_000402_t1	6171	.	GAGGTTGTG	GAGATTGTG	0.196203	0/1	0/1	0/1	0/0
hyloniscus_main_000402_t1	6186	.	AGTTCCA	AGTTCCG	0.193548	0/1	0/1	0/1	0/1
hyloniscus_main_000402_t1	6339	.	G	T	0.15847	0/1	0/1	0/1	0/0
hyloniscus_main_000402_t1	6352	.	A	G	0.157303	0/1	0/1	0/1	0/1
hyloniscus_main_000402_t1	6373	.	G	A	0.167598	0/1	0/1	0/1	0/0
hyloniscus_main_000402_t1	6501	.	G	C	0.222826	0/1	0/0	0/1	0/0
hyloniscus_main_000402_t1	6524	.	GAAAAAAAGAAGATAT	GAAAAAAAAGAAAATAT,GAAATAAAGAAGATAT	0.166667,0.0920245	0/1	0/2	0/1	0/0
hyloniscus_main_000402_t1	6678	.	G	A	0.156863	0/1	0/0	0/1	0/0
hyloniscus_main_000402_t1	6693	.	GTTGGAAAA	GTTGGAGAA	0.169863	0/1	0/1	0/1	0/1
hyloniscus_main_000402_t1	6713	.	A	G	0.150718	0/1	0/0	0/1	0/1
hyloniscus_main_000402_t1	6799	.	G	A	0.348485	0/1	0/0	0/1	0/1
hyloniscus_main_000402_t1	6802	.	C	T	0.269231	0/1	0/1	0/1	0/1
hyloniscus_main_000402_t1	6988	.	GAAAAAAAAAATTTGC	GAGAAAAAAAAATTTGC,GAAAAAAAAATGC	0.0954774,0.0252708	0/1	0/2	0/1	0/1
hyloniscus_main_000402_t1	7054	.	GAAAAAAAAAAAAACTGAT	GAAAAAAAAAAAACTGAT,GAAAAAAAAAAACTGAT	0.372881,0.128814	0/1	1/2	0/1	1/2
hyloniscus_main_000402_t1	7149	.	GGAAAAAAAAAAGAGGAAGAAAAGTT	GAAAAAAAAAAAAGAGGAAGAAAAGTT,GGAAAAAAAAAGAGGAAGAAAAGTT	0.255034,0.145833	1/2	0/1	0/2	0/1
hyloniscus_main_000405_t1	4687	.	A	G	0.443038	0/0	0/0	0/1	0/0
hyloniscus_main_000405_t1	4815	.	G	A	0.4	.	1/1	0/1	1/1
hyloniscus_main_000405_t1	4852	.	A	G	0.211538	.	.	0/1	0/0
hyloniscus_main_000418_t1	5115	.	AA	GG	0.26087	0/0	0/0	0/1	0/0
hyloniscus_main_000427_t1	932	.	T	C	0.423077	0/1	0/1	0/1	0/1
hyloniscus_main_000427_t1	1266	.	A	G	0.38806	0/1	0/1	0/1	0/0
hyloniscus_main_000427_t1	2756	.	T	A	0.435484	0/1	0/0	0/1	0/1
hyloniscus_main_000427_t1	4140	.	A	C	0.557252	0/1	0/1	0/1	0/1
hyloniscus_main_000427_t1	4207	.	C	T	0.462366	0/1	0/1	0/1	0/1
hyloniscus_main_000427_t1	4262	.	C	A	0.4	0/1	0/0	0/1	0/1
hyloniscus_main_000427_t1	4280	.	C	T	0.447761	0/1	0/0	0/1	0/1
hyloniscus_main_000427_t1	4297	.	G	A	0.403226	0/1	0/0	0/1	0/1
hyloniscus_main_000427_t1	4328	.	C	T	0.389831	0/1	0/0	0/1	0/1
hyloniscus_main_000427_t1	4454	.	G	C	0.522727	0/1	0/0	0/1	1/1
hyloniscus_main_000427_t1	4538	.	C	G	0.483146	0/1	0/1	0/1	0/1
hyloniscus_main_000427_t1	4556	.	T	G	0.513761	0/1	0/1	0/1	0/1
hyloniscus_main_000427_t1	4571	.	G	C	0.563107	0/1	0/1	0/1	0/1
hyloniscus_main_000427_t1	4586	.	GGCAT	CGCAT	0.546392	0/1	0/1	0/1	0/1
hyloniscus_main_000427_t1	4634	.	A	G	0.494624	0/1	1/1	0/1	0/1
hyloniscus_main_000427_t1	4646	.	C	T	0.5	0/1	0/1	0/1	0/1
hyloniscus_main_000427_t1	5186	.	T	C	0.410256	0/1	0/0	0/1	0/1
hyloniscus_main_000438_t1	664	.	A	G	0.1875	0/0	0/0	0/1	0/0
hyloniscus_main_000446_t1	1382	.	A	T	0.288136	0/1	0/0	0/1	0/1
hyloniscus_main_000449_t1	6244	.	A	G	0.122642	0/0	0/0	0/1	0/0
hyloniscus_main_000461_t1	5408	.	ATCTA	ATCTCTC	0.204644	0/0	0/0	0/1	0/1
hyloniscus_main_000464_t1	6756	.	A	G	0.172414	0/0	.	0/1	.
hyloniscus_main_000464_t1	6765	.	A	G	0.136986	1/1	.	0/1	.
hyloniscus_main_000464_t1	6781	.	ATA	GTA	0.362319	1/1	.	0/1	.
hyloniscus_main_000464_t1	6819	.	A	G	0.184615	0/1	.	0/1	.
hyloniscus_main_000464_t1	6831	.	G	A	0.393443	0/1	.	0/1	.
hyloniscus_main_000469_t1	4027	.	A	G	0.166667	0/0	0/0	0/1	0/0
hyloniscus_main_000470_t1	2642	.	A	G	0.2	0/0	0/0	0/1	0/0
hyloniscus_main_000470_t1	4426	.	A	G	0.178571	0/0	0/0	0/1	0/0
hyloniscus_main_000472_t1	2180	.	A	G	0.470588	.	0/1	0/1	0/1
hyloniscus_main_000479_t1	871	.	T	A	0.5	0/0	0/0	0/1	0/0
hyloniscus_main_000479_t1	1172	.	T	C	0.355556	0/0	0/0	0/1	0/1
hyloniscus_main_000479_t1	2687	.	C	T	0.404762	.	.	0/1	0/0
hyloniscus_main_000482_t1	497	.	A	G	0.164179	0/0	0/0	0/1	0/1
hyloniscus_main_000482_t1	511	.	G	A	0.307692	1/1	1/1	0/1	1/1
hyloniscus_main_000482_t1	722	.	G	A	0.272727	1/1	1/1	0/1	1/1
hyloniscus_main_000482_t1	5024	.	C	G	0.666667	1/1	0/1	0/1	0/1
hyloniscus_main_000482_t1	5367	.	TAAATTT	TAAAATTT	0.290323	1/1	1/1	0/1	0/1
hyloniscus_main_000482_t1	5517	.	GAATTTTTTTATAAG	GAATTTTTTATAAG	0.494624	1/1	0/1	0/1	0/1
hyloniscus_main_000482_t1	5585	.	A	G	0.408163	1/1	0/1	0/1	0/1
hyloniscus_main_000482_t1	5730	.	CAAA	AAAT	0.321429	1/1	0/1	0/1	0/1
hyloniscus_main_000482_t1	5745	.	C	T	0.36	1/1	0/1	0/1	0/1
hyloniscus_main_000482_t1	5796	.	A	C	0.333333	1/1	0/0	0/1	0/1
hyloniscus_main_000482_t1	5801	.	ATATA	TTATA	0.204082	1/1	0/1	0/1	0/1
hyloniscus_main_000483_t1	4381	.	A	C	0.401961	0/1	1/1	0/1	0/0
hyloniscus_main_000483_t1	4417	.	G	A	0.660714	0/1	0/0	0/1	1/1
hyloniscus_main_000494_t1	6331	.	ATTTTTTTGTAGACT	ATTTTTTGTAAACAAAA,GTTTTTTTGTAGACT	0.235294,0.147541	0/1	0/0	0/2	0/1
hyloniscus_main_000507_t1	956	.	T	C	0.527273	0/0	.	0/1	0/1
hyloniscus_main_000507_t1	1025	.	A	G	0.433962	.	.	0/1	0/1
hyloniscus_main_000507_t1	1079	.	C	T	0.56	.	.	0/1	0/1
hyloniscus_main_000507_t1	1121	.	TTCT	CTCC	0.510638	0/0	.	0/1	0/1
hyloniscus_main_000507_t1	1235	.	T	C	0.446429	.	.	0/1	0/1
hyloniscus_main_000507_t1	1253	.	G	A	0.5	.	.	0/1	0/1
hyloniscus_main_000507_t1	1280	.	T	C	0.527027	.	.	0/1	0/1
hyloniscus_main_000507_t1	1316	.	T	C	0.571429	.	.	0/1	0/1
hyloniscus_main_000507_t1	1349	.	A	T	0.479452	.	.	0/1	0/1
hyloniscus_main_000507_t1	1490	.	A	T	0.553846	0/0	0/0	0/1	0/1
hyloniscus_main_000507_t1	1514	.	G	C	0.447761	.	0/0	0/1	0/1
hyloniscus_main_000507_t1	1538	.	A	G	0.494382	.	.	0/1	0/1
hyloniscus_main_000507_t1	1568	.	A	G	0.5	.	.	0/1	0/1
hyloniscus_main_000507_t1	1713	.	AA	GA	0.233333	.	.	0/1	0/0
hyloniscus_main_000507_t1	1959	.	A	G	0.136986	.	0/0	0/1	0/0
hyloniscus_main_000507_t1	1960	.	G	A	0.157143	.	1/1	0/1	1/1
hyloniscus_main_000507_t1	1976	.	G	A	0.46875	.	1/1	0/1	0/1
hyloniscus_main_000507_t1	1988	.	G	T	0.438776	.	1/1	0/1	0/1
hyloniscus_main_000507_t1	2063	.	A	G	0.373494	.	.	0/1	0/1
hyloniscus_main_000507_t1	2078	.	T	C	0.35443	.	.	0/1	0/1
hyloniscus_main_000507_t1	2135	.	G	T	0.358209	.	.	0/1	0/1
hyloniscus_main_000507_t1	2171	.	T	G	0.421053	.	.	0/1	0/1
hyloniscus_main_000507_t1	2219	.	T	C	0.481013	.	.	0/1	0/1
hyloniscus_main_000507_t1	2228	.	TACAAAG	CACGAGA	0.40625	.	.	0/1	0/1
hyloniscus_main_000507_t1	3830	.	C	T	0.592593	0/0	0/0	0/1	0/1
hyloniscus_main_000507_t1	4843	.	GAG	AAA	0.538462	1/1	1/1	0/1	1/1
hyloniscus_main_000507_t1	5000	.	T	C	0.402439	1/1	.	0/1	0/1
hyloniscus_main_000520_t1	909	.	A	G	0.494505	1/1	0/1	0/1	1/1
hyloniscus_main_000520_t1	1001	.	G	A	0.46	1/1	0/1	0/1	1/1
hyloniscus_main_000520_t1	1103	.	G	A	0.46281	1/1	0/1	0/1	1/1
hyloniscus_main_000520_t1	1135	.	T	C	0.438503	1/1	0/1	0/1	1/1
hyloniscus_main_000520_t1	1172	.	T	C	0.50289	0/0	0/1	0/1	0/0
hyloniscus_main_000520_t1	1193	.	G	C	0.465409	0/0	0/1	0/1	0/0
hyloniscus_main_000520_t1	1254	.	G	A	0.446429	0/0	0/1	0/1	0/0
hyloniscus_main_000520_t1	1256	.	AGT	TGC	0.512987	1/1	0/1	0/1	1/1
hyloniscus_main_000520_t1	1272	.	A	G	0.52795	1/1	0/1	0/1	1/1
hyloniscus_main_000520_t1	1409	.	A	G	0.571429	0/0	0/1	0/1	0/0
hyloniscus_main_000528_t1	1284	.	A	G	0.324324	0/0	0/0	0/1	0/0
hyloniscus_main_000528_t1	4374	.	AAA	AGG	0.243902	0/0	0/0	0/1	0/0
hyloniscus_main_000528_t1	4800	.	A	G	0.160714	0/0	0/0	0/1	0/0
hyloniscus_main_000540_t1	5758	.	CTCACTTGGGGTCACTTTGGAT	CTCACTTGGGGT,CTCACTTTGGAT	0.506383,0.467681	0/0	0/1	0/2	0/1
hyloniscus_main_000540_t1	5888	.	G	A	0.46144	0/0	0/0	0/1	0/0
hyloniscus_main_000540_t1	5931	.	T	A	0.511824	0/0	0/1	0/1	0/1
hyloniscus_main_000540_t1	6025	.	GTTTTTTAAAAAA	GTTTTTTTAAAAAA	0.14377	0/1	0/1	0/1	0/1
hyloniscus_main_000540_t1	6191	.	TTGT	TTGTGT	0.483582	1/1	1/1	0/1	1/1
hyloniscus_main_000540_t1	6253	.	T	A,C	0.288288,0.189189	0/1	0/2	0/1	0/1
hyloniscus_main_000544_t1	1140	.	T	C	0.37037	0/1	1/1	0/1	0/1
hyloniscus_main_000544_t1	1173	.	A	C	0.465347	0/1	1/1	0/1	0/1
hyloniscus_main_000544_t1	1356	.	G	A	0.458333	0/1	1/1	0/1	0/1
hyloniscus_main_000544_t1	1374	.	C	T	0.474227	0/1	1/1	0/1	0/1
hyloniscus_main_000544_t1	1665	.	AGCT	GGCC	0.537415	0/1	0/0	0/1	0/1
hyloniscus_main_000544_t1	1740	.	G	A	0.453333	0/1	1/1	0/1	0/1
hyloniscus_main_000544_t1	1776	.	C	A	0.465839	0/1	0/0	0/1	0/1
hyloniscus_main_000544_t1	1809	.	T	A	0.471503	0/1	0/0	0/1	0/1
hyloniscus_main_000544_t1	1968	.	A	G	0.421053	0/1	1/1	0/1	0/1
hyloniscus_main_000544_t1	2058	.	T	C	0.47205	0/1	1/1	0/1	0/1
hyloniscus_main_000544_t1	2102	.	A	G	0.25	0/0	0/0	0/1	0/0
hyloniscus_main_000544_t1	2191	.	G	A	0.56051	0/1	0/0	0/1	0/1
hyloniscus_main_000544_t1	2217	.	T	A	0.56	0/1	0/0	0/1	0/1
hyloniscus_main_000544_t1	2223	.	T	C	0.548148	0/1	0/0	0/1	0/1
hyloniscus_main_000544_t1	2308	.	A	G	0.388889	0/0	0/0	0/1	0/0
hyloniscus_main_000544_t1	2514	.	C	T	0.48	0/1	0/0	0/1	0/1
hyloniscus_main_000544_t1	2710	.	A	G	0.531915	0/0	0/0	0/1	0/0
hyloniscus_main_000544_t1	2730	.	A	G	0.498567	0/1	0/0	0/1	0/1
hyloniscus_main_000544_t1	2736	.	C	T	0.495775	0/1	0/0	0/1	0/1
hyloniscus_main_000544_t1	2742	.	CGGA	TGGG	0.467236	0/1	0/0	0/1	0/1
hyloniscus_main_000544_t1	3090	.	G	A	0.477752	0/1	0/0	0/1	0/1
hyloniscus_main_000544_t1	3191	.	G	T	0.50939	0/1	1/1	0/1	0/1
hyloniscus_main_000544_t1	3234	.	C	T	0.513353	0/1	0/0	0/1	0/1
hyloniscus_main_000544_t1	3387	.	C	T	0.462633	0/1	0/0	0/1	0/1
hyloniscus_main_000544_t1	3655	.	A	C	0.459559	0/1	1/1	0/1	0/1
hyloniscus_main_000544_t1	3744	.	A	G	0.455422	0/1	1/1	0/1	0/1
hyloniscus_main_000544_t1	3978	.	T	C	0.453968	0/1	1/1	0/1	0/1
hyloniscus_main_000544_t1	4641	.	T	A	0.52765	0/1	0/0	0/1	0/1
hyloniscus_main_000544_t1	4812	.	T	C	0.494369	0/1	1/1	0/1	0/1
hyloniscus_main_000555_t1	1367	.	T	A	0.64	0/1	0/0	0/1	1/1
hyloniscus_main_000557_t1	4769	.	CATGAAAGAAGCAA	CA	0.363636	0/1	1/1	0/1	1/1
hyloniscus_main_000557_t1	5516	.	A	C	0.387097	0/1	0/0	0/1	0/0
hyloniscus_main_000562_t1	5427	.	T	C	0.255474	0/1	0/1	0/1	0/0
hyloniscus_main_000563_t1	1326	.	A	T	0.416667	0/1	0/0	0/1	1/1
hyloniscus_main_000563_t1	1392	.	G	A	0.447368	0/1	0/0	0/1	1/1
hyloniscus_main_000568_t1	1747	.	A	G	0.193038	0/1	0/1	0/1	0/1
hyloniscus_main_000578_t1	2916	.	G	A	0.38	0/0	0/0	0/1	.
hyloniscus_main_000583_t1	134	.	TAAAAAAAAAAAAAAATTTAAAATGC	TAAAAAAAATAAAAAATATAAAATGC,TAAAAAAAAAAAAAAAATTTAAAATGC,TAAAAAAAATAAAAAATTTAAAATGC	0.548077,0.187097,0.118483	0/1	0/2	0/2	1/3
hyloniscus_main_000583_t1	202	.	G	A	0.151724	0/1	0/0	0/1	0/1
hyloniscus_main_000583_t1	515	.	TC	CT	0.15873	0/1	0/0	0/1	0/1
hyloniscus_main_000583_t1	528	.	A	G	0.358025	0/0	0/0	0/1	0/0
hyloniscus_main_000583_t1	587	.	A	G	0.286765	0/1	0/0	0/1	0/1
hyloniscus_main_000583_t1	620	.	C	T	0.275641	0/1	0/0	0/1	0/1
hyloniscus_main_000583_t1	665	.	G	A	0.25	0/1	0/0	0/1	0/1
hyloniscus_main_000583_t1	686	.	G	C	0.228814	0/0	0/0	0/1	0/1
hyloniscus_main_000583_t1	702	.	C	T	0.215517	0/0	0/0	0/1	0/1
hyloniscus_main_000583_t1	739	.	G	A	0.216867	0/1	0/0	0/1	0/1
hyloniscus_main_000583_t1	866	.	G	A	0.189744	0/1	0/1	0/1	0/1
hyloniscus_main_000583_t1	957	.	G	A	0.280822	0/1	0/1	0/1	1/1
hyloniscus_main_000583_t1	1064	.	G	A	0.192982	0/1	0/1	0/1	0/1
hyloniscus_main_000583_t1	1100	.	CAGG	TAGA	0.209524	0/1	0/1	0/1	0/1
hyloniscus_main_000583_t1	1125	.	CTA	TTT,CTT	0.182692,0.558824	0/2	0/0	0/1	1/2
hyloniscus_main_000583_t1	1142	.	C	A	0.203704	0/1	0/0	0/1	0/1
hyloniscus_main_000583_t1	1164	.	T	C	0.27381	0/1	0/0	0/1	1/1
hyloniscus_main_000583_t1	1175	.	A	T	0.132743	0/1	0/1	0/1	0/0
hyloniscus_main_000583_t1	1196	.	GT	AC	0.155556	0/1	0/1	0/1	0/1
hyloniscus_main_000583_t1	1238	.	C	A	0.252747	0/1	0/0	0/1	1/1
hyloniscus_main_000583_t1	1287	.	A	C	0.150538	0/0	0/0	0/1	0/1
hyloniscus_main_000583_t1	1288	.	A	G	0.164179	0/0	0/0	0/1	0/0
hyloniscus_main_000583_t1	1341	.	G	A	0.183206	0/1	0/1	0/1	0/1
hyloniscus_main_000583_t1	1361	.	T	G	0.172932	0/1	0/1	0/1	0/1
hyloniscus_main_000583_t1	1377	.	T	G	0.176923	0/1	0/1	0/1	0/1
hyloniscus_main_000583_t1	1389	.	T	A	0.198347	0/1	0/1	0/1	0/1
hyloniscus_main_000583_t1	1398	.	T	C	0.172131	0/1	0/1	0/1	0/1
hyloniscus_main_000583_t1	1399	.	A	G	0.219178	0/0	0/0	0/1	0/0
hyloniscus_main_000583_t1	1403	.	T	C	0.141414	0/1	0/1	0/1	0/0
hyloniscus_main_000583_t1	1461	.	C	G	0.203125	0/1	0/0	0/1	0/1
hyloniscus_main_000583_t1	1478	.	C	T	0.163462	0/1	0/0	0/1	0/0
hyloniscus_main_000583_t1	1514	.	G	T	0.295652	0/1	0/0	0/1	1/1
hyloniscus_main_000583_t1	1538	.	C	T	0.221154	0/1	0/0	0/1	0/0
hyloniscus_main_000583_t1	1568	.	C	T	0.188034	0/1	0/1	0/1	0/0
hyloniscus_main_000583_t1	1632	.	GT	TG	0.763006	0/1	0/1	0/1	0/1
hyloniscus_main_000583_t1	1638	.	G	C	0.766839	0/1	0/1	0/1	0/1
hyloniscus_main_000583_t1	1690	.	A	C	0.157635	0/1	0/1	0/1	0/1
hyloniscus_main_000583_t1	1733	.	GCAA	GCAG	0.333333	0/1	0/0	0/1	1/1
hyloniscus_main_000583_t1	1886	.	ACA	ACG	0.217391	0/0	0/0	0/1	0/0
hyloniscus_main_000583_t1	1922	.	A	G	0.243421	0/1	0/0	0/1	0/1
hyloniscus_main_000583_t1	1937	.	T	A	0.239726	0/1	0/0	0/1	0/1
hyloniscus_main_000583_t1	1986	.	TTGTTTAC	TC,TCGTTTAC	0.635514,0.140187	0/1	1/2	0/1	1/2
hyloniscus_main_000583_t1	2033	.	C	T	0.796296	1/1	1/1	0/1	1/1
hyloniscus_main_000583_t1	2084	.	C	T	0.744444	0/1	0/1	0/1	0/1
hyloniscus_main_000583_t1	2107	.	CAG	CAGGAG	0.788462	0/1	0/1	0/1	0/1
hyloniscus_main_000583_t1	2163	.	A	G	0.154839	0/1	0/1	0/1	0/1
hyloniscus_main_000583_t1	2191	.	G	A	0.153374	0/1	0/1	0/1	0/1
hyloniscus_main_000583_t1	2201	.	TGG	CGA	0.2	0/1	0/1	0/1	0/0
hyloniscus_main_000583_t1	2212	.	C	A	0.220339	0/1	0/1	0/1	0/0
hyloniscus_main_000583_t1	2219	.	T	A	0.208633	0/1	0/1	0/1	0/1
hyloniscus_main_000583_t1	2237	.	C	A	0.231481	0/1	0/1	0/1	0/0
hyloniscus_main_000583_t1	2264	.	A	G	0.282051	0/1	0/0	0/1	0/1
hyloniscus_main_000583_t1	2270	.	T	C	0.309735	0/1	0/0	0/1	0/1
hyloniscus_main_000583_t1	2291	.	TTCC	TTCA,CTCA	0.509091,0.261905	1/2	0/0	0/1	1/2
hyloniscus_main_000583_t1	2303	.	C	T	0.359649	0/1	0/0	0/1	0/1
hyloniscus_main_000583_t1	2339	.	T	C	0.323944	0/1	0/1	0/1	0/1
hyloniscus_main_000583_t1	2558	.	G	A	0.251366	0/1	0/0	0/1	0/1
hyloniscus_main_000583_t1	2585	.	G	A	0.25	0/1	0/0	0/1	0/1
hyloniscus_main_000583_t1	2671	.	A	G	0.225064	0/1	0/1	0/1	0/1
hyloniscus_main_000583_t1	2679	.	G	A	0.226601	0/1	0/1	0/1	0/1
hyloniscus_main_000583_t1	2690	.	C	G	0.25066	0/1	0/1	0/1	0/1
hyloniscus_main_000583_t1	2778	.	C	T	0.255102	0/1	0/1	0/1	0/1
hyloniscus_main_000583_t1	2798	.	T	A	0.255208	0/1	0/1	0/1	0/1
hyloniscus_main_000583_t1	2831	.	G	A	0.212871	0/1	0/1	0/1	0/1
hyloniscus_main_000583_t1	2942	.	C	T	0.258216	0/1	0/0	0/1	0/1
hyloniscus_main_000583_t1	2954	.	G	C	0.25463	0/1	0/0	0/1	0/1
hyloniscus_main_000583_t1	2980	.	G	T	0.241706	0/1	0/0	0/1	0/1
hyloniscus_main_000583_t1	3085	.	T	C	0.228155	0/1	0/1	0/1	0/1
hyloniscus_main_000583_t1	3179	.	T	A	0.21645	0/1	0/1	0/1	0/1
hyloniscus_main_000583_t1	3251	.	T	C	0.191083	0/1	0/1	0/1	0/1
hyloniscus_main_000583_t1	3269	.	G	A	0.193452	0/1	0/1	0/1	0/1
hyloniscus_main_000583_t1	3290	.	T	C	0.279412	0/1	0/1	0/1	1/1
hyloniscus_main_000583_t1	3378	.	T	C	0.247588	0/1	0/1	0/1	0/1
hyloniscus_main_000583_t1	3419	.	T	C	0.346154	0/1	0/1	0/1	1/1
hyloniscus_main_000583_t1	3461	.	A	G	0.247525	0/1	0/1	0/1	0/1
hyloniscus_main_000583_t1	3484	.	G	C	0.25	0/1	0/1	0/1	0/1
hyloniscus_main_000583_t1	3500	.	T	C	0.218421	0/1	0/1	0/1	0/1
hyloniscus_main_000583_t1	3506	.	AA	AG	0.189744	0/1	0/1	0/1	0/1
hyloniscus_main_000583_t1	3554	.	T	C	0.178241	0/1	0/1	0/1	0/1
hyloniscus_main_000583_t1	3563	.	A	T	0.154574	0/1	0/0	0/1	0/1
hyloniscus_main_000583_t1	3568	.	G	A	0.144201	0/1	0/0	0/1	0/1
hyloniscus_main_000583_t1	3591	.	A	G	0.149502	0/1	0/0	0/1	0/1
hyloniscus_main_000583_t1	3609	.	A	C	0.166667	0/1	0/1	0/1	0/1
hyloniscus_main_000583_t1	3614	.	ACATC	TCATG	0.206422	0/1	0/0	0/1	0/1
hyloniscus_main_000583_t1	3665	.	G	A	0.214634	0/1	0/0	0/1	0/1
hyloniscus_main_000583_t1	3674	.	A	G	0.238342	0/1	0/0	0/1	0/1
hyloniscus_main_000583_t1	3740	.	A	T	0.208333	0/1	0/0	0/1	0/1
hyloniscus_main_000583_t1	3761	.	A	C	0.347826	0/1	0/0	0/1	1/1
hyloniscus_main_000583_t1	3804	.	GAGGAT	CAGACG	0.711207	0/1	0/1	0/1	0/1
hyloniscus_main_000583_t1	3860	.	CAAATTG	TAAACTT	0.764706	0/1	0/1	0/1	0/1
hyloniscus_main_000583_t1	3990	.	A	G	0.230189	0/1	0/1	0/1	0/1
hyloniscus_main_000583_t1	3998	.	C	T	0.229167	0/1	0/1	0/1	0/1
hyloniscus_main_000583_t1	4010	.	C	T	0.23506	0/1	0/1	0/1	0/1
hyloniscus_main_000583_t1	4032	.	A	G	0.199005	0/0	0/0	0/1	0/0
hyloniscus_main_000583_t1	4124	.	GGATGTG	TGACGTC	0.742138	0/1	0/1	0/1	0/1
hyloniscus_main_000583_t1	4169	.	A	G	0.266594	0/1	0/1	0/1	0/1
hyloniscus_main_000583_t1	4184	.	T	C	0.255441	0/1	0/1	0/1	0/1
hyloniscus_main_000583_t1	4206	.	G	T	0.277019	0/1	0/1	0/1	0/1
hyloniscus_main_000583_t1	4214	.	C	T	0.28103	0/1	0/1	0/1	0/1
hyloniscus_main_000583_t1	4244	.	GATCG	AATCA	0.228659	0/1	0/1	0/1	0/1
hyloniscus_main_000583_t1	4261	.	CCA	TCG	0.232384	0/1	0/1	0/1	0/1
hyloniscus_main_000583_t1	4280	.	C	T	0.255618	0/1	0/1	0/1	0/1
hyloniscus_main_000583_t1	4295	.	A	G	0.259045	0/1	0/1	0/1	0/1
hyloniscus_main_000583_t1	4310	.	G	T	0.231275	0/1	0/1	0/1	0/1
hyloniscus_main_000583_t1	4319	.	C	T	0.24375	0/1	0/1	0/1	0/1
hyloniscus_main_000583_t1	4388	.	GGATGATG	GGATGATGATG	0.1423	0/1	0/1	0/1	0/0
hyloniscus_main_000583_t1	4459	.	ATG	ATGAATTTG	0.853583	0/1	0/1	0/1	0/1
hyloniscus_main_000583_t1	4521	.	A	T	0.233471	0/1	0/1	0/1	0/1
hyloniscus_main_000583_t1	4550	.	T	A	0.367788	0/1	0/1	0/1	1/1
hyloniscus_main_000583_t1	4586	.	A	G	0.253032	0/1	0/1	0/1	0/1
hyloniscus_main_000583_t1	4613	.	C	T	0.235602	0/1	0/1	0/1	0/1
hyloniscus_main_000583_t1	4622	.	TTCG	CTCA,CTCG	0.237154,0.351145	0/2	0/1	0/1	1/2
hyloniscus_main_000583_t1	4760	.	AA	TA,TT	0.273157,0.527473	1/2	0/1	0/1	1/2
hyloniscus_main_000583_t1	4773	.	A	T	0.266228	0/1	0/1	0/1	0/1
hyloniscus_main_000583_t1	4812	.	GGT	TGG,TGT	0.658613,0.279279	1/2	0/1	0/1	1/2
hyloniscus_main_000583_t1	4858	.	TTTTA	ATTTT	0.716724	0/1	0/1	0/1	0/1
hyloniscus_main_000583_t1	4876	.	AAACT	AGGTTTTAAATTCTAAGATTGGAACT,ATGTTTTAAATTCTAAGATTGGAACT	0.283465,0.348624	0/1	0/2	0/2	0/1
hyloniscus_main_000583_t1	4902	.	TAT	TAAT	0.606178	0/1	0/1	0/1	0/1
hyloniscus_main_000594_t1	363	.	A	G	0.543689	0/1	0/1	0/1	0/0
hyloniscus_main_000594_t1	372	.	A	G	0.537445	0/1	0/1	0/1	0/0
hyloniscus_main_000594_t1	378	.	A	G	0.53304	0/1	0/1	0/1	0/0
hyloniscus_main_000594_t1	384	.	A	T	0.531915	0/1	0/1	0/1	0/0
hyloniscus_main_000594_t1	480	.	GCAA	ACAG	0.473684	0/1	0/1	0/1	1/1
hyloniscus_main_000594_t1	528	.	C	T	0.53125	0/1	0/1	0/1	0/0
hyloniscus_main_000594_t1	543	.	T	C	0.533101	0/1	0/1	0/1	0/0
hyloniscus_main_000594_t1	1683	.	A	G	0.454737	0/1	1/1	0/1	0/1
hyloniscus_main_000594_t1	1710	.	C	T	0.49467	0/1	1/1	0/1	0/1
hyloniscus_main_000594_t1	1743	.	C	T	0.483495	0/1	1/1	0/1	0/1
hyloniscus_main_000594_t1	1755	.	G	A	0.475345	0/1	1/1	0/1	0/1
hyloniscus_main_000594_t1	1971	.	G	A	0.485149	0/1	0/1	0/1	1/1
hyloniscus_main_000594_t1	2247	.	T	A	0.431734	0/1	0/1	0/1	0/0
hyloniscus_main_000594_t1	2280	.	TAATT	AAATC	0.578853	0/1	0/1	0/1	1/1
hyloniscus_main_000594_t1	2308	.	GGATC	AAATT	0.396624	0/1	0/1	0/1	1/1
hyloniscus_main_000594_t1	2321	.	GATTA	GA	0.42	0/1	0/1	0/1	1/1
hyloniscus_main_000594_t1	2330	.	G	C	0.474383	0/1	0/1	0/1	1/1
hyloniscus_main_000594_t1	2361	.	A	T	0.528481	0/1	0/1	0/1	1/1
hyloniscus_main_000594_t1	2367	.	TGGTGCTGG	TGGCGGTGC	0.441358	0/1	0/1	0/1	1/1
hyloniscus_main_000594_t1	2425	.	GGT	TCG	0.406688	0/1	0/1	0/1	1/1
hyloniscus_main_000594_t1	2481	.	T	C	0.423544	0/1	0/1	0/1	1/1
hyloniscus_main_000594_t1	2625	.	T	C	0.50437	0/1	0/1	0/1	0/0
hyloniscus_main_000594_t1	2640	.	C	T	0.528064	0/1	1/1	0/1	0/1
hyloniscus_main_000594_t1	2688	.	T	C	0.504222	0/1	0/1	0/1	0/0
hyloniscus_main_000594_t1	2729	.	CT	CG	0.495264	0/1	1/1	0/1	0/1
hyloniscus_main_000594_t1	2772	.	C	T	0.508246	0/1	0/1	0/1	1/1
hyloniscus_main_000594_t1	2781	.	T	C	0.518409	0/1	0/1	0/1	1/1
hyloniscus_main_000594_t1	2802	.	T	G	0.499522	0/1	0/1	0/1	1/1
hyloniscus_main_000594_t1	2856	.	C	A	0.453556	0/1	0/0	0/1	0/1
hyloniscus_main_000594_t1	2863	.	G	A	0.458763	0/1	0/1	0/1	1/1
hyloniscus_main_000594_t1	2918	.	T	C	0.544436	0/1	1/1	0/1	0/1
hyloniscus_main_000594_t1	2973	.	T	C	0.505308	0/1	0/0	0/1	0/1
hyloniscus_main_000594_t1	3019	.	GAAAAAACT	GAAAAAACC	0.508876	0/1	1/1	0/1	0/1
hyloniscus_main_000594_t1	3324	.	A	G	0.494107	0/1	0/1	0/1	1/1
hyloniscus_main_000594_t1	3468	.	T	C	0.486933	0/1	0/1	0/1	0/0
hyloniscus_main_000594_t1	3505	.	A	G	0.463324	0/1	0/1	0/1	0/0
hyloniscus_main_000594_t1	3531	.	CGAAC	TGAAT	0.455236	0/1	0/1	0/1	0/0
hyloniscus_main_000594_t1	3601	.	C	T	0.486575	0/1	0/0	0/1	0/1
hyloniscus_main_000594_t1	3657	.	C	T	0.507959	0/1	0/1	0/1	1/1
hyloniscus_main_000594_t1	3696	.	ATCT	GTCA	0.465026	0/1	0/1	0/1	0/0
hyloniscus_main_000594_t1	3885	.	T	C	0.529572	0/1	0/1	0/1	1/1
hyloniscus_main_000594_t1	3921	.	G	A	0.530856	0/1	0/1	0/1	1/1
hyloniscus_main_000594_t1	3933	.	A	G	0.53556	0/1	0/1	0/1	1/1
hyloniscus_main_000594_t1	3954	.	T	G	0.523649	0/1	0/1	0/1	1/1
hyloniscus_main_000594_t1	4032	.	A	G	0.462208	0/1	1/1	0/1	0/1
hyloniscus_main_000594_t1	4293	.	C	T	0.496572	0/1	0/1	0/1	0/0
hyloniscus_main_000594_t1	4299	.	A	G	0.499476	0/1	0/1	0/1	0/0
hyloniscus_main_000594_t1	4304	.	G	A	0.499484	0/1	0/1	0/1	0/0
hyloniscus_main_000594_t1	4314	.	T	C	0.515385	0/1	0/1	0/1	0/0
hyloniscus_main_000594_t1	4863	.	C	A	0.440208	0/1	0/1	0/1	1/1
hyloniscus_main_000597_t1	1868	.	C	T	0.291667	1/1	.	0/1	1/1
hyloniscus_main_000597_t1	1886	.	A	G	0.297297	1/1	.	0/1	1/1
hyloniscus_main_000597_t1	2969	.	GA	TA	0.232558	0/0	0/0	0/1	0/1
hyloniscus_main_000597_t1	3089	.	C	A	0.446809	0/1	0/0	0/1	1/1
hyloniscus_main_000597_t1	3095	.	G	A	0.456522	1/1	0/1	0/1	1/1
hyloniscus_main_000597_t1	3287	.	T	A	0.459459	0/0	0/1	0/1	0/0
hyloniscus_main_000597_t1	3323	.	T	A	0.463415	0/0	0/0	0/1	0/1
hyloniscus_main_000597_t1	3332	.	G	A	0.45	0/0	0/0	0/1	0/1
hyloniscus_main_000597_t1	3827	.	T	G	0.422222	0/0	0/0	0/1	0/0
hyloniscus_main_000597_t1	4067	.	A	G	0.433962	1/1	0/1	0/1	1/1
hyloniscus_main_000602_t1	4204	.	G	A	0.434783	1/1	1/1	0/1	1/1
hyloniscus_main_000604_t1	2714	.	A	G	0.375	0/0	0/0	0/1	0/0
hyloniscus_main_000604_t1	3768	.	G	A	0.410526	1/1	1/1	0/1	0/1
hyloniscus_main_000604_t1	3814	.	A	G	0.25641	0/0	0/0	0/1	0/0
hyloniscus_main_000604_t1	4335	.	A	G	0.415385	1/1	1/1	0/1	0/1
hyloniscus_main_000604_t1	4471	.	ACC	AAC	0.508475	1/1	1/1	0/1	0/1
hyloniscus_main_000604_t1	4678	.	G	T	0.4375	0/0	0/0	0/1	0/1
hyloniscus_main_000604_t1	4731	.	A	T	0.425926	0/0	0/0	0/1	0/1
hyloniscus_main_000604_t1	4751	.	C	G	0.386364	0/0	0/0	0/1	0/1
hyloniscus_main_000604_t1	4764	.	C	T	0.382979	0/0	0/0	0/1	0/1
hyloniscus_main_000604_t1	5295	.	T	G	0.568182	1/1	1/1	0/1	0/1
hyloniscus_main_000604_t1	5305	.	G	A	0.571429	1/1	1/1	0/1	0/1
hyloniscus_main_000604_t1	5312	.	TAACAAAAT	TAAACAAAAT	0.571429	1/1	1/1	0/1	0/1
hyloniscus_main_000604_t1	5323	.	A	T	0.583333	1/1	1/1	0/1	0/1
hyloniscus_main_000604_t1	5368	.	A	G	0.537313	1/1	1/1	0/1	0/1
hyloniscus_main_000604_t1	5443	.	C	G	0.45614	1/1	1/1	0/1	0/1
hyloniscus_main_000604_t1	5462	.	A	G	0.460317	1/1	1/1	0/1	0/1
hyloniscus_main_000604_t1	5495	.	C	T	0.506849	1/1	1/1	0/1	0/1
hyloniscus_main_000604_t1	5518	.	TA	AT	0.555556	1/1	1/1	0/1	0/1
hyloniscus_main_000604_t1	5539	.	G	A	0.52381	1/1	1/1	0/1	0/1
hyloniscus_main_000604_t1	5571	.	G	A	0.403226	0/0	0/0	0/1	0/1
hyloniscus_main_000604_t1	5579	.	GAT	GAAT	0.410714	0/0	0/0	0/1	0/1
hyloniscus_main_000604_t1	5621	.	T	C	0.45	0/0	0/0	0/1	0/1
hyloniscus_main_000604_t1	5646	.	G	A	0.471698	1/1	1/1	0/1	0/1
hyloniscus_main_000604_t1	5653	.	TTA	TTTTTTATA,TTTTTTTATA	0.346154,0.195122	1/2	1/1	0/1	0/1
hyloniscus_main_000604_t1	5674	.	A	G	0.428571	1/1	1/1	0/1	0/1
hyloniscus_main_000604_t1	5687	.	T	C	0.534884	1/1	1/1	0/1	0/1
hyloniscus_main_000604_t1	5694	.	T	A	0.512195	1/1	1/1	0/1	0/1
hyloniscus_main_000604_t1	5726	.	ATTTTTTTTAAC	ATTTTTTTAAC	0.527778	0/0	0/0	0/1	0/1
hyloniscus_main_000604_t1	5749	.	GAAGTTTTTTTTTACA	AATTTTTTTTACA	0.511111	0/0	0/0	0/1	0/1
hyloniscus_main_000604_t1	5850	.	AGT	ATTGC	0.39726	1/1	1/1	0/1	0/1
hyloniscus_main_000604_t1	5864	.	CTTC	ATTT	0.486111	1/1	1/1	0/1	0/1
hyloniscus_main_000604_t1	5893	.	C	T	0.463415	1/1	1/1	0/1	0/1
hyloniscus_main_000604_t1	5907	.	G	C	0.266667	1/1	1/1	0/1	0/1
hyloniscus_main_000604_t1	5911	.	GAGGCAGCTCAAAAG	GG	0.263736	1/1	1/1	0/1	0/1
hyloniscus_main_000604_t1	5933	.	AT	AAGA	0.211009	1/1	1/1	0/1	0/1
hyloniscus_main_000604_t1	5954	.	G	A	0.338346	1/1	1/1	0/1	0/1
hyloniscus_main_000604_t1	5975	.	A	G	0.300699	1/1	1/1	0/1	0/1
hyloniscus_main_000604_t1	5982	.	G	A	0.335526	1/1	1/1	0/1	0/1
hyloniscus_main_000604_t1	5992	.	GAAAAAAAAGTG	GAAAAAAAG	0.268116	1/1	1/1	0/1	0/1
hyloniscus_main_000604_t1	6015	.	C	T	0.370968	1/1	1/1	0/1	0/1
hyloniscus_main_000604_t1	6023	.	TGGAT	TAGGAT	0.353448	1/1	1/1	0/1	0/1
hyloniscus_main_000604_t1	6034	.	TTTCA	ATTCG	0.383929	1/1	1/1	0/1	0/1
hyloniscus_main_000604_t1	6061	.	T	A	0.4	1/1	1/1	0/1	0/1
hyloniscus_main_000604_t1	6136	.	C	T	0.539062	1/1	1/1	0/1	0/1
hyloniscus_main_000604_t1	6147	.	TCG	CCA	0.495726	1/1	1/1	0/1	0/1
hyloniscus_main_000604_t1	6158	.	T	G	0.519231	1/1	1/1	0/1	0/1
hyloniscus_main_000604_t1	6166	.	TTCT	TT	0.545455	1/1	1/1	0/1	0/1
hyloniscus_main_000604_t1	6190	.	AGTTAAA	ATTAAAT	0.542857	1/1	1/1	0/1	0/1
hyloniscus_main_000604_t1	6207	.	A	C	0.522388	1/1	1/1	0/1	0/1
hyloniscus_main_000604_t1	6217	.	ACA	CCG	0.458333	1/1	1/1	0/1	0/1
hyloniscus_main_000604_t1	6294	.	TAA	CAT	0.459184	0/0	0/0	0/1	0/1
hyloniscus_main_000604_t1	6339	.	AA	CA	0.566265	1/1	1/1	0/1	0/1
hyloniscus_main_000604_t1	6354	.	G	A	0.471264	1/1	1/1	0/1	0/1
hyloniscus_main_000604_t1	6359	.	TCGAAGT	ACGAGGC	0.473684	1/1	1/1	0/1	0/1
hyloniscus_main_000604_t1	6375	.	TGGTG	GGGTA	0.446809	1/1	1/1	0/1	0/1
hyloniscus_main_000604_t1	6394	.	A	T	0.358974	1/1	1/1	0/1	0/1
hyloniscus_main_000604_t1	6405	.	TAAAATTATTAC	TAAAAATTATTGC	0.34375	1/1	1/1	0/1	0/1
hyloniscus_main_000604_t1	6442	.	G	A	0.396226	1/1	1/1	0/1	0/1
hyloniscus_main_000608_t1	1013	.	G	A	0.615385	0/0	.	0/1	.
hyloniscus_main_000608_t1	1037	.	C	T	0.580645	0/0	.	0/1	.
hyloniscus_main_000608_t1	1103	.	T	C	0.59375	0/0	.	0/1	.
hyloniscus_main_000608_t1	1127	.	G	A	0.619048	0/0	.	0/1	.
hyloniscus_main_000608_t1	1154	.	T	C	0.482759	0/0	.	0/1	.
hyloniscus_main_000615_t1	746	.	A	G	0.217391	0/0	0/0	0/1	0/0
hyloniscus_main_000615_t1	1353	.	A	G	0.344828	0/0	0/0	0/1	0/0
hyloniscus_main_000615_t1	2725	.	A	G	0.28	0/0	0/0	0/1	0/0
hyloniscus_main_000615_t1	2739	.	A	G	0.26087	0/1	0/0	0/1	0/0
hyloniscus_main_000615_t1	3397	.	A	G	0.275862	0/0	0/0	0/1	0/0
hyloniscus_main_000615_t1	3739	.	A	G	0.151961	0/0	0/0	0/1	0/0
hyloniscus_main_000615_t1	3825	.	AAA	AGG	0.182609	0/0	0/0	0/1	0/0
hyloniscus_main_000615_t1	3839	.	AAGA	AAGG	0.390476	0/0	0/0	0/1	0/0
hyloniscus_main_000615_t1	3850	.	A	G	0.175439	0/0	0/0	0/1	0/0
hyloniscus_main_000615_t1	4155	.	A	G	0.267857	0/0	0/0	0/1	0/0
hyloniscus_main_000615_t1	4407	.	A	G	0.189474	0/0	0/0	0/1	0/0
hyloniscus_main_000617_t1	663	.	T	G	0.415584	0/0	.	0/1	0/1
hyloniscus_main_000617_t1	671	.	TGATGCT	CGAAGCA,TGAAGCA	0.296296,0.361111	0/0	.	0/2	0/1
hyloniscus_main_000617_t1	713	.	C	T	0.478261	1/1	.	0/1	1/1
hyloniscus_main_000617_t1	731	.	T	G	0.46	1/1	.	0/1	1/1
hyloniscus_main_000617_t1	737	.	A	G	0.489796	.	.	0/1	1/1
hyloniscus_main_000617_t1	786	.	GTGCCT	GTACTC,TTACCC	0.532468,0.307692	.	2/2	0/1	1/2
hyloniscus_main_000617_t1	851	.	G	A	0.347222	0/0	1/1	0/1	0/1
hyloniscus_main_000617_t1	857	.	G	A	0.404255	0/0	0/0	0/1	0/0
hyloniscus_main_000617_t1	899	.	C	T	0.261905	0/0	1/1	0/1	0/1
hyloniscus_main_000617_t1	920	.	G	A	0.339623	0/0	0/0	0/1	0/0
hyloniscus_main_000617_t1	1034	.	A	T	0.452703	0/0	1/1	0/1	0/1
hyloniscus_main_000617_t1	1054	.	A	G	0.430464	0/0	1/1	0/1	0/1
hyloniscus_main_000617_t1	1073	.	AGTC	GGTG	0.404762	.	1/1	0/1	0/1
hyloniscus_main_000617_t1	1082	.	A	C	0.47651	.	1/1	0/1	0/1
hyloniscus_main_000617_t1	1145	.	T	C	0.43125	0/0	0/0	0/1	0/1
hyloniscus_main_000617_t1	1172	.	G	A	0.398773	0/0	0/0	0/1	0/1
hyloniscus_main_000617_t1	1248	.	G	T	0.388889	0/0	0/0	0/1	0/0
hyloniscus_main_000617_t1	1277	.	A	T	0.405172	0/0	0/0	0/1	0/0
hyloniscus_main_000617_t1	1316	.	G	A	0.45614	0/1	0/0	0/1	0/1
hyloniscus_main_000617_t1	1334	.	C	T	0.459016	1/1	0/0	0/1	0/1
hyloniscus_main_000617_t1	1367	.	GAAAAACCAG	GAAAAAACAG,GAAAAACCAA	0.553191,0.458716	.	1/1	0/2	0/1
hyloniscus_main_000617_t1	1418	.	AGACATT	TGAAATG	0.456522	0/0	0/0	0/1	0/1
hyloniscus_main_000617_t1	1505	.	T	C	0.495935	.	.	0/1	0/1
hyloniscus_main_000617_t1	1547	.	A	G	0.398305	.	.	0/1	0/1
hyloniscus_main_000617_t1	1553	.	CGACGAT	TGATGAC	0.409524	.	.	0/1	0/1
hyloniscus_main_000617_t1	1803	.	AA	GG	0.258621	0/0	0/0	0/1	0/0
hyloniscus_main_000617_t1	1824	.	AA	AG	0.356164	0/0	.	0/1	0/0
hyloniscus_main_000617_t1	1858	.	A	G	0.225	0/0	.	0/1	0/0
hyloniscus_main_000617_t1	1916	.	G	A	0.509317	0/0	0/0	0/1	0/1
hyloniscus_main_000617_t1	2001	.	ATTTA	ATTTG	0.20339	.	.	0/1	0/0
hyloniscus_main_000617_t1	2045	.	T	C	0.506494	0/0	1/1	0/1	1/1
hyloniscus_main_000617_t1	2120	.	G	T	0.5625	1/1	0/0	0/1	0/1
hyloniscus_main_000617_t1	2184	.	A	G	0.4	0/1	.	0/1	0/0
hyloniscus_main_000617_t1	2331	.	TGTA	AGTG	0.508197	0/0	0/0	0/1	0/1
hyloniscus_main_000617_t1	2360	.	A	G	0.510949	0/0	0/0	0/1	0/1
hyloniscus_main_000617_t1	2392	.	GTACT	ATACA,GTACA	0.459459,0.653061	1/1	2/2	0/1	0/2
hyloniscus_main_000617_t1	2477	.	T	A	0.417582	.	0/0	0/1	0/0
hyloniscus_main_000617_t1	2597	.	A	G	0.461538	.	1/1	0/1	1/1
hyloniscus_main_000617_t1	2630	.	T	A	0.444444	.	0/0	0/1	0/1
hyloniscus_main_000617_t1	2699	.	T	A	0.492063	0/0	.	0/1	0/1
hyloniscus_main_000617_t1	2939	.	C	T	0.375	.	.	0/1	0/0
hyloniscus_main_000617_t1	2951	.	G	A	0.401869	.	.	0/1	0/0
hyloniscus_main_000617_t1	2956	.	T	C	0.465969	.	.	0/1	0/1
hyloniscus_main_000617_t1	3009	.	G	A	0.384615	.	.	0/1	1/1
hyloniscus_main_000617_t1	3072	.	G	A	0.409449	.	.	0/1	1/1
hyloniscus_main_000617_t1	3125	.	A	G	0.113095	0/0	0/0	0/1	0/0
hyloniscus_main_000617_t1	3139	.	G	A	0.377358	1/1	1/1	0/1	1/1
hyloniscus_main_000617_t1	3237	.	A	G	0.248175	0/0	0/0	0/1	0/0
hyloniscus_main_000617_t1	3288	.	G	A	0.502262	1/1	1/1	0/1	1/1
hyloniscus_main_000617_t1	3306	.	TT	CA	0.469767	0/1	1/1	0/1	1/1
hyloniscus_main_000617_t1	3377	.	G	T	0.4625	0/1	0/0	0/1	0/0
hyloniscus_main_000617_t1	3395	.	G	A	0.409396	0/1	.	0/1	0/0
hyloniscus_main_000617_t1	3416	.	A	G	0.282895	0/0	.	0/1	0/0
hyloniscus_main_000617_t1	3525	.	G	A	0.462963	0/1	.	0/1	0/0
hyloniscus_main_000617_t1	3728	.	TGAC	CGAT	0.375	0/0	1/1	0/1	1/1
hyloniscus_main_000617_t1	3755	.	A	G	0.429577	0/0	1/1	0/1	1/1
hyloniscus_main_000617_t1	3773	.	G	A	0.386861	.	1/1	0/1	1/1
hyloniscus_main_000617_t1	3812	.	TGAA	CGAG	0.402778	1/1	1/1	0/1	1/1
hyloniscus_main_000617_t1	3839	.	A	G	0.454545	0/1	1/1	0/1	1/1
hyloniscus_main_000617_t1	3887	.	T	C	0.45509	0/1	1/1	0/1	1/1
hyloniscus_main_000617_t1	4067	.	C	G	0.52	.	1/1	0/1	0/1
hyloniscus_main_000617_t1	4136	.	A	G	0.483051	0/1	0/0	0/1	0/0
hyloniscus_main_000617_t1	4673	.	GAAAAAGT	GAAAAAAGT	0.410256	0/1	0/0	0/1	0/0
hyloniscus_main_000617_t1	4690	.	TAAAAAAAAATTAGG	TAAAAAAAATAAGG,TAAAAAAAAAATAAGG	0.369231,0.475728	1/1	0/0	0/2	0/1
hyloniscus_main_000617_t1	4863	.	A	G	0.434783	0/1	1/1	0/1	1/1
hyloniscus_main_000617_t1	4938	.	A	G	0.432258	0/1	0/1	0/1	1/1
hyloniscus_main_000617_t1	5020	.	G	A	0.477912	0/0	0/1	0/1	0/1
hyloniscus_main_000617_t1	5056	.	G	C	0.424658	0/1	0/1	0/1	1/1
hyloniscus_main_000617_t1	5070	.	G	A	0.447826	0/0	0/1	0/1	0/1
hyloniscus_main_000617_t1	5198	.	G	A	0.444444	0/1	1/1	0/1	1/1
hyloniscus_main_000617_t1	5238	.	ATTTTTTAACT	ATTTTTAACT,ATTTTTTACT	0.363636,0.571429	0/1	1/2	0/1	1/1
hyloniscus_main_000617_t1	5300	.	GGT	ATT,AAA	0.4,0.5	0/1	1/2	0/1	1/1
hyloniscus_main_000626_t1	93	.	AAATG	AAATGGTTAATG	0.775	0/0	0/1	0/1	0/1
hyloniscus_main_000626_t1	117	.	T	A	0.515152	0/0	1/1	0/1	0/1
hyloniscus_main_000634_t1	4097	.	CAAAAAACT	CAAAAAACA,CAAAAAAACA,CAAAAAAACT	0.772727,0.25,0.147541	1/2	1/2	0/3	0/1
hyloniscus_main_000634_t1	4716	.	ACTTATTTTAAA	ACCTACTTTAAA,ACTTATTTTGAA	0.347826,0.171875	1/1	1/1	0/2	0/1
hyloniscus_main_000634_t1	4932	.	A	G	0.348837	0/0	0/0	0/1	0/0
hyloniscus_main_000634_t1	4948	.	A	G	0.186047	0/0	0/0	0/1	0/0
hyloniscus_main_000634_t1	4955	.	AAAAATA	GAAAATA	0.186441	0/1	0/1	0/1	0/1
hyloniscus_main_000634_t1	4973	.	A	G	0.368421	0/0	0/0	0/1	0/0
hyloniscus_main_000634_t1	6081	.	A	G	0.15873	0/0	.	0/1	0/1
hyloniscus_main_000634_t1	6088	.	GCTCGCGA	GCTCACGA	0.23913	0/0	.	0/1	0/1
hyloniscus_main_000647_t1	1273	.	G	T	0.311111	0/0	.	0/1	1/1
hyloniscus_main_000647_t1	2050	.	T	C	0.408451	0/1	0/0	0/1	0/0
hyloniscus_main_000647_t1	2077	.	C	T	0.416667	0/1	0/0	0/1	0/0
hyloniscus_main_000647_t1	2086	.	C	T	0.416667	0/1	0/0	0/1	0/0
hyloniscus_main_000647_t1	3061	.	C	T	0.295775	0/1	1/1	0/1	1/1
hyloniscus_main_000647_t1	3070	.	G	T	0.313433	0/1	1/1	0/1	1/1
hyloniscus_main_000647_t1	3130	.	C	T	0.554455	0/1	0/0	0/1	0/0
hyloniscus_main_000647_t1	3145	.	A	T	0.491525	0/1	0/0	0/1	0/0
hyloniscus_main_000647_t1	3154	.	G	T	0.495868	0/1	.	0/1	0/0
hyloniscus_main_000647_t1	3166	.	T	C	0.466102	0/1	.	0/1	0/0
hyloniscus_main_000647_t1	3181	.	G	C	0.479339	0/1	.	0/1	0/0
hyloniscus_main_000647_t1	3205	.	G	A	0.447917	0/1	.	0/1	0/0
hyloniscus_main_000647_t1	3262	.	T	A	0.345133	0/1	.	0/1	0/0
hyloniscus_main_000647_t1	3289	.	T	C	0.386792	0/1	.	0/1	0/0
hyloniscus_main_000647_t1	3307	.	T	A	0.387387	0/1	.	0/1	0/0
hyloniscus_main_000647_t1	3380	.	T	C	0.430233	0/1	.	0/1	0/0
hyloniscus_main_000647_t1	3427	.	C	T	0.369565	0/1	.	0/1	0/0
hyloniscus_main_000647_t1	3445	.	TCAC	CCAT	0.367816	0/1	.	0/1	0/0
hyloniscus_main_000647_t1	3493	.	C	T	0.355769	0/1	.	0/1	0/0
hyloniscus_main_000647_t1	3520	.	CATT	TATC	0.329545	0/1	.	0/1	0/0
hyloniscus_main_000647_t1	3541	.	T	A	0.359223	0/1	.	0/1	0/0
hyloniscus_main_000647_t1	3550	.	T	G	0.357895	0/1	.	0/1	0/0
hyloniscus_main_000647_t1	3556	.	G	A	0.354839	0/1	.	0/1	0/0
hyloniscus_main_000647_t1	3562	.	C	G	0.353535	0/1	.	0/1	0/0
hyloniscus_main_000647_t1	3572	.	A	G	0.350515	0/1	.	0/1	0/0
hyloniscus_main_000647_t1	3607	.	GTTT	TTTC	0.409639	0/1	.	0/1	0/0
hyloniscus_main_000647_t1	3622	.	C	T	0.380952	0/1	.	0/1	0/0
hyloniscus_main_000647_t1	3628	.	T	C	0.4	0/1	.	0/1	0/0
hyloniscus_main_000647_t1	3688	.	GTCT	GTCC,ATCC	0.430657,0.162162	0/1	0/0	0/1	0/2
hyloniscus_main_000647_t1	3703	.	C	T	0.374332	0/1	0/0	0/1	0/1
hyloniscus_main_000647_t1	3763	.	A	C	0.425743	0/1	0/0	0/1	0/0
hyloniscus_main_000647_t1	3769	.	T	C	0.432161	0/1	0/0	0/1	0/0
hyloniscus_main_000647_t1	3783	.	CAAT	ATAT,CGAT	0.396552,0.186667	0/1	0/0	0/1	0/2
hyloniscus_main_000647_t1	3802	.	C	T	0.345455	0/1	0/0	0/1	0/1
hyloniscus_main_000647_t1	3814	.	T	A	0.353414	0/1	0/0	0/1	0/1
hyloniscus_main_000647_t1	3822	.	CC	TT	0.4	0/1	0/0	0/1	0/0
hyloniscus_main_000647_t1	3838	.	G	A	0.406452	0/1	0/0	0/1	0/0
hyloniscus_main_000647_t1	3928	.	C	T	0.44	0/1	0/0	0/1	0/0
hyloniscus_main_000647_t1	4090	.	C	T	0.366412	0/1	0/0	0/1	0/1
hyloniscus_main_000647_t1	4096	.	C	A	0.423529	1/1	0/0	0/1	0/0
hyloniscus_main_000647_t1	4135	.	C	T	0.387978	0/1	0/0	0/1	0/1
hyloniscus_main_000647_t1	4183	.	C	T	0.44697	0/1	0/0	0/1	0/0
hyloniscus_main_000647_t1	4230	.	T	A	0.410526	0/1	0/0	0/1	0/0
hyloniscus_main_000647_t1	4264	.	T	A	0.383838	0/1	0/0	0/1	0/0
hyloniscus_main_000647_t1	4300	.	A	G	0.411765	0/1	0/0	0/1	0/0
hyloniscus_main_000647_t1	4393	.	A	C	0.655462	0/1	1/1	0/1	0/1
hyloniscus_main_000661_t1	2042	.	TT	AA	0.462963	.	.	0/1	0/1
hyloniscus_main_000661_t1	2055	.	A	G	0.473684	.	0/0	0/1	0/1
hyloniscus_main_000661_t1	2104	.	A	G	0.478723	.	0/1	0/1	0/1
hyloniscus_main_000661_t1	2124	.	C	T	0.488889	.	0/1	0/1	0/1
hyloniscus_main_000661_t1	2132	.	G	A	0.494118	.	0/1	0/1	0/1
hyloniscus_main_000661_t1	2249	.	G	A	0.468085	.	0/1	0/1	0/1
hyloniscus_main_000661_t1	2269	.	T	C	0.493827	.	0/1	0/1	0/1
hyloniscus_main_000661_t1	2334	.	C	T	0.578947	.	0/1	0/1	0/1
hyloniscus_main_000661_t1	2349	.	G	A	0.58	.	0/1	0/1	0/1
hyloniscus_main_000661_t1	2433	.	T	C	0.530612	0/0	.	0/1	1/1
hyloniscus_main_000661_t1	2445	.	T	C	0.5	0/0	0/0	0/1	1/1
hyloniscus_main_000661_t1	2500	.	A	G	0.477273	0/0	0/0	0/1	1/1
hyloniscus_main_000661_t1	2511	.	G	A	0.5	0/0	0/0	0/1	1/1
hyloniscus_main_000661_t1	2526	.	G	A	0.48	0/0	0/0	0/1	1/1
hyloniscus_main_000661_t1	2532	.	C	A	0.480769	0/0	0/0	0/1	1/1
hyloniscus_main_000661_t1	2669	.	G	A	0.358491	.	1/1	0/1	0/1
hyloniscus_main_000661_t1	2874	.	T	C	0.47561	.	.	0/1	0/1
hyloniscus_main_000661_t1	2925	.	C	T	0.396226	.	1/1	0/1	0/1
hyloniscus_main_000661_t1	2937	.	T	A	0.297872	0/0	1/1	0/1	0/1
hyloniscus_main_000661_t1	2994	.	A	T	0.518519	0/0	1/1	0/1	0/1
hyloniscus_main_000661_t1	3018	.	C	T	0.514286	0/0	1/1	0/1	0/1
hyloniscus_main_000661_t1	3040	.	A	G	0.522388	.	1/1	0/1	0/1
hyloniscus_main_000661_t1	3492	.	C	T	0.377358	0/0	0/1	0/1	1/1
hyloniscus_main_000661_t1	3501	.	A	C	0.366667	0/1	0/1	0/1	1/1
hyloniscus_main_000661_t1	3515	.	CA	TG	0.323077	0/1	0/1	0/1	1/1
hyloniscus_main_000661_t1	3579	.	A	G	0.444444	0/1	0/1	0/1	1/1
hyloniscus_main_000661_t1	3586	.	T	C	0.436364	0/1	0/1	0/1	1/1
hyloniscus_main_000661_t1	3642	.	TGAAGCA	CGAGGCG	0.351852	0/1	0/0	0/1	0/0
hyloniscus_main_000661_t1	3657	.	T	A	0.373134	0/1	0/0	0/1	0/1
hyloniscus_main_000661_t1	3678	.	G	A	0.421053	0/1	0/0	0/1	0/1
hyloniscus_main_000661_t1	3729	.	T	C	0.421875	.	0/0	0/1	0/1
hyloniscus_main_000661_t1	4834	.	T	C	0.642857	0/1	0/0	0/1	0/0
hyloniscus_main_000661_t1	4852	.	G	C	0.688889	0/1	0/0	0/1	0/0
hyloniscus_main_000661_t1	4861	.	A	G	0.673469	0/1	0/1	0/1	0/0
hyloniscus_main_000661_t1	4868	.	A	C	0.658537	0/1	0/1	0/1	0/0
hyloniscus_main_000661_t1	4892	.	AA	TA	0.604651	0/1	0/1	0/1	0/0
hyloniscus_main_000667_t1	928	.	A	G	0.622951	0/1	0/1	0/1	0/1
hyloniscus_main_000667_t1	989	.	GC	AC	0.526559	0/1	0/1	0/1	0/1
hyloniscus_main_000667_t1	1010	.	G	A	0.306122	0/1	0/1	0/1	0/1
hyloniscus_main_000667_t1	1027	.	G	A	0.354922	0/1	0/1	0/1	0/1
hyloniscus_main_000667_t1	1036	.	G	T	0.345763	0/1	0/1	0/1	0/1
hyloniscus_main_000667_t1	1054	.	C	T	0.342857	0/1	0/1	0/1	0/1
hyloniscus_main_000667_t1	1064	.	C	G	0.32716	0/1	0/1	0/1	0/1
hyloniscus_main_000672_t1	2684	.	G	A	0.424242	1/1	1/1	0/1	1/1
hyloniscus_main_000672_t1	2957	.	A	G	0.222222	0/0	0/0	0/1	0/0
hyloniscus_main_000672_t1	3107	.	GG	AA	0.72973	1/1	1/1	0/1	1/1
hyloniscus_main_000672_t1	3122	.	G	A	0.307692	1/1	1/1	0/1	1/1
hyloniscus_main_000672_t1	3388	.	C	T	0.346667	0/1	0/0	0/1	0/1
hyloniscus_main_000673_t1	981	.	AA	AG	0.346154	0/0	0/0	0/1	0/0
hyloniscus_main_000673_t1	2577	.	A	G	0.542857	0/0	0/0	0/1	0/0
hyloniscus_main_000673_t1	2583	.	A	G	0.194444	0/0	0/0	0/1	0/0
hyloniscus_main_000673_t1	2592	.	A	G	0.257143	0/0	0/0	0/1	0/0
hyloniscus_main_000673_t1	3175	.	G	A	0.529412	1/1	1/1	0/1	1/1
hyloniscus_main_000673_t1	3427	.	AA	GG	0.176471	0/0	0/0	0/1	0/0
hyloniscus_main_000673_t1	3456	.	A	G	0.519231	0/0	0/0	0/1	0/0
hyloniscus_main_000673_t1	3461	.	ACGAA	GCGAG	0.2	0/0	0/0	0/1	0/0
hyloniscus_main_000673_t1	3905	.	A	G	0.206897	0/0	0/0	0/1	0/0
hyloniscus_main_000673_t1	4745	.	AAAAGGGGGGGGGCAGAC	GAAAGGGGGGGAAAGAC,AAAAGGGGGGGGGGCATAC	0.542169,0.342105	1/1	1/2	0/2	1/2
hyloniscus_main_000673_t1	4781	.	TCCCCAT	TCCCCCAT,TCCCCTAT	0.471698,0.524272	2/2	1/2	0/1	1/2
hyloniscus_main_000674_t1	170	.	T	A	0.607143	.	0/0	0/1	.
hyloniscus_main_000674_t1	426	.	A	C	0.470588	.	0/0	0/1	.
hyloniscus_main_000674_t1	584	.	A	G	0.435897	.	0/0	0/1	0/0
hyloniscus_main_000674_t1	703	.	TGAG	GGAA	0.409722	.	1/1	0/1	.
hyloniscus_main_000674_t1	1663	.	C	T	0.47619	1/1	0/0	0/1	.
hyloniscus_main_000674_t1	1849	.	A	T	0.39881	.	0/0	0/1	.
hyloniscus_main_000674_t1	2376	.	C	A	0.438017	.	0/0	0/1	.
hyloniscus_main_000674_t1	2656	.	T	C	0.460784	.	1/1	0/1	.
hyloniscus_main_000675_t1	978	.	A	T	0.369231	0/1	0/1	0/1	0/1
hyloniscus_main_000675_t1	3900	.	G	A	0.43514	0/1	0/1	0/1	0/1
hyloniscus_main_000675_t1	4010	.	G	T	0.471354	0/1	0/1	0/1	0/1
hyloniscus_main_000675_t1	4152	.	G	A	0.468189	0/1	0/1	0/1	0/1
hyloniscus_main_000676_t1	2421	.	A	G	0.2	0/0	0/0	0/1	0/0
hyloniscus_main_000676_t1	2449	.	A	G	0.264706	0/0	0/0	0/1	0/0
hyloniscus_main_000676_t1	3179	.	A	G	0.156863	0/0	0/0	0/1	0/0
hyloniscus_main_000684_t1	780	.	G	A	0.407407	0/1	0/0	0/1	0/1
hyloniscus_main_000684_t1	840	.	T	A	0.584615	0/1	1/1	0/1	0/1
hyloniscus_main_000687_t1	4195	.	C	T	0.568259	0/1	0/1	0/1	0/1
hyloniscus_main_000687_t1	4267	.	GGCAAGCCTTG	GG	0.390769	0/1	0/1	0/1	0/1
hyloniscus_main_000696_t1	1159	.	A	G	0.285714	0/0	0/0	0/1	0/0
hyloniscus_main_000709_t1	1148	.	T	C	0.522727	0/0	0/0	0/1	0/0
hyloniscus_main_000709_t1	1164	.	ACT	ACC	0.404762	0/0	0/0	0/1	0/0
hyloniscus_main_000709_t1	1833	.	C	A	0.192308	0/1	0/1	0/1	0/1
hyloniscus_main_000709_t1	1848	.	CGAA	TGAG,CGAG	0.3125,0.538462	0/1	.	0/1	0/2
hyloniscus_main_000715_t1	5559	.	A	G	0.2	0/0	0/0	0/1	0/0
hyloniscus_main_000715_t1	5582	.	A	C	0.589744	0/0	0/1	0/1	0/0
hyloniscus_main_000715_t1	5708	.	AAA	AGG	0.155172	0/0	0/0	0/1	0/0
hyloniscus_main_000715_t1	5726	.	GAAAAA	GAAAC	0.415584	0/0	0/1	0/1	0/0
hyloniscus_main_000715_t1	5739	.	TAAACG	TAAAACG	0.435644	0/0	0/1	0/1	0/0
hyloniscus_main_000715_t1	5762	.	T	C	0.424528	0/0	0/1	0/1	0/0
hyloniscus_main_000715_t1	5912	.	G	A	0.388112	0/0	0/1	0/1	0/0
hyloniscus_main_000724_t1	4869	.	A	G	0.203883	0/1	0/1	0/1	0/1
hyloniscus_main_000726_t1	2141	.	A	G	0.163265	0/0	0/0	0/1	0/0
hyloniscus_main_000745_t1	299	.	AA	GG	0.1875	0/0	0/0	0/1	0/0
hyloniscus_main_000754_t1	4221	.	G	A	0.468085	0/0	0/0	0/1	0/1
hyloniscus_main_000756_t1	229	.	AGGTAATCCTGATAAAGTGGATG	AG	0.26087	0/1	0/1	0/1	0/0
hyloniscus_main_000756_t1	4094	.	AAGCA	AA	0.547974	0/1	0/1	0/1	0/1
hyloniscus_main_000758_t1	3860	.	A	G	0.431373	0/1	1/1	0/1	0/1
hyloniscus_main_000758_t1	3898	.	C	A	0.451613	0/1	1/1	0/1	0/1
hyloniscus_main_000758_t1	3961	.	A	G	0.403226	0/1	1/1	0/1	0/1
hyloniscus_main_000758_t1	3991	.	C	A	0.410714	0/1	1/1	0/1	0/1
hyloniscus_main_000760_t1	42	.	T	C	0.414634	0/0	0/0	0/1	0/1
hyloniscus_main_000760_t1	49	.	A	C	0.508197	0/1	0/1	0/1	0/1
hyloniscus_main_000760_t1	75	.	G	A	0.480392	0/1	0/1	0/1	0/1
hyloniscus_main_000760_t1	85	.	T	C	0.491379	0/1	0/1	0/1	0/1
hyloniscus_main_000760_t1	112	.	G	T	0.386555	0/0	0/0	0/1	0/1
hyloniscus_main_000760_t1	171	.	G	A	0.437037	0/1	0/1	0/1	0/1
hyloniscus_main_000760_t1	2504	.	A	G	0.168605	0/0	0/0	0/1	0/0
hyloniscus_main_000760_t1	3103	.	G	A	0.515513	0/1	0/1	0/1	0/1
hyloniscus_main_000760_t1	3136	.	A	G	0.479911	0/0	0/1	0/1	0/1
hyloniscus_main_000760_t1	3438	.	G	A	0.555375	0/1	0/1	0/1	0/1
hyloniscus_main_000760_t1	3582	.	A	G	0.33805	0/0	0/0	0/1	0/1
hyloniscus_main_000760_t1	3934	.	A	G	0.429714	0/1	0/1	0/1	0/1
hyloniscus_main_000760_t1	4167	.	TA	CA,CG	0.387171,0.351199	0/1	0/1	0/2	0/1
hyloniscus_main_000760_t1	4227	.	TAGC	CAGT	0.228972	0/0	0/0	0/1	0/1
hyloniscus_main_000760_t1	4288	.	TAGC	CAGT	0.333333	0/0	0/0	0/1	0/1
hyloniscus_main_000761_t1	1097	.	A	G	0.16	0/0	0/0	0/1	0/0
hyloniscus_main_000761_t1	1108	.	G	A	0.413043	0/0	0/0	0/1	1/1
hyloniscus_main_000761_t1	1255	.	G	A	0.3	0/0	0/0	0/1	0/1
hyloniscus_main_000761_t1	2705	.	A	G	0.361111	0/0	0/0	0/1	0/0
hyloniscus_main_000761_t1	4411	.	ATG	TTA	0.422222	0/0	0/0	0/1	0/1
hyloniscus_main_000761_t1	4613	.	A	G	0.521739	0/0	0/0	0/1	0/1
hyloniscus_main_000761_t1	4645	.	AGTTATATATC	CGTTATATC	0.488889	0/0	0/0	0/1	0/1
hyloniscus_main_000761_t1	4673	.	G	T	0.475	0/0	0/0	0/1	0/1
hyloniscus_main_000761_t1	4700	.	CC	TT	0.448276	0/0	0/0	0/1	0/1
hyloniscus_main_000761_t1	4814	.	T	C	0.346939	1/1	1/1	0/1	0/1
hyloniscus_main_000761_t1	4835	.	T	A	0.318182	1/1	1/1	0/1	0/1
hyloniscus_main_000761_t1	4847	.	G	A	0.333333	1/1	1/1	0/1	0/1
hyloniscus_main_000761_t1	5124	.	C	A	0.358974	0/0	0/0	0/1	1/1
hyloniscus_main_000761_t1	5190	.	C	T	0.425	1/1	1/1	0/1	0/1
hyloniscus_main_000761_t1	5203	.	AA	TT	0.415584	1/1	1/1	0/1	0/1
hyloniscus_main_000761_t1	5212	.	C	T	0.444444	1/1	1/1	0/1	0/1
hyloniscus_main_000761_t1	5221	.	A	G	0.44	1/1	1/1	0/1	0/1
hyloniscus_main_000761_t1	5225	.	TAAAAAAATGAT	TAAAAAAAATGAT	0.426471	1/1	1/1	0/1	0/1
hyloniscus_main_000761_t1	5243	.	TCTTCAG	GCTTAA	0.363636	1/1	1/1	0/1	0/1
hyloniscus_main_000761_t1	5255	.	T	A	0.486842	1/1	1/1	0/1	0/1
hyloniscus_main_000761_t1	5371	.	ATTTTTTAATAG	ATTTTTTTAATAG	0.393443	0/0	0/0	0/1	0/1
hyloniscus_main_000761_t1	5388	.	C	G	0.4375	0/0	0/0	0/1	0/1
hyloniscus_main_000761_t1	5396	.	A	G	0.439394	0/0	0/0	0/1	0/1
hyloniscus_main_000761_t1	5402	.	A	G	0.430769	0/0	0/0	0/1	0/1
hyloniscus_main_000761_t1	5465	.	G	C	0.461538	0/0	0/0	0/1	0/1
hyloniscus_main_000761_t1	5493	.	CTTGTTTTGA	CTGTTTTGA	0.45	0/0	0/0	0/1	0/1
hyloniscus_main_000776_t1	4332	.	C	T	0.46	0/0	0/1	0/1	0/0
hyloniscus_main_000776_t1	4340	.	C	T	0.458333	0/0	0/1	0/1	0/0
hyloniscus_main_000776_t1	4348	.	G	A	0.434783	0/0	0/1	0/1	0/0
hyloniscus_main_000793_t1	3083	.	A	G	0.3	0/0	0/0	0/1	0/0
hyloniscus_main_000793_t1	3436	.	G	A	0.322581	0/0	1/1	0/1	0/1
hyloniscus_main_000793_t1	3730	.	T	C	0.527273	1/1	0/0	0/1	0/1
hyloniscus_main_000794_t1	3997	.	G	A	0.647887	.	0/0	0/1	0/1
hyloniscus_main_000794_t1	4330	.	TAATAATTC	TATAATTC	0.230769	.	0/0	0/1	0/1
hyloniscus_main_000799_t1	1171	.	G	A	0.430233	0/0	0/1	0/1	0/1
hyloniscus_main_000799_t1	1192	.	C	T	0.451923	0/0	0/1	0/1	0/1
hyloniscus_main_000799_t1	1198	.	C	T	0.435185	0/0	0/1	0/1	0/1
hyloniscus_main_000799_t1	1267	.	C	T	0.319328	0/0	0/1	0/1	0/1
hyloniscus_main_000799_t1	1273	.	C	T	0.348837	0/1	1/1	0/1	1/1
hyloniscus_main_000799_t1	1285	.	T	C	0.373494	0/1	1/1	0/1	1/1
hyloniscus_main_000799_t1	1309	.	G	T	0.278846	0/0	0/1	0/1	0/1
hyloniscus_main_000799_t1	1330	.	C	T	0.683544	0/1	0/0	0/1	0/0
hyloniscus_main_000799_t1	1338	.	C	T	0.29703	0/0	0/1	0/1	0/1
hyloniscus_main_000799_t1	1343	.	C	T	0.679012	0/1	0/0	0/1	0/0
hyloniscus_main_000799_t1	1405	.	A	G	0.464646	0/1	1/1	0/1	1/1
hyloniscus_main_000799_t1	1423	.	C	T	0.47561	0/1	1/1	0/1	1/1
hyloniscus_main_000799_t1	1453	.	G	A	0.508772	0/1	0/0	0/1	0/1
hyloniscus_main_000800_t1	2485	.	A	G	0.551724	0/0	0/1	0/1	0/1
hyloniscus_main_000800_t1	2933	.	CAAAAAAAAACTT	CAAAAAAAAAACTT	0.312236	0/1	0/1	0/1	0/1
hyloniscus_main_000800_t1	3626	.	T	A	0.6	0/0	0/0	0/1	0/0
hyloniscus_main_000800_t1	3796	.	C	T	0.411765	0/0	0/0	0/1	0/0
hyloniscus_main_000800_t1	3825	.	G	A	0.442623	0/0	0/0	0/1	0/0
hyloniscus_main_000800_t1	3894	.	C	T	0.471429	0/0	0/0	0/1	0/0
hyloniscus_main_000800_t1	3906	.	C	T	0.485714	0/0	0/0	0/1	0/0
hyloniscus_main_000800_t1	3924	.	A	G	0.463768	0/0	0/0	0/1	0/0
hyloniscus_main_000800_t1	3984	.	T	C	0.475	0/0	0/0	0/1	0/0
hyloniscus_main_000800_t1	4029	.	C	G	0.458333	0/0	0/0	0/1	0/0
hyloniscus_main_000800_t1	4039	.	G	T	0.566667	0/0	0/0	0/1	0/0
hyloniscus_main_000800_t1	4047	.	A	G	0.576923	0/0	0/0	0/1	0/0
hyloniscus_main_000800_t1	4059	.	G	A	0.5	0/0	0/0	0/1	0/0
hyloniscus_main_000800_t1	4086	.	T	G	0.475	0/0	0/1	0/1	0/1
hyloniscus_main_000800_t1	4098	.	A	G	0.506024	0/0	0/1	0/1	0/1
hyloniscus_main_000800_t1	4178	.	A	T	0.337209	0/0	0/1	0/1	0/1
hyloniscus_main_000804_t1	5228	.	AA	AG	0.36	0/1	0/1	0/1	0/0
hyloniscus_main_000810_t1	4428	.	AA	GA	0.315789	.	0/0	0/1	0/0
hyloniscus_main_000810_t1	4436	.	AAA	AAG	0.186047	.	0/0	0/1	0/0
hyloniscus_main_000810_t1	4458	.	A	G	0.520833	.	0/0	0/1	0/0
hyloniscus_main_000810_t1	4470	.	AAA	AAG	0.27907	.	0/0	0/1	0/0
hyloniscus_main_000813_t1	1359	.	A	G	0.392405	0/0	0/0	0/1	0/0
hyloniscus_main_000818_t1	3912	.	G	A	0.5	1/1	.	0/1	1/1
hyloniscus_main_000821_t1	1424	.	AA	GG	0.243243	0/0	0/0	0/1	0/0
hyloniscus_main_000823_t1	3109	.	C	T	0.36	0/1	1/1	0/1	0/1
hyloniscus_main_000823_t1	3165	.	G	C	0.532609	0/1	0/0	0/1	0/1
hyloniscus_main_000823_t1	3931	.	A	G	0.392405	0/0	0/1	0/1	0/1
hyloniscus_main_000823_t1	4050	.	CGGAGGAT	CGGAT	0.37931	0/0	.	0/1	0/1
hyloniscus_main_000827_t1	2162	.	GAAAAAATTG	GAAAAAAATTG	0.15	0/1	0/1	0/1	0/1
hyloniscus_main_000830_t1	914	.	A	G	0.333333	0/0	0/0	0/1	0/0
hyloniscus_main_000834_t1	2812	.	C	A	0.371429	0/1	1/1	0/1	1/1
hyloniscus_main_000834_t1	2920	.	G	T	0.465116	0/1	0/0	0/1	0/0
hyloniscus_main_000834_t1	2926	.	TG	CT	0.45	0/1	0/0	0/1	0/0
hyloniscus_main_000834_t1	2935	.	A	G	0.473684	0/1	0/0	0/1	0/0
hyloniscus_main_000834_t1	2974	.	A	G	0.59375	0/1	0/0	0/1	0/0
hyloniscus_main_000834_t1	3085	.	A	G	0.518519	0/1	1/1	0/1	1/1
hyloniscus_main_000834_t1	3109	.	T	C	0.5	0/1	1/1	0/1	1/1
hyloniscus_main_000834_t1	3148	.	G	T	0.525424	0/1	1/1	0/1	1/1
hyloniscus_main_000834_t1	3199	.	G	A	0.448276	0/0	1/1	0/1	1/1
hyloniscus_main_000834_t1	3211	.	G	A	0.555556	0/1	1/1	0/1	1/1
hyloniscus_main_000834_t1	3229	.	G	A	0.6	0/0	1/1	0/1	0/1
hyloniscus_main_000834_t1	3235	.	G	A	0.6	0/0	1/1	0/1	0/1
hyloniscus_main_000834_t1	3520	.	A	G	0.538462	0/1	1/1	0/1	1/1
hyloniscus_main_000834_t1	3526	.	A	G	0.5	0/1	1/1	0/1	1/1
hyloniscus_main_000842_t1	272	.	A	G	0.170213	0/0	0/0	0/1	0/0
hyloniscus_main_000842_t1	940	.	A	G	0.253012	0/0	0/0	0/1	0/0
hyloniscus_main_000842_t1	1323	.	A	G	0.15625	0/0	0/0	0/1	0/0
hyloniscus_main_000842_t1	2551	.	GAC	GGCACGTGCTAC	0.157143	0/1	0/0	0/1	0/1
hyloniscus_main_000842_t1	2865	.	A	G	0.218182	0/0	0/0	0/1	0/0
hyloniscus_main_000842_t1	2866	.	A	G	0.20339	0/0	0/0	0/1	0/0
hyloniscus_main_000842_t1	4315	.	A	G	0.2	0/0	0/0	0/1	0/0
hyloniscus_main_000844_t1	3443	.	G	T	0.66	0/0	1/1	0/1	0/1
hyloniscus_main_000845_t1	3405	.	A	G	0.453744	.	0/1	0/1	0/0
hyloniscus_main_000845_t1	3411	.	G	C	0.448413	.	0/1	0/1	0/0
hyloniscus_main_000845_t1	3420	.	A	T	0.457565	.	0/1	0/1	0/0
hyloniscus_main_000845_t1	3429	.	G	A	0.466216	.	0/1	0/1	0/0
hyloniscus_main_000845_t1	4320	.	A	G	0.165138	.	0/1	0/1	0/1
hyloniscus_main_000845_t1	4365	.	G	A	0.46789	.	0/1	0/1	1/1
hyloniscus_main_000853_t1	2082	.	G	A	0.235294	0/0	0/1	0/1	0/0
hyloniscus_main_000853_t1	2118	.	T	C	0.45614	0/1	1/1	0/1	0/1
hyloniscus_main_000853_t1	2129	.	AC	GT	0.436364	0/1	1/1	0/1	0/1
hyloniscus_main_000853_t1	2140	.	A	G	0.392157	0/1	1/1	0/1	0/1
hyloniscus_main_000853_t1	3129	.	G	A,C	0.378788,0.666667	0/1	1/2	0/1	0/1
hyloniscus_main_000853_t1	3141	.	T	A	0.407407	0/1	1/1	0/1	0/1
hyloniscus_main_000853_t1	3159	.	G	C	0.384615	0/1	1/1	0/1	0/1
hyloniscus_main_000853_t1	3165	.	A	G	0.4	0/1	1/1	0/1	0/1
hyloniscus_main_000853_t1	3202	.	A	G	0.510204	0/1	0/0	0/1	0/1
hyloniscus_main_000853_t1	3342	.	C	T	0.585366	0/1	0/0	0/1	1/1
hyloniscus_main_000853_t1	3429	.	T	C	0.538462	0/1	0/1	0/1	0/1
hyloniscus_main_000853_t1	3537	.	C	T	0.588235	0/1	0/1	0/1	0/1
hyloniscus_main_000853_t1	3559	.	A	G	0.514706	0/1	0/1	0/1	1/1
hyloniscus_main_000853_t1	3621	.	T	G	0.541176	0/1	0/1	0/1	0/1
hyloniscus_main_000853_t1	3684	.	C	T	0.5	0/1	0/1	0/1	0/1
hyloniscus_main_000853_t1	3741	.	G	A	0.377049	0/1	0/1	0/1	0/1
hyloniscus_main_000853_t1	3753	.	A	G	0.36	0/1	0/1	0/1	0/1
hyloniscus_main_000853_t1	3780	.	G	A	0.313433	0/1	0/1	0/1	0/1
hyloniscus_main_000853_t1	3792	.	T	C	0.304348	0/1	0/1	0/1	0/1
hyloniscus_main_000853_t1	3804	.	T	G	0.325	0/1	0/1	0/1	0/1
hyloniscus_main_000853_t1	3840	.	C	T	0.676471	0/1	0/1	0/1	0/1
hyloniscus_main_000853_t1	3876	.	T	C	0.311828	0/1	0/1	0/1	0/0
hyloniscus_main_000853_t1	3954	.	C	T	0.344828	0/1	0/1	0/1	0/1
hyloniscus_main_000853_t1	3963	.	CGAC	TGAT	0.352273	0/1	0/1	0/1	0/1
hyloniscus_main_000853_t1	3972	.	C	T	0.356322	0/1	0/1	0/1	0/1
hyloniscus_main_000853_t1	4011	.	A	G	0.316456	0/1	0/1	0/1	0/1
hyloniscus_main_000853_t1	4092	.	G	A	0.272727	0/1	1/1	0/1	0/1
hyloniscus_main_000853_t1	4098	.	G	A	0.274194	0/1	0/1	0/1	0/1
hyloniscus_main_000853_t1	4113	.	A	G	0.333333	0/1	0/1	0/1	0/1
hyloniscus_main_000853_t1	4119	.	C	T	0.307692	0/1	0/1	0/1	0/1
hyloniscus_main_000853_t1	4125	.	G	A	0.298507	0/1	0/1	0/1	0/1
hyloniscus_main_000853_t1	4137	.	C	G	0.313433	0/1	0/1	0/1	0/1
hyloniscus_main_000853_t1	4297	.	T	A	0.333333	0/1	0/1	0/1	0/1
hyloniscus_main_000855_t1	2112	.	A	G	0.25	.	0/0	0/1	0/0
hyloniscus_main_000857_t1	1034	.	G	A	0.327273	.	.	0/1	.
hyloniscus_main_000860_t1	2526	.	C	T	0.53012	0/1	0/0	0/1	0/1
hyloniscus_main_000860_t1	2657	.	G	A	0.540541	0/1	0/1	0/1	0/1
hyloniscus_main_000860_t1	3490	.	A	G	0.442857	0/1	0/1	0/1	0/1
hyloniscus_main_000860_t1	3535	.	G	A	0.446809	0/1	0/1	0/1	0/1
hyloniscus_main_000860_t1	3688	.	T	C	0.547619	0/1	0/1	0/1	1/1
hyloniscus_main_000860_t1	3985	.	G	T	0.425806	0/1	0/0	0/1	1/1
hyloniscus_main_000862_t1	147	.	T	C	0.412371	1/1	1/1	0/1	0/1
hyloniscus_main_000862_t1	168	.	G	T	0.387931	1/1	1/1	0/1	0/1
hyloniscus_main_000862_t1	216	.	A	G	0.503067	0/0	.	0/1	0/1
hyloniscus_main_000862_t1	259	.	C	A	0.548611	1/1	1/1	0/1	0/1
hyloniscus_main_000862_t1	267	.	A	T	0.533333	1/1	1/1	0/1	0/1
hyloniscus_main_000862_t1	344	.	C	T	0.456954	1/1	1/1	0/1	0/1
hyloniscus_main_000862_t1	354	.	A	T	0.433121	1/1	1/1	0/1	0/1
hyloniscus_main_000862_t1	372	.	C	T	0.467066	1/1	1/1	0/1	0/0
hyloniscus_main_000862_t1	414	.	A	T	0.454023	1/1	1/1	0/1	0/1
hyloniscus_main_000862_t1	441	.	ACCA	CCCT	0.435714	1/1	1/1	0/1	0/1
hyloniscus_main_000862_t1	450	.	C	A	0.442029	1/1	1/1	0/1	0/1
hyloniscus_main_000862_t1	482	.	G	A	0.525	1/1	1/1	0/1	0/1
hyloniscus_main_000862_t1	522	.	T	C	0.448454	1/1	1/1	0/1	0/1
hyloniscus_main_000862_t1	528	.	C	T	0.470588	1/1	1/1	0/1	0/1
hyloniscus_main_000862_t1	585	.	C	G	0.482759	1/1	1/1	0/1	0/1
hyloniscus_main_000862_t1	591	.	TCCG	CCCT	0.503356	1/1	1/1	0/1	0/1
hyloniscus_main_000862_t1	615	.	T	C	0.521368	1/1	1/1	0/1	0/1
hyloniscus_main_000862_t1	642	.	T	G	0.446429	1/1	1/1	0/1	0/1
hyloniscus_main_000862_t1	648	.	C	T	0.460177	1/1	1/1	0/1	0/1
hyloniscus_main_000862_t1	681	.	T	C	0.458333	0/0	.	0/1	0/1
hyloniscus_main_000862_t1	712	.	A	C	0.454545	0/0	.	0/1	1/1
hyloniscus_main_000862_t1	777	.	T	C	0.59596	1/1	1/1	0/1	0/1
hyloniscus_main_000862_t1	786	.	TCAT	ACAC	0.568182	1/1	1/1	0/1	0/1
hyloniscus_main_000862_t1	795	.	C	A	0.597826	1/1	1/1	0/1	0/1
hyloniscus_main_000862_t1	801	.	CAAG	GAAA	0.609195	1/1	1/1	0/1	0/1
hyloniscus_main_000862_t1	825	.	G	A	0.68932	1/1	1/1	0/1	0/1
hyloniscus_main_000862_t1	915	.	C	A	0.439252	1/1	1/1	0/1	0/0
hyloniscus_main_000862_t1	936	.	G	A	0.508772	1/1	1/1	0/1	0/0
hyloniscus_main_000862_t1	942	.	AGCT	GGCA	0.504854	1/1	1/1	0/1	.
hyloniscus_main_000862_t1	957	.	G	A	0.561905	1/1	1/1	0/1	.
hyloniscus_main_000862_t1	973	.	T	G	0.544554	1/1	1/1	0/1	.
hyloniscus_main_000862_t1	1239	.	G	C	0.449541	0/0	.	0/1	0/1
hyloniscus_main_000862_t1	1302	.	G	A	0.355769	0/0	.	0/1	0/1
hyloniscus_main_000862_t1	1336	.	C	T	0.294872	0/0	.	0/1	0/0
hyloniscus_main_000862_t1	1344	.	G	A	0.293333	0/0	.	0/1	0/0
hyloniscus_main_000862_t1	1386	.	T	A	0.19697	0/0	.	0/1	0/0
hyloniscus_main_000862_t1	1968	.	T	C	0.416667	0/0	0/0	0/1	0/1
hyloniscus_main_000862_t1	2037	.	G	A	0.495495	0/0	0/0	0/1	0/1
hyloniscus_main_000862_t1	2061	.	A	G	0.452381	0/0	0/0	0/1	0/1
hyloniscus_main_000862_t1	2184	.	C	A	0.5	0/0	0/0	0/1	1/1
hyloniscus_main_000862_t1	2289	.	TAAGAAT	TAAT	0.189873	0/0	.	0/1	.
hyloniscus_main_000862_t1	2457	.	G	T	0.428571	0/0	.	0/1	0/1
hyloniscus_main_000862_t1	2520	.	A	G	0.453125	0/0	0/0	0/1	0/1
hyloniscus_main_000862_t1	2727	.	C	T	0.538462	1/1	1/1	0/1	.
hyloniscus_main_000862_t1	2739	.	C	T	0.510638	1/1	.	0/1	0/0
hyloniscus_main_000862_t1	2775	.	T	A	0.384615	1/1	.	0/1	0/0
hyloniscus_main_000862_t1	2802	.	A	C	0.321429	1/1	.	0/1	0/0
hyloniscus_main_000862_t1	3281	.	A	T	0.340426	1/1	1/1	0/1	1/1
hyloniscus_main_000862_t1	3297	.	T	A	0.383333	0/0	0/0	0/1	1/1
hyloniscus_main_000862_t1	3406	.	G	T	0.598684	1/1	1/1	0/1	0/1
hyloniscus_main_000862_t1	3424	.	T	A	0.611465	1/1	1/1	0/1	0/1
hyloniscus_main_000862_t1	3435	.	C	A	0.624161	1/1	1/1	0/1	0/1
hyloniscus_main_000862_t1	3572	.	TAT	CAA	0.506787	1/1	1/1	0/1	0/1
hyloniscus_main_000862_t1	3655	.	T	C	0.434426	0/0	0/0	0/1	0/1
hyloniscus_main_000862_t1	3796	.	A	G	0.356322	0/0	0/0	0/1	0/1
hyloniscus_main_000862_t1	3825	.	G	C	0.587065	1/1	1/1	0/1	0/1
hyloniscus_main_000862_t1	3831	.	G	A	0.561497	1/1	1/1	0/1	0/1
hyloniscus_main_000862_t1	3849	.	T	C	0.572254	1/1	1/1	0/1	0/1
hyloniscus_main_000862_t1	3859	.	A	T	0.581006	1/1	1/1	0/1	0/1
hyloniscus_main_000862_t1	3894	.	A	G	0.493976	0/0	0/0	0/1	0/1
hyloniscus_main_000862_t1	3940	.	GATGGAGATAACGAAG	AATG	0.309942	1/1	1/1	0/1	0/1
hyloniscus_main_000862_t1	3972	.	G	A	0.3625	1/1	1/1	0/1	0/1
hyloniscus_main_000862_t1	4071	.	A	G	0.438034	1/1	1/1	0/1	0/1
hyloniscus_main_000862_t1	4078	.	AAGG	TAAG	0.434211	1/1	1/1	0/1	0/1
hyloniscus_main_000862_t1	4099	.	TGAAG	GGAAA	0.285714	1/1	1/1	0/1	0/1
hyloniscus_main_000862_t1	4107	.	ATG	ATTG	0.259398	1/1	1/1	0/1	0/1
hyloniscus_main_000862_t1	4111	.	AAGG	AAAGAGA	0.261538	1/1	1/1	0/1	0/1
hyloniscus_main_000862_t1	4121	.	G	A	0.435821	1/1	1/1	0/1	0/1
hyloniscus_main_000862_t1	4150	.	ATA	GAT	0.430189	1/1	1/1	0/1	0/1
hyloniscus_main_000862_t1	4162	.	TGGT	TGAC,TGACGACGATGACGAT	0.24,0.207273	1/2	1/2	0/1	0/2
hyloniscus_main_000862_t1	4211	.	T	G	0.475248	0/0	0/0	0/1	0/1
hyloniscus_main_000862_t1	4224	.	GA	TG	0.469925	0/0	0/0	0/1	0/1
hyloniscus_main_000862_t1	4276	.	TGAGAAGAA	CCAGATGAT	0.386598	1/1	1/1	0/1	0/1
hyloniscus_main_000862_t1	4290	.	CATGACTA	TATGTCTT	0.37931	1/1	1/1	0/1	0/1
hyloniscus_main_000862_t1	4338	.	AACAATAAG	ATGACAAAAAA	0.433526	0/0	0/0	0/1	0/1
hyloniscus_main_000862_t1	4370	.	AGT	TGC	0.405405	0/0	0/0	0/1	0/1
hyloniscus_main_000862_t1	4466	.	C	T	0.196629	0/0	0/0	0/1	0/1
hyloniscus_main_000862_t1	4471	.	T	C	0.239264	0/0	0/0	0/1	0/1
hyloniscus_main_000862_t1	4488	.	CC	AT	0.244604	0/0	0/0	0/1	0/1
hyloniscus_main_000862_t1	4502	.	CCT	ACA	0.252033	0/0	0/0	0/1	0/1
hyloniscus_main_000862_t1	4522	.	A	G	0.168539	0/0	0/0	0/1	0/1
hyloniscus_main_000862_t1	4530	.	C	T	0.25	0/0	0/0	0/1	0/1
hyloniscus_main_000870_t1	288	.	GCAGTTAC	GC	0.235294	0/1	0/0	0/1	0/1
hyloniscus_main_000870_t1	1445	.	C	T	0.492754	1/1	1/1	0/1	0/1
hyloniscus_main_000870_t1	1454	.	C	G	0.545455	1/1	1/1	0/1	0/1
hyloniscus_main_000870_t1	1463	.	A	T	0.389831	1/1	1/1	0/1	1/1
hyloniscus_main_000870_t1	1553	.	A	G	0.44	0/0	0/1	0/1	0/1
hyloniscus_main_000870_t1	1559	.	T	C	0.444444	0/0	0/1	0/1	0/1
hyloniscus_main_000870_t1	1704	.	A	G	0.242991	0/0	0/0	0/1	0/0
hyloniscus_main_000870_t1	1756	.	T	C	0.243243	1/1	1/1	0/1	1/1
hyloniscus_main_000870_t1	1820	.	C	T	0.275229	1/1	1/1	0/1	1/1
hyloniscus_main_000870_t1	1939	.	C	T	0.461538	1/1	1/1	0/1	0/1
hyloniscus_main_000870_t1	2036	.	CGAC	TGAT,CGAT	0.402597,0.307692	1/1	1/1	0/1	1/2
hyloniscus_main_000870_t1	2156	.	G	C	0.263158	1/1	1/1	0/1	1/1
hyloniscus_main_000870_t1	2204	.	A	G	0.214286	0/0	0/0	0/1	0/0
hyloniscus_main_000870_t1	2396	.	A	G	0.316176	1/1	1/1	0/1	1/1
hyloniscus_main_000870_t1	2420	.	T	A	0.417178	1/1	1/1	0/1	0/1
hyloniscus_main_000870_t1	2504	.	C	T	0.435714	1/1	1/1	0/1	0/1
hyloniscus_main_000870_t1	2510	.	A	G	0.242991	0/0	0/0	0/1	0/0
hyloniscus_main_000870_t1	2540	.	C	T	0.287234	1/1	1/1	0/1	1/1
hyloniscus_main_000870_t1	2600	.	T	C	0.327586	1/1	1/1	0/1	1/1
hyloniscus_main_000870_t1	2613	.	A	G	0.409449	0/0	0/0	0/1	0/0
hyloniscus_main_000870_t1	2643	.	CTA	TTG	0.311927	1/1	1/1	0/1	1/1
hyloniscus_main_000870_t1	2716	.	C	T	0.547945	1/1	1/1	0/1	0/1
hyloniscus_main_000870_t1	2783	.	T	C	0.383333	1/1	1/1	0/1	1/1
hyloniscus_main_000870_t1	2841	.	G	A	0.25	1/1	1/1	0/1	1/1
hyloniscus_main_000870_t1	2847	.	C	T	0.285714	1/1	1/1	0/1	1/1
hyloniscus_main_000870_t1	3384	.	AA	GG	0.375	0/0	0/0	0/1	0/0
hyloniscus_main_000870_t1	3479	.	C	G	0.242424	1/1	1/1	0/1	1/1
hyloniscus_main_000870_t1	3488	.	TAAAAAGAACC	TAAGAACC	0.40404	1/1	1/1	0/1	0/1
hyloniscus_main_000870_t1	3557	.	C	T	0.459016	1/1	1/1	0/1	0/1
hyloniscus_main_000870_t1	3641	.	GAAT	AAAC	0.253731	1/1	1/1	0/1	1/1
hyloniscus_main_000870_t1	3996	.	G	A	0.5	1/1	1/1	0/1	0/1
hyloniscus_main_000871_t1	1109	.	C	T	0.392157	0/0	0/0	0/1	0/0
hyloniscus_main_000871_t1	1156	.	C	A	0.444444	0/0	0/0	0/1	0/0
hyloniscus_main_000871_t1	1186	.	G	A	0.39726	0/0	0/0	0/1	0/0
hyloniscus_main_000871_t1	1201	.	A	G	0.393939	0/0	0/0	0/1	0/0
hyloniscus_main_000871_t1	1219	.	C	T	0.424658	0/0	0/0	0/1	0/1
hyloniscus_main_000871_t1	1234	.	C	T	0.418919	0/0	0/0	0/1	0/1
hyloniscus_main_000871_t1	1249	.	A	C	0.402985	0/0	0/0	0/1	0/1
hyloniscus_main_000871_t1	1276	.	T	C	0.461538	0/0	0/0	0/1	0/1
hyloniscus_main_000871_t1	1342	.	C	T	0.588235	1/1	.	0/1	0/1
hyloniscus_main_000871_t1	1396	.	C	T	0.551724	0/0	1/1	0/1	0/1
hyloniscus_main_000871_t1	1435	.	GCTT	CCTC	0.337662	0/0	0/0	0/1	0/1
hyloniscus_main_000871_t1	1486	.	C	G	0.397436	1/1	0/1	0/1	0/1
hyloniscus_main_000871_t1	1612	.	A	C	0.3125	0/0	0/0	0/1	0/0
hyloniscus_main_000871_t1	1618	.	GGGA	AGGA	0.23913	0/0	0/0	0/1	0/0
hyloniscus_main_000871_t1	1801	.	G	A	0.306931	0/0	0/0	0/1	0/1
hyloniscus_main_000871_t1	1978	.	A	G	0.629032	1/1	1/1	0/1	0/1
hyloniscus_main_000871_t1	2014	.	C	T	0.261905	0/0	0/0	0/1	0/1
hyloniscus_main_000871_t1	2023	.	T	C	0.272727	0/0	0/0	0/1	0/1
hyloniscus_main_000871_t1	2104	.	A	G	0.317647	1/1	0/1	0/1	0/1
hyloniscus_main_000871_t1	2185	.	G	C	0.3	1/1	0/1	0/1	0/0
hyloniscus_main_000871_t1	2224	.	T	C	0.310345	1/1	0/1	0/1	0/1
hyloniscus_main_000871_t1	2269	.	CTGT	TTGC,CTGC	0.368421,0.571429	2/2	0/2	0/1	0/1
hyloniscus_main_000871_t1	2404	.	A	G	0.421053	0/0	0/0	0/1	0/1
hyloniscus_main_000871_t1	2419	.	C	A	0.4	0/0	0/0	0/1	0/1
hyloniscus_main_000871_t1	2461	.	C	G	0.47541	0/0	0/0	0/1	0/1
hyloniscus_main_000871_t1	2512	.	G	A	0.515152	.	1/1	0/1	0/1
hyloniscus_main_000871_t1	2527	.	C	T	0.552239	.	1/1	0/1	0/1
hyloniscus_main_000871_t1	2545	.	A	G	0.590164	.	1/1	0/1	0/1
hyloniscus_main_000871_t1	2551	.	C	A	0.402985	1/1	1/1	0/1	0/1
hyloniscus_main_000871_t1	2590	.	T	C	0.460317	0/0	0/0	0/1	0/0
hyloniscus_main_000871_t1	2638	.	C	T	0.364486	0/0	0/0	0/1	0/0
hyloniscus_main_000871_t1	2647	.	G	A,T	0.5,0.372727	1/1	0/1	0/2	0/0
hyloniscus_main_000871_t1	2652	.	A	G	0.15534	0/0	0/0	0/1	0/0
hyloniscus_main_000871_t1	2707	.	A	G	0.393162	1/1	0/1	0/1	0/0
hyloniscus_main_000871_t1	2712	.	A	G	0.326316	0/0	0/0	0/1	0/0
hyloniscus_main_000871_t1	2761	.	C	T	0.264706	0/0	0/0	0/1	0/1
hyloniscus_main_000871_t1	2767	.	C	T	0.291139	0/0	0/0	0/1	0/0
hyloniscus_main_000871_t1	3013	.	A	T	0.342105	0/0	0/0	0/1	0/1
hyloniscus_main_000871_t1	3019	.	A	C	0.367089	0/0	0/0	0/1	0/1
hyloniscus_main_000871_t1	3028	.	A	G	0.15625	0/0	0/0	0/1	0/0
hyloniscus_main_000871_t1	3047	.	C	T	0.351648	0/0	0/0	0/1	0/1
hyloniscus_main_000871_t1	3310	.	T	C	0.394231	1/1	0/1	0/1	0/1
hyloniscus_main_000871_t1	3349	.	T	G	0.505376	1/1	1/1	0/1	0/1
hyloniscus_main_000871_t1	3358	.	A	G	0.545455	1/1	1/1	0/1	0/1
hyloniscus_main_000871_t1	3391	.	G	T	0.5	0/0	0/0	0/1	0/1
hyloniscus_main_000871_t1	3409	.	G	C	0.527778	0/0	0/0	0/1	0/1
hyloniscus_main_000871_t1	3430	.	C	T	0.4375	0/0	0/0	0/1	0/1
hyloniscus_main_000871_t1	3556	.	T	C	0.409091	1/1	0/0	0/1	0/1
hyloniscus_main_000871_t1	3577	.	C	A	0.37619	1/1	0/0	0/1	0/1
hyloniscus_main_000871_t1	3592	.	T	A	0.347826	1/1	0/0	0/1	0/1
hyloniscus_main_000871_t1	3625	.	T	C	0.348837	.	0/0	0/1	0/1
hyloniscus_main_000871_t1	3643	.	C	T	0.370629	.	0/0	0/1	0/1
hyloniscus_main_000871_t1	3667	.	G	A	0.372093	.	0/0	0/1	0/1
hyloniscus_main_000871_t1	3685	.	C	T	0.396694	.	0/0	0/1	0/1
hyloniscus_main_000871_t1	3691	.	TCTG	GCTT	0.392308	.	0/0	0/1	0/1
hyloniscus_main_000871_t1	3787	.	G	C	0.354839	0/0	0/0	0/1	0/1
hyloniscus_main_000871_t1	4721	.	A	G	0.305344	0/0	0/0	0/1	0/1
hyloniscus_main_000871_t1	4770	.	A	G	0.280992	0/1	0/1	0/1	0/1
hyloniscus_main_000871_t1	4993	.	A	G	0.238579	0/1	0/1	0/1	0/1
hyloniscus_main_000873_t1	4693	.	C	T	0.586957	1/1	0/1	0/1	0/1
hyloniscus_main_000873_t1	4826	.	A	G	0.285714	0/0	0/0	0/1	0/0
hyloniscus_main_000873_t1	4836	.	A	G	0.25	0/0	0/0	0/1	0/0
hyloniscus_main_000873_t1	4837	.	CTGGG	CAGGC	0.5	1/1	0/1	0/1	0/1
hyloniscus_main_000873_t1	5066	.	C	A	0.419048	0/0	0/1	0/1	0/1
hyloniscus_main_000873_t1	5141	.	T	C	0.514085	1/1	0/1	0/1	0/1
hyloniscus_main_000873_t1	5194	.	T	G	0.546012	1/1	0/1	0/1	0/1
hyloniscus_main_000873_t1	5203	.	A	G	0.573099	1/1	0/1	0/1	0/1
hyloniscus_main_000873_t1	5277	.	CGATAAG	TGATAT	0.265487	0/0	0/1	0/1	0/1
hyloniscus_main_000873_t1	5360	.	A	G	0.230769	0/0	0/0	0/1	0/0
hyloniscus_main_000874_t1	3499	.	CTAGGTAATTT	CT	0.325	0/1	0/0	0/1	0/1
hyloniscus_main_000874_t1	3678	.	GCAACAACC	GCAACC	0.6	0/1	0/1	0/1	1/1
hyloniscus_main_000874_t1	3704	.	C	A	0.62	0/1	0/1	0/1	1/1
hyloniscus_main_000874_t1	3738	.	G	A	0.431373	0/1	0/1	0/1	0/0
hyloniscus_main_000874_t1	3790	.	CCAGCAGCAGCAGCAGCAGG	CCAGCAGCAACAGG	0.512195	0/1	0/1	0/1	1/1
hyloniscus_main_000874_t1	3906	.	T	C	0.493976	0/1	0/1	0/1	0/1
hyloniscus_main_000874_t1	4017	.	A	G	0.503106	0/1	0/1	0/1	1/1
hyloniscus_main_000874_t1	4161	.	T	C	0.61	0/1	0/1	0/1	0/1
hyloniscus_main_000874_t1	4888	.	A	G	0.358491	.	.	0/1	.
hyloniscus_main_000891_t1	2684	.	G	A	0.230179	0/1	0/0	0/1	0/1
hyloniscus_main_000891_t1	2713	.	CT	TA	0.278926	0/1	0/1	0/1	1/1
hyloniscus_main_000891_t1	2748	.	A	G	0.320883	0/1	1/1	0/1	1/1
hyloniscus_main_000891_t1	2762	.	G	A	0.269874	0/0	0/0	0/1	0/1
hyloniscus_main_000891_t1	2781	.	C	G	0.319923	0/1	1/1	0/1	0/1
hyloniscus_main_000891_t1	2891	.	T	C	0.307116	0/0	0/0	0/1	0/1
hyloniscus_main_000891_t1	2969	.	G	A	0.682927	1/1	1/1	0/1	0/1
hyloniscus_main_000891_t1	2984	.	ATCG	GTCG	0.66951	1/1	1/1	0/1	0/1
hyloniscus_main_000891_t1	3041	.	GAGG	AAGA	0.296703	0/0	0/0	0/1	0/1
hyloniscus_main_000891_t1	3081	.	T	G	0.319008	0/1	0/1	0/1	0/1
hyloniscus_main_000891_t1	3088	.	GAG	AAA,GAA	0.247826,0.5	0/2	0/2	0/1	0/2
hyloniscus_main_000891_t1	3113	.	A	T	0.262806	0/0	0/0	0/1	0/1
hyloniscus_main_000891_t1	3119	.	C	T	0.330855	0/1	0/1	0/1	0/1
hyloniscus_main_000891_t1	3158	.	CTT	TTA	0.284553	0/1	0/1	0/1	1/1
hyloniscus_main_000891_t1	3175	.	T	A	0.304183	0/1	0/1	0/1	0/1
hyloniscus_main_000891_t1	3197	.	C	T	0.331407	0/1	0/1	0/1	1/1
hyloniscus_main_000891_t1	3233	.	T	C	0.38009	0/1	0/1	0/1	1/1
hyloniscus_main_000891_t1	3249	.	A	G	0.363636	0/1	0/1	0/1	1/1
hyloniscus_main_000891_t1	3307	.	G	A	0.344218	0/1	0/1	0/1	0/1
hyloniscus_main_000891_t1	3315	.	A	C	0.276522	0/0	0/0	0/1	0/1
hyloniscus_main_000891_t1	3335	.	G	A	0.271698	0/0	0/0	0/1	0/1
hyloniscus_main_000891_t1	3341	.	G	A	0.270428	0/0	0/0	0/1	0/0
hyloniscus_main_000891_t1	3347	.	C	A	0.326625	0/1	0/1	0/1	0/1
hyloniscus_main_000891_t1	3365	.	G	A	0.325543	0/1	0/1	0/1	0/1
hyloniscus_main_000891_t1	3458	.	A	T	0.752212	1/1	1/1	0/1	0/1
hyloniscus_main_000891_t1	3468	.	A	G	0.676417	0/1	0/1	0/1	0/1
hyloniscus_main_000891_t1	3524	.	G	A	0.308163	0/1	0/1	0/1	0/1
hyloniscus_main_000891_t1	3555	.	TTCAACAAA	TTCAACAAG	0.314685	0/1	1/1	0/1	0/1
hyloniscus_main_000891_t1	3647	.	GCGA	GCGC	0.257862	0/0	0/0	0/1	0/1
hyloniscus_main_000891_t1	3683	.	G	A	0.335283	0/1	0/1	0/1	0/1
hyloniscus_main_000891_t1	3746	.	C	T	0.195531	0/0	0/0	0/1	0/0
hyloniscus_main_000891_t1	3818	.	T	G	0.362292	0/1	0/1	0/1	0/1
hyloniscus_main_000891_t1	3824	.	A	G	0.276596	0/0	0/0	0/1	0/0
hyloniscus_main_000891_t1	3884	.	C	A	0.291411	0/0	0/0	0/1	0/1
hyloniscus_main_000891_t1	3915	.	TCT	CCT	0.288525	0/0	0/0	0/1	0/0
hyloniscus_main_000891_t1	3935	.	T	A	0.294372	0/1	0/1	0/1	0/1
hyloniscus_main_000891_t1	4055	.	CTCAG	TCAAA,TTCAA	0.432836,0.563636	1/2	1/1	0/1	1/2
hyloniscus_main_000891_t1	4064	.	G	A	0.442424	0/1	1/1	0/1	0/1
hyloniscus_main_000895_t1	3823	.	C	T	0.565217	0/1	0/1	0/1	.
hyloniscus_main_000905_t1	69	.	ATTTAATTAAA	ATTTTAAGTAAA,ATTTAAGTAAA	0.252747,0.529412	1/2	0/1	0/1	0/0
hyloniscus_main_000905_t1	130	.	TTC	CTA	0.242991	1/1	0/1	0/1	0/0
hyloniscus_main_000905_t1	140	.	A	T	0.265537	0/1	0/1	0/1	0/1
hyloniscus_main_000905_t1	192	.	GTTGTG	GGTGTA,TGTGTG	0.359281,0.636364	1/2	0/1	0/1	0/1
hyloniscus_main_000905_t1	245	.	T	A	0.466667	1/1	0/1	0/1	0/1
hyloniscus_main_000905_t1	364	.	A	G	0.435115	1/1	0/1	0/1	0/1
hyloniscus_main_000905_t1	394	.	T	C	0.449664	1/1	0/1	0/1	0/1
hyloniscus_main_000905_t1	546	.	T	C	0.412	1/1	0/1	0/1	0/1
hyloniscus_main_000905_t1	632	.	A	C	0.3825	1/1	0/1	0/1	0/1
hyloniscus_main_000905_t1	682	.	A	G	0.624573	0/0	0/1	0/1	0/1
hyloniscus_main_000905_t1	727	.	GGATAATAGAG	GG,GGATAATAGGG	0.306413,0.241758	1/2	0/1	0/1	0/1
hyloniscus_main_000905_t1	896	.	C	A	0.365782	1/1	0/1	0/1	0/1
hyloniscus_main_000905_t1	910	.	T	C	0.386364	0/1	0/1	0/1	0/1
hyloniscus_main_000905_t1	1018	.	G	T	0.643646	0/0	0/1	0/1	0/1
hyloniscus_main_000905_t1	1160	.	C	A	0.338673	1/1	0/1	0/1	0/1
hyloniscus_main_000905_t1	1390	.	C	T	0.409496	1/1	0/1	0/1	0/1
hyloniscus_main_000905_t1	1909	.	T	C	0.400329	0/1	0/1	0/1	0/1
hyloniscus_main_000905_t1	1969	.	G	T	0.335697	1/1	0/1	0/1	0/1
hyloniscus_main_000905_t1	2005	.	A	G	0.42623	0/1	0/1	0/1	0/0
hyloniscus_main_000905_t1	2020	.	T	G	0.41784	1/1	0/1	0/1	0/0
hyloniscus_main_000905_t1	2710	.	C	T	0.586207	0/0	0/1	0/1	0/1
hyloniscus_main_000905_t1	2815	.	T	C	0.621622	0/1	0/1	0/1	0/1
hyloniscus_main_000905_t1	3370	.	T	C	0.403727	1/1	0/1	0/1	0/1
hyloniscus_main_000916_t1	396	.	A	G	0.295455	0/0	0/0	0/1	0/0
hyloniscus_main_000916_t1	944	.	G	A	0.2	1/1	1/1	0/1	.
hyloniscus_main_000916_t1	1389	.	AA	AG	0.230769	0/0	.	0/1	0/0
hyloniscus_main_000916_t1	1450	.	GG	AA	0.22807	1/1	0/0	0/1	1/1
hyloniscus_main_000916_t1	1530	.	A	G	0.186441	0/0	0/0	0/1	0/0
hyloniscus_main_000923_t1	1505	.	CT	CG,AG	0.515152,0.705882	1/1	1/1	0/1	0/2
hyloniscus_main_000923_t1	1560	.	C	T	0.6	1/1	1/1	0/1	0/1
hyloniscus_main_000923_t1	1575	.	C	T	0.486842	1/1	1/1	0/1	0/1
hyloniscus_main_000923_t1	1630	.	CG	AA	0.56	0/0	0/0	0/1	1/1
hyloniscus_main_000923_t1	1668	.	T	C	0.552632	0/0	0/0	0/1	1/1
hyloniscus_main_000923_t1	1809	.	G	T	0.521739	0/0	0/0	0/1	1/1
hyloniscus_main_000926_t1	4089	.	G	A	0.322581	0/0	0/1	0/1	0/0
hyloniscus_main_000926_t1	4100	.	A	T	0.444444	0/0	0/1	0/1	0/0
hyloniscus_main_000926_t1	4175	.	C	T	0.50774	1/1	0/1	0/1	0/1
hyloniscus_main_000926_t1	4278	.	T	A	0.437811	0/0	0/1	0/1	0/1
hyloniscus_main_000926_t1	4285	.	GGAAAAAAAGGT	GAAAAAAGAGGT,GAAAAAAAAGGT	0.302326,0.346939	0/0	0/1	0/1	0/2
hyloniscus_main_000926_t1	4305	.	GTCCAAAAATTTTTTTTTTTTTAATAAAAAATC	TTCCAAAATTTTTTGTTTTTTTTTAATAAAAAATC,TTCCAAATTTTTGTTTTTTTTTTAATAAAAAATC,GTCCAAAAATTTTTTTTTTTTTTTAATAAAAAATC	0.296296,0.409091,0.059322	0/3	1/1	0/1	0/2
hyloniscus_main_000926_t1	4714	.	A	T	0.414634	0/1	1/1	0/1	0/1
hyloniscus_main_000937_t1	1751	.	A	G	0.258065	0/0	0/0	0/1	0/0
hyloniscus_main_000951_t1	251	.	G	A	0.649533	1/1	0/1	0/1	0/1
hyloniscus_main_000951_t1	817	.	G	A	0.459459	1/1	1/1	0/1	1/1
hyloniscus_main_000951_t1	898	.	AA	AG	0.435897	0/0	0/0	0/1	0/0
hyloniscus_main_000951_t1	913	.	AAA	AGG	0.393939	0/0	0/0	0/1	0/0
hyloniscus_main_000952_t1	2334	.	C	T	0.186667	0/0	1/1	0/1	0/1
hyloniscus_main_000952_t1	2345	.	A	G	0.233766	0/1	1/1	0/1	0/1
hyloniscus_main_000952_t1	2367	.	T	C	0.342857	0/1	1/1	0/1	0/1
hyloniscus_main_000952_t1	2376	.	G	T	0.351351	0/1	1/1	0/1	0/1
hyloniscus_main_000952_t1	2391	.	G	A	0.421053	0/1	1/1	0/1	0/1
hyloniscus_main_000952_t1	2401	.	A	G	0.438356	0/1	1/1	0/1	0/1
hyloniscus_main_000952_t1	2423	.	TACA	TA	0.358491	0/1	1/1	0/1	0/1
hyloniscus_main_000952_t1	2432	.	ATTGGTATTGA	ATTGATATTGTTGA	0.386364	0/1	1/1	0/1	0/1
hyloniscus_main_000952_t1	2455	.	TGT	AGT	0.451613	0/1	1/1	0/1	0/1
hyloniscus_main_000952_t1	2463	.	TTT	CTG	0.344262	0/1	1/1	0/1	0/1
hyloniscus_main_000952_t1	2483	.	G	A	0.467742	0/1	1/1	0/1	0/1
hyloniscus_main_000952_t1	2501	.	A	G	0.459016	0/1	1/1	0/1	0/1
hyloniscus_main_000952_t1	2507	.	G	C	0.5	0/1	1/1	0/1	0/1
hyloniscus_main_000952_t1	2551	.	G	T	0.443182	0/1	1/1	0/1	0/1
hyloniscus_main_000952_t1	2565	.	A	C	0.336957	0/1	1/1	0/1	0/1
hyloniscus_main_000952_t1	2571	.	G	A	0.368932	0/0	0/1	0/1	0/1
hyloniscus_main_000952_t1	2580	.	ATAG	GTAA,GTAG	0.5,0.330097	0/1	0/2	0/2	0/1
hyloniscus_main_000952_t1	2590	.	ATTTCAGT	TTTCCAGA,ATTTCAGA	0.317757,0.545455	0/2	0/1	0/1	0/2
hyloniscus_main_000952_t1	2635	.	G	A	0.336134	0/0	0/1	0/1	0/1
hyloniscus_main_000952_t1	2649	.	A	C	0.35514	0/0	0/1	0/1	0/1
hyloniscus_main_000952_t1	2658	.	A	G	0.376147	0/0	0/1	0/1	0/1
hyloniscus_main_000952_t1	2695	.	AATAC	TGTTG	0.176471	0/0	0/1	0/1	0/1
hyloniscus_main_000952_t1	2705	.	CCACTACCT	TCCCTGCCG	0.146667	0/0	0/1	0/1	0/1
hyloniscus_main_000958_t1	1108	.	T	A	0.517857	0/1	0/1	0/1	0/1
hyloniscus_main_000958_t1	2131	.	G	A	0.4375	0/1	0/1	0/1	0/1
hyloniscus_main_000973_t1	2540	.	A	G	0.181818	0/0	0/0	0/1	0/0
hyloniscus_main_000973_t1	2556	.	G	A	0.2	1/1	1/1	0/1	1/1
hyloniscus_main_000973_t1	4414	.	A	G	0.380952	0/0	0/0	0/1	0/0
hyloniscus_main_000973_t1	4456	.	AGAAAA	GGAAGG	0.25	0/0	0/0	0/1	0/0
hyloniscus_main_000973_t1	4475	.	A	G	0.23913	0/0	0/0	0/1	0/0
hyloniscus_main_000973_t1	4495	.	G	A	0.384615	1/1	1/1	0/1	1/1
hyloniscus_main_000973_t1	4506	.	G	A	0.333333	1/1	1/1	0/1	1/1
hyloniscus_main_000973_t1	4514	.	G	A	0.390244	1/1	0/1	0/1	1/1
hyloniscus_main_000973_t1	4526	.	A	G	0.205882	0/0	0/0	0/1	0/0
hyloniscus_main_000973_t1	4527	.	A	G	0.205882	0/0	0/0	0/1	0/0
hyloniscus_main_000974_t1	3498	.	A	G	0.444444	0/0	0/0	0/1	0/0
hyloniscus_main_000974_t1	3516	.	AGGAA	GGGAA	0.314815	0/0	0/0	0/1	0/0
hyloniscus_main_000974_t1	3523	.	ATATTA	ATGTTA,GTGTTA,GTATTA	0.428571,0.12766,0.205882	0/1	0/3	0/1	0/2
hyloniscus_main_000974_t1	3533	.	A	G	0.264368	0/0	0/0	0/1	0/0
hyloniscus_main_000974_t1	3535	.	ACTGA	GCTGA	0.211111	0/0	0/0	0/1	0/0
hyloniscus_main_000974_t1	3540	.	GATA	GATG	0.166667	0/0	0/0	0/1	0/0
hyloniscus_main_000974_t1	3598	.	A	G	0.573529	0/0	0/0	0/1	0/0
hyloniscus_main_000975_t1	3391	.	A	G	0.175824	0/0	0/0	0/1	0/0
hyloniscus_main_000975_t1	3425	.	G	A	0.34127	1/1	1/1	0/1	1/1
hyloniscus_main_000975_t1	3426	.	A	G	0.420635	0/0	0/0	0/1	0/0
hyloniscus_main_000975_t1	3438	.	A	G	0.128205	0/0	0/0	0/1	0/0
hyloniscus_main_000975_t1	3576	.	G	A	0.366667	1/1	1/1	0/1	1/1
hyloniscus_main_000975_t1	3968	.	G	A	0.254902	1/1	1/1	0/1	1/1
hyloniscus_main_000977_t1	3792	.	AATA	GGTA	0.257576	0/0	0/0	0/1	0/0
hyloniscus_main_000977_t1	3831	.	A	G	0.398374	0/0	0/0	0/1	0/0
hyloniscus_main_000977_t1	3900	.	A	G	0.177083	0/0	0/0	0/1	0/0
hyloniscus_main_000977_t1	3904	.	GAAATAC	GAAAATAC,GAGGTAC	0.626506,0.42246	0/0	0/1	0/2	0/0
hyloniscus_main_000985_t1	1437	.	C	T	0.344828	0/1	.	0/1	.
hyloniscus_main_000985_t1	1446	.	AACTG	GACTT	0.368421	0/0	.	0/1	.
hyloniscus_main_000985_t1	1469	.	T	C	0.367647	0/1	.	0/1	.
hyloniscus_main_000985_t1	1479	.	G	T	0.342857	0/0	.	0/1	.
hyloniscus_main_000985_t1	1497	.	C	T	0.291667	0/0	.	0/1	.
hyloniscus_main_000985_t1	1524	.	AG	CA	0.272727	0/0	.	0/1	.
hyloniscus_main_000985_t1	1554	.	A	T	0.218182	0/1	.	0/1	.
hyloniscus_main_000985_t1	1566	.	A	G	0.245614	0/0	.	0/1	.
hyloniscus_main_000985_t1	1580	.	T	A	0.263158	0/1	.	0/1	.
hyloniscus_main_000985_t1	1585	.	T	G	0.272727	0/1	.	0/1	.
hyloniscus_main_000985_t1	1624	.	TCCG	GTCC	0.223881	0/1	.	0/1	.
hyloniscus_main_000985_t1	1638	.	T	A	0.258621	0/1	.	0/1	.
hyloniscus_main_000985_t1	1656	.	G	A	0.306452	0/1	.	0/1	.
hyloniscus_main_000985_t1	1809	.	A	C	0.352941	0/1	.	0/1	.
hyloniscus_main_000985_t1	1823	.	G	A	0.345455	0/1	.	0/1	.
hyloniscus_main_000985_t1	1866	.	ATTT	GTTC	0.4	0/1	.	0/1	.
hyloniscus_main_000985_t1	1878	.	GACT	AACC	0.409091	0/1	.	0/1	.
hyloniscus_main_000985_t1	1894	.	GGGGATTC	TGGGGTTT	0.403509	0/0	.	0/1	.
hyloniscus_main_000985_t1	1920	.	A	T	0.483333	0/1	.	0/1	.
hyloniscus_main_000985_t1	1932	.	A	T	0.45614	0/1	.	0/1	.
hyloniscus_main_000985_t1	1974	.	G	A	0.428571	0/1	.	0/1	.
[truncated: 8,994 more rows]
