# Supplementary material for: Patterns of molecular evolution in a parthenogenic terrestrial isopod (Trichoniscus pusillus)
Source: PeerJ. 2024 Jul 23;12:e17780. doi: 10.7717/peerj.17780 (PMC11276757; doi:10.7717/peerj.17780)
Supplement: Supplemental Information 2 [file peerj-12-17780-s002.zip › Yarbrough_Chandler_Code/5_snp_effects/data/HyF2_dnds.txt]

hyloniscus_main_000001_t1	18617	33211	+	11551.999999999867	3043.000000000041	0	0	0	0	0	0
hyloniscus_main_000002_t1	15784	30726	+	11833.33333333321	3109.666666666699	0	0	0	0	0	0
hyloniscus_main_000003_t1	12565	27327	+	11496.999999999836	3266.0000000000673	0	0	0	0	0	0
hyloniscus_main_000004_t1	11876	26815	+	11817.666666666557	3122.3333333333626	6434.000000000022	1599.999999999995	3.0	0.0	3.0	0.0
hyloniscus_main_000005_t1	7401	22232	+	11765.666666666462	3066.3333333333953	179.3333333333333	51.6666666666667	0	0	0	0
hyloniscus_main_000007_t1	1395	16208	+	11469.666666666544	3344.3333333334035	2794.999999999992	796.0000000000044	0	0	0	0
hyloniscus_main_000008_t1	1019	15994	+	11817.333333333178	3158.666666666715	70.66666666666666	22.333333333333336	0	0	0	0
hyloniscus_main_000009_t1	240	11183	+	8527.666666666793	2416.333333333332	274.6666666666665	73.33333333333334	0	0	0	0
hyloniscus_main_000010_t1	570	15386	+	11633.333333333145	3183.666666666739	0	0	0	0	0	0
hyloniscus_main_000011_t1	46	14670	+	11617.999999999849	3007.000000000041	1122.333333333333	293.6666666666666	0	0	0	0
hyloniscus_main_000012_t1	187	6852	+	5294.333333333354	1371.6666666666606	516.3333333333339	116.66666666666652	5.5	1.5	0	0
hyloniscus_main_000013_t1	100	14004	+	10908.666666666599	2996.333333333372	9034.666666666739	2479.3333333333294	0.0	1.0	0.0	1.0
hyloniscus_main_000014_t1	142	11430	+	8699.66666666675	2589.3333333333453	631.3333333333333	193.66666666666674	0	0	0	0
hyloniscus_main_000015_t1	78	13859	+	10974.999999999849	2807.000000000042	6464.000000000072	1623.9999999999845	0	0	0	0
hyloniscus_main_000017_t1	190	13470	+	10220.999999999987	3060.000000000046	8671.666666666768	2599.33333333334	5.0	12.0	5.0	12.0
hyloniscus_main_000021_t1	99	12593	+	9920.666666666679	2574.333333333333	720.6666666666661	188.33333333333348	0	0	0	0
hyloniscus_main_000022_t1	137	12610	+	9508.666666666684	2965.3333333333762	144.66666666666669	53.33333333333335	0	0	0	0
hyloniscus_main_000023_t1	224	12838	+	9920.999999999978	2694.000000000027	4672.3333333333185	1267.666666666667	0	0	0	0
hyloniscus_main_000024_t1	428	12925	+	9698.000000000004	2800.00000000002	2137.3333333333408	604.6666666666656	0.0	1.0	0	0
hyloniscus_main_000025_t1	152	12514	+	9690.000000000005	2673.000000000021	3308.6666666666524	921.3333333333379	10.0	1.0	10.0	1.0
hyloniscus_main_000026_t1	220	12567	+	9587.999999999984	2760.0000000000277	448.33333333333377	133.66666666666669	0	0	0	0
hyloniscus_main_000028_t1	83	11653	+	9028.333333333418	2542.6666666666674	2099.3333333333417	603.6666666666662	1.0	0.0	1.0	0.0
hyloniscus_main_000029_t1	1620	13187	+	8891.666666666748	2676.333333333348	202.99999999999997	61.0	0	0	0	0
hyloniscus_main_000031_t1	1332	12614	+	8873.333333333436	2409.6666666666606	426.66666666666725	116.33333333333317	0	0	0	0
hyloniscus_main_000032_t1	267	8984	+	6868.666666666752	1849.3333333333112	111.66666666666667	35.33333333333332	0	0	0	0
hyloniscus_main_000033_t1	69	11087	+	8746.000000000144	2272.999999999967	4030.6666666666156	1009.3333333333467	0	0	0	0
hyloniscus_main_000034_t1	45	10889	+	8657.666666666752	2187.333333333319	36.0	12.0	0	0	0	0
hyloniscus_main_000035_t1	132	10931	+	8445.666666666813	2354.333333333324	309.3333333333333	86.66666666666666	0	0	0	0
hyloniscus_main_000036_t1	23	10759	+	8508.000000000118	2228.9999999999823	2478.3333333333376	617.6666666666649	1.0	1.0	1.0	1.0
hyloniscus_main_000039_t1	5	9829	+	7535.333333333486	1983.6666666666256	9.666666666666666	2.333333333333333	0	0	0	0
hyloniscus_main_000040_t1	782	10666	+	7901.000000000133	1983.9999999999686	166.0	35.0	0	0	0	0
hyloniscus_main_000044_t1	126	10076	+	7674.000000000121	2276.99999999998	65.33333333333334	24.666666666666664	0	0	0	0
hyloniscus_main_000045_t1	145	9825	+	7490.000000000108	2190.9999999999836	539.0000000000006	166.00000000000006	0	0	0	0
hyloniscus_main_000046_t1	80	9859	+	7611.000000000112	2168.999999999977	2318.333333333336	657.6666666666673	1.0	6.0	1.0	6.0
hyloniscus_main_000047_t1	99	9689	+	7542.666666666782	2048.3333333333017	5230.3333333333385	1444.6666666666613	2.0	0.0	2.0	0.0
hyloniscus_main_000048_t1	982	10467	+	7363.000000000088	2122.999999999976	18.666666666666664	2.333333333333333	0	0	0	0
hyloniscus_main_000049_t1	21	9374	+	7569.333333333485	1784.6666666666315	58.66666666666666	13.333333333333334	0	0	0	0
hyloniscus_main_000051_t1	335	9646	+	7129.666666666749	2182.333333333321	100.33333333333337	34.666666666666664	0	0	0	0
hyloniscus_main_000052_t1	135	9401	+	7426.000000000089	1840.999999999984	2219.333333333339	594.6666666666663	8.5	7.5	8.5	7.5
hyloniscus_main_000054_t1	186	9317	+	7145.666666666754	1986.333333333308	157.0	46.99999999999999	0	0	0	0
hyloniscus_main_000055_t1	79	9234	+	7101.333333333448	2054.6666666666306	36.666666666666664	11.333333333333334	0	0	0	0
hyloniscus_main_000057_t1	656	8950	+	6474.000000000074	1820.9999999999773	80.66666666666667	24.33333333333333	0	0	0	0
hyloniscus_main_000058_t1	75	1649	+	1226.6666666666667	348.33333333333263	165.99999999999997	44.000000000000036	0	0	0	0
hyloniscus_main_000059_t1	165	9212	+	7060.666666666767	1987.3333333333005	5023.33333333334	1387.6666666666576	3.0	78.0	3.0	78.0
hyloniscus_main_000060_t1	82	9126	+	6942.000000000078	2102.9999999999764	1780.0000000000075	541.9999999999985	0	0	0	0
hyloniscus_main_000064_t1	281	8770	+	6678.666666666727	1811.3333333333185	555.0000000000003	143.99999999999994	0	0	0	0
hyloniscus_main_000065_t1	363	9185	+	6925.000000000094	1897.999999999974	902.6666666666661	258.3333333333335	1.0	5.0	0	0
hyloniscus_main_000068_t1	217	8895	+	6878.000000000083	1737.999999999981	2494.3333333333308	592.6666666666664	0	0	0	0
hyloniscus_main_000069_t1	83	8683	+	6632.000000000055	1968.9999999999802	6632.000000000055	1968.9999999999802	41.0	12.0	41.0	12.0
hyloniscus_main_000070_t1	108	5507	+	4155.999999999974	1243.9999999999955	23.333333333333332	6.666666666666666	0	0	0	0
hyloniscus_main_000077_t1	214	8520	+	6529.666666666751	1777.3333333333055	507.00000000000074	131.9999999999998	0.0	1.0	0	0
hyloniscus_main_000079_t1	74	8308	+	6485.333333333391	1749.66666666665	180.99999999999997	56.00000000000002	0	0	0	0
hyloniscus_main_000080_t1	121	8334	+	6515.3333333334085	1698.6666666666472	279.33333333333337	62.66666666666671	0	0	0	0
hyloniscus_main_000081_t1	228	8408	+	6320.666666666719	1860.3333333333117	214.99999999999994	64.00000000000003	0	0	0	0
hyloniscus_main_000084_t1	145	8325	+	6394.66666666673	1786.3333333333112	747.333333333332	200.6666666666671	1.0	1.0	0	0
hyloniscus_main_000085_t1	618	8756	+	6337.333333333386	1801.6666666666483	3299.999999999981	903.0000000000055	4.0	8.0	0	0
hyloniscus_main_000087_t1	13	7590	+	5850.333333333392	1727.6666666666456	100.6666666666667	25.33333333333332	0	0	0	0
hyloniscus_main_000092_t1	356	7467	+	5701.333333333377	1408.6666666666572	593.0000000000001	151.00000000000003	0	0	0	0
hyloniscus_main_000093_t1	105	5534	+	4203.999999999974	1226.0000000000018	0	0	0	0	0	0
hyloniscus_main_000094_t1	311	8242	+	6127.33333333339	1804.6666666666474	382.0000000000002	103.99999999999993	0	0	0	0
hyloniscus_main_000097_t1	110	8017	+	6135.0000000000655	1772.9999999999702	1550.6666666666686	444.33333333333263	1.0	0.0	1.0	0.0
hyloniscus_main_000101_t1	265	8088	+	6169.6666666667015	1654.3333333333233	2276.3333333333385	618.6666666666662	0.0	1.0	0	0
hyloniscus_main_000102_t1	311	7123	+	5223.000000000022	1589.9999999999854	22.333333333333332	7.666666666666666	0	0	0	0
hyloniscus_main_000104_t1	208	7926	+	6112.333333333387	1606.6666666666533	13.333333333333332	1.6666666666666665	0	0	0	0
hyloniscus_main_000105_t1	290	8008	+	5912.000000000058	1806.9999999999718	1551.666666666671	458.3333333333312	0	0	0	0
hyloniscus_main_000107_t1	791	6634	+	4600.999999999987	1242.9999999999982	91.0	23.0	0	0	0	0
hyloniscus_main_000108_t1	73	7773	+	6239.0000000000355	1461.9999999999966	818.6666666666652	189.33333333333354	1.0	0.0	0	0
hyloniscus_main_000109_t1	301	7998	+	6173.333333333394	1524.6666666666524	345.66666666666686	89.33333333333327	0	0	0	0
hyloniscus_main_000113_t1	51	7700	+	6043.000000000015	1606.9999999999968	1492.6666666666688	370.33333333333337	0	0	0	0
hyloniscus_main_000117_t1	131	7708	+	5805.666666666689	1772.3333333333176	720.0000000000001	225.00000000000009	1.0	2.0	0	0
hyloniscus_main_000120_t1	173	7696	+	5793.666666666692	1730.3333333333185	550.666666666667	163.3333333333334	1.0	0.0	0	0
hyloniscus_main_000122_t1	149	7642	+	5856.000000000031	1637.9999999999857	357.6666666666668	101.33333333333329	0	0	0	0
hyloniscus_main_000124_t1	378	7874	+	5674.666666666681	1822.333333333317	0	0	0	0	0	0
hyloniscus_main_000125_t1	58	7539	+	5895.000000000039	1586.9999999999845	5895.000000000039	1586.9999999999845	0	0	0	0
hyloniscus_main_000126_t1	46	4797	+	3833.9999999999636	918.0000000000066	76.99999999999999	16.000000000000004	0	0	0	0
hyloniscus_main_000128_t1	202	7656	+	5931.3333333333785	1523.6666666666554	0	0	0	0	0	0
hyloniscus_main_000130_t1	170	7300	+	5799.000000000049	1331.999999999994	471.0000000000007	110.99999999999983	1.5	2.5	0	0
hyloniscus_main_000131_t1	22	7392	+	5903.333333333362	1467.6666666666597	894.3333333333313	227.6666666666671	0	0	0	0
hyloniscus_main_000133_t1	141	7505	+	5860.000000000055	1504.9999999999823	689.3333333333329	183.66666666666677	0	0	0	0
hyloniscus_main_000134_t1	216	7550	+	5826.333333333383	1508.6666666666515	223.33333333333323	64.66666666666669	0	0	0	0
hyloniscus_main_000135_t1	370	7689	+	5628.666666666712	1691.3333333333137	1873.6666666666747	568.3333333333326	0	0	0	0
hyloniscus_main_000136_t1	2	7312	+	5619.666666666689	1691.3333333333205	113.66666666666669	33.333333333333336	0	0	0	0
hyloniscus_main_000139_t1	194	7480	+	5642.666666666693	1644.3333333333235	206.6666666666666	57.33333333333337	0	0	0	0
hyloniscus_main_000140_t1	131	7375	+	5702.000000000038	1542.9999999999834	4479.999999999977	1196.0000000000023	4.0	3.0	4.0	3.0
hyloniscus_main_000147_t1	247	5943	+	4487.999999999984	1208.999999999999	439.0000000000004	118.99999999999989	0	0	0	0
hyloniscus_main_000149_t1	198	7223	+	5570.666666666696	1455.333333333325	660.0000000000001	171.0	0	0	0	0
hyloniscus_main_000150_t1	19	7035	+	5628.000000000039	1388.9999999999925	470.66666666666725	123.33333333333317	0	0	0	0
hyloniscus_main_000151_t1	165	7166	+	5602.333333333362	1399.6666666666588	864.3333333333318	230.6666666666671	1.0	0.0	0	0
hyloniscus_main_000156_t1	33	6980	+	5377.666666666678	1570.333333333324	0	0	0	0	0	0
hyloniscus_main_000157_t1	99	7040	+	5490.000000000044	1451.999999999985	4805.999999999998	1295.9999999999957	16.0	62.0	16.0	62.0
hyloniscus_main_000158_t1	2213	7156	+	3775.6666666666433	1168.3333333333337	115.33333333333339	37.66666666666667	0	0	0	0
hyloniscus_main_000159_t1	197	7075	+	5358.666666666663	1520.3333333333271	71.0	16.000000000000004	0	0	0	0
hyloniscus_main_000161_t1	63	6908	+	5398.666666666673	1447.3333333333321	4623.666666666646	1214.333333333339	9.0	18.0	0	0
hyloniscus_main_000162_t1	240	6968	+	5414.000000000025	1314.9999999999952	196.33333333333337	49.66666666666666	0	0	0	0
hyloniscus_main_000165_t1	27	1007	+	776.9999999999992	204.00000000000023	10.0	2.0	0	0	0	0
hyloniscus_main_000168_t1	23	6484	+	5192.666666666673	1269.3333333333335	0	0	0	0	0	0
hyloniscus_main_000169_t1	554	6958	+	4992.000000000001	1412.9999999999932	739.6666666666661	208.33333333333346	0	0	0	0
hyloniscus_main_000171_t1	161	6898	+	5273.00000000002	1464.9999999999882	405.0000000000004	86.99999999999997	0	0	0	0
hyloniscus_main_000172_t1	234	6791	+	5165.000000000003	1392.999999999995	64.66666666666666	22.33333333333333	0	0	0	0
hyloniscus_main_000173_t1	360	7082	+	5287.666666666693	1435.333333333316	0	0	0	0	0	0
hyloniscus_main_000175_t1	93	6782	+	5256.333333333339	1433.6666666666617	65.99999999999999	18.0	0	0	0	0
hyloniscus_main_000179_t1	67	6747	+	5156.0000000000055	1524.999999999993	1368.3333333333346	398.66666666666595	1.0	0.0	0	0
hyloniscus_main_000180_t1	21	4604	+	3511.666666666646	1072.333333333339	224.99999999999986	66.00000000000001	0	0	0	0
hyloniscus_main_000181_t1	133	6798	+	5244.333333333351	1421.6666666666574	656.3333333333328	177.66666666666683	1.0	0.0	0	0
hyloniscus_main_000182_t1	246	6899	+	5147.333333333347	1506.6666666666586	97.33333333333334	28.666666666666664	0	0	0	0
hyloniscus_main_000184_t1	180	6818	+	5237.666666666684	1401.3333333333258	1746.6666666666724	461.3333333333315	0.0	1.0	0	0
hyloniscus_main_000187_t1	251	6877	+	5275.666666666667	1351.3333333333328	1044.6666666666654	281.3333333333334	1.0	0.0	1.0	0.0
hyloniscus_main_000188_t1	683	4762	+	3209.333333333311	870.6666666666741	0	0	0	0	0	0
hyloniscus_main_000190_t1	124	6711	+	5143.0000000000055	1444.999999999993	1718.6666666666722	501.33333333333155	0	0	0	0
hyloniscus_main_000191_t1	144	3497	+	2609.666666666664	672.3333333333343	721.3333333333326	172.66666666666677	0	0	0	0
hyloniscus_main_000192_t1	134	6655	+	5221.333333333341	1300.666666666667	0	0	0	0	0	0
hyloniscus_main_000193_t1	173	6688	+	5149.6666666666615	1366.3333333333335	3963.9999999999577	1049.00000000001	8.0	46.0	0	0
hyloniscus_main_000196_t1	97	6048	+	4669.3333333333185	1282.6666666666645	2908.9999999999873	817.000000000004	3.0	2.0	0	0
hyloniscus_main_000197_t1	152	6640	+	5085.666666666678	1403.3333333333264	2307.0000000000036	630.0	0	0	0	0
hyloniscus_main_000198_t1	82	6546	+	5148.000000000014	1316.9999999999943	1987.0000000000098	538.9999999999981	4.0	2.0	4.0	2.0
hyloniscus_main_000200_t1	260	6718	+	5036.00000000001	1422.999999999991	0	0	0	0	0	0
hyloniscus_main_000203_t1	143	6583	+	5174.333333333338	1266.6666666666658	58.99999999999999	16.0	0	0	0	0
hyloniscus_main_000206_t1	101	6520	+	5067.999999999999	1351.9999999999986	3637.6666666666433	970.33333333334	6.0	3.0	6.0	3.0
hyloniscus_main_000207_t1	7	6084	+	4715.9999999999845	1361.9999999999973	314.6666666666667	93.33333333333329	0	0	0	0
hyloniscus_main_000209_t1	858	7226	+	4918.333333333334	1450.666666666662	2237.666666666668	654.3333333333343	1.0	1.0	1.0	1.0
hyloniscus_main_000210_t1	64	6453	+	5034.333333333337	1355.6666666666617	173.99999999999994	39.0	0	0	0	0
hyloniscus_main_000212_t1	65	6445	+	4964.66666666666	1416.3333333333276	935.9999999999982	264.00000000000045	0	0	0	0
hyloniscus_main_000214_t1	224	6430	+	4795.33333333333	1411.6666666666558	48.99999999999999	20.0	0	0	0	0
hyloniscus_main_000216_t1	446	6760	+	4891.000000000001	1423.999999999996	301.3333333333335	82.6666666666666	0	0	0	0
hyloniscus_main_000217_t1	113	6412	+	4970.3333333333285	1329.6666666666652	207.66666666666663	56.33333333333335	0	0	0	0
hyloniscus_main_000222_t1	112	6363	+	4860.333333333332	1391.6666666666606	3247.999999999984	922.0000000000049	1.0	0.0	1.0	0.0
hyloniscus_main_000223_t1	249	6431	+	5010.000000000019	1172.999999999998	61.66666666666665	13.333333333333332	0	0	0	0
hyloniscus_main_000225_t1	340	6570	+	4874.66666666668	1356.333333333325	73.33333333333334	19.666666666666657	0	0	0	0
hyloniscus_main_000226_t1	732	1127	+	291.33333333333337	104.66666666666664	0	0	0	0	0	0
hyloniscus_main_000227_t1	175	6393	+	4836.333333333333	1382.6666666666597	154.3333333333334	43.666666666666664	0	0	0	0
hyloniscus_main_000228_t1	90	6302	+	4947.3333333333285	1265.6666666666679	569.3333333333337	147.66666666666657	0	0	0	0
hyloniscus_main_000231_t1	92	6298	+	4923.333333333333	1283.666666666664	95.00000000000003	24.999999999999982	0	0	0	0
hyloniscus_main_000233_t1	137	6337	+	4802.333333333334	1398.666666666658	212.99999999999991	63.00000000000002	0	0	0	0
hyloniscus_main_000234_t1	336	6533	+	4847.666666666654	1350.3333333333312	361.6666666666668	91.33333333333331	0.0	1.0	0	0
hyloniscus_main_000235_t1	121	6315	+	4916.99999999999	1278.0000000000025	3224.666666666654	843.3333333333366	0	0	0	0
hyloniscus_main_000236_t1	298	6486	+	4952.666666666669	1236.3333333333321	395.3333333333336	84.66666666666669	0	0	0	0
hyloniscus_main_000238_t1	142	6318	+	4846.6666666666615	1330.333333333331	275.0	84.99999999999996	0	0	0	0
hyloniscus_main_000239_t1	153	6317	+	4801.333333333319	1363.666666666664	3974.666666666632	1134.3333333333394	0	0	0	0
hyloniscus_main_000240_t1	129	6293	+	4632.333333333335	1532.6666666666583	1294.666666666667	433.3333333333329	0	0	0	0
hyloniscus_main_000241_t1	471	6620	+	4905.333333333325	1244.6666666666688	62.666666666666664	18.33333333333333	0	0	0	0
hyloniscus_main_000242_t1	95	6226	+	4881.666666666675	1250.3333333333283	959.9999999999977	243.00000000000063	0	0	0	0
hyloniscus_main_000244_t1	165	6275	+	4844.999999999996	1265.9999999999939	1875.6666666666763	494.3333333333306	1.0	0.0	0	0
hyloniscus_main_000246_t1	331	6447	+	4845.666666666654	1271.3333333333364	25.666666666666664	7.333333333333333	0	0	0	0
hyloniscus_main_000247_t1	94	6093	+	4772.999999999972	1227.0000000000068	191.99999999999994	42.00000000000001	0	0	0	0
hyloniscus_main_000249_t1	113	6217	+	4729.999999999982	1374.9999999999973	849.6666666666642	233.33333333333397	0	0	0	0
hyloniscus_main_000250_t1	106	6207	+	4593.666666666662	1508.3333333333237	63.99999999999999	17.0	0	0	0	0
hyloniscus_main_000252_t1	75	6143	+	4759.999999999991	1309.0000000000025	1456.0000000000048	412.9999999999989	0	0	0	0
hyloniscus_main_000254_t1	150	6200	+	4829.666666666649	1221.3333333333383	1031.999999999998	261.00000000000034	0	0	0	0
hyloniscus_main_000255_t1	158	6205	+	4661.333333333321	1386.6666666666626	1981.6666666666763	610.3333333333338	1.0	0.0	0	0
hyloniscus_main_000257_t1	39	6071	+	4712.6666666666515	1320.3333333333308	4585.33333333331	1285.6666666666663	9.0	13.0	9.0	13.0
hyloniscus_main_000259_t1	152	6136	+	4721.999999999994	1262.9999999999977	965.666666666665	252.33333333333385	0.0	1.0	0.0	1.0
hyloniscus_main_000261_t1	470	6484	+	4691.66666666666	1323.3333333333308	374.66666666666674	105.3333333333332	0	0	0	0
hyloniscus_main_000263_t1	233	6238	+	4751.666666666648	1254.333333333334	2864.6666666666565	666.3333333333338	3.0	5.0	3.0	5.0
hyloniscus_main_000265_t1	252	6248	+	4725.666666666659	1271.3333333333317	184.9999999999999	43.00000000000003	0	0	0	0
hyloniscus_main_000266_t1	79	6075	+	4723.666666666651	1273.3333333333328	119.66666666666667	30.33333333333334	0	0	0	0
hyloniscus_main_000267_t1	72	6065	+	4631.666666666659	1362.3333333333283	1131.3333333333326	335.66666666666623	0	0	0	0
hyloniscus_main_000268_t1	45	6035	+	4720.999999999987	1269.999999999998	895.3333333333322	235.666666666667	0	0	0	0
hyloniscus_main_000269_t1	47	6028	+	4681.666666666664	1300.3333333333326	862.666666666665	238.3333333333339	0.0	1.0	0	0
hyloniscus_main_000270_t1	1977	7790	+	4572.999999999979	1240.9999999999993	525.3333333333339	146.66666666666669	0	0	0	0
hyloniscus_main_000272_t1	374	6130	+	4411.666666666651	1345.333333333331	1908.6666666666717	596.3333333333321	1.0	2.0	0	0
hyloniscus_main_000278_t1	60	5999	+	4713.666666666652	1226.3333333333337	4674.66666666665	1217.3333333333346	5.0	2.0	5.0	2.0
hyloniscus_main_000279_t1	136	6075	+	4592.999999999998	1346.9999999999961	4161.333333333307	1220.6666666666665	10.0	12.0	10.0	12.0
hyloniscus_main_000280_t1	209	6121	+	4731.33333333332	1181.6666666666702	9.333333333333332	2.666666666666667	0	0	0	0
hyloniscus_main_000283_t1	129	6062	+	4713.999999999993	1220.0000000000002	4257.999999999977	1094.0000000000048	11.0	7.0	11.0	7.0
hyloniscus_main_000285_t1	135	6056	+	4594.999999999989	1326.9999999999957	2334.000000000003	708.0000000000007	3.0	11.0	3.0	11.0
hyloniscus_main_000286_t1	156	6059	+	4637.333333333322	1266.6666666666613	2151.0000000000077	530.9999999999975	1.0	5.0	0	0
hyloniscus_main_000287_t1	728	6520	+	4501.999999999991	1290.999999999996	96.33333333333334	29.66666666666666	0.0	1.0	0	0
hyloniscus_main_000288_t1	153	6044	+	4764.333333333324	1127.6666666666706	2526.9999999999973	605.0000000000001	6.0	5.0	6.0	5.0
hyloniscus_main_000289_t1	175	4842	+	3586.3333333333126	1081.6666666666704	260.66666666666646	69.33333333333337	0	0	0	0
hyloniscus_main_000290_t1	330	3914	+	2800.6666666666592	784.333333333336	138.66666666666669	38.333333333333336	0	0	0	0
hyloniscus_main_000291_t1	77	5941	+	4706.333333333323	1158.66666666667	653.6666666666662	162.33333333333346	0	0	0	0
hyloniscus_main_000292_t1	213	6074	+	4627.333333333312	1234.6666666666672	93.33333333333336	20.66666666666666	0	0	0	0
hyloniscus_main_000293_t1	94	5952	+	4617.333333333312	1241.6666666666677	181.66666666666669	46.33333333333332	0	0	0	0
hyloniscus_main_000294_t1	4554	10373	+	4613.333333333309	1206.6666666666704	0	0	0	0	0	0
hyloniscus_main_000296_t1	187	5889	+	4494.6666666666415	1208.333333333335	4474.999999999975	1204.000000000002	1.0	0.0	1.0	0.0
hyloniscus_main_000297_t1	204	6047	+	4466.333333333317	1377.666666666661	206.33333333333334	63.66666666666667	0	0	0	0
hyloniscus_main_000298_t1	335	1516	+	933.6666666666646	248.3333333333339	0	0	0	0	0	0
hyloniscus_main_000299_t1	62	4549	+	3583.9999999999727	904.0000000000069	390.33333333333366	98.66666666666656	0	0	0	0
hyloniscus_main_000301_t1	852	6623	+	4510.333333333313	1261.6666666666658	156.66666666666666	41.33333333333334	0	0	0	0
hyloniscus_main_000302_t1	244	6066	+	4410.66666666665	1412.3333333333278	84.33333333333334	23.666666666666668	0	0	0	0
hyloniscus_main_000305_t1	17	5821	+	4548.99999999998	1256.0000000000007	967.999999999998	265.0000000000004	0	0	0	0
hyloniscus_main_000308_t1	240	5888	+	4550.9999999999745	1098.0000000000089	155.6666666666666	36.33333333333335	0	0	0	0
hyloniscus_main_000310_t1	163	5928	+	4511.666666666643	1254.3333333333326	1034.666666666665	276.33333333333354	0	0	0	0
hyloniscus_main_000312_t1	132	4568	+	3533.3333333333057	903.6666666666736	491.0000000000007	123.99999999999979	0	0	0	0
hyloniscus_main_000314_t1	50	5740	+	4471.666666666651	1219.3333333333273	94.00000000000003	28.999999999999986	0	0	0	0
hyloniscus_main_000315_t1	583	6057	+	4285.666666666646	1189.3333333333292	387.00000000000045	107.99999999999987	0	0	0	0
hyloniscus_main_000316_t1	68	5818	+	4437.999999999989	1312.999999999999	374.00000000000034	123.99999999999989	0	0	0	0
hyloniscus_main_000318_t1	33	5774	+	4500.666666666647	1241.3333333333321	2642.3333333333317	744.6666666666689	5.0	23.0	5.0	23.0
hyloniscus_main_000320_t1	89	5824	+	4574.999999999989	1161.0000000000014	3151.999999999984	811.0000000000041	8.0	5.0	8.0	5.0
hyloniscus_main_000321_t1	64	5793	+	4492.999999999978	1237.0000000000014	635.3333333333331	183.66666666666686	1.0	4.0	0	0
hyloniscus_main_000323_t1	86	5809	+	4472.333333333306	1251.6666666666645	1153.333333333332	307.66666666666686	0	0	0	0
hyloniscus_main_000325_t1	577	6060	+	4173.666666666643	1310.3333333333317	9.0	3.0	0	0	0	0
hyloniscus_main_000327_t1	1693	7386	+	4516.999999999988	1177.0000000000011	361.3333333333334	94.66666666666663	1.0	0.0	0	0
hyloniscus_main_000328_t1	161	5839	+	4465.333333333318	1213.6666666666683	387.3333333333335	122.66666666666657	0	0	0	0
hyloniscus_main_000330_t1	70	5733	+	4463.999999999976	1200.000000000003	2240.6666666666733	585.333333333332	0.0	1.0	0.0	1.0
hyloniscus_main_000331_t1	316	5937	+	4342.333333333321	1279.6666666666645	3807.333333333316	1139.6666666666674	4.0	0.0	4.0	0.0
hyloniscus_main_000333_t1	544	6204	+	4423.66666666664	1237.3333333333346	3187.9999999999886	901.0000000000039	0.0	5.0	0.0	5.0
hyloniscus_main_000334_t1	99	5756	+	4522.99999999997	1135.0000000000077	537.0000000000008	134.99999999999983	0	0	0	0
hyloniscus_main_000335_t1	191	5848	+	4403.999999999978	1254.0	2511.6666666666665	698.3333333333339	0	0	0	0
hyloniscus_main_000337_t1	324	4958	+	3731.9999999999736	903.000000000006	476.6666666666671	120.33333333333327	0	0	0	0
hyloniscus_main_000338_t1	22	4149	+	3299.3333333333103	828.6666666666723	257.33333333333314	69.6666666666667	0	0	0	0
hyloniscus_main_000340_t1	188	5359	+	4020.3333333333007	1151.6666666666688	53.33333333333332	15.66666666666667	0	0	0	0
hyloniscus_main_000341_t1	102	5726	+	4438.666666666649	1186.333333333335	135.00000000000006	36.0	0	0	0	0
hyloniscus_main_000342_t1	75	5687	+	4352.999999999974	1259.9999999999998	87.00000000000001	20.999999999999996	0	0	0	0
hyloniscus_main_000343_t1	73	5682	+	4371.33333333331	1238.6666666666645	1013.9999999999975	282.00000000000006	0	0	0	0
hyloniscus_main_000345_t1	106	5709	+	4385.333333333314	1218.666666666666	2592.999999999997	713.0000000000026	4.0	1.0	4.0	1.0
hyloniscus_main_000346_t1	43	5646	+	4421.333333333318	1182.6666666666677	0	0	0	0	0	0
hyloniscus_main_000347_t1	598	5532	+	3839.6666666666474	1095.3333333333383	1022.3333333333319	291.66666666666674	0	0	0	0
hyloniscus_main_000348_t1	281	5881	+	4402.333333333304	1198.6666666666702	968.3333333333304	231.6666666666673	3.0	1.0	3.0	1.0
hyloniscus_main_000349_t1	450	5993	+	4353.9999999999845	1190.0000000000007	355.99999999999994	105.99999999999999	2.0	2.0	0	0
hyloniscus_main_000350_t1	119	5704	+	4346.666666666648	1239.3333333333305	92.99999999999999	27.0	0	0	0	0
hyloniscus_main_000351_t1	84	5669	+	4185.333333333308	1400.6666666666613	2702.3333333333267	903.6666666666708	0.0	1.0	0.0	1.0
hyloniscus_main_000352_t1	305	5653	+	4106.999999999962	1241.999999999998	1069.6666666666647	319.33333333333314	0	0	0	0
hyloniscus_main_000353_t1	141	5717	+	4448.333333333313	1128.6666666666715	257.6666666666665	63.333333333333364	0	0	0	0
hyloniscus_main_000355_t1	24	5594	+	4380.666666666647	1190.3333333333328	0	0	0	0	0	0
hyloniscus_main_000356_t1	136	5664	+	4273.999999999979	1254.999999999997	903.6666666666645	260.3333333333339	0.0	4.0	0.0	4.0
hyloniscus_main_000359_t1	9	4766	+	3758.333333333303	999.6666666666747	185.99999999999997	48.00000000000002	0	0	0	0
hyloniscus_main_000360_t1	101	5650	+	4323.666666666644	1226.3333333333335	16.0	5.0	0	0	0	0
hyloniscus_main_000361_t1	1241	6790	+	4421.9999999999745	1128.0000000000055	2509.3333333333344	634.6666666666664	8.0	13.0	8.0	13.0
hyloniscus_main_000362_t1	55	5601	+	4365.999999999984	1180.9999999999998	334.6666666666668	100.33333333333327	0	0	0	0
hyloniscus_main_000363_t1	287	5680	+	4207.99999999997	1186.0000000000043	425.0000000000002	117.99999999999991	0	0	0	0
hyloniscus_main_000364_t1	1094	6619	+	4342.999999999975	1183.0000000000023	469.00000000000045	112.99999999999996	0	0	0	0
hyloniscus_main_000367_t1	119	5605	+	4237.99999999998	1248.9999999999968	81.0	23.999999999999993	0	0	0	0
hyloniscus_main_000369_t1	82	4842	+	3754.666666666635	1006.3333333333421	0	0	0	0	0	0
hyloniscus_main_000370_t1	138	5639	+	4366.333333333309	1135.6666666666706	324.99999999999994	103.99999999999999	0	0	0	0
hyloniscus_main_000371_t1	80	5572	+	4359.333333333301	1133.666666666675	624.6666666666663	170.3333333333335	0	0	0	0
hyloniscus_main_000374_t1	393	5582	+	4155.999999999958	1034.000000000011	446.6666666666672	93.33333333333327	0	0	0	0
hyloniscus_main_000376_t1	63	5528	+	4302.99999999997	1163.0000000000027	2870.3333333333253	771.6666666666689	8.0	11.0	0	0
hyloniscus_main_000379_t1	347	5800	+	4237.666666666647	1216.3333333333323	556.0000000000006	176.0000000000001	0	0	0	0
hyloniscus_main_000380_t1	323	5182	+	3732.666666666644	1127.3333333333374	1027.999999999998	301.0000000000004	0	0	0	0
hyloniscus_main_000383_t1	67	5502	+	4311.333333333306	1124.6666666666686	85.0	20.0	0	0	0	0
hyloniscus_main_000384_t1	76	5499	+	4294.666666666638	1129.3333333333371	2276.6666666666692	609.3333333333336	0	0	0	0
hyloniscus_main_000388_t1	255	5642	+	4241.666666666638	1146.3333333333367	235.6666666666665	58.33333333333337	0	0	0	0
hyloniscus_main_000389_t1	664	5202	+	3635.3333333332985	903.6666666666756	487.3333333333339	121.66666666666653	0	0	0	0
hyloniscus_main_000391_t1	257	5611	+	4223.999999999981	1131.0000000000025	573.0000000000001	171.0000000000001	0	0	0	0
hyloniscus_main_000393_t1	51	5336	+	4127.3333333333	1158.6666666666658	429.66666666666697	128.3333333333332	0	0	0	0
hyloniscus_main_000395_t1	114	5450	+	4194.666666666628	1142.3333333333403	666.3333333333331	182.66666666666686	0	0	0	0
hyloniscus_main_000396_t1	644	5878	+	4167.3333333332985	1067.6666666666733	0	0	0	0	0	0
hyloniscus_main_000397_t1	63	5396	+	4166.666666666627	1167.3333333333353	685.3333333333331	166.66666666666657	0	0	0	0
hyloniscus_main_000401_t1	389	5686	+	4075.9999999999673	1221.9999999999986	20.333333333333332	6.666666666666666	0	0	0	0
hyloniscus_main_000402_t1	1624	6918	+	4225.999999999973	1069.0000000000057	1087.3333333333312	253.66666666666748	10.0	5.0	10.0	5.0
hyloniscus_main_000405_t1	333	5309	+	3935.9999999999673	1041.0000000000073	2513.33333333333	666.666666666668	3.0	0.0	3.0	0.0
hyloniscus_main_000410_t1	158	5398	+	4148.999999999964	1092.0000000000077	3520.3333333333085	931.6666666666745	0	0	0	0
hyloniscus_main_000411_t1	2051	7291	+	4181.66666666663	1059.3333333333421	0	0	0	0	0	0
hyloniscus_main_000418_t1	213	5417	+	4061.999999999972	1143.0000000000027	383.0000000000002	114.99999999999993	2.0	0.0	0	0
hyloniscus_main_000419_t1	26	5224	+	4228.999999999957	970.0000000000123	17.999999999999996	2.9999999999999996	0	0	0	0
hyloniscus_main_000420_t1	68	5263	+	4076.6666666666288	1119.333333333337	98.66666666666664	27.333333333333336	0	0	0	0
hyloniscus_main_000421_t1	71	5263	+	3990.6666666666406	1202.3333333333333	32.0	16.0	0	0	0	0
hyloniscus_main_000423_t1	67	5253	+	4025.9999999999663	1161.0000000000007	25.666666666666668	4.333333333333333	0	0	0	0
hyloniscus_main_000424_t1	1489	6669	+	4143.999999999957	1037.0000000000116	220.66666666666663	52.33333333333333	0	0	0	0
hyloniscus_main_000425_t1	57	5225	+	4062.333333333297	1106.666666666671	3420.9999999999786	941.0000000000072	0	0	0	0
hyloniscus_main_000426_t1	53	5218	+	4132.333333333301	1033.6666666666742	276.3333333333332	62.66666666666671	0	0	0	0
hyloniscus_main_000427_t1	504	5243	+	3693.9999999999786	1046.0000000000048	3474.666666666649	983.3333333333388	5.0	12.0	5.0	12.0
hyloniscus_main_000428_t1	227	5389	+	4105.3333333333085	1057.6666666666722	2021.6666666666727	546.3333333333319	0	0	0	0
hyloniscus_main_000432_t1	6	5159	+	4100.6666666666215	1053.3333333333426	49.666666666666664	10.333333333333334	0	0	0	0
hyloniscus_main_000434_t1	153	5300	+	3953.666666666637	1194.3333333333323	0	0	0	0	0	0
hyloniscus_main_000435_t1	150	5195	+	3954.999999999964	1091.0000000000048	85.0	20.0	0	0	0	0
hyloniscus_main_000438_t1	159	5282	+	3944.3333333333057	1179.6666666666663	2038.0000000000084	614.0000000000009	1.0	0.0	0	0
hyloniscus_main_000443_t1	136	5241	+	3964.999999999974	1141.000000000005	296.33333333333326	96.66666666666664	0	0	0	0
hyloniscus_main_000444_t1	80	5179	+	4030.999999999972	1069.0000000000048	312.3333333333333	86.66666666666666	0	0	0	0
hyloniscus_main_000445_t1	158	5257	+	3943.3333333332994	1156.6666666666706	240.33333333333326	65.6666666666667	0	0	0	0
hyloniscus_main_000446_t1	107	5203	+	4101.6666666666315	995.3333333333418	875.3333333333311	210.66666666666714	1.0	0.0	0	0
hyloniscus_main_000447_t1	2260	7350	+	4091.999999999969	996.0000000000077	145.33333333333334	28.666666666666647	0	0	0	0
hyloniscus_main_000449_t1	80	5164	+	4002.9999999999714	1082.0000000000045	425.3333333333336	114.66666666666656	0	0	0	0
hyloniscus_main_000451_t1	111	5189	+	3973.333333333303	1105.6666666666692	37.33333333333333	10.666666666666668	0	0	0	0
hyloniscus_main_000454_t1	502	5562	+	3853.333333333308	1207.666666666664	152.0	33.999999999999986	0	0	0	0
hyloniscus_main_000455_t1	125	5179	+	3995.3333333333017	1059.6666666666738	168.33333333333334	44.66666666666666	0	0	0	0
hyloniscus_main_000457_t1	652	5706	+	3905.333333333304	1149.6666666666697	386.3333333333335	105.66666666666661	0	0	0	0
hyloniscus_main_000459_t1	194	5239	+	3931.9999999999745	1114.000000000004	1175.666666666666	330.3333333333332	0	0	0	0
hyloniscus_main_000461_t1	148	5178	+	3981.333333333301	1049.6666666666742	1558.3333333333355	406.66666666666583	0	0	0	0
hyloniscus_main_000462_t1	44	5065	+	3988.3333333333017	1033.666666666674	410.6666666666669	108.33333333333329	0	0	0	0
hyloniscus_main_000464_t1	860	5701	+	3888.66666666663	953.3333333333416	165.66666666666666	41.333333333333336	0	0	0	0
hyloniscus_main_000465_t1	276	5279	+	3969.999999999963	1034.0000000000082	125.00000000000001	43.0	0	0	0	0
hyloniscus_main_000466_t1	131	5134	+	3739.9999999999795	1263.9999999999936	604.3333333333333	196.66666666666703	0	0	0	0
hyloniscus_main_000467_t1	112	5103	+	3971.66666666663	1020.3333333333425	3172.3333333333176	829.6666666666707	0	0	0	0
hyloniscus_main_000469_t1	315	5297	+	3785.9999999999764	1196.9999999999998	2990.666666666658	924.3333333333378	1.0	0.0	1.0	0.0
hyloniscus_main_000470_t1	116	5098	+	3966.6666666666342	1016.3333333333416	2237.666666666673	582.333333333332	1.0	1.0	1.0	1.0
hyloniscus_main_000472_t1	51	5021	+	3823.6666666666424	1147.3333333333346	1942.33333333334	583.6666666666666	0.0	1.0	0	0
hyloniscus_main_000473_t1	163	5133	+	3930.3333333332994	1040.666666666674	3930.3333333332994	1040.666666666674	0	0	0	0
hyloniscus_main_000475_t1	206	5167	+	3941.999999999966	1020.000000000009	1821.6666666666727	488.3333333333317	0	0	0	0
hyloniscus_main_000479_t1	120	5072	+	3825.999999999975	1127.0000000000039	2599.6666666666642	778.3333333333353	1.0	2.0	0	0
hyloniscus_main_000482_t1	288	5231	+	3840.6666666666356	1103.3333333333371	3438.999999999973	974.0000000000081	2.0	2.0	2.0	2.0
hyloniscus_main_000483_t1	176	5092	+	3847.9999999999695	1069.0000000000075	146.33333333333331	33.66666666666667	1.0	1.0	0	0
hyloniscus_main_000484_t1	117	2384	+	1819.0000000000064	448.99999999999835	553.0000000000002	142.99999999999994	0	0	0	0
hyloniscus_main_000487_t1	2259	5771	+	2737.6666666666606	775.3333333333359	0	0	0	0	0	0
hyloniscus_main_000488_t1	238	5172	+	3871.666666666636	1063.3333333333399	137.33333333333337	39.66666666666666	0	0	0	0
hyloniscus_main_000489_t1	171	5099	+	3933.99999999996	995.0000000000101	483.0000000000005	116.9999999999999	0	0	0	0
hyloniscus_main_000490_t1	198	5120	+	3812.666666666636	1110.3333333333394	101.66666666666669	30.333333333333325	0	0	0	0
hyloniscus_main_000493_t1	73	4986	+	3864.9999999999686	1049.000000000007	526.6666666666671	148.33333333333326	0	0	0	0
hyloniscus_main_000494_t1	15	4928	+	3852.333333333304	1061.6666666666736	670.9999999999997	193.00000000000014	0	0	0	0
hyloniscus_main_000496_t1	42	4949	+	3866.999999999975	1041.0000000000055	19.333333333333336	10.666666666666666	0	0	0	0
hyloniscus_main_000498_t1	160	4443	+	3342.6666666666474	941.3333333333408	359.99999999999994	98.99999999999997	0	0	0	0
hyloniscus_main_000499_t1	12	3656	+	2862.999999999991	782.0000000000036	796.9999999999999	258.9999999999999	0	0	0	0
hyloniscus_main_000501_t1	984	5027	+	3119.9999999999914	924.0000000000035	2545.333333333335	766.6666666666681	0	0	0	0
hyloniscus_main_000502_t1	192	5090	+	3832.666666666637	1066.3333333333396	272.9999999999999	74.99999999999996	0	0	0	0
hyloniscus_main_000504_t1	7	4893	+	3788.333333333312	1098.6666666666708	268.6666666666667	97.3333333333333	0	0	0	0
hyloniscus_main_000507_t1	90	4970	+	3831.6666666666374	1049.33333333334	3752.999999999972	1032.0000000000075	7.0	20.0	7.0	20.0
hyloniscus_main_000508_t1	115	4899	+	3783.6666666666424	1001.3333333333399	493.6666666666675	136.33333333333323	0	0	0	0
hyloniscus_main_000510_t1	62	4795	+	3758.6666666666347	975.3333333333413	0	0	0	0	0	0
hyloniscus_main_000511_t1	231	5099	+	3826.9999999999586	1042.00000000001	134.0	36.99999999999999	0	0	0	0
hyloniscus_main_000512_t1	161	5026	+	3786.99999999996	1079.0000000000095	234.99999999999991	56.00000000000001	0	0	0	0
hyloniscus_main_000515_t1	138	4988	+	3799.6666666666415	1051.3333333333383	44.66666666666666	12.333333333333336	0	0	0	0
hyloniscus_main_000517_t1	116	4951	+	3819.9999999999677	1016.0000000000093	94.33333333333336	25.66666666666666	0	0	0	0
hyloniscus_main_000519_t1	139	4980	+	3712.9999999999754	1129.0000000000039	411.33333333333366	92.66666666666664	0	0	0	0
hyloniscus_main_000520_t1	663	3998	+	2650.3333333333317	685.6666666666667	450.6666666666671	101.3333333333333	6.0	4.0	0	0
hyloniscus_main_000522_t1	153	3185	+	2438.999999999999	594.0000000000002	259.9999999999999	61.000000000000014	0	0	0	0
hyloniscus_main_000524_t1	155	4870	+	3715.666666666639	1000.3333333333411	1570.3333333333358	412.66666666666583	0	0	0	0
hyloniscus_main_000528_t1	75	4880	+	3789.666666666643	1016.3333333333406	2151.6666666666733	587.3333333333329	3.0	1.0	3.0	1.0
hyloniscus_main_000530_t1	157	4959	+	3837.999999999971	965.0000000000078	1012.3333333333313	250.66666666666717	0	0	0	0
hyloniscus_main_000531_t1	197	4954	+	3787.6666666666374	970.3333333333401	1411.0000000000005	385.9999999999998	0	0	0	0
hyloniscus_main_000532_t1	172	4965	+	3883.3333333332876	910.6666666666774	539.6666666666672	117.33333333333313	0	0	0	0
hyloniscus_main_000534_t1	102	4888	+	3875.6666666666206	909.3333333333449	138.00000000000006	23.999999999999982	0	0	0	0
hyloniscus_main_000535_t1	12	4211	+	3279.666666666649	920.3333333333388	29.66666666666667	6.333333333333333	0	0	0	0
hyloniscus_main_000537_t1	730	4887	+	3252.999999999981	905.0000000000073	386.3333333333335	96.66666666666663	0	0	0	0
hyloniscus_main_000538_t1	188	4963	+	3670.666666666644	1105.333333333335	839.6666666666658	252.3333333333336	0	0	0	0
hyloniscus_main_000540_t1	399	5171	+	3792.6666666666297	980.3333333333433	447.33333333333366	113.66666666666659	0	0	0	0
hyloniscus_main_000541_t1	615	4457	+	3064.666666666654	778.3333333333368	0	0	0	0	0	0
hyloniscus_main_000542_t1	220	4986	+	3772.999999999961	994.0000000000116	63.33333333333332	17.666666666666668	0	0	0	0
hyloniscus_main_000543_t1	220	4833	+	3536.6666666666474	1077.3333333333374	26.333333333333336	6.666666666666665	0	0	0	0
hyloniscus_main_000544_t1	196	4950	+	3677.6666666666433	1077.3333333333376	2999.333333333329	882.6666666666689	5.0	24.0	5.0	24.0
hyloniscus_main_000545_t1	836	5584	+	3638.9999999999714	1110.0000000000048	0	0	0	0	0	0
hyloniscus_main_000547_t1	168	4895	+	3644.999999999977	1083.000000000005	397.3333333333335	121.66666666666663	0	0	0	0
hyloniscus_main_000548_t1	993	5696	+	3666.666666666644	1037.3333333333408	95.0	24.999999999999996	0	0	0	0
hyloniscus_main_000550_t1	66	4491	+	3722.6666666666256	702.3333333333359	10.666666666666666	1.3333333333333333	0	0	0	0
hyloniscus_main_000554_t1	266	4156	+	3060.3333333333176	830.6666666666714	0	0	0	0	0	0
hyloniscus_main_000555_t1	30	4730	+	3697.666666666646	1003.3333333333388	802.6666666666656	229.3333333333338	0.0	1.0	0.0	1.0
hyloniscus_main_000557_t1	330	4994	+	3669.9999999999773	995.0000000000059	539.3333333333339	171.6666666666667	0	0	0	0
hyloniscus_main_000558_t1	162	4856	+	3739.333333333312	955.6666666666717	1406.3333333333342	366.6666666666664	0	0	0	0
hyloniscus_main_000562_t1	212	4897	+	3665.6666666666392	1020.3333333333411	1821.0000000000064	500.9999999999978	0	0	0	0
hyloniscus_main_000563_t1	670	4664	+	3035.66666666666	957.3333333333369	168.0	51.0	0.0	2.0	0	0
hyloniscus_main_000564_t1	89	4744	+	3697.3333333333085	958.6666666666738	0	0	0	0	0	0
hyloniscus_main_000568_t1	143	4777	+	3703.999999999977	931.0000000000041	1529.3333333333378	357.6666666666657	0.0	1.0	0	0
hyloniscus_main_000569_t1	123	4757	+	3655.9999999999663	979.0000000000094	39.99999999999999	4.999999999999999	0	0	0	0
hyloniscus_main_000571_t1	41	4669	+	3705.666666666631	923.3333333333434	3353.9999999999773	831.0000000000061	0	0	0	0
hyloniscus_main_000573_t1	229	4854	+	3617.6666666666433	1008.3333333333399	125.6666666666667	36.333333333333336	0	0	0	0
hyloniscus_main_000574_t1	146	4672	+	3501.999999999979	1025.0000000000064	208.9999999999999	55.00000000000004	0	0	0	0
hyloniscus_main_000576_t1	109	4728	+	3694.999999999969	925.0000000000082	9.333333333333334	2.6666666666666665	0	0	0	0
hyloniscus_main_000577_t1	43	4653	+	3658.666666666644	952.333333333339	10.0	2.0	0	0	0	0
hyloniscus_main_000578_t1	1818	6422	+	3642.9999999999736	962.000000000007	2819.9999999999923	753.0000000000032	1.0	0.0	0	0
hyloniscus_main_000579_t1	97	4641	+	3562.3333333333094	982.6666666666742	368.00000000000034	78.99999999999997	0	0	0	0
hyloniscus_main_000580_t1	202	4803	+	3632.3333333333117	969.6666666666725	456.6666666666672	113.33333333333317	0	0	0	0
hyloniscus_main_000582_t1	487	4650	+	3253.6666666666515	910.3333333333383	46.99999999999999	13.000000000000004	0	0	0	0
hyloniscus_main_000583_t1	156	4751	+	3604.333333333307	991.6666666666749	3604.333333333307	991.6666666666749	49.5	63.5	49.5	63.5
hyloniscus_main_000584_t1	37	4629	+	3583.9999999999786	1009.0000000000067	764.3333333333326	222.6666666666669	0	0	0	0
hyloniscus_main_000585_t1	147	4733	+	3586.6666666666397	1000.3333333333401	3586.6666666666397	1000.3333333333401	0	0	0	0
hyloniscus_main_000586_t1	334	4917	+	3608.666666666646	975.3333333333395	821.6666666666655	219.33333333333368	0	0	0	0
hyloniscus_main_000588_t1	423	5003	+	3579.333333333309	1001.6666666666732	768.9999999999987	233.0000000000004	0	0	0	0
hyloniscus_main_000589_t1	402	2819	+	1901.3333333333421	516.6666666666645	152.6666666666667	42.33333333333336	0	0	0	0
hyloniscus_main_000593_t1	1661	6235	+	3661.6666666666492	913.3333333333353	587.3333333333336	138.66666666666652	0	0	0	0
hyloniscus_main_000594_t1	76	4647	+	3544.6666666666456	1027.333333333339	3544.6666666666456	1027.333333333339	12.166666666666666	38.833333333333336	12.166666666666666	38.833333333333336
hyloniscus_main_000597_t1	96	4661	+	3596.6666666666397	969.3333333333416	1768.3333333333387	469.66666666666526	0.0	10.0	0	0
hyloniscus_main_000598_t1	296	4855	+	3610.9999999999727	949.0000000000075	2376.0000000000014	611.9999999999999	0	0	0	0
hyloniscus_main_000600_t1	41	4597	+	3586.6666666666415	970.3333333333405	3533.3333333333094	957.6666666666734	0	0	0	0
hyloniscus_main_000602_t1	176	4723	+	3577.999999999976	970.000000000007	1073.6666666666647	291.33333333333354	0.0	1.0	0.0	1.0
hyloniscus_main_000604_t1	274	4818	+	3557.999999999971	987.0000000000081	1595.3333333333378	465.66666666666504	5.0	4.0	5.0	4.0
hyloniscus_main_000605_t1	63	4376	+	3425.9999999999727	888.0000000000078	916.3333333333309	241.66666666666728	0	0	0	0
hyloniscus_main_000607_t1	465	4658	+	3257.6666666666542	936.3333333333375	163.6666666666667	46.333333333333314	0	0	0	0
hyloniscus_main_000608_t1	273	4805	+	3628.9999999999695	904.0000000000103	203.3333333333333	60.666666666666686	0.0	5.0	0	0
hyloniscus_main_000610_t1	348	4877	+	3489.3333333333153	1040.6666666666727	1258.0000000000007	361.9999999999996	0	0	0	0
hyloniscus_main_000615_t1	181	4701	+	3407.3333333333235	1113.6666666666697	3115.9999999999914	1000.0000000000039	8.0	4.0	8.0	4.0
hyloniscus_main_000616_t1	152	4666	+	3519.33333333332	995.6666666666724	59.666666666666664	18.33333333333334	0	0	0	0
hyloniscus_main_000617_t1	45	4559	+	3593.6666666666447	921.3333333333388	3590.6666666666447	921.3333333333388	26.5	38.5	26.5	38.5
hyloniscus_main_000620_t1	89	4552	+	3534.3333333333126	929.6666666666725	248.33333333333323	69.6666666666667	0	0	0	0
hyloniscus_main_000621_t1	315	4817	+	3489.6666666666397	1013.3333333333414	151.0	53.00000000000003	0	0	0	0
hyloniscus_main_000625_t1	225	4619	+	3495.999999999967	899.0000000000089	0	0	0	0	0	0
hyloniscus_main_000626_t1	658	5025	+	3430.9999999999836	937.0000000000041	260.99999999999983	63.00000000000004	0	0	0	0
hyloniscus_main_000627_t1	52	4542	+	3521.6666666666474	969.3333333333386	56.333333333333336	18.666666666666664	0	0	0	0
hyloniscus_main_000629_t1	35	4519	+	3451.999999999985	1033.0000000000052	1116.9999999999993	346.9999999999998	0	0	0	0
hyloniscus_main_000630_t1	395	4762	+	3378.3333333333094	989.6666666666748	1192.3333333333328	340.66666666666634	0	0	0	0
hyloniscus_main_000634_t1	59	4534	+	3479.3333333333144	996.6666666666725	2130.3333333333394	605.6666666666666	0.0	1.0	0	0
hyloniscus_main_000636_t1	68	4534	+	3539.999999999968	927.0000000000089	784.6666666666647	184.3333333333337	0	0	0	0
hyloniscus_main_000638_t1	166	4629	+	3488.999999999978	975.0000000000072	111.66666666666669	29.333333333333325	0	0	0	0
hyloniscus_main_000641_t1	213	4547	+	3442.3333333333067	892.6666666666742	138.66666666666666	41.333333333333336	0	0	0	0
hyloniscus_main_000644_t1	667	5109	+	3496.3333333333117	946.6666666666729	0	0	0	0	0	0
hyloniscus_main_000646_t1	138	4562	+	3504.666666666648	920.3333333333387	2645.3333333333326	690.6666666666673	0	0	0	0
hyloniscus_main_000647_t1	23	4444	+	3449.999999999978	972.0000000000084	2198.6666666666724	642.3333333333325	5.5	42.5	5.5	42.5
hyloniscus_main_000648_t1	373	4794	+	3426.6666666666474	995.3333333333396	83.66666666666669	24.33333333333333	0	0	0	0
hyloniscus_main_000649_t1	219	4637	+	3474.3333333333094	944.666666666673	334.3333333333333	91.66666666666666	0	0	0	0
hyloniscus_main_000653_t1	30	4445	+	3546.666666666645	869.3333333333385	83.33333333333333	21.666666666666664	0	0	0	0
hyloniscus_main_000655_t1	133	4467	+	3490.6666666666483	844.333333333337	155.66666666666666	36.33333333333332	0	0	0	0
hyloniscus_main_000658_t1	59	4465	+	3469.9999999999823	937.0000000000058	2612.6666666666647	702.3333333333343	0	0	0	0
hyloniscus_main_000659_t1	104	4507	+	3385.333333333311	1018.666666666675	465.66666666666725	128.3333333333332	0	0	0	0
hyloniscus_main_000660_t1	99	4499	+	3406.6666666666456	994.3333333333389	327.66666666666663	95.33333333333326	0	0	0	0
hyloniscus_main_000661_t1	139	4536	+	3481.9999999999804	916.0000000000052	2711.333333333329	714.6666666666684	9.0	24.0	9.0	24.0
hyloniscus_main_000662_t1	242	4636	+	3384.9999999999873	1010.0000000000052	749.9999999999998	240.00000000000014	0	0	0	0
hyloniscus_main_000663_t1	118	4509	+	3416.3333333333176	975.6666666666708	709.9999999999993	208.00000000000026	0	0	0	0
hyloniscus_main_000665_t1	158	4546	+	3480.999999999979	908.0000000000061	379.3333333333335	100.6666666666666	0	0	0	0
hyloniscus_main_000666_t1	94	3765	+	2904.999999999984	767.0000000000049	47.0	13.0	0	0	0	0
hyloniscus_main_000667_t1	209	1603	+	1130.666666666665	264.3333333333339	701.999999999999	162.00000000000023	3.0	4.0	0	0
hyloniscus_main_000672_t1	332	4408	+	3261.6666666666392	815.3333333333396	2063.0000000000123	507.9999999999966	5.0	1.0	0	0
hyloniscus_main_000673_t1	295	4563	+	3343.9999999999777	925.0000000000074	1893.0000000000093	506.9999999999975	9.0	1.0	9.0	1.0
hyloniscus_main_000674_t1	197	4549	+	3413.666666666647	939.3333333333405	1986.0000000000095	548.9999999999987	3.0	4.0	0	0
hyloniscus_main_000675_t1	481	4830	+	3436.3333333333067	913.6666666666742	1143.9999999999982	314.0000000000002	1.0	3.0	0	0
hyloniscus_main_000676_t1	85	4398	+	3348.6666666666465	965.3333333333408	1822.666666666672	535.333333333332	2.0	1.0	0	0
hyloniscus_main_000677_t1	69	4412	+	3388.6666666666497	955.3333333333401	368.0000000000002	114.9999999999999	0	0	0	0
hyloniscus_main_000680_t1	96	4433	+	3430.6666666666442	907.3333333333397	72.0	20.999999999999996	0	0	0	0
hyloniscus_main_000682_t1	185	4522	+	3458.333333333306	879.6666666666736	56.666666666666664	12.333333333333332	0	0	0	0
hyloniscus_main_000684_t1	52	4383	+	3411.3333333333076	920.6666666666747	445.0000000000003	106.99999999999991	0.0	2.0	0	0
hyloniscus_main_000685_t1	46	4377	+	3374.33333333331	957.6666666666746	97.66666666666671	25.333333333333318	0	0	0	0
hyloniscus_main_000687_t1	59	4381	+	3401.6666666666442	921.3333333333397	339.33333333333354	101.66666666666657	0.0	1.0	0	0
hyloniscus_main_000688_t1	468	4790	+	3425.666666666646	897.3333333333385	3064.9999999999854	805.0000000000039	0	0	0	0
hyloniscus_main_000690_t1	753	5075	+	3411.333333333311	911.6666666666738	240.66666666666657	56.33333333333335	0	0	0	0
hyloniscus_main_000691_t1	1342	4851	+	2697.6666666666606	812.3333333333362	79.33333333333333	25.666666666666668	0	0	0	0
hyloniscus_main_000692_t1	286	4563	+	3387.9999999999814	890.0000000000064	26.666666666666668	3.3333333333333335	0	0	0	0
hyloniscus_main_000693_t1	467	4780	+	3388.9999999999823	925.0000000000049	283.9999999999999	85.00000000000003	0	0	0	0
hyloniscus_main_000695_t1	452	4762	+	3374.6666666666447	936.33333333334	297.00000000000006	83.99999999999997	0	0	0	0
hyloniscus_main_000696_t1	346	4647	+	3373.333333333313	928.6666666666728	3147.9999999999836	869.0000000000052	1.0	0.0	1.0	0.0
hyloniscus_main_000697_t1	606	4907	+	3385.666666666645	916.3333333333394	339.6666666666669	107.33333333333327	0	0	0	0
hyloniscus_main_000704_t1	38	3190	+	2459.3333333333358	693.666666666667	473.33333333333366	126.66666666666654	0	0	0	0
hyloniscus_main_000707_t1	34	4293	+	3389.9999999999745	870.0000000000077	1215.6666666666665	305.33333333333337	0	0	0	0
hyloniscus_main_000709_t1	144	1793	+	1293.3333333333348	356.666666666666	1026.3333333333308	290.6666666666667	0.0	2.0	0.0	2.0
hyloniscus_main_000711_t1	122	4330	+	3345.6666666666497	863.3333333333378	216.33333333333326	56.66666666666668	0	0	0	0
hyloniscus_main_000712_t1	69	4325	+	3412.33333333331	844.6666666666716	226.66666666666654	55.333333333333364	0	0	0	0
hyloniscus_main_000715_t1	389	4642	+	3305.333333333314	948.6666666666738	734.3333333333325	213.666666666667	0	0	0	0
hyloniscus_main_000720_t1	140	4381	+	3239.999999999982	1002.0000000000066	22.0	5.0	0	0	0	0
hyloniscus_main_000722_t1	193	4431	+	3272.9999999999836	966.0000000000077	124.33333333333336	37.66666666666667	0	0	0	0
hyloniscus_main_000724_t1	168	4343	+	3369.9999999999764	806.0000000000051	347.00000000000034	81.99999999999993	0	0	0	0
hyloniscus_main_000726_t1	608	4831	+	3311.3333333333194	912.666666666671	711.3333333333327	191.6666666666668	1.0	0.0	0	0
hyloniscus_main_000730_t1	183	4319	+	3200.3333333333226	936.6666666666704	38.666666666666664	12.333333333333332	0	0	0	0
hyloniscus_main_000732_t1	41	4258	+	3406.3333333333126	811.6666666666713	880.9999999999977	193.00000000000026	0	0	0	0
hyloniscus_main_000736_t1	212	4429	+	3328.3333333333157	889.6666666666714	0	0	0	0	0	0
hyloniscus_main_000738_t1	81	4292	+	3317.666666666651	894.3333333333377	161.33333333333326	39.66666666666668	0	0	0	0
hyloniscus_main_000739_t1	1030	4947	+	3015.9999999999845	902.0000000000047	64.33333333333331	16.66666666666667	0	0	0	0
hyloniscus_main_000740_t1	191	4393	+	3289.999999999989	913.000000000004	333.00000000000006	95.99999999999993	0	0	0	0
hyloniscus_main_000742_t1	268	4398	+	3141.666666666654	989.3333333333392	212.99999999999997	57.00000000000001	0	0	0	0
hyloniscus_main_000745_t1	39	4223	+	3327.666666666649	857.333333333338	810.6666666666652	200.33333333333368	1.0	0.0	0	0
hyloniscus_main_000748_t1	10	4200	+	3404.999999999982	786.0000000000027	0	0	0	0	0	0
hyloniscus_main_000749_t1	217	4323	+	3210.333333333315	896.6666666666725	1301.3333333333362	384.66666666666555	0	0	0	0
hyloniscus_main_000754_t1	70	4245	+	3273.3333333333185	902.6666666666711	503.33333333333366	156.66666666666666	0.0	1.0	0.0	1.0
hyloniscus_main_000755_t1	142	4311	+	3228.6666666666556	941.3333333333375	251.66666666666654	78.33333333333331	0	0	0	0
hyloniscus_main_000756_t1	113	4282	+	3312.333333333306	857.6666666666747	3312.333333333306	857.6666666666747	0	0	0	0
hyloniscus_main_000757_t1	77	4240	+	3316.99999999998	847.0000000000049	1868.3333333333414	495.66666666666464	0	0	0	0
hyloniscus_main_000758_t1	170	4330	+	3299.9999999999827	861.0000000000045	1022.6666666666647	267.3333333333337	2.0	2.0	2.0	2.0
hyloniscus_main_000759_t1	182	4342	+	3226.9999999999836	934.0000000000058	0	0	0	0	0	0
hyloniscus_main_000760_t1	100	4257	+	3307.3333333333144	850.6666666666722	3305.3333333333144	849.6666666666722	6.0	4.0	6.0	4.0
hyloniscus_main_000761_t1	215	4372	+	3242.999999999984	915.0000000000048	1858.0000000000045	517.9999999999989	2.0	2.0	2.0	2.0
hyloniscus_main_000762_t1	209	4291	+	3333.6666666666474	749.3333333333368	237.99999999999991	62.00000000000002	0	0	0	0
hyloniscus_main_000766_t1	76	4206	+	3281.6666666666465	849.3333333333393	1110.6666666666647	287.3333333333337	0	0	0	0
hyloniscus_main_000768_t1	253	4386	+	3241.9999999999827	892.0000000000053	2797.666666666657	763.3333333333369	0	0	0	0
hyloniscus_main_000769_t1	204	4334	+	3219.333333333322	911.6666666666706	319.6666666666668	91.3333333333333	0	0	0	0
hyloniscus_main_000771_t1	81	4208	+	3213.333333333323	914.6666666666702	184.6666666666667	49.33333333333332	0	0	0	0
hyloniscus_main_000772_t1	701	4828	+	3324.999999999984	803.0000000000028	2364.666666666671	569.3333333333319	0	0	0	0
hyloniscus_main_000773_t1	80	4207	+	3249.999999999985	878.0000000000047	80.0	19.000000000000004	0	0	0	0
hyloniscus_main_000774_t1	366	4433	+	3207.6666666666533	860.3333333333387	112.00000000000004	22.999999999999996	0	0	0	0
hyloniscus_main_000776_t1	249	4307	+	3155.999999999987	903.0000000000048	905.3333333333323	255.66666666666694	0	0	0	0
hyloniscus_main_000779_t1	169	3123	+	2323.3333333333408	631.6666666666658	670.3333333333333	169.66666666666654	0	0	0	0
hyloniscus_main_000781_t1	235	4344	+	3186.9999999999823	923.0000000000069	372.99999999999994	103.99999999999999	0	0	0	0
hyloniscus_main_000785_t1	531	4634	+	3117.666666666651	986.333333333339	42.66666666666666	11.333333333333332	0	0	0	0
hyloniscus_main_000786_t1	245	4039	+	2974.6666666666565	820.333333333337	46.99999999999999	13.000000000000002	0	0	0	0
hyloniscus_main_000789_t1	144	4238	+	3182.999999999987	912.000000000004	1312.333333333335	364.6666666666658	0	0	0	0
hyloniscus_main_000791_t1	525	4616	+	3198.6666666666474	893.3333333333383	72.66666666666667	20.333333333333332	0	0	0	0
hyloniscus_main_000793_t1	17	4096	+	3225.6666666666474	854.3333333333393	1617.3333333333383	422.66666666666526	1.0	2.0	1.0	2.0
hyloniscus_main_000794_t1	32	4108	+	3245.6666666666497	831.3333333333377	2175.3333333333403	548.6666666666648	0.0	1.0	0.0	1.0
hyloniscus_main_000796_t1	545	4618	+	3174.3333333333208	899.666666666671	220.66666666666657	70.33333333333331	0	0	0	0
hyloniscus_main_000797_t1	216	4289	+	3207.999999999983	866.0000000000055	150.66666666666666	41.33333333333334	0	0	0	0
hyloniscus_main_000799_t1	155	4225	+	3224.333333333307	846.6666666666742	629.9999999999999	165.00000000000003	2.0	11.0	0	0
hyloniscus_main_000800_t1	133	4203	+	3257.6666666666465	813.3333333333376	705.3333333333329	191.6666666666668	6.0	9.0	6.0	9.0
hyloniscus_main_000801_t1	263	4318	+	3153.33333333332	902.6666666666711	3016.3333333333244	865.6666666666706	0	0	0	0
hyloniscus_main_000803_t1	60	4040	+	3110.6666666666565	870.3333333333363	0	0	0	0	0	0
hyloniscus_main_000804_t1	116	4159	+	3124.6666666666624	919.333333333335	589.0000000000007	151.99999999999983	0	0	0	0
hyloniscus_main_000805_t1	7	4062	+	3109.333333333323	946.6666666666708	72.66666666666666	23.333333333333336	0	0	0	0
hyloniscus_main_000807_t1	348	4388	+	3159.9999999999827	881.0000000000068	418.66666666666697	118.33333333333324	0	0	0	0
hyloniscus_main_000810_t1	104	4153	+	3161.9999999999845	888.0000000000051	2347.333333333335	673.6666666666673	0	0	0	0
hyloniscus_main_000813_t1	876	4049	+	2408.0000000000027	766.0000000000009	1438.3333333333333	460.6666666666658	1.0	0.0	1.0	0.0
hyloniscus_main_000814_t1	191	4237	+	3193.3333333333167	853.6666666666728	1086.6666666666647	290.33333333333337	0	0	0	0
hyloniscus_main_000815_t1	42	4085	+	3155.666666666651	888.3333333333377	2.0	1.0	0	0	0	0
hyloniscus_main_000816_t1	578	4621	+	3149.666666666655	894.3333333333388	315.3333333333333	116.66666666666663	0	0	0	0
hyloniscus_main_000818_t1	91	4128	+	3202.9999999999854	835.0000000000041	2352.6666666666715	614.3333333333325	1.0	0.0	1.0	0.0
hyloniscus_main_000819_t1	101	4138	+	3142.6666666666547	895.3333333333374	595.3333333333336	166.6666666666667	0	0	0	0
hyloniscus_main_000820_t1	162	4196	+	3145.9999999999845	889.0000000000051	206.6666666666666	57.33333333333335	0	0	0	0
hyloniscus_main_000821_t1	177	4152	+	3090.333333333324	884.6666666666713	1542.000000000004	431.9999999999981	1.0	0.0	0	0
hyloniscus_main_000823_t1	98	4129	+	3214.66666666665	817.3333333333375	915.6666666666641	239.33333333333397	1.0	2.0	1.0	2.0
hyloniscus_main_000825_t1	607	4209	+	2808.66666666666	794.3333333333364	128.0	33.99999999999999	0	0	0	0
hyloniscus_main_000826_t1	140	4162	+	3127.9999999999886	895.0000000000031	92.66666666666669	30.333333333333332	0	0	0	0
hyloniscus_main_000827_t1	39	4061	+	3235.999999999984	787.0000000000026	2398.000000000006	589.9999999999981	0	0	0	0
hyloniscus_main_000830_t1	306	4313	+	3092.999999999987	915.0000000000055	383.0000000000001	129.99999999999994	0.0	1.0	0	0
hyloniscus_main_000831_t1	386	4402	+	3071.666666666657	945.3333333333381	67.33333333333331	25.666666666666668	0	0	0	0
hyloniscus_main_000833_t1	77	4090	+	3107.666666666649	906.3333333333392	156.99999999999997	47.00000000000001	0	0	0	0
hyloniscus_main_000834_t1	2	4009	+	3146.6666666666492	861.3333333333383	632.6666666666665	171.33333333333343	1.0	13.0	0	0
hyloniscus_main_000835_t1	53	2470	+	1919.0000000000116	498.9999999999967	461.6666666666673	123.33333333333312	0	0	0	0
hyloniscus_main_000838_t1	139	4137	+	3040.666666666655	958.3333333333381	55.0	20.0	0	0	0	0
hyloniscus_main_000842_t1	188	4177	+	3140.6666666666497	849.3333333333388	3140.6666666666497	849.3333333333388	3.0	2.0	3.0	2.0
hyloniscus_main_000844_t1	583	4434	+	3009.6666666666565	842.3333333333366	141.33333333333334	35.666666666666664	1.0	0.0	0	0
hyloniscus_main_000845_t1	1069	4254	+	2417.000000000002	769.0000000000016	1125.9999999999995	343.9999999999995	0.0	4.0	0.0	4.0
hyloniscus_main_000847_t1	45	4019	+	3206.333333333312	768.6666666666713	384.6666666666669	86.33333333333327	0	0	0	0
hyloniscus_main_000848_t1	499	4401	+	3064.6666666666474	838.3333333333408	134.66666666666669	45.333333333333336	0	0	0	0
hyloniscus_main_000849_t1	93	4064	+	3139.999999999987	832.000000000004	480.666666666667	131.33333333333326	0	0	0	0
hyloniscus_main_000851_t1	168	4079	+	3025.3333333333235	886.6666666666711	160.66666666666669	49.33333333333335	0	0	0	0
hyloniscus_main_000853_t1	301	4269	+	3129.3333333333217	839.6666666666704	1375.333333333335	367.66666666666606	4.0	29.0	4.0	29.0
hyloniscus_main_000855_t1	314	4282	+	3162.999999999986	806.0000000000035	563.6666666666666	135.33333333333331	1.0	0.0	0	0
hyloniscus_main_000856_t1	255	4223	+	3082.666666666656	886.3333333333366	89.6666666666667	30.33333333333333	0	0	0	0
hyloniscus_main_000857_t1	158	3891	+	2971.6666666666506	760.3333333333375	1000.6666666666646	253.33333333333385	1.0	0.0	0	0
hyloniscus_main_000858_t1	484	4446	+	3079.6666666666524	883.333333333337	768.666666666666	209.33333333333363	0	0	0	0
hyloniscus_main_000859_t1	211	4173	+	3099.3333333333253	863.6666666666708	280.6666666666665	79.33333333333333	0	0	0	0
hyloniscus_main_000860_t1	10	3969	+	3155.6666666666483	804.3333333333381	1334.6666666666672	333.3333333333332	4.0	1.0	4.0	1.0
hyloniscus_main_000862_t1	91	4050	+	3119.3333333333208	840.6666666666711	3119.3333333333208	840.6666666666711	12.0	48.0	12.0	48.0
hyloniscus_main_000865_t1	75	4028	+	3108.33333333332	845.6666666666711	665.9999999999993	159.0000000000001	0	0	0	0
hyloniscus_main_000866_t1	62	4016	+	3103.6666666666606	850.3333333333351	291.33333333333326	107.66666666666663	0	0	0	0
hyloniscus_main_000869_t1	98	4042	+	3087.3333333333244	857.6666666666703	61.66666666666665	13.333333333333336	0	0	0	0
hyloniscus_main_000870_t1	159	4103	+	3114.999999999988	830.0000000000043	2775.9999999999977	740.0000000000015	9.0	22.0	0	0
hyloniscus_main_000871_t1	146	4000	+	2985.9999999999927	869.0000000000044	2385.333333333337	704.6666666666677	3.0	53.0	0	0
hyloniscus_main_000872_t1	318	4043	+	2902.6666666666583	823.333333333339	55.66666666666666	19.333333333333332	0	0	0	0
hyloniscus_main_000873_t1	73	4014	+	3104.333333333314	837.6666666666727	94.66666666666667	25.33333333333333	0	0	0	0
hyloniscus_main_000874_t1	307	4248	+	3056.9999999999845	885.0000000000058	1694.6666666666733	486.3333333333312	1.0	4.0	1.0	4.0
hyloniscus_main_000875_t1	366	4304	+	3074.9999999999905	864.0000000000047	291.00000000000006	89.99999999999997	0	0	0	0
hyloniscus_main_000876_t1	249	4187	+	3082.6666666666592	856.3333333333362	51.333333333333336	14.666666666666666	0	0	0	0
hyloniscus_main_000878_t1	144	4079	+	3101.666666666651	834.3333333333377	1709.6666666666727	477.33333333333184	0	0	0	0
hyloniscus_main_000879_t1	100	4032	+	3079.999999999982	853.0000000000056	297.99999999999994	89.0	0	0	0	0
hyloniscus_main_000880_t1	130	3159	+	2459.66666666667	570.3333333333316	66.0	15.0	0	0	0	0
hyloniscus_main_000881_t1	114	4043	+	3132.333333333308	797.6666666666741	46.99999999999999	13.000000000000002	0	0	0	0
hyloniscus_main_000882_t1	41	3967	+	2976.9999999999827	950.0000000000065	101.66666666666669	33.33333333333333	0	0	0	0
hyloniscus_main_000884_t1	116	4039	+	3066.666666666648	857.3333333333412	182.3333333333333	54.66666666666667	0	0	0	0
hyloniscus_main_000885_t1	80	4000	+	3075.666666666658	845.3333333333366	170.66666666666666	48.33333333333335	0	0	0	0
hyloniscus_main_000891_t1	165	4073	+	3046.9999999999877	862.0000000000042	3046.9999999999877	862.0000000000042	16.0	24.0	16.0	24.0
hyloniscus_main_000892_t1	62	3967	+	3055.9999999999864	850.0000000000056	1952.0000000000089	525.9999999999981	0	0	0	0
hyloniscus_main_000895_t1	161	4015	+	2973.333333333324	881.6666666666706	80.66666666666667	24.33333333333333	0.0	1.0	0	0
hyloniscus_main_000899_t1	38	3928	+	3081.3333333333117	809.6666666666736	842.6666666666648	213.33333333333383	0	0	0	0
hyloniscus_main_000901_t1	202	4092	+	3133.666666666661	757.3333333333337	337.66666666666686	73.33333333333337	0	0	0	0
hyloniscus_main_000902_t1	13	3894	+	3055.9999999999895	826.0000000000033	715.3333333333336	208.66666666666663	0	0	0	0
hyloniscus_main_000903_t1	21	3908	+	2948.999999999985	939.0000000000049	101.0	25.0	0	0	0	0
hyloniscus_main_000905_t1	305	4189	+	3054.3333333333226	830.6666666666702	3054.3333333333226	830.6666666666702	2.0	16.0	2.0	16.0
hyloniscus_main_000906_t1	69	3953	+	3086.3333333333208	798.6666666666705	0	0	0	0	0	0
hyloniscus_main_000907_t1	67	3948	+	3061.666666666658	820.333333333337	124.66666666666666	34.333333333333336	0	0	0	0
hyloniscus_main_000908_t1	92	1726	+	1274.0000000000005	360.9999999999993	159.0	41.99999999999999	0	0	0	0
hyloniscus_main_000912_t1	262	3888	+	2838.3333333333276	788.666666666669	2665.3333333333317	745.6666666666687	0	0	0	0
hyloniscus_main_000913_t1	214	3942	+	2906.3333333333244	822.6666666666699	130.00000000000003	35.0	0	0	0	0
hyloniscus_main_000914_t1	134	4000	+	2981.333333333328	885.6666666666683	196.3333333333333	70.66666666666669	0	0	0	0
hyloniscus_main_000916_t1	104	3970	+	3041.3333333333217	825.6666666666706	1322.6666666666679	372.3333333333327	4.0	1.0	0	0
hyloniscus_main_000919_t1	33	3887	+	2992.9999999999914	862.0000000000031	391.66666666666697	115.33333333333323	0	0	0	0
hyloniscus_main_000921_t1	220	4074	+	2999.33333333332	855.6666666666719	467.3333333333339	135.66666666666652	0	0	0	0
hyloniscus_main_000922_t1	256	4107	+	3085.9999999999814	766.0000000000049	140.33333333333334	36.666666666666664	0	0	0	0
hyloniscus_main_000923_t1	61	3912	+	3041.666666666661	810.3333333333347	1163.6666666666656	303.33333333333354	4.0	4.0	0	0
hyloniscus_main_000925_t1	65	3913	+	3052.3333333333176	796.6666666666719	80.99999999999999	21.0	0	0	0	0
hyloniscus_main_000926_t1	49	3894	+	3017.3333333333176	828.6666666666716	0	0	0	0	0	0
hyloniscus_main_000927_t1	135	3980	+	2962.6666666666597	883.333333333337	934.3333333333325	265.66666666666697	0	0	0	0
hyloniscus_main_000928_t1	208	4050	+	3015.3333333333194	827.6666666666714	456.66666666666725	113.33333333333316	0	0	0	0
hyloniscus_main_000930_t1	80	973	+	731.6666666666649	162.33333333333363	145.66666666666669	25.3333333333333	0	0	0	0
hyloniscus_main_000932_t1	476	4237	+	2921.9999999999845	840.0000000000049	65.66666666666666	21.33333333333333	0	0	0	0
hyloniscus_main_000934_t1	125	3958	+	3026.666666666647	807.3333333333392	798.9999999999997	203.00000000000003	0	0	0	0
hyloniscus_main_000935_t1	186	4016	+	3019.3333333333208	811.6666666666705	154.33333333333334	46.66666666666665	0	0	0	0
hyloniscus_main_000936_t1	172	3993	+	3016.3333333333144	805.6666666666721	670.6666666666661	181.33333333333357	0	0	0	0
hyloniscus_main_000937_t1	17	3835	+	3003.666666666656	815.3333333333364	2362.666666666669	634.3333333333334	1.0	0.0	1.0	0.0
hyloniscus_main_000941_t1	65	3883	+	2998.999999999998	820.0000000000007	78.66666666666669	20.333333333333325	0	0	0	0
hyloniscus_main_000942_t1	67	3864	+	2917.999999999994	880.0000000000028	179.66666666666657	51.333333333333364	0	0	0	0
hyloniscus_main_000943_t1	148	3954	+	3062.9999999999845	744.0000000000039	141.0	32.99999999999999	0	0	0	0
hyloniscus_main_000950_t1	322	3249	+	2247.0000000000027	681.0	23.666666666666664	9.333333333333332	0	0	0	0
hyloniscus_main_000951_t1	63	3860	+	2995.9999999999877	802.0000000000049	2974.666666666655	796.3333333333384	2.0	2.0	2.0	2.0
hyloniscus_main_000952_t1	236	4027	+	3045.6666666666506	746.3333333333371	2946.3333333333203	722.6666666666703	20.0	3.0	20.0	3.0
hyloniscus_main_000953_t1	308	4099	+	2910.9999999999905	881.0000000000047	412.00000000000034	130.9999999999999	0	0	0	0
hyloniscus_main_000955_t1	263	3835	+	2792.3333333333285	780.6666666666682	1406.3333333333344	408.6666666666658	0	0	0	0
hyloniscus_main_000958_t1	2	3787	+	2951.333333333322	834.6666666666706	543.0000000000003	159.0	0.0	2.0	0	0
hyloniscus_main_000959_t1	268	3999	+	2917.6666666666547	814.3333333333376	171.99999999999994	53.00000000000003	0	0	0	0
hyloniscus_main_000961_t1	770	4555	+	2934.6666666666597	851.3333333333368	93.33333333333334	29.66666666666666	0	0	0	0
hyloniscus_main_000963_t1	130	3909	+	3020.333333333318	759.666666666671	325.0000000000003	76.99999999999997	0	0	0	0
hyloniscus_main_000964_t1	117	3893	+	2982.333333333318	794.6666666666712	66.33333333333333	23.666666666666664	0	0	0	0
hyloniscus_main_000966_t1	162	3938	+	2979.999999999985	797.0000000000045	251.33333333333317	57.6666666666667	0	0	0	0
hyloniscus_main_000967_t1	31	3804	+	2985.6666666666565	788.3333333333364	101.33333333333334	27.66666666666666	0	0	0	0
hyloniscus_main_000970_t1	146	3913	+	2974.333333333322	793.6666666666696	2574.9999999999964	686.0000000000013	0	0	0	0
hyloniscus_main_000972_t1	158	3916	+	2952.6666666666465	806.3333333333406	100.33333333333336	25.66666666666666	0	0	0	0
hyloniscus_main_000973_t1	93	3848	+	2951.6666666666547	804.3333333333372	984.9999999999983	263.0000000000002	1.0	1.0	0	0
hyloniscus_main_000974_t1	101	3169	+	2395.666666666668	673.3333333333343	25.000000000000004	7.999999999999999	0	0	0	0
hyloniscus_main_000975_t1	122	3874	+	2993.6666666666497	759.3333333333385	2754.666666666656	710.3333333333371	4.0	1.0	4.0	1.0
hyloniscus_main_000976_t1	129	3881	+	2931.666666666657	821.3333333333375	1018.9999999999978	286.0000000000002	0	0	0	0
hyloniscus_main_000977_t1	44	3790	+	2996.9999999999854	750.0000000000032	2996.9999999999854	750.0000000000032	0	0	0	0
hyloniscus_main_000979_t1	174	3917	+	2956.9999999999873	787.0000000000038	903.6666666666647	233.33333333333388	0	0	0	0
hyloniscus_main_000980_t1	220	3894	+	2914.3333333333276	760.666666666669	0	0	0	0	0	0
hyloniscus_main_000982_t1	210	3950	+	2937.666666666657	803.3333333333364	71.66666666666667	21.333333333333332	0	0	0	0
hyloniscus_main_000984_t1	136	3606	+	2726.999999999992	744.0000000000028	137.66666666666669	42.333333333333336	0	0	0	0
hyloniscus_main_000985_t1	253	3987	+	2977.9999999999886	757.000000000003	2694.6666666666606	692.3333333333351	28.0	22.0	28.0	22.0
hyloniscus_main_000986_t1	91	3705	+	2817.333333333329	797.666666666669	0	0	0	0	0	0
hyloniscus_main_000987_t1	122	3856	+	2965.6666666666524	769.3333333333363	999.3333333333317	260.66666666666686	1.0	1.0	0	0
hyloniscus_main_000989_t1	178	3861	+	2888.3333333333217	795.6666666666711	2037.3333333333403	566.6666666666664	0	0	0	0
hyloniscus_main_000991_t1	259	3609	+	2575.6666666666624	775.333333333336	357.00000000000006	107.99999999999997	0	0	0	0
hyloniscus_main_000992_t1	74	3802	+	2985.333333333322	743.6666666666698	2279.333333333338	570.6666666666652	0	0	0	0
hyloniscus_main_000996_t1	667	4386	+	2895.6666666666597	824.3333333333372	716.3333333333325	207.66666666666697	0.0	1.0	0	0
hyloniscus_main_001001_t1	185	3901	+	2930.3333333333157	786.6666666666712	155.66666666666666	39.33333333333333	0	0	0	0
hyloniscus_main_001002_t1	121	3774	+	2856.999999999996	797.0000000000024	50.66666666666666	12.333333333333334	0	0	0	0
hyloniscus_main_001003_t1	214	3804	+	2867.9999999999905	723.0000000000023	168.3333333333333	41.66666666666668	0	0	0	0
hyloniscus_main_001005_t1	105	3812	+	2980.666666666654	727.3333333333363	2521.6666666666615	613.3333333333346	0	0	0	0
hyloniscus_main_001008_t1	166	3867	+	2932.333333333322	769.6666666666698	94.00000000000003	25.99999999999999	0	0	0	0
hyloniscus_main_001010_t1	613	4314	+	2859.6666666666606	842.3333333333367	339.0000000000003	98.99999999999989	0	0	0	0
hyloniscus_main_001012_t1	65	3718	+	2898.9999999999864	755.0000000000036	2827.333333333323	730.6666666666702	3.0	0.0	3.0	0.0
hyloniscus_main_001013_t1	210	3863	+	2852.666666666656	801.3333333333375	384.3333333333335	119.66666666666656	0	0	0	0
hyloniscus_main_001016_t1	67	3759	+	2876.333333333323	816.6666666666696	37.0	11.0	0	0	0	0
hyloniscus_main_001017_t1	464	4156	+	2928.3333333333276	764.6666666666681	126.00000000000001	36.0	0	0	0	0
hyloniscus_main_001018_t1	457	4032	+	2661.666666666664	914.3333333333364	318.6666666666667	110.3333333333333	0	0	0	0
hyloniscus_main_001021_t1	318	3842	+	2666.333333333329	858.6666666666703	62.33333333333333	21.666666666666668	0	0	0	0
hyloniscus_main_001022_t1	64	2205	+	1737.000000000005	404.99999999999915	255.99999999999983	56.000000000000036	0	0	0	0
hyloniscus_main_001023_t1	153	3836	+	2744.6666666666642	939.3333333333368	55.33333333333333	19.666666666666664	0	0	0	0
hyloniscus_main_001024_t1	258	3680	+	2637.333333333328	785.6666666666689	0	0	0	0	0	0
hyloniscus_main_001026_t1	427	4104	+	2899.6666666666533	778.3333333333377	1304.3333333333346	351.6666666666659	1.0	6.0	0	0
hyloniscus_main_001028_t1	593	3850	+	2581.333333333331	676.6666666666674	1856.6666666666722	471.3333333333318	1.0	4.0	1.0	4.0
hyloniscus_main_001030_t1	115	3780	+	2809.3333333333276	856.6666666666691	36.333333333333336	11.666666666666668	0	0	0	0
hyloniscus_main_001032_t1	63	3731	+	2815.999999999996	853.0000000000033	1332.0000000000005	425.999999999999	0	0	0	0
hyloniscus_main_001033_t1	725	4174	+	2655.999999999994	794.0000000000015	195.9999999999999	59.00000000000003	0	0	0	0
hyloniscus_main_001036_t1	183	3836	+	2835.6666666666556	818.3333333333367	527.3333333333338	156.66666666666666	0	0	0	0
hyloniscus_main_001037_t1	190	3852	+	2857.666666666663	805.3333333333364	0	0	0	0	0	0
hyloniscus_main_001039_t1	160	3633	+	2712.9999999999995	761.0000000000007	109.33333333333336	37.666666666666664	0	0	0	0
hyloniscus_main_001040_t1	242	3901	+	2886.999999999993	773.0000000000031	292.00000000000006	80.0	0	0	0	0
hyloniscus_main_001041_t1	426	4082	+	2864.999999999995	792.000000000002	39.333333333333336	8.666666666666664	0	0	0	0
hyloniscus_main_001044_t1	308	3895	+	2774.3333333333226	813.6666666666719	10.666666666666666	1.3333333333333333	0	0	0	0
hyloniscus_main_001045_t1	48	3701	+	2874.3333333333258	779.6666666666695	1245.333333333333	350.66666666666595	1.0	0.0	0	0
hyloniscus_main_001046_t1	102	3737	+	2863.333333333326	772.6666666666695	114.00000000000003	26.99999999999999	0	0	0	0
hyloniscus_main_001047_t1	320	3775	+	2685.999999999996	770.0000000000032	101.66666666666667	24.33333333333333	0	0	0	0
hyloniscus_main_001049_t1	365	4015	+	2920.666666666645	730.3333333333388	706.6666666666665	169.33333333333334	0	0	0	0
hyloniscus_main_001050_t1	477	4127	+	2859.9999999999873	791.0000000000042	50.99999999999999	15.000000000000002	0	0	0	0
hyloniscus_main_001051_t1	206	3853	+	2843.3333333333258	804.6666666666694	1308.3333333333348	386.6666666666658	4.0	2.0	4.0	2.0
hyloniscus_main_001052_t1	8	3655	+	2844.9999999999923	803.0000000000034	176.99999999999991	54.00000000000002	0	0	0	0
hyloniscus_main_001053_t1	107	3748	+	2847.3333333333294	794.6666666666691	2847.3333333333294	794.6666666666691	2.0	0.0	2.0	0.0
hyloniscus_main_001054_t1	104	3736	+	2842.333333333326	790.6666666666704	693.3333333333331	188.66666666666674	0	0	0	0
hyloniscus_main_001055_t1	148	3465	+	2610.6666666666624	707.3333333333356	223.66666666666652	61.33333333333338	0.0	1.0	0.0	1.0
hyloniscus_main_001056_t1	69	3701	+	2874.6666666666533	758.3333333333369	884.999999999998	222.00000000000048	0	0	0	0
hyloniscus_main_001058_t1	295	3927	+	2838.666666666662	794.3333333333348	461.66666666666686	129.33333333333331	0	0	0	0
hyloniscus_main_001059_t1	29	3577	+	2863.3333333333258	685.6666666666673	101.00000000000001	21.999999999999993	0	0	0	0
hyloniscus_main_001060_t1	83	3712	+	2861.333333333325	768.6666666666694	114.00000000000006	26.99999999999999	0	0	0	0
hyloniscus_main_001062_t1	96	3509	+	2676.999999999995	737.0000000000031	0	0	0	0	0	0
hyloniscus_main_001063_t1	479	4105	+	2870.999999999991	756.0000000000034	249.99999999999974	50.000000000000036	0	0	0	0
hyloniscus_main_001064_t1	365	3943	+	2832.333333333322	746.6666666666706	26.333333333333336	6.666666666666666	0	0	0	0
hyloniscus_main_001065_t1	65	3685	+	2870.9999999999927	750.0000000000022	72.66666666666666	14.333333333333337	0	0	0	0
hyloniscus_main_001067_t1	631	4248	+	2797.999999999991	820.0000000000042	20.333333333333332	6.666666666666666	0	0	0	0
hyloniscus_main_001069_t1	419	3655	+	2538.9999999999973	698.0000000000022	2410.3333333333353	664.6666666666682	0	0	0	0
hyloniscus_main_001074_t1	157	3762	+	2885.666666666652	720.3333333333374	1704.3333333333403	425.66666666666504	0.0	18.0	0.0	18.0
hyloniscus_main_001075_t1	284	3889	+	2829.9999999999945	776.0000000000028	77.66666666666666	21.333333333333332	0	0	0	0
hyloniscus_main_001077_t1	1059	3608	+	2014.3333333333428	535.666666666665	558.666666666667	152.33333333333334	0	0	0	0
hyloniscus_main_001078_t1	449	4051	+	2773.9999999999914	829.0000000000048	371.33333333333366	99.66666666666656	0	0	0	0
hyloniscus_main_001079_t1	210	3758	+	2754.6666666666642	794.3333333333351	265.9999999999998	73.00000000000003	0	0	0	0
hyloniscus_main_001082_t1	52	3651	+	2894.9999999999886	705.0000000000025	2886.6666666666556	704.3333333333359	0.0	1.0	0.0	1.0
hyloniscus_main_001086_t1	401	3982	+	2789.9999999999927	792.0000000000038	2.6666666666666665	0.3333333333333333	0	0	0	0
hyloniscus_main_001088_t1	217	3795	+	2811.333333333322	767.6666666666705	2540.9999999999955	687.0000000000024	0	0	0	0
hyloniscus_main_001089_t1	184	3705	+	2782.9999999999923	739.0000000000025	0	0	0	0	0	0
hyloniscus_main_001090_t1	105	3683	+	2841.9999999999905	737.0000000000027	74.66666666666667	15.333333333333332	0	0	0	0
hyloniscus_main_001092_t1	174	3749	+	2779.999999999997	796.0000000000026	1874.333333333339	546.6666666666656	0	0	0	0
hyloniscus_main_001093_t1	117	3692	+	2753.3333333333267	822.6666666666707	247.3333333333332	70.66666666666669	0	0	0	0
hyloniscus_main_001094_t1	87	3659	+	2813.999999999997	759.0000000000014	2660.9999999999986	717.0000000000009	0	0	0	0
hyloniscus_main_001095_t1	82	2526	+	1895.6666666666745	549.3333333333319	280.6666666666666	79.33333333333336	0	0	0	0
hyloniscus_main_001097_t1	452	3973	+	2759.6666666666647	762.3333333333348	6.666666666666667	2.333333333333333	0	0	0	0
hyloniscus_main_001098_t1	159	3725	+	2786.6666666666624	780.333333333336	2745.6666666666633	770.3333333333359	2.0	3.0	2.0	3.0
hyloniscus_main_001100_t1	68	3625	+	2827.333333333325	730.6666666666688	1397.6666666666692	366.33333333333263	1.0	0.0	1.0	0.0
hyloniscus_main_001101_t1	104	3658	+	2883.6666666666542	671.3333333333352	801.9999999999984	173.00000000000026	0	0	0	0
hyloniscus_main_001102_t1	79	3633	+	2810.6666666666592	744.3333333333356	155.33333333333337	42.666666666666664	0	0	0	0
hyloniscus_main_001106_t1	502	3978	+	2740.9999999999945	736.0000000000013	16.666666666666668	4.333333333333333	0	0	0	0
hyloniscus_main_001108_t1	27	3572	+	2825.333333333326	720.6666666666684	67.66666666666666	19.33333333333333	0	0	0	0
hyloniscus_main_001109_t1	155	3700	+	2829.33333333333	716.6666666666675	168.66666666666666	44.33333333333332	0	0	0	0
hyloniscus_main_001110_t1	15	3557	+	2741.6666666666592	801.3333333333369	731.3333333333328	219.66666666666708	0	0	0	0
hyloniscus_main_001111_t1	184	3723	+	2782.333333333327	757.6666666666692	2397.666666666668	653.3333333333343	0.0	1.0	0.0	1.0
hyloniscus_main_001112_t1	547	4083	+	2791.666666666655	745.3333333333378	315.33333333333326	80.6666666666667	0	0	0	0
hyloniscus_main_001113_t1	8	3544	+	2646.9999999999973	686.000000000001	86.00000000000001	19.000000000000004	0	0	0	0
hyloniscus_main_001115_t1	22	3552	+	2926.6666666666497	604.3333333333335	579.3333333333339	122.66666666666647	1.0	0.0	0	0
hyloniscus_main_001117_t1	34	3564	+	2749.6666666666624	781.3333333333361	0	0	0	0	0	0
hyloniscus_main_001121_t1	34	3561	+	2834.333333333328	693.6666666666679	46.33333333333333	10.666666666666666	0	0	0	0
hyloniscus_main_001123_t1	172	3696	+	2769.3333333333285	755.666666666669	162.99999999999994	44.000000000000014	0	0	0	0
hyloniscus_main_001125_t1	123	3644	+	2751.666666666663	770.3333333333353	109.00000000000003	28.999999999999993	1.0	1.0	0	0
hyloniscus_main_001126_t1	6	3524	+	2766.666666666659	752.3333333333361	489.00000000000057	119.99999999999987	2.0	4.0	0	0
hyloniscus_main_001127_t1	70	3588	+	2762.333333333324	756.6666666666696	906.3333333333312	257.66666666666714	0.0	3.0	0.0	3.0
hyloniscus_main_001129_t1	192	3473	+	2580.6666666666624	701.3333333333352	77.99999999999999	21.0	0	0	0	0
hyloniscus_main_001130_t1	170	3685	+	2727.999999999997	788.0000000000024	1177.9999999999986	340.00000000000017	0	0	0	0
hyloniscus_main_001132_t1	116	3628	+	2739.3333333333235	773.6666666666696	62.66666666666666	18.333333333333332	0	0	0	0
hyloniscus_main_001133_t1	558	3338	+	2183.6666666666715	597.3333333333336	14.0	4.0	0	0	0	0
hyloniscus_main_001134_t1	997	3549	+	1984.666666666677	568.3333333333312	69.33333333333333	20.66666666666667	0	0	0	0
hyloniscus_main_001135_t1	154	3660	+	2704.9999999999927	802.0000000000035	1548.3333333333371	476.6666666666654	4.0	27.0	4.0	27.0
hyloniscus_main_001138_t1	190	3693	+	2751.666666666658	752.3333333333378	22.0	5.0	0	0	0	0
hyloniscus_main_001141_t1	446	3145	+	2123.666666666674	576.3333333333333	207.33333333333323	59.6666666666667	0	0	0	0
hyloniscus_main_001143_t1	178	3675	+	2763.333333333325	734.6666666666698	1652.000000000005	453.99999999999835	0	0	0	0
hyloniscus_main_001144_t1	164	3661	+	2795.999999999993	702.000000000002	2795.999999999993	702.000000000002	0	0	0	0
hyloniscus_main_001145_t1	247	3744	+	2786.6666666666633	711.3333333333337	1563.6666666666706	404.333333333332	0	0	0	0
hyloniscus_main_001147_t1	7	3498	+	2806.6666666666547	685.3333333333367	2749.333333333323	670.6666666666692	0	0	0	0
hyloniscus_main_001148_t1	111	3602	+	2755.999999999993	736.0000000000026	236.6666666666665	69.33333333333336	0	0	0	0
hyloniscus_main_001150_t1	212	3700	+	2699.9999999999964	789.0000000000028	62.66666666666666	18.333333333333332	0	0	0	0
hyloniscus_main_001151_t1	224	3700	+	2710.333333333326	766.6666666666708	595.6666666666671	175.33333333333346	0	0	0	0
hyloniscus_main_001152_t1	153	3635	+	2701.333333333328	781.66666666667	39.0	15.0	0	0	0	0
hyloniscus_main_001153_t1	238	3687	+	2684.333333333331	765.6666666666703	157.33333333333334	49.66666666666668	0	0	0	0
hyloniscus_main_001155_t1	258	3737	+	2711.9999999999973	768.0000000000018	2708.999999999997	768.0000000000018	0.0	10.0	0.0	10.0
hyloniscus_main_001156_t1	88	3564	+	2733.999999999997	743.0000000000014	0	0	0	0	0	0
hyloniscus_main_001159_t1	153	3623	+	2788.999999999992	682.0000000000017	235.6666666666664	49.33333333333339	0	0	0	0
hyloniscus_main_001160_t1	104	3574	+	2723.9999999999986	747.0000000000007	2250.666666666675	620.3333333333318	0.0	1.0	0	0
hyloniscus_main_001161_t1	109	3570	+	2725.999999999996	736.0000000000017	1606.66666666667	427.33333333333235	0	0	0	0
hyloniscus_main_001162_t1	65	3340	+	2520.3333333333308	755.6666666666695	0	0	0	0	0	0
hyloniscus_main_001166_t1	117	3572	+	2709.66666666666	746.3333333333364	146.33333333333337	42.66666666666666	0	0	0	0
hyloniscus_main_001169_t1	2658	6107	+	2585.6666666666642	864.3333333333368	54.66666666666666	20.333333333333332	0	0	0	0
hyloniscus_main_001170_t1	1	284	-	206.33333333333331	75.66666666666667	206.33333333333331	75.66666666666667	0	0	0	0
hyloniscus_main_001171_t1	46	3492	+	2764.9999999999886	682.0000000000025	0	0	0	0	0	0
hyloniscus_main_001172_t1	3750	7190	+	2760.33333333333	680.666666666667	599.0000000000001	154.0	0	0	0	0
hyloniscus_main_001173_t1	54	3488	+	2657.6666666666615	777.3333333333368	661.3333333333333	184.66666666666683	0	0	0	0
hyloniscus_main_001174_t1	232	3666	+	2789.9999999999936	645.0000000000005	2789.9999999999936	645.0000000000005	0	0	0	0
hyloniscus_main_001175_t1	687	4121	+	2722.666666666656	712.3333333333363	101.66666666666664	33.333333333333336	0	0	0	0
hyloniscus_main_001176_t1	24	3455	+	2743.9999999999923	688.0000000000016	89.33333333333334	18.666666666666664	0	0	0	0
hyloniscus_main_001180_t1	199	3627	+	2698.999999999995	730.0000000000017	2698.999999999995	730.0000000000017	3.0	1.0	3.0	1.0
hyloniscus_main_001181_t1	508	3664	+	2436.666666666662	719.333333333336	14.333333333333332	3.666666666666667	0	0	0	0
hyloniscus_main_001182_t1	132	3551	+	2660.666666666662	759.3333333333364	118.6666666666667	34.333333333333314	0	0	0	0
hyloniscus_main_001184_t1	97	3513	+	2638.666666666662	778.3333333333376	192.33333333333326	56.66666666666671	0	0	0	0
hyloniscus_main_001186_t1	59	3472	+	2670.6666666666665	743.3333333333336	628.9999999999999	178.00000000000014	0	0	0	0
hyloniscus_main_001191_t1	69	3473	+	2643.666666666663	761.3333333333355	971.9999999999982	297.0000000000001	0	0	0	0
hyloniscus_main_001192_t1	341	3514	+	2489.3333333333326	684.6666666666679	2489.3333333333326	684.6666666666679	19.5	24.5	19.5	24.5
hyloniscus_main_001194_t1	108	3509	+	2664.9999999999986	737.0000000000028	323.33333333333337	96.6666666666666	1.0	0.0	0	0
hyloniscus_main_001195_t1	79	3456	+	2638.6666666666642	739.3333333333353	15.999999999999998	1.9999999999999998	0	0	0	0
hyloniscus_main_001198_t1	228	3548	+	2596.333333333332	724.6666666666682	126.6666666666667	32.33333333333333	0	0	0	0
hyloniscus_main_001199_t1	178	3576	+	2623.999999999996	775.000000000003	2467.666666666666	727.3333333333356	4.0	5.0	4.0	5.0
hyloniscus_main_001200_t1	44	3151	+	2428.3333333333353	679.6666666666667	109.00000000000003	34.999999999999986	0	0	0	0
hyloniscus_main_001201_t1	56	3439	+	2657.9999999999955	726.0000000000016	137.33333333333334	33.66666666666666	0	0	0	0
hyloniscus_main_001205_t1	139	3525	+	2616.6666666666633	770.3333333333351	965.6666666666646	267.3333333333337	1.0	0.0	1.0	0.0
hyloniscus_main_001207_t1	114	3494	+	2667.666666666663	713.3333333333351	101.33333333333336	24.66666666666666	0	0	0	0
hyloniscus_main_001208_t1	127	3498	+	2641.666666666663	730.3333333333353	326.3333333333333	99.66666666666664	0	0	0	0
hyloniscus_main_001210_t1	127	3507	+	2640.3333333333276	740.6666666666692	2640.3333333333276	740.6666666666692	0.0	1.0	0.0	1.0
hyloniscus_main_001211_t1	179	3556	+	2710.9999999999986	667.0	460.66666666666697	103.33333333333329	0	0	0	0
hyloniscus_main_001212_t1	297	3527	+	2570.6666666666633	660.3333333333345	2040.0000000000118	518.9999999999974	0.0	1.0	0.0	1.0
hyloniscus_main_001214_t1	74	3448	+	2666.6666666666656	708.333333333334	715.9999999999994	187.00000000000014	0	0	0	0
hyloniscus_main_001216_t1	136	3510	+	2655.9999999999986	719.0000000000025	0	0	0	0	0	0
hyloniscus_main_001217_t1	297	3668	+	2682.333333333329	689.6666666666686	53.33333333333333	12.666666666666668	0	0	0	0
hyloniscus_main_001223_t1	1782	5150	+	2730.33333333333	638.6666666666665	719.3333333333321	159.66666666666686	4.0	3.0	0	0
hyloniscus_main_001224_t1	116	3481	+	2651.6666666666624	714.3333333333356	2636.6666666666624	711.3333333333356	0	0	0	0
hyloniscus_main_001225_t1	156	3521	+	2643.666666666658	722.3333333333378	105.33333333333336	26.66666666666666	0	0	0	0
hyloniscus_main_001226_t1	457	3822	+	2653.333333333328	712.6666666666689	435.33333333333354	122.66666666666661	0	0	0	0
hyloniscus_main_001228_t1	113	3469	+	2613.9999999999955	743.000000000003	0	0	0	0	0	0
hyloniscus_main_001229_t1	59	3418	+	2604.333333333328	755.6666666666691	1082.6666666666656	309.333333333333	0	0	0	0
hyloniscus_main_001232_t1	191	3550	+	2678.6666666666615	681.3333333333347	73.66666666666667	22.33333333333333	0	0	0	0
hyloniscus_main_001233_t1	54	3410	+	2628.666666666662	728.3333333333355	529.3333333333338	142.66666666666657	0	0	0	0
hyloniscus_main_001234_t1	310	3666	+	2591.666666666662	765.3333333333361	226.66666666666657	79.33333333333334	0	0	0	0
hyloniscus_main_001235_t1	122	3478	+	2544.666666666662	812.3333333333384	272.9999999999999	93.0	0	0	0	0
hyloniscus_main_001237_t1	20	3373	+	2606.6666666666647	747.3333333333345	344.0000000000001	99.99999999999996	3.0	0.0	3.0	0.0
hyloniscus_main_001240_t1	182	2503	+	1853.0000000000105	468.999999999997	191.99999999999997	51.00000000000001	0	0	0	0
hyloniscus_main_001241_t1	81	3431	+	2675.9999999999973	675.0000000000006	379.3333333333333	100.66666666666666	0	0	0	0
hyloniscus_main_001242_t1	393	3494	+	2463.6666666666683	638.3333333333335	1073.9999999999975	300.0000000000002	1.0	0.0	0	0
hyloniscus_main_001244_t1	1038	4355	+	2612.6666666666656	705.3333333333346	28.333333333333336	7.666666666666666	0	0	0	0
hyloniscus_main_001245_t1	197	3499	+	2639.3333333333235	663.6666666666696	415.33333333333377	94.6666666666666	0	0	0	0
hyloniscus_main_001246_t1	220	3561	+	2576.3333333333308	765.6666666666695	184.6666666666667	55.33333333333332	0	0	0	0
hyloniscus_main_001247_t1	904	4242	+	2725.333333333326	613.6666666666662	842.6666666666655	180.33333333333346	0	0	0	0
hyloniscus_main_001248_t1	561	3896	+	2568.333333333326	767.6666666666707	3.0	0.0	0	0	0	0
hyloniscus_main_001249_t1	57	3377	+	2555.333333333329	765.6666666666677	316.33333333333337	100.66666666666656	0	0	0	0
hyloniscus_main_001251_t1	136	3468	+	2684.6666666666656	648.3333333333322	48.99999999999999	11.000000000000002	0	0	0	0
hyloniscus_main_001252_t1	42	3371	+	2644.999999999995	685.0000000000017	209.66666666666654	48.33333333333336	0	0	0	0
hyloniscus_main_001254_t1	497	3826	+	2644.6666666666642	685.3333333333343	1189.6666666666667	307.33333333333314	0	0	0	0
hyloniscus_main_001255_t1	13	3339	+	2685.6666666666597	641.3333333333339	722.3333333333323	171.66666666666688	0	0	0	0
hyloniscus_main_001256_t1	37	3360	+	2630.999999999993	693.0000000000026	568.3333333333336	148.66666666666663	0	0	0	0
hyloniscus_main_001257_t1	216	3539	+	2573.666666666664	750.3333333333366	126.66666666666674	29.333333333333314	0	0	0	0
hyloniscus_main_001259_t1	188	3418	+	2587.9999999999977	643.0	770.3333333333319	183.66666666666697	0	0	0	0
hyloniscus_main_001264_t1	148	3462	+	2652.9999999999986	662.0000000000003	1402.0000000000018	334.9999999999998	12.0	6.0	0	0
hyloniscus_main_001265_t1	176	3472	+	2559.666666666665	737.3333333333359	77.66666666666667	18.333333333333336	0	0	0	0
hyloniscus_main_001266_t1	68	3379	+	2628.6666666666633	683.3333333333353	45.99999999999999	11.0	0	0	0	0
hyloniscus_main_001270_t1	416	3727	+	2664.999999999995	647.0000000000008	2033.3333333333444	489.6666666666641	0	0	0	0
hyloniscus_main_001272_t1	127	3345	+	2539.6666666666624	679.3333333333358	2504.333333333331	672.6666666666689	2.0	21.0	2.0	21.0
hyloniscus_main_001273_t1	123	3431	+	2531.333333333333	777.6666666666696	1129.6666666666663	373.33333333333314	5.0	0.0	0	0
hyloniscus_main_001274_t1	66	3374	+	2569.6666666666633	739.3333333333354	7.666666666666666	1.3333333333333333	0	0	0	0
hyloniscus_main_001275_t1	848	4009	+	2324.000000000003	838.0000000000038	662.3333333333333	246.66666666666694	0	0	0	0
hyloniscus_main_001276_t1	84	3386	+	2621.333333333331	681.6666666666672	556.0000000000005	136.99999999999997	0	0	0	0
hyloniscus_main_001277_t1	318	3602	+	2578.666666666664	706.3333333333352	158.0	46.00000000000001	0	0	0	0
hyloniscus_main_001278_t1	64	3360	+	2667.3333333333285	629.6666666666667	2667.3333333333285	629.6666666666667	0	0	0	0
hyloniscus_main_001281_t1	128	3424	+	2646.666666666661	650.3333333333338	52.33333333333333	16.666666666666668	0	0	0	0
hyloniscus_main_001283_t1	228	3518	+	2609.6666666666633	681.3333333333348	798.3333333333323	206.66666666666697	0	0	0	0
hyloniscus_main_001285_t1	527	3817	+	2543.333333333332	747.6666666666683	113.6666666666667	30.333333333333318	0	0	0	0
hyloniscus_main_001286_t1	8525	11689	+	2507.666666666664	657.3333333333353	201.33333333333326	44.66666666666668	0	0	0	0
hyloniscus_main_001288_t1	66	3350	+	2653.333333333326	631.6666666666683	2618.999999999994	624.0000000000014	0	0	0	0
hyloniscus_main_001289_t1	105	3389	+	2585.3333333333294	699.6666666666687	2585.3333333333294	699.6666666666687	0	0	0	0
hyloniscus_main_001293_t1	676	3957	+	2552.999999999999	729.0000000000022	0	0	0	0	0	0
hyloniscus_main_001294_t1	166	3435	+	2564.33333333333	705.6666666666691	0	0	0	0	0	0
hyloniscus_main_001295_t1	23	3304	+	2628.6666666666642	653.3333333333336	1076.6666666666654	258.3333333333338	0	0	0	0
hyloniscus_main_001296_t1	237	3452	+	2504.9999999999945	711.0000000000032	185.0	52.00000000000003	0	0	0	0
hyloniscus_main_001297_t1	3241	6522	+	2650.666666666663	631.333333333333	359.3333333333335	87.66666666666663	0	0	0	0
hyloniscus_main_001300_t1	88	3363	+	2589.6666666666674	686.3333333333346	236.99999999999997	66.00000000000001	0	0	0	0
hyloniscus_main_001301_t1	35	3310	+	2601.666666666665	674.3333333333345	612.6666666666667	158.33333333333331	0.0	1.0	0	0
hyloniscus_main_001302_t1	41	3313	+	2577.999999999997	695.0000000000024	206.99999999999997	63.000000000000014	1.0	0.0	1.0	0.0
hyloniscus_main_001303_t1	23	3262	+	2563.333333333327	676.6666666666687	650.6666666666665	168.33333333333346	0	0	0	0
hyloniscus_main_001304_t1	222	3491	+	2541.0	729.0000000000019	141.66666666666666	44.33333333333335	0	0	0	0
hyloniscus_main_001306_t1	153	3419	+	2494.6666666666665	772.3333333333361	43.00000000000001	13.999999999999998	0	0	0	0
hyloniscus_main_001307_t1	116	3382	+	2615.6666666666674	651.333333333333	751.3333333333322	190.66666666666697	0	0	0	0
hyloniscus_main_001308_t1	186	3452	+	2557.3333333333285	709.6666666666689	971.6666666666642	249.33333333333394	5.0	8.0	5.0	8.0
hyloniscus_main_001309_t1	165	3431	+	2595.666666666658	671.3333333333361	1397.66666666667	378.33333333333184	0	0	0	0
hyloniscus_main_001311_t1	210	3473	+	2563.9999999999986	700.0000000000011	692.6666666666662	189.33333333333343	0	0	0	0
hyloniscus_main_001314_t1	403	3663	+	2567.999999999992	693.0000000000027	1611.000000000007	419.99999999999795	0	0	0	0
hyloniscus_main_001315_t1	472	3732	+	2641.666666666665	619.3333333333323	779.3333333333322	189.6666666666669	0.0	2.0	0	0
hyloniscus_main_001316_t1	51	3290	+	2511.9999999999986	728.0000000000017	68.66666666666666	21.33333333333333	0	0	0	0
hyloniscus_main_001317_t1	142	3387	+	2569.3333333333267	676.6666666666695	245.66666666666657	66.33333333333336	0	0	0	0
hyloniscus_main_001318_t1	305	2956	+	2045.333333333342	606.6666666666665	275.6666666666666	87.33333333333331	0	0	0	0
hyloniscus_main_001320_t1	29	3286	+	2576.666666666663	681.3333333333351	1031.9999999999982	273.00000000000006	0	0	0	0
hyloniscus_main_001321_t1	950	3793	+	2177.0000000000055	667.0000000000002	0	0	0	0	0	0
hyloniscus_main_001322_t1	252	3509	+	2562.6666666666642	695.3333333333352	2562.6666666666642	695.3333333333352	3.0	1.0	3.0	1.0
hyloniscus_main_001323_t1	5	3259	+	2551.3333333333294	703.6666666666691	141.66666666666669	38.33333333333334	0	0	0	0
hyloniscus_main_001324_t1	313	3567	+	2523.6666666666683	731.3333333333342	519.3333333333337	143.66666666666663	0	0	0	0
hyloniscus_main_001325_t1	28	2628	+	2102.3333333333426	498.66666666666396	444.66666666666697	110.33333333333326	0	0	0	0
hyloniscus_main_001327_t1	60	3302	+	2551.999999999998	691.0000000000027	561.3333333333338	137.6666666666665	0	0	0	0
hyloniscus_main_001329_t1	143	3391	+	2576.999999999991	672.0000000000025	7.666666666666666	1.3333333333333333	0	0	0	0
hyloniscus_main_001330_t1	786	3248	+	1945.0000000000055	517.9999999999987	342.66666666666674	98.33333333333329	0	0	0	0
hyloniscus_main_001332_t1	130	3374	+	2551.666666666667	691.3333333333343	156.99999999999997	44.00000000000001	0	0	0	0
hyloniscus_main_001334_t1	180	3422	+	2528.333333333335	714.6666666666675	2528.333333333335	714.6666666666675	0	0	0	0
hyloniscus_main_001335_t1	493	3720	+	2511.6666666666624	716.3333333333343	106.66666666666667	28.33333333333333	0	0	0	0
hyloniscus_main_001337_t1	135	3374	+	2525.9999999999955	714.0000000000024	777.3333333333325	230.6666666666669	1.0	8.0	1.0	8.0
hyloniscus_main_001338_t1	67	3306	+	2556.6666666666633	683.3333333333352	40.66666666666667	10.333333333333332	0	0	0	0
hyloniscus_main_001339_t1	234	3473	+	2532.9999999999995	707.000000000001	259.6666666666665	61.33333333333337	0	0	0	0
hyloniscus_main_001341_t1	3457	6396	+	2255.666666666672	684.3333333333348	0	0	0	0	0	0
hyloniscus_main_001342_t1	124	3360	+	2558.333333333332	678.666666666668	478.6666666666672	130.33333333333317	0	0	0	0
hyloniscus_main_001346_t1	88	3318	+	2495.666666666668	735.3333333333361	2218.0000000000064	659.0000000000009	2.0	0.0	2.0	0.0
hyloniscus_main_001347_t1	1223	4453	+	2578.6666666666656	652.3333333333335	771.6666666666656	191.3333333333336	0	0	0	0
hyloniscus_main_001348_t1	281	3511	+	2500.6666666666656	730.3333333333356	0	0	0	0	0	0
hyloniscus_main_001349_t1	33	3260	+	2491.999999999998	736.0000000000022	2337.000000000002	693.0000000000015	0	0	0	0
hyloniscus_main_001351_t1	548	3775	+	2485.9999999999995	742.0000000000028	0	0	0	0	0	0
hyloniscus_main_001353_t1	181	3405	+	2552.333333333333	672.6666666666671	1323.000000000001	359.9999999999997	1.0	0.0	1.0	0.0
hyloniscus_main_001354_t1	123	3308	+	2468.999999999998	717.0000000000013	212.66666666666657	51.33333333333336	0	0	0	0
hyloniscus_main_001355_t1	171	3395	+	2554.666666666661	670.333333333335	192.3333333333333	56.66666666666668	3.0	1.0	3.0	1.0
hyloniscus_main_001358_t1	635	3220	+	2003.0000000000052	582.9999999999997	84.33333333333336	17.66666666666666	0	0	0	0
hyloniscus_main_001366_t1	153	3347	+	2500.6666666666665	694.3333333333345	264.33333333333314	65.66666666666671	0	0	0	0
hyloniscus_main_001367_t1	393	3341	+	2331.666666666671	617.3333333333329	9.999999999999998	1.9999999999999998	0	0	0	0
hyloniscus_main_001369_t1	324	3297	+	2336.666666666668	636.3333333333343	35.666666666666664	9.333333333333334	0	0	0	0
hyloniscus_main_001370_t1	74	3283	+	2566.3333333333303	643.6666666666673	1156.6666666666645	295.3333333333338	1.0	1.0	0	0
hyloniscus_main_001372_t1	79	3219	+	2463.333333333331	677.666666666668	464.3333333333334	129.66666666666666	0	0	0	0
hyloniscus_main_001373_t1	104	3310	+	2566.9999999999955	640.0000000000011	374.00000000000006	93.99999999999999	0	0	0	0
hyloniscus_main_001374_t1	531	3335	+	2251.0000000000064	553.999999999998	0	0	0	0	0	0
hyloniscus_main_001375_t1	1214	3676	+	1955.000000000005	507.99999999999864	268.99999999999983	70.00000000000004	0	0	0	0
hyloniscus_main_001376_t1	91	3243	+	2488.3333333333308	664.6666666666683	358.6666666666668	94.33333333333327	0	0	0	0
hyloniscus_main_001378_t1	101	3304	+	2491.333333333334	712.6666666666671	1187.3333333333328	342.6666666666666	0	0	0	0
hyloniscus_main_001379_t1	344	3052	+	2204.0000000000086	504.9999999999971	1642.3333333333385	364.6666666666664	0	0	0	0
hyloniscus_main_001380_t1	786	3353	+	1990.3333333333437	577.6666666666655	659.6666666666664	192.33333333333357	0	0	0	0
hyloniscus_main_001381_t1	1027	3264	+	1719.0000000000036	518.9999999999984	61.99999999999999	21.999999999999996	0	0	0	0
hyloniscus_main_001382_t1	61	3243	+	2500.9999999999986	682.0000000000015	1101.9999999999982	296.00000000000034	0	0	0	0
hyloniscus_main_001383_t1	338	3529	+	2506.666666666664	685.3333333333362	456.6666666666671	119.33333333333319	0	0	0	0
hyloniscus_main_001385_t1	201	3389	+	2548.33333333333	640.6666666666683	546.6666666666672	110.33333333333306	0	0	0	0
hyloniscus_main_001388_t1	257	3442	+	2489.3333333333358	696.6666666666677	0	0	0	0	0	0
hyloniscus_main_001389_t1	963	3935	+	2315.3333333333353	657.6666666666677	69.33333333333333	17.666666666666668	0	0	0	0
hyloniscus_main_001394_t1	40	3222	+	2501.3333333333317	681.6666666666684	324.3333333333333	92.66666666666664	0	0	0	0
hyloniscus_main_001395_t1	477	3659	+	2454.6666666666697	728.3333333333343	139.33333333333337	43.666666666666664	0	0	0	0
hyloniscus_main_001401_t1	22	3192	+	2485.3333333333344	685.6666666666683	0	0	0	0	0	0
hyloniscus_main_001402_t1	104	3274	+	2465.3333333333308	705.6666666666689	800.3333333333322	222.66666666666714	9.0	13.0	9.0	13.0
hyloniscus_main_001403_t1	595	3765	+	2459.3333333333285	711.6666666666692	1499.0000000000032	450.99999999999886	0	0	0	0
hyloniscus_main_001404_t1	64	3234	+	2574.999999999994	596.0	92.66666666666667	18.33333333333333	0	0	0	0
hyloniscus_main_001407_t1	184	3348	+	2494.3333333333317	670.6666666666684	1255.6666666666672	331.33333333333303	4.0	4.0	0	0
hyloniscus_main_001408_t1	147	3311	+	2521.3333333333335	643.6666666666669	127.66666666666674	28.33333333333332	0	0	0	0
hyloniscus_main_001409_t1	20	3181	+	2412.0000000000005	750.0000000000023	190.99999999999994	58.00000000000002	0	0	0	0
hyloniscus_main_001410_t1	99	3260	+	2468.6666666666683	693.333333333334	2351.6666666666706	657.3333333333335	3.0	2.0	0	0
hyloniscus_main_001412_t1	407	3568	+	2427.000000000001	735.0000000000018	0	0	0	0	0	0
hyloniscus_main_001413_t1	215	3304	+	2431.666666666666	658.3333333333351	57.0	18.0	0	0	0	0
hyloniscus_main_001415_t1	107	3265	+	2489.6666666666656	669.3333333333348	107.33333333333339	24.666666666666654	0	0	0	0
hyloniscus_main_001416_t1	261	3416	+	2534.333333333331	621.6666666666669	56.99999999999999	12.0	0	0	0	0
hyloniscus_main_001417_t1	244	3390	+	2551.333333333332	595.6666666666662	2026.6666666666767	478.33333333333115	1.0	0.0	0	0
hyloniscus_main_001419_t1	92	3247	+	2506.3333333333303	649.666666666668	31.33333333333334	7.666666666666665	0	0	0	0
hyloniscus_main_001420_t1	372	3527	+	2469.9999999999995	686.0000000000015	109.00000000000003	31.999999999999993	0	0	0	0
hyloniscus_main_001421_t1	83	3236	+	2479.333333333328	673.6666666666684	406.0000000000002	115.99999999999994	0	0	0	0
hyloniscus_main_001422_t1	127	3279	+	2505.6666666666665	647.3333333333335	554.3333333333335	156.66666666666674	0	0	0	0
hyloniscus_main_001424_t1	84	3131	+	2417.3333333333358	630.6666666666661	1168.9999999999995	316.0	0	0	0	0
hyloniscus_main_001425_t1	743	3895	+	2490.6666666666665	662.3333333333342	102.33333333333333	20.66666666666667	0	0	0	0
hyloniscus_main_001426_t1	302	3454	+	2459.9999999999995	693.0000000000011	89.33333333333336	24.666666666666664	0	0	0	0
hyloniscus_main_001428_t1	196	3345	+	2458.999999999997	691.0000000000031	982.333333333332	280.6666666666668	0	0	0	0
hyloniscus_main_001430_t1	82	3228	+	2520.666666666665	626.3333333333336	322.3333333333333	82.66666666666666	0	0	0	0
hyloniscus_main_001431_t1	247	3315	+	2387.3333333333353	681.6666666666672	0	0	0	0	0	0
hyloniscus_main_001436_t1	73	3210	+	2513.9999999999973	624.0000000000003	672.0	171.0	0	0	0	0
hyloniscus_main_001438_t1	215	3205	+	2362.3333333333376	625.6666666666669	987.333333333332	272.66666666666686	0	0	0	0
hyloniscus_main_001441_t1	157	3282	+	2430.3333333333353	695.6666666666672	208.99999999999986	52.000000000000036	0	0	0	0
hyloniscus_main_001442_t1	21	1946	+	1492.0000000000027	433.9999999999989	568.6666666666671	178.3333333333334	0	0	0	0
hyloniscus_main_001443_t1	5	3124	+	2431.0000000000014	689.0000000000006	6.333333333333334	2.6666666666666665	0	0	0	0
hyloniscus_main_001445_t1	174	3293	+	2424.3333333333326	695.6666666666689	295.33333333333326	82.66666666666664	0	0	0	0
hyloniscus_main_001447_t1	105	3212	+	2463.6666666666674	644.3333333333339	666.3333333333331	173.66666666666677	0	0	0	0
hyloniscus_main_001448_t1	147	3263	+	2456.333333333334	660.6666666666671	1997.6666666666733	543.3333333333326	1.0	1.0	1.0	1.0
hyloniscus_main_001450_t1	92	2578	+	1997.6666666666745	489.3333333333314	92.33333333333337	21.666666666666657	0	0	0	0
hyloniscus_main_001451_t1	96	3209	+	2421.6666666666647	692.3333333333348	32.66666666666667	6.333333333333332	0	0	0	0
hyloniscus_main_001452_t1	140	3214	+	2391.000000000006	684.0000000000001	15.333333333333332	2.666666666666667	0	0	0	0
hyloniscus_main_001454_t1	139	3171	+	2433.333333333336	599.6666666666653	178.99999999999986	46.000000000000036	0	0	0	0
hyloniscus_main_001455_t1	66	3176	+	2381.333333333337	729.6666666666692	47.33333333333332	12.666666666666668	0	0	0	0
hyloniscus_main_001456_t1	409	3519	+	2414.666666666667	696.3333333333342	461.6666666666671	135.33333333333331	0	0	0	0
hyloniscus_main_001457_t1	34	3144	+	2393.333333333332	717.6666666666688	2.6666666666666665	0.3333333333333333	0	0	0	0
hyloniscus_main_001458_t1	33	2621	+	2034.666666666678	554.3333333333323	211.3333333333333	58.666666666666686	0	0	0	0
hyloniscus_main_001461_t1	532	3108	+	1996.333333333341	580.6666666666661	0	0	0	0	0	0
hyloniscus_main_001462_t1	5	3109	+	2426.9999999999973	678.000000000001	170.33333333333326	54.66666666666668	0	0	0	0
hyloniscus_main_001465_t1	149	3253	+	2345.3333333333335	759.6666666666705	799.333333333332	241.6666666666672	0	0	0	0
hyloniscus_main_001467_t1	150	3254	+	2396.0	709.0000000000011	721.6666666666664	208.33333333333343	0	0	0	0
hyloniscus_main_001470_t1	55	3156	+	2440.3333333333317	661.6666666666673	37.666666666666664	7.333333333333332	0	0	0	0
hyloniscus_main_001472_t1	143	3241	+	2445.000000000002	654.0000000000007	2172.333333333339	575.6666666666652	2.0	1.0	2.0	1.0
hyloniscus_main_001474_t1	163	3258	+	2387.666666666661	708.3333333333362	287.6666666666666	90.33333333333333	0	0	0	0
hyloniscus_main_001478_t1	124	3218	+	2475.3333333333335	617.6666666666664	303.33333333333326	68.66666666666671	0	0	0	0
hyloniscus_main_001479_t1	150	3242	+	2401.666666666666	691.333333333335	1149.9999999999995	322.9999999999998	0	0	0	0
hyloniscus_main_001480_t1	512	3193	+	2137.333333333343	544.6666666666647	233.99999999999986	60.00000000000003	2.0	2.0	0	0
hyloniscus_main_001481_t1	119	3205	+	2451.000000000002	636.0000000000002	238.33333333333314	64.66666666666673	0	0	0	0
hyloniscus_main_001482_t1	196	3279	+	2430.3333333333326	653.6666666666671	111.66666666666669	26.333333333333325	0	0	0	0
hyloniscus_main_001483_t1	74	3157	+	2456.9999999999995	627.0000000000003	775.9999999999987	211.00000000000034	0	0	0	0
hyloniscus_main_001485_t1	44	3109	+	2443.3333333333317	622.6666666666671	2182.000000000003	550.9999999999997	1.0	1.0	1.0	1.0
hyloniscus_main_001486_t1	137	3217	+	2475.3333333333358	605.6666666666652	2090.3333333333453	501.6666666666635	6.0	5.0	6.0	5.0
hyloniscus_main_001487_t1	93	3170	+	2505.9999999999995	571.9999999999977	50.0	13.0	0	0	0	0
hyloniscus_main_001490_t1	355	2751	+	1869.3333333333392	527.6666666666656	3.666666666666667	2.333333333333333	0	0	0	0
hyloniscus_main_001491_t1	52	3123	+	2412.000000000002	660.0	335.0	84.99999999999999	0	0	0	0
hyloniscus_main_001493_t1	666	3737	+	2372.666666666668	699.3333333333346	107.33333333333334	30.666666666666664	0	0	0	0
hyloniscus_main_001494_t1	104	2935	+	2207.0000000000045	625.0	1148.3333333333317	324.6666666666666	1.0	0.0	0	0
hyloniscus_main_001497_t1	151	3213	+	2385.0000000000023	678.0000000000007	289.33333333333314	82.66666666666664	0	0	0	0
hyloniscus_main_001498_t1	165	3227	+	2423.3333333333303	639.6666666666683	191.3333333333333	48.66666666666668	0	0	0	0
hyloniscus_main_001500_t1	276	3335	+	2408.6666666666724	651.3333333333328	104.00000000000006	27.999999999999982	0	0	0	0
hyloniscus_main_001502_t1	316	3285	+	2299.000000000004	671.0000000000002	56.99999999999999	17.999999999999996	0	0	0	0
hyloniscus_main_001504_t1	119	3016	+	2287.6666666666674	610.3333333333342	27.0	5.999999999999999	1.0	0.0	1.0	0.0
hyloniscus_main_001505_t1	97	3147	+	2421.000000000002	630.0	1384.333333333333	361.6666666666667	0	0	0	0
hyloniscus_main_001507_t1	340	3390	+	2447.6666666666697	603.3333333333322	2447.6666666666697	603.3333333333322	2.0	1.0	2.0	1.0
hyloniscus_main_001510_t1	55	3102	+	2409.6666666666583	638.3333333333368	2409.6666666666583	638.3333333333368	1.0	0.0	1.0	0.0
hyloniscus_main_001511_t1	95	3139	+	2403.000000000005	641.9999999999993	1631.0000000000027	447.99999999999903	1.0	0.0	0	0
hyloniscus_main_001512_t1	232	2901	+	2118.666666666677	551.3333333333309	2.6666666666666665	0.3333333333333333	0	0	0	0
hyloniscus_main_001513_t1	113	1666	+	1213.6666666666667	340.333333333333	51.99999999999999	14.000000000000002	0	0	0	0
hyloniscus_main_001514_t1	65	3094	+	2396.0000000000005	634.0000000000003	272.99999999999994	66.00000000000001	0	0	0	0
hyloniscus_main_001515_t1	231	3272	+	2383.000000000002	659.0000000000008	139.66666666666666	37.333333333333336	0	0	0	0
hyloniscus_main_001516_t1	277	3213	+	2319.0000000000023	618.0000000000009	0	0	0	0	0	0
hyloniscus_main_001519_t1	24	3059	+	2400.6666666666674	635.3333333333339	10.333333333333332	1.6666666666666665	0	0	0	0
hyloniscus_main_001520_t1	433	3468	+	2405.666666666668	630.3333333333336	244.66666666666652	70.33333333333334	0	0	0	0
hyloniscus_main_001521_t1	130	3165	+	2396.000000000001	640.0000000000008	2396.000000000001	640.0000000000008	0	0	0	0
hyloniscus_main_001522_t1	73	3108	+	2330.333333333339	705.6666666666673	2330.333333333339	705.6666666666673	1.0	0.0	1.0	0.0
hyloniscus_main_001523_t1	163	3195	+	2344.3333333333353	688.6666666666684	2344.3333333333353	688.6666666666684	1.0	0.0	1.0	0.0
hyloniscus_main_001525_t1	189	3221	+	2407.333333333332	625.6666666666677	348.6666666666667	83.33333333333334	0	0	0	0
hyloniscus_main_001528_t1	67	3096	+	2377.6666666666665	652.3333333333346	0	0	0	0	0	0
hyloniscus_main_001529_t1	210	1478	+	950.666666666665	318.3333333333331	83.33333333333333	27.666666666666664	0	0	0	0
hyloniscus_main_001532_t1	143	3169	+	2378.0	649.0000000000015	159.6666666666667	53.333333333333336	0	0	0	0
hyloniscus_main_001535_t1	190	3210	+	2427.0000000000036	593.9999999999991	240.33333333333337	65.66666666666667	0	0	0	0
hyloniscus_main_001536_t1	172	3192	+	2376.9999999999964	644.0000000000044	299.33333333333314	63.666666666666735	0	0	0	0
hyloniscus_main_001537_t1	96	3116	+	2414.666666666668	606.3333333333335	1491.6666666666706	392.3333333333321	0	0	0	0
hyloniscus_main_001539_t1	309	3326	+	2340.3333333333358	677.6666666666678	684.6666666666661	197.3333333333335	0	0	0	0
hyloniscus_main_001541_t1	179	3196	+	2329.000000000003	689.0000000000017	658.333333333333	187.66666666666677	0.0	1.0	0.0	1.0
hyloniscus_main_001542_t1	12	3026	+	2391.6666666666674	623.3333333333338	477.0000000000004	116.99999999999989	0	0	0	0
hyloniscus_main_001543_t1	65	3079	+	2378.3333333333344	636.6666666666674	1024.6666666666636	274.33333333333377	0	0	0	0
hyloniscus_main_001544_t1	300	2966	+	2139.0000000000055	527.9999999999991	4.333333333333334	1.6666666666666665	0	0	0	0
hyloniscus_main_001546_t1	72	3083	+	2374.3333333333335	637.6666666666678	439.33333333333377	115.66666666666652	0	0	0	0
hyloniscus_main_001549_t1	1260	4268	+	2379.0000000000027	629.9999999999999	2323.6666666666706	613.3333333333328	1.0	0.0	1.0	0.0
hyloniscus_main_001552_t1	141	3035	+	2322.000000000004	572.9999999999982	0	0	0	0	0	0
hyloniscus_main_001554_t1	142	3147	+	2312.666666666665	693.3333333333345	2312.666666666665	693.3333333333345	6.5	0.5	6.5	0.5
hyloniscus_main_001556_t1	111	3029	+	2301.3333333333367	617.6666666666665	204.6666666666666	65.33333333333334	0	0	0	0
hyloniscus_main_001557_t1	57	3059	+	2390.333333333339	612.6666666666653	887.6666666666654	228.33333333333366	0	0	0	0
hyloniscus_main_001558_t1	64	3027	+	2322.666666666671	641.3333333333338	817.3333333333323	235.66666666666703	0	0	0	0
hyloniscus_main_001559_t1	126	3125	+	2338.000000000002	662.0000000000008	0	0	0	0	0	0
hyloniscus_main_001560_t1	316	3201	+	2284.000000000003	602.0000000000001	346.33333333333337	91.66666666666664	2.5	2.5	2.5	2.5
hyloniscus_main_001561_t1	140	3139	+	2375.000000000007	624.9999999999995	2372.000000000007	624.9999999999995	1.0	0.0	1.0	0.0
hyloniscus_main_001563_t1	161	3157	+	2366.0000000000005	631.0000000000007	670.3333333333328	172.66666666666686	0	0	0	0
hyloniscus_main_001565_t1	234	3068	+	2238.3333333333408	596.6666666666661	1894.0000000000095	499.99999999999704	2.0	13.0	0	0
hyloniscus_main_001567_t1	157	3123	+	2201.000000000001	766.0000000000008	645.6666666666666	230.3333333333334	0	0	0	0
hyloniscus_main_001568_t1	3147	4691	-	1198.3333333333326	346.666666666666	724.3333333333323	217.66666666666708	1.0	1.0	0	0
hyloniscus_main_001569_t1	39	3029	+	2351.666666666667	639.3333333333337	94.6666666666667	25.333333333333325	0	0	0	0
hyloniscus_main_001571_t1	487	3477	+	2346.3333333333353	644.6666666666677	2346.3333333333353	644.6666666666677	0	0	0	0
hyloniscus_main_001576_t1	159	3053	+	2279.666666666671	615.3333333333329	39.99999999999999	11.000000000000002	0	0	0	0
hyloniscus_main_001577_t1	156	3140	+	2375.0000000000014	610.0000000000001	87.33333333333333	23.666666666666664	0	0	0	0
hyloniscus_main_001579_t1	325	3309	+	2332.0000000000027	652.9999999999997	324.6666666666667	101.33333333333334	0	0	0	0
hyloniscus_main_001582_t1	450	3434	+	2321.666666666668	663.3333333333344	420.66666666666697	110.33333333333321	0.0	3.0	0.0	3.0
hyloniscus_main_001585_t1	360	3341	+	2367.000000000001	615.0000000000003	55.666666666666664	19.333333333333336	0	0	0	0
hyloniscus_main_001586_t1	43	2991	+	2306.6666666666674	642.3333333333338	481.33333333333354	142.66666666666666	2.0	4.0	2.0	4.0
hyloniscus_main_001587_t1	118	3081	+	2348.3333333333358	615.6666666666671	291.33333333333337	68.66666666666669	0	0	0	0
hyloniscus_main_001588_t1	183	3161	+	2439.333333333332	539.6666666666648	1275.3333333333346	287.6666666666667	0	0	0	0
hyloniscus_main_001589_t1	194	3172	+	2311.3333333333394	667.6666666666675	241.9999999999999	70.0	1.0	3.0	0	0
hyloniscus_main_001592_t1	720	3698	+	2309.6666666666674	669.3333333333358	343.66666666666674	94.33333333333333	0	0	0	0
hyloniscus_main_001597_t1	468	3236	+	2173.333333333337	595.6666666666667	1945.6666666666736	529.3333333333321	0	0	0	0
hyloniscus_main_001598_t1	254	3226	+	2382.3333333333344	590.6666666666664	632.0	144.9999999999999	6.0	2.0	6.0	2.0
hyloniscus_main_001601_t1	37	3003	+	2321.66666666667	645.3333333333338	5.0	1.0	0	0	0	0
hyloniscus_main_001602_t1	83	3046	+	2336.0000000000027	628.0000000000003	824.3333333333321	219.66666666666697	0	0	0	0
hyloniscus_main_001604_t1	111	3074	+	2287.666666666668	676.3333333333352	137.66666666666663	42.333333333333336	0	0	0	0
hyloniscus_main_001606_t1	168	3128	+	2319.333333333334	641.6666666666667	473.0000000000003	142.0000000000001	0	0	0	0
hyloniscus_main_001607_t1	29	2986	+	2326.0000000000005	632.0000000000011	81.33333333333334	20.666666666666668	0	0	0	0
hyloniscus_main_001612_t1	84	3035	+	2273.000000000002	679.0000000000001	1109.9999999999984	315.0000000000004	0	0	0	0
hyloniscus_main_001613_t1	153	3104	+	2302.6666666666706	649.3333333333347	1324.0000000000016	361.9999999999992	1.0	2.0	1.0	2.0
hyloniscus_main_001614_t1	92	3043	+	2295.3333333333344	656.6666666666698	0	0	0	0	0	0
hyloniscus_main_001615_t1	89	2962	+	2249.3333333333353	624.666666666668	365.3333333333332	105.66666666666669	0	0	0	0
hyloniscus_main_001617_t1	745	3623	+	2154.666666666669	722.333333333335	0	0	0	0	0	0
hyloniscus_main_001618_t1	3049	5718	-	2100.666666666674	569.3333333333329	0	0	0	0	0	0
hyloniscus_main_001619_t1	57	3002	+	2313.0000000000023	633.0000000000002	1359.000000000001	392.9999999999993	4.0	8.0	4.0	8.0
hyloniscus_main_001620_t1	171	3116	+	2332.6666666666706	613.3333333333325	2332.6666666666706	613.3333333333325	4.0	0.0	4.0	0.0
hyloniscus_main_001621_t1	105	3050	+	2310.3333333333326	635.6666666666667	210.66666666666654	56.33333333333336	0	0	0	0
hyloniscus_main_001623_t1	149	3091	+	2295.6666666666706	647.3333333333345	1155.999999999999	323.0	0.0	2.0	0	0
hyloniscus_main_001624_t1	199	3132	+	2360.333333333335	573.6666666666663	0	0	0	0	0	0
hyloniscus_main_001625_t1	41	2959	+	2292.000000000005	626.9999999999994	29.333333333333332	9.666666666666668	0	0	0	0
hyloniscus_main_001626_t1	302	3238	+	2259.3333333333376	677.6666666666671	1840.6666666666738	553.3333333333319	0	0	0	0
hyloniscus_main_001627_t1	200	3142	+	2302.666666666669	640.3333333333328	1300.0000000000014	364.9999999999996	0	0	0	0
hyloniscus_main_001628_t1	122	3061	+	2320.0000000000036	619.9999999999994	332.3333333333332	87.6666666666667	0	0	0	0
hyloniscus_main_001629_t1	380	3187	+	2174.000000000007	633.9999999999999	84.0	26.999999999999993	0	0	0	0
hyloniscus_main_001630_t1	85	2946	+	2187.333333333337	572.666666666666	97.66666666666669	16.333333333333336	0	0	0	0
hyloniscus_main_001631_t1	120	3026	+	2265.000000000003	642.000000000001	17.666666666666664	3.333333333333333	0	0	0	0
hyloniscus_main_001633_t1	237	3056	+	2205.3333333333376	614.6666666666673	169.66666666666669	52.33333333333333	0	0	0	0
hyloniscus_main_001634_t1	748	3201	+	1929.000000000006	524.9999999999992	592.6666666666671	166.3333333333333	0	0	0	0
hyloniscus_main_001636_t1	276	3212	+	2290.33333333334	646.6666666666663	246.99999999999977	65.00000000000004	0	0	0	0
hyloniscus_main_001637_t1	162	3098	+	2323.6666666666683	613.3333333333337	313.00000000000017	82.99999999999996	0	0	0	0
hyloniscus_main_001640_t1	353	3286	+	2350.3333333333376	583.6666666666657	191.99999999999997	50.99999999999999	0	0	0	0
hyloniscus_main_001643_t1	139	3069	+	2345.333333333339	585.6666666666652	281.3333333333332	78.66666666666664	3.0	1.0	0	0
hyloniscus_main_001644_t1	262	3192	+	2312.3333333333326	618.6666666666667	2312.3333333333326	618.6666666666667	0	0	0	0
hyloniscus_main_001646_t1	234	3161	+	2255.0000000000014	673.0000000000018	389.33333333333366	99.66666666666654	0	0	0	0
hyloniscus_main_001650_t1	107	3031	+	2377.666666666672	547.3333333333313	1500.0000000000032	332.9999999999999	0	0	0	0
hyloniscus_main_001651_t1	239	2980	+	2158.333333333336	583.6666666666664	79.33333333333331	19.666666666666668	0	0	0	0
hyloniscus_main_001652_t1	329	3253	+	2316.000000000003	608.9999999999997	2316.000000000003	608.9999999999997	0.0	1.0	0.0	1.0
hyloniscus_main_001654_t1	139	2952	+	2225.0000000000055	588.9999999999992	263.66666666666646	60.33333333333338	0	0	0	0
hyloniscus_main_001655_t1	120	3038	+	2308.6666666666706	610.3333333333325	2308.6666666666706	610.3333333333325	0	0	0	0
hyloniscus_main_001656_t1	65	2980	+	2308.333333333336	607.6666666666669	76.00000000000001	23.000000000000004	0	0	0	0
hyloniscus_main_001657_t1	53	2968	+	2317.0000000000036	598.9999999999998	242.33333333333314	69.66666666666671	0	0	0	0
hyloniscus_main_001658_t1	80	2995	+	2333.0000000000036	582.9999999999987	2333.0000000000036	582.9999999999987	0.0	1.0	0.0	1.0
hyloniscus_main_001659_t1	47	2962	+	2365.333333333336	550.6666666666649	214.66666666666657	49.33333333333335	0	0	0	0
hyloniscus_main_001661_t1	99	3011	+	2336.3333333333353	576.6666666666657	1069.999999999998	256.0000000000005	0	0	0	0
hyloniscus_main_001663_t1	83	2992	+	2276.333333333333	633.6666666666677	492.66666666666754	131.33333333333312	0	0	0	0
hyloniscus_main_001664_t1	25	2934	+	2333.666666666668	576.3333333333328	325.00000000000006	85.99999999999994	0	0	0	0
hyloniscus_main_001665_t1	390	2936	+	1997.6666666666742	549.3333333333326	1997.6666666666742	549.3333333333326	5.0	20.0	5.0	20.0
hyloniscus_main_001666_t1	14	2920	+	2272.333333333337	634.6666666666665	38.99999999999999	15.000000000000002	0	0	0	0
hyloniscus_main_001667_t1	12	2558	+	1979.3333333333412	528.6666666666647	404.3333333333335	117.66666666666661	0	0	0	0
hyloniscus_main_001668_t1	240	3143	+	2237.6666666666683	666.3333333333334	59.999999999999986	21.0	0	0	0	0
hyloniscus_main_001669_t1	10	2787	+	2141.333333333339	636.666666666666	7.666666666666667	4.333333333333333	0	0	0	0
hyloniscus_main_001672_t1	82	2982	+	2278.0000000000036	623.0000000000005	2171.0000000000064	594.9999999999997	6.0	0.0	6.0	0.0
hyloniscus_main_001673_t1	290	3187	+	2291.6666666666697	606.3333333333329	2144.6666666666742	564.333333333332	0	0	0	0
hyloniscus_main_001676_t1	726	3197	+	1934.3333333333408	537.6666666666661	735.3333333333318	206.66666666666703	0	0	0	0
hyloniscus_main_001677_t1	1088	3985	+	2260.3333333333358	637.6666666666667	703.9999999999993	190.00000000000023	0	0	0	0
hyloniscus_main_001679_t1	373	2967	+	2057.0000000000064	537.9999999999989	35.0	10.0	0	0	0	0
hyloniscus_main_001683_t1	271	3000	+	2128.0000000000073	602.0000000000005	0	0	0	0	0	0
hyloniscus_main_001685_t1	58	2949	+	2210.0000000000064	682.0000000000039	990.3333333333302	272.66666666666737	0	0	0	0
hyloniscus_main_001687_t1	43	2931	+	2274.6666666666706	614.3333333333329	483.66666666666697	122.33333333333324	0	0	0	0
hyloniscus_main_001688_t1	188	3070	+	2249.0000000000023	634.0000000000008	1077.6666666666652	320.3333333333329	0	0	0	0
hyloniscus_main_001689_t1	173	3040	+	2308.000000000004	559.9999999999981	1082.6666666666652	264.33333333333394	0	0	0	0
hyloniscus_main_001694_t1	178	3063	+	2318.000000000003	567.9999999999991	401.0000000000004	84.99999999999993	0	0	0	0
hyloniscus_main_001695_t1	407	3292	+	2276.333333333337	609.6666666666665	114.00000000000001	41.99999999999999	0	0	0	0
hyloniscus_main_001696_t1	72	2957	+	2249.6666666666692	636.3333333333337	2194.0000000000027	623.0000000000003	2.0	0.0	2.0	0.0
hyloniscus_main_001697_t1	27	2909	+	2257.0000000000023	626.0000000000007	17.333333333333332	3.666666666666667	0	0	0	0
hyloniscus_main_001699_t1	381	3161	+	2174.333333333337	606.6666666666662	2174.333333333337	606.6666666666662	0	0	0	0
hyloniscus_main_001701_t1	139	2916	+	2154.3333333333385	623.6666666666671	665.6666666666663	189.33333333333354	0	0	0	0
hyloniscus_main_001703_t1	101	2941	+	2235.000000000007	605.9999999999998	0	0	0	0	0	0
hyloniscus_main_001705_t1	1314	2597	+	1018.3333333333321	265.6666666666668	58.33333333333332	13.666666666666668	0	0	0	0
hyloniscus_main_001709_t1	235	3055	+	2165.000000000005	655.0000000000007	87.66666666666669	26.333333333333325	0	0	0	0
hyloniscus_main_001711_t1	119	2869	+	2192.6666666666715	558.3333333333327	2139.333333333337	545.6666666666661	0	0	0	0
hyloniscus_main_001712_t1	88	2955	+	2310.3333333333335	557.6666666666657	471.6666666666673	113.3333333333332	0	0	0	0
hyloniscus_main_001714_t1	187	3054	+	2276.0000000000014	592.0	1706.0000000000068	447.9999999999982	2.0	2.0	2.0	2.0
hyloniscus_main_001715_t1	76	2943	+	2246.6666666666724	621.3333333333328	1779.6666666666729	485.33333333333144	0	0	0	0
hyloniscus_main_001716_t1	541	3354	+	2183.0000000000027	631.0	0	0	0	0	0	0
hyloniscus_main_001717_t1	12	2876	+	2261.333333333335	603.6666666666666	189.99999999999991	50.00000000000004	0	0	0	0
hyloniscus_main_001718_t1	190	3045	+	2220.000000000004	636.0000000000009	263.6666666666666	72.33333333333334	0	0	0	0
hyloniscus_main_001720_t1	28	2853	+	2212.33333333334	613.6666666666661	234.6666666666666	65.33333333333334	0	0	0	0
hyloniscus_main_001721_t1	277	3138	+	2265.000000000006	596.9999999999987	875.6666666666653	225.33333333333368	0	0	0	0
hyloniscus_main_001723_t1	118	2979	+	2271.0000000000064	590.9999999999986	977.6666666666644	261.3333333333338	0	0	0	0
hyloniscus_main_001724_t1	157	3018	+	2228.6666666666692	633.3333333333353	412.66666666666714	109.33333333333319	0	0	0	0
hyloniscus_main_001725_t1	99	2957	+	2200.666666666673	658.3333333333343	4.0	2.0	0	0	0	0
hyloniscus_main_001726_t1	151	3009	+	2270.6666666666692	588.3333333333336	1994.6666666666758	519.3333333333313	0	0	0	0
hyloniscus_main_001728_t1	183	3041	+	2236.333333333339	622.6666666666663	199.99999999999991	67.00000000000003	0	0	0	0
hyloniscus_main_001729_t1	58	2850	+	2207.666666666672	585.3333333333327	63.66666666666666	23.333333333333332	0	0	0	0
hyloniscus_main_001730_t1	51	2909	+	2263.6666666666724	595.3333333333322	513.0000000000008	141.0	0	0	0	0
hyloniscus_main_001731_t1	72	2804	+	2183.000000000007	549.9999999999983	189.99999999999991	50.00000000000002	0	0	0	0
hyloniscus_main_001733_t1	38	2893	+	2284.3333333333367	559.6666666666656	248.33333333333317	54.6666666666667	0	0	0	0
hyloniscus_main_001735_t1	302	3028	+	2173.000000000011	553.9999999999976	192.33333333333326	50.66666666666669	0	0	0	0
hyloniscus_main_001736_t1	168	3023	+	2244.666666666671	611.3333333333322	476.3333333333337	129.66666666666657	0	0	0	0
hyloniscus_main_001737_t1	31	2886	+	2284.333333333339	571.6666666666656	572.3333333333338	150.66666666666654	0.0	2.0	0	0
hyloniscus_main_001738_t1	253	3105	+	2259.0000000000077	593.9999999999987	59.33333333333333	15.666666666666668	0	0	0	0
hyloniscus_main_001749_t1	334	3180	+	2271.3333333333403	575.6666666666649	2271.3333333333403	575.6666666666649	1.0	0.0	1.0	0.0
hyloniscus_main_001750_t1	253	3099	+	2218.666666666673	628.3333333333331	138.66666666666669	38.33333333333332	0	0	0	0
hyloniscus_main_001751_t1	3896	4825	+	723.6666666666662	206.3333333333335	0	0	0	0	0	0
hyloniscus_main_001752_t1	124	2967	+	2200.3333333333353	643.6666666666681	2200.3333333333353	643.6666666666681	0	0	0	0
hyloniscus_main_001753_t1	48	2891	+	2254.3333333333335	589.6666666666667	11.666666666666666	3.3333333333333335	0	0	0	0
hyloniscus_main_001754_t1	156	2999	+	2211.3333333333358	632.6666666666671	407.33333333333337	126.66666666666664	0	0	0	0
hyloniscus_main_001755_t1	255	3098	+	2195.6666666666692	648.3333333333351	1297.0000000000005	403.9999999999998	0	0	0	0
hyloniscus_main_001760_t1	357	3200	+	2317.6666666666715	526.3333333333308	2123.333333333342	483.66666666666384	1.0	0.0	1.0	0.0
hyloniscus_main_001761_t1	238	2547	+	1841.6666666666713	468.3333333333323	318.0000000000001	86.99999999999994	0	0	0	0
hyloniscus_main_001762_t1	560	3250	+	2046.6666666666754	644.3333333333329	37.0	13.999999999999998	0	0	0	0
hyloniscus_main_001763_t1	165	3008	+	2233.333333333337	610.666666666667	106.6666666666667	28.333333333333325	0	0	0	0
hyloniscus_main_001765_t1	111	2951	+	2169.3333333333403	671.66666666667	91.33333333333331	28.666666666666668	0	0	0	0
hyloniscus_main_001768_t1	385	3222	+	2190.333333333337	647.6666666666675	15.0	3.0	0	0	0	0
hyloniscus_main_001772_t1	179	2992	+	2227.000000000004	586.9999999999994	2144.6666666666715	567.3333333333327	0.0	1.0	0.0	1.0
hyloniscus_main_001775_t1	174	2564	+	1908.6666666666747	482.3333333333314	106.33333333333337	22.66666666666666	0	0	0	0
hyloniscus_main_001776_t1	359	3190	+	2242.6666666666733	589.3333333333322	2242.6666666666733	589.3333333333322	1.0	0.0	1.0	0.0
hyloniscus_main_001781_t1	93	2918	+	2296.6666666666692	529.3333333333316	98.33333333333334	27.666666666666664	0	0	0	0
hyloniscus_main_001783_t1	15	2837	+	2258.000000000007	564.9999999999981	125.6666666666667	33.333333333333314	0	0	0	0
hyloniscus_main_001784_t1	146	2926	+	2173.0000000000055	608.0	333.00000000000006	93.00000000000001	0	0	0	0
hyloniscus_main_001785_t1	218	2950	+	2118.0000000000064	615.0000000000007	379.66666666666663	106.33333333333331	0	0	0	0
hyloniscus_main_001786_t1	321	3140	+	2198.333333333339	621.6666666666665	1784.6666666666729	507.3333333333314	0	0	0	0
hyloniscus_main_001787_t1	522	2909	+	1904.3333333333399	483.66666666666464	605.6666666666666	144.3333333333333	0	0	0	0
hyloniscus_main_001788_t1	58	2874	+	2197.6666666666742	619.3333333333335	46.33333333333333	13.666666666666666	0	0	0	0
hyloniscus_main_001789_t1	29	2842	+	2278.000000000002	535.9999999999995	987.6666666666653	227.3333333333334	0	0	0	0
hyloniscus_main_001790_t1	79	2892	+	2202.666666666669	611.3333333333335	0	0	0	0	0	0
hyloniscus_main_001791_t1	735	3518	+	2150.3333333333367	633.666666666667	716.6666666666658	210.3333333333335	0	0	0	0
hyloniscus_main_001793_t1	465	3278	+	2225.0000000000055	588.9999999999997	90.00000000000001	20.999999999999996	0	0	0	0
hyloniscus_main_001795_t1	346	3120	+	2147.666666666671	627.333333333334	103.00000000000001	26.0	0	0	0	0
hyloniscus_main_001796_t1	67	2877	+	2163.666666666672	647.3333333333343	282.0	80.99999999999997	0	0	0	0
hyloniscus_main_001799_t1	60	2867	+	2207.333333333338	600.6666666666667	1441.333333333335	388.6666666666662	2.0	0.0	2.0	0.0
hyloniscus_main_001800_t1	19	2826	+	2180.0000000000027	628.0000000000008	900.6666666666656	275.3333333333335	0	0	0	0
hyloniscus_main_001802_t1	83	2869	+	2152.333333333338	634.6666666666678	2118.6666666666724	626.3333333333339	0	0	0	0
hyloniscus_main_001803_t1	270	3056	+	2173.0000000000073	613.9999999999993	39.333333333333336	8.666666666666664	0	0	0	0
hyloniscus_main_001805_t1	578	3379	+	2122.0000000000077	680.0000000000011	1060.6666666666652	355.3333333333329	9.0	19.0	0	0
hyloniscus_main_001807_t1	67	2868	+	2214.666666666672	587.3333333333334	2214.666666666672	587.3333333333334	0	0	0	0
hyloniscus_main_001809_t1	41	2839	+	2194.6666666666715	604.3333333333335	669.666666666667	185.33333333333326	0	0	0	0
hyloniscus_main_001810_t1	164	2938	+	2262.3333333333385	512.6666666666638	272.6666666666665	63.33333333333338	0	0	0	0
hyloniscus_main_001811_t1	231	3029	+	2228.000000000008	570.999999999998	843.999999999999	212.00000000000023	3.0	4.0	3.0	4.0
hyloniscus_main_001812_t1	122	2920	+	2198.666666666672	600.333333333333	623.3333333333333	165.6666666666667	0	0	0	0
hyloniscus_main_001813_t1	351	3149	+	2240.000000000008	558.999999999998	1899.3333333333408	467.6666666666648	0	0	0	0
hyloniscus_main_001815_t1	26	2818	+	2242.000000000008	550.9999999999975	62.99999999999999	15.000000000000002	0	0	0	0
hyloniscus_main_001816_t1	14	2791	+	2183.0000000000045	595.0	356.0000000000002	96.9999999999999	0	0	0	0
hyloniscus_main_001817_t1	69	2861	+	2164.3333333333394	628.666666666667	0	0	0	0	0	0
hyloniscus_main_001818_t1	1684	2103	+	306.6666666666667	113.33333333333331	130.33333333333337	49.66666666666667	0	0	0	0
hyloniscus_main_001820_t1	74	2866	+	2237.000000000005	555.9999999999989	444.33333333333377	113.66666666666654	0	0	0	0
hyloniscus_main_001821_t1	131	2899	+	2156.0000000000045	612.9999999999997	0	0	0	0	0	0
hyloniscus_main_001823_t1	56	2845	+	2160.000000000008	629.9999999999992	357.3333333333334	110.66666666666657	0.0	1.0	0.0	1.0
hyloniscus_main_001824_t1	100	2889	+	2182.000000000006	607.9999999999994	53.33333333333332	12.666666666666668	0	0	0	0
hyloniscus_main_001826_t1	47	2836	+	2191.6666666666715	598.3333333333338	376.0000000000001	94.99999999999997	0	0	0	0
hyloniscus_main_001827_t1	128	2917	+	2186.0000000000036	604.0000000000005	444.666666666667	131.3333333333333	0	0	0	0
hyloniscus_main_001829_t1	191	2980	+	2147.0000000000064	643.0000000000006	230.9999999999999	66.00000000000001	0	0	0	0
hyloniscus_main_001832_t1	465	3251	+	2149.666666666673	637.3333333333329	120.33333333333337	35.666666666666664	0	0	0	0
hyloniscus_main_001834_t1	71	2857	+	2166.6666666666747	620.3333333333338	1200.3333333333335	344.6666666666661	1.0	1.0	0	0
hyloniscus_main_001836_t1	38	2821	+	2197.000000000006	586.9999999999997	229.66666666666663	64.33333333333334	0	0	0	0
hyloniscus_main_001837_t1	82	2865	+	2266.0000000000036	517.9999999999975	138.33333333333337	32.66666666666666	0	0	0	0
hyloniscus_main_001838_t1	265	3045	+	2143.000000000006	637.9999999999998	2143.000000000006	637.9999999999998	0	0	0	0
hyloniscus_main_001839_t1	132	2780	+	2100.0000000000086	548.9999999999984	197.6666666666666	48.33333333333335	0.0	1.0	0	0
hyloniscus_main_001840_t1	171	2885	+	2140.6666666666765	574.3333333333318	472.0000000000003	121.99999999999993	0	0	0	0
hyloniscus_main_001842_t1	113	2863	+	2116.33333333334	634.6666666666664	2116.33333333334	634.6666666666664	4.0	16.0	4.0	16.0
hyloniscus_main_001843_t1	79	2856	+	2173.333333333338	604.6666666666667	2039.3333333333408	567.6666666666657	2.0	0.0	2.0	0.0
hyloniscus_main_001846_t1	92	2868	+	2130.0000000000045	645.0000000000007	953.3333333333317	291.66666666666674	0.0	4.0	0	0
hyloniscus_main_001848_t1	158	2932	+	2187.000000000006	587.9999999999997	510.0000000000005	137.99999999999991	0	0	0	0
hyloniscus_main_001850_t1	112	2886	+	2162.3333333333394	612.666666666666	558.666666666667	155.33333333333334	0	0	0	0
hyloniscus_main_001853_t1	100	2595	+	1986.6666666666745	509.3333333333313	553.0000000000002	142.99999999999997	0.0	1.0	0	0
hyloniscus_main_001854_t1	228	2999	+	2202.000000000007	569.9999999999986	308.3333333333334	75.66666666666664	0	0	0	0
hyloniscus_main_001855_t1	575	3052	+	1946.6666666666767	531.3333333333312	92.33333333333334	21.666666666666664	0	0	0	0
hyloniscus_main_001856_t1	180	2951	+	2198.6666666666756	573.333333333332	832.3333333333319	226.66666666666703	0.0	1.0	0	0
hyloniscus_main_001858_t1	484	2850	+	1850.6666666666736	516.3333333333314	366.66666666666686	101.33333333333327	0	0	0	0
hyloniscus_main_001860_t1	165	2906	+	2125.000000000008	616.9999999999997	714.333333333333	176.6666666666667	0	0	0	0
hyloniscus_main_001861_t1	323	2740	+	1872.333333333339	545.6666666666653	262.33333333333314	67.66666666666671	0	0	0	0
hyloniscus_main_001863_t1	224	2989	+	2134.0000000000073	632.0000000000009	19.333333333333336	4.666666666666666	0	0	0	0
hyloniscus_main_001865_t1	493	3258	+	2183.333333333338	582.666666666667	2180.6666666666715	582.3333333333337	0	0	0	0
hyloniscus_main_001867_t1	329	3094	+	2135.000000000006	631.0000000000002	1160.6666666666667	348.333333333333	1.0	0.0	0	0
hyloniscus_main_001871_t1	107	2869	+	2128.6666666666742	634.333333333334	287.0	84.99999999999999	0	0	0	0
hyloniscus_main_001872_t1	525	3095	+	1996.3333333333412	574.6666666666649	0	0	0	0	0	0
hyloniscus_main_001873_t1	22	2772	+	2204.0000000000036	546.9999999999991	914.9999999999987	234.0000000000003	0	0	0	0
hyloniscus_main_001875_t1	138	2895	+	2156.333333333334	600.6666666666682	996.999999999998	281.00000000000006	1.0	0.0	0	0
hyloniscus_main_001877_t1	66	2822	+	2261.333333333338	495.66666666666293	0	0	0	0	0	0
hyloniscus_main_001879_t1	97	2850	+	2165.666666666673	588.3333333333331	271.6666666666666	67.33333333333336	0	0	0	0
hyloniscus_main_001881_t1	252	3005	+	2157.6666666666715	596.3333333333337	42.66666666666666	11.333333333333336	0	0	0	0
hyloniscus_main_001883_t1	527	3277	+	2207.0000000000036	543.9999999999995	1777.6666666666738	445.3333333333316	0	0	0	0
hyloniscus_main_001884_t1	350	2971	+	2047.6666666666747	574.3333333333333	95.66666666666667	21.333333333333332	0	0	0	0
hyloniscus_main_001888_t1	72	2819	+	2119.000000000005	629.0000000000003	1008.9999999999985	299.00000000000017	0	0	0	0
hyloniscus_main_001889_t1	607	2853	+	1767.000000000006	479.9999999999981	1752.0000000000057	476.9999999999982	2.0	2.0	0	0
hyloniscus_main_001890_t1	306	3050	+	2132.6666666666724	612.3333333333338	0	0	0	0	0	0
hyloniscus_main_001892_t1	152	2878	+	2148.333333333342	578.6666666666655	0	0	0	0	0	0
hyloniscus_main_001894_t1	8	2752	+	2184.0000000000086	560.9999999999975	24.000000000000004	5.999999999999999	0	0	0	0
hyloniscus_main_001896_t1	218	2959	+	2137.666666666673	604.3333333333327	269.33333333333314	75.66666666666666	0.0	1.0	0	0
hyloniscus_main_001901_t1	282	3020	+	2156.0000000000077	582.999999999999	2066.6666666666747	555.3333333333317	0	0	0	0
hyloniscus_main_001902_t1	83	2740	+	2075.666666666675	582.3333333333323	10.0	2.0	0	0	0	0
hyloniscus_main_001904_t1	126	2864	+	2142.3333333333385	596.6666666666666	1570.3333333333353	436.6666666666658	0	0	0	0
hyloniscus_main_001905_t1	463	3132	+	2027.0000000000048	642.9999999999999	10.0	5.0	0	0	0	0
hyloniscus_main_001908_t1	104	2839	+	2172.0000000000023	563.9999999999995	1282.6666666666663	328.33333333333337	2.0	3.0	2.0	3.0
hyloniscus_main_001909_t1	239	2974	+	2108.000000000005	627.9999999999999	2022.6666666666722	599.3333333333335	1.0	4.0	1.0	4.0
hyloniscus_main_001911_t1	250	2754	+	1932.6666666666724	572.3333333333325	145.33333333333337	46.66666666666666	3.0	1.0	0	0
hyloniscus_main_001913_t1	188	2920	+	2133.6666666666724	599.3333333333326	90.00000000000003	26.999999999999993	0	0	0	0
hyloniscus_main_001915_t1	58	2787	+	2165.0000000000073	564.999999999999	2012.333333333344	528.6666666666644	1.0	1.0	1.0	1.0
hyloniscus_main_001916_t1	291	2855	+	2001.3333333333408	563.6666666666654	1864.666666666673	526.3333333333319	0	0	0	0
hyloniscus_main_001917_t1	174	2903	+	2131.3333333333408	598.6666666666658	1847.6666666666754	495.3333333333305	5.0	6.0	5.0	6.0
hyloniscus_main_001918_t1	39	2765	+	2108.333333333336	618.6666666666689	19.333333333333332	4.666666666666667	0	0	0	0
hyloniscus_main_001919_t1	52	2778	+	2141.666666666675	585.3333333333323	529.6666666666673	145.33333333333326	0	0	0	0
hyloniscus_main_001920_t1	459	2831	+	1871.0000000000068	501.9999999999979	617.0000000000003	172.00000000000006	0	0	0	0
hyloniscus_main_001922_t1	83	2806	+	2114.0000000000064	610.0000000000002	744.9999999999991	227.0000000000005	0	0	0	0
hyloniscus_main_001924_t1	54	2777	+	2155.0000000000095	568.9999999999981	1667.3333333333405	450.66666666666424	0	0	0	0
hyloniscus_main_001926_t1	259	2979	+	2122.666666666671	598.3333333333333	647.6666666666665	177.3333333333334	0	0	0	0
hyloniscus_main_001931_t1	228	2945	+	2112.333333333341	605.6666666666658	1573.6666666666704	451.33333333333195	0	0	0	0
hyloniscus_main_001932_t1	102	2780	+	2109.666666666674	569.333333333332	21.333333333333332	5.666666666666666	0	0	0	0
hyloniscus_main_001933_t1	303	3020	+	2127.3333333333417	590.6666666666665	1071.9999999999982	304.99999999999983	0	0	0	0
hyloniscus_main_001934_t1	283	3000	+	2116.6666666666733	601.3333333333328	1122.9999999999995	325.99999999999955	0	0	0	0
hyloniscus_main_001938_t1	120	2672	+	1983.3333333333424	566.6666666666656	79.99999999999999	22.0	0	0	0	0
hyloniscus_main_001939_t1	2461	3024	+	454.6666666666673	109.33333333333316	0	0	0	0	0	0
hyloniscus_main_001941_t1	161	2872	+	2120.666666666671	591.3333333333334	836.9999999999993	228.00000000000026	0	0	0	0
hyloniscus_main_001943_t1	42	2750	+	2158.333333333341	550.6666666666648	206.66666666666663	54.33333333333335	0	0	0	0
hyloniscus_main_001944_t1	88	2796	+	2146.000000000006	562.9999999999989	0	0	0	0	0	0
hyloniscus_main_001945_t1	275	2911	+	2063.6666666666765	573.333333333332	100.0	23.0	0	0	0	0
hyloniscus_main_001947_t1	39	2744	+	2134.333333333339	571.6666666666661	592.0	155.00000000000006	0	0	0	0
hyloniscus_main_001949_t1	35	2740	+	2119.33333333334	586.6666666666661	1887.0000000000064	521.9999999999984	3.0	10.0	3.0	10.0
hyloniscus_main_001954_t1	106	2808	+	2086.0000000000064	617.0000000000008	397.6666666666669	124.33333333333319	0	0	0	0
hyloniscus_main_001955_t1	85	2772	+	2080.000000000006	608.0000000000017	90.33333333333334	26.666666666666657	0	0	0	0
hyloniscus_main_001957_t1	476	3178	+	2228.0000000000077	474.99999999999716	197.6666666666666	48.33333333333336	0	0	0	0
hyloniscus_main_001958_t1	37	2739	+	2135.6666666666742	567.3333333333321	1697.333333333337	453.66666666666555	0	0	0	0
hyloniscus_main_001961_t1	47	2746	+	2134.0000000000055	565.9999999999998	186.66666666666666	47.333333333333336	0	0	0	0
hyloniscus_main_001963_t1	71	2743	+	2154.6666666666733	518.3333333333305	2154.6666666666733	518.3333333333305	0	0	0	0
hyloniscus_main_001964_t1	983	2701	+	1343.0000000000014	375.9999999999994	366.0000000000001	98.99999999999999	0	0	0	0
hyloniscus_main_001965_t1	74	2773	+	2165.000000000004	534.9999999999991	504.33333333333377	131.6666666666666	0	0	0	0
hyloniscus_main_001967_t1	36	2735	+	2110.3333333333403	589.6666666666657	1850.0000000000057	510.9999999999983	4.0	6.0	4.0	6.0
hyloniscus_main_001968_t1	148	2844	+	2118.6666666666733	578.3333333333327	161.3333333333333	51.66666666666668	0	0	0	0
hyloniscus_main_001969_t1	288	2741	+	1895.3333333333396	558.6666666666662	1895.3333333333396	558.6666666666662	12.0	8.0	12.0	8.0
hyloniscus_main_001970_t1	63	2759	+	2166.0000000000077	530.9999999999984	2155.0000000000077	529.9999999999983	0.0	1.0	0.0	1.0
hyloniscus_main_001972_t1	182	2875	+	2115.0000000000086	578.9999999999985	62.666666666666664	15.333333333333334	2.0	0.0	0	0
hyloniscus_main_001973_t1	138	2831	+	2123.333333333341	570.666666666666	146.66666666666666	36.333333333333336	0	0	0	0
hyloniscus_main_001975_t1	667	3360	+	2065.00000000001	629.0000000000006	284.33333333333326	81.66666666666669	0	0	0	0
hyloniscus_main_001976_t1	153	2846	+	2122.3333333333417	571.6666666666654	780.6666666666658	218.33333333333363	1.0	2.0	1.0	2.0
hyloniscus_main_001978_t1	44	2734	+	2133.000000000006	557.9999999999992	343.6666666666668	97.33333333333327	0	0	0	0
hyloniscus_main_001981_t1	63	2753	+	2116.666666666674	574.3333333333334	144.6666666666667	38.333333333333336	0	0	0	0
hyloniscus_main_001985_t1	24	2711	+	2088.6666666666724	599.3333333333335	1310.0000000000014	384.99999999999926	0	0	0	0
hyloniscus_main_001989_t1	74	2758	+	2106.000000000008	578.9999999999997	177.66666666666666	53.33333333333334	0	0	0	0
hyloniscus_main_001996_t1	170	2827	+	2132.666666666674	525.3333333333311	70.33333333333333	19.666666666666668	0	0	0	0
hyloniscus_main_001998_t1	75	2750	+	2100.333333333339	575.6666666666658	273.6666666666667	83.3333333333333	0	0	0	0
hyloniscus_main_001999_t1	377	2719	+	1838.666666666673	504.3333333333315	1520.000000000004	414.9999999999988	0	0	0	0
hyloniscus_main_002000_t1	92	2749	+	2121.666666666673	536.333333333332	1846.3333333333396	463.6666666666652	0	0	0	0
hyloniscus_main_002003_t1	511	3186	+	2052.0000000000086	623.9999999999999	406.3333333333336	109.6666666666666	0	0	0	0
hyloniscus_main_002004_t1	175	2850	+	2099.333333333345	576.6666666666647	610.0000000000001	160.99999999999997	0	0	0	0
hyloniscus_main_002005_t1	263	1645	+	1112.3333333333314	270.6666666666673	4.666666666666666	1.3333333333333333	0	0	0	0
hyloniscus_main_002006_t1	36	2709	+	2089.333333333342	583.6666666666658	201.99999999999991	59.000000000000036	0	0	0	0
hyloniscus_main_002007_t1	125	2797	+	2096.00000000001	576.9999999999976	47.333333333333336	15.666666666666664	0	0	0	0
hyloniscus_main_002008_t1	959	2905	+	1555.3333333333376	391.66666666666566	272.9999999999999	72.0	0	0	0	0
hyloniscus_main_002009_t1	195	2867	+	2080.0000000000086	592.9999999999995	1007.3333333333311	279.666666666667	0	0	0	0
hyloniscus_main_002010_t1	97	2769	+	2004.6666666666765	668.3333333333355	279.00000000000006	101.99999999999994	0	0	0	0
hyloniscus_main_002011_t1	138	2753	+	2035.333333333342	580.6666666666656	280.00000000000006	88.99999999999997	0	0	0	0
hyloniscus_main_002013_t1	616	2671	+	1593.6666666666695	461.3333333333316	2.0	1.0	0	0	0	0
hyloniscus_main_002016_t1	475	2697	+	1714.3333333333383	508.6666666666647	1714.3333333333383	508.6666666666647	0	0	0	0
hyloniscus_main_002017_t1	54	2687	+	2098.33333333334	535.6666666666656	690.9999999999995	164.00000000000009	0	0	0	0
hyloniscus_main_002021_t1	361	3027	+	2048.6666666666756	618.3333333333327	73.66666666666666	19.333333333333336	0	0	0	0
hyloniscus_main_002022_t1	205	2868	+	2102.33333333334	561.6666666666657	362.3333333333334	90.66666666666666	0	0	0	0
hyloniscus_main_002024_t1	5	2668	+	2125.0000000000073	538.9999999999983	2063.333333333343	528.666666666665	0	0	0	0
hyloniscus_main_002025_t1	91	2754	+	2078.6666666666747	585.3333333333328	2059.666666666675	580.3333333333327	2.0	0.0	2.0	0.0
hyloniscus_main_002026_t1	200	2785	+	2002.6666666666713	583.3333333333326	646.333333333334	190.66666666666663	0.0	2.0	0	0
hyloniscus_main_002028_t1	69	2729	+	2085.333333333342	575.6666666666664	358.00000000000017	106.99999999999991	5.0	1.0	0	0
hyloniscus_main_002029_t1	60	2717	+	2110.000000000008	547.9999999999983	145.0	44.00000000000001	0	0	0	0
hyloniscus_main_002030_t1	50	2710	+	2076.33333333334	584.6666666666672	88.00000000000001	25.999999999999993	0	0	0	0
hyloniscus_main_002031_t1	81	2738	+	2118.3333333333403	539.6666666666653	210.0	50.99999999999999	0	0	0	0
hyloniscus_main_002033_t1	111	2741	+	2073.0000000000077	557.9999999999985	1995.0000000000077	539.9999999999983	0	0	0	0
hyloniscus_main_002034_t1	590	3247	+	2058.333333333343	599.6666666666669	739.9999999999992	208.0000000000004	2.0	0.0	0	0
hyloniscus_main_002035_t1	48	2657	+	2092.6666666666742	517.3333333333313	260.33333333333314	69.66666666666663	1.0	5.0	0	0
hyloniscus_main_002037_t1	254	2911	+	2074.666666666672	583.3333333333336	1291.6666666666674	364.3333333333331	0	0	0	0
hyloniscus_main_002038_t1	199	2856	+	2095.6666666666747	562.3333333333314	2095.6666666666747	562.3333333333314	0	0	0	0
hyloniscus_main_002040_t1	13	2004	+	1589.3333333333399	402.66666666666475	506.0000000000011	111.99999999999973	0	0	0	0
hyloniscus_main_002043_t1	430	2806	+	1846.33333333334	529.666666666665	1200.6666666666674	347.3333333333328	0	0	0	0
hyloniscus_main_002046_t1	355	3006	+	2034.666666666676	617.333333333333	151.33333333333334	55.66666666666668	0	0	0	0
hyloniscus_main_002048_t1	160	2808	+	2097.333333333342	551.6666666666656	662.9999999999998	174.00000000000009	0	0	0	0
hyloniscus_main_002049_t1	426	3074	+	2058.6666666666742	590.3333333333329	224.33333333333326	66.66666666666671	0	0	0	0
hyloniscus_main_002051_t1	91	2739	+	2114.000000000008	534.999999999998	375.0	90.00000000000001	0	0	0	0
hyloniscus_main_002052_t1	105	1814	+	1334.000000000003	375.99999999999886	65.99999999999999	15.000000000000004	0	0	0	0
hyloniscus_main_002053_t1	270	2783	+	1986.333333333342	527.6666666666649	1964.333333333342	522.6666666666647	1.0	1.0	1.0	1.0
hyloniscus_main_002055_t1	119	2761	+	2023.0000000000066	620.0	1769.666666666671	537.3333333333325	6.0	0.0	6.0	0.0
hyloniscus_main_002057_t1	143	2782	+	2088.666666666675	551.333333333332	2088.666666666675	551.333333333332	0	0	0	0
hyloniscus_main_002059_t1	56	2695	+	2098.3333333333426	541.6666666666647	1380.000000000002	350.99999999999955	0	0	0	0
hyloniscus_main_002061_t1	4	2640	+	2100.666666666673	536.3333333333321	56.666666666666664	15.333333333333334	0	0	0	0
hyloniscus_main_002062_t1	272	2833	+	2026.0000000000084	535.9999999999984	0	0	0	0	0	0
hyloniscus_main_002064_t1	176	2770	+	2023.6666666666742	571.3333333333323	45.33333333333333	11.666666666666668	0	0	0	0
hyloniscus_main_002067_t1	148	2781	+	2081.6666666666747	552.3333333333322	0	0	0	0	0	0
hyloniscus_main_002068_t1	136	2769	+	2054.6666666666756	579.3333333333335	1885.6666666666736	535.3333333333319	5.0	3.0	5.0	3.0
hyloniscus_main_002069_t1	116	2749	+	2075.3333333333417	558.6666666666654	2075.3333333333417	558.6666666666654	2.0	21.0	2.0	21.0
hyloniscus_main_002070_t1	249	2876	+	1950.6666666666754	677.3333333333343	545.3333333333337	204.66666666666683	2.0	2.0	0	0
hyloniscus_main_002072_t1	164	2788	+	2086.33333333334	538.6666666666654	182.33333333333331	48.66666666666667	0	0	0	0
hyloniscus_main_002073_t1	319	2943	+	2086.000000000009	538.9999999999981	2086.000000000009	538.9999999999981	0	0	0	0
hyloniscus_main_002075_t1	130	2754	+	2087.333333333343	537.6666666666649	220.33333333333323	55.6666666666667	0	0	0	0
hyloniscus_main_002077_t1	41	2662	+	2046.6666666666742	575.3333333333334	243.33333333333317	53.6666666666667	0	0	0	0
hyloniscus_main_002079_t1	315	2936	+	2047.666666666674	574.3333333333326	295.33333333333314	76.66666666666671	0	0	0	0
hyloniscus_main_002083_t1	26	2644	+	2041.0000000000057	577.9999999999994	1736.6666666666695	492.33333333333195	0	0	0	0
hyloniscus_main_002084_t1	231	2846	+	2026.6666666666724	589.3333333333337	247.99999999999986	73.00000000000001	0	0	0	0
hyloniscus_main_002087_t1	187	2799	+	2012.6666666666754	600.3333333333326	1568.6666666666704	474.3333333333319	0	0	0	0
hyloniscus_main_002089_t1	102	2672	+	2026.0000000000075	544.9999999999987	1148.999999999999	314.9999999999998	0	0	0	0
hyloniscus_main_002091_t1	171	2717	+	1971.6666666666754	575.3333333333321	1971.6666666666754	575.3333333333321	5.0	1.0	5.0	1.0
hyloniscus_main_002093_t1	282	2837	+	2023.6666666666774	532.3333333333309	106.33333333333334	22.666666666666668	0	0	0	0
hyloniscus_main_002096_t1	152	2758	+	2047.3333333333394	559.6666666666667	2024.3333333333392	555.6666666666665	4.0	1.0	4.0	1.0
hyloniscus_main_002098_t1	100	2703	+	2077.0000000000086	526.9999999999983	2042.0000000000095	519.999999999998	0	0	0	0
hyloniscus_main_002099_t1	67	2670	+	2039.333333333345	564.6666666666652	313.3333333333333	73.66666666666669	0	0	0	0
hyloniscus_main_002101_t1	643	2823	+	1684.0000000000073	496.99999999999807	152.0	33.99999999999999	0	0	0	0
hyloniscus_main_002103_t1	511	2604	+	1638.0000000000048	455.99999999999835	303.66666666666663	83.3333333333333	0	0	0	0
hyloniscus_main_002104_t1	375	2614	+	1718.0000000000057	519.9999999999984	61.33333333333333	19.666666666666668	0	0	0	0
hyloniscus_main_002105_t1	152	2752	+	2018.6666666666717	582.3333333333326	172.66666666666663	55.33333333333335	0	0	0	0
hyloniscus_main_002106_t1	233	2833	+	2060.6666666666774	540.3333333333313	1132.3333333333317	298.6666666666669	0	0	0	0
hyloniscus_main_002107_t1	161	2719	+	1972.3333333333399	586.6666666666658	529.0000000000006	163.99999999999991	0	0	0	0
hyloniscus_main_002108_t1	105	2705	+	2031.6666666666736	569.3333333333326	2031.6666666666736	569.3333333333326	0	0	0	0
hyloniscus_main_002114_t1	132	2729	+	2026.6666666666745	571.3333333333326	187.6666666666666	52.33333333333334	0	0	0	0
hyloniscus_main_002116_t1	106	2670	+	2035.000000000008	529.9999999999983	30.333333333333336	11.666666666666668	0	0	0	0
hyloniscus_main_002117_t1	55	2649	+	2038.000000000007	556.9999999999991	1129.999999999999	312.99999999999994	0	0	0	0
hyloniscus_main_002118_t1	85	2679	+	2038.000000000008	556.9999999999992	1568.3333333333371	429.6666666666652	0.0	2.0	0.0	2.0
hyloniscus_main_002119_t1	798	3122	+	1844.6666666666733	480.33333333333155	1167.9999999999989	302.00000000000006	0	0	0	0
hyloniscus_main_002120_t1	764	3359	+	2048.333333333343	534.6666666666649	255.99999999999974	62.000000000000064	1.0	0.0	0	0
hyloniscus_main_002121_t1	509	3103	+	2039.0000000000075	555.999999999999	940.3333333333313	238.66666666666714	0	0	0	0
hyloniscus_main_002122_t1	62	2656	+	2062.666666666673	532.3333333333322	55.666666666666664	13.333333333333336	0	0	0	0
hyloniscus_main_002123_t1	39	2630	+	2022.3333333333385	569.666666666665	110.33333333333336	33.666666666666664	0	0	0	0
hyloniscus_main_002125_t1	83	2674	+	2052.333333333341	539.6666666666655	83.66666666666667	18.333333333333332	0	0	0	0
hyloniscus_main_002126_t1	110	2701	+	2011.3333333333414	580.6666666666661	430.33333333333377	130.66666666666654	0	0	0	0
hyloniscus_main_002128_t1	225	2771	+	1973.3333333333403	573.6666666666657	146.33333333333334	39.66666666666669	0	0	0	0
hyloniscus_main_002129_t1	93	2681	+	2056.0000000000105	532.9999999999978	1924.6666666666756	493.33333333333104	0	0	0	0
hyloniscus_main_002130_t1	241	2829	+	2031.6666666666763	557.3333333333314	119.33333333333336	33.66666666666664	0	0	0	0
hyloniscus_main_002131_t1	201	2678	+	1942.6666666666783	535.3333333333303	782.9999999999989	225.0000000000004	0	0	0	0
hyloniscus_main_002132_t1	96	2681	+	2080.0000000000105	505.9999999999974	444.33333333333366	119.66666666666656	0	0	0	0
hyloniscus_main_002133_t1	125	2710	+	2000.3333333333424	585.6666666666658	1325.3333333333346	384.6666666666655	0	0	0	0
hyloniscus_main_002135_t1	441	2978	+	1962.33333333334	575.6666666666664	1353.333333333335	395.6666666666655	0	0	0	0
hyloniscus_main_002136_t1	163	2682	+	1983.3333333333421	536.6666666666645	128.33333333333334	30.66666666666666	0	0	0	0
hyloniscus_main_002137_t1	74	2656	+	2053.0000000000073	529.9999999999986	274.3333333333332	70.6666666666667	0	0	0	0
hyloniscus_main_002139_t1	69	1853	+	1391.3333333333348	393.6666666666659	414.33333333333354	116.66666666666659	0	0	0	0
hyloniscus_main_002141_t1	65	2644	+	2011.6666666666736	568.3333333333336	135.33333333333337	35.666666666666664	0	0	0	0
hyloniscus_main_002143_t1	160	2736	+	2053.666666666675	523.3333333333316	2053.666666666675	523.3333333333316	1.0	1.0	1.0	1.0
hyloniscus_main_002144_t1	94	2670	+	2050.3333333333435	526.6666666666644	1151.6666666666658	297.3333333333334	0	0	0	0
hyloniscus_main_002146_t1	125	2701	+	2007.6666666666756	569.3333333333318	716.6666666666663	198.33333333333348	0.0	2.0	0	0
hyloniscus_main_002148_t1	70	2646	+	2072.00000000001	504.9999999999974	715.3333333333326	175.66666666666683	0	0	0	0
hyloniscus_main_002149_t1	35	2608	+	2000.6666666666752	573.3333333333326	763.3333333333328	214.66666666666688	0	0	0	0
hyloniscus_main_002150_t1	169	2703	+	2013.333333333343	521.6666666666646	540.3333333333338	134.66666666666652	0	0	0	0
hyloniscus_main_002151_t1	214	2787	+	2015.3333333333387	558.6666666666653	247.33333333333331	70.66666666666664	1.0	3.0	1.0	3.0
hyloniscus_main_002153_t1	72	2579	+	2014.3333333333435	493.66666666666396	192.3333333333332	44.66666666666669	5.0	3.0	0	0
hyloniscus_main_002155_t1	852	2972	+	1647.000000000005	473.99999999999795	149.33333333333334	42.66666666666668	0	0	0	0
hyloniscus_main_002156_t1	58	2625	+	2047.6666666666763	520.3333333333312	2047.6666666666763	520.3333333333312	13.0	18.0	13.0	18.0
hyloniscus_main_002159_t1	116	2683	+	2026.0000000000114	541.9999999999985	395.6666666666671	105.33333333333321	0	0	0	0
hyloniscus_main_002162_t1	195	2759	+	2027.6666666666727	537.333333333333	2027.6666666666727	537.333333333333	1.0	20.0	1.0	20.0
hyloniscus_main_002163_t1	43	2607	+	2017.3333333333412	547.666666666665	157.33333333333337	43.66666666666666	0	0	0	0
hyloniscus_main_002164_t1	1107	3419	+	1786.333333333339	526.6666666666648	1474.3333333333374	427.66666666666544	2.0	0.0	2.0	0.0
hyloniscus_main_002166_t1	265	2724	+	1945.3333333333417	514.6666666666646	804.666666666666	212.33333333333363	0	0	0	0
hyloniscus_main_002167_t1	140	2650	+	1992.3333333333412	518.6666666666642	0	0	0	0	0	0
hyloniscus_main_002168_t1	42	2597	+	1977.0000000000064	578.9999999999985	1977.0000000000064	578.9999999999985	0	0	0	0
hyloniscus_main_002170_t1	684	1661	+	790.6666666666649	187.33333333333385	0	0	0	0	0	0
hyloniscus_main_002171_t1	176	2731	+	2043.0000000000086	512.9999999999977	225.33333333333317	53.666666666666714	0	0	0	0
hyloniscus_main_002173_t1	54	2567	+	1962.6666666666736	551.3333333333326	180.99999999999994	50.000000000000014	0	0	0	0
hyloniscus_main_002174_t1	104	2656	+	2009.3333333333414	543.6666666666655	1622.3333333333374	432.66666666666566	1.0	0.0	1.0	0.0
hyloniscus_main_002176_t1	203	2755	+	1971.000000000008	581.9999999999993	496.66666666666737	133.3333333333332	0	0	0	0
hyloniscus_main_002177_t1	235	2787	+	1973.333333333343	579.6666666666662	1973.333333333343	579.6666666666662	0	0	0	0
hyloniscus_main_002179_t1	418	2970	+	2046.6666666666754	506.33333333333115	0	0	0	0	0	0
hyloniscus_main_002180_t1	221	2731	+	1932.6666666666738	578.3333333333326	276.99999999999994	85.99999999999997	0	0	0	0
hyloniscus_main_002181_t1	7	2262	+	1751.0000000000036	504.99999999999864	128.00000000000006	40.0	0.0	1.0	0.0	1.0
hyloniscus_main_002185_t1	427	2592	+	1674.666666666672	491.3333333333315	1674.666666666672	491.3333333333315	1.0	13.0	1.0	13.0
hyloniscus_main_002187_t1	199	2745	+	2005.6666666666742	541.3333333333321	48.99999999999999	17.000000000000004	0	0	0	0
hyloniscus_main_002188_t1	128	2611	+	1996.3333333333421	487.6666666666645	0	0	0	0	0	0
hyloniscus_main_002189_t1	87	2633	+	2010.3333333333426	536.6666666666645	0	0	0	0	0	0
hyloniscus_main_002190_t1	111	2657	+	2007.6666666666777	539.3333333333309	92.66666666666669	24.333333333333325	0	0	0	0
hyloniscus_main_002194_t1	119	2662	+	2026.000000000007	517.9999999999991	322.0000000000001	73.99999999999999	1.0	3.0	0	0
hyloniscus_main_002195_t1	141	2621	+	1948.3333333333396	532.666666666666	0	0	0	0	0	0
hyloniscus_main_002198_t1	61	2601	+	2005.333333333341	535.6666666666653	2005.333333333341	535.6666666666653	1.0	0.0	1.0	0.0
hyloniscus_main_002200_t1	233	2770	+	1982.6666666666736	555.3333333333328	899.6666666666656	252.33333333333366	0	0	0	0
hyloniscus_main_002203_t1	86	2614	+	2057.0000000000105	471.99999999999756	801.6666666666656	176.3333333333334	0	0	0	0
hyloniscus_main_002204_t1	83	2617	+	1991.0000000000066	543.9999999999982	237.3333333333333	65.66666666666667	0	0	0	0
hyloniscus_main_002207_t1	122	2656	+	1965.6666666666754	569.3333333333323	444.666666666667	113.33333333333323	0	0	0	0
hyloniscus_main_002208_t1	475	2535	+	1620.666666666669	440.3333333333327	30.33333333333333	8.666666666666666	0	0	0	0
hyloniscus_main_002210_t1	119	2653	+	1970.0000000000061	564.9999999999999	1970.0000000000061	564.9999999999999	1.0	6.0	1.0	6.0
hyloniscus_main_002211_t1	116	2647	+	1995.0000000000095	536.9999999999985	194.33333333333331	51.666666666666664	0	0	0	0
hyloniscus_main_002212_t1	79	2553	+	1928.3333333333433	546.6666666666649	0	0	0	0	0	0
hyloniscus_main_002215_t1	96	2627	+	2036.000000000009	495.99999999999784	254.66666666666652	57.33333333333336	0	0	0	0
hyloniscus_main_002216_t1	276	2807	+	1935.6666666666733	596.3333333333335	798.6666666666656	248.33333333333377	0	0	0	0
hyloniscus_main_002217_t1	367	2895	+	1998.6666666666765	530.3333333333313	1012.3333333333312	262.666666666667	0	0	0	0
hyloniscus_main_002219_t1	124	2583	+	1921.333333333341	538.6666666666653	113.33333333333333	33.666666666666664	0	0	0	0
hyloniscus_main_002220_t1	425	2860	+	1927.33333333334	508.6666666666648	80.99999999999999	26.999999999999993	0.0	4.0	0	0
hyloniscus_main_002221_t1	228	2756	+	2006.6666666666758	522.3333333333312	1654.6666666666713	436.33333333333195	0	0	0	0
hyloniscus_main_002222_t1	3201	5618	-	1912.3333333333424	505.6666666666641	1552.000000000004	415.9999999999986	0	0	0	0
hyloniscus_main_002224_t1	231	2756	+	2018.0000000000077	507.999999999998	253.3333333333332	67.66666666666666	0	0	0	0
hyloniscus_main_002226_t1	54	2579	+	2008.0000000000086	517.9999999999976	1031.6666666666642	267.3333333333337	0	0	0	0
hyloniscus_main_002229_t1	147	2669	+	2009.6666666666738	513.3333333333313	2009.6666666666738	513.3333333333313	7.0	2.0	7.0	2.0
hyloniscus_main_002230_t1	132	2654	+	1964.3333333333408	558.666666666666	1159.3333333333326	331.6666666666663	0.0	1.0	0	0
hyloniscus_main_002232_t1	451	2973	+	1934.3333333333421	588.666666666667	1424.0000000000027	438.9999999999986	1.0	0.0	0	0
hyloniscus_main_002233_t1	722	3244	+	1997.3333333333426	525.6666666666647	55.33333333333333	16.666666666666668	0	0	0	0
hyloniscus_main_002234_t1	85	1818	+	1303.6666666666679	430.33333333333206	0	0	0	0	0	0
hyloniscus_main_002237_t1	191	2659	+	1921.6666666666727	547.3333333333322	194.3333333333333	60.666666666666686	0.0	2.0	0.0	2.0
hyloniscus_main_002238_t1	74	2593	+	1997.6666666666733	522.333333333332	454.3333333333336	115.66666666666657	0	0	0	0
hyloniscus_main_002243_t1	130	2646	+	2009.3333333333435	507.66666666666424	195.99999999999994	50.00000000000002	0	0	0	0
hyloniscus_main_002244_t1	179	2596	+	1868.0000000000068	549.9999999999984	0	0	0	0	0	0
hyloniscus_main_002245_t1	168	2672	+	1941.333333333342	563.6666666666675	202.6666666666666	46.33333333333335	0	0	0	0
hyloniscus_main_002249_t1	77	2464	+	1873.3333333333385	514.666666666665	0	0	0	0	0	0
hyloniscus_main_002251_t1	130	2643	+	1976.6666666666722	537.3333333333322	96.66666666666669	20.333333333333336	0	0	0	0
hyloniscus_main_002259_t1	287	2794	+	1970.666666666677	537.3333333333312	1031.3333333333303	288.666666666667	0	0	0	0
hyloniscus_main_002263_t1	65	2569	+	1979.3333333333392	525.6666666666656	281.0	70.0	0	0	0	0
hyloniscus_main_002264_t1	95	2599	+	1992.0000000000043	512.9999999999991	499.66666666666697	139.33333333333331	0	0	0	0
hyloniscus_main_002265_t1	67	2571	+	1954.333333333342	550.6666666666656	0	0	0	0	0	0
hyloniscus_main_002266_t1	139	2406	+	1782.6666666666745	485.3333333333309	265.6666666666666	61.33333333333335	0	0	0	0
hyloniscus_main_002267_t1	101	2602	+	1973.3333333333414	528.666666666665	213.33333333333326	56.666666666666686	0	0	0	0
hyloniscus_main_002268_t1	141	2642	+	1951.6666666666729	550.333333333333	714.3333333333326	221.66666666666706	0	0	0	0
hyloniscus_main_002269_t1	216	2531	+	1815.333333333338	500.66666666666504	7.666666666666666	1.3333333333333333	0	0	0	0
hyloniscus_main_002270_t1	262	2763	+	1951.0000000000098	550.9999999999982	383.3333333333333	96.66666666666673	0	0	0	0
hyloniscus_main_002271_t1	346	2847	+	1940.333333333342	561.6666666666653	1940.333333333342	561.6666666666653	0	0	0	0
hyloniscus_main_002273_t1	79	2577	+	1993.3333333333462	505.6666666666634	70.66666666666664	16.333333333333336	0	0	0	0
hyloniscus_main_002274_t1	145	2643	+	2001.3333333333444	497.666666666664	399.66666666666686	98.33333333333327	0	0	0	0
hyloniscus_main_002275_t1	44	2542	+	1980.0000000000098	518.9999999999975	1153.9999999999986	301.0000000000003	0	0	0	0
hyloniscus_main_002277_t1	73	2571	+	1929.6666666666742	569.3333333333327	731.3333333333328	216.66666666666686	0	0	0	0
hyloniscus_main_002279_t1	176	2674	+	1942.3333333333414	556.666666666665	1664.666666666672	477.3333333333316	0	0	0	0
hyloniscus_main_002280_t1	114	2516	+	1877.6666666666736	525.3333333333314	751.6666666666663	205.33333333333348	0	0	0	0
hyloniscus_main_002282_t1	296	2791	+	1960.6666666666765	535.3333333333312	533.0000000000003	160.0	0	0	0	0
hyloniscus_main_002284_t1	276	2759	+	1929.0000000000084	554.9999999999994	0	0	0	0	0	0
hyloniscus_main_002285_t1	87	2582	+	1952.3333333333399	543.6666666666657	139.66666666666669	34.33333333333333	0	0	0	0
hyloniscus_main_002286_t1	101	2596	+	1983.0000000000098	512.9999999999977	237.3333333333333	62.66666666666668	0	0	0	0
hyloniscus_main_002288_t1	97	2589	+	1972.3333333333412	520.6666666666642	0	0	0	0	0	0
hyloniscus_main_002289_t1	16	2484	+	1808.3333333333353	660.6666666666665	233.99999999999983	74.99999999999999	0	0	0	0
hyloniscus_main_002290_t1	619	2316	+	1309.3333333333333	358.6666666666664	30.666666666666668	8.333333333333334	0	0	0	0
hyloniscus_main_002291_t1	50	2539	+	1965.6666666666772	524.333333333331	1965.6666666666772	524.333333333331	2.0	2.0	2.0	2.0
hyloniscus_main_002292_t1	156	2645	+	1960.333333333343	529.6666666666646	497.0000000000008	132.99999999999983	0	0	0	0
hyloniscus_main_002293_t1	65	2554	+	1958.0000000000066	531.9999999999986	245.99999999999994	78.00000000000001	0	0	0	0
hyloniscus_main_002294_t1	133	2622	+	1985.3333333333424	504.66666666666436	0	0	0	0	0	0
hyloniscus_main_002295_t1	31	2517	+	1956.000000000009	530.9999999999981	1724.6666666666729	471.33333333333155	0	0	0	0
hyloniscus_main_002296_t1	86	2572	+	1915.0000000000045	571.9999999999985	579.3333333333337	170.6666666666666	0	0	0	0
hyloniscus_main_002297_t1	11	2497	+	1968.666666666673	518.3333333333318	160.00000000000003	40.99999999999999	0	0	0	0
hyloniscus_main_002298_t1	649	3135	+	1976.0000000000082	510.9999999999978	281.6666666666666	63.333333333333385	0	0	0	0
hyloniscus_main_002301_t1	133	2616	+	1969.333333333341	514.6666666666647	596.6666666666672	174.3333333333332	0	0	0	0
hyloniscus_main_002303_t1	707	3190	+	1987.6666666666752	496.33333333333104	1022.3333333333306	237.66666666666734	0	0	0	0
hyloniscus_main_002304_t1	341	2824	+	1957.6666666666747	526.3333333333319	116.66666666666667	27.333333333333332	0	0	0	0
hyloniscus_main_002307_t1	93	2573	+	1972.333333333341	508.6666666666649	272.66666666666646	81.33333333333333	0	0	0	0
hyloniscus_main_002309_t1	81	2561	+	1896.3333333333387	584.6666666666669	637.3333333333331	205.66666666666694	3.0	7.0	3.0	7.0
hyloniscus_main_002311_t1	76	2529	+	1975.6666666666742	478.3333333333318	1938.000000000007	470.99999999999835	2.0	0.0	2.0	0.0
hyloniscus_main_002313_t1	23	2392	+	1856.666666666675	513.3333333333312	290.99999999999983	78.00000000000001	0	0	0	0
hyloniscus_main_002314_t1	296	2773	+	1995.0000000000102	482.99999999999744	1772.666666666675	432.33333333333115	0	0	0	0
hyloniscus_main_002315_t1	205	2682	+	1944.3333333333403	533.666666666665	17.666666666666664	6.333333333333333	0	0	0	0
hyloniscus_main_002318_t1	304	2780	+	1925.3333333333405	549.6666666666654	151.0	34.99999999999999	0	0	0	0
hyloniscus_main_002322_t1	578	3052	+	1906.0000000000045	568.9999999999985	1244.9999999999995	356.99999999999926	0	0	0	0
hyloniscus_main_002325_t1	166	2637	+	1979.0000000000102	492.99999999999727	108.66666666666669	29.33333333333333	0	0	0	0
hyloniscus_main_002326_t1	83	2554	+	1937.3333333333424	534.6666666666648	905.9999999999978	243.0000000000005	0	0	0	0
hyloniscus_main_002331_t1	35	2503	+	2016.6666666666742	452.33333333333184	199.3333333333333	46.66666666666668	0	0	0	0
hyloniscus_main_002336_t1	79	2544	+	1946.3333333333412	519.6666666666647	131.33333333333337	39.66666666666668	0.0	1.0	0	0
hyloniscus_main_002337_t1	39	2504	+	1958.6666666666786	507.3333333333303	215.99999999999983	51.00000000000003	0	0	0	0
hyloniscus_main_002339_t1	345	2810	+	1920.3333333333399	545.6666666666655	235.33333333333326	64.66666666666667	0	0	0	0
hyloniscus_main_002340_t1	41	2362	+	1823.6666666666745	498.3333333333312	140.66666666666669	33.33333333333333	0	0	0	0
hyloniscus_main_002341_t1	134	2599	+	1947.333333333342	518.6666666666641	121.33333333333337	34.66666666666665	0	0	0	0
hyloniscus_main_002342_t1	497	2647	+	1703.0000000000048	447.999999999999	1197.3333333333335	323.66666666666646	0	0	0	0
hyloniscus_main_002343_t1	104	2566	+	2013.666666666675	449.33333333333155	813.999999999999	179.00000000000017	0.0	1.0	0.0	1.0
hyloniscus_main_002344_t1	433	2895	+	1893.3333333333417	569.6666666666657	89.33333333333334	27.666666666666657	0	0	0	0
hyloniscus_main_002345_t1	118	2580	+	1969.6666666666767	493.3333333333309	248.9999999999999	63.000000000000036	0	0	0	0
hyloniscus_main_002346_t1	342	725	+	317.6666666666667	66.33333333333334	253.66666666666657	49.33333333333334	0	0	0	0
hyloniscus_main_002348_t1	84	2534	+	1874.3333333333396	576.6666666666658	164.66666666666666	51.33333333333333	0	0	0	0
hyloniscus_main_002349_t1	87	2474	+	1838.666666666674	549.3333333333328	177.66666666666663	53.33333333333334	0	0	0	0
hyloniscus_main_002351_t1	40	2496	+	1930.3333333333392	526.6666666666652	422.66666666666674	114.33333333333331	0	0	0	0
hyloniscus_main_002352_t1	50	2509	+	1930.6666666666763	529.3333333333312	4.0	2.0	0	0	0	0
hyloniscus_main_002353_t1	261	2720	+	1940.6666666666729	519.3333333333316	40.33333333333333	10.66666666666667	0	0	0	0
hyloniscus_main_002356_t1	250	2622	+	1892.6666666666738	480.33333333333155	571.0000000000001	145.99999999999994	1.0	0.0	0	0
hyloniscus_main_002357_t1	310	2580	+	1822.0000000000066	448.9999999999987	61.33333333333331	7.666666666666663	0	0	0	0
hyloniscus_main_002358_t1	229	2499	+	1771.3333333333399	499.66666666666487	530.0000000000002	148.0	0	0	0	0
hyloniscus_main_002361_t1	191	2575	+	1873.0000000000061	511.9999999999981	137.33333333333337	42.66666666666667	0	0	0	0
hyloniscus_main_002362_t1	113	2476	+	1822.6666666666729	541.3333333333319	25.0	7.999999999999998	0	0	0	0
hyloniscus_main_002364_t1	79	2529	+	1923.6666666666754	527.3333333333313	1923.6666666666754	527.3333333333313	0	0	0	0
hyloniscus_main_002365_t1	86	2536	+	1938.6666666666756	512.3333333333308	743.3333333333326	192.6666666666669	0	0	0	0
hyloniscus_main_002367_t1	624	2495	+	1457.0000000000036	414.9999999999987	1153.6666666666663	328.3333333333326	0	0	0	0
hyloniscus_main_002368_t1	133	2583	+	1917.000000000008	533.9999999999986	1907.0000000000077	531.9999999999985	0	0	0	0
hyloniscus_main_002369_t1	191	2641	+	1935.0000000000095	515.9999999999975	916.3333333333323	241.6666666666669	0	0	0	0
hyloniscus_main_002370_t1	245	2695	+	1915.0000000000036	535.9999999999991	1915.0000000000036	535.9999999999991	0	0	0	0
hyloniscus_main_002371_t1	102	2552	+	1924.6666666666717	526.3333333333317	840.9999999999984	221.0000000000004	0.0	1.0	0	0
hyloniscus_main_002373_t1	33	2480	+	1918.0000000000075	529.9999999999982	364.6666666666668	100.33333333333324	0	0	0	0
hyloniscus_main_002380_t1	119	2566	+	1911.0000000000073	536.9999999999983	443.00000000000034	120.99999999999987	0	0	0	0
hyloniscus_main_002383_t1	150	2582	+	1924.0000000000089	508.99999999999767	559.0000000000003	148.9999999999999	0	0	0	0
hyloniscus_main_002385_t1	88	2487	+	1872.0000000000066	527.9999999999985	759.6666666666656	200.33333333333363	0	0	0	0
hyloniscus_main_002386_t1	37	2481	+	1935.0000000000093	509.9999999999976	104.00000000000001	40.00000000000001	0	0	0	0
hyloniscus_main_002387_t1	115	2559	+	1919.0000000000066	525.9999999999983	344.99999999999994	90.0	0	0	0	0
hyloniscus_main_002388_t1	304	2643	+	1854.666666666677	485.3333333333306	5.666666666666666	0.3333333333333333	0	0	0	0
hyloniscus_main_002389_t1	833	3277	+	1981.0000000000068	463.99999999999847	166.66666666666663	43.33333333333334	0	0	0	0
hyloniscus_main_002390_t1	935	2443	+	1199.9999999999998	309.00000000000006	0	0	0	0	0	0
hyloniscus_main_002391_t1	52	2493	+	1930.666666666674	511.3333333333314	619.3333333333335	166.6666666666668	0	0	0	0
hyloniscus_main_002393_t1	55	2496	+	1913.666666666673	528.3333333333316	91.66666666666667	25.333333333333332	0	0	0	0
hyloniscus_main_002394_t1	80	2521	+	1880.3333333333394	561.6666666666663	223.33333333333323	70.66666666666669	0	0	0	0
hyloniscus_main_002396_t1	111	2552	+	1872.6666666666724	569.3333333333326	1696.66666666667	526.3333333333319	1.0	1.0	1.0	1.0
hyloniscus_main_002397_t1	269	2665	+	1933.0000000000098	463.99999999999784	1933.0000000000098	463.99999999999784	0	0	0	0
hyloniscus_main_002399_t1	316	1980	+	1323.0	342.0	654.6666666666662	173.3333333333335	0	0	0	0
hyloniscus_main_002400_t1	38	2443	+	1904.333333333341	501.6666666666645	494.0000000000005	135.99999999999986	1.0	1.0	0	0
hyloniscus_main_002401_t1	120	2558	+	1902.0000000000052	536.9999999999991	109.66666666666669	28.333333333333325	0	0	0	0
hyloniscus_main_002402_t1	265	2703	+	1952.3333333333426	486.6666666666644	1478.0000000000034	363.9999999999991	0	0	0	0
hyloniscus_main_002408_t1	48	2483	+	1885.3333333333392	550.6666666666661	1851.0000000000057	542.9999999999992	0	0	0	0
hyloniscus_main_002410_t1	351	2786	+	1873.000000000005	562.9999999999992	509.6666666666671	156.3333333333332	0	0	0	0
hyloniscus_main_002412_t1	311	2470	+	1704.3333333333394	455.6666666666651	636.6666666666664	176.33333333333357	0.0	2.0	0	0
hyloniscus_main_002413_t1	115	2544	+	1919.6666666666774	510.33333333332996	1151.6666666666652	288.3333333333336	0	0	0	0
hyloniscus_main_002414_t1	101	2533	+	1894.6666666666733	538.333333333332	169.99999999999997	52.00000000000003	0	0	0	0
hyloniscus_main_002415_t1	80	2512	+	1932.0000000000089	500.9999999999978	114.00000000000004	33.0	0	0	0	0
hyloniscus_main_002416_t1	162	2465	+	1808.6666666666742	495.33333333333115	1442.66666666667	399.33333333333223	2.0	30.0	2.0	30.0
hyloniscus_main_002417_t1	513	2939	+	1904.0000000000057	522.9999999999989	256.3333333333332	70.66666666666666	0	0	0	0
hyloniscus_main_002421_t1	136	2565	+	1923.3333333333399	506.66666666666464	1851.0000000000061	488.9999999999983	0	0	0	0
hyloniscus_main_002422_t1	135	2516	+	1849.000000000007	532.9999999999984	840.3333333333319	242.66666666666723	0	0	0	0
hyloniscus_main_002423_t1	76	2370	+	1819.6666666666738	475.33333333333127	0	0	0	0	0	0
hyloniscus_main_002427_t1	78	2504	+	1918.666666666675	508.33333333333104	116.00000000000003	33.999999999999986	0	0	0	0
hyloniscus_main_002428_t1	192	2618	+	1932.3333333333403	494.6666666666648	236.99999999999983	51.00000000000003	0	0	0	0
hyloniscus_main_002429_t1	519	2501	+	1557.6666666666692	425.3333333333324	770.9999999999993	207.00000000000014	0	0	0	0
hyloniscus_main_002430_t1	88	2511	+	1918.00000000001	505.99999999999727	529.0000000000007	145.99999999999994	0	0	0	0
hyloniscus_main_002431_t1	49	2472	+	1889.3333333333394	534.6666666666655	123.33333333333337	32.66666666666666	0	0	0	0
hyloniscus_main_002435_t1	52	2475	+	1883.333333333342	540.6666666666656	676.3333333333329	193.66666666666688	3.0	4.0	3.0	4.0
hyloniscus_main_002438_t1	238	2658	+	1855.0000000000075	565.9999999999986	202.99999999999997	55.00000000000001	0	0	0	0
hyloniscus_main_002439_t1	351	2549	+	1733.0000000000066	465.99999999999795	342.66666666666674	98.33333333333331	0	0	0	0
hyloniscus_main_002443_t1	40	2457	+	1925.3333333333408	492.66666666666475	0	0	0	0	0	0
hyloniscus_main_002444_t1	218	2515	+	1814.3333333333403	483.6666666666647	634.3333333333329	172.66666666666686	0	0	0	0
hyloniscus_main_002445_t1	43	2460	+	1875.6666666666745	542.3333333333322	94.33333333333334	25.666666666666668	0	0	0	0
hyloniscus_main_002446_t1	419	2452	+	1630.000000000006	403.9999999999986	88.33333333333333	25.66666666666667	0	0	0	0
hyloniscus_main_002447_t1	56	2440	+	1864.0000000000089	520.9999999999976	1864.0000000000089	520.9999999999976	0	0	0	0
hyloniscus_main_002448_t1	94	2511	+	1833.0000000000052	582.0	184.0	49.99999999999999	0	0	0	0
hyloniscus_main_002450_t1	22	2427	+	1932.3333333333449	473.6666666666638	942.6666666666641	233.333333333334	0	0	0	0
hyloniscus_main_002451_t1	6	2420	+	1902.3333333333394	512.6666666666649	1652.6666666666704	447.3333333333322	0	0	0	0
hyloniscus_main_002452_t1	94	2508	+	1902.0000000000077	512.999999999998	1350.0000000000018	365.99999999999915	0	0	0	0
hyloniscus_main_002453_t1	171	2585	+	1923.6666666666754	491.3333333333311	422.6666666666671	105.33333333333323	0	0	0	0
hyloniscus_main_002455_t1	263	2677	+	1875.6666666666708	539.3333333333326	1550.6666666666686	432.3333333333325	0	0	0	0
hyloniscus_main_002456_t1	234	2648	+	1893.0000000000061	521.9999999999984	748.666666666666	205.33333333333357	0	0	0	0
hyloniscus_main_002458_t1	127	2538	+	1895.0000000000064	516.9999999999977	158.3333333333334	42.66666666666666	0	0	0	0
hyloniscus_main_002459_t1	487	2412	+	1551.000000000007	374.99999999999807	582.666666666667	140.33333333333326	6.0	2.0	0	0
hyloniscus_main_002461_t1	44	2455	+	1887.0000000000098	524.9999999999978	285.6666666666667	74.33333333333334	1.0	2.0	0	0
hyloniscus_main_002462_t1	15	2423	+	1860.0000000000048	509.9999999999986	693.9999999999994	182.0000000000002	1.0	0.0	1.0	0.0
hyloniscus_main_002463_t1	11	2419	+	1904.666666666675	504.333333333331	618.0000000000001	159.0	2.0	0.0	0	0
hyloniscus_main_002465_t1	133	2538	+	1841.3333333333374	564.666666666665	1841.3333333333374	564.666666666665	0	0	0	0
hyloniscus_main_002466_t1	47	2452	+	1933.3333333333435	472.66666666666424	1909.6666666666763	466.33333333333115	0	0	0	0
hyloniscus_main_002467_t1	164	2569	+	1919.0000000000095	486.99999999999756	866.3333333333313	210.66666666666714	0	0	0	0
hyloniscus_main_002470_t1	470	2875	+	1961.3333333333405	444.66666666666515	2.3333333333333335	0.6666666666666666	0	0	0	0
hyloniscus_main_002472_t1	110	2515	+	1906.0000000000089	499.99999999999767	153.3333333333334	29.666666666666657	0	0	0	0
hyloniscus_main_002473_t1	118	2520	+	1898.3333333333396	504.666666666665	589.0000000000005	163.99999999999997	0	0	0	0
hyloniscus_main_002474_t1	391	2625	+	1831.3333333333412	403.6666666666653	0	0	0	0	0	0
hyloniscus_main_002475_t1	44	2446	+	1895.0000000000084	507.99999999999767	1884.6666666666752	506.333333333331	6.333333333333334	14.666666666666666	6.333333333333334	14.666666666666666
hyloniscus_main_002476_t1	157	2559	+	1905.6666666666733	497.3333333333316	1161.3333333333323	299.6666666666666	0	0	0	0
hyloniscus_main_002478_t1	135	2420	+	1707.0000000000043	482.9999999999981	155.66666666666666	30.333333333333307	0	0	0	0
hyloniscus_main_002480_t1	167	2566	+	1919.0000000000095	480.99999999999756	141.6666666666667	38.33333333333333	0	0	0	0
hyloniscus_main_002482_t1	265	2607	+	1796.3333333333383	546.6666666666654	1548.66666666667	476.3333333333322	0	0	0	0
hyloniscus_main_002483_t1	146	2545	+	1916.666666666675	483.33333333333167	993.6666666666646	260.3333333333338	0	0	0	0
hyloniscus_main_002484_t1	370	2742	+	1880.000000000008	492.9999999999982	428.00000000000034	117.99999999999991	0	0	0	0
hyloniscus_main_002485_t1	78	2474	+	1881.0000000000066	515.9999999999982	1835.6666666666733	501.33333333333127	0	0	0	0
hyloniscus_main_002486_t1	872	3268	+	1883.33333333334	513.6666666666647	457.3333333333337	130.66666666666654	0	0	0	0
hyloniscus_main_002487_t1	89	2485	+	1851.666666666672	545.333333333333	402.33333333333354	122.66666666666664	0	0	0	0
hyloniscus_main_002488_t1	197	1750	+	1238.3333333333328	315.6666666666668	702.6666666666665	179.33333333333334	0	0	0	0
hyloniscus_main_002490_t1	108	2504	+	1829.3333333333364	567.6666666666665	0	0	0	0	0	0
hyloniscus_main_002491_t1	231	2624	+	1864.0000000000045	529.9999999999987	281.3333333333333	81.66666666666663	0	0	0	0
hyloniscus_main_002494_t1	377	2770	+	1897.000000000007	496.999999999998	1094.666666666665	285.3333333333336	0	0	0	0
hyloniscus_main_002496_t1	127	2520	+	1880.6666666666772	513.3333333333306	111.6666666666667	26.33333333333333	0	0	0	0
hyloniscus_main_002497_t1	50	2443	+	1870.6666666666717	523.3333333333325	230.66666666666663	69.33333333333336	0	0	0	0
hyloniscus_main_002498_t1	115	2508	+	1903.666666666672	490.33333333333195	3.0	0.0	0	0	0	0
hyloniscus_main_002499_t1	52	1986	+	1540.6666666666702	394.3333333333324	743.9999999999992	198.00000000000023	0	0	0	0
hyloniscus_main_002501_t1	96	2486	+	1906.6666666666733	484.3333333333315	353.0000000000002	78.99999999999999	0	0	0	0
hyloniscus_main_002502_t1	80	2470	+	1897.0000000000086	493.9999999999977	858.666666666665	227.33333333333383	0	0	0	0
hyloniscus_main_002504_t1	399	2539	+	1703.3333333333374	435.66666666666555	1014.6666666666647	254.33333333333383	1.0	1.0	0	0
hyloniscus_main_002506_t1	333	2588	+	1768.0000000000043	487.9999999999985	106.00000000000003	34.999999999999986	0	0	0	0
hyloniscus_main_002509_t1	772	2625	+	1515.6666666666702	338.333333333333	87.00000000000001	18.0	0	0	0	0
hyloniscus_main_002510_t1	251	2620	+	1829.333333333339	540.6666666666652	0	0	0	0	0	0
hyloniscus_main_002511_t1	431	2818	+	1879.3333333333403	508.6666666666644	232.66666666666646	58.3333333333334	0	0	0	0
hyloniscus_main_002512_t1	306	2693	+	1892.3333333333383	495.66666666666555	1892.3333333333383	495.66666666666555	3.0	2.0	3.0	2.0
hyloniscus_main_002516_t1	58	2442	+	1892.3333333333403	492.66666666666504	1892.3333333333403	492.66666666666504	0	0	0	0
hyloniscus_main_002517_t1	143	2527	+	1897.000000000008	487.999999999998	1055.6666666666647	270.3333333333338	0.0	2.0	0.0	2.0
hyloniscus_main_002518_t1	167	2551	+	1907.3333333333446	477.6666666666631	350.66666666666646	75.33333333333337	0	0	0	0
hyloniscus_main_002520_t1	64	2445	+	1866.0000000000082	515.9999999999978	1361.666666666667	387.33333333333286	2.0	0.0	0	0
hyloniscus_main_002521_t1	181	2511	+	1847.3333333333396	483.6666666666649	30.000000000000004	6.0	0	0	0	0
hyloniscus_main_002522_t1	143	2176	+	1596.333333333337	437.6666666666658	270.9999999999999	71.0	0	0	0	0
hyloniscus_main_002523_t1	199	2568	+	1846.0000000000073	523.9999999999985	30.0	9.0	0	0	0	0
hyloniscus_main_002526_t1	388	2712	+	1814.0000000000064	510.99999999999835	0	0	0	0	0	0
hyloniscus_main_002527_t1	49	2427	+	1867.0000000000075	511.99999999999795	148.33333333333337	43.666666666666686	0	0	0	0
hyloniscus_main_002530_t1	159	2415	+	1768.3333333333394	487.66666666666436	581.3333333333335	153.66666666666663	3.0	8.0	0	0
hyloniscus_main_002531_t1	214	2589	+	1899.333333333341	476.6666666666647	1467.333333333337	353.6666666666662	0	0	0	0
hyloniscus_main_002533_t1	83	2458	+	1861.3333333333387	514.666666666665	182.66666666666666	51.33333333333333	0	0	0	0
hyloniscus_main_002535_t1	61	2436	+	1853.6666666666727	522.3333333333314	0	0	0	0	0	0
hyloniscus_main_002536_t1	1561	2742	+	966.3333333333317	215.6666666666671	169.00000000000003	38.0	0	0	0	0
hyloniscus_main_002538_t1	3	2378	+	1926.6666666666779	449.33333333333064	341.3333333333335	69.66666666666671	0	0	0	0
hyloniscus_main_002539_t1	367	2742	+	1867.3333333333417	508.6666666666642	1858.0000000000082	505.99999999999756	7.0	2.0	7.0	2.0
hyloniscus_main_002543_t1	81	2453	+	1905.3333333333435	467.666666666664	418.3333333333336	94.66666666666664	0	0	0	0
hyloniscus_main_002545_t1	307	2679	+	1888.6666666666765	484.33333333333053	1854.0000000000098	473.9999999999973	5.0	11.0	5.0	11.0
hyloniscus_main_002549_t1	149	2518	+	1883.6666666666742	486.33333333333115	1286.6666666666672	333.33333333333303	0	0	0	0
hyloniscus_main_002550_t1	132	2501	+	1899.6666666666758	470.33333333333115	1899.6666666666758	470.33333333333115	1.0	0.0	1.0	0.0
hyloniscus_main_002551_t1	233	2602	+	1871.3333333333408	498.66666666666464	405.66666666666697	110.33333333333323	0	0	0	0
hyloniscus_main_002555_t1	38	2407	+	1899.3333333333421	470.6666666666646	1884.0000000000084	467.999999999998	0	0	0	0
hyloniscus_main_002557_t1	102	2417	+	1792.666666666672	523.3333333333318	0	0	0	0	0	0
hyloniscus_main_002560_t1	171	2537	+	1850.000000000008	516.9999999999982	1850.000000000008	516.9999999999982	1.0	0.0	1.0	0.0
hyloniscus_main_002561_t1	201	2567	+	1917.666666666675	449.3333333333314	292.9999999999997	70.00000000000007	0	0	0	0
hyloniscus_main_002563_t1	82	2448	+	1822.6666666666747	544.3333333333322	322.0	106.9999999999999	0	0	0	0
hyloniscus_main_002565_t1	97	2460	+	1828.3333333333383	535.6666666666658	253.33333333333312	79.66666666666669	0	0	0	0
hyloniscus_main_002566_t1	71	2149	+	1651.0000000000034	427.99999999999915	405.0000000000001	101.99999999999997	0	0	0	0
hyloniscus_main_002567_t1	313	2676	+	1920.3333333333405	443.66666666666555	1740.3333333333376	404.66666666666595	7.0	1.0	7.0	1.0
hyloniscus_main_002569_t1	123	2486	+	1822.333333333341	529.6666666666652	0	0	0	0	0	0
hyloniscus_main_002570_t1	187	2325	+	1671.0000000000032	467.9999999999989	283.3333333333332	82.66666666666667	0	0	0	0
hyloniscus_main_002574_t1	68	2428	+	1884.666666666676	476.333333333331	89.33333333333334	24.66666666666667	0	0	0	0
hyloniscus_main_002575_t1	358	2604	+	1741.333333333339	505.666666666665	1741.333333333339	505.666666666665	0	0	0	0
hyloniscus_main_002579_t1	374	2188	+	1435.6666666666686	379.3333333333327	176.0	52.00000000000001	0	0	0	0
hyloniscus_main_002580_t1	74	2431	+	1877.0000000000055	480.9999999999986	1788.3333333333376	461.66666666666544	3.0	0.0	3.0	0.0
hyloniscus_main_002581_t1	456	2408	+	1524.666666666672	428.3333333333317	1147.6666666666658	322.3333333333326	0	0	0	0
hyloniscus_main_002583_t1	78	1968	+	1543.6666666666729	346.33333333333246	397.3333333333337	97.66666666666657	0	0	0	0
hyloniscus_main_002586_t1	381	2732	+	1826.3333333333421	525.6666666666648	564.0000000000005	155.99999999999997	0	0	0	0
hyloniscus_main_002587_t1	505	2856	+	1881.3333333333414	470.66666666666447	1687.3333333333385	418.66666666666555	0	0	0	0
hyloniscus_main_002589_t1	13	2361	+	1831.3333333333394	517.6666666666647	47.99999999999999	15.000000000000004	0	0	0	0
hyloniscus_main_002593_t1	35	2383	+	1868.000000000008	480.99999999999795	1673.6666666666724	432.3333333333318	5.0	17.0	5.0	17.0
hyloniscus_main_002596_t1	148	2493	+	1870.6666666666736	475.3333333333314	1870.6666666666736	475.3333333333314	1.0	1.0	1.0	1.0
hyloniscus_main_002598_t1	26	2371	+	1822.000000000006	523.9999999999983	538.3333333333335	163.6666666666667	0	0	0	0
hyloniscus_main_002599_t1	199	2541	+	1813.666666666673	529.3333333333313	1813.666666666673	529.3333333333313	8.5	36.5	8.5	36.5
hyloniscus_main_002600_t1	271	2613	+	1877.0000000000075	465.9999999999985	932.3333333333318	240.66666666666703	0	0	0	0
hyloniscus_main_002603_t1	94	2433	+	1817.000000000004	522.9999999999985	250.33333333333326	67.6666666666667	0	0	0	0
hyloniscus_main_002605_t1	78	2417	+	1856.33333333334	483.6666666666649	291.99999999999994	67.99999999999999	0	0	0	0
hyloniscus_main_002608_t1	29	2368	+	1836.3333333333396	503.66666666666504	0	0	0	0	0	0
hyloniscus_main_002609_t1	530	2869	+	1858.3333333333417	481.6666666666644	0	0	0	0	0	0
hyloniscus_main_002613_t1	258	2579	+	1826.000000000007	495.99999999999807	399.666666666667	110.33333333333323	0	0	0	0
hyloniscus_main_002614_t1	8	2344	+	1866.0000000000095	470.99999999999727	38.666666666666664	12.333333333333336	0	0	0	0
hyloniscus_main_002615_t1	142	2478	+	1805.0000000000034	531.9999999999992	12.333333333333332	2.6666666666666665	0	0	0	0
hyloniscus_main_002618_t1	222	2558	+	1846.0000000000064	490.99999999999835	346.0000000000001	94.99999999999996	0	0	0	0
hyloniscus_main_002621_t1	701	3037	+	1844.6666666666724	492.33333333333167	457.0000000000004	121.99999999999989	0	0	0	0
hyloniscus_main_002622_t1	29	2362	+	1884.0000000000102	449.9999999999974	549.6666666666673	128.33333333333306	0	0	0	0
hyloniscus_main_002623_t1	518	2335	+	1418.6666666666674	399.33333333333235	256.9999999999999	64.00000000000003	0	0	0	0
hyloniscus_main_002625_t1	152	2425	+	1771.0000000000048	502.99999999999847	391.6666666666668	106.33333333333327	0	0	0	0
hyloniscus_main_002628_t1	30	2363	+	1793.3333333333385	540.6666666666653	210.3333333333333	62.666666666666686	0	0	0	0
hyloniscus_main_002629_t1	415	2727	+	1842.000000000008	470.9999999999979	256.6666666666665	67.33333333333336	0	0	0	0
hyloniscus_main_002630_t1	126	2456	+	1793.3333333333383	537.6666666666655	357.6666666666667	107.33333333333326	0	0	0	0
hyloniscus_main_002633_t1	36	2261	+	1714.6666666666724	511.33333333333127	15.333333333333332	2.6666666666666665	0	0	0	0
hyloniscus_main_002634_t1	43	1467	+	1176.3333333333326	248.66666666666748	0	0	0	0	0	0
hyloniscus_main_002636_t1	69	2396	+	1832.0000000000048	495.99999999999864	1832.0000000000048	495.99999999999864	0	0	0	0
hyloniscus_main_002638_t1	131	2458	+	1779.000000000006	548.9999999999985	54.99999999999999	14.000000000000002	0	0	0	0
hyloniscus_main_002641_t1	135	2459	+	1842.666666666677	482.3333333333305	1017.3333333333306	281.666666666667	0	0	0	0
hyloniscus_main_002642_t1	6	2330	+	1885.0000000000082	439.9999999999983	0	0	0	0	0	0
hyloniscus_main_002646_t1	92	2416	+	1847.3333333333405	477.66666666666464	527.0000000000009	132.99999999999983	0	0	0	0
hyloniscus_main_002648_t1	172	2496	+	1856.0000000000075	468.9999999999981	911.6666666666646	222.33333333333377	0	0	0	0
hyloniscus_main_002650_t1	132	2453	+	1811.6666666666756	510.3333333333307	907.9999999999977	259.0000000000006	1.0	0.0	0	0
hyloniscus_main_002652_t1	140	2461	+	1831.6666666666742	490.3333333333314	35.66666666666667	12.333333333333334	0	0	0	0
hyloniscus_main_002653_t1	85	2406	+	1815.3333333333417	506.66666666666424	30.0	9.0	0	0	0	0
hyloniscus_main_002655_t1	202	2514	+	1830.000000000005	482.99999999999835	0	0	0	0	0	0
hyloniscus_main_002656_t1	159	2474	+	1812.0000000000057	503.99999999999847	0	0	0	0	0	0
hyloniscus_main_002659_t1	79	2397	+	1842.3333333333435	476.66666666666396	278.33333333333326	75.66666666666669	0	0	0	0
hyloniscus_main_002661_t1	138	2456	+	1823.0000000000057	495.9999999999982	1223.6666666666665	327.3333333333332	0	0	0	0
hyloniscus_main_002662_t1	604	2658	+	1564.333333333337	490.6666666666651	19.333333333333332	4.666666666666666	0	0	0	0
hyloniscus_main_002666_t1	165	1976	+	1443.6666666666683	368.333333333333	364.33333333333354	88.6666666666666	0	0	0	0
hyloniscus_main_002667_t1	50	2347	+	1790.333333333339	507.66666666666515	477.0000000000004	135.0	0	0	0	0
hyloniscus_main_002668_t1	60	2375	+	1858.3333333333417	457.66666666666475	88.6666666666667	22.333333333333325	1.0	5.0	0	0
hyloniscus_main_002670_t1	98	2413	+	1852.000000000007	463.9999999999984	1125.3333333333317	281.6666666666669	0	0	0	0
hyloniscus_main_002672_t1	13	2301	+	1785.3333333333408	503.6666666666644	290.33333333333337	87.66666666666667	0	0	0	0
hyloniscus_main_002674_t1	116	2428	+	1770.0000000000061	542.999999999998	84.66666666666667	20.333333333333332	0	0	0	0
hyloniscus_main_002677_t1	452	2608	+	1674.3333333333383	482.6666666666651	66.66666666666664	14.333333333333336	0	0	0	0
hyloniscus_main_002679_t1	206	2518	+	1815.33333333334	497.66666666666475	1651.0000000000048	445.9999999999985	0	0	0	0
hyloniscus_main_002681_t1	306	2609	+	1821.3333333333355	482.6666666666662	1821.3333333333355	482.6666666666662	2.0	1.0	2.0	1.0
hyloniscus_main_002682_t1	58	2367	+	1809.6666666666733	500.3333333333316	677.3333333333329	186.66666666666683	2.0	0.0	2.0	0.0
hyloniscus_main_002683_t1	516	2318	+	1446.0000000000025	356.99999999999955	188.6666666666666	48.33333333333336	0	0	0	0
hyloniscus_main_002684_t1	182	2341	+	1727.3333333333392	432.6666666666651	1139.333333333332	282.666666666667	3.0	1.0	3.0	1.0
hyloniscus_main_002685_t1	244	2550	+	1849.0000000000075	457.99999999999824	1376.6666666666672	336.3333333333332	9.0	14.0	9.0	14.0
hyloniscus_main_002686_t1	47	2353	+	1827.0000000000082	479.99999999999807	1821.3333333333412	479.6666666666648	2.0	1.0	2.0	1.0
hyloniscus_main_002689_t1	317	2620	+	1800.6666666666702	503.333333333332	514.3333333333335	151.66666666666669	0	0	0	0
hyloniscus_main_002691_t1	59	2362	+	1809.0000000000064	494.9999999999982	0	0	0	0	0	0
hyloniscus_main_002692_t1	503	2782	+	1729.666666666673	550.3333333333331	76.33333333333333	31.666666666666664	0	0	0	0
hyloniscus_main_002694_t1	418	2463	+	1599.6666666666708	446.33333333333206	0	0	0	0	0	0
hyloniscus_main_002695_t1	137	2437	+	1803.666666666672	497.3333333333318	0	0	0	0	0	0
hyloniscus_main_002696_t1	142	2358	+	1684.3333333333385	532.6666666666649	93.33333333333336	23.666666666666664	0	0	0	0
hyloniscus_main_002697_t1	292	2592	+	1790.6666666666706	510.33333333333167	352.00000000000006	94.99999999999996	0	0	0	0
hyloniscus_main_002698_t1	94	2394	+	1801.0000000000086	499.99999999999767	1801.0000000000086	499.99999999999767	2.0	7.0	2.0	7.0
hyloniscus_main_002699_t1	97	2373	+	1808.0000000000082	468.9999999999979	339.66666666666686	80.33333333333327	1.0	0.0	1.0	0.0
hyloniscus_main_002701_t1	117	2414	+	1829.666666666674	468.33333333333127	659.3333333333333	153.6666666666666	0.0	1.0	0.0	1.0
hyloniscus_main_002703_t1	1370	2482	+	904.6666666666647	208.33333333333385	158.99999999999997	39.000000000000014	0	0	0	0
hyloniscus_main_002704_t1	280	2574	+	1831.0000000000066	463.99999999999824	1831.0000000000066	463.99999999999824	0	0	0	0
hyloniscus_main_002705_t1	93	2387	+	1823.6666666666765	471.3333333333306	340.66666666666697	88.3333333333332	0	0	0	0
hyloniscus_main_002708_t1	357	2651	+	1805.6666666666715	489.33333333333195	1707.0000000000057	461.9999999999986	0.0	2.0	0.0	2.0
hyloniscus_main_002711_t1	1237	2697	+	1149.9999999999995	310.9999999999997	1149.9999999999995	310.9999999999997	1.0	5.0	1.0	5.0
hyloniscus_main_002712_t1	34	2328	+	1831.6666666666758	463.3333333333308	523.3333333333339	130.66666666666654	0	0	0	0
hyloniscus_main_002713_t1	51	2342	+	1792.0000000000057	499.999999999998	1785.0000000000057	497.999999999998	5.0	11.0	0	0
hyloniscus_main_002716_t1	60	2351	+	1789.0000000000061	502.99999999999824	822.333333333332	224.66666666666706	0	0	0	0
hyloniscus_main_002722_t1	184	2475	+	1776.6666666666747	515.3333333333306	110.33333333333336	30.666666666666654	0	0	0	0
hyloniscus_main_002724_t1	2758	5001	+	1772.000000000007	471.99999999999807	441.00000000000034	113.99999999999991	0	0	0	0
hyloniscus_main_002725_t1	4241	6430	-	1747.0000000000039	442.9999999999989	0	0	0	0	0	0
hyloniscus_main_002726_t1	161	2158	+	1578.0000000000036	419.9999999999987	0	0	0	0	0	0
hyloniscus_main_002727_t1	118	2403	+	1794.000000000008	491.9999999999979	1794.000000000008	491.9999999999979	0	0	0	0
hyloniscus_main_002728_t1	143	2428	+	1778.6666666666717	507.3333333333318	1173.0000000000005	323.9999999999996	0	0	0	0
hyloniscus_main_002729_t1	249	2534	+	1820.0000000000057	465.9999999999985	1609.0000000000034	415.99999999999903	0.0	2.0	0.0	2.0
hyloniscus_main_002731_t1	3	2285	+	1789.6666666666722	493.3333333333316	9.0	3.0	0	0	0	0
hyloniscus_main_002732_t1	442	2496	+	1576.6666666666695	478.33333333333223	1207.6666666666667	370.33333333333303	1.0	2.0	0	0
hyloniscus_main_002733_t1	32	2314	+	1779.0000000000066	503.9999999999979	78.00000000000001	21.0	0	0	0	0
hyloniscus_main_002734_t1	257	2539	+	1785.333333333339	497.6666666666648	1785.333333333339	497.6666666666648	0	0	0	0
hyloniscus_main_002737_t1	354	2306	+	1504.333333333337	448.66666666666526	178.99999999999997	55.000000000000014	0	0	0	0
hyloniscus_main_002738_t1	245	2509	+	1795.0000000000077	469.9999999999977	121.33333333333337	34.666666666666664	0	0	0	0
hyloniscus_main_002740_t1	294	2258	+	1511.000000000004	453.9999999999986	0	0	0	0	0	0
hyloniscus_main_002744_t1	849	3023	+	1704.6666666666706	470.33333333333235	238.33333333333323	73.66666666666664	3.0	0.0	0	0
hyloniscus_main_002745_t1	151	2430	+	1778.0000000000057	501.999999999998	407.0000000000006	108.99999999999982	0	0	0	0
hyloniscus_main_002748_t1	105	2384	+	1801.6666666666708	478.333333333332	0	0	0	0	0	0
hyloniscus_main_002749_t1	130	2409	+	1802.333333333341	477.66666666666464	106.66666666666669	28.33333333333333	0	0	0	0
hyloniscus_main_002751_t1	164	2365	+	1722.6666666666722	479.3333333333319	120.00000000000003	36.0	0	0	0	0
hyloniscus_main_002752_t1	182	2458	+	1783.0000000000068	493.9999999999984	768.6666666666658	209.33333333333354	0.0	1.0	0	0
hyloniscus_main_002754_t1	56	2332	+	1804.666666666672	472.333333333332	0	0	0	0	0	0
hyloniscus_main_002755_t1	300	2318	+	1588.666666666671	430.33333333333195	228.66666666666666	65.33333333333333	0	0	0	0
hyloniscus_main_002758_t1	185	733	-	400.00000000000017	149.0	0	0	0	0	0	0
hyloniscus_main_002759_t1	90	2363	+	1802.333333333338	471.66666666666526	1784.3333333333378	468.6666666666653	2.0	0.0	0	0
hyloniscus_main_002763_t1	143	2416	+	1787.3333333333392	486.666666666665	1767.0000000000057	482.99999999999835	0	0	0	0
hyloniscus_main_002764_t1	1853	4126	+	1778.666666666671	495.3333333333321	79.66666666666666	22.333333333333336	0	0	0	0
hyloniscus_main_002765_t1	509	2782	+	1692.3333333333383	551.6666666666656	1306.0	415.99999999999915	0	0	0	0
hyloniscus_main_002767_t1	127	2400	+	1803.6666666666745	470.33333333333104	65.66666666666666	18.333333333333332	0	0	0	0
hyloniscus_main_002770_t1	193	2403	+	1766.3333333333396	444.666666666665	373.3333333333335	97.66666666666661	1.0	4.0	0	0
hyloniscus_main_002774_t1	604	2874	+	1788.0000000000068	482.9999999999978	1788.0000000000068	482.9999999999978	0	0	0	0
hyloniscus_main_002775_t1	284	2554	+	1812.6666666666717	458.3333333333323	99.66666666666669	23.333333333333332	0	0	0	0
hyloniscus_main_002776_t1	144	2414	+	1744.666666666671	526.3333333333322	1744.666666666671	526.3333333333322	2.0	4.0	2.0	4.0
hyloniscus_main_002778_t1	52	2319	+	1839.6666666666727	428.3333333333322	241.33333333333314	43.666666666666664	0	0	0	0
hyloniscus_main_002779_t1	144	2411	+	1753.000000000003	514.999999999999	893.9999999999986	270.0000000000004	0	0	0	0
hyloniscus_main_002782_t1	437	2704	+	1752.0000000000066	515.9999999999981	1752.0000000000066	515.9999999999981	0	0	0	0
hyloniscus_main_002783_t1	19	2274	+	1814.6666666666729	441.33333333333195	125.00000000000006	27.99999999999999	0	0	0	0
hyloniscus_main_002784_t1	93	2312	+	1710.0000000000034	509.99999999999875	185.66666666666663	60.33333333333335	0	0	0	0
hyloniscus_main_002785_t1	128	2341	+	1794.0000000000105	419.9999999999972	1522.3333333333385	349.66666666666555	0	0	0	0
hyloniscus_main_002788_t1	334	2598	+	1775.6666666666715	489.3333333333316	1749.0000000000045	482.99999999999835	0	0	0	0
hyloniscus_main_002796_t1	507	2264	+	1354.666666666667	403.3333333333328	0	0	0	0	0	0
hyloniscus_main_002797_t1	548	2308	+	1367.6666666666674	393.33333333333286	679.3333333333329	193.66666666666688	0	0	0	0
hyloniscus_main_002799_t1	47	2308	+	1758.0000000000043	503.9999999999985	646.3333333333334	196.66666666666669	0	0	0	0
hyloniscus_main_002800_t1	310	2571	+	1756.3333333333408	505.66666666666436	39.66666666666666	14.333333333333336	0	0	0	0
hyloniscus_main_002801_t1	592	1494	+	686.3333333333328	192.66666666666686	244.33333333333334	67.66666666666666	0	0	0	0
hyloniscus_main_002802_t1	72	2333	+	1770.0000000000061	491.9999999999981	136.33333333333334	34.66666666666668	0	0	0	0
hyloniscus_main_002805_t1	6	2266	+	1790.3333333333362	468.66666666666583	216.66666666666657	62.333333333333364	0	0	0	0
hyloniscus_main_002806_t1	101	2299	+	1740.0000000000034	458.99999999999903	100.00000000000003	28.99999999999999	0	0	0	0
hyloniscus_main_002807_t1	124	2382	+	1769.6666666666729	489.3333333333315	1013.3333333333308	288.66666666666697	0	0	0	0
hyloniscus_main_002809_t1	288	2438	+	1713.6666666666752	437.3333333333306	349.33333333333354	106.66666666666661	0	0	0	0
hyloniscus_main_002810_t1	57	2291	+	1790.0000000000064	444.9999999999983	187.99999999999997	42.99999999999999	0	0	0	0
hyloniscus_main_002815_t1	238	2406	+	1709.0000000000057	459.99999999999847	87.66666666666666	23.333333333333336	0	0	0	0
hyloniscus_main_002816_t1	319	2575	+	1749.6666666666704	506.333333333332	367.66666666666674	97.3333333333333	0	0	0	0
hyloniscus_main_002819_t1	119	2374	+	1746.3333333333387	509.6666666666648	186.99999999999997	50.00000000000003	0	0	0	0
hyloniscus_main_002821_t1	127	2379	+	1740.333333333339	512.6666666666647	0	0	0	0	0	0
hyloniscus_main_002822_t1	43	2295	+	1754.6666666666713	498.33333333333223	818.6666666666666	240.33333333333346	2.0	4.0	2.0	4.0
hyloniscus_main_002823_t1	56	2308	+	1782.3333333333385	470.66666666666515	159.99999999999997	41.00000000000001	0	0	0	0
hyloniscus_main_002825_t1	209	2461	+	1772.3333333333394	480.6666666666649	290.00000000000006	79.0	0	0	0	0
hyloniscus_main_002826_t1	126	2378	+	1818.3333333333394	434.66666666666544	791.3333333333322	198.66666666666697	0	0	0	0
hyloniscus_main_002827_t1	160	2019	+	1452.000000000004	407.99999999999886	356.3333333333334	102.6666666666666	0	0	0	0
hyloniscus_main_002828_t1	340	2385	+	1620.6666666666722	425.33333333333144	198.3333333333333	50.666666666666686	0	0	0	0
hyloniscus_main_002829_t1	414	2663	+	1779.6666666666738	470.33333333333127	0	0	0	0	0	0
hyloniscus_main_002830_t1	103	2352	+	1860.3333333333433	389.66666666666515	70.33333333333333	13.666666666666671	0	0	0	0
hyloniscus_main_002832_t1	379	2628	+	1753.6666666666715	496.3333333333319	261.99999999999983	68.00000000000003	0	0	0	0
hyloniscus_main_002833_t1	87	2333	+	1779.666666666672	467.3333333333321	85.0	20.0	0	0	0	0
hyloniscus_main_002834_t1	595	2484	+	1493.66666666667	396.33333333333263	227.66666666666663	66.33333333333333	0.0	3.0	0	0
hyloniscus_main_002836_t1	461	2707	+	1814.0000000000084	432.9999999999982	56.333333333333314	12.66666666666667	0	0	0	0
hyloniscus_main_002838_t1	202	2271	+	1637.000000000004	432.999999999999	1637.000000000004	432.999999999999	3.0	3.0	3.0	3.0
hyloniscus_main_002840_t1	200	2443	+	1759.666666666673	484.3333333333316	558.6666666666666	152.3333333333334	0	0	0	0
hyloniscus_main_002841_t1	201	2444	+	1757.0000000000039	486.9999999999989	121.00000000000006	34.99999999999999	0.0	1.0	0	0
hyloniscus_main_002842_t1	176	2419	+	1730.3333333333392	513.6666666666649	37.666666666666664	10.333333333333334	0	0	0	0
hyloniscus_main_002844_t1	74	2317	+	1747.0000000000043	496.99999999999847	1516.6666666666695	433.3333333333326	0	0	0	0
hyloniscus_main_002845_t1	411	2654	+	1720.000000000006	523.9999999999983	1720.000000000006	523.9999999999983	0	0	0	0
hyloniscus_main_002846_t1	228	2303	+	1648.3333333333364	427.6666666666657	40.666666666666664	7.333333333333332	0	0	0	0
hyloniscus_main_002847_t1	113	2353	+	1764.6666666666717	476.3333333333315	403.666666666667	115.33333333333317	0	0	0	0
hyloniscus_main_002848_t1	164	2287	+	1654.0000000000036	469.9999999999986	1054.6666666666658	298.3333333333334	0	0	0	0
hyloniscus_main_002849_t1	242	2482	+	1741.0000000000068	499.9999999999979	244.6666666666665	58.33333333333338	0	0	0	0
hyloniscus_main_002851_t1	179	2419	+	1739.666666666672	501.33333333333206	0	0	0	0	0	0
hyloniscus_main_002854_t1	73	2310	+	1707.6666666666717	530.3333333333317	20.333333333333336	6.666666666666666	0	0	0	0
hyloniscus_main_002855_t1	177	2078	+	1487.6666666666695	414.3333333333322	0	0	0	0	0	0
hyloniscus_main_002857_t1	131	2302	+	1727.3333333333394	444.66666666666504	0	0	0	0	0	0
hyloniscus_main_002861_t1	131	2365	+	1766.0000000000061	468.9999999999983	280.6666666666666	76.3333333333333	0	0	0	0
hyloniscus_main_002864_t1	80	2293	+	1719.3333333333396	494.66666666666475	0	0	0	0	0	0
hyloniscus_main_002865_t1	34	2265	+	1778.0000000000064	453.99999999999847	1762.3333333333394	451.6666666666651	0	0	0	0
hyloniscus_main_002867_t1	42	2270	+	1744.0000000000045	484.9999999999988	1388.000000000001	381.9999999999997	0	0	0	0
hyloniscus_main_002868_t1	359	2347	+	1552.0000000000034	436.9999999999987	524.3333333333336	150.66666666666666	0	0	0	0
hyloniscus_main_002871_t1	156	2318	+	1722.3333333333399	440.66666666666504	1140.3333333333314	296.666666666667	5.0	9.0	5.0	9.0
hyloniscus_main_002872_t1	123	2351	+	1741.000000000006	487.9999999999982	1741.000000000006	487.9999999999982	0	0	0	0
hyloniscus_main_002873_t1	186	2411	+	1763.666666666672	462.33333333333184	20.333333333333332	3.6666666666666665	0	0	0	0
hyloniscus_main_002874_t1	31	2256	+	1767.0000000000043	458.99999999999864	94.66666666666669	25.333333333333325	0	0	0	0
hyloniscus_main_002875_t1	97	2280	+	1709.3333333333378	474.66666666666526	9.333333333333334	2.6666666666666665	0	0	0	0
hyloniscus_main_002876_t1	184	2196	+	1559.3333333333364	453.66666666666583	779.6666666666658	222.33333333333368	0	0	0	0
hyloniscus_main_002878_t1	196	2421	+	1762.0000000000057	463.9999999999987	1762.0000000000057	463.9999999999987	0	0	0	0
hyloniscus_main_002880_t1	169	2394	+	1742.3333333333385	483.666666666665	271.3333333333333	76.66666666666663	0	0	0	0
hyloniscus_main_002882_t1	71	2293	+	1745.0000000000055	477.99999999999835	1325.0000000000007	372.99999999999955	2.0	0.0	2.0	0.0
hyloniscus_main_002885_t1	56	2278	+	1764.0000000000057	458.99999999999847	1398.333333333335	359.6666666666663	5.0	1.0	5.0	1.0
hyloniscus_main_002887_t1	610	2811	+	1780.0000000000066	421.9999999999986	272.99999999999994	71.99999999999999	0	0	0	0
hyloniscus_main_002888_t1	173	2395	+	1720.6666666666736	502.33333333333104	42.0	9.0	0	0	0	0
hyloniscus_main_002890_t1	47	2266	+	1779.3333333333403	440.6666666666648	236.99999999999994	57.000000000000014	0	0	0	0
hyloniscus_main_002891_t1	69	2222	+	1713.3333333333396	440.66666666666487	1560.6666666666704	398.3333333333321	0	0	0	0
hyloniscus_main_002892_t1	84	2303	+	1720.0000000000057	499.99999999999824	817.3333333333321	229.66666666666708	0	0	0	0
hyloniscus_main_002895_t1	60	2276	+	1825.3333333333449	391.6666666666646	354.3333333333336	71.66666666666669	0	0	0	0
hyloniscus_main_002898_t1	456	2402	+	1550.6666666666704	396.33333333333235	1541.0000000000034	390.99999999999903	0	0	0	0
hyloniscus_main_002899_t1	217	2433	+	1724.33333333334	492.6666666666645	180.66666666666666	59.333333333333364	0	0	0	0
hyloniscus_main_002902_t1	78	2291	+	1742.0000000000048	471.9999999999986	687.9999999999997	182.00000000000023	0	0	0	0
hyloniscus_main_002904_t1	403	2616	+	1739.333333333337	474.66666666666583	617.3333333333333	174.66666666666677	2.0	7.0	2.0	7.0
hyloniscus_main_002905_t1	170	2383	+	1685.3333333333376	528.6666666666652	206.66666666666666	57.333333333333336	0	0	0	0
hyloniscus_main_002906_t1	373	2259	+	1456.6666666666688	430.3333333333319	258.3333333333331	65.66666666666671	0	0	0	0
hyloniscus_main_002912_t1	186	2396	+	1729.6666666666727	481.33333333333155	1692.3333333333385	467.66666666666487	0	0	0	0
hyloniscus_main_002916_t1	804	2561	+	1356.333333333334	401.6666666666658	441.6666666666669	137.33333333333337	0	0	0	0
hyloniscus_main_002917_t1	212	2419	+	1725.666666666673	482.3333333333314	510.0000000000004	134.99999999999997	0	0	0	0
hyloniscus_main_002920_t1	55	2013	+	1542.6666666666704	416.3333333333322	651.3333333333331	173.66666666666669	0	0	0	0
hyloniscus_main_002921_t1	82	2286	+	1724.6666666666713	480.33333333333167	559.0000000000006	154.99999999999991	0	0	0	0
hyloniscus_main_002922_t1	166	2370	+	1739.6666666666733	465.3333333333315	1739.6666666666733	465.3333333333315	15.5	20.5	15.5	20.5
hyloniscus_main_002926_t1	18	2221	+	1750.0000000000068	451.9999999999983	96.00000000000001	23.999999999999996	0	0	0	0
hyloniscus_main_002927_t1	142	2205	+	1618.66666666667	445.33333333333223	166.3333333333333	52.666666666666686	0	0	0	0
hyloniscus_main_002929_t1	194	2395	+	1766.666666666672	435.3333333333321	198.99999999999994	53.000000000000014	0	0	0	0
hyloniscus_main_002930_t1	49	2250	+	1764.0000000000068	437.9999999999983	213.6666666666666	56.333333333333364	0	0	0	0
hyloniscus_main_002931_t1	93	2030	+	1521.6666666666702	416.3333333333321	84.00000000000001	23.999999999999996	0	0	0	0
hyloniscus_main_002937_t1	102	2288	+	1719.3333333333374	467.66666666666544	7.0	2.0	0	0	0	0
hyloniscus_main_002939_t1	74	2272	+	1719.0000000000064	479.99999999999807	224.33333333333323	57.666666666666686	0	0	0	0
hyloniscus_main_002940_t1	165	2363	+	1729.6666666666729	469.3333333333313	492.66666666666737	122.33333333333313	0	0	0	0
hyloniscus_main_002941_t1	172	2352	+	1664.333333333337	516.6666666666648	4.666666666666666	1.3333333333333333	0	0	0	0
hyloniscus_main_002942_t1	508	2682	+	1660.333333333336	514.6666666666653	643.3333333333334	193.6666666666668	0	0	0	0
hyloniscus_main_002946_t1	89	2284	+	1741.3333333333374	454.66666666666555	93.0	24.0	1.0	1.0	0	0
hyloniscus_main_002951_t1	135	2330	+	1691.0000000000052	504.99999999999835	1288.666666666668	394.33333333333223	0	0	0	0
hyloniscus_main_002953_t1	152	2347	+	1686.0000000000014	509.9999999999992	21.666666666666668	5.333333333333333	0	0	0	0
hyloniscus_main_002955_t1	23	2218	+	1764.6666666666736	431.3333333333316	257.9999999999998	60.00000000000006	0	0	0	0
hyloniscus_main_002956_t1	99	2294	+	1706.6666666666727	489.3333333333313	0	0	0	0	0	0
hyloniscus_main_002963_t1	257	2443	+	1699.000000000006	487.99999999999807	245.0	70.0	0	0	0	0
hyloniscus_main_002964_t1	640	2715	+	1634.6666666666713	441.33333333333195	1630.0000000000045	439.99999999999864	5.0	1.0	5.0	1.0
hyloniscus_main_002965_t1	55	2232	+	1736.0000000000036	441.999999999999	34.666666666666664	7.333333333333333	0	0	0	0
hyloniscus_main_002966_t1	81	2270	+	1751.6666666666713	438.3333333333322	1751.6666666666713	438.3333333333322	7.0	7.0	7.0	7.0
hyloniscus_main_002967_t1	191	2380	+	1770.6666666666765	419.3333333333309	426.00000000000045	95.99999999999991	0	0	0	0
hyloniscus_main_002969_t1	171	2246	+	1679.333333333341	396.666666666665	447.3333333333338	92.6666666666666	0	0	0	0
hyloniscus_main_002971_t1	421	2610	+	1693.333333333337	496.6666666666653	169.66666666666663	46.333333333333336	0	0	0	0
hyloniscus_main_002973_t1	45	2234	+	1734.3333333333387	455.6666666666645	76.0	23.000000000000004	0	0	0	0
hyloniscus_main_002974_t1	217	2406	+	1725.3333333333383	464.6666666666654	1708.3333333333378	460.66666666666544	0	0	0	0
hyloniscus_main_002980_t1	139	2325	+	1738.0000000000055	448.99999999999864	712.3333333333328	187.66666666666683	0	0	0	0
hyloniscus_main_002983_t1	138	2324	+	1720.3333333333394	466.6666666666648	0	0	0	0	0	0
hyloniscus_main_002985_t1	108	2294	+	1743.0000000000075	443.999999999998	223.99999999999991	55.000000000000014	0	0	0	0
hyloniscus_main_002986_t1	149	2335	+	1742.6666666666729	444.33333333333167	904.9999999999985	238.0000000000004	0	0	0	0
hyloniscus_main_002987_t1	869	1519	-	529.333333333334	121.66666666666649	53.33333333333333	12.666666666666668	0	0	0	0
hyloniscus_main_002988_t1	72	2255	+	1697.6666666666736	486.3333333333313	1631.3333333333394	471.66666666666464	0	0	0	0
hyloniscus_main_002989_t1	63	2246	+	1715.6666666666717	468.33333333333195	107.6666666666667	30.333333333333325	0	0	0	0
hyloniscus_main_002990_t1	150	2333	+	1700.6666666666729	483.3333333333309	683.3333333333334	204.66666666666694	0	0	0	0
hyloniscus_main_002992_t1	175	2358	+	1722.6666666666724	461.3333333333316	1234.3333333333333	337.6666666666664	0.0	2.0	0	0
hyloniscus_main_002993_t1	171	2354	+	1678.3333333333392	505.66666666666475	325.3333333333335	100.6666666666666	0	0	0	0
hyloniscus_main_002995_t1	55	2238	+	1671.0000000000043	512.9999999999984	1246.9999999999993	369.9999999999996	1.0	0.0	1.0	0.0
hyloniscus_main_002996_t1	117	2300	+	1685.3333333333374	498.6666666666651	1547.3333333333355	459.66666666666555	0	0	0	0
hyloniscus_main_002997_t1	146	2329	+	1716.333333333338	467.666666666665	79.33333333333334	19.666666666666664	0	0	0	0
hyloniscus_main_003000_t1	160	2340	+	1715.66666666667	465.33333333333235	1715.66666666667	465.33333333333235	0	0	0	0
hyloniscus_main_003003_t1	271	2322	+	1619.3333333333378	432.6666666666654	2.6666666666666665	0.3333333333333333	0	0	0	0
hyloniscus_main_003004_t1	58	2238	+	1698.6666666666713	482.3333333333318	150.0	45.00000000000001	0	0	0	0
hyloniscus_main_003009_t1	123	2300	+	1705.0000000000043	472.99999999999875	231.66666666666666	71.33333333333333	0	0	0	0
hyloniscus_main_003011_t1	131	2305	+	1711.3333333333374	463.6666666666654	1711.3333333333374	463.6666666666654	1.0	4.0	1.0	4.0
hyloniscus_main_003015_t1	261	2435	+	1730.6666666666722	444.3333333333318	756.3333333333321	188.666666666667	0	0	0	0
hyloniscus_main_003016_t1	141	2108	+	1559.6666666666688	408.33333333333275	0	0	0	0	0	0
hyloniscus_main_003018_t1	10	2180	+	1745.3333333333421	423.66666666666475	395.6666666666671	96.33333333333327	0	0	0	0
hyloniscus_main_003021_t1	319	2481	+	1732.6666666666727	430.3333333333322	0	0	0	0	0	0
hyloniscus_main_003022_t1	34	2205	+	1727.0000000000077	444.99999999999784	19.333333333333332	4.666666666666667	0	0	0	0
hyloniscus_main_003025_t1	26	2149	+	1665.3333333333371	458.66666666666526	750.6666666666662	203.3333333333336	0	0	0	0
hyloniscus_main_003026_t1	125	2293	+	1747.3333333333392	421.66666666666566	530.6666666666674	117.3333333333331	0	0	0	0
hyloniscus_main_003027_t1	67	2235	+	1691.0000000000034	477.99999999999886	1286.6666666666665	363.33333333333303	0	0	0	0
hyloniscus_main_003028_t1	55	2112	+	1604.6666666666702	453.3333333333322	116.66666666666667	39.33333333333333	0	0	0	0
hyloniscus_main_003031_t1	391	2556	+	1677.0000000000043	488.99999999999864	1677.0000000000043	488.99999999999864	1.0	0.0	1.0	0.0
hyloniscus_main_003032_t1	96	2261	+	1708.0000000000048	457.9999999999984	0	0	0	0	0	0
hyloniscus_main_003033_t1	165	2246	+	1641.0000000000045	440.99999999999875	0	0	0	0	0	0
hyloniscus_main_003040_t1	34	2196	+	1699.6666666666722	463.3333333333319	78.0	20.999999999999996	0	0	0	0
hyloniscus_main_003041_t1	68	2230	+	1740.666666666673	422.3333333333318	658.3333333333322	163.66666666666697	0	0	0	0
hyloniscus_main_003042_t1	81	2243	+	1700.6666666666704	462.3333333333319	110.66666666666669	30.333333333333325	0	0	0	0
hyloniscus_main_003044_t1	294	2456	+	1678.000000000005	484.9999999999982	334.6666666666668	94.33333333333327	0	0	0	0
hyloniscus_main_003045_t1	94	2256	+	1704.6666666666713	458.33333333333206	1702.333333333338	457.6666666666654	2.0	0.0	0	0
hyloniscus_main_003046_t1	336	2495	+	1721.0000000000034	438.9999999999992	907.666666666665	217.33333333333366	0	0	0	0
hyloniscus_main_003048_t1	242	2383	+	1658.000000000005	483.9999999999984	187.0	50.00000000000001	0	0	0	0
hyloniscus_main_003049_t1	162	2255	+	1651.0000000000045	442.99999999999824	237.3333333333332	56.66666666666668	0	0	0	0
hyloniscus_main_003051_t1	89	2245	+	1699.666666666672	457.3333333333318	324.33333333333326	92.66666666666664	0	0	0	0
hyloniscus_main_003052_t1	83	2239	+	1699.3333333333364	457.6666666666658	92.33333333333333	30.666666666666654	0	0	0	0
hyloniscus_main_003056_t1	71	2227	+	1700.3333333333417	456.66666666666384	372.6666666666669	119.33333333333321	0	0	0	0
hyloniscus_main_003057_t1	544	2391	+	1421.3333333333355	426.6666666666662	1368.666666666668	413.3333333333328	0	0	0	0
hyloniscus_main_003058_t1	120	2273	+	1683.0000000000052	470.99999999999847	252.9999999999999	71.0	0	0	0	0
hyloniscus_main_003059_t1	49	2205	+	1652.0000000000043	504.99999999999847	149.0	37.0	0	0	0	0
hyloniscus_main_003060_t1	39	2195	+	1668.333333333338	488.6666666666652	94.66666666666669	31.33333333333332	0	0	0	0
hyloniscus_main_003061_t1	213	2369	+	1681.3333333333376	475.6666666666652	1123.3333333333314	316.6666666666668	1.0	0.0	0	0
hyloniscus_main_003062_t1	164	2206	+	1577.0000000000023	465.99999999999915	175.3333333333333	58.66666666666668	0	0	0	0
hyloniscus_main_003064_t1	102	2255	+	1711.3333333333405	442.6666666666648	1393.3333333333364	364.66666666666583	0	0	0	0
hyloniscus_main_003065_t1	431	2395	+	1546.6666666666722	418.33333333333127	369.3333333333335	92.66666666666663	3.0	8.0	3.0	8.0
hyloniscus_main_003066_t1	529	2298	+	1366.333333333334	403.66666666666623	54.99999999999999	14.0	0	0	0	0
hyloniscus_main_003069_t1	65	2215	+	1693.666666666671	457.33333333333184	443.0000000000004	126.99999999999989	0	0	0	0
hyloniscus_main_003070_t1	22	2172	+	1667.6666666666677	483.3333333333324	567.0000000000003	177.0	0	0	0	0
hyloniscus_main_003071_t1	135	2285	+	1671.6666666666702	479.33333333333195	1599.3333333333367	458.6666666666655	2.0	0.0	2.0	0.0
hyloniscus_main_003073_t1	85	2091	+	1538.3333333333385	468.6666666666646	486.333333333334	146.66666666666657	0	0	0	0
hyloniscus_main_003074_t1	456	2606	+	1692.000000000005	458.99999999999835	249.9999999999998	68.00000000000006	0	0	0	0
hyloniscus_main_003076_t1	2390	2947	-	440.6666666666672	117.33333333333321	133.00000000000006	34.999999999999986	0	0	0	0
hyloniscus_main_003077_t1	687	2837	+	1692.0000000000055	458.9999999999981	155.66666666666666	42.33333333333334	0	0	0	0
hyloniscus_main_003080_t1	50	2176	+	1661.000000000006	465.99999999999807	1387.3333333333348	379.66666666666623	0	0	0	0
hyloniscus_main_003081_t1	105	2252	+	1697.3333333333383	450.6666666666654	1156.6666666666665	304.3333333333331	0	0	0	0
hyloniscus_main_003082_t1	143	2224	+	1631.333333333336	450.6666666666658	989.6666666666652	288.3333333333335	0	0	0	0
hyloniscus_main_003083_t1	119	2266	+	1680.6666666666729	467.3333333333317	111.6666666666667	26.333333333333325	0	0	0	0
hyloniscus_main_003084_t1	29	2176	+	1695.0000000000057	452.99999999999847	1455.6666666666683	383.3333333333327	1.0	3.0	1.0	3.0
hyloniscus_main_003086_t1	754	2901	+	1653.0000000000027	494.9999999999989	206.33333333333331	54.666666666666686	0	0	0	0
hyloniscus_main_003089_t1	403	2232	+	1452.333333333335	377.66666666666606	1278.0000000000002	332.9999999999999	2.0	7.0	2.0	7.0
hyloniscus_main_003091_t1	58	2205	+	1690.0000000000036	457.99999999999886	1690.0000000000036	457.99999999999886	0.0	1.0	0.0	1.0
hyloniscus_main_003092_t1	106	2253	+	1648.6666666666706	499.3333333333318	107.33333333333334	33.666666666666664	1.0	2.0	1.0	2.0
hyloniscus_main_003093_t1	106	2250	+	1666.0000000000043	478.9999999999984	380.0000000000003	111.9999999999999	0	0	0	0
hyloniscus_main_003094_t1	84	2228	+	1706.0000000000093	438.99999999999716	1706.0000000000093	438.99999999999716	2.0	0.0	2.0	0.0
hyloniscus_main_003095_t1	26	2170	+	1696.3333333333378	448.66666666666544	476.33333333333366	138.66666666666666	0	0	0	0
hyloniscus_main_003097_t1	83	2227	+	1661.6666666666704	483.33333333333184	449.33333333333366	120.66666666666654	0	0	0	0
hyloniscus_main_003098_t1	162	2159	+	1559.3333333333394	438.666666666665	26.666666666666664	9.333333333333334	0	0	0	0
hyloniscus_main_003099_t1	216	2357	+	1623.3333333333355	518.6666666666654	201.66666666666663	56.33333333333334	0	0	0	0
hyloniscus_main_003100_t1	133	2274	+	1681.6666666666704	460.33333333333223	428.00000000000057	108.99999999999984	0	0	0	0
hyloniscus_main_003101_t1	367	2187	+	1435.3333333333355	385.66666666666595	885.9999999999987	230.00000000000034	0	0	0	0
hyloniscus_main_003104_t1	22	2160	+	1666.3333333333364	472.66666666666555	698.3333333333326	207.66666666666703	0	0	0	0
hyloniscus_main_003105_t1	182	2320	+	1684.3333333333362	454.66666666666595	0	0	0	0	0	0
hyloniscus_main_003109_t1	638	1816	+	933.9999999999975	245.0000000000008	52.999999999999986	13.000000000000004	0	0	0	0
hyloniscus_main_003110_t1	407	2173	+	1406.666666666668	360.3333333333329	736.6666666666661	178.33333333333348	0.0	1.0	0	0
hyloniscus_main_003111_t1	89	2221	+	1718.3333333333408	414.6666666666649	1655.3333333333392	399.6666666666652	0	0	0	0
hyloniscus_main_003113_t1	127	2253	+	1649.0000000000045	477.999999999998	1026.9999999999973	293.0000000000003	0	0	0	0
hyloniscus_main_003114_t1	135	2267	+	1690.3333333333396	442.666666666665	1690.3333333333396	442.666666666665	0.0	1.0	0.0	1.0
hyloniscus_main_003115_t1	30	2153	+	1665.0000000000036	458.99999999999903	1603.66666666667	448.33333333333235	0.0	2.0	0.0	2.0
hyloniscus_main_003116_t1	157	2184	+	1570.0000000000048	457.9999999999983	84.33333333333334	26.666666666666657	0	0	0	0
hyloniscus_main_003117_t1	224	2356	+	1658.3333333333385	474.6666666666649	249.9999999999999	70.99999999999999	0	0	0	0
hyloniscus_main_003118_t1	93	2222	+	1669.000000000004	460.9999999999984	582.0000000000001	159.00000000000006	0	0	0	0
hyloniscus_main_003119_t1	179	2299	+	1645.333333333338	475.66666666666555	205.33333333333323	61.6666666666667	0	0	0	0
hyloniscus_main_003120_t1	190	2202	+	1615.3333333333367	397.6666666666662	395.66666666666686	105.33333333333327	0	0	0	0
hyloniscus_main_003121_t1	285	2414	+	1645.6666666666715	484.3333333333318	1645.6666666666715	484.3333333333318	0	0	0	0
hyloniscus_main_003122_t1	15	2141	+	1699.000000000004	427.9999999999989	303.33333333333314	83.66666666666669	4.0	2.0	0	0
hyloniscus_main_003123_t1	95	2221	+	1657.000000000006	469.9999999999982	1657.000000000006	469.9999999999982	0	0	0	0
hyloniscus_main_003124_t1	367	2358	+	1587.3333333333378	404.6666666666655	153.99999999999997	41.00000000000001	0	0	0	0
hyloniscus_main_003125_t1	83	2209	+	1644.000000000003	482.999999999999	0	0	0	0	0	0
hyloniscus_main_003130_t1	217	2340	+	1706.33333333334	417.66666666666504	75.66666666666667	20.333333333333332	0	0	0	0
hyloniscus_main_003131_t1	128	1795	+	1310.6666666666695	357.33333333333235	0	0	0	0	0	0
hyloniscus_main_003137_t1	30	2147	+	1617.333333333337	500.6666666666655	81.33333333333333	26.666666666666664	0.0	3.0	0	0
hyloniscus_main_003139_t1	193	2307	+	1636.3333333333364	478.6666666666657	1148.3333333333317	339.66666666666674	0	0	0	0
hyloniscus_main_003141_t1	161	2275	+	1665.666666666672	449.33333333333195	1665.666666666672	449.33333333333195	1.0	1.0	1.0	1.0
hyloniscus_main_003143_t1	103	2160	+	1603.6666666666686	454.3333333333326	134.00000000000003	42.99999999999999	0	0	0	0
hyloniscus_main_003144_t1	327	2441	+	1678.0000000000061	436.99999999999824	128.00000000000006	27.99999999999999	0	0	0	0
hyloniscus_main_003145_t1	212	2326	+	1645.3333333333376	469.6666666666654	1645.3333333333376	469.6666666666654	1.0	0.0	1.0	0.0
hyloniscus_main_003146_t1	58	2172	+	1678.000000000006	436.99999999999847	7.333333333333332	1.6666666666666665	0	0	0	0
hyloniscus_main_003148_t1	82	2196	+	1662.6666666666715	452.3333333333319	1625.666666666671	441.333333333332	1.0	0.0	1.0	0.0
hyloniscus_main_003152_t1	116	2227	+	1655.3333333333383	456.6666666666651	119.66666666666669	33.33333333333332	0	0	0	0
hyloniscus_main_003153_t1	63	2174	+	1684.666666666674	427.3333333333313	1556.0000000000043	396.99999999999875	0	0	0	0
hyloniscus_main_003155_t1	51	2102	+	1604.0000000000039	447.99999999999886	192.66666666666666	47.33333333333332	0	0	0	0
hyloniscus_main_003156_t1	221	2248	+	1476.3333333333364	449.6666666666649	0	0	0	0	0	0
hyloniscus_main_003157_t1	32	2140	+	1694.6666666666717	414.33333333333223	1158.6666666666654	284.33333333333377	0	0	0	0
hyloniscus_main_003158_t1	933	3041	+	1653.0000000000061	455.99999999999795	0	0	0	0	0	0
hyloniscus_main_003159_t1	142	2250	+	1650.0000000000025	458.99999999999903	1650.0000000000025	458.99999999999903	0	0	0	0
hyloniscus_main_003161_t1	159	2267	+	1642.0000000000039	466.9999999999988	1612.66666666667	460.3333333333321	15.0	34.0	15.0	34.0
hyloniscus_main_003162_t1	43	2151	+	1682.3333333333405	426.6666666666645	540.6666666666671	137.33333333333326	0	0	0	0
hyloniscus_main_003163_t1	146	2254	+	1665.000000000005	443.9999999999985	57.33333333333333	14.666666666666668	0	0	0	0
hyloniscus_main_003164_t1	931	3041	+	1742.3333333333505	366.6666666666626	707.333333333332	126.66666666666625	0.0	2.0	0	0
hyloniscus_main_003165_t1	569	2677	+	1628.0000000000034	480.99999999999875	0	0	0	0	0	0
hyloniscus_main_003166_t1	39	2117	+	1616.0000000000043	462.999999999998	571.6666666666667	181.33333333333363	1.0	0.0	1.0	0.0
hyloniscus_main_003167_t1	35	2140	+	1675.3333333333394	430.666666666665	457.6666666666672	112.3333333333332	0	0	0	0
hyloniscus_main_003169_t1	12	2081	+	1603.3333333333374	466.66666666666526	240.99999999999986	74.00000000000001	0	0	0	0
hyloniscus_main_003170_t1	178	2280	+	1675.0000000000043	427.9999999999989	517.3333333333337	133.66666666666657	0	0	0	0
hyloniscus_main_003172_t1	173	2275	+	1678.0000000000064	424.9999999999983	1611.3333333333385	407.6666666666652	5.0	20.0	0	0
hyloniscus_main_003173_t1	35	2137	+	1642.6666666666692	460.33333333333235	1351.3333333333337	376.66666666666623	3.0	2.0	0	0
hyloniscus_main_003175_t1	106	2208	+	1643.6666666666704	459.33333333333235	331.33333333333337	94.66666666666664	0	0	0	0
hyloniscus_main_003177_t1	24	2123	+	1660.666666666672	439.3333333333318	1108.9999999999986	286.0000000000003	0	0	0	0
hyloniscus_main_003183_t1	12	2108	+	1626.000000000004	470.99999999999875	2.0	1.0	0	0	0	0
hyloniscus_main_003185_t1	57	2153	+	1574.0000000000039	522.9999999999995	546.3333333333335	182.6666666666667	0	0	0	0
hyloniscus_main_003188_t1	137	2233	+	1652.6666666666702	444.33333333333235	0	0	0	0	0	0
hyloniscus_main_003191_t1	1553	3649	+	1681.0000000000057	415.9999999999987	1135.3333333333317	274.6666666666672	0	0	0	0
hyloniscus_main_003193_t1	382	1881	+	1204.6666666666667	295.3333333333333	5.333333333333333	0.6666666666666666	0	0	0	0
hyloniscus_main_003196_t1	137	2227	+	1633.3333333333374	457.6666666666654	423.00000000000006	116.99999999999997	0	0	0	0
hyloniscus_main_003197_t1	138	2231	+	1662.0000000000068	431.9999999999979	307.9999999999999	82.00000000000003	0	0	0	0
hyloniscus_main_003198_t1	517	2565	+	1629.666666666671	419.3333333333322	211.3333333333333	52.66666666666668	0	0	0	0
hyloniscus_main_003199_t1	138	2231	+	1657.6666666666727	436.33333333333184	0	0	0	0	0	0
hyloniscus_main_003200_t1	4701	6785	-	1688.3333333333408	396.6666666666654	277.99999999999983	73.00000000000001	0	0	0	0
hyloniscus_main_003203_t1	102	2192	+	1642.3333333333378	448.6666666666649	25.333333333333336	4.666666666666667	0	0	0	0
hyloniscus_main_003204_t1	132	2222	+	1668.3333333333385	422.6666666666654	0	0	0	0	0	0
hyloniscus_main_003205_t1	148	2238	+	1651.3333333333378	439.6666666666654	1651.3333333333378	439.6666666666654	0.0	1.0	0.0	1.0
hyloniscus_main_003206_t1	61	2151	+	1625.000000000003	465.999999999999	541.3333333333337	154.66666666666674	0.0	1.0	0	0
hyloniscus_main_003207_t1	173	2206	+	1595.3333333333371	438.66666666666566	411.0000000000002	119.9999999999999	0	0	0	0
hyloniscus_main_003208_t1	93	2060	+	1547.6666666666695	420.33333333333246	392.00000000000034	108.99999999999989	0	0	0	0
hyloniscus_main_003212_t1	36	2123	+	1648.3333333333378	439.6666666666656	27.666666666666668	8.333333333333334	0	0	0	0
hyloniscus_main_003217_t1	126	2213	+	1685.6666666666736	402.3333333333317	1685.6666666666736	402.3333333333317	2.0	1.0	2.0	1.0
hyloniscus_main_003218_t1	160	2247	+	1628.66666666667	459.33333333333235	727.9999999999997	208.00000000000023	0	0	0	0
hyloniscus_main_003219_t1	46	2133	+	1643.000000000005	444.99999999999847	212.66666666666654	63.33333333333337	0	0	0	0
hyloniscus_main_003220_t1	465	2552	+	1613.000000000003	474.99999999999864	256.3333333333332	79.66666666666664	0	0	0	0
hyloniscus_main_003222_t1	73	2157	+	1624.3333333333348	460.6666666666657	228.3333333333332	68.6666666666667	0	0	0	0
hyloniscus_main_003223_t1	79	2157	+	1684.3333333333408	394.6666666666654	679.9999999999992	160.00000000000017	1.0	1.0	0	0
hyloniscus_main_003227_t1	35	2047	+	1605.3333333333371	407.6666666666657	741.6666666666657	188.3333333333336	0.0	1.0	0	0
hyloniscus_main_003228_t1	55	2097	+	1617.6666666666717	425.3333333333317	332.00000000000006	87.99999999999999	0	0	0	0
hyloniscus_main_003231_t1	146	2143	+	1562.000000000004	435.99999999999875	306.3333333333333	80.66666666666667	0	0	0	0
hyloniscus_main_003233_t1	131	2209	+	1641.0000000000057	437.9999999999983	109.33333333333334	19.666666666666664	0	0	0	0
hyloniscus_main_003237_t1	317	2182	+	1444.6666666666674	421.3333333333326	597.3333333333334	167.66666666666669	0.0	1.0	0	0
hyloniscus_main_003238_t1	113	2194	+	1681.333333333342	400.66666666666447	2.0	1.0	0	0	0	0
hyloniscus_main_003242_t1	357	2081	+	1339.0000000000014	385.9999999999988	12.0	3.0	0	0	0	0
hyloniscus_main_003244_t1	58	2136	+	1608.6666666666697	470.33333333333235	247.99999999999997	67.00000000000001	0	0	0	0
hyloniscus_main_003247_t1	263	2338	+	1634.333333333337	441.66666666666555	48.99999999999999	11.000000000000002	0	0	0	0
hyloniscus_main_003248_t1	51	2129	+	1675.6666666666729	403.3333333333318	717.333333333333	179.66666666666674	0	0	0	0
hyloniscus_main_003249_t1	255	2333	+	1694.0000000000052	384.9999999999989	1321.3333333333344	304.6666666666666	0	0	0	0
hyloniscus_main_003250_t1	154	2232	+	1738.00000000001	340.9999999999996	1395.3333333333367	272.66666666666794	2.0	1.0	0	0
hyloniscus_main_003251_t1	35	2113	+	1605.3333333333364	473.6666666666656	1165.666666666667	349.33333333333303	0	0	0	0
hyloniscus_main_003252_t1	676	2571	+	1456.6666666666702	439.3333333333316	6.0	3.0	0	0	0	0
hyloniscus_main_003255_t1	1040	2101	+	853.333333333332	208.66666666666694	42.666666666666664	14.333333333333336	0	0	0	0
hyloniscus_main_003257_t1	46	2121	+	1643.6666666666713	432.33333333333195	273.6666666666666	80.33333333333331	0	0	0	0
hyloniscus_main_003258_t1	173	2230	+	1563.6666666666697	494.3333333333319	58.0	17.000000000000004	0	0	0	0
hyloniscus_main_003259_t1	174	2198	+	1613.0000000000043	411.9999999999988	573.3333333333336	149.66666666666663	0	0	0	0
hyloniscus_main_003260_t1	120	2195	+	1661.3333333333396	414.6666666666652	716.6666666666658	180.33333333333363	0	0	0	0
hyloniscus_main_003263_t1	246	2321	+	1640.0000000000052	435.9999999999985	78.0	27.0	0	0	0	0
hyloniscus_main_003264_t1	156	2207	+	1622.3333333333392	429.66666666666515	231.3333333333332	65.66666666666666	0	0	0	0
hyloniscus_main_003265_t1	240	2315	+	1631.0000000000032	444.99999999999864	122.66666666666669	36.33333333333333	0	0	0	0
hyloniscus_main_003267_t1	15	2090	+	1611.3333333333367	464.6666666666655	310.3333333333333	82.66666666666666	0	0	0	0
hyloniscus_main_003268_t1	68	2140	+	1645.000000000006	427.99999999999835	502.66666666666737	133.33333333333314	0	0	0	0
hyloniscus_main_003273_t1	71	2143	+	1631.0000000000055	441.99999999999824	12.0	3.0	0	0	0	0
hyloniscus_main_003278_t1	886	2526	+	1265.6666666666663	375.33333333333303	1181.3333333333321	357.66666666666646	0.0	4.0	0	0
hyloniscus_main_003279_t1	265	2337	+	1614.3333333333385	458.6666666666652	324.3333333333335	74.66666666666663	0	0	0	0
hyloniscus_main_003281_t1	472	2544	+	1596.0000000000045	476.99999999999875	27.0	9.000000000000002	0	0	0	0
hyloniscus_main_003282_t1	334	2071	+	1326.6666666666672	410.33333333333246	217.6666666666666	64.33333333333336	0	0	0	0
hyloniscus_main_003284_t1	24	2093	+	1602.0000000000032	467.9999999999986	125.00000000000001	33.99999999999999	0	0	0	0
hyloniscus_main_003285_t1	102	2168	+	1651.33333333334	415.6666666666645	214.66666666666657	49.33333333333335	0	0	0	0
hyloniscus_main_003286_t1	165	2114	+	1560.666666666672	389.333333333332	1546.666666666672	385.33333333333206	1.0	1.0	1.0	1.0
hyloniscus_main_003287_t1	357	1967	+	1290.0000000000007	320.99999999999983	0	0	0	0	0	0
hyloniscus_main_003290_t1	457	2373	+	1510.0000000000039	406.9999999999986	90.0	21.0	0.0	1.0	0	0
hyloniscus_main_003295_t1	83	2062	+	1564.0000000000045	415.9999999999988	37.0	7.999999999999998	0	0	0	0
hyloniscus_main_003296_t1	1906	3972	+	1612.000000000003	454.9999999999989	0	0	0	0	0	0
hyloniscus_main_003297_t1	118	2148	+	1586.6666666666683	444.33333333333286	1586.6666666666683	444.33333333333286	8.0	4.0	8.0	4.0
hyloniscus_main_003298_t1	228	2294	+	1651.6666666666704	415.3333333333323	59.99999999999999	15.000000000000002	0	0	0	0
hyloniscus_main_003300_t1	331	2397	+	1573.3333333333367	493.6666666666652	693.6666666666664	221.33333333333363	0.0	3.0	0.0	3.0
hyloniscus_main_003301_t1	94	2073	+	1557.6666666666683	422.3333333333328	118.33333333333334	31.666666666666664	0	0	0	0
hyloniscus_main_003302_t1	1281	3347	+	1628.333333333338	438.6666666666652	28.0	4.999999999999999	0	0	0	0
hyloniscus_main_003304_t1	142	2205	+	1614.0000000000048	449.9999999999984	504.33333333333366	155.6666666666667	0	0	0	0
hyloniscus_main_003306_t1	145	2208	+	1598.0000000000043	465.9999999999985	65.0	19.0	0	0	0	0
hyloniscus_main_003308_t1	65	2128	+	1656.3333333333385	407.66666666666555	211.3333333333332	46.6666666666667	0	0	0	0
hyloniscus_main_003309_t1	20	2077	+	1618.3333333333371	439.6666666666654	73.66666666666666	22.33333333333333	0	0	0	0
hyloniscus_main_003313_t1	80	2140	+	1645.0000000000036	415.99999999999886	1645.0000000000036	415.99999999999886	0	0	0	0
hyloniscus_main_003314_t1	388	2448	+	1629.666666666672	431.3333333333318	767.3333333333322	201.66666666666694	3.0	0.0	0	0
hyloniscus_main_003315_t1	194	1705	+	1185.3333333333328	326.6666666666667	84.0	24.000000000000004	0	0	0	0
hyloniscus_main_003316_t1	139	2199	+	1619.000000000003	441.99999999999926	1368.3333333333333	377.66666666666623	0	0	0	0
hyloniscus_main_003317_t1	295	2343	+	1593.000000000004	455.9999999999988	203.6666666666666	54.33333333333335	0	0	0	0
hyloniscus_main_003318_t1	163	2223	+	1638.000000000005	422.99999999999847	242.33333333333323	54.666666666666686	0	0	0	0
hyloniscus_main_003320_t1	62	2119	+	1625.3333333333376	432.6666666666655	437.66666666666725	111.3333333333332	0	0	0	0
hyloniscus_main_003321_t1	647	2704	+	1601.0000000000045	456.9999999999986	313.0000000000001	88.99999999999997	0	0	0	0
hyloniscus_main_003324_t1	120	2171	+	1592.3333333333367	459.6666666666656	409.3333333333337	139.66666666666666	0	0	0	0
hyloniscus_main_003325_t1	14	2068	+	1619.3333333333387	435.6666666666649	1525.6666666666713	412.3333333333319	5.0	2.0	0	0
hyloniscus_main_003326_t1	170	2224	+	1642.3333333333371	412.66666666666566	1449.666666666669	368.33333333333275	7.5	0.5	7.5	0.5
hyloniscus_main_003327_t1	83	2137	+	1601.6666666666717	453.33333333333155	795.9999999999986	221.00000000000045	0	0	0	0
hyloniscus_main_003329_t1	70	2124	+	1595.0000000000023	459.9999999999989	199.66666666666666	64.33333333333334	0	0	0	0
hyloniscus_main_003330_t1	73	2127	+	1617.6666666666715	437.3333333333318	1617.6666666666715	437.3333333333318	0.0	1.0	0.0	1.0
hyloniscus_main_003331_t1	197	2227	+	1578.000000000003	452.99999999999915	0	0	0	0	0	0
hyloniscus_main_003333_t1	347	2191	+	1448.6666666666695	396.3333333333322	0	0	0	0	0	0
hyloniscus_main_003335_t1	310	2361	+	1623.3333333333364	428.66666666666595	1011.6666666666648	263.33333333333366	6.5	3.5	0	0
hyloniscus_main_003339_t1	200	2248	+	1612.6666666666717	436.3333333333318	1052.333333333331	273.66666666666714	6.0	2.0	6.0	2.0
hyloniscus_main_003342_t1	370	2418	+	1598.3333333333374	450.66666666666526	215.66666666666654	69.33333333333334	0	0	0	0
hyloniscus_main_003343_t1	181	2229	+	1659.3333333333385	389.66666666666555	0	0	0	0	0	0
hyloniscus_main_003344_t1	226	2256	+	1578.3333333333385	452.66666666666504	338.33333333333326	102.66666666666664	0	0	0	0
hyloniscus_main_003345_t1	97	2145	+	1626.0000000000052	422.99999999999864	0	0	0	0	0	0
hyloniscus_main_003346_t1	101	2143	+	1596.0000000000052	446.9999999999981	189.66666666666663	59.33333333333335	0	0	0	0
hyloniscus_main_003347_t1	7821	9545	+	1347.0000000000016	377.99999999999915	0	0	0	0	0	0
hyloniscus_main_003351_t1	311	2356	+	1647.0000000000057	398.99999999999864	1637.6666666666724	396.33333333333195	9.0	1.0	0	0
hyloniscus_main_003352_t1	142	2187	+	1577.0000000000032	468.9999999999988	37.333333333333336	4.666666666666666	0	0	0	0
hyloniscus_main_003353_t1	81	2126	+	1608.3333333333374	437.66666666666526	1089.3333333333321	305.66666666666646	0	0	0	0
hyloniscus_main_003354_t1	25	2070	+	1605.0000000000057	440.99999999999824	1027.6666666666642	280.33333333333366	7.5	7.5	7.5	7.5
hyloniscus_main_003355_t1	117	2159	+	1628.333333333338	414.66666666666566	0	0	0	0	0	0
hyloniscus_main_003357_t1	232	2073	+	1479.666666666672	362.333333333332	220.99999999999983	55.00000000000004	0	0	0	0
hyloniscus_main_003363_t1	48	2090	+	1608.0000000000048	434.99999999999864	275.66666666666663	69.33333333333336	0	0	0	0
hyloniscus_main_003365_t1	105	2147	+	1623.6666666666729	419.3333333333315	490.66666666666714	130.3333333333332	0	0	0	0
hyloniscus_main_003369_t1	91	2130	+	1651.6666666666713	388.3333333333329	1651.6666666666713	388.3333333333329	1.0	0.0	1.0	0.0
hyloniscus_main_003370_t1	37	2076	+	1575.3333333333362	464.66666666666544	145.99999999999997	49.00000000000002	0	0	0	0
hyloniscus_main_003373_t1	230	2269	+	1625.3333333333364	414.66666666666595	240.9999999999999	76.99999999999994	0	0	0	0
hyloniscus_main_003375_t1	171	2210	+	1580.3333333333355	459.6666666666656	49.666666666666664	16.333333333333336	0	0	0	0
hyloniscus_main_003379_t1	177	2213	+	1583.0000000000039	453.9999999999986	42.33333333333333	11.666666666666666	0	0	0	0
hyloniscus_main_003380_t1	60	2096	+	1599.0000000000055	437.9999999999983	229.99999999999977	64.00000000000006	0	0	0	0
hyloniscus_main_003383_t1	383	2419	+	1632.0000000000045	404.9999999999991	203.66666666666663	42.333333333333336	0	0	0	0
hyloniscus_main_003384_t1	94	2130	+	1619.3333333333385	417.6666666666654	1009.999999999998	256.00000000000045	0	0	0	0
hyloniscus_main_003387_t1	287	2320	+	1587.3333333333374	446.66666666666487	270.6666666666666	80.33333333333329	0	0	0	0
hyloniscus_main_003388_t1	125	2158	+	1616.0000000000025	417.99999999999926	168.3333333333333	44.66666666666668	0	0	0	0
hyloniscus_main_003390_t1	157	1842	+	1359.6666666666683	326.3333333333332	70.33333333333333	19.66666666666666	0	0	0	0
hyloniscus_main_003391_t1	304	2337	+	1589.3333333333364	444.66666666666544	151.66666666666669	40.33333333333333	0	0	0	0
hyloniscus_main_003393_t1	128	2160	+	1587.666666666669	443.3333333333325	300.6666666666666	77.33333333333336	0	0	0	0
hyloniscus_main_003395_t1	127	2157	+	1603.6666666666713	427.33333333333206	32.0	6.999999999999998	0	0	0	0
hyloniscus_main_003396_t1	143	2032	+	1530.0000000000043	359.99999999999903	128.33333333333334	36.666666666666664	0	0	0	0
hyloniscus_main_003398_t1	142	2133	+	1568.3333333333396	423.6666666666648	924.666666666664	254.33333333333408	0	0	0	0
hyloniscus_main_003400_t1	65	2092	+	1578.6666666666713	449.33333333333144	888.666666666666	260.3333333333335	3.0	1.0	0	0
hyloniscus_main_003402_t1	136	2163	+	1589.0000000000045	438.99999999999847	1589.0000000000045	438.99999999999847	1.0	1.0	1.0	1.0
hyloniscus_main_003403_t1	14	2041	+	1571.333333333335	456.6666666666661	27.333333333333336	8.666666666666664	0	0	0	0
hyloniscus_main_003405_t1	180	2207	+	1592.0000000000032	435.9999999999992	322.66666666666674	91.33333333333331	0	0	0	0
hyloniscus_main_003406_t1	279	2270	+	1554.6666666666697	437.3333333333324	1127.999999999999	321.00000000000006	0	0	0	0
hyloniscus_main_003407_t1	421	2376	+	1568.0000000000048	387.9999999999988	249.6666666666666	62.33333333333334	0	0	0	0
hyloniscus_main_003408_t1	245	2272	+	1616.3333333333385	411.6666666666652	109.66666666666671	25.333333333333325	0	0	0	0
hyloniscus_main_003412_t1	132	2159	+	1577.3333333333362	450.6666666666657	385.66666666666674	121.33333333333326	0	0	0	0
hyloniscus_main_003415_t1	47	2071	+	1574.6666666666715	450.3333333333318	544.0000000000001	149.0	0	0	0	0
hyloniscus_main_003417_t1	751	2775	+	1559.000000000005	465.99999999999744	309.99999999999983	86.00000000000001	0	0	0	0
hyloniscus_main_003418_t1	204	2183	+	1549.0000000000032	430.99999999999886	212.6666666666666	60.333333333333336	0	0	0	0
hyloniscus_main_003421_t1	130	2151	+	1557.0000000000039	464.9999999999987	140.66666666666666	39.333333333333336	0	0	0	0
hyloniscus_main_003422_t1	1289	2623	+	1047.3333333333312	287.66666666666697	163.99999999999997	46.0	0	0	0	0
hyloniscus_main_003423_t1	396	2417	+	1562.3333333333358	459.6666666666655	238.3333333333332	67.6666666666667	0	0	0	0
hyloniscus_main_003424_t1	123	2144	+	1569.6666666666706	452.33333333333206	294.66666666666663	80.33333333333333	0	0	0	0
hyloniscus_main_003426_t1	338	2359	+	1557.0000000000036	464.9999999999987	729.3333333333326	227.66666666666694	0	0	0	0
hyloniscus_main_003432_t1	466	2070	+	1246.6666666666667	358.333333333333	246.99999999999986	74.00000000000001	0	0	0	0
hyloniscus_main_003434_t1	169	2187	+	1586.0000000000025	432.99999999999943	41.666666666666664	12.333333333333336	0	0	0	0
hyloniscus_main_003436_t1	80	2098	+	1603.0000000000023	415.9999999999999	166.33333333333334	40.666666666666664	0	0	0	0
hyloniscus_main_003437_t1	99	2045	+	1567.3333333333371	379.6666666666661	0	0	0	0	0	0
hyloniscus_main_003439_t1	96	2114	+	1574.6666666666706	432.33333333333206	2.0	1.0	0	0	0	0
hyloniscus_main_003440_t1	94	2112	+	1575.6666666666702	443.33333333333223	1575.6666666666702	443.33333333333223	2.0	33.0	2.0	33.0
hyloniscus_main_003441_t1	62	2080	+	1573.3333333333383	445.66666666666475	182.66666666666657	54.333333333333385	0	0	0	0
hyloniscus_main_003442_t1	51	2069	+	1578.6666666666708	440.333333333332	1445.0000000000027	402.99999999999903	0	0	0	0
hyloniscus_main_003443_t1	159	2177	+	1572.0000000000034	446.9999999999987	1572.0000000000034	446.9999999999987	1.0	0.0	1.0	0.0
hyloniscus_main_003446_t1	62	2077	+	1573.3333333333358	442.6666666666656	231.99999999999986	65.00000000000003	0	0	0	0
hyloniscus_main_003448_t1	177	2192	+	1635.6666666666729	380.33333333333263	501.3333333333341	110.66666666666652	0	0	0	0
hyloniscus_main_003454_t1	30	2042	+	1600.0000000000032	412.9999999999991	92.33333333333334	21.666666666666668	0	0	0	0
hyloniscus_main_003456_t1	117	2129	+	1599.3333333333378	413.66666666666544	607.3333333333331	163.66666666666674	0	0	0	0
hyloniscus_main_003459_t1	245	2257	+	1570.333333333336	442.6666666666658	480.0000000000002	128.99999999999991	0.0	1.0	0	0
hyloniscus_main_003460_t1	159	2171	+	1552.3333333333374	460.6666666666654	0	0	0	0	0	0
hyloniscus_main_003461_t1	106	2118	+	1566.000000000005	446.9999999999987	307.66666666666663	85.33333333333334	0	0	0	0
hyloniscus_main_003467_t1	80	2068	+	1556.0000000000032	432.99999999999915	262.66666666666663	76.33333333333333	0	0	0	0
hyloniscus_main_003468_t1	172	2181	+	1586.0000000000045	423.9999999999984	24.333333333333332	8.666666666666666	0	0	0	0
hyloniscus_main_003469_t1	217	2226	+	1598.0000000000052	411.9999999999986	1598.0000000000052	411.9999999999986	0	0	0	0
hyloniscus_main_003470_t1	266	2275	+	1569.333333333338	440.6666666666652	610.0	176.00000000000009	0	0	0	0
hyloniscus_main_003472_t1	70	2079	+	1633.6666666666706	376.33333333333286	126.00000000000006	29.999999999999986	0	0	0	0
hyloniscus_main_003474_t1	28	2037	+	1597.0000000000032	412.9999999999991	54.66666666666666	14.333333333333336	0	0	0	0
hyloniscus_main_003475_t1	219	2228	+	1581.0000000000034	428.99999999999875	219.33333333333326	56.666666666666686	0	0	0	0
hyloniscus_main_003478_t1	88	2094	+	1597.0000000000039	409.9999999999989	966.3333333333311	242.66666666666717	0	0	0	0
hyloniscus_main_003480_t1	271	2061	+	1411.666666666669	379.3333333333327	522.0000000000008	134.99999999999983	0	0	0	0
hyloniscus_main_003481_t1	121	2028	+	1519.66666666667	388.3333333333325	678.9999999999997	176.0000000000002	0.0	1.0	0	0
[truncated: 5,831 more rows]
