# Supplementary material for: Patterns of molecular evolution in a parthenogenic terrestrial isopod (Trichoniscus pusillus)
Source: PeerJ. 2024 Jul 23;12:e17780. doi: 10.7717/peerj.17780 (PMC11276757; doi:10.7717/peerj.17780)
Supplement: Supplemental Information 2 [file peerj-12-17780-s002.zip › Yarbrough_Chandler_Code/5_snp_effects/data/TratM_dnds.txt]

trachelipus_main_000001_t1	10960	25941	+	11675.666666666484	3306.333333333403	0	0	0	0	0	0
trachelipus_main_000002_t1	115	14952	+	11586.99999999985	3251.000000000061	881.6666666666658	273.3333333333336	1.0	8.0	0	0
trachelipus_main_000003_t1	1486	16317	+	11770.666666666531	3061.333333333374	305.33333333333337	87.66666666666666	0	0	0	0
trachelipus_main_000004_t1	845	15772	+	12002.999999999822	2925.00000000003	2983.999999999989	799.0000000000031	2.0	9.0	0	0
trachelipus_main_000005_t1	92	8863	+	6853.333333333412	1918.6666666666374	93.33333333333334	29.666666666666657	0	0	0	0
trachelipus_main_000006_t1	696	15530	+	11653.33333333315	3181.6666666667384	5081.666666666678	1311.3333333333287	3.0	34.0	0	0
trachelipus_main_000008_t1	354	13853	+	10745.333333333223	2754.666666666702	4958.333333333319	1248.6666666666715	1.0	3.0	1.0	3.0
trachelipus_main_000009_t1	2700	12989	+	8122.000000000154	2167.9999999999677	0	0	0	0	0	0
trachelipus_main_000011_t1	269	12943	+	10030.999999999953	2644.0000000000286	305.00000000000006	75.99999999999999	0	0	0	0
trachelipus_main_000017_t1	257	11773	+	8916.666666666722	2600.333333333352	126.00000000000004	32.999999999999986	0	0	0	0
trachelipus_main_000020_t1	78	10931	+	8477.000000000142	2376.9999999999936	143.99999999999997	39.00000000000001	0	0	0	0
trachelipus_main_000021_t1	836	11341	+	8107.333333333461	2398.6666666666706	0	0	0	0	0	0
trachelipus_main_000023_t1	598	8646	+	6306.000000000076	1742.999999999972	136.3333333333334	28.666666666666664	0	0	0	0
trachelipus_main_000024_t1	252	10274	+	7782.000000000129	2240.9999999999827	0	0	0	0	0	0
trachelipus_main_000025_t1	97	10101	+	7747.000000000126	2257.999999999976	227.33333333333326	48.66666666666666	0	0	0	0
trachelipus_main_000027_t1	49	9936	+	7733.666666666775	2154.3333333333135	29.666666666666668	6.333333333333333	0	0	0	0
trachelipus_main_000029_t1	234	8399	+	6528.000000000066	1637.9999999999852	19.333333333333332	7.666666666666666	0	0	0	0
trachelipus_main_000030_t1	248	10063	+	7655.666666666792	2160.3333333333117	720.6666666666666	236.33333333333377	0	0	0	0
trachelipus_main_000032_t1	184	9909	+	7514.000000000113	2211.9999999999877	417.3333333333336	128.66666666666657	0	0	0	0
trachelipus_main_000033_t1	68	9745	+	7511.000000000104	2166.9999999999804	3309.333333333315	956.6666666666727	0	0	0	0
trachelipus_main_000037_t1	71	9238	+	7163.333333333441	2004.6666666666329	181.66666666666663	58.333333333333364	2.0	0.0	0	0
trachelipus_main_000039_t1	68	7282	+	5581.000000000034	1633.999999999979	294.0000000000001	84.0	0	0	0	0
trachelipus_main_000044_t1	167	8905	+	6792.0000000000755	1946.9999999999736	290.66666666666663	81.3333333333333	1.0	4.0	0	0
trachelipus_main_000046_t1	53	8731	+	6681.666666666723	1997.333333333313	3062.666666666659	915.3333333333367	0.0	3.0	0.0	3.0
trachelipus_main_000052_t1	124	8493	+	6617.333333333398	1752.6666666666488	4642.666666666656	1231.3333333333348	12.5	18.5	12.5	18.5
trachelipus_main_000053_t1	348	8615	+	6399.666666666721	1868.3333333333114	550.3333333333335	163.66666666666674	0	0	0	0
trachelipus_main_000055_t1	309	8321	+	6304.000000000053	1708.999999999984	15.999999999999998	4.999999999999999	0	0	0	0
trachelipus_main_000056_t1	72	8282	+	6442.666666666737	1768.333333333312	437.33333333333337	120.6666666666667	0	0	0	0
trachelipus_main_000059_t1	56	8107	+	6345.6666666667315	1706.3333333333119	0	0	0	0	0	0
trachelipus_main_000060_t1	214	8256	+	6233.000000000037	1809.9999999999889	353.3333333333335	108.66666666666661	0	0	0	0
trachelipus_main_000061_t1	44	8011	+	6231.666666666707	1736.3333333333196	48.33333333333333	11.666666666666666	0	0	0	0
trachelipus_main_000063_t1	34	8007	+	6305.000000000073	1668.9999999999757	1876.3333333333405	499.66666666666487	7.0	2.0	7.0	2.0
trachelipus_main_000066_t1	223	8157	+	6171.333333333399	1763.6666666666424	3990.3333333332944	1124.6666666666686	11.0	35.0	11.0	35.0
trachelipus_main_000069_t1	70	7911	+	6234.333333333389	1607.666666666653	992.333333333331	276.6666666666668	0	0	0	0
trachelipus_main_000071_t1	178	7980	+	6158.333333333378	1644.6666666666538	154.00000000000003	37.99999999999999	0.0	2.0	0	0
trachelipus_main_000072_t1	166	7920	+	6088.666666666729	1666.3333333333096	3649.9999999999777	1012.0000000000078	0.0	22.0	0	0
trachelipus_main_000073_t1	95	7783	+	6096.000000000057	1592.9999999999823	1014.6666666666641	275.3333333333337	0.0	3.0	0	0
trachelipus_main_000074_t1	99	7784	+	6154.000000000056	1531.9999999999877	2244.3333333333358	584.6666666666666	3.0	11.0	3.0	11.0
trachelipus_main_000076_t1	64	7719	+	5993.33333333339	1662.6666666666463	33.666666666666664	8.333333333333334	0	0	0	0
trachelipus_main_000077_t1	490	6552	+	4757.666666666642	1305.3333333333396	86.66666666666667	27.33333333333333	0	0	0	0
trachelipus_main_000078_t1	79	7377	+	5793.000000000062	1505.9999999999795	168.66666666666663	38.33333333333333	0	0	0	0
trachelipus_main_000079_t1	231	6668	+	4997.000000000009	1440.9999999999836	77.66666666666667	30.333333333333325	0	0	0	0
trachelipus_main_000080_t1	148	7677	+	5840.666666666694	1689.3333333333208	4244.999999999978	1235.9999999999977	2.0	44.0	2.0	44.0
trachelipus_main_000081_t1	134	7564	+	5861.00000000005	1569.9999999999848	145.6666666666667	40.33333333333333	0	0	0	0
trachelipus_main_000083_t1	126	4544	+	3529.6666666666492	889.333333333338	0	0	0	0	0	0
trachelipus_main_000084_t1	225	7604	+	5646.00000000004	1733.999999999982	112.0	38.0	0	0	0	0
trachelipus_main_000085_t1	162	7430	+	5764.6666666667015	1504.3333333333242	0	0	0	0	0	0
trachelipus_main_000086_t1	135	7490	+	5818.00000000003	1537.9999999999923	3062.9999999999836	831.0000000000052	0.0	18.0	0.0	18.0
trachelipus_main_000088_t1	393	7718	+	5700.333333333359	1625.6666666666488	8.999999999999998	3.0	0	0	0	0
trachelipus_main_000089_t1	115	6975	+	5314.333333333367	1546.666666666652	28.333333333333336	4.666666666666666	0	0	0	0
trachelipus_main_000090_t1	129	7418	+	5806.333333333378	1483.6666666666542	89.33333333333333	21.666666666666668	0	0	0	0
trachelipus_main_000093_t1	292	7479	+	5668.666666666694	1519.3333333333248	0	0	0	0	0	0
trachelipus_main_000094_t1	276	7451	+	5607.666666666728	1568.333333333308	121.33333333333337	25.66666666666666	0	0	0	0
trachelipus_main_000095_t1	166	7167	+	5481.666666666682	1520.3333333333267	94.00000000000001	25.999999999999996	0	0	0	0
trachelipus_main_000098_t1	113	6016	+	4574.333333333312	1329.6666666666633	54.666666666666664	17.333333333333336	0	0	0	0
trachelipus_main_000099_t1	31	7044	+	5549.000000000036	1464.999999999988	4730.0000000000055	1227.9999999999925	0	0	0	0
trachelipus_main_000100_t1	195	7196	+	5443.333333333347	1558.6666666666588	80.33333333333333	24.666666666666668	0	0	0	0
trachelipus_main_000101_t1	255	6962	+	5161.666666666678	1546.3333333333217	471.66666666666714	146.33333333333323	0	0	0	0
trachelipus_main_000103_t1	13	6975	+	5418.000000000038	1544.999999999986	848.9999999999989	261.00000000000017	0.0	8.0	0	0
trachelipus_main_000105_t1	170	7069	+	5407.666666666688	1492.33333333332	0	0	0	0	0	0
trachelipus_main_000106_t1	1381	6873	+	4185.6666666666315	1307.3333333333312	148.33333333333331	43.66666666666668	0	0	0	0
trachelipus_main_000108_t1	23	6877	+	5436.0000000000155	1418.9999999999964	757.9999999999992	202.00000000000026	6.0	4.0	6.0	4.0
trachelipus_main_000112_t1	260	7042	+	5245.00000000002	1537.9999999999864	1703.000000000005	510.9999999999981	3.0	18.0	0	0
trachelipus_main_000113_t1	111	6887	+	5334.00000000001	1442.9999999999925	142.66666666666663	43.33333333333334	0	0	0	0
trachelipus_main_000115_t1	40	6786	+	5355.333333333356	1391.6666666666574	2626.3333333333294	685.6666666666683	3.0	18.0	3.0	18.0
trachelipus_main_000118_t1	122	6832	+	5185.666666666679	1525.333333333324	1916.3333333333396	570.6666666666657	6.0	14.0	6.0	14.0
trachelipus_main_000122_t1	196	6864	+	5220.3333333333385	1448.6666666666617	0	0	0	0	0	0
trachelipus_main_000123_t1	259	6908	+	5152.6666666666815	1495.333333333316	522.3333333333338	140.66666666666669	3.0	14.0	0	0
trachelipus_main_000127_t1	139	6696	+	5180.000000000013	1377.9999999999966	1811.0000000000073	501.9999999999979	0	0	0	0
trachelipus_main_000128_t1	100	6525	+	5043.333333333321	1382.6666666666642	1629.0000000000034	458.9999999999991	0	0	0	0
trachelipus_main_000129_t1	219	6521	+	4745.6666666666715	1557.333333333326	43.33333333333333	13.666666666666668	0	0	0	0
trachelipus_main_000130_t1	97	6642	+	5070.333333333338	1475.6666666666601	42.33333333333333	17.666666666666668	0	0	0	0
trachelipus_main_000132_t1	64	6576	+	5016.666666666675	1496.3333333333233	1070.333333333332	309.6666666666666	1.0	8.0	0	0
trachelipus_main_000135_t1	86	6574	+	5145.999999999993	1343.0000000000014	2132.6666666666733	552.3333333333318	0	0	0	0
trachelipus_main_000136_t1	206	6691	+	5094.000000000012	1391.9999999999945	3039.3333333333194	821.6666666666711	0	0	0	0
trachelipus_main_000137_t1	49	6531	+	5113.666666666661	1369.3333333333317	0	0	0	0	0	0
trachelipus_main_000139_t1	236	6673	+	5092.666666666661	1345.3333333333321	166.33333333333334	43.66666666666667	0	0	0	0
trachelipus_main_000140_t1	65	6487	+	5021.666666666671	1401.333333333325	423.66666666666714	113.33333333333321	0.0	2.0	0	0
trachelipus_main_000141_t1	127	6366	+	4791.333333333336	1448.6666666666565	53.66666666666666	12.333333333333337	0	0	0	0
trachelipus_main_000142_t1	145	6537	+	4973.0000000000055	1419.9999999999945	456.3333333333335	131.66666666666663	0	0	0	0
trachelipus_main_000143_t1	149	6559	+	4949.000000000006	1461.9999999999916	2577.9999999999964	779.0000000000038	3.0	9.0	3.0	9.0
trachelipus_main_000145_t1	48	6434	+	5037.000000000003	1349.9999999999952	1093.9999999999986	295.00000000000006	0	0	0	0
trachelipus_main_000147_t1	329	6667	+	5056.333333333349	1282.6666666666622	600.3333333333334	164.6666666666668	0	0	0	0
trachelipus_main_000153_t1	85	3330	+	2522.333333333334	723.6666666666673	0	0	0	0	0	0
trachelipus_main_000155_t1	145	6291	+	4803.999999999986	1342.9999999999984	816.6666666666661	230.33333333333348	0	0	0	0
trachelipus_main_000160_t1	93	6347	+	4858.999999999998	1395.9999999999934	5.0	1.0	0	0	0	0
trachelipus_main_000167_t1	177	6317	+	4722.999999999996	1417.9999999999957	49.99999999999999	13.0	0	0	0	0
trachelipus_main_000169_t1	90	6206	+	4733.666666666652	1383.3333333333308	1229.6666666666665	369.3333333333329	0.0	1.0	0	0
trachelipus_main_000170_t1	16	4863	+	3762.999999999973	1085.0000000000052	86.66666666666669	33.33333333333333	0	0	0	0
trachelipus_main_000171_t1	85	6165	+	4557.333333333326	1523.6666666666565	0	0	0	0	0	0
trachelipus_main_000174_t1	114	6230	+	4859.666666666654	1257.333333333331	827.9999999999989	234.0000000000004	0	0	0	0
trachelipus_main_000175_t1	365	6460	+	4784.666666666661	1311.3333333333298	764.9999999999993	213.00000000000026	0	0	0	0
trachelipus_main_000178_t1	63	6131	+	4710.333333333316	1358.666666666662	1223.9999999999984	372.00000000000006	1.0	5.0	1.0	5.0
trachelipus_main_000179_t1	32	6100	+	4740.666666666663	1328.3333333333294	0	0	0	0	0	0
trachelipus_main_000180_t1	247	5676	+	4118.333333333302	1311.6666666666638	38.00000000000001	9.999999999999998	0	0	0	0
trachelipus_main_000182_t1	63	6068	+	4722.333333333326	1283.6666666666652	1249.9999999999984	343.0000000000001	5.0	8.0	0	0
trachelipus_main_000184_t1	113	6088	+	4684.999999999993	1290.9999999999986	110.66666666666667	30.333333333333325	0	0	0	0
trachelipus_main_000185_t1	216	6068	+	4683.666666666651	1169.3333333333374	193.66666666666657	52.33333333333336	0	0	0	0
trachelipus_main_000186_t1	45	5996	+	4753.999999999997	1198.000000000001	220.33333333333326	64.66666666666669	0	0	0	0
trachelipus_main_000188_t1	59	5989	+	4736.666666666645	1194.3333333333396	120.33333333333336	35.66666666666666	0	0	0	0
trachelipus_main_000189_t1	136	6063	+	4708.333333333316	1219.666666666669	16.333333333333332	1.6666666666666665	0	0	0	0
trachelipus_main_000190_t1	285	6188	+	4604.333333333331	1299.666666666662	202.99999999999997	61.00000000000001	0	0	0	0
trachelipus_main_000194_t1	291	6038	+	4506.333333333326	1241.6666666666672	406.6666666666669	142.33333333333326	0	0	0	0
trachelipus_main_000197_t1	102	5972	+	4588.999999999992	1281.9999999999961	1115.3333333333326	345.66666666666646	5.0	8.0	0	0
trachelipus_main_000198_t1	193	6057	+	4636.66666666665	1228.3333333333337	269.33333333333326	66.66666666666669	0	0	0	0
trachelipus_main_000200_t1	137	5983	+	4481.9999999999845	1364.9999999999955	460.00000000000045	133.99999999999997	0	0	0	0
trachelipus_main_000202_t1	236	6034	+	4593.333333333313	1205.6666666666702	0	0	0	0	0	0
trachelipus_main_000204_t1	463	6267	+	4414.666666666653	1390.3333333333317	2239.6666666666665	721.3333333333345	1.0	7.0	1.0	7.0
trachelipus_main_000205_t1	57	5834	+	4472.999999999993	1304.999999999998	279.99999999999994	115.99999999999996	0	0	0	0
trachelipus_main_000208_t1	181	5964	+	4500.6666666666515	1283.3333333333314	202.33333333333331	58.666666666666664	0	0	0	0
trachelipus_main_000209_t1	59	5833	+	4412.333333333313	1362.666666666664	8.333333333333334	3.6666666666666665	0	0	0	0
trachelipus_main_000211_t1	239	5992	+	4465.999999999988	1287.9999999999982	53.33333333333333	15.66666666666667	0	0	0	0
trachelipus_main_000214_t1	104	5629	+	4306.333333333307	1219.666666666666	8.666666666666666	3.3333333333333335	0	0	0	0
trachelipus_main_000215_t1	59	5779	+	4527.333333333311	1193.6666666666679	241.0	65.0	0	0	0	0
trachelipus_main_000216_t1	243	5900	+	4516.666666666635	1141.3333333333403	290.6666666666667	63.333333333333385	0	0	0	0
trachelipus_main_000217_t1	118	5706	+	4324.9999999999745	1264.0000000000034	66.33333333333333	20.666666666666668	0	0	0	0
trachelipus_main_000218_t1	92	5800	+	4473.666666666645	1235.3333333333342	983.6666666666646	276.33333333333366	0	0	0	0
trachelipus_main_000226_t1	65	5740	+	4400.66666666666	1275.3333333333292	419.33333333333366	123.66666666666657	0.0	1.0	0.0	1.0
trachelipus_main_000230_t1	269	5917	+	4443.666666666637	1205.3333333333358	1901.0000000000077	513.9999999999978	1.0	1.0	0	0
trachelipus_main_000232_t1	278	5893	+	4443.666666666648	1172.3333333333364	0	0	0	0	0	0
trachelipus_main_000234_t1	76	5643	+	4350.666666666639	1217.3333333333348	299.33333333333337	87.66666666666664	0.0	1.0	0	0
trachelipus_main_000235_t1	283	5880	+	4489.666666666633	1108.3333333333437	2753.3333333333344	666.6666666666663	0	0	0	0
trachelipus_main_000239_t1	69	5642	+	4410.333333333318	1163.6666666666683	399.0000000000003	116.99999999999986	0	0	0	0
trachelipus_main_000240_t1	967	6537	+	4295.999999999973	1275.0000000000011	107.00000000000001	43.0	0	0	0	0
trachelipus_main_000244_t1	2416	4572	+	1628.333333333335	480.66666666666555	94.33333333333336	25.666666666666657	0	0	0	0
trachelipus_main_000245_t1	125	5680	+	4353.999999999977	1202.0000000000011	1296.0000000000005	365.9999999999997	0	0	0	0
trachelipus_main_000247_t1	153	5705	+	4464.666666666643	1088.3333333333412	311.00000000000006	75.99999999999997	0	0	0	0
trachelipus_main_000248_t1	229	5745	+	4330.33333333331	1186.6666666666683	2876.999999999994	816.0000000000026	0	0	0	0
trachelipus_main_000249_t1	150	5660	+	4291.9999999999745	1219.000000000001	170.66666666666666	54.333333333333336	0	0	0	0
trachelipus_main_000254_t1	105	5585	+	4403.333333333311	1077.6666666666717	932.6666666666636	225.3333333333341	1.0	3.0	0	0
trachelipus_main_000258_t1	1898	4459	+	2013.3333333333428	548.6666666666649	5.0	1.0	0	0	0	0
trachelipus_main_000259_t1	126	5573	+	4182.999999999973	1264.9999999999998	4182.999999999973	1264.9999999999998	6.0	48.0	6.0	48.0
trachelipus_main_000262_t1	124	5553	+	4270.333333333299	1159.6666666666686	87.00000000000001	18.0	0	0	0	0
trachelipus_main_000263_t1	215	3301	+	2365.9999999999995	721.0000000000022	82.33333333333333	22.66666666666666	0	0	0	0
trachelipus_main_000265_t1	111	5369	+	4054.666666666636	1204.3333333333355	0	0	0	0	0	0
trachelipus_main_000271_t1	142	5532	+	4317.333333333292	1073.6666666666774	377.33333333333366	81.66666666666663	0	0	0	0
trachelipus_main_000272_t1	236	5572	+	4213.999999999978	1123.0000000000023	0	0	0	0	0	0
trachelipus_main_000280_t1	171	5513	+	4159.999999999958	1183.000000000002	605.6666666666669	156.33333333333326	1.0	4.0	0	0
trachelipus_main_000281_t1	17	5356	+	4196.333333333307	1143.6666666666686	102.6666666666667	23.33333333333332	0	0	0	0
trachelipus_main_000286_t1	32	5335	+	4229.333333333294	1074.6666666666724	1663.3333333333396	433.66666666666447	8.0	1.0	0	0
trachelipus_main_000291_t1	112	4134	+	3125.333333333323	897.6666666666714	185.33333333333331	48.666666666666664	0	0	0	0
trachelipus_main_000293_t1	47	5317	+	4165.999999999962	1105.0000000000064	16.333333333333332	4.666666666666666	0	0	0	0
trachelipus_main_000295_t1	113	4003	+	3058.3333333333185	832.6666666666724	168.66666666666666	44.333333333333336	0	0	0	0
trachelipus_main_000296_t1	302	5563	+	4109.666666666632	1152.3333333333374	0	0	0	0	0	0
trachelipus_main_000299_t1	14	5260	+	4171.333333333297	1075.6666666666733	2435.6666666666647	645.3333333333346	7.0	7.0	7.0	7.0
trachelipus_main_000302_t1	4	5238	+	4061.9999999999695	1173.0000000000014	179.66666666666663	48.33333333333336	0	0	0	0
trachelipus_main_000303_t1	860	5236	+	3406.666666666642	970.3333333333393	34.00000000000001	7.999999999999999	0.0	1.0	0	0
trachelipus_main_000308_t1	121	5211	+	3976.666666666641	1114.3333333333364	2193.666666666672	632.3333333333339	2.0	31.0	2.0	31.0
trachelipus_main_000309_t1	121	4935	+	3712.666666666645	1102.3333333333371	35.66666666666667	9.333333333333332	0	0	0	0
trachelipus_main_000311_t1	46	5229	+	4047.9999999999663	1136.0000000000025	2796.666666666657	794.3333333333372	4.0	30.0	4.0	30.0
trachelipus_main_000320_t1	203	5338	+	4027.666666666634	1108.3333333333378	3637.3333333333076	991.6666666666737	7.0	65.0	7.0	65.0
trachelipus_main_000322_t1	559	5397	+	3783.6666666666315	1055.3333333333408	0	0	0	0	0	0
trachelipus_main_000325_t1	339	5315	+	3833.999999999977	1143.0000000000023	696.9999999999997	209.00000000000026	0	0	0	0
trachelipus_main_000333_t1	135	5213	+	4019.3333333333044	1059.666666666673	0	0	0	0	0	0
trachelipus_main_000336_t1	386	3778	+	2635.6666666666642	757.3333333333371	0	0	0	0	0	0
trachelipus_main_000337_t1	30	5066	+	3964.999999999965	1072.0000000000061	564.3333333333337	161.66666666666666	0	0	0	0
trachelipus_main_000340_t1	6	5045	+	3956.6666666666324	1083.3333333333392	1584.0000000000036	434.999999999999	0	0	0	0
trachelipus_main_000341_t1	181	5211	+	3836.9999999999736	1194.0000000000061	120.33333333333336	41.66666666666667	0	0	0	0
trachelipus_main_000343_t1	12	3941	+	3132.3333333333167	797.6666666666707	5.333333333333333	0.6666666666666666	0	0	0	0
trachelipus_main_000345_t1	51	5066	+	3954.3333333333007	1061.666666666674	830.3333333333321	222.66666666666703	0	0	0	0
trachelipus_main_000346_t1	286	5016	+	3641.333333333313	1089.6666666666654	4.0	2.0	0	0	0	0
trachelipus_main_000347_t1	270	5279	+	3954.6666666666365	1055.3333333333405	1272.3333333333335	332.6666666666665	0	0	0	0
trachelipus_main_000350_t1	101	5053	+	3938.999999999963	1014.0000000000098	0	0	0	0	0	0
trachelipus_main_000352_t1	66	5054	+	3896.666666666632	1092.3333333333385	25.666666666666668	7.333333333333332	0	0	0	0
trachelipus_main_000353_t1	135	4661	+	3349.999999999984	1176.9999999999957	620.0000000000001	229.00000000000017	0	0	0	0
trachelipus_main_000354_t1	233	5215	+	3728.333333333311	1254.6666666666604	3728.333333333311	1254.6666666666604	5.0	34.0	5.0	34.0
trachelipus_main_000356_t1	76	4428	+	3441.333333333312	911.6666666666731	284.99999999999994	71.99999999999999	0	0	0	0
trachelipus_main_000360_t1	31	4980	+	3913.9999999999686	1036.0000000000089	438.3333333333336	110.66666666666661	0.0	8.0	0	0
trachelipus_main_000362_t1	41	4987	+	3954.9999999999663	992.0000000000089	0	0	0	0	0	0
trachelipus_main_000363_t1	162	5106	+	3894.999999999976	1049.0000000000048	1808.0000000000045	489.9999999999986	2.0	14.0	0	0
trachelipus_main_000367_t1	82	4965	+	3906.333333333293	977.6666666666766	171.33333333333334	41.666666666666664	1.0	0.0	1.0	0.0
trachelipus_main_000369_t1	173	5095	+	3944.333333333297	978.6666666666739	508.0000000000005	130.99999999999986	0	0	0	0
trachelipus_main_000372_t1	236	5149	+	3844.333333333309	1069.6666666666715	111.66666666666669	32.33333333333333	0	0	0	0
trachelipus_main_000373_t1	45	4940	+	3848.6666666666347	1047.3333333333417	155.0	33.99999999999999	0	0	0	0
trachelipus_main_000379_t1	81	4955	+	3824.666666666633	1050.3333333333403	110.00000000000001	34.0	0	0	0	0
trachelipus_main_000381_t1	176	5047	+	3840.6666666666333	1031.3333333333426	518.6666666666674	132.33333333333317	1.0	3.0	0	0
trachelipus_main_000384_t1	741	4853	+	3253.6666666666592	859.3333333333354	65.99999999999999	15.000000000000004	0	0	0	0
trachelipus_main_000385_t1	228	5078	+	3824.6666666666374	1026.333333333341	3219.99999999999	854.0000000000034	0	0	0	0
trachelipus_main_000391_t1	85	4911	+	3754.333333333311	1072.6666666666706	153.33333333333334	41.66666666666668	0	0	0	0
trachelipus_main_000392_t1	97	4839	+	3665.9999999999754	1077.0000000000045	423.3333333333338	119.66666666666657	0	0	0	0
trachelipus_main_000395_t1	298	5112	+	3772.999999999973	1042.0000000000066	2585.999999999997	702.0000000000014	0	0	0	0
trachelipus_main_000396_t1	133	4932	+	3706.3333333333067	1093.6666666666704	243.66666666666652	68.33333333333336	0.0	1.0	0	0
trachelipus_main_000398_t1	257	4891	+	3597.999999999979	1037.000000000006	317.99999999999994	101.99999999999994	0	0	0	0
trachelipus_main_000400_t1	43	4839	+	3783.6666666666383	1013.3333333333417	550.3333333333337	136.66666666666654	12.0	12.0	0	0
trachelipus_main_000401_t1	129	4919	+	3848.9999999999663	942.0000000000069	3668.6666666666383	894.3333333333384	31.833333333333332	41.16666666666667	31.833333333333332	41.16666666666667
trachelipus_main_000402_t1	139	4929	+	3819.6666666666356	971.333333333342	170.6666666666666	45.33333333333336	0	0	0	0
trachelipus_main_000403_t1	39	4826	+	3736.6666666666442	1051.333333333339	454.00000000000045	121.99999999999987	0	0	0	0
trachelipus_main_000411_t1	37	3249	+	2586.999999999999	626.0000000000005	24.666666666666668	5.333333333333332	0	0	0	0
trachelipus_main_000412_t1	92	4840	+	3770.333333333301	978.666666666675	51.33333333333332	14.666666666666668	0	0	0	0
trachelipus_main_000418_t1	317	5032	+	3790.6666666666288	925.3333333333427	3687.3333333332985	902.6666666666748	12.0	30.0	12.0	30.0
trachelipus_main_000419_t1	78	4790	+	3699.9999999999773	1013.000000000006	523.3333333333336	157.6666666666667	3.0	8.0	0	0
trachelipus_main_000420_t1	129	4841	+	3660.666666666649	1052.333333333338	1275.666666666668	365.3333333333326	0.0	4.0	0	0
trachelipus_main_000423_t1	54	4763	+	3711.333333333297	998.666666666677	2.6666666666666665	0.3333333333333333	0	0	0	0
trachelipus_main_000424_t1	3	4709	+	3666.333333333308	1040.6666666666736	191.0	55.0	0	0	0	0
trachelipus_main_000426_t1	172	4866	+	3740.3333333333057	954.6666666666736	106.00000000000001	28.999999999999996	0	0	0	0
trachelipus_main_000428_t1	24	4700	+	3702.6666666666406	974.3333333333401	92.0	25.0	0	0	0	0
trachelipus_main_000429_t1	127	4800	+	3631.666666666645	1042.3333333333403	60.666666666666664	26.333333333333332	0	0	0	0
trachelipus_main_000433_t1	86	4645	+	3504.6666666666506	1055.3333333333367	0	0	0	0	0	0
trachelipus_main_000434_t1	70	4713	+	3698.99999999998	945.0000000000048	198.99999999999997	62.0	0	0	0	0
trachelipus_main_000436_t1	302	3559	+	2577.666666666665	680.3333333333342	6.666666666666666	2.333333333333333	0	0	0	0
trachelipus_main_000438_t1	133	4698	+	3537.999999999977	1028.0000000000073	90.0	32.99999999999999	0	0	0	0
trachelipus_main_000440_t1	188	4810	+	3605.9999999999786	1017.000000000008	295.99999999999983	79.00000000000003	0	0	0	0
trachelipus_main_000442_t1	354	3272	+	2331.3333333333435	587.6666666666637	0	0	0	0	0	0
trachelipus_main_000448_t1	171	4715	+	3585.6666666666347	959.3333333333426	0	0	0	0	0	0
trachelipus_main_000451_t1	100	4689	+	3542.999999999979	1047.0000000000055	52.33333333333332	16.666666666666668	0	0	0	0
trachelipus_main_000452_t1	22	4608	+	3687.3333333332957	899.6666666666762	275.3333333333331	60.66666666666673	0.0	3.0	0	0
trachelipus_main_000454_t1	126	4511	+	3383.6666666666492	1002.3333333333399	2727.333333333328	794.6666666666694	0	0	0	0
trachelipus_main_000456_t1	231	4811	+	3616.6666666666424	964.3333333333402	0	0	0	0	0	0
trachelipus_main_000461_t1	86	4654	+	3622.3333333333126	946.666666666672	2.6666666666666665	0.3333333333333333	0	0	0	0
trachelipus_main_000462_t1	317	4885	+	3603.6666666666474	965.3333333333388	3238.333333333315	868.6666666666711	0	0	0	0
trachelipus_main_000466_t1	88	4647	+	3534.3333333333135	1025.666666666672	1384.333333333336	385.6666666666658	1.0	2.0	1.0	2.0
trachelipus_main_000467_t1	319	4629	+	3332.3333333333153	978.6666666666728	834.3333333333323	251.66666666666703	0	0	0	0
trachelipus_main_000468_t1	104	3076	+	2322.666666666671	650.3333333333359	32.0	4.0	0	0	0	0
trachelipus_main_000469_t1	95	1873	+	1434.333333333334	344.6666666666666	62.999999999999986	12.0	0	0	0	0
trachelipus_main_000472_t1	187	4539	+	3413.66666666664	939.3333333333417	0	0	0	0	0	0
trachelipus_main_000473_t1	37	4578	+	3595.9999999999754	946.0000000000066	2667.6666666666597	704.3333333333362	0	0	0	0
trachelipus_main_000474_t1	169	4695	+	3518.6666666666483	1008.3333333333389	95.66666666666667	27.333333333333332	0	0	0	0
trachelipus_main_000476_t1	24	4559	+	3528.6666666666406	1007.3333333333417	0	0	0	0	0	0
trachelipus_main_000477_t1	127	4659	+	3559.33333333331	973.6666666666732	9.333333333333332	2.6666666666666665	0	0	0	0
trachelipus_main_000481_t1	216	4706	+	3520.3333333333135	970.666666666673	94.33333333333336	25.666666666666664	0	0	0	0
trachelipus_main_000487_t1	70	4566	+	3540.6666666666333	956.3333333333442	744.3333333333319	182.66666666666703	0	0	0	0
trachelipus_main_000489_t1	140	4633	+	3515.3333333333076	978.6666666666741	13.333333333333332	1.6666666666666665	0	0	0	0
trachelipus_main_000491_t1	448	4938	+	3464.999999999983	1026.0000000000064	0	0	0	0	0	0
trachelipus_main_000496_t1	151	4536	+	3387.9999999999827	998.0000000000066	93.00000000000003	29.999999999999993	0	0	0	0
trachelipus_main_000498_t1	132	4158	+	3137.9999999999854	888.0000000000044	482.33333333333366	126.66666666666659	0	0	0	0
trachelipus_main_000501_t1	261	4712	+	3493.9999999999654	958.0000000000091	92.33333333333334	18.666666666666668	0	0	0	0
trachelipus_main_000505_t1	201	4637	+	3508.3333333333107	928.6666666666725	561.0000000000001	141.00000000000006	0	0	0	0
trachelipus_main_000509_t1	13	4435	+	3504.3333333333026	917.666666666676	1165.6666666666642	289.33333333333417	0	0	0	0
trachelipus_main_000514_t1	70	4473	+	3473.9999999999773	930.0000000000078	24.333333333333332	5.666666666666667	0	0	0	0
trachelipus_main_000515_t1	44	4438	+	3454.9999999999745	940.0000000000082	1292.333333333334	336.6666666666664	3.0	7.0	0	0
trachelipus_main_000519_t1	65	4462	+	3471.3333333333103	926.666666666673	0	0	0	0	0	0
trachelipus_main_000521_t1	3	4397	+	3435.6666666666497	959.3333333333379	1960.0000000000061	556.9999999999984	3.0	22.0	3.0	22.0
trachelipus_main_000523_t1	219	3745	+	2812.333333333327	712.6666666666684	117.33333333333337	29.666666666666654	0	0	0	0
trachelipus_main_000524_t1	134	4510	+	3409.9999999999923	967.0000000000035	1535.6666666666686	429.33333333333286	0	0	0	0
trachelipus_main_000525_t1	201	4574	+	3516.66666666664	857.333333333339	12.666666666666666	2.333333333333333	0	0	0	0
trachelipus_main_000529_t1	2301	6671	+	3376.666666666643	994.3333333333412	1450.6666666666706	415.33333333333206	0	0	0	0
trachelipus_main_000533_t1	168	4391	+	3275.6666666666533	948.3333333333376	1183.333333333333	349.6666666666665	1.0	11.0	1.0	11.0
trachelipus_main_000534_t1	60	4415	+	3431.999999999973	924.0000000000082	134.33333333333337	30.66666666666665	0	0	0	0
trachelipus_main_000535_t1	711	4037	+	2607.666666666665	719.3333333333345	0	0	0	0	0	0
trachelipus_main_000536_t1	90	4439	+	3438.3333333333135	911.6666666666724	76.66666666666666	25.33333333333333	0	0	0	0
trachelipus_main_000537_t1	290	4636	+	3432.3333333333103	914.6666666666731	419.66666666666697	114.33333333333326	0	0	0	0
trachelipus_main_000538_t1	664	2325	+	1316.6666666666679	345.333333333333	0	0	0	0	0	0
trachelipus_main_000539_t1	33	4376	+	3516.333333333307	827.6666666666724	345.0000000000001	83.99999999999999	0	0	0	0
trachelipus_main_000540_t1	559	4457	+	3054.3333333333253	842.6666666666702	548.666666666667	159.33333333333343	1.0	2.0	0	0
trachelipus_main_000541_t1	132	4472	+	3457.333333333307	883.6666666666737	915.6666666666641	245.333333333334	2.0	5.0	0	0
trachelipus_main_000545_t1	157	4488	+	3379.6666666666392	952.3333333333427	286.6666666666666	70.33333333333334	0	0	0	0
trachelipus_main_000546_t1	41	4372	+	3425.9999999999795	906.0000000000059	464.6666666666671	129.33333333333323	0	0	0	0
trachelipus_main_000550_t1	125	4438	+	3324.999999999987	989.0000000000048	53.33333333333333	18.666666666666664	0	0	0	0
trachelipus_main_000558_t1	91	4365	+	3335.999999999986	939.0000000000049	179.3333333333333	51.66666666666667	0	0	0	0
trachelipus_main_000560_t1	225	4490	+	3388.999999999975	877.0000000000074	9.666666666666666	2.333333333333333	0	0	0	0
trachelipus_main_000569_t1	253	4494	+	3350.9999999999795	891.0000000000057	124.33333333333337	31.666666666666657	0	0	0	0
trachelipus_main_000570_t1	691	4584	+	3045.666666666656	848.3333333333369	38.0	10.000000000000002	0	0	0	0
trachelipus_main_000572_t1	175	4416	+	3378.666666666636	863.3333333333419	503.3333333333338	135.66666666666663	0	0	0	0
trachelipus_main_000575_t1	147	4385	+	3256.3333333333167	982.666666666672	423.666666666667	125.33333333333324	0.0	4.0	0.0	4.0
trachelipus_main_000577_t1	13	4242	+	3297.666666666652	932.3333333333386	649.9999999999999	187.00000000000017	0	0	0	0
trachelipus_main_000581_t1	133	4170	+	3023.999999999993	912.000000000005	97.66666666666669	28.333333333333318	0	0	0	0
trachelipus_main_000582_t1	21	4241	+	3276.9999999999845	944.0000000000055	1006.6666666666648	277.3333333333334	0	0	0	0
trachelipus_main_000583_t1	241	4458	+	3341.6666666666456	876.3333333333392	179.66666666666666	51.33333333333334	0	0	0	0
trachelipus_main_000584_t1	50	4189	+	3238.3333333333203	901.6666666666708	1047.6666666666638	290.33333333333366	0	0	0	0
trachelipus_main_000589_t1	48	4034	+	3098.6666666666565	888.3333333333363	2.0	1.0	0	0	0	0
trachelipus_main_000590_t1	404	4597	+	3293.6666666666447	900.3333333333402	0	0	0	0	0	0
trachelipus_main_000591_t1	93	4283	+	3331.9999999999723	859.0000000000077	373.6666666666669	100.33333333333326	0	0	0	0
trachelipus_main_000592_t1	72	4241	+	3263.6666666666574	906.3333333333379	426.6666666666667	116.33333333333331	1.0	8.0	1.0	8.0
trachelipus_main_000593_t1	398	4579	+	3273.9999999999864	908.0000000000043	313.6666666666667	88.33333333333329	0	0	0	0
trachelipus_main_000595_t1	962	5137	+	3321.666666666652	854.333333333338	0	0	0	0	0	0
trachelipus_main_000596_t1	91	4260	+	3309.9999999999795	860.0000000000067	198.33333333333323	50.6666666666667	1.0	3.0	1.0	3.0
trachelipus_main_000599_t1	158	4321	+	3286.3333333333185	877.6666666666711	161.33333333333331	39.66666666666667	0	0	0	0
trachelipus_main_000600_t1	100	4260	+	3281.999999999989	879.0000000000039	348.66666666666674	95.3333333333333	0	0	0	0
trachelipus_main_000603_t1	979	4152	+	2555.9999999999995	617.9999999999994	78.66666666666664	17.333333333333332	0	0	0	0
trachelipus_main_000605_t1	125	4270	+	3199.3333333333185	946.666666666673	805.9999999999984	238.00000000000054	0.0	8.0	0.0	8.0
trachelipus_main_000608_t1	262	4401	+	3233.6666666666515	906.3333333333376	1205.3333333333323	333.66666666666674	0	0	0	0
trachelipus_main_000611_t1	190	4179	+	3118.333333333315	871.6666666666724	1293.3333333333323	374.6666666666669	0	0	0	0
trachelipus_main_000613_t1	155	4276	+	3206.6666666666442	915.3333333333427	610.9999999999999	166.0000000000002	1.0	0.0	0	0
trachelipus_main_000614_t1	527	4645	+	3137.6666666666506	981.3333333333393	105.00000000000003	36.00000000000001	0	0	0	0
trachelipus_main_000615_t1	113	4228	+	3241.6666666666483	874.3333333333387	142.00000000000003	47.00000000000001	0	0	0	0
trachelipus_main_000616_t1	41	4153	+	3226.333333333318	886.666666666672	723.6666666666666	209.33333333333348	0	0	0	0
trachelipus_main_000620_t1	716	4111	+	2719.6666666666592	676.3333333333353	2117.0000000000105	537.9999999999977	8.0	8.0	0	0
trachelipus_main_000621_t1	136	2229	+	1670.0000000000045	423.999999999999	277.33333333333337	67.66666666666666	0.0	1.0	0.0	1.0
trachelipus_main_000623_t1	6	4112	+	3160.999999999994	946.0000000000039	412.00000000000034	136.99999999999991	0	0	0	0
trachelipus_main_000631_t1	4080	4625	-	445.66666666666725	100.33333333333323	37.0	7.999999999999998	0	0	0	0
trachelipus_main_000632_t1	227	4300	+	3239.9999999999836	834.0000000000043	289.3333333333332	82.66666666666669	0	0	0	0
trachelipus_main_000635_t1	35	4102	+	3231.999999999982	836.000000000005	216.99999999999994	46.99999999999999	0	0	0	0
trachelipus_main_000636_t1	1028	4069	+	2409.333333333332	632.6666666666675	490.66666666666725	133.33333333333323	1.0	0.0	0	0
trachelipus_main_000638_t1	145	4212	+	3207.6666666666483	860.3333333333389	24.0	5.999999999999999	0	0	0	0
trachelipus_main_000640_t1	47	4105	+	3172.999999999983	886.0000000000049	9.999999999999998	1.9999999999999998	0	0	0	0
trachelipus_main_000648_t1	92	4141	+	3113.9999999999895	936.0000000000042	99.33333333333333	29.66666666666666	0	0	0	0
trachelipus_main_000652_t1	1113	5156	+	3247.999999999982	796.0000000000036	1978.3333333333408	499.66666666666487	26.0	23.0	26.0	23.0
trachelipus_main_000656_t1	160	4194	+	3152.6666666666583	882.333333333337	43.66666666666667	10.333333333333332	0	0	0	0
trachelipus_main_000657_t1	67	4098	+	3238.666666666644	793.3333333333395	1240.3333333333328	301.6666666666671	0	0	0	0
trachelipus_main_000663_t1	60	4082	+	3116.3333333333226	906.6666666666704	2980.333333333326	877.6666666666696	16.0	40.0	16.0	40.0
trachelipus_main_000669_t1	168	4175	+	3124.9999999999895	883.0000000000033	1248.0000000000002	371.9999999999994	1.0	12.0	0	0
trachelipus_main_000675_t1	76	4071	+	3105.9999999999895	890.0000000000035	793.9999999999993	247.00000000000026	4.0	11.0	4.0	11.0
trachelipus_main_000679_t1	215	4186	+	3012.999999999982	959.0000000000055	661.3333333333334	196.66666666666666	0	0	0	0
trachelipus_main_000681_t1	55	4044	+	3129.9999999999895	860.0000000000036	343.66666666666686	100.33333333333323	0	0	0	0
trachelipus_main_000683_t1	435	4019	+	2783.3333333333276	801.66666666667	252.99999999999972	77.00000000000009	0	0	0	0
trachelipus_main_000684_t1	221	4042	+	2971.6666666666606	850.3333333333371	8.666666666666666	3.333333333333333	0	0	0	0
trachelipus_main_000686_t1	276	4076	+	2975.6666666666592	825.3333333333364	475.00000000000057	136.9999999999999	0	0	0	0
trachelipus_main_000687_t1	81	4061	+	3118.666666666647	862.3333333333394	0	0	0	0	0	0
trachelipus_main_000692_t1	43	4008	+	3146.9999999999836	819.000000000005	21.333333333333332	8.666666666666666	0	0	0	0
trachelipus_main_000694_t1	10	3972	+	3174.3333333333185	788.66666666667	3147.333333333319	782.66666666667	8.0	8.0	8.0	8.0
trachelipus_main_000697_t1	70	4026	+	3115.66666666665	841.333333333339	430.33333333333366	118.66666666666659	0	0	0	0
trachelipus_main_000701_t1	127	4077	+	3099.666666666652	851.333333333339	1421.6666666666674	399.3333333333328	0	0	0	0
trachelipus_main_000705_t1	39	3980	+	3115.9999999999864	826.0000000000038	218.99999999999997	57.00000000000001	0	0	0	0
trachelipus_main_000706_t1	227	4168	+	3130.3333333333144	811.6666666666722	390.6666666666668	107.3333333333333	0	0	0	0
trachelipus_main_000707_t1	99	4037	+	3070.3333333333157	868.6666666666727	2559.333333333329	731.6666666666695	5.0	30.0	5.0	30.0
trachelipus_main_000709_t1	157	4086	+	3054.3333333333244	875.666666666672	1550.3333333333374	471.6666666666646	0.0	2.0	0	0
trachelipus_main_000712_t1	53	3976	+	3190.3333333333167	733.666666666669	1070.9999999999977	240.00000000000054	0	0	0	0
trachelipus_main_000716_t1	49	3968	+	3127.99999999999	790.0000000000022	210.33333333333331	62.66666666666669	3.0	2.0	0	0
trachelipus_main_000717_t1	66	3644	+	2826.9999999999905	752.000000000003	868.3333333333318	241.66666666666708	0	0	0	0
trachelipus_main_000718_t1	152	4069	+	3041.3333333333253	876.6666666666697	1760.000000000004	537.9999999999995	6.0	26.0	0	0
trachelipus_main_000719_t1	238	4155	+	3086.3333333333253	831.6666666666691	481.3333333333342	127.66666666666639	0	0	0	0
trachelipus_main_000726_t1	161	4057	+	2995.9999999999936	901.0000000000039	1396.6666666666692	445.33333333333223	0	0	0	0
trachelipus_main_000737_t1	973	4836	+	2991.999999999992	872.0000000000042	0	0	0	0	0	0
trachelipus_main_000739_t1	37	3891	+	2995.333333333327	859.6666666666694	230.33333333333323	69.66666666666664	0	0	0	0
trachelipus_main_000741_t1	165	4016	+	3065.666666666656	786.333333333336	92.33333333333334	18.666666666666668	0	0	0	0
trachelipus_main_000742_t1	38	3889	+	3077.6666666666506	774.3333333333374	0	0	0	0	0	0
trachelipus_main_000743_t1	50	3898	+	3031.666666666657	817.3333333333375	0	0	0	0	0	0
trachelipus_main_000746_t1	412	3930	+	2671.999999999999	847.0000000000043	2221.000000000003	707.0000000000013	2.0	1.0	2.0	1.0
trachelipus_main_000747_t1	213	2399	+	1740.3333333333405	446.666666666665	161.33333333333334	54.666666666666664	1.0	1.0	0	0
trachelipus_main_000748_t1	92	3934	+	3018.6666666666483	824.333333333341	347.6666666666669	96.33333333333326	0.0	3.0	0	0
trachelipus_main_000753_t1	86	3460	+	2619.9999999999973	755.0000000000015	728.9999999999993	216.00000000000028	0	0	0	0
trachelipus_main_000756_t1	200	3670	+	2756.666666666668	714.3333333333327	148.33333333333334	40.66666666666666	1.0	0.0	0	0
trachelipus_main_000758_t1	133	3948	+	2940.9999999999836	875.0000000000057	1392.3333333333371	404.6666666666655	0.0	8.0	0	0
trachelipus_main_000759_t1	160	3912	+	2920.999999999987	832.000000000004	651.9999999999999	176.00000000000014	1.0	13.0	1.0	13.0
trachelipus_main_000762_t1	2163	5693	+	2805.999999999993	725.000000000003	2583.999999999997	659.0000000000009	10.0	21.0	10.0	21.0
trachelipus_main_000764_t1	168	3872	+	2979.333333333325	725.6666666666683	97.00000000000001	22.999999999999993	0	0	0	0
trachelipus_main_000773_t1	549	4352	+	2958.6666666666583	845.3333333333368	355.0	101.0	0	0	0	0
trachelipus_main_000775_t1	309	4067	+	2933.3333333333244	825.6666666666713	16.666666666666668	4.333333333333333	0	0	0	0
trachelipus_main_000779_t1	108	3890	+	2927.3333333333267	855.6666666666702	68.99999999999999	23.999999999999996	0	0	0	0
trachelipus_main_000782_t1	86	3868	+	2977.9999999999854	805.0000000000043	1178.3333333333326	327.66666666666623	0.0	4.0	0.0	4.0
trachelipus_main_000790_t1	123	3890	+	2977.999999999989	790.0000000000028	831.6666666666657	218.3333333333336	0	0	0	0
trachelipus_main_000792_t1	99	3866	+	2923.333333333329	844.6666666666702	246.33333333333326	65.66666666666667	0	0	0	0
trachelipus_main_000795_t1	29	3787	+	2877.9999999999936	881.0000000000044	443.6666666666672	129.33333333333326	0	0	0	0
trachelipus_main_000796_t1	115	3852	+	2970.9999999999886	767.0000000000038	22.666666666666668	7.333333333333333	0	0	0	0
trachelipus_main_000798_t1	2295	4547	+	1688.6666666666704	564.3333333333322	384.6666666666667	128.33333333333331	0	0	0	0
trachelipus_main_000799_t1	2265	6023	+	2863.333333333325	895.6666666666712	1369.3333333333344	445.6666666666655	2.0	8.0	0	0
trachelipus_main_000805_t1	305	4039	+	2946.666666666652	788.3333333333396	94.33333333333334	28.666666666666654	0	0	0	0
trachelipus_main_000806_t1	76	3822	+	2970.999999999992	776.0000000000024	1179.9999999999998	269.00000000000057	0.0	10.0	0	0
trachelipus_main_000807_t1	77	3823	+	2954.666666666659	792.3333333333355	50.33333333333334	15.666666666666664	0	0	0	0
trachelipus_main_000809_t1	334	4080	+	2930.9999999999895	816.0000000000055	1319.0000000000014	369.99999999999915	0	0	0	0
trachelipus_main_000810_t1	143	3886	+	2964.999999999992	779.0000000000026	152.3333333333333	39.66666666666667	0	0	0	0
trachelipus_main_000813_t1	72	3803	+	2964.9999999999895	767.0000000000038	150.66666666666663	35.33333333333333	0	0	0	0
trachelipus_main_000820_t1	27	3737	+	2901.999999999996	809.0000000000025	78.66666666666667	20.333333333333332	0	0	0	0
trachelipus_main_000822_t1	214	3921	+	2858.6666666666524	849.3333333333383	103.33333333333334	28.666666666666664	0	0	0	0
trachelipus_main_000823_t1	69	3773	+	2944.666666666651	760.3333333333377	5.333333333333333	0.6666666666666666	0	0	0	0
trachelipus_main_000824_t1	100	3804	+	2961.333333333321	743.66666666667	2953.6666666666547	742.3333333333368	1.0	19.0	1.0	19.0
trachelipus_main_000828_t1	143	2134	+	1614.6666666666729	377.3333333333326	159.33333333333331	26.666666666666654	0	0	0	0
trachelipus_main_000829_t1	79	3777	+	2933.999999999985	765.000000000005	2641.6666666666642	685.3333333333351	3.0	19.0	3.0	19.0
trachelipus_main_000830_t1	107	3805	+	2919.666666666653	779.3333333333376	119.33333333333336	33.666666666666664	0	0	0	0
trachelipus_main_000834_t1	8	3691	+	2956.6666666666565	727.333333333335	0	0	0	0	0	0
trachelipus_main_000838_t1	191	3865	+	2913.999999999986	761.0000000000044	0	0	0	0	0	0
trachelipus_main_000839_t1	151	3822	+	2830.6666666666615	841.3333333333366	170.00000000000003	55.000000000000014	0	0	0	0
trachelipus_main_000846_t1	456	3713	+	2528.333333333327	729.6666666666692	479.3333333333339	123.66666666666653	2.0	5.0	2.0	5.0
trachelipus_main_000852_t1	276	3629	+	2654.9999999999973	699.0000000000025	1947.0000000000093	509.9999999999974	0	0	0	0
trachelipus_main_000853_t1	56	3706	+	2843.3333333333258	807.6666666666689	150.66666666666666	38.333333333333336	0	0	0	0
trachelipus_main_000854_t1	276	3848	+	2779.9999999999923	793.0000000000041	2723.9999999999936	780.0000000000036	0	0	0	0
trachelipus_main_000855_t1	41	3691	+	2926.999999999989	724.0000000000026	2642.666666666659	651.3333333333351	33.5	28.5	33.5	28.5
trachelipus_main_000857_t1	26	3673	+	2832.6666666666542	815.3333333333385	2743.6666666666574	787.3333333333376	6.0	19.0	6.0	19.0
trachelipus_main_000862_t1	74	3715	+	2913.3333333333244	728.666666666668	2.6666666666666665	0.3333333333333333	0	0	0	0
trachelipus_main_000864_t1	89	3679	+	2749.333333333326	841.6666666666705	963.6666666666647	305.3333333333335	0	0	0	0
trachelipus_main_000865_t1	432	4070	+	2889.3333333333226	749.6666666666703	244.3333333333332	58.666666666666686	0	0	0	0
trachelipus_main_000866_t1	71	3709	+	2871.9999999999845	767.0000000000047	793.666666666665	214.3333333333339	0	0	0	0
trachelipus_main_000867_t1	2881	6516	+	2844.9999999999914	791.0000000000038	423.33333333333354	119.66666666666654	0	0	0	0
trachelipus_main_000868_t1	4	3630	+	2873.666666666659	753.333333333336	1316.6666666666674	342.3333333333329	0	0	0	0
trachelipus_main_000870_t1	371	3997	+	2826.3333333333294	800.666666666669	2116.6666666666733	610.333333333333	5.0	17.0	5.0	17.0
trachelipus_main_000872_t1	103	3723	+	2888.999999999991	732.0000000000023	438.0000000000004	110.99999999999987	0.0	1.0	0	0
trachelipus_main_000873_t1	206	3814	+	2892.3333333333253	716.6666666666683	146.0	36.99999999999999	0	0	0	0
trachelipus_main_000875_t1	97	3711	+	2851.999999999994	763.0000000000028	817.999999999999	217.00000000000028	8.0	8.0	0	0
trachelipus_main_000876_t1	31	3642	+	2823.66666666666	788.3333333333355	178.66666666666663	49.33333333333335	0	0	0	0
trachelipus_main_000878_t1	103	3708	+	2765.333333333325	840.6666666666715	32.66666666666667	6.333333333333332	0	0	0	0
trachelipus_main_000884_t1	73	3570	+	2744.333333333335	753.6666666666664	246.00000000000009	78.0	0	0	0	0
trachelipus_main_000886_t1	272	3865	+	2809.3333333333308	784.6666666666689	153.66666666666669	44.33333333333332	0	0	0	0
trachelipus_main_000887_t1	82	3672	+	2863.6666666666583	727.3333333333354	996.6666666666648	251.33333333333374	1.0	2.0	0	0
trachelipus_main_000889_t1	54	3641	+	2812.3333333333276	775.6666666666689	421.0000000000003	115.99999999999987	0	0	0	0
trachelipus_main_000891_t1	314	3637	+	2571.3333333333308	752.6666666666703	2571.3333333333308	752.6666666666703	5.5	31.5	5.5	31.5
trachelipus_main_000897_t1	384	3725	+	2594.999999999997	747.0000000000019	584.6666666666669	189.3333333333335	0	0	0	0
trachelipus_main_000899_t1	125	3688	+	2834.3333333333226	729.6666666666703	458.66666666666725	105.33333333333323	0	0	0	0
trachelipus_main_000901_t1	23	3586	+	2790.3333333333267	773.6666666666689	67.99999999999999	16.000000000000004	0	0	0	0
trachelipus_main_000907_t1	251	3778	+	2815.9999999999927	712.0000000000019	665.6666666666669	171.3333333333333	0	0	0	0
trachelipus_main_000908_t1	235	3777	+	2765.3333333333258	777.66666666667	2765.3333333333258	777.66666666667	0.0	13.0	0.0	13.0
trachelipus_main_000909_t1	11	3550	+	2800.3333333333303	739.6666666666679	25.666666666666668	7.333333333333332	0	0	0	0
trachelipus_main_000910_t1	249	3788	+	2785.9999999999945	754.0000000000024	200.00000000000003	52.0	0	0	0	0
trachelipus_main_000914_t1	1421	4954	+	2647.666666666666	886.3333333333358	254.33333333333331	90.66666666666664	0	0	0	0
trachelipus_main_000915_t1	209	3646	+	2671.9999999999955	766.0000000000025	0	0	0	0	0	0
trachelipus_main_000916_t1	54	3578	+	2756.999999999995	768.0000000000025	2641.999999999999	739.000000000002	2.0	24.0	2.0	24.0
trachelipus_main_000918_t1	365	3889	+	2731.999999999993	793.0000000000045	1290.0000000000018	359.9999999999989	0	0	0	0
trachelipus_main_000920_t1	115	3636	+	2786.666666666657	735.3333333333364	0	0	0	0	0	0
trachelipus_main_000923_t1	131	3472	+	2601.0000000000027	741.0000000000009	749.6666666666666	216.3333333333334	0	0	0	0
trachelipus_main_000924_t1	52	2448	+	1880.0000000000082	516.999999999998	4.666666666666666	1.3333333333333333	0	0	0	0
trachelipus_main_000925_t1	120	3614	+	2765.9999999999936	729.0000000000015	115.00000000000006	25.99999999999999	0	0	0	0
trachelipus_main_000927_t1	47	3556	+	2787.3333333333267	722.6666666666687	19.333333333333332	4.666666666666667	0	0	0	0
trachelipus_main_000933_t1	185	3688	+	2751.666666666653	752.3333333333383	127.00000000000004	44.0	0	0	0	0
trachelipus_main_000935_t1	97	3594	+	2773.6666666666583	724.3333333333359	49.33333333333333	13.66666666666667	0	0	0	0
trachelipus_main_000936_t1	112	3609	+	2755.3333333333267	742.6666666666691	2689.999999999995	727.0000000000018	0	0	0	0
trachelipus_main_000938_t1	90	3584	+	2705.999999999995	789.0000000000031	1010.3333333333312	306.66666666666663	0	0	0	0
trachelipus_main_000939_t1	90	3581	+	2761.666666666663	730.3333333333343	303.6666666666668	80.3333333333333	0	0	0	0
trachelipus_main_000950_t1	73	3554	+	2737.6666666666583	742.3333333333361	2351.6666666666656	639.3333333333348	20.166666666666664	23.833333333333336	0	0
trachelipus_main_000951_t1	158	3637	+	2732.333333333326	747.6666666666697	15.0	6.0	0	0	0	0
trachelipus_main_000955_t1	85	3558	+	2803.333333333332	670.6666666666663	107.00000000000004	18.999999999999996	0	0	0	0
trachelipus_main_000961_t1	228	3656	+	2669.9999999999936	759.0000000000034	0	0	0	0	0	0
trachelipus_main_000962_t1	111	3299	+	2474.6666666666692	714.3333333333343	78.66666666666666	17.333333333333332	0	0	0	0
trachelipus_main_000964_t1	104	3562	+	2769.333333333329	689.6666666666673	1439.0000000000045	366.9999999999985	2.0	7.0	0	0
trachelipus_main_000966_t1	24	3470	+	2688.6666666666606	758.3333333333366	592.0000000000002	167.00000000000014	1.0	1.0	1.0	1.0
trachelipus_main_000968_t1	258	3716	+	2660.999999999997	798.0000000000038	635.0000000000001	202.0000000000002	0	0	0	0
trachelipus_main_000972_t1	184	3633	+	2699.9999999999977	750.0000000000019	43.33333333333334	10.666666666666664	0	0	0	0
trachelipus_main_000974_t1	114	3530	+	2664.9999999999936	752.0000000000033	434.33333333333377	126.66666666666649	0	0	0	0
trachelipus_main_000975_t1	71	3493	+	2656.9999999999945	766.0000000000031	80.66666666666667	33.33333333333333	0	0	0	0
trachelipus_main_000981_t1	60	3496	+	2701.666666666662	733.3333333333348	16.666666666666664	4.333333333333334	0	0	0	0
trachelipus_main_000988_t1	216	3581	+	2637.333333333329	728.6666666666684	374.0000000000001	105.99999999999996	0	0	0	0
trachelipus_main_000990_t1	126	3224	+	2404.666666666668	694.333333333336	0	0	0	0	0	0
trachelipus_main_000997_t1	227	3640	+	2643.6666666666615	770.3333333333369	2343.6666666666706	674.3333333333351	0	0	0	0
trachelipus_main_000998_t1	1821	5234	+	2749.999999999992	664.0000000000011	0	0	0	0	0	0
trachelipus_main_001000_t1	142	3552	+	2693.9999999999973	717.0000000000017	580.0000000000002	151.99999999999991	0	0	0	0
trachelipus_main_001007_t1	29	3430	+	2648.999999999995	753.0000000000022	12.666666666666666	2.333333333333333	0	0	0	0
trachelipus_main_001008_t1	166	3567	+	2638.9999999999986	763.0000000000009	14.666666666666666	6.333333333333334	0	0	0	0
trachelipus_main_001009_t1	173	3502	+	2606.333333333334	723.6666666666671	173.66666666666663	51.333333333333364	0	0	0	0
trachelipus_main_001013_t1	164	3562	+	2689.3333333333294	709.6666666666686	34.66666666666667	7.333333333333331	0	0	0	0
trachelipus_main_001016_t1	170	3436	+	2619.3333333333267	647.6666666666681	0	0	0	0	0	0
trachelipus_main_001017_t1	363	3449	+	2409.999999999999	677.0000000000009	2264.666666666669	639.333333333334	1.0	18.0	1.0	18.0
trachelipus_main_001020_t1	128	3517	+	2634.999999999999	755.0000000000023	1899.3333333333392	542.6666666666654	0	0	0	0
trachelipus_main_001024_t1	71	3457	+	2701.9999999999955	685.0000000000013	334.00000000000017	88.99999999999996	0	0	0	0
trachelipus_main_001025_t1	38	3424	+	2649.333333333329	737.6666666666689	0	0	0	0	0	0
trachelipus_main_001029_t1	114	3488	+	2639.6666666666592	735.3333333333362	184.6666666666666	52.33333333333335	0	0	0	0
trachelipus_main_001034_t1	255	3614	+	2636.999999999999	723.0000000000014	557.6666666666669	156.33333333333331	0	0	0	0
trachelipus_main_001045_t1	21	3356	+	2678.333333333331	657.6666666666672	382.6666666666669	91.33333333333327	0	0	0	0
trachelipus_main_001050_t1	73	3414	+	2662.6666666666656	679.3333333333336	1066.9999999999977	283.0000000000004	0	0	0	0
trachelipus_main_001057_t1	249	3584	+	2595.6666666666656	740.3333333333359	103.66666666666669	25.33333333333333	0	0	0	0
trachelipus_main_001058_t1	71	3403	+	2660.9999999999973	672.0000000000008	184.66666666666666	52.33333333333335	1.0	1.0	0	0
trachelipus_main_001059_t1	85	3414	+	2625.3333333333276	704.6666666666686	779.3333333333321	210.66666666666706	0	0	0	0
trachelipus_main_001060_t1	447	3776	+	2650.9999999999955	679.0000000000014	154.33333333333334	40.66666666666667	0	0	0	0
trachelipus_main_001061_t1	105	3431	+	2598.666666666667	728.3333333333358	274.6666666666666	88.33333333333331	0	0	0	0
trachelipus_main_001065_t1	102	3371	+	2541.666666666667	728.3333333333355	2213.6666666666733	633.333333333334	1.0	0.0	1.0	0.0
trachelipus_main_001066_t1	98	2785	+	2088.6666666666742	599.3333333333336	771.6666666666662	218.33333333333366	0	0	0	0
trachelipus_main_001067_t1	118	3399	+	2514.33333333333	767.6666666666691	980.6666666666647	306.3333333333331	0.0	1.0	0.0	1.0
trachelipus_main_001068_t1	83	3400	+	2655.999999999997	662.0000000000005	0	0	0	0	0	0
trachelipus_main_001077_t1	32	3337	+	2624.66666666667	681.3333333333329	144.33333333333334	20.666666666666664	0	0	0	0
trachelipus_main_001078_t1	75	3380	+	2656.333333333328	649.6666666666677	170.99999999999997	39.00000000000001	0	0	0	0
trachelipus_main_001079_t1	141	3443	+	2571.666666666668	731.333333333334	182.66666666666663	51.33333333333335	0	0	0	0
trachelipus_main_001083_t1	253	3552	+	2590.9999999999973	709.0000000000018	1443.000000000002	404.9999999999989	2.0	9.0	0	0
trachelipus_main_001085_t1	86	3382	+	2542.9999999999986	754.0000000000028	824.9999999999981	240.00000000000065	0	0	0	0
trachelipus_main_001087_t1	130	3426	+	2595.9999999999986	695.000000000001	12.666666666666666	2.333333333333333	0	0	0	0
trachelipus_main_001088_t1	212	3508	+	2525.333333333335	771.6666666666679	198.33333333333331	59.666666666666686	0	0	0	0
trachelipus_main_001089_t1	453	3749	+	2636.6666666666656	660.3333333333335	65.33333333333334	18.666666666666664	0	0	0	0
trachelipus_main_001090_t1	193	3486	+	2622.3333333333303	671.6666666666678	2369.6666666666692	612.3333333333329	0	0	0	0
trachelipus_main_001095_t1	497	3787	+	2557.66666666666	733.3333333333374	858.9999999999985	245.00000000000068	0.0	4.0	0.0	4.0
trachelipus_main_001096_t1	130	3417	+	2514.6666666666692	773.333333333336	1949.3333333333399	597.6666666666664	3.0	21.0	3.0	21.0
trachelipus_main_001097_t1	99	3386	+	2587.666666666663	700.3333333333361	345.33333333333337	95.66666666666663	0	0	0	0
trachelipus_main_001100_t1	46	3330	+	2617.6666666666633	667.3333333333347	0	0	0	0	0	0
trachelipus_main_001103_t1	80	3361	+	2583.6666666666633	698.333333333335	949.9999999999984	259.0000000000004	0	0	0	0
trachelipus_main_001104_t1	93	3371	+	2569.9999999999964	709.0000000000016	1871.6666666666713	510.3333333333322	9.0	41.0	9.0	41.0
trachelipus_main_001106_t1	21	3299	+	2585.3333333333326	693.6666666666687	632.9999999999999	162.00000000000003	0	0	0	0
trachelipus_main_001107_t1	276	3350	+	2426.3333333333353	648.6666666666665	375.66666666666686	104.33333333333327	0	0	0	0
trachelipus_main_001108_t1	101	3373	+	2570.6666666666647	702.3333333333354	982.9999999999987	268.00000000000017	0	0	0	0
trachelipus_main_001110_t1	81	3353	+	2569.666666666664	691.3333333333359	27.333333333333332	8.666666666666666	0	0	0	0
trachelipus_main_001111_t1	162	3434	+	2563.666666666663	709.3333333333352	1159.9999999999995	330.9999999999997	0	0	0	0
trachelipus_main_001112_t1	71	1798	+	1341.3333333333346	386.6666666666656	88.99999999999997	31.000000000000004	0	0	0	0
trachelipus_main_001113_t1	1360	4404	+	2440.666666666668	604.3333333333326	363.6666666666668	95.33333333333326	0	0	0	0
trachelipus_main_001118_t1	266	3529	+	2550.6666666666615	713.3333333333367	1917.0000000000095	536.9999999999981	0	0	0	0
trachelipus_main_001119_t1	715	3856	+	2479.999999999998	661.0000000000022	0	0	0	0	0	0
trachelipus_main_001124_t1	202	3456	+	2595.9999999999977	659.0000000000011	13.333333333333332	1.6666666666666665	0.0	1.0	0	0
trachelipus_main_001125_t1	87	3341	+	2582.666666666664	672.3333333333348	50.66666666666666	12.333333333333336	0	0	0	0
trachelipus_main_001126_t1	76	3330	+	2569.999999999996	685.0000000000019	760.9999999999993	205.00000000000028	0	0	0	0
trachelipus_main_001127_t1	675	3125	+	1924.3333333333385	526.6666666666655	0	0	0	0	0	0
trachelipus_main_001130_t1	702	3950	+	2596.999999999999	652.0	146.33333333333331	39.66666666666667	0	0	0	0
trachelipus_main_001131_t1	173	3362	+	2517.999999999997	671.0000000000016	50.999999999999986	12.000000000000004	0	0	0	0
trachelipus_main_001133_t1	2608	4488	+	1379.0000000000023	399.99999999999903	0	0	0	0	0	0
trachelipus_main_001134_t1	90	3269	+	2500.0000000000014	680.0000000000009	426.33333333333337	110.66666666666666	0	0	0	0
trachelipus_main_001138_t1	133	3288	+	2489.3333333333335	666.6666666666674	131.00000000000009	33.99999999999998	0	0	0	0
trachelipus_main_001139_t1	148	1545	+	1102.9999999999984	294.99999999999983	17.666666666666664	3.3333333333333335	0	0	0	0
trachelipus_main_001140_t1	71	3307	+	2511.333333333334	725.6666666666678	525.0000000000002	150.00000000000006	0	0	0	0
trachelipus_main_001142_t1	106	3342	+	2531.6666666666624	705.3333333333347	1844.0000000000045	516.9999999999989	3.0	10.0	3.0	10.0
trachelipus_main_001143_t1	497	3472	+	2349.3333333333367	626.6666666666666	274.9999999999999	81.99999999999999	0	0	0	0
trachelipus_main_001144_t1	187	3420	+	2554.6666666666633	679.3333333333347	165.0	45.0	0	0	0	0
trachelipus_main_001145_t1	67	3297	+	2590.666666666662	640.3333333333344	0	0	0	0	0	0
trachelipus_main_001146_t1	210	2300	+	1617.0000000000032	473.99999999999864	207.33333333333326	56.666666666666686	0	0	0	0
trachelipus_main_001152_t1	264	3491	+	2514.3333333333335	713.6666666666664	467.66666666666714	162.33333333333354	0	0	0	0
trachelipus_main_001154_t1	1144	2781	+	1279.333333333334	358.66666666666623	247.66666666666654	70.33333333333337	0	0	0	0
trachelipus_main_001155_t1	209	3433	+	2516.3333333333353	708.6666666666674	2488.3333333333358	697.6666666666672	21.5	23.5	21.5	23.5
trachelipus_main_001156_t1	253	3129	+	2188.000000000001	688.9999999999999	24.0	12.0	0	0	0	0
trachelipus_main_001160_t1	90	3308	+	2536.6666666666633	682.3333333333363	1951.3333333333428	532.6666666666647	3.0	16.0	3.0	16.0
trachelipus_main_001161_t1	178	3219	+	2369.666666666666	672.333333333335	15.666666666666666	5.333333333333333	0	0	0	0
trachelipus_main_001164_t1	548	2650	+	1674.6666666666724	428.3333333333318	70.66666666666664	16.333333333333336	0	0	0	0
trachelipus_main_001167_t1	133	3348	+	2576.6666666666665	639.3333333333331	179.33333333333326	42.666666666666686	0	0	0	0
trachelipus_main_001168_t1	81	3296	+	2444.3333333333294	771.6666666666689	2444.3333333333294	771.6666666666689	3.0	19.0	3.0	19.0
trachelipus_main_001169_t1	199	3411	+	2498.6666666666656	714.3333333333352	318.33333333333337	98.66666666666661	0	0	0	0
trachelipus_main_001171_t1	126	3338	+	2523.0000000000005	690.0000000000015	441.666666666667	131.33333333333326	0	0	0	0
trachelipus_main_001173_t1	209	3418	+	2552.3333333333285	657.666666666669	0	0	0	0	0	0
trachelipus_main_001175_t1	3905	5416	-	1154.6666666666654	357.3333333333329	0	0	0	0	0	0
trachelipus_main_001177_t1	421	3294	+	2232.6666666666715	641.3333333333334	1382.3333333333358	396.66666666666595	0	0	0	0
trachelipus_main_001178_t1	89	3295	+	2539.0	668.0000000000008	297.00000000000006	80.99999999999996	0	0	0	0
trachelipus_main_001179_t1	54	3257	+	2482.6666666666715	721.333333333334	538.6666666666669	151.33333333333326	0	0	0	0
trachelipus_main_001180_t1	79	3231	+	2473.6666666666665	679.333333333334	2070.0000000000077	569.9999999999993	0	0	0	0
trachelipus_main_001183_t1	98	3298	+	2504.999999999998	696.0000000000019	983.9999999999984	276.00000000000034	0.0	6.0	0	0
trachelipus_main_001184_t1	93	3287	+	2520.9999999999995	674.0	175.3333333333333	40.66666666666668	0	0	0	0
trachelipus_main_001185_t1	41	3235	+	2529.666666666666	665.3333333333346	26.66666666666667	6.333333333333332	0	0	0	0
trachelipus_main_001187_t1	27	3215	+	2525.3333333333335	663.6666666666679	100.33333333333336	25.666666666666654	0	0	0	0
trachelipus_main_001188_t1	198	3386	+	2485.66666666667	703.333333333334	1019.3333333333313	291.66666666666674	2.0	7.0	2.0	7.0
trachelipus_main_001191_t1	268	3252	+	2281.6666666666692	703.333333333334	2112.000000000005	648.0000000000009	0.0	22.0	0.0	22.0
trachelipus_main_001193_t1	639	3185	+	2034.6666666666758	512.3333333333309	84.0	24.000000000000004	1.0	2.0	0	0
trachelipus_main_001194_t1	183	3365	+	2508.333333333334	674.6666666666673	184.3333333333333	49.66666666666668	0	0	0	0
trachelipus_main_001197_t1	159	3338	+	2491.3333333333303	688.6666666666687	1736.000000000006	462.99999999999807	5.0	11.0	5.0	11.0
trachelipus_main_001198_t1	169	3348	+	2447.666666666667	732.3333333333354	0	0	0	0	0	0
trachelipus_main_001202_t1	145	2355	+	1757.0000000000048	453.99999999999886	351.6666666666668	86.3333333333333	0	0	0	0
trachelipus_main_001206_t1	133	3303	+	2519.333333333325	651.6666666666694	155.99999999999997	32.999999999999986	0	0	0	0
trachelipus_main_001207_t1	30	3200	+	2502.333333333332	668.6666666666674	1197.999999999999	334.99999999999983	13.0	11.0	13.0	11.0
trachelipus_main_001215_t1	57	3221	+	2446.0000000000023	719.0000000000007	0	0	0	0	0	0
trachelipus_main_001216_t1	504	3668	+	2452.0000000000023	713.0000000000009	1588.333333333335	454.6666666666655	1.0	28.0	1.0	28.0
trachelipus_main_001217_t1	2	3163	+	2491.999999999999	670.0000000000008	2114.666666666675	573.3333333333326	19.0	24.0	0	0
trachelipus_main_001218_t1	94	3255	+	2501.999999999997	660.0000000000013	99.66666666666667	26.333333333333332	0.0	1.0	0	0
trachelipus_main_001221_t1	229	3390	+	2432.333333333335	729.666666666668	133.6666666666667	43.33333333333334	0	0	0	0
trachelipus_main_001222_t1	161	3319	+	2481.3333333333303	677.6666666666682	1728.3333333333378	470.6666666666656	0.0	7.0	0	0
trachelipus_main_001224_t1	126	3281	+	2455.9999999999995	700.0000000000009	475.66666666666697	133.33333333333323	0	0	0	0
trachelipus_main_001230_t1	197	3346	+	2469.3333333333358	680.6666666666672	73.0	23.0	0	0	0	0
trachelipus_main_001233_t1	63	3209	+	2488.333333333335	658.6666666666671	0	0	0	0	0	0
trachelipus_main_001234_t1	45	3188	+	2462.666666666671	681.3333333333333	19.0	1.9999999999999998	0	0	0	0
trachelipus_main_001235_t1	238	3111	+	2244.0000000000045	629.9999999999998	173.66666666666666	48.33333333333335	0	0	0	0
trachelipus_main_001240_t1	31	3171	+	2490.0000000000005	651.0000000000003	45.666666666666664	11.333333333333334	0	0	0	0
trachelipus_main_001241_t1	749	3877	+	2379.3333333333376	749.6666666666681	0	0	0	0	0	0
trachelipus_main_001242_t1	273	3278	+	2372.6666666666656	633.3333333333337	1830.0000000000073	491.9999999999977	17.0	20.0	0	0
trachelipus_main_001249_t1	213	3341	+	2445.6666666666633	683.3333333333361	2425.9999999999977	679.0000000000025	4.0	33.0	4.0	33.0
trachelipus_main_001251_t1	152	3277	+	2450.333333333333	675.6666666666681	1231.666666666667	349.3333333333328	0	0	0	0
trachelipus_main_001254_t1	75	3197	+	2484.000000000002	639.0000000000002	2484.000000000002	639.0000000000002	3.0	32.0	3.0	32.0
trachelipus_main_001256_t1	141	3254	+	2460.9999999999945	653.0000000000023	399.66666666666714	104.33333333333321	0.0	5.0	0.0	5.0
trachelipus_main_001257_t1	40	3150	+	2405.6666666666665	705.3333333333348	729.6666666666663	227.33333333333357	0	0	0	0
trachelipus_main_001261_t1	111	3203	+	2418.0000000000005	675.0000000000009	81.99999999999999	20.000000000000004	0	0	0	0
trachelipus_main_001265_t1	154	3255	+	2507.0	594.9999999999984	0	0	0	0	0	0
trachelipus_main_001268_t1	3	3101	+	2404.666666666668	694.3333333333354	1117.3333333333321	316.66666666666646	0	0	0	0
trachelipus_main_001275_t1	50	3139	+	2417.3333333333367	672.6666666666671	522.3333333333338	155.66666666666663	0.0	3.0	0	0
trachelipus_main_001276_t1	57	3146	+	2452.3333333333308	637.6666666666679	932.9999999999981	240.00000000000057	0	0	0	0
trachelipus_main_001278_t1	142	3231	+	2464.333333333333	625.6666666666667	141.0	32.99999999999999	0	0	0	0
trachelipus_main_001279_t1	235	3324	+	2460.999999999999	629.0000000000009	398.0000000000005	99.99999999999986	0	0	0	0
trachelipus_main_001282_t1	240	3320	+	2421.666666666671	659.3333333333336	663.0	177.00000000000003	0	0	0	0
trachelipus_main_001285_t1	164	3250	+	2410.333333333334	676.6666666666687	0	0	0	0	0	0
trachelipus_main_001287_t1	141	3074	+	2296.333333333335	637.6666666666665	221.3333333333333	63.66666666666667	0	0	0	0
trachelipus_main_001289_t1	13	3090	+	2396.3333333333344	681.666666666667	646.3333333333331	196.66666666666677	0	0	0	0
trachelipus_main_001291_t1	430	2826	+	1968.000000000012	428.99999999999744	0	0	0	0	0	0
trachelipus_main_001294_t1	101	3169	+	2392.666666666668	676.3333333333335	159.0	45.0	0	0	0	0
trachelipus_main_001298_t1	79	3144	+	2417.6666666666692	648.3333333333338	287.0	82.0	0	0	0	0
trachelipus_main_001303_t1	220	3276	+	2417.0000000000023	640.0000000000005	2050.6666666666774	538.3333333333313	0	0	0	0
trachelipus_main_001304_t1	100	3150	+	2442.6666666666706	608.333333333332	1160.333333333332	276.66666666666714	0.0	2.0	0.0	2.0
trachelipus_main_001306_t1	128	3175	+	2374.000000000001	674.0000000000003	213.99999999999986	62.00000000000004	0	0	0	0
trachelipus_main_001308_t1	25	3069	+	2337.6666666666697	707.3333333333343	121.33333333333339	31.666666666666654	0	0	0	0
trachelipus_main_001309_t1	48	3092	+	2409.999999999998	635.000000000001	919.6666666666649	244.33333333333374	0	0	0	0
trachelipus_main_001310_t1	145	3087	+	2340.000000000002	602.9999999999995	610.3333333333331	163.66666666666677	1.0	9.0	1.0	9.0
trachelipus_main_001311_t1	54	3095	+	2417.9999999999995	624.0000000000008	450.6666666666672	116.33333333333323	0	0	0	0
trachelipus_main_001312_t1	124	3165	+	2398.333333333339	643.6666666666657	17.666666666666668	6.333333333333334	0	0	0	0
trachelipus_main_001314_t1	108	3146	+	2403.6666666666692	635.333333333333	589.6666666666671	154.3333333333332	0	0	0	0
trachelipus_main_001316_t1	147	3182	+	2401.9999999999986	634.0000000000013	808.3333333333326	202.66666666666686	0	0	0	0
trachelipus_main_001319_t1	42	3072	+	2375.6666666666683	654.333333333334	2.6666666666666665	0.3333333333333333	0	0	0	0
trachelipus_main_001321_t1	233	3262	+	2380.666666666672	649.3333333333327	168.99999999999997	56.00000000000002	1.0	2.0	0	0
trachelipus_main_001326_t1	72	3098	+	2359.3333333333344	667.6666666666675	90.6666666666667	29.333333333333325	0	0	0	0
trachelipus_main_001327_t1	64	3090	+	2367.6666666666706	659.3333333333336	1562.0000000000023	447.9999999999988	6.0	13.0	6.0	13.0
trachelipus_main_001332_t1	175	3189	+	2371.333333333332	643.666666666668	158.99999999999994	42.000000000000014	0	0	0	0
trachelipus_main_001339_t1	116	3133	+	2381.666666666671	636.3333333333333	429.66666666666674	110.3333333333333	0	0	0	0
trachelipus_main_001342_t1	231	3245	+	2306.000000000004	709.0000000000013	59.99999999999999	21.0	0	0	0	0
trachelipus_main_001343_t1	97	3108	+	2305.66666666667	706.3333333333338	973.3333333333321	310.6666666666669	0	0	0	0
trachelipus_main_001348_t1	147	3068	+	2320.0000000000064	601.9999999999986	100.66666666666669	25.33333333333333	0	0	0	0
trachelipus_main_001350_t1	114	3119	+	2353.0000000000005	653.0000000000009	144.33333333333334	38.666666666666664	0	0	0	0
trachelipus_main_001352_t1	57	3059	+	2363.3333333333408	639.6666666666664	0	0	0	0	0	0
trachelipus_main_001353_t1	7	3006	+	2404.0000000000005	596.0	97.33333333333336	22.66666666666666	0	0	0	0
trachelipus_main_001357_t1	63	3059	+	2361.333333333334	635.6666666666673	1727.3333333333392	486.6666666666645	0	0	0	0
trachelipus_main_001359_t1	314	3229	+	2308.000000000002	608.0000000000001	1575.3333333333376	425.66666666666544	12.0	18.0	0	0
trachelipus_main_001362_t1	18	3011	+	2421.3333333333335	572.6666666666655	729.3333333333326	179.66666666666677	0	0	0	0
trachelipus_main_001364_t1	467	3454	+	2289.3333333333403	698.6666666666669	138.66666666666666	59.33333333333333	0	0	0	0
trachelipus_main_001367_t1	321	3305	+	2371.3333333333367	613.6666666666662	267.6666666666666	71.33333333333334	0	0	0	0
trachelipus_main_001369_t1	396	3380	+	2350.6666666666706	634.3333333333337	1165.3333333333321	316.66666666666663	5.0	5.0	5.0	5.0
trachelipus_main_001370_t1	427	3021	+	2060.000000000011	534.9999999999977	55.666666666666664	13.333333333333334	0	0	0	0
trachelipus_main_001371_t1	202	3054	+	2268.000000000004	584.9999999999995	128.6666666666667	30.333333333333325	0	0	0	0
trachelipus_main_001376_t1	144	3122	+	2307.6666666666733	671.3333333333329	37.66666666666666	10.333333333333336	0	0	0	0
trachelipus_main_001377_t1	165	3140	+	2324.3333333333408	651.6666666666663	379.3333333333332	112.66666666666673	3.0	2.0	0	0
trachelipus_main_001382_t1	287	3259	+	2282.666666666671	690.3333333333338	1124.333333333333	357.66666666666634	0	0	0	0
trachelipus_main_001383_t1	1255	4116	+	2329.333333333334	532.6666666666649	0	0	0	0	0	0
trachelipus_main_001384_t1	1366	4338	+	2381.9999999999995	590.9999999999999	253.33333333333317	64.66666666666671	0	0	0	0
trachelipus_main_001385_t1	163	3108	+	2323.6666666666683	622.333333333334	1616.0000000000048	432.9999999999985	0	0	0	0
trachelipus_main_001387_t1	187	3156	+	2351.333333333335	618.6666666666671	499.00000000000057	133.99999999999983	0	0	0	0
trachelipus_main_001390_t1	128	3096	+	2342.666666666671	624.3333333333334	345.66666666666674	104.33333333333333	2.5	4.5	0	0
trachelipus_main_001391_t1	411	3296	+	2295.666666666671	590.3333333333325	528.666666666667	131.3333333333333	0	0	0	0
trachelipus_main_001392_t1	142	3108	+	2365.6666666666665	601.3333333333339	1409.6666666666702	345.33333333333235	0	0	0	0
trachelipus_main_001394_t1	127	3093	+	2306.000000000002	661.0000000000009	214.33333333333326	55.666666666666686	0	0	0	0
trachelipus_main_001395_t1	74	3037	+	2292.3333333333376	671.666666666667	72.0	26.999999999999996	0	0	0	0
trachelipus_main_001397_t1	144	3107	+	2333.000000000001	631.0000000000003	1275.3333333333348	338.6666666666662	0	0	0	0
trachelipus_main_001399_t1	170	3133	+	2339.6666666666692	624.3333333333334	0	0	0	0	0	0
trachelipus_main_001407_t1	222	3125	+	2239.3333333333376	664.6666666666684	0	0	0	0	0	0
trachelipus_main_001408_t1	140	3091	+	2413.9999999999977	537.9999999999989	137.00000000000006	27.99999999999999	0	0	0	0
trachelipus_main_001410_t1	147	3098	+	2351.0000000000045	600.999999999999	469.00000000000045	124.99999999999986	1.0	1.0	0	0
trachelipus_main_001411_t1	114	3050	+	2363.0000000000027	573.9999999999987	76.66666666666666	19.333333333333336	0	0	0	0
trachelipus_main_001413_t1	41	2989	+	2323.0000000000036	625.9999999999997	368.6666666666668	105.33333333333327	0	0	0	0
trachelipus_main_001415_t1	445	3351	+	2245.666666666671	661.3333333333333	2245.666666666671	661.3333333333333	0	0	0	0
trachelipus_main_001416_t1	132	3077	+	2281.3333333333367	664.6666666666669	1544.6666666666683	456.3333333333324	5.0	28.0	0	0
trachelipus_main_001417_t1	2076	5021	+	2289.6666666666697	656.3333333333343	502.6666666666671	151.33333333333331	0	0	0	0
trachelipus_main_001423_t1	135	3074	+	2305.666666666667	634.333333333335	903.666666666664	254.33333333333414	2.0	1.0	2.0	1.0
trachelipus_main_001426_t1	36	2969	+	2289.66666666667	644.3333333333336	156.66666666666669	50.333333333333336	0	0	0	0
trachelipus_main_001429_t1	185	2947	+	2182.0000000000055	581.0	0	0	0	0	0	0
trachelipus_main_001431_t1	11	2938	+	2295.3333333333344	632.6666666666675	517.6666666666674	148.3333333333333	2.0	2.0	2.0	2.0
trachelipus_main_001437_t1	61	2984	+	2326.333333333336	595.6666666666662	121.33333333333337	34.666666666666664	0	0	0	0
trachelipus_main_001440_t1	493	2964	+	1923.6666666666733	548.3333333333327	378.6666666666667	104.33333333333327	0	0	0	0
trachelipus_main_001442_t1	201	3119	+	2285.333333333335	633.6666666666673	1778.3333333333387	501.66666666666504	0	0	0	0
trachelipus_main_001443_t1	46	2964	+	2296.0000000000027	623.0000000000008	47.33333333333333	15.666666666666668	0	0	0	0
trachelipus_main_001445_t1	1111	4029	+	2311.3333333333358	607.6666666666667	1393.6666666666679	367.33333333333286	1.0	2.0	1.0	2.0
trachelipus_main_001446_t1	115	2931	+	2210.6666666666706	606.3333333333325	148.66666666666669	43.333333333333336	1.0	1.0	0	0
trachelipus_main_001447_t1	63	2978	+	2293.6666666666697	622.3333333333329	2119.3333333333376	577.6666666666664	1.0	7.0	0	0
trachelipus_main_001448_t1	59	2974	+	2244.0000000000023	672.0000000000003	28.0	7.999999999999999	0	0	0	0
trachelipus_main_001450_t1	117	3029	+	2264.000000000003	649.0	0	0	0	0	0	0
trachelipus_main_001451_t1	109	2637	+	2012.0000000000073	516.9999999999983	0	0	0	0	0	0
trachelipus_main_001452_t1	79	2991	+	2253.000000000003	660.0000000000002	5.333333333333333	0.6666666666666666	0	0	0	0
trachelipus_main_001453_t1	91	3000	+	2292.3333333333376	617.666666666666	1870.0000000000057	502.9999999999982	0	0	0	0
trachelipus_main_001455_t1	6	2915	+	2299.666666666671	610.3333333333334	0	0	0	0	0	0
trachelipus_main_001459_t1	485	3361	+	2167.3333333333394	664.6666666666681	840.3333333333327	266.66666666666697	0	0	0	0
trachelipus_main_001460_t1	358	3264	+	2293.6666666666697	613.333333333333	1786.3333333333396	475.66666666666504	1.0	9.0	1.0	9.0
trachelipus_main_001461_t1	115	3021	+	2296.3333333333367	610.6666666666671	730.3333333333327	193.66666666666686	3.0	4.0	0	0
trachelipus_main_001462_t1	118	3021	+	2302.6666666666683	601.3333333333334	82.66666666666667	19.33333333333333	0	0	0	0
trachelipus_main_001465_t1	193	3069	+	2275.6666666666697	601.3333333333325	158.66666666666666	48.333333333333336	0	0	0	0
trachelipus_main_001467_t1	788	3688	+	2272.000000000001	629.0000000000005	1300.666666666667	358.3333333333332	0	0	0	0
trachelipus_main_001468_t1	446	3151	+	2150.6666666666733	555.3333333333317	531.3333333333337	140.66666666666657	0	0	0	0
trachelipus_main_001470_t1	120	3017	+	2243.666666666671	654.3333333333334	484.3333333333337	142.66666666666663	0.0	9.0	0.0	9.0
trachelipus_main_001471_t1	66	2939	+	2262.3333333333376	611.6666666666665	143.66666666666669	39.33333333333333	0	0	0	0
trachelipus_main_001473_t1	102	2993	+	2298.6666666666697	593.333333333333	103.00000000000001	25.99999999999999	0	0	0	0
trachelipus_main_001474_t1	45	2936	+	2257.6666666666724	634.3333333333337	335.66666666666674	99.33333333333327	0	0	0	0
trachelipus_main_001475_t1	156	3047	+	2245.66666666667	646.3333333333335	109.66666666666667	34.33333333333332	0	0	0	0
trachelipus_main_001476_t1	1140	3044	+	1423.6666666666702	379.3333333333323	337.3333333333334	94.66666666666661	0	0	0	0
trachelipus_main_001477_t1	231	2888	+	2085.3333333333426	572.6666666666656	1453.0000000000014	403.9999999999991	0	0	0	0
trachelipus_main_001490_t1	18	2894	+	2218.000000000003	659.0000000000008	179.6666666666666	51.33333333333337	0	0	0	0
trachelipus_main_001494_t1	154	3030	+	2308.6666666666706	568.3333333333318	1655.0000000000057	414.99999999999875	0	0	0	0
trachelipus_main_001496_t1	55	2928	+	2261.6666666666683	612.3333333333339	1053.6666666666658	290.333333333333	0	0	0	0
trachelipus_main_001497_t1	156	3029	+	2239.0000000000027	635.0000000000009	828.6666666666656	233.33333333333363	0	0	0	0
trachelipus_main_001499_t1	194	2974	+	2172.333333333334	608.6666666666674	237.33333333333317	71.66666666666671	1.0	1.0	1.0	1.0
trachelipus_main_001500_t1	112	2982	+	2251.666666666673	619.3333333333326	1449.6666666666683	404.33333333333275	1.0	23.0	1.0	23.0
trachelipus_main_001502_t1	100	2967	+	2260.0000000000077	607.9999999999995	170.00000000000003	42.99999999999999	0	0	0	0
trachelipus_main_001503_t1	484	2868	+	1909.666666666675	475.3333333333314	369.6666666666668	98.33333333333327	1.0	3.0	0	0
trachelipus_main_001515_t1	40	2772	+	2170.3333333333408	562.6666666666654	196.99999999999997	55.00000000000002	0	0	0	0
trachelipus_main_001518_t1	55	2478	+	1921.6666666666763	502.3333333333308	480.00000000000057	143.99999999999991	0	0	0	0
trachelipus_main_001524_t1	33	2882	+	2227.333333333336	622.6666666666678	166.99999999999997	43.00000000000001	0	0	0	0
trachelipus_main_001526_t1	166	3015	+	2219.0000000000014	631.0000000000011	393.3333333333337	98.66666666666659	0	0	0	0
trachelipus_main_001527_t1	338	3187	+	2201.6666666666697	648.3333333333353	127.00000000000006	38.000000000000014	0	0	0	0
trachelipus_main_001529_t1	60	2840	+	2200.6666666666697	580.3333333333339	10.666666666666666	1.3333333333333333	0	0	0	0
trachelipus_main_001530_t1	93	2939	+	2246.6666666666715	600.3333333333333	645.6666666666664	173.3333333333334	0	0	0	0
trachelipus_main_001533_t1	283	3129	+	2225.000000000005	621.9999999999999	2225.000000000005	621.9999999999999	0	0	0	0
trachelipus_main_001534_t1	594	2939	+	1830.333333333338	515.6666666666653	1820.0000000000045	513.9999999999985	8.0	42.0	0	0
trachelipus_main_001535_t1	252	3095	+	2271.3333333333376	572.6666666666657	0	0	0	0	0	0
trachelipus_main_001536_t1	59	2782	+	2112.000000000009	611.9999999999986	122.00000000000003	52.000000000000014	0	0	0	0
trachelipus_main_001539_t1	116	2842	+	2108.0000000000045	619.0000000000002	0	0	0	0	0	0
trachelipus_main_001540_t1	164	3001	+	2242.0000000000036	595.9999999999992	19.0	4.999999999999999	0	0	0	0
trachelipus_main_001541_t1	126	2963	+	2206.333333333335	631.6666666666674	336.33333333333354	107.66666666666659	0.0	5.0	0	0
trachelipus_main_001545_t1	368	3199	+	2242.333333333343	589.6666666666645	364.6666666666668	97.33333333333331	0	0	0	0
trachelipus_main_001547_t1	396	3227	+	2192.333333333338	639.6666666666667	370.0	103.99999999999996	0	0	0	0
trachelipus_main_001551_t1	124	2949	+	2251.666666666674	574.3333333333319	1578.3333333333358	404.66666666666606	0	0	0	0
trachelipus_main_001553_t1	48	2873	+	2181.333333333341	644.6666666666679	508.00000000000057	148.99999999999994	0	0	0	0
trachelipus_main_001554_t1	220	3042	+	2243.666666666672	579.3333333333326	228.33333333333312	53.666666666666735	0	0	0	0
trachelipus_main_001558_t1	126	2942	+	2214.3333333333403	602.6666666666654	55.666666666666664	13.333333333333334	0	0	0	0
trachelipus_main_001559_t1	46	2862	+	2189.0000000000045	628.0000000000009	1051.333333333332	307.6666666666666	0.0	1.0	0	0
trachelipus_main_001570_t1	275	3085	+	2249.3333333333358	561.6666666666663	2096.3333333333367	522.6666666666658	1.0	0.0	1.0	0.0
trachelipus_main_001571_t1	70	2859	+	2202.000000000006	587.9999999999997	0	0	0	0	0	0
trachelipus_main_001572_t1	230	2815	+	2067.3333333333417	518.6666666666646	897.6666666666655	236.33333333333366	4.0	10.0	4.0	10.0
trachelipus_main_001573_t1	71	2878	+	2230.3333333333394	577.6666666666654	523.0000000000005	142.99999999999994	1.0	3.0	1.0	3.0
trachelipus_main_001575_t1	112	2892	+	2170.666666666672	610.3333333333337	82.33333333333334	22.666666666666664	0	0	0	0
trachelipus_main_001577_t1	284	2770	+	1956.6666666666758	530.3333333333318	152.00000000000003	36.99999999999999	0.0	3.0	0.0	3.0
trachelipus_main_001581_t1	53	2854	+	2209.333333333337	592.6666666666667	1150.6666666666658	298.33333333333326	0	0	0	0
trachelipus_main_001585_t1	175	2970	+	2215.3333333333394	580.6666666666661	84.00000000000001	20.999999999999996	0	0	0	0
trachelipus_main_001588_t1	454	3243	+	2187.333333333335	602.666666666667	287.99999999999994	75.0	0	0	0	0
trachelipus_main_001591_t1	460	3228	+	2145.6666666666733	623.3333333333327	375.00000000000006	122.99999999999994	0	0	0	0
trachelipus_main_001592_t1	208	2220	+	1665.000000000008	347.9999999999992	197.6666666666666	39.33333333333332	3.0	0.0	3.0	0.0
trachelipus_main_001593_t1	62	2851	+	2165.333333333339	624.6666666666665	337.99999999999994	94.0	0	0	0	0
trachelipus_main_001599_t1	505	2658	+	1687.6666666666717	466.3333333333317	62.99999999999999	15.000000000000002	0	0	0	0
trachelipus_main_001606_t1	64	2841	+	2141.333333333338	636.6666666666664	2099.666666666671	627.333333333333	1.0	25.0	1.0	25.0
trachelipus_main_001607_t1	33	2810	+	2199.333333333337	578.6666666666658	96.00000000000003	26.99999999999999	0	0	0	0
trachelipus_main_001608_t1	78	2855	+	2184.0000000000045	594.0000000000002	1957.6666666666736	538.3333333333321	0	0	0	0
trachelipus_main_001611_t1	162	2795	+	2014.0000000000111	620.0000000000024	357.33333333333366	98.66666666666653	0	0	0	0
trachelipus_main_001613_t1	183	2777	+	2054.3333333333426	540.666666666665	0	0	0	0	0	0
trachelipus_main_001614_t1	73	2844	+	2161.666666666672	610.3333333333336	169.66666666666663	49.33333333333334	0	0	0	0
trachelipus_main_001615_t1	76	2847	+	2197.0000000000077	574.9999999999985	487.33333333333394	127.66666666666647	0	0	0	0
trachelipus_main_001619_t1	154	2925	+	2223.0000000000077	548.9999999999976	317.3333333333334	78.66666666666666	1.0	0.0	0	0
trachelipus_main_001622_t1	68	2836	+	2182.666666666673	586.3333333333327	115.33333333333334	31.66666666666666	0	0	0	0
trachelipus_main_001623_t1	20	2788	+	2163.3333333333394	605.6666666666667	457.3333333333338	130.66666666666652	0	0	0	0
trachelipus_main_001624_t1	137	2878	+	2120.33333333334	621.6666666666666	117.66666666666669	32.33333333333333	0	0	0	0
trachelipus_main_001626_t1	181	2946	+	2166.3333333333367	599.6666666666665	246.99999999999983	76.99999999999999	0	0	0	0
trachelipus_main_001628_t1	143	2767	+	2070.0000000000086	555.0	0	0	0	0	0	0
trachelipus_main_001629_t1	107	2869	+	2170.3333333333403	592.6666666666654	2170.3333333333403	592.6666666666654	1.0	12.0	1.0	12.0
trachelipus_main_001630_t1	136	2898	+	2167.666666666672	595.3333333333331	181.99999999999994	49.00000000000002	0	0	0	0
trachelipus_main_001631_t1	926	3307	+	1826.000000000005	555.9999999999987	69.66666666666666	23.333333333333325	0	0	0	0
trachelipus_main_001633_t1	66	2825	+	2198.6666666666724	561.3333333333325	175.0	49.99999999999999	0	0	0	0
trachelipus_main_001636_t1	325	3084	+	2169.333333333341	590.666666666666	0	0	0	0	0	0
trachelipus_main_001637_t1	2623	4491	+	1457.0000000000016	411.99999999999903	0	0	0	0	0	0
trachelipus_main_001640_t1	257	3013	+	2197.3333333333376	559.6666666666662	55.33333333333332	10.666666666666668	0	0	0	0
trachelipus_main_001641_t1	103	2859	+	2149.666666666672	607.3333333333326	1596.66666666667	452.33333333333195	0	0	0	0
trachelipus_main_001644_t1	124	2721	+	1967.0000000000036	630.9999999999998	117.66666666666669	41.333333333333336	0	0	0	0
trachelipus_main_001646_t1	44	2797	+	2168.0000000000086	585.9999999999994	94.33333333333334	25.666666666666657	0	0	0	0
trachelipus_main_001647_t1	51	2804	+	2200.6666666666715	553.333333333332	14.0	3.9999999999999996	0	0	0	0
trachelipus_main_001648_t1	98	2851	+	2165.333333333336	588.6666666666669	88.66666666666667	22.333333333333332	0	0	0	0
trachelipus_main_001650_t1	98	2851	+	2177.33333333334	576.6666666666654	112.00000000000003	31.999999999999996	0	0	0	0
trachelipus_main_001652_t1	547	2094	+	1217.3333333333342	330.6666666666661	218.99999999999983	63.00000000000004	0.0	3.0	0	0
trachelipus_main_001656_t1	64	2811	+	2122.0000000000064	626.0000000000007	176.33333333333326	57.6666666666667	0	0	0	0
trachelipus_main_001662_t1	250	2994	+	2135.333333333338	609.6666666666662	1220.333333333333	342.6666666666667	1.0	26.0	0	0
trachelipus_main_001663_t1	278	3022	+	2118.333333333338	626.6666666666671	185.0	55.00000000000001	0	0	0	0
trachelipus_main_001664_t1	52	2742	+	2163.0000000000077	527.9999999999986	95.3333333333333	33.666666666666664	0	0	0	0
trachelipus_main_001668_t1	118	2856	+	2175.666666666669	563.333333333333	1681.333333333339	439.66666666666526	0	0	0	0
trachelipus_main_001670_t1	38	2776	+	2140.6666666666706	598.3333333333331	1685.0000000000027	474.999999999999	0	0	0	0
trachelipus_main_001671_t1	151	2889	+	2137.0000000000073	602.0000000000006	196.33333333333323	52.66666666666669	0	0	0	0
trachelipus_main_001673_t1	216	2954	+	2198.000000000006	540.9999999999981	149.66666666666669	36.33333333333332	2.0	1.0	0	0
trachelipus_main_001677_t1	44	2779	+	2169.333333333343	566.6666666666649	150.66666666666669	38.33333333333332	0	0	0	0
trachelipus_main_001678_t1	136	2871	+	2202.0000000000045	533.9999999999985	113.66666666666669	33.33333333333333	0	0	0	0
trachelipus_main_001679_t1	45	2720	+	2119.0000000000077	556.9999999999986	0	0	0	0	0	0
trachelipus_main_001680_t1	161	2896	+	2128.6666666666733	607.3333333333323	0	0	0	0	0	0
trachelipus_main_001684_t1	194	2884	+	2104.666666666671	586.333333333333	175.66666666666657	61.33333333333336	0	0	0	0
trachelipus_main_001686_t1	932	2446	+	1204.9999999999995	310.0000000000001	0	0	0	0	0	0
trachelipus_main_001687_t1	5105	7837	+	2222.0000000000077	510.9999999999961	159.3333333333333	26.66666666666665	0	0	0	0
trachelipus_main_001688_t1	145	2850	+	2090.3333333333394	615.6666666666663	159.33333333333331	41.666666666666686	0	0	0	0
trachelipus_main_001691_t1	128	2854	+	2150.666666666677	576.3333333333305	34.333333333333336	7.666666666666665	0	0	0	0
trachelipus_main_001693_t1	289	2289	+	1564.6666666666706	436.333333333332	0	0	0	0	0	0
trachelipus_main_001694_t1	52	2775	+	2082.6666666666747	641.3333333333325	428.0000000000002	138.99999999999994	0	0	0	0
trachelipus_main_001695_t1	42	2765	+	2191.0000000000086	532.9999999999981	644.9999999999999	168.00000000000003	0	0	0	0
trachelipus_main_001696_t1	109	2832	+	2124.000000000006	599.9999999999995	44.33333333333333	12.666666666666668	0	0	0	0
trachelipus_main_001701_t1	175	1728	+	1216.666666666666	337.3333333333332	969.9999999999987	272.0000000000003	0	0	0	0
trachelipus_main_001710_t1	589	2709	+	1637.6666666666706	483.3333333333319	147.66666666666663	41.333333333333336	0	0	0	0
trachelipus_main_001711_t1	105	2813	+	2112.000000000005	596.9999999999995	1091.9999999999986	306.0000000000002	0	0	0	0
trachelipus_main_001714_t1	331	3039	+	2125.666666666674	583.3333333333323	953.6666666666653	276.3333333333337	0	0	0	0
trachelipus_main_001718_t1	104	2809	+	2092.66666666667	613.3333333333333	650.0000000000003	199.00000000000023	0	0	0	0
trachelipus_main_001719_t1	77	2782	+	2119.6666666666724	586.3333333333331	0	0	0	0	0	0
trachelipus_main_001731_t1	149	2818	+	2123.6666666666733	546.3333333333321	185.33333333333334	51.66666666666668	0.0	1.0	0.0	1.0
trachelipus_main_001740_t1	434	3127	+	2105.333333333342	588.6666666666667	2.0	1.0	0	0	0	0
trachelipus_main_001745_t1	162	2852	+	2114.6666666666724	576.3333333333325	507.33333333333405	128.66666666666652	0	0	0	0
trachelipus_main_001749_t1	240	2291	+	1590.6666666666717	461.3333333333319	1093.9999999999998	321.99999999999943	0	0	0	0
trachelipus_main_001750_t1	194	2881	+	2134.333333333342	553.6666666666647	793.999999999999	208.00000000000026	0	0	0	0
trachelipus_main_001752_t1	239	2926	+	2144.3333333333417	543.6666666666646	50.666666666666664	12.333333333333332	0	0	0	0
trachelipus_main_001754_t1	74	2758	+	2120.33333333334	564.6666666666658	154.0	44.00000000000001	0	0	0	0
trachelipus_main_001756_t1	194	2878	+	2142.0000000000073	542.9999999999986	111.33333333333336	29.66666666666665	0	0	0	0
trachelipus_main_001758_t1	156	2840	+	2087.3333333333417	597.6666666666665	545.0000000000005	147.99999999999997	5.0	5.0	0	0
trachelipus_main_001760_t1	76	2737	+	2142.666666666673	518.333333333331	459.66666666666697	110.33333333333331	4.0	6.0	0	0
trachelipus_main_001761_t1	27	2708	+	2110.666666666674	571.3333333333335	580.0000000000001	149.0	0	0	0	0
trachelipus_main_001764_t1	284	2962	+	2129.666666666672	549.3333333333323	148.66666666666669	40.33333333333333	0	0	0	0
trachelipus_main_001766_t1	169	2847	+	2060.333333333344	618.6666666666664	722.3333333333334	219.66666666666688	0	0	0	0
trachelipus_main_001771_t1	156	2828	+	2137.000000000007	535.9999999999984	90.33333333333334	23.666666666666668	0	0	0	0
trachelipus_main_001773_t1	43	2715	+	2142.3333333333408	530.6666666666645	2036.3333333333442	510.6666666666639	13.0	21.0	0	0
trachelipus_main_001775_t1	208	2844	+	2117.333333333341	519.6666666666648	555.6666666666667	149.33333333333326	2.0	1.0	0	0
trachelipus_main_001779_t1	287	2926	+	2085.00000000001	554.9999999999998	374.3333333333335	84.66666666666671	0	0	0	0
trachelipus_main_001783_t1	6	2633	+	2063.333333333338	564.6666666666655	62.33333333333333	18.666666666666668	0	0	0	0
trachelipus_main_001786_t1	22	1869	+	1443.6666666666688	404.3333333333325	50.33333333333332	15.66666666666667	0	0	0	0
trachelipus_main_001789_t1	222	2879	+	2056.0000000000077	602.0000000000002	74.66666666666666	21.333333333333332	0	0	0	0
trachelipus_main_001791_t1	355	3012	+	2099.0000000000073	558.9999999999994	918.9999999999984	239.0000000000003	0.0	1.0	0.0	1.0
trachelipus_main_001792_t1	64	2721	+	2092.6666666666724	565.3333333333329	19.333333333333332	4.666666666666667	0	0	0	0
trachelipus_main_001793_t1	1434	4091	+	2144.000000000003	513.999999999999	1849.0000000000043	439.9999999999996	18.0	11.0	18.0	11.0
trachelipus_main_001796_t1	68	2722	+	2126.6666666666733	528.3333333333316	199.99999999999994	49.000000000000014	0	0	0	0
trachelipus_main_001799_t1	80	2734	+	2114.000000000009	540.9999999999986	788.3333333333319	195.66666666666697	0	0	0	0
trachelipus_main_001800_t1	214	2868	+	2032.6666666666695	622.3333333333334	118.66666666666669	34.33333333333333	0	0	0	0
trachelipus_main_001804_t1	52	2700	+	2109.0000000000077	539.9999999999985	47.99999999999999	12.000000000000002	0	0	0	0
trachelipus_main_001809_t1	99	2744	+	2111.33333333334	534.666666666665	318.6666666666669	95.33333333333326	0	0	0	0
trachelipus_main_001815_t1	91	2733	+	2033.666666666675	609.3333333333328	251.9999999999999	63.000000000000014	0	0	0	0
trachelipus_main_001817_t1	94	2304	+	1723.6666666666715	487.33333333333167	27.333333333333332	8.666666666666668	0	0	0	0
trachelipus_main_001818_t1	168	2576	+	1874.6666666666708	534.3333333333328	53.0	16.0	0	0	0	0
trachelipus_main_001820_t1	254	2632	+	1872.6666666666742	506.33333333333115	35.333333333333336	9.666666666666666	0	0	0	0
trachelipus_main_001821_t1	25	2274	+	1821.0000000000082	428.999999999998	123.0	27.0	1.0	0.0	1.0	0.0
trachelipus_main_001823_t1	434	3073	+	2056.6666666666747	583.3333333333327	1305.6666666666672	359.333333333333	0	0	0	0
trachelipus_main_001826_t1	70	2706	+	2104.666666666672	532.3333333333321	1102.3333333333326	286.6666666666667	0	0	0	0
trachelipus_main_001833_t1	21	2654	+	2029.0000000000057	604.9999999999998	37.333333333333336	13.666666666666666	0.0	1.0	0	0
trachelipus_main_001834_t1	156	2744	+	2035.0000000000089	553.9999999999977	57.66666666666666	14.333333333333336	2.0	0.0	0	0
trachelipus_main_001837_t1	225	2741	+	1990.333333333343	526.6666666666642	1243.6666666666667	334.3333333333331	0	0	0	0
trachelipus_main_001838_t1	24	2654	+	2067.666666666676	563.3333333333318	0	0	0	0	0	0
trachelipus_main_001841_t1	273	2903	+	2049.6666666666747	581.3333333333331	193.66666666666654	58.33333333333337	0	0	0	0
trachelipus_main_001848_t1	195	2819	+	2056.3333333333417	568.6666666666655	26.0	10.0	0	0	0	0
trachelipus_main_001850_t1	70	2691	+	2057.3333333333435	564.6666666666662	552.3333333333343	134.66666666666637	0	0	0	0
trachelipus_main_001852_t1	276	2897	+	2041.3333333333392	580.6666666666667	496.66666666666714	139.33333333333334	0	0	0	0
trachelipus_main_001853_t1	96	2414	+	1828.6666666666708	490.33333333333223	0	0	0	0	0	0
trachelipus_main_001856_t1	96	2714	+	2059.0000000000077	559.9999999999985	190.0	56.00000000000001	0	0	0	0
trachelipus_main_001863_t1	21	2633	+	2087.6666666666792	525.3333333333302	315.66666666666663	80.33333333333334	2.0	1.0	2.0	1.0
trachelipus_main_001866_t1	109	2721	+	2008.6666666666754	604.333333333333	1338.000000000001	404.9999999999992	0	0	0	0
trachelipus_main_001869_t1	1269	3848	+	2018.3333333333408	561.6666666666654	0	0	0	0	0	0
trachelipus_main_001870_t1	445	2610	+	1716.0000000000066	449.99999999999824	0	0	0	0	0	0
trachelipus_main_001876_t1	336	2915	+	2020.0000000000095	559.9999999999991	1341.0000000000018	371.9999999999993	0	0	0	0
trachelipus_main_001879_t1	142	2637	+	1927.3333333333396	568.6666666666661	29.0	10.0	0	0	0	0
trachelipus_main_001880_t1	155	2755	+	2022.666666666672	578.3333333333328	1097.333333333333	318.66666666666646	0	0	0	0
trachelipus_main_001883_t1	105	2702	+	2010.3333333333433	587.6666666666661	949.9999999999982	274.0000000000002	3.0	3.0	0	0
trachelipus_main_001886_t1	708	3305	+	2017.33333333334	580.6666666666666	1478.0000000000039	423.9999999999989	6.0	31.0	6.0	31.0
trachelipus_main_001893_t1	263	2592	+	1820.0000000000075	507.9999999999977	172.99999999999991	43.00000000000002	0	0	0	0
trachelipus_main_001894_t1	167	2659	+	2007.3333333333453	485.66666666666373	1901.3333333333442	465.6666666666641	0	0	0	0
trachelipus_main_001897_t1	62	2650	+	2023.6666666666717	565.3333333333323	243.00000000000006	81.00000000000001	0	0	0	0
trachelipus_main_001898_t1	573	3149	+	2036.0000000000064	540.999999999999	529.3333333333339	139.6666666666666	7.0	2.0	7.0	2.0
trachelipus_main_001901_t1	59	2644	+	2050.6666666666742	535.3333333333323	113.0	34.00000000000001	0	0	0	0
trachelipus_main_001904_t1	175	2748	+	2008.0000000000075	562.9999999999998	1172.0000000000007	333.9999999999996	0.0	8.0	0.0	8.0
trachelipus_main_001905_t1	194	2632	+	1903.3333333333392	535.6666666666653	137.6666666666667	30.3333333333333	0	0	0	0
trachelipus_main_001907_t1	331	2856	+	1960.333333333338	565.6666666666655	649.9999999999997	166.00000000000009	0.0	4.0	0	0
trachelipus_main_001908_t1	115	2661	+	1994.0000000000073	552.9999999999991	296.66666666666663	81.3333333333333	0	0	0	0
trachelipus_main_001909_t1	40	2616	+	2052.6666666666774	524.3333333333309	2052.6666666666774	524.3333333333309	0	0	0	0
trachelipus_main_001911_t1	858	3434	+	2023.666666666673	553.3333333333333	0	0	0	0	0	0
trachelipus_main_001912_t1	564	3008	+	1885.0000000000061	559.9999999999992	838.3333333333323	259.66666666666674	0	0	0	0
trachelipus_main_001913_t1	594	2924	+	1823.666666666675	507.33333333333087	238.99999999999991	58.000000000000014	2.5	2.5	2.5	2.5
trachelipus_main_001915_t1	172	2661	+	1961.6666666666736	528.3333333333318	46.00000000000001	17.0	0	0	0	0
trachelipus_main_001923_t1	174	2741	+	2040.6666666666756	527.3333333333318	1111.9999999999993	286.0	5.0	1.0	0	0
trachelipus_main_001926_t1	25	2589	+	2033.6666666666758	531.3333333333311	526.0000000000006	133.9999999999999	0	0	0	0
trachelipus_main_001927_t1	242	2806	+	1989.666666666675	575.3333333333328	397.666666666667	112.33333333333323	0.0	7.0	0	0
trachelipus_main_001928_t1	46	2610	+	1993.666666666675	571.3333333333327	1041.3333333333312	302.66666666666663	0	0	0	0
trachelipus_main_001930_t1	50	2611	+	2005.333333333342	556.666666666666	195.33333333333326	53.666666666666686	0	0	0	0
trachelipus_main_001931_t1	100	2661	+	1974.0000000000077	587.9999999999997	670.9999999999999	202.00000000000017	0	0	0	0
trachelipus_main_001932_t1	110	2671	+	2040.333333333344	521.6666666666645	0	0	0	0	0	0
trachelipus_main_001933_t1	227	2785	+	2002.6666666666758	556.333333333332	375.3333333333334	98.66666666666663	0	0	0	0
trachelipus_main_001936_t1	218	2773	+	2048.0000000000095	507.99999999999744	1327.0000000000018	328.99999999999955	0	0	0	0
trachelipus_main_001938_t1	72	2624	+	1946.6666666666752	606.3333333333327	0	0	0	0	0	0
trachelipus_main_001941_t1	277	2283	+	1588.3333333333376	418.6666666666655	21.666666666666664	5.333333333333334	0	0	0	0
trachelipus_main_001944_t1	460	1995	+	1189.6666666666667	310.3333333333333	82.33333333333334	22.666666666666664	0	0	0	0
trachelipus_main_001947_t1	58	2607	+	2042.0000000000095	507.99999999999784	1058.6666666666654	273.33333333333354	1.0	15.0	1.0	15.0
trachelipus_main_001948_t1	123	2624	+	1989.0000000000114	512.9999999999969	841.3333333333317	214.66666666666725	0	0	0	0
trachelipus_main_001951_t1	252	2798	+	1972.666666666675	574.3333333333328	1054.6666666666638	301.3333333333335	13.0	14.0	13.0	14.0
trachelipus_main_001952_t1	135	1562	+	1145.9999999999993	282.00000000000017	0	0	0	0	0	0
trachelipus_main_001953_t1	312	2711	+	1882.3333333333403	517.6666666666649	0	0	0	0	0	0
trachelipus_main_001954_t1	94	2637	+	2050.6666666666783	493.3333333333308	674.3333333333329	168.6666666666668	0	0	0	0
trachelipus_main_001955_t1	38	2581	+	1937.6666666666724	606.3333333333331	205.66666666666663	67.33333333333336	0	0	0	0
trachelipus_main_001956_t1	69	2612	+	2016.6666666666767	527.3333333333314	81.33333333333334	17.666666666666668	0	0	0	0
trachelipus_main_001957_t1	137	2680	+	2002.6666666666742	541.3333333333322	217.9999999999999	67.00000000000004	0	0	0	0
trachelipus_main_001959_t1	183	2727	+	2016.6666666666797	527.3333333333304	214.9999999999999	52.00000000000003	0	0	0	0
trachelipus_main_001961_t1	39	2582	+	2008.666666666676	535.3333333333311	13.0	1.9999999999999998	0	0	0	0
trachelipus_main_001965_t1	48	2588	+	2016.6666666666747	524.3333333333316	1347.333333333336	350.66666666666555	3.0	12.0	0	0
trachelipus_main_001969_t1	156	2672	+	2017.3333333333446	499.6666666666639	1733.3333333333396	426.66666666666504	2.0	0.0	0	0
trachelipus_main_001970_t1	102	2642	+	1989.0000000000066	551.9999999999993	406.0000000000002	121.99999999999994	0	0	0	0
trachelipus_main_001971_t1	76	1416	+	1065.9999999999977	275.00000000000045	142.33333333333337	25.66666666666666	0	0	0	0
trachelipus_main_001972_t1	56	2596	+	2006.333333333342	534.666666666665	174.0	45.0	0	0	0	0
trachelipus_main_001976_t1	66	2603	+	1964.0000000000086	573.999999999998	1798.3333333333394	523.6666666666648	0	0	0	0
trachelipus_main_001978_t1	118	2655	+	1991.0000000000064	546.9999999999994	347.3333333333334	102.66666666666657	0	0	0	0
trachelipus_main_001979_t1	289	2794	+	1962.000000000009	542.9999999999985	94.00000000000001	25.99999999999999	0	0	0	0
trachelipus_main_001983_t1	104	2638	+	1993.000000000008	541.9999999999982	1355.3333333333342	354.6666666666664	0	0	0	0
trachelipus_main_001984_t1	188	2722	+	1979.6666666666756	555.333333333331	32.66666666666667	9.333333333333332	0	0	0	0
trachelipus_main_001991_t1	902	2530	+	1245.0000000000002	383.99999999999955	36.666666666666664	11.333333333333334	0	0	0	0
trachelipus_main_002000_t1	791	3310	+	1987.0000000000073	532.9999999999985	1596.66666666667	431.3333333333324	0	0	0	0
trachelipus_main_002003_t1	298	2763	+	1924.6666666666752	541.3333333333317	74.99999999999999	21.000000000000004	0	0	0	0
trachelipus_main_002008_t1	276	2552	+	1759.0000000000068	517.9999999999982	395.3333333333336	114.66666666666654	0	0	0	0
trachelipus_main_002010_t1	244	2757	+	1944.0000000000095	569.9999999999986	15.666666666666664	2.333333333333333	0	0	0	0
trachelipus_main_002017_t1	225	2618	+	1915.3333333333414	478.66666666666464	283.6666666666667	76.3333333333333	1.0	2.0	1.0	2.0
trachelipus_main_002020_t1	38	2548	+	1995.0000000000055	515.999999999999	1085.333333333332	306.6666666666667	3.0	9.0	0	0
trachelipus_main_002023_t1	177	2684	+	1988.6666666666742	519.3333333333317	151.00000000000003	41.0	0	0	0	0
trachelipus_main_002025_t1	93	2600	+	2001.0000000000066	506.99999999999824	1752.6666666666722	443.3333333333317	3.0	18.0	0	0
trachelipus_main_002027_t1	123	2630	+	1956.000000000009	551.9999999999992	410.3333333333339	117.66666666666657	5.0	12.0	5.0	12.0
trachelipus_main_002029_t1	134	1201	+	853.9999999999992	214.0000000000001	2.0	1.0	0	0	0	0
trachelipus_main_002033_t1	255	2354	+	1648.3333333333374	451.66666666666544	227.99999999999994	65.99999999999999	0	0	0	0
trachelipus_main_002036_t1	40	2529	+	1948.0000000000061	541.9999999999986	672.6666666666666	194.33333333333343	0	0	0	0
trachelipus_main_002037_t1	936	2585	+	1349.3333333333353	300.6666666666666	339.3333333333334	74.66666666666667	0.0	6.0	0	0
trachelipus_main_002038_t1	212	2710	+	1962.000000000006	536.9999999999991	154.99999999999997	43.000000000000014	0	0	0	0
trachelipus_main_002040_t1	135	2633	+	1999.0000000000075	490.9999999999989	291.99999999999994	71.00000000000003	0	0	0	0
trachelipus_main_002042_t1	1302	3800	+	1983.6666666666752	515.3333333333316	0	0	0	0	0	0
trachelipus_main_002048_t1	181	2589	+	1913.0000000000068	495.99999999999824	0	0	0	0	0	0
trachelipus_main_002054_t1	135	2621	+	1892.6666666666713	594.3333333333328	854.6666666666662	270.3333333333336	0.0	1.0	0	0
trachelipus_main_002056_t1	690	3167	+	2016.33333333334	461.6666666666652	134.33333333333334	33.666666666666664	0	0	0	0
trachelipus_main_002057_t1	155	2641	+	1959.0000000000082	527.9999999999984	1716.3333333333374	455.6666666666655	0.0	1.0	0.0	1.0
trachelipus_main_002058_t1	75	2516	+	1939.33333333334	502.66666666666447	413.3333333333336	105.66666666666656	4.0	4.0	0	0
trachelipus_main_002061_t1	230	2500	+	1790.0000000000089	480.99999999999744	37.0	11.0	0	0	0	0
trachelipus_main_002063_t1	107	2587	+	1969.3333333333417	511.66666666666475	872.9999999999983	228.00000000000045	0	0	0	0
trachelipus_main_002066_t1	159	2642	+	1952.3333333333387	531.6666666666656	1214.3333333333328	321.6666666666669	5.0	9.0	5.0	9.0
trachelipus_main_002069_t1	91	2568	+	1943.0000000000075	534.9999999999987	79.33333333333334	19.666666666666664	0	0	0	0
trachelipus_main_002071_t1	89	2566	+	1933.0000000000043	544.9999999999994	0	0	0	0	0	0
trachelipus_main_002074_t1	107	2584	+	1968.6666666666742	509.33333333333127	6.333333333333334	2.6666666666666665	0	0	0	0
trachelipus_main_002075_t1	169	2646	+	1920.3333333333376	557.666666666666	716.3333333333331	216.66666666666686	0	0	0	0
trachelipus_main_002078_t1	181	2421	+	1755.3333333333383	485.6666666666654	26.0	7.0	0	0	0	0
trachelipus_main_002079_t1	606	2732	+	1630.6666666666708	496.3333333333318	149.0	45.99999999999999	3.0	0.0	0	0
trachelipus_main_002080_t1	186	2660	+	1955.3333333333414	519.6666666666646	15.999999999999998	1.9999999999999998	0.0	1.0	0	0
trachelipus_main_002083_t1	175	2646	+	1951.333333333344	520.6666666666644	199.66666666666663	52.33333333333334	0	0	0	0
trachelipus_main_002084_t1	65	2536	+	1929.6666666666752	542.3333333333313	89.66666666666667	24.333333333333325	0	0	0	0
trachelipus_main_002085_t1	118	2589	+	1954.333333333344	517.6666666666633	1082.3333333333296	282.6666666666675	0	0	0	0
trachelipus_main_002092_t1	127	2595	+	1945.6666666666733	523.333333333332	0	0	0	0	0	0
trachelipus_main_002094_t1	53	2521	+	1960.3333333333421	508.6666666666643	329.0	96.99999999999999	2.0	0.0	0	0
trachelipus_main_002098_t1	940	3390	+	1869.0000000000052	581.9999999999997	0	0	0	0	0	0
trachelipus_main_002103_t1	145	2601	+	1951.0000000000073	505.999999999998	949.3333333333314	241.66666666666714	0	0	0	0
trachelipus_main_002112_t1	154	2609	+	1936.3333333333396	517.6666666666652	95.00000000000003	27.999999999999996	0	0	0	0
trachelipus_main_002114_t1	129	2582	+	1954.0000000000095	499.99999999999744	208.6666666666666	55.33333333333334	1.0	0.0	0	0
trachelipus_main_002117_t1	166	2517	+	1812.0000000000036	539.9999999999989	704.6666666666664	207.33333333333346	0	0	0	0
trachelipus_main_002120_t1	37	2487	+	1920.000000000005	530.9999999999992	370.0000000000002	103.99999999999986	0	0	0	0
trachelipus_main_002121_t1	157	2607	+	1969.6666666666804	481.3333333333299	25.666666666666668	7.333333333333332	0	0	0	0
trachelipus_main_002124_t1	29	2476	+	1964.6666666666765	483.3333333333309	947.3333333333317	228.666666666667	1.0	0.0	1.0	0.0
trachelipus_main_002128_t1	54	2498	+	1868.3333333333383	576.666666666666	428.0000000000001	138.99999999999991	0	0	0	0
trachelipus_main_002129_t1	67	2496	+	1873.000000000006	556.9999999999992	50.33333333333333	12.666666666666668	0	0	0	0
trachelipus_main_002133_t1	203	2464	+	1792.333333333341	469.6666666666641	162.66666666666669	44.33333333333334	0	0	0	0
trachelipus_main_002135_t1	286	2730	+	1938.6666666666727	506.3333333333316	34.666666666666664	10.333333333333332	0	0	0	0
trachelipus_main_002137_t1	45	2486	+	1922.0000000000082	519.9999999999981	365.3333333333338	93.66666666666649	0	0	0	0
trachelipus_main_002138_t1	202	2574	+	1885.0000000000105	487.9999999999971	1051.9999999999968	256.0000000000009	0.0	12.0	0.0	12.0
trachelipus_main_002139_t1	130	2571	+	1923.6666666666754	518.3333333333309	1860.0000000000084	503.9999999999973	1.0	9.0	1.0	9.0
trachelipus_main_002142_t1	123	2561	+	1951.6666666666733	487.3333333333317	847.6666666666655	226.33333333333366	0.0	6.0	0.0	6.0
trachelipus_main_002148_t1	42	2477	+	1962.3333333333435	473.6666666666645	154.0	34.99999999999999	0	0	0	0
trachelipus_main_002150_t1	182	2455	+	1793.666666666673	480.3333333333315	0	0	0	0	0	0
trachelipus_main_002152_t1	67	2499	+	1928.333333333342	504.6666666666643	1828.6666666666738	472.33333333333127	0	0	0	0
trachelipus_main_002159_t1	176	1564	+	1085.6666666666658	303.33333333333326	594.3333333333337	167.66666666666666	0	0	0	0
trachelipus_main_002164_t1	155	2578	+	1937.0000000000068	486.99999999999847	133.0	38.000000000000014	0	0	0	0
trachelipus_main_002166_t1	79	2499	+	1949.6666666666736	471.3333333333317	101.00000000000003	25.0	0	0	0	0
trachelipus_main_002168_t1	113	2533	+	1923.0000000000068	497.999999999998	621.6666666666669	167.33333333333334	0	0	0	0
trachelipus_main_002169_t1	186	2606	+	1882.0000000000055	538.9999999999989	1489.6666666666704	427.3333333333323	6.0	14.0	0	0
trachelipus_main_002170_t1	745	2589	+	1475.333333333335	369.6666666666663	649.6666666666663	166.33333333333348	0	0	0	0
trachelipus_main_002171_t1	72	2492	+	1937.0000000000043	483.9999999999991	0	0	0	0	0	0
trachelipus_main_002175_t1	116	2533	+	1934.3333333333405	483.6666666666649	1025.3333333333308	258.6666666666672	4.0	2.0	0	0
trachelipus_main_002176_t1	120	2537	+	1928.3333333333417	489.66666666666424	1200.9999999999998	302.0	0	0	0	0
trachelipus_main_002179_t1	184	2598	+	1901.0000000000061	513.9999999999978	1901.0000000000061	513.9999999999978	0	0	0	0
trachelipus_main_002181_t1	71	2488	+	1908.0000000000068	509.99999999999847	386.66666666666697	123.33333333333323	0	0	0	0
trachelipus_main_002186_t1	26	2119	+	1656.333333333336	437.6666666666659	56.66666666666666	12.333333333333336	0	0	0	0
trachelipus_main_002187_t1	296	2404	+	1659.0000000000066	449.999999999998	323.3333333333336	81.6666666666666	0	0	0	0
trachelipus_main_002188_t1	85	2481	+	1885.6666666666742	511.33333333333115	50.99999999999999	15.000000000000002	0	0	0	0
trachelipus_main_002190_t1	21	2432	+	1876.0000000000077	535.9999999999985	788.3333333333323	225.66666666666697	0	0	0	0
trachelipus_main_002193_t1	68	2479	+	1938.000000000009	473.9999999999976	635.6666666666664	162.33333333333337	0	0	0	0
trachelipus_main_002196_t1	322	2730	+	1918.0000000000082	490.99999999999784	511.0000000000006	130.99999999999986	0	0	0	0
trachelipus_main_002199_t1	155	2416	+	1770.3333333333392	491.66666666666515	2.6666666666666665	0.3333333333333333	0	0	0	0
trachelipus_main_002204_t1	4043	5248	-	959.3333333333313	246.66666666666717	0	0	0	0	0	0
trachelipus_main_002205_t1	38	2440	+	1864.3333333333385	538.666666666666	361.33333333333337	103.66666666666664	0	0	0	0
trachelipus_main_002208_t1	234	2210	+	1558.000000000002	418.9999999999993	123.00000000000006	39.00000000000002	0	0	0	0
trachelipus_main_002211_t1	388	2451	+	1654.0000000000055	409.9999999999984	1592.0000000000048	393.99999999999864	0	0	0	0
trachelipus_main_002216_t1	195	2591	+	1871.3333333333417	525.6666666666647	1871.3333333333417	525.6666666666647	1.0	17.0	1.0	17.0
trachelipus_main_002218_t1	173	2566	+	1868.0000000000073	525.9999999999985	0	0	0	0	0	0
trachelipus_main_002221_t1	233	2623	+	1889.3333333333378	501.6666666666655	1525.0000000000005	409.9999999999998	0	0	0	0
trachelipus_main_002224_t1	180	2408	+	1746.333333333341	482.6666666666646	288.6666666666666	80.33333333333331	0	0	0	0
trachelipus_main_002229_t1	150	2537	+	1897.3333333333392	490.66666666666504	195.99999999999994	50.00000000000003	0	0	0	0
trachelipus_main_002231_t1	468	2792	+	1832.333333333342	492.66666666666424	521.6666666666673	159.3333333333333	0.0	2.0	0	0
trachelipus_main_002232_t1	208	2592	+	1896.3333333333387	488.6666666666653	236.33333333333326	57.666666666666686	0.0	3.0	0	0
trachelipus_main_002235_t1	565	2949	+	1869.6666666666724	515.3333333333318	270.6666666666667	77.33333333333329	0	0	0	0
trachelipus_main_002241_t1	145	2526	+	1880.3333333333412	501.6666666666645	2.0	1.0	0	0	0	0
trachelipus_main_002243_t1	50	2428	+	1820.6666666666706	558.3333333333318	2.6666666666666665	0.3333333333333333	0	0	0	0
trachelipus_main_002246_t1	223	2601	+	1842.000000000007	536.9999999999983	157.33333333333331	55.66666666666668	0	0	0	0
trachelipus_main_002247_t1	91	2469	+	1880.3333333333435	498.66666666666373	7.0	2.0	0	0	0	0
trachelipus_main_002252_t1	56	2431	+	1861.0000000000066	514.9999999999982	99.6666666666667	26.333333333333325	0	0	0	0
trachelipus_main_002253_t1	66	2318	+	1776.6666666666706	476.33333333333167	0	0	0	0	0	0
trachelipus_main_002254_t1	330	2699	+	1878.6666666666738	491.3333333333315	815.333333333332	210.66666666666697	0.0	2.0	0.0	2.0
trachelipus_main_002255_t1	100	2469	+	1894.6666666666758	475.33333333333104	893.3333333333311	225.66666666666728	0	0	0	0
trachelipus_main_002258_t1	336	2705	+	1883.6666666666745	486.3333333333313	11.0	1.0	0	0	0	0
trachelipus_main_002266_t1	19	2382	+	1841.3333333333385	522.6666666666652	97.99999999999999	22.0	0	0	0	0
trachelipus_main_002274_t1	192	2495	+	1819.6666666666747	484.3333333333311	426.33333333333366	116.66666666666659	0	0	0	0
trachelipus_main_002275_t1	477	2840	+	1836.333333333339	527.6666666666652	467.6666666666669	144.33333333333331	0	0	0	0
trachelipus_main_002277_t1	50	2389	+	1840.6666666666708	499.3333333333318	6.666666666666666	2.333333333333333	0	0	0	0
trachelipus_main_002280_t1	117	2477	+	1882.6666666666745	478.3333333333313	281.33333333333326	69.6666666666667	0	0	0	0
trachelipus_main_002281_t1	130	2490	+	1831.6666666666736	529.3333333333319	1032.3333333333312	296.66666666666674	0	0	0	0
trachelipus_main_002283_t1	141	2486	+	1863.333333333339	482.66666666666487	147.00000000000003	42.00000000000002	0	0	0	0
trachelipus_main_002284_t1	415	2775	+	1849.333333333338	511.6666666666652	13.999999999999998	4.0	0	0	0	0
trachelipus_main_002289_t1	54	2411	+	1869.333333333341	488.6666666666645	163.66666666666663	46.33333333333335	0	0	0	0
trachelipus_main_002291_t1	156	2489	+	1779.333333333338	554.6666666666661	50.333333333333336	15.666666666666666	0	0	0	0
trachelipus_main_002292_t1	1567	3921	+	1884.0000000000077	470.99999999999795	392.3333333333336	102.66666666666659	0	0	0	0
trachelipus_main_002294_t1	25	2376	+	1872.3333333333426	479.66666666666384	330.33333333333337	89.6666666666666	0	0	0	0
trachelipus_main_002295_t1	132	2483	+	1861.000000000008	490.99999999999784	806.6666666666653	228.3333333333337	0	0	0	0
trachelipus_main_002299_t1	428	1633	+	954.3333333333313	251.6666666666672	0	0	0	0	0	0
trachelipus_main_002304_t1	15	2219	+	1756.3333333333385	448.6666666666653	0	0	0	0	0	0
trachelipus_main_002306_t1	854	2425	+	1205.6666666666654	366.3333333333333	395.33333333333337	147.66666666666666	1.0	0.0	0	0
trachelipus_main_002307_t1	60	2405	+	1848.3333333333405	497.6666666666646	1451.6666666666688	396.3333333333325	0	0	0	0
trachelipus_main_002310_t1	230	2545	+	1854.0000000000052	461.9999999999988	960.9999999999974	230.00000000000057	2.0	0.0	0	0
trachelipus_main_002311_t1	46	2388	+	1855.6666666666738	487.33333333333144	48.33333333333333	11.666666666666668	0	0	0	0
trachelipus_main_002312_t1	72	2414	+	1860.6666666666763	482.33333333333076	48.99999999999999	10.999999999999998	0	0	0	0
trachelipus_main_002315_t1	541	2220	+	1323.9999999999998	355.9999999999998	47.0	13.000000000000002	0	0	0	0
trachelipus_main_002319_t1	146	2485	+	1810.666666666673	529.3333333333312	334.0000000000001	94.99999999999996	0	0	0	0
trachelipus_main_002320_t1	205	2544	+	1833.3333333333387	506.6666666666651	153.99999999999997	43.99999999999999	0	0	0	0
trachelipus_main_002325_t1	230	2500	+	1745.0000000000048	525.9999999999991	361.3333333333336	103.66666666666657	0	0	0	0
trachelipus_main_002330_t1	37	2370	+	1850.000000000006	483.9999999999983	581.3333333333337	150.66666666666663	0.0	8.0	0.0	8.0
trachelipus_main_002331_t1	56	2389	+	1833.3333333333408	500.6666666666643	161.66666666666663	39.333333333333336	0	0	0	0
trachelipus_main_002332_t1	153	2486	+	1825.3333333333374	508.6666666666653	1152.0000000000005	329.9999999999997	0	0	0	0
trachelipus_main_002334_t1	61	2394	+	1842.3333333333417	491.6666666666647	208.6666666666666	49.33333333333336	0	0	0	0
trachelipus_main_002335_t1	298	2613	+	1821.6666666666736	494.3333333333312	0	0	0	0	0	0
trachelipus_main_002345_t1	278	2602	+	1824.6666666666717	500.33333333333184	1817.6666666666717	498.33333333333184	0	0	0	0
trachelipus_main_002350_t1	99	2420	+	1825.000000000006	496.99999999999824	713.999999999999	192.00000000000028	0	0	0	0
trachelipus_main_002351_t1	799	2457	+	1322.6666666666667	336.3333333333332	750.3333333333329	188.66666666666677	0	0	0	0
trachelipus_main_002353_t1	157	2478	+	1834.0000000000066	487.99999999999807	666.6666666666661	185.33333333333354	0	0	0	0
trachelipus_main_002361_t1	123	2441	+	1827.3333333333387	491.6666666666651	1827.3333333333387	491.6666666666651	1.0	24.0	1.0	24.0
trachelipus_main_002362_t1	149	2341	+	1768.0000000000075	424.99999999999835	208.66666666666654	55.33333333333338	0	0	0	0
trachelipus_main_002364_t1	45	2360	+	1799.3333333333392	516.6666666666652	149.99999999999997	42.00000000000002	0	0	0	0
trachelipus_main_002366_t1	593	2905	+	1823.0000000000055	489.9999999999985	95.66666666666669	27.333333333333325	0	0	0	0
trachelipus_main_002369_t1	81	2393	+	1843.0000000000082	469.999999999998	69.0	18.0	0	0	0	0
trachelipus_main_002370_t1	865	2343	+	1153.6666666666658	325.3333333333332	486.6666666666671	137.33333333333323	0.0	4.0	0	0
trachelipus_main_002379_t1	151	2457	+	1812.666666666674	494.3333333333313	472.00000000000045	121.99999999999986	0	0	0	0
trachelipus_main_002380_t1	446	2305	+	1465.6666666666692	394.3333333333324	55.666666666666664	16.333333333333336	0	0	0	0
trachelipus_main_002381_t1	212	2515	+	1793.000000000006	510.99999999999864	587.6666666666666	177.33333333333346	0	0	0	0
trachelipus_main_002385_t1	518	2305	+	1422.6666666666679	365.333333333333	2.0	1.0	0	0	0	0
trachelipus_main_002389_t1	323	2623	+	1834.0000000000089	466.9999999999975	187.66666666666654	43.33333333333336	0	0	0	0
trachelipus_main_002392_t1	266	2377	+	1677.6666666666747	434.33333333333104	201.33333333333317	44.66666666666669	0	0	0	0
trachelipus_main_002393_t1	296	2473	+	1732.6666666666704	445.3333333333325	84.66666666666666	23.333333333333336	0	0	0	0
trachelipus_main_002395_t1	815	2710	+	1509.6666666666697	386.33333333333263	41.00000000000001	15.999999999999998	0	0	0	0
trachelipus_main_002397_t1	28	2193	+	1702.6666666666708	463.3333333333319	87.33333333333334	29.66666666666666	0	0	0	0
trachelipus_main_002398_t1	155	2449	+	1785.666666666673	509.3333333333314	0	0	0	0	0	0
trachelipus_main_002401_t1	117	2408	+	1820.6666666666736	471.33333333333144	14.333333333333334	3.6666666666666665	0	0	0	0
trachelipus_main_002407_t1	126	2414	+	1789.3333333333399	499.6666666666647	757.3333333333331	205.66666666666677	0	0	0	0
trachelipus_main_002408_t1	67	2355	+	1791.000000000006	497.99999999999847	110.33333333333334	30.666666666666664	0	0	0	0
trachelipus_main_002409_t1	84	2372	+	1826.0000000000043	462.99999999999903	357.3333333333335	89.66666666666663	0	0	0	0
trachelipus_main_002410_t1	45	2312	+	1765.6666666666724	502.3333333333316	20.0	4.0	0	0	0	0
trachelipus_main_002411_t1	69	2357	+	1797.0000000000073	491.99999999999784	408.66666666666686	113.33333333333324	0	0	0	0
trachelipus_main_002412_t1	303	1706	+	1114.3333333333328	289.66666666666663	97.33333333333334	25.66666666666666	0	0	0	0
trachelipus_main_002413_t1	70	2130	+	1663.6666666666724	397.33333333333223	0	0	0	0	0	0
trachelipus_main_002415_t1	57	2336	+	1856.3333333333449	423.66666666666384	265.6666666666665	61.3333333333334	0	0	0	0
trachelipus_main_002418_t1	255	2540	+	1787.6666666666738	498.3333333333314	0	0	0	0	0	0
trachelipus_main_002420_t1	213	2273	+	1618.000000000005	442.9999999999984	59.99999999999999	15.000000000000002	0	0	0	0
trachelipus_main_002427_t1	329	2521	+	1712.0000000000075	480.9999999999977	1376.0000000000023	387.99999999999926	0	0	0	0
trachelipus_main_002430_t1	192	2471	+	1835.6666666666747	444.3333333333315	1395.3333333333355	332.6666666666663	2.0	1.0	0	0
trachelipus_main_002431_t1	58	2202	+	1689.0000000000048	455.99999999999864	0	0	0	0	0	0
trachelipus_main_002438_t1	89	2332	+	1786.0000000000061	457.99999999999847	671.3333333333329	183.6666666666668	0.0	3.0	0	0
trachelipus_main_002439_t1	185	2389	+	1727.0000000000057	477.9999999999984	20.333333333333336	6.666666666666667	0	0	0	0
trachelipus_main_002440_t1	125	2401	+	1769.666666666674	507.3333333333316	13.666666666666666	4.333333333333333	0	0	0	0
trachelipus_main_002441_t1	180	2456	+	1794.000000000007	482.99999999999795	203.9999999999999	54.00000000000004	0	0	0	0
trachelipus_main_002442_t1	438	2714	+	1773.000000000005	503.9999999999984	1773.000000000005	503.9999999999984	0	0	0	0
trachelipus_main_002443_t1	362	2638	+	1799.0000000000068	477.99999999999824	415.0000000000002	115.99999999999993	4.0	1.0	0	0
trachelipus_main_002444_t1	382	2658	+	1788.0000000000075	488.9999999999976	8.333333333333332	0.6666666666666666	0	0	0	0
trachelipus_main_002452_t1	57	551	+	384.33333333333337	110.66666666666666	115.33333333333334	34.66666666666666	0	0	0	0
trachelipus_main_002456_t1	27	2294	+	1783.66666666667	484.3333333333323	392.0000000000003	114.99999999999987	0	0	0	0
trachelipus_main_002458_t1	205	2328	+	1653.000000000003	470.9999999999988	290.3333333333333	84.66666666666666	2.0	1.0	0	0
trachelipus_main_002459_t1	286	2553	+	1801.000000000006	466.9999999999985	443.66666666666725	126.33333333333317	0	0	0	0
trachelipus_main_002465_t1	354	2621	+	1757.0000000000039	510.9999999999984	0	0	0	0	0	0
trachelipus_main_002467_t1	75	2339	+	1786.3333333333385	478.6666666666649	441.3333333333336	113.6666666666666	0	0	0	0
trachelipus_main_002471_t1	39	2303	+	1775.3333333333371	489.66666666666544	2.0	1.0	0	0	0	0
trachelipus_main_002475_t1	158	2419	+	1764.3333333333394	497.66666666666464	0	0	0	0	0	0
trachelipus_main_002477_t1	103	2328	+	1734.666666666671	491.333333333332	262.6666666666666	88.33333333333331	0	0	0	0
trachelipus_main_002479_t1	81	2336	+	1755.3333333333374	500.6666666666656	1478.0000000000011	420.99999999999955	0	0	0	0
trachelipus_main_002480_t1	140	2395	+	1808.3333333333399	447.66666666666504	117.33333333333337	32.66666666666665	0	0	0	0
trachelipus_main_002483_t1	182	2437	+	1761.666666666671	494.3333333333318	1749.000000000004	491.9999999999985	0	0	0	0
trachelipus_main_002486_t1	95	2347	+	1794.666666666674	458.3333333333314	88.33333333333333	25.666666666666668	0	0	0	0
trachelipus_main_002487_t1	80	2332	+	1766.33333333334	486.6666666666647	306.99999999999994	88.99999999999999	0	0	0	0
trachelipus_main_002488_t1	99	2351	+	1753.0000000000036	499.99999999999875	233.66666666666663	66.33333333333334	0	0	0	0
trachelipus_main_002489_t1	57	2309	+	1784.0000000000073	468.99999999999795	80.99999999999999	21.000000000000004	0	0	0	0
trachelipus_main_002491_t1	650	2881	+	1696.0000000000057	535.9999999999987	1213.0	397.99999999999886	0	0	0	0
trachelipus_main_002493_t1	277	2529	+	1774.666666666674	478.33333333333144	735.9999999999995	206.0000000000002	0	0	0	0
trachelipus_main_002495_t1	531	2783	+	1744.6666666666745	508.333333333331	592.3333333333331	175.6666666666668	0	0	0	0
trachelipus_main_002501_t1	277	2346	+	1623.0000000000039	446.9999999999987	112.33333333333334	34.666666666666664	0	0	0	0
trachelipus_main_002506_t1	14	2260	+	1774.6666666666713	472.3333333333317	451.66666666666714	121.33333333333323	0	0	0	0
trachelipus_main_002507_t1	28	2274	+	1783.0000000000048	463.9999999999985	227.66666666666652	57.33333333333338	7.0	3.0	0	0
trachelipus_main_002511_t1	256	1468	+	992.3333333333306	219.66666666666725	41.333333333333336	9.666666666666666	0	0	0	0
trachelipus_main_002513_t1	54	2297	+	1769.6666666666752	474.33333333333087	184.3333333333333	40.666666666666664	0	0	0	0
trachelipus_main_002519_t1	29	2269	+	1782.6666666666722	458.3333333333318	76.33333333333333	19.666666666666664	0	0	0	0
trachelipus_main_002523_t1	331	2571	+	1763.0000000000043	477.9999999999985	102.33333333333339	23.666666666666654	0	0	0	0
trachelipus_main_002525_t1	51	2288	+	1720.0000000000043	517.9999999999985	9.333333333333332	2.6666666666666665	0	0	0	0
trachelipus_main_002526_t1	209	2356	+	1707.6666666666715	440.3333333333319	238.99999999999983	58.00000000000004	0	0	0	0
trachelipus_main_002528_t1	22	2259	+	1732.6666666666713	505.333333333332	51.0	18.0	0	0	0	0
trachelipus_main_002530_t1	81	2318	+	1758.3333333333408	479.66666666666447	733.3333333333326	202.66666666666703	0	0	0	0
trachelipus_main_002531_t1	354	2570	+	1736.0000000000052	480.9999999999981	228.66666666666654	59.333333333333364	0	0	0	0
trachelipus_main_002532_t1	83	2320	+	1776.000000000007	461.999999999998	208.9999999999998	49.00000000000005	0	0	0	0
trachelipus_main_002533_t1	79	2313	+	1732.0000000000036	502.99999999999886	196.66666666666666	55.33333333333333	0	0	0	0
trachelipus_main_002542_t1	167	2392	+	1773.0000000000089	452.9999999999974	1228.9999999999986	321.99999999999994	0.0	4.0	0.0	4.0
trachelipus_main_002543_t1	63	2294	+	1725.0000000000061	506.9999999999981	363.6666666666669	107.33333333333324	0	0	0	0
trachelipus_main_002544_t1	97	2271	+	1684.6666666666697	490.33333333333206	135.66666666666669	41.33333333333333	0	0	0	0
trachelipus_main_002546_t1	173	2329	+	1702.3333333333387	454.66666666666487	108.33333333333334	35.66666666666666	0	0	0	0
trachelipus_main_002547_t1	68	2296	+	1743.6666666666715	485.33333333333167	784.3333333333323	217.66666666666697	0	0	0	0
trachelipus_main_002548_t1	130	2358	+	1729.0000000000048	499.99999999999835	287.3333333333333	78.66666666666667	0	0	0	0
trachelipus_main_002549_t1	116	2317	+	1738.6666666666706	463.33333333333246	9.999999999999998	1.9999999999999998	0	0	0	0
trachelipus_main_002550_t1	247	2475	+	1752.0000000000027	476.9999999999989	1752.0000000000027	476.9999999999989	0	0	0	0
trachelipus_main_002551_t1	558	2786	+	1764.3333333333417	464.6666666666636	224.66666666666652	60.33333333333338	0	0	0	0
trachelipus_main_002557_t1	64	2289	+	1777.6666666666738	448.33333333333155	19.0	5.0	0	0	0	0
trachelipus_main_002558_t1	95	2320	+	1737.000000000004	488.99999999999875	199.99999999999991	58.00000000000003	0	0	0	0
trachelipus_main_002560_t1	251	2476	+	1759.6666666666727	466.33333333333155	60.66666666666666	17.333333333333336	0	0	0	0
trachelipus_main_002561_t1	388	2613	+	1716.6666666666717	509.3333333333314	1124.9999999999989	341.9999999999997	0	0	0	0
trachelipus_main_002563_t1	260	2485	+	1737.0000000000057	488.999999999998	0	0	0	0	0	0
trachelipus_main_002564_t1	108	2293	+	1731.000000000004	452.9999999999989	230.99999999999986	63.000000000000036	0	0	0	0
trachelipus_main_002569_t1	902	2989	+	1640.666666666671	447.33333333333206	0	0	0	0	0	0
trachelipus_main_002572_t1	92	2311	+	1738.666666666673	481.3333333333314	307.99999999999994	84.99999999999997	0	0	0	0
trachelipus_main_002574_t1	162	2333	+	1697.3333333333376	474.66666666666515	108.33333333333336	29.66666666666666	0	0	0	0
trachelipus_main_002576_t1	36	2174	+	1714.0000000000061	424.9999999999984	0	0	0	0	0	0
trachelipus_main_002577_t1	128	2344	+	1722.000000000003	494.99999999999915	25.333333333333332	7.666666666666667	0	0	0	0
trachelipus_main_002578_t1	102	2270	+	1748.0000000000075	420.999999999998	228.6666666666665	59.33333333333339	0	0	0	0
trachelipus_main_002579_t1	358	2574	+	1766.000000000005	450.99999999999847	1766.000000000005	450.99999999999847	0	0	0	0
trachelipus_main_002580_t1	114	2330	+	1748.3333333333383	468.666666666665	1226.9999999999984	321.0000000000005	3.0	19.0	0	0
trachelipus_main_002583_t1	106	2319	+	1735.3333333333383	478.66666666666515	1735.3333333333383	478.66666666666515	0	0	0	0
trachelipus_main_002585_t1	216	2429	+	1725.0000000000045	488.9999999999987	221.33333333333323	66.66666666666667	0	0	0	0
trachelipus_main_002586_t1	75	2288	+	1706.3333333333378	507.6666666666651	581.0000000000002	175.00000000000009	0	0	0	0
trachelipus_main_002588_t1	423	2636	+	1698.3333333333376	515.6666666666655	72.00000000000001	24.0	0	0	0	0
trachelipus_main_002589_t1	55	2265	+	1733.3333333333399	477.66666666666475	1733.3333333333399	477.66666666666475	0	0	0	0
trachelipus_main_002591_t1	120	2330	+	1745.66666666667	465.3333333333323	1325.3333333333346	354.66666666666623	0	0	0	0
trachelipus_main_002595_t1	315	2507	+	1742.0000000000077	450.99999999999756	145.33333333333331	31.666666666666647	0	0	0	0
trachelipus_main_002597_t1	91	2298	+	1732.3333333333385	475.6666666666651	232.99999999999991	70.0	0	0	0	0
trachelipus_main_002598_t1	408	2618	+	1687.9999999999968	523.0000000000009	80.66666666666664	30.333333333333336	0	0	0	0
trachelipus_main_002600_t1	110	2317	+	1780.6666666666733	427.3333333333317	68.33333333333331	12.666666666666668	0	0	0	0
trachelipus_main_002601_t1	117	2324	+	1718.333333333339	489.6666666666649	1073.333333333331	300.66666666666686	2.0	10.0	2.0	10.0
trachelipus_main_002602_t1	85	2292	+	1729.666666666672	478.3333333333317	409.6666666666671	118.33333333333321	0	0	0	0
trachelipus_main_002605_t1	6	2210	+	1727.3333333333376	477.6666666666652	197.99999999999994	63.00000000000003	2.0	2.0	0	0
trachelipus_main_002610_t1	64	2268	+	1754.3333333333374	450.6666666666656	116.00000000000001	27.999999999999993	0	0	0	0
trachelipus_main_002611_t1	165	2369	+	1734.0000000000055	470.9999999999983	112.66666666666667	28.333333333333332	0	0	0	0
trachelipus_main_002613_t1	97	2301	+	1698.3333333333378	506.6666666666649	150.33333333333337	41.666666666666664	0	0	0	0
trachelipus_main_002614_t1	297	2498	+	1745.6666666666722	456.33333333333195	172.33333333333331	49.66666666666668	0	0	0	0
trachelipus_main_002615_t1	117	2318	+	1751.6666666666722	450.33333333333195	659.333333333333	168.6666666666667	0	0	0	0
trachelipus_main_002618_t1	40	2229	+	1724.6666666666722	465.33333333333167	0	0	0	0	0	0
trachelipus_main_002620_t1	147	2345	+	1711.6666666666713	487.33333333333206	643.666666666667	187.33333333333346	0	0	0	0
trachelipus_main_002629_t1	26	2221	+	1742.0000000000052	453.9999999999987	485.6666666666671	111.33333333333321	2.0	1.0	0	0
trachelipus_main_002631_t1	270	2465	+	1721.0000000000082	474.99999999999744	1457.333333333338	396.6666666666651	0	0	0	0
trachelipus_main_002634_t1	2514	4400	+	1479.0000000000025	407.9999999999991	239.33333333333323	66.66666666666669	0	0	0	0
trachelipus_main_002635_t1	36	2228	+	1729.000000000005	463.99999999999835	865.9999999999987	241.00000000000045	0	0	0	0
trachelipus_main_002636_t1	92	2284	+	1737.3333333333378	455.6666666666655	1226.6666666666679	333.333333333333	0	0	0	0
trachelipus_main_002638_t1	284	2476	+	1676.3333333333353	516.6666666666656	1671.3333333333353	515.6666666666656	3.0	8.0	0	0
trachelipus_main_002639_t1	318	2510	+	1735.3333333333392	457.666666666665	755.9999999999992	204.00000000000028	0.0	1.0	0	0
trachelipus_main_002640_t1	86	2278	+	1727.6666666666747	465.33333333333115	314.6666666666667	87.33333333333324	0	0	0	0
trachelipus_main_002642_t1	123	2300	+	1706.0000000000055	471.9999999999983	178.33333333333331	46.66666666666667	0	0	0	0
trachelipus_main_002643_t1	138	2327	+	1691.6666666666713	498.3333333333317	140.33333333333337	30.66666666666665	0	0	0	0
trachelipus_main_002644_t1	165	2354	+	1712.0000000000034	477.99999999999903	178.99999999999991	64.00000000000003	0	0	0	0
trachelipus_main_002648_t1	226	2232	+	1613.6666666666733	393.33333333333167	9.000000000000002	2.9999999999999996	0	0	0	0
trachelipus_main_002651_t1	376	2256	+	1458.333333333335	422.6666666666654	1382.3333333333346	402.6666666666658	7.0	21.0	0	0
trachelipus_main_002653_t1	185	2372	+	1726.3333333333378	460.6666666666654	44.33333333333333	12.666666666666668	0	0	0	0
trachelipus_main_002659_t1	222	2405	+	1736.6666666666733	447.3333333333316	451.33333333333377	121.66666666666653	0	0	0	0
trachelipus_main_002661_t1	610	2130	+	1215.0	306.00000000000006	0	0	0	0	0	0
trachelipus_main_002665_t1	92	2260	+	1736.3333333333374	432.66666666666566	273.6666666666666	68.33333333333334	0.0	1.0	0	0
trachelipus_main_002667_t1	64	2241	+	1748.3333333333414	429.6666666666645	180.99999999999991	47.00000000000003	0	0	0	0
trachelipus_main_002668_t1	93	2273	+	1708.333333333338	472.6666666666651	532.3333333333336	157.66666666666683	0	0	0	0
trachelipus_main_002670_t1	68	2248	+	1695.6666666666722	485.33333333333167	633.6666666666665	176.33333333333334	0	0	0	0
trachelipus_main_002677_t1	200	2374	+	1725.3333333333396	449.66666666666504	231.66666666666657	62.33333333333336	0	0	0	0
trachelipus_main_002681_t1	206	2380	+	1713.0000000000043	461.99999999999886	965.9999999999982	270.0	0.0	7.0	0	0
trachelipus_main_002682_t1	143	2317	+	1744.0000000000075	430.99999999999795	633.6666666666662	143.33333333333331	0	0	0	0
trachelipus_main_002683_t1	413	2176	+	1388.0000000000025	375.99999999999915	34.666666666666664	10.333333333333336	0	0	0	0
trachelipus_main_002684_t1	279	2453	+	1671.0000000000025	503.99999999999886	827.3333333333319	261.6666666666669	0	0	0	0
trachelipus_main_002686_t1	253	2427	+	1742.000000000007	432.99999999999807	175.99999999999991	49.000000000000014	0	0	0	0
trachelipus_main_002690_t1	182	2317	+	1647.0000000000036	488.99999999999847	280.3333333333332	82.66666666666671	0	0	0	0
trachelipus_main_002694_t1	188	2356	+	1727.000000000007	441.9999999999981	266.6666666666666	69.33333333333336	0	0	0	0
trachelipus_main_002698_t1	145	2313	+	1737.3333333333403	431.66666666666487	486.6666666666673	107.33333333333319	0	0	0	0
trachelipus_main_002701_t1	129	2297	+	1679.0000000000052	489.9999999999981	0	0	0	0	0	0
trachelipus_main_002702_t1	2145	3648	+	1212.333333333333	290.6666666666669	0	0	0	0	0	0
trachelipus_main_002704_t1	100	2070	+	1536.0000000000025	434.9999999999988	2.6666666666666665	0.3333333333333333	0	0	0	0
trachelipus_main_002705_t1	432	2189	+	1350.333333333335	407.66666666666555	83.0	25.0	0	0	0	0
trachelipus_main_002711_t1	30	2192	+	1682.6666666666708	480.3333333333321	758.3333333333329	213.66666666666697	0	0	0	0
trachelipus_main_002715_t1	54	2216	+	1680.6666666666706	482.3333333333319	711.9999999999995	218.0000000000001	0	0	0	0
trachelipus_main_002716_t1	186	2348	+	1729.000000000004	433.99999999999926	192.99999999999997	47.0	0	0	0	0
trachelipus_main_002722_t1	80	2239	+	1727.3333333333405	432.6666666666648	67.66666666666666	19.333333333333332	0	0	0	0
trachelipus_main_002726_t1	256	2415	+	1697.6666666666729	462.33333333333167	363.66666666666697	110.3333333333332	0	0	0	0
trachelipus_main_002727_t1	84	2036	+	1567.3333333333387	385.6666666666654	19.666666666666664	4.333333333333334	0	0	0	0
trachelipus_main_002729_t1	85	2241	+	1722.6666666666733	434.3333333333316	78.66666666666667	20.333333333333332	0	0	0	0
trachelipus_main_002735_t1	25	2179	+	1687.6666666666704	466.33333333333206	214.99999999999994	61.00000000000002	0	0	0	0
trachelipus_main_002737_t1	477	2348	+	1447.0000000000016	424.99999999999955	164.66666666666663	51.33333333333335	0	0	0	0
trachelipus_main_002740_t1	967	2154	+	930.6666666666654	257.33333333333366	0	0	0	0	0	0
trachelipus_main_002752_t1	264	2252	+	1578.0000000000016	410.99999999999955	1540.6666666666683	400.3333333333329	7.0	10.0	0	0
trachelipus_main_002761_t1	76	2220	+	1688.6666666666736	456.33333333333115	6.666666666666666	2.333333333333333	0	0	0	0
trachelipus_main_002763_t1	87	2183	+	1662.3333333333385	434.66666666666504	78.99999999999999	20.000000000000004	0	0	0	0
trachelipus_main_002770_t1	208	2352	+	1682.3333333333371	462.6666666666653	610.0	167.00000000000006	0	0	0	0
trachelipus_main_002771_t1	29	2173	+	1693.33333333334	451.6666666666648	29.000000000000004	6.999999999999999	0	0	0	0
trachelipus_main_002773_t1	17	2158	+	1702.0000000000061	439.9999999999983	274.6666666666665	70.33333333333337	1.0	0.0	0	0
trachelipus_main_002779_t1	57	2198	+	1685.3333333333387	456.66666666666487	1093.333333333331	295.666666666667	0	0	0	0
trachelipus_main_002780_t1	81	2222	+	1699.333333333337	442.6666666666658	75.33333333333333	23.666666666666668	0	0	0	0
trachelipus_main_002784_t1	119	2257	+	1724.000000000008	414.99999999999807	439.66666666666714	103.33333333333323	0	0	0	0
trachelipus_main_002787_t1	87	2216	+	1698.666666666673	431.33333333333115	0	0	0	0	0	0
trachelipus_main_002790_t1	77	2212	+	1678.3333333333364	457.6666666666656	26.333333333333336	6.666666666666666	0	0	0	0
trachelipus_main_002802_t1	232	2364	+	1646.333333333337	486.6666666666652	788.0	223.00000000000003	2.0	7.0	0	0
trachelipus_main_002809_t1	40	2166	+	1665.333333333338	461.666666666665	151.33333333333334	46.66666666666667	0	0	0	0
trachelipus_main_002815_t1	78	2048	+	1565.666666666671	405.33333333333206	22.333333333333336	4.666666666666666	0	0	0	0
trachelipus_main_002816_t1	111	2234	+	1653.3333333333378	470.6666666666653	1615.6666666666697	457.3333333333321	0	0	0	0
trachelipus_main_002817_t1	28	2148	+	1636.6666666666715	484.3333333333322	290.33333333333326	84.6666666666666	0	0	0	0
trachelipus_main_002818_t1	130	2172	+	1629.3333333333385	413.6666666666654	228.6666666666666	59.333333333333336	0	0	0	0
trachelipus_main_002821_t1	223	2166	+	1542.0000000000027	401.9999999999991	873.6666666666652	230.33333333333374	0	0	0	0
trachelipus_main_002822_t1	39	2159	+	1673.333333333338	447.6666666666651	1165.6666666666656	310.33333333333337	5.0	15.0	5.0	15.0
trachelipus_main_002824_t1	84	2195	+	1677.6666666666752	434.33333333333064	1675.0000000000084	433.9999999999973	0	0	0	0
trachelipus_main_002825_t1	131	2248	+	1672.3333333333378	445.6666666666653	809.6666666666655	210.33333333333366	0	0	0	0
trachelipus_main_002828_t1	52	2133	+	1659.0000000000048	422.9999999999989	114.66666666666669	32.33333333333333	0	0	0	0
trachelipus_main_002830_t1	277	2394	+	1635.666666666673	482.3333333333313	141.0	42.000000000000014	0	0	0	0
trachelipus_main_002832_t1	57	2174	+	1696.666666666674	421.3333333333315	1114.666666666665	271.33333333333366	3.0	19.0	0	0
trachelipus_main_002836_t1	4	2118	+	1694.0000000000064	420.9999999999984	13.333333333333332	1.6666666666666665	0	0	0	0
trachelipus_main_002839_t1	199	2292	+	1633.6666666666704	460.3333333333321	797.9999999999989	231.00000000000037	0	0	0	0
trachelipus_main_002842_t1	206	2320	+	1623.3333333333383	491.66666666666504	451.00000000000045	130.99999999999991	0	0	0	0
trachelipus_main_002845_t1	53	2164	+	1692.0000000000055	419.99999999999864	1451.333333333337	363.6666666666657	3.0	11.0	0	0
trachelipus_main_002851_t1	272	2356	+	1653.3333333333392	431.6666666666651	192.99999999999997	53.000000000000014	0	0	0	0
trachelipus_main_002853_t1	108	2219	+	1687.3333333333364	424.666666666666	7.333333333333332	1.6666666666666665	0	0	0	0
trachelipus_main_002856_t1	164	2275	+	1658.3333333333374	453.66666666666526	0	0	0	0	0	0
trachelipus_main_002858_t1	66	2168	+	1648.0000000000048	454.9999999999983	0	0	0	0	0	0
trachelipus_main_002862_t1	149	2254	+	1663.3333333333378	442.6666666666652	715.3333333333326	193.66666666666686	0	0	0	0
trachelipus_main_002867_t1	63	2165	+	1645.66666666667	457.3333333333318	186.3333333333333	53.66666666666669	0	0	0	0
trachelipus_main_002868_t1	234	2336	+	1658.6666666666702	444.333333333332	109.00000000000001	31.999999999999993	0	0	0	0
trachelipus_main_002869_t1	276	2378	+	1695.6666666666729	407.33333333333206	184.66666666666666	46.333333333333336	0	0	0	0
trachelipus_main_002871_t1	55	2154	+	1627.0000000000032	472.99999999999864	135.00000000000003	36.00000000000001	0	0	0	0
trachelipus_main_002872_t1	131	2230	+	1657.3333333333378	442.6666666666656	118.00000000000004	31.99999999999999	0	0	0	0
trachelipus_main_002875_t1	71	2170	+	1645.0000000000027	454.9999999999989	17.666666666666668	3.333333333333333	0	0	0	0
trachelipus_main_002876_t1	75	2174	+	1660.0000000000048	439.9999999999986	1354.0000000000018	355.9999999999993	0	0	0	0
trachelipus_main_002880_t1	114	2210	+	1612.3333333333355	484.6666666666655	17.0	4.0	0	0	0	0
trachelipus_main_002882_t1	6	2102	+	1630.000000000004	466.9999999999988	1489.333333333336	430.6666666666657	1.0	5.0	1.0	5.0
trachelipus_main_002885_t1	117	2168	+	1632.666666666672	419.3333333333321	1295.6666666666677	324.3333333333334	0	0	0	0
trachelipus_main_002895_t1	218	2311	+	1650.3333333333392	443.6666666666651	1164.6666666666665	314.33333333333246	0	0	0	0
trachelipus_main_002896_t1	412	2505	+	1612.0000000000034	481.99999999999847	77.33333333333334	21.66666666666666	0	0	0	0
trachelipus_main_002898_t1	81	2171	+	1642.6666666666708	448.3333333333323	12.666666666666666	2.333333333333333	0	0	0	0
trachelipus_main_002901_t1	44	2029	+	1553.3333333333364	432.6666666666653	736.9999999999997	220.00000000000023	0	0	0	0
trachelipus_main_002904_t1	159	2249	+	1631.6666666666706	459.3333333333323	266.99999999999994	72.00000000000001	0	0	0	0
trachelipus_main_002905_t1	477	2285	+	1452.0000000000036	356.99999999999903	33.333333333333336	8.666666666666666	0	0	0	0
trachelipus_main_002910_t1	103	2190	+	1629.333333333336	458.6666666666658	944.999999999999	270.00000000000006	0	0	0	0
trachelipus_main_002912_t1	36	2120	+	1653.0000000000045	431.9999999999987	245.9999999999999	57.00000000000002	0	0	0	0
trachelipus_main_002914_t1	26	2110	+	1663.0000000000043	421.99999999999886	447.33333333333366	116.66666666666657	0.0	2.0	0	0
trachelipus_main_002920_t1	65	2146	+	1655.6666666666715	426.3333333333319	1229.0	321.99999999999966	0.0	11.0	0	0
trachelipus_main_002921_t1	26	2107	+	1622.0000000000025	459.999999999999	0	0	0	0	0	0
trachelipus_main_002925_t1	61	2139	+	1640.6666666666722	438.3333333333317	86.33333333333334	21.666666666666664	0	0	0	0
trachelipus_main_002929_t1	18	2096	+	1628.0000000000045	450.99999999999864	1396.3333333333367	391.6666666666655	0	0	0	0
trachelipus_main_002931_t1	89	2134	+	1597.6666666666713	448.3333333333317	495.6666666666671	137.3333333333333	0	0	0	0
trachelipus_main_002935_t1	115	1857	+	1389.3333333333362	353.66666666666595	165.66666666666669	44.33333333333334	0	0	0	0
trachelipus_main_002936_t1	132	2207	+	1651.6666666666717	424.33333333333195	167.33333333333331	42.666666666666686	0	0	0	0
trachelipus_main_002939_t1	120	2195	+	1668.000000000006	407.99999999999864	421.666666666667	103.33333333333324	0	0	0	0
trachelipus_main_002945_t1	80	2146	+	1620.66666666667	446.33333333333223	63.666666666666664	17.333333333333332	0	0	0	0
trachelipus_main_002949_t1	355	2427	+	1645.0000000000034	427.99999999999915	163.99999999999997	49.000000000000014	0	0	0	0
trachelipus_main_002950_t1	287	2296	+	1570.6666666666708	439.33333333333206	1563.3333333333374	437.66666666666544	0	0	0	0
trachelipus_main_002952_t1	89	2158	+	1612.3333333333348	457.666666666666	124.00000000000007	31.99999999999998	0	0	0	0
trachelipus_main_002959_t1	136	1515	+	1091.9999999999973	288.00000000000045	69.33333333333333	20.666666666666664	0	0	0	0
trachelipus_main_002960_t1	1253	2443	+	927.6666666666649	263.33333333333377	106.33333333333336	25.66666666666666	0	0	0	0
trachelipus_main_002964_t1	82	2148	+	1651.333333333339	415.6666666666654	278.99999999999994	72.0	0	0	0	0
trachelipus_main_002965_t1	155	2221	+	1654.666666666673	412.3333333333318	344.66666666666697	81.33333333333324	1.0	0.0	0	0
trachelipus_main_002970_t1	90	2153	+	1646.3333333333376	417.6666666666654	1646.3333333333376	417.6666666666654	0	0	0	0
trachelipus_main_002973_t1	535	2526	+	1560.0000000000057	431.99999999999835	0	0	0	0	0	0
trachelipus_main_002979_t1	280	2337	+	1623.0000000000052	434.99999999999864	262.99999999999983	69.99999999999999	0	0	0	0
trachelipus_main_002982_t1	396	2183	+	1386.6666666666692	401.3333333333324	26.333333333333336	6.666666666666666	0	0	0	0
trachelipus_main_002983_t1	121	2181	+	1600.3333333333376	460.66666666666515	0	0	0	0	0	0
trachelipus_main_002984_t1	136	2196	+	1614.3333333333353	446.6666666666661	79.00000000000001	19.999999999999996	0	0	0	0
trachelipus_main_002989_t1	50	2107	+	1603.0000000000032	454.999999999999	1343.6666666666686	390.3333333333324	2.0	11.0	2.0	11.0
trachelipus_main_002990_t1	236	2254	+	1561.3333333333358	457.6666666666658	154.66666666666666	43.33333333333333	0	0	0	0
trachelipus_main_002993_t1	148	1737	+	1239.3333333333335	350.6666666666661	19.666666666666668	7.333333333333332	0	0	0	0
trachelipus_main_002995_t1	626	2056	+	1095.6666666666656	335.3333333333329	0	0	0	0	0	0
trachelipus_main_003006_t1	109	2160	+	1609.333333333337	442.6666666666656	112.66666666666669	31.33333333333333	0	0	0	0
trachelipus_main_003007_t1	68	2110	+	1610.6666666666727	432.3333333333316	119.66666666666666	30.333333333333332	0	0	0	0
trachelipus_main_003008_t1	52	2094	+	1627.0000000000043	415.99999999999903	680.6666666666661	192.33333333333348	2.0	5.0	2.0	5.0
trachelipus_main_003010_t1	106	2154	+	1631.6666666666708	417.33333333333206	292.0	80.0	0	0	0	0
trachelipus_main_003012_t1	81	2129	+	1634.000000000002	414.99999999999994	123.00000000000001	29.999999999999996	0	0	0	0
trachelipus_main_003014_t1	400	2440	+	1637.3333333333396	402.6666666666652	52.33333333333333	16.66666666666667	0	0	0	0
trachelipus_main_003021_t1	21	2065	+	1611.6666666666717	431.33333333333184	531.0000000000007	152.99999999999991	4.0	7.0	0	0
trachelipus_main_003026_t1	259	2301	+	1587.333333333336	455.6666666666657	1011.6666666666642	287.3333333333337	0.0	2.0	0	0
trachelipus_main_003028_t1	155	2194	+	1592.666666666672	447.33333333333167	60.66666666666665	14.333333333333337	0	0	0	0
trachelipus_main_003029_t1	47	2086	+	1604.3333333333374	435.6666666666654	375.66666666666686	104.33333333333326	0	0	0	0
trachelipus_main_003035_t1	275	2314	+	1579.6666666666702	460.3333333333321	767.6666666666658	222.33333333333363	0	0	0	0
trachelipus_main_003037_t1	174	2144	+	1545.0000000000014	425.9999999999995	55.33333333333333	16.666666666666668	0	0	0	0
trachelipus_main_003038_t1	180	2219	+	1584.0000000000036	455.99999999999875	229.6666666666666	73.33333333333331	0	0	0	0
trachelipus_main_003039_t1	41	2077	+	1613.6666666666717	423.33333333333184	79.66666666666666	19.333333333333332	0	0	0	0
trachelipus_main_003043_t1	173	2200	+	1594.3333333333383	433.6666666666651	6.666666666666666	2.3333333333333335	0	0	0	0
trachelipus_main_003045_t1	271	2307	+	1620.6666666666713	416.3333333333322	157.0	34.999999999999986	0	0	0	0
trachelipus_main_003046_t1	75	2111	+	1608.0000000000039	428.99999999999875	0	0	0	0	0	0
trachelipus_main_003050_t1	173	2206	+	1613.3333333333371	420.6666666666656	1370.3333333333353	357.6666666666661	33.0	42.0	0	0
trachelipus_main_003051_t1	85	2118	+	1597.000000000004	436.99999999999795	0	0	0	0	0	0
trachelipus_main_003062_t1	225	2255	+	1584.6666666666695	446.3333333333324	77.66666666666666	21.333333333333336	0	0	0	0
trachelipus_main_003063_t1	39	2066	+	1618.6666666666704	409.33333333333223	390.66666666666697	95.33333333333326	0	0	0	0
trachelipus_main_003069_t1	456	2483	+	1587.6666666666702	440.33333333333223	102.66666666666669	32.33333333333332	0	0	0	0
trachelipus_main_003071_t1	61	2085	+	1573.0000000000048	451.9999999999985	749.9999999999992	219.00000000000034	0.0	4.0	0	0
trachelipus_main_003074_t1	77	2101	+	1624.000000000004	400.9999999999989	727.9999999999993	184.00000000000017	0	0	0	0
trachelipus_main_003075_t1	187	2211	+	1598.0000000000052	426.9999999999986	1598.0000000000052	426.9999999999986	0	0	0	0
trachelipus_main_003078_t1	276	2300	+	1565.000000000003	459.9999999999988	1472.6666666666683	429.3333333333326	0	0	0	0
trachelipus_main_003085_t1	83	2104	+	1593.333333333337	428.66666666666566	594.0000000000003	170.99999999999997	0	0	0	0
trachelipus_main_003088_t1	92	2113	+	1602.3333333333355	419.66666666666606	166.33333333333334	46.66666666666666	0	0	0	0
trachelipus_main_003089_t1	238	2259	+	1604.000000000004	417.9999999999982	15.333333333333332	2.666666666666667	0	0	0	0
trachelipus_main_003091_t1	188	2179	+	1522.3333333333353	469.6666666666654	305.99999999999994	98.99999999999997	0	0	0	0
trachelipus_main_003095_t1	91	2106	+	1595.6666666666738	420.33333333333115	144.33333333333334	44.66666666666666	0	0	0	0
trachelipus_main_003097_t1	3003	4853	+	1495.6666666666708	355.3333333333324	0	0	0	0	0	0
trachelipus_main_003099_t1	265	2070	+	1436.0000000000014	369.99999999999955	325.3333333333333	103.66666666666664	0	0	0	0
trachelipus_main_003102_t1	625	2640	+	1618.6666666666715	397.3333333333322	495.33333333333394	119.66666666666653	0	0	0	0
trachelipus_main_003104_t1	181	2187	+	1590.000000000003	416.99999999999915	0	0	0	0	0	0
trachelipus_main_003106_t1	104	2116	+	1621.6666666666727	391.333333333332	123.6666666666667	29.33333333333333	0	0	0	0
trachelipus_main_003112_t1	199	1794	+	1279.6666666666672	316.33333333333326	78.66666666666667	26.333333333333325	0	0	0	0
trachelipus_main_003113_t1	126	2138	+	1559.0000000000034	453.9999999999988	142.33333333333334	43.66666666666665	0	0	0	0
trachelipus_main_003116_t1	182	2194	+	1583.6666666666713	429.3333333333318	797.6666666666652	213.33333333333374	0	0	0	0
trachelipus_main_003125_t1	37	2043	+	1592.6666666666704	414.33333333333235	1277.0000000000002	333.9999999999999	0	0	0	0
trachelipus_main_003127_t1	104	2113	+	1537.0000000000039	472.99999999999915	101.0	43.0	0	0	0	0
trachelipus_main_003128_t1	140	2146	+	1569.0000000000034	437.999999999999	110.66666666666671	30.333333333333325	0	0	0	0
trachelipus_main_003133_t1	169	2175	+	1566.6666666666704	440.33333333333235	150.66666666666669	38.33333333333333	0	0	0	0
trachelipus_main_003134_t1	352	2139	+	1389.3333333333342	398.6666666666661	704.3333333333329	207.66666666666683	0	0	0	0
trachelipus_main_003137_t1	42	2045	+	1578.3333333333348	425.66666666666623	199.33333333333326	52.666666666666686	0.0	1.0	0	0
trachelipus_main_003138_t1	85	2088	+	1575.6666666666702	428.3333333333317	0	0	0	0	0	0
trachelipus_main_003140_t1	55	2058	+	1547.000000000004	456.99999999999886	932.9999999999981	276.0000000000004	0	0	0	0
trachelipus_main_003141_t1	164	2098	+	1500.000000000004	434.9999999999987	184.66666666666666	55.333333333333336	0	0	0	0
trachelipus_main_003147_t1	137	2137	+	1545.6666666666695	455.33333333333235	218.6666666666666	72.33333333333336	0	0	0	0
trachelipus_main_003150_t1	252	2252	+	1576.6666666666713	424.33333333333206	303.6666666666668	77.33333333333329	0	0	0	0
trachelipus_main_003152_t1	161	1999	+	1482.3333333333362	356.666666666666	0	0	0	0	0	0
trachelipus_main_003155_t1	27	2024	+	1571.3333333333371	426.66666666666566	1520.333333333337	414.6666666666658	9.0	12.0	0	0
trachelipus_main_003156_t1	138	2123	+	1543.6666666666697	442.33333333333195	1345.6666666666677	388.33333333333263	0	0	0	0
trachelipus_main_003158_t1	164	2161	+	1574.3333333333376	423.6666666666653	587.3333333333333	162.66666666666674	0	0	0	0
trachelipus_main_003159_t1	78	1706	+	1269.6666666666674	359.3333333333329	99.66666666666666	29.333333333333336	0	0	0	0
trachelipus_main_003160_t1	382	2379	+	1544.3333333333371	453.6666666666657	400.0000000000004	115.9999999999999	0	0	0	0
trachelipus_main_003161_t1	365	2362	+	1571.6666666666727	426.3333333333315	590.333333333333	165.66666666666686	0	0	0	0
trachelipus_main_003162_t1	458	2455	+	1623.0000000000057	374.9999999999987	0	0	0	0	0	0
trachelipus_main_003164_t1	237	2234	+	1563.6666666666706	434.33333333333223	1563.6666666666706	434.33333333333223	0	0	0	0
trachelipus_main_003169_t1	48	2042	+	1560.333333333335	434.6666666666662	2.6666666666666665	0.3333333333333333	0	0	0	0
trachelipus_main_003171_t1	300	2168	+	1435.0000000000011	433.9999999999991	1435.0000000000011	433.9999999999991	0.0	6.0	0.0	6.0
trachelipus_main_003173_t1	108	2015	+	1470.3333333333362	437.6666666666657	12.666666666666666	2.333333333333333	0	0	0	0
trachelipus_main_003174_t1	428	2032	+	1266.6666666666677	338.3333333333329	168.33333333333326	47.66666666666668	0	0	0	0
trachelipus_main_003179_t1	64	2055	+	1530.0000000000007	461.9999999999995	187.66666666666669	55.33333333333333	0	0	0	0
trachelipus_main_003180_t1	341	2332	+	1561.6666666666697	430.33333333333223	13.333333333333332	4.666666666666666	0	0	0	0
trachelipus_main_003182_t1	114	2105	+	1583.6666666666715	408.33333333333167	0	0	0	0	0	0
trachelipus_main_003189_t1	21	2009	+	1565.6666666666708	423.3333333333323	50.66666666666667	15.333333333333332	0	0	0	0
trachelipus_main_003193_t1	231	2216	+	1567.0000000000032	418.999999999999	810.3333333333323	209.6666666666669	0	0	0	0
trachelipus_main_003194_t1	279	2012	+	1384.0000000000018	349.99999999999926	128.6666666666667	33.333333333333314	0	0	0	0
trachelipus_main_003197_t1	396	2381	+	1553.333333333336	432.66666666666583	74.33333333333333	21.666666666666668	0	0	0	0
trachelipus_main_003198_t1	47	2029	+	1577.3333333333376	405.66666666666555	685.9999999999997	172.00000000000009	0	0	0	0
trachelipus_main_003199_t1	66	2048	+	1566.3333333333362	416.6666666666658	117.66666666666671	35.33333333333333	0	0	0	0
trachelipus_main_003200_t1	47	2029	+	1566.0000000000025	416.99999999999943	1213.0000000000005	328.99999999999983	0	0	0	0
trachelipus_main_003201_t1	167	2143	+	1594.6666666666727	382.3333333333322	84.33333333333336	17.666666666666664	0	0	0	0
trachelipus_main_003204_t1	105	2087	+	1541.6666666666713	441.333333333332	379.00000000000017	112.99999999999997	0	0	0	0
trachelipus_main_003208_t1	111	2048	+	1534.3333333333378	403.6666666666655	0	0	0	0	0	0
trachelipus_main_003222_t1	71	2044	+	1580.3333333333374	393.66666666666583	14.333333333333332	3.666666666666667	0	0	0	0
trachelipus_main_003228_t1	44	2017	+	1585.0000000000025	388.99999999999955	672.3333333333334	173.66666666666669	5.0	7.0	5.0	7.0
trachelipus_main_003234_t1	432	2003	+	1230.9999999999989	340.99999999999983	424.66666666666686	115.33333333333326	0	0	0	0
trachelipus_main_003238_t1	1698	2927	+	995.3333333333309	234.6666666666673	0	0	0	0	0	0
trachelipus_main_003240_t1	288	2246	+	1519.3333333333353	439.6666666666661	93.0	30.0	0	0	0	0
trachelipus_main_003243_t1	98	2065	+	1580.3333333333383	387.6666666666655	403.0000000000001	101.0	0	0	0	0
trachelipus_main_003245_t1	317	1966	+	1276.6666666666654	373.3333333333333	9.333333333333332	2.666666666666667	0	0	0	0
trachelipus_main_003246_t1	25	1971	+	1560.6666666666695	386.33333333333286	220.66666666666654	55.33333333333336	0	0	0	0
trachelipus_main_003247_t1	93	1976	+	1456.6666666666708	427.33333333333246	868.9999999999976	262.0000000000004	2.0	6.0	2.0	6.0
trachelipus_main_003248_t1	87	2051	+	1572.3333333333367	392.6666666666658	130.66666666666669	31.333333333333325	0	0	0	0
trachelipus_main_003251_t1	4	1764	+	1376.666666666669	384.33333333333223	63.99999999999997	7.9999999999999964	0	0	0	0
trachelipus_main_003253_t1	119	2005	+	1466.0000000000018	420.9999999999994	54.33333333333333	17.666666666666668	0	0	0	0
trachelipus_main_003255_t1	374	1969	+	1264.6666666666674	331.333333333333	264.33333333333326	74.66666666666667	0.0	1.0	0	0
trachelipus_main_003256_t1	220	2181	+	1548.66666666667	413.3333333333322	338.6666666666668	93.33333333333329	0	0	0	0
trachelipus_main_003259_t1	621	2582	+	1514.333333333336	447.6666666666654	142.6666666666667	40.33333333333332	0	0	0	0
trachelipus_main_003264_t1	48	2006	+	1524.6666666666702	434.3333333333319	1524.6666666666702	434.3333333333319	14.0	8.0	14.0	8.0
trachelipus_main_003265_t1	267	2207	+	1510.6666666666704	430.3333333333321	1020.6666666666641	293.33333333333377	0.0	5.0	0	0
trachelipus_main_003266_t1	217	2175	+	1540.666666666668	418.3333333333329	72.33333333333333	26.666666666666668	0	0	0	0
trachelipus_main_003267_t1	216	2174	+	1520.6666666666702	438.3333333333322	519.6666666666675	137.3333333333331	0.0	1.0	0	0
trachelipus_main_003268_t1	209	2053	+	1335.0000000000023	509.99999999999824	0	0	0	0	0	0
trachelipus_main_003269_t1	185	2143	+	1529.6666666666672	429.33333333333263	446.0	132.99999999999994	0	0	0	0
trachelipus_main_003273_t1	102	2060	+	1531.3333333333376	427.66666666666515	449.00000000000057	117.99999999999982	0	0	0	0
trachelipus_main_003275_t1	161	2116	+	1536.6666666666704	419.33333333333206	147.0	45.000000000000014	0	0	0	0
trachelipus_main_003278_t1	63	2006	+	1550.3333333333387	393.666666666665	0	0	0	0	0	0
trachelipus_main_003280_t1	692	2647	+	1545.6666666666697	410.3333333333323	90.66666666666667	23.333333333333332	0	0	0	0
trachelipus_main_003287_t1	102	2054	+	1551.6666666666697	401.3333333333325	312.99999999999994	86.0	0.0	3.0	0.0	3.0
trachelipus_main_003288_t1	115	2067	+	1532.6666666666692	420.3333333333325	243.33333333333323	71.66666666666669	0	0	0	0
trachelipus_main_003290_t1	32	1981	+	1523.3333333333374	426.6666666666651	0	0	0	0	0	0
trachelipus_main_003291_t1	726	2084	+	1108.666666666665	250.3333333333342	114.00000000000001	29.999999999999993	0	0	0	0
trachelipus_main_003292_t1	241	2190	+	1508.333333333336	441.6666666666659	0	0	0	0	0	0
trachelipus_main_003293_t1	206	2155	+	1537.333333333335	412.666666666666	1537.333333333335	412.666666666666	1.0	22.0	1.0	22.0
trachelipus_main_003294_t1	41	1990	+	1510.3333333333355	439.6666666666656	264.9999999999999	71.00000000000001	0	0	0	0
trachelipus_main_003296_t1	88	2037	+	1537.6666666666704	412.333333333332	966.6666666666648	263.3333333333337	0	0	0	0
trachelipus_main_003303_t1	224	2104	+	1472.6666666666688	408.3333333333325	289.3333333333332	82.66666666666663	0	0	0	0
trachelipus_main_003305_t1	59	2002	+	1517.6666666666688	426.3333333333327	1517.6666666666688	426.3333333333327	3.0	13.0	3.0	13.0
trachelipus_main_003308_t1	61	1935	+	1430.000000000001	444.9999999999998	107.33333333333336	36.66666666666667	0	0	0	0
trachelipus_main_003311_t1	96	2012	+	1495.333333333337	421.66666666666566	333.00000000000006	95.99999999999993	0	0	0	0
trachelipus_main_003312_t1	46	1986	+	1538.000000000004	402.99999999999847	1232.9999999999986	321.0000000000001	0	0	0	0
trachelipus_main_003314_t1	395	1942	+	1206.9999999999995	340.99999999999983	121.00000000000004	28.99999999999999	0	0	0	0
trachelipus_main_003317_t1	92	2032	+	1555.333333333336	385.66666666666595	373.33333333333354	94.6666666666666	0	0	0	0
trachelipus_main_003322_t1	312	2252	+	1564.3333333333396	376.66666666666504	51.999999999999986	14.000000000000004	0	0	0	0
trachelipus_main_003323_t1	287	2227	+	1560.0000000000048	380.9999999999989	35.333333333333336	9.666666666666666	0	0	0	0
trachelipus_main_003328_t1	124	2001	+	1456.3333333333348	421.66666666666566	138.33333333333334	41.66666666666667	0	0	0	0
trachelipus_main_003329_t1	232	2169	+	1533.6666666666702	404.33333333333246	406.3333333333337	94.6666666666666	0	0	0	0
trachelipus_main_003332_t1	53	1990	+	1494.3333333333344	443.66666666666595	1368.3333333333346	407.66666666666634	0.0	1.0	0.0	1.0
trachelipus_main_003333_t1	2147	2656	+	418.3333333333337	91.66666666666663	31.666666666666668	7.333333333333333	0	0	0	0
trachelipus_main_003337_t1	113	2047	+	1569.66666666667	365.3333333333329	1483.0000000000018	346.9999999999997	0	0	0	0
trachelipus_main_003338_t1	292	1935	+	1289.000000000001	354.9999999999995	165.00000000000003	41.99999999999999	0	0	0	0
trachelipus_main_003346_t1	144	2075	+	1528.333333333336	403.66666666666595	1088.9999999999989	294.0000000000001	0	0	0	0
trachelipus_main_003348_t1	64	1995	+	1524.6666666666692	407.3333333333325	665.333333333333	186.66666666666674	0	0	0	0
trachelipus_main_003349_t1	190	2007	+	1427.0000000000016	390.9999999999993	0	0	0	0	0	0
trachelipus_main_003351_t1	140	1975	+	1434.6666666666683	401.3333333333326	294.66666666666674	83.3333333333333	0	0	0	0
trachelipus_main_003355_t1	180	2108	+	1496.0000000000039	432.99999999999886	698.3333333333334	204.6666666666668	0	0	0	0
trachelipus_main_003358_t1	240	2168	+	1507.666666666669	421.3333333333324	168.33333333333337	50.666666666666686	0	0	0	0
trachelipus_main_003367_t1	235	2160	+	1522.66666666667	403.3333333333324	72.33333333333333	17.666666666666664	0	0	0	0
trachelipus_main_003371_t1	847	1925	+	827.3333333333317	249.6666666666671	33.333333333333336	8.666666666666666	0	0	0	0
trachelipus_main_003376_t1	198	2120	+	1509.6666666666679	413.3333333333326	211.33333333333334	55.66666666666667	0	0	0	0
trachelipus_main_003377_t1	894	2810	+	1505.000000000004	411.9999999999984	0	0	0	0	0	0
trachelipus_main_003378_t1	1552	3474	+	1521.6666666666724	401.33333333333184	329.3333333333335	78.66666666666664	0	0	0	0
trachelipus_main_003385_t1	159	2078	+	1505.66666666667	414.33333333333223	255.33333333333317	65.66666666666669	0	0	0	0
trachelipus_main_003387_t1	196	2025	+	1410.0000000000027	419.99999999999903	42.666666666666664	14.333333333333334	0	0	0	0
trachelipus_main_003391_t1	145	2061	+	1491.333333333337	425.66666666666555	242.99999999999986	66.00000000000006	0	0	0	0
trachelipus_main_003393_t1	108	1967	+	1430.6666666666683	429.33333333333275	435.00000000000006	134.99999999999994	0	0	0	0
trachelipus_main_003396_t1	100	2013	+	1508.666666666668	405.3333333333328	276.66666666666663	74.33333333333333	0.0	5.0	0	0
trachelipus_main_003401_t1	71	1648	+	1260.333333333333	317.6666666666668	0	0	0	0	0	0
trachelipus_main_003402_t1	8	1918	+	1476.000000000002	434.99999999999943	164.0	40.0	0	0	0	0
trachelipus_main_003404_t1	179	2089	+	1514.3333333333355	396.6666666666658	201.99999999999994	53.00000000000002	0	0	0	0
trachelipus_main_003405_t1	137	2047	+	1512.3333333333385	398.66666666666487	150.66666666666666	35.333333333333314	0	0	0	0
trachelipus_main_003409_t1	19	1926	+	1501.3333333333362	406.6666666666655	994.9999999999981	271.00000000000017	0	0	0	0
trachelipus_main_003410_t1	455	1909	+	1151.6666666666658	303.3333333333333	12.666666666666666	2.3333333333333335	0	0	0	0
trachelipus_main_003412_t1	66	1973	+	1516.000000000002	391.9999999999994	384.0000000000003	98.99999999999991	0	0	0	0
trachelipus_main_003414_t1	122	2029	+	1509.0000000000025	398.9999999999994	114.33333333333334	35.666666666666664	0	0	0	0
trachelipus_main_003418_t1	650	2557	+	1481.3333333333337	426.66666666666646	230.33333333333323	60.6666666666667	0	0	0	0
trachelipus_main_003420_t1	105	2009	+	1514.0000000000032	390.999999999999	532.6666666666672	139.33333333333326	0	0	0	0
trachelipus_main_003424_t1	575	2479	+	1475.000000000002	429.9999999999989	1022.6666666666644	300.3333333333336	0	0	0	0
trachelipus_main_003426_t1	174	2075	+	1503.6666666666695	398.33333333333246	719.6666666666662	192.3333333333336	0	0	0	0
trachelipus_main_003429_t1	164	1942	+	1433.000000000003	345.9999999999992	281.33333333333326	66.66666666666669	0	0	0	0
trachelipus_main_003432_t1	101	2002	+	1506.6666666666692	395.3333333333328	1506.6666666666692	395.3333333333328	0.0	2.0	0.0	2.0
trachelipus_main_003435_t1	1646	1888	+	196.3333333333333	46.66666666666667	27.0	5.999999999999999	0	0	0	0
trachelipus_main_003439_t1	63	1922	+	1437.0000000000018	422.99999999999926	190.6666666666667	58.333333333333336	0	0	0	0
trachelipus_main_003442_t1	350	2248	+	1498.0000000000032	400.9999999999992	121.3333333333334	28.66666666666665	2.0	2.0	0	0
trachelipus_main_003444_t1	43	1938	+	1506.3333333333364	389.66666666666544	35.333333333333336	6.666666666666666	0	0	0	0
trachelipus_main_003449_t1	83	1975	+	1523.3333333333367	369.66666666666634	574.6666666666669	133.33333333333326	0	0	0	0
trachelipus_main_003450_t1	116	2011	+	1527.333333333338	368.66666666666555	0	0	0	0	0	0
trachelipus_main_003454_t1	494	1828	+	1065.6666666666642	269.3333333333338	66.66666666666666	14.333333333333334	0	0	0	0
trachelipus_main_003456_t1	45	671	+	499.66666666666714	127.3333333333332	64.99999999999997	18.999999999999996	0	0	0	0
trachelipus_main_003457_t1	35	1927	+	1501.0000000000043	391.99999999999864	305.33333333333326	81.66666666666667	0	0	0	0
trachelipus_main_003460_t1	178	2070	+	1479.000000000002	413.99999999999915	1040.9999999999977	288.0000000000002	0.0	10.0	0	0
trachelipus_main_003461_t1	456	2219	+	1370.0000000000011	393.99999999999943	31.66666666666667	4.333333333333333	0	0	0	0
trachelipus_main_003462_t1	60	1946	+	1502.333333333337	384.6666666666657	86.99999999999999	24.000000000000004	0	0	0	0
trachelipus_main_003463_t1	75	1850	+	1403.3333333333353	372.66666666666595	2.3333333333333335	0.6666666666666666	0	0	0	0
trachelipus_main_003464_t1	78	1898	+	1433.6666666666713	387.33333333333167	1072.9999999999973	289.00000000000017	0.0	3.0	0.0	3.0
trachelipus_main_003465_t1	94	1983	+	1472.6666666666683	417.3333333333328	0	0	0	0	0	0
trachelipus_main_003467_t1	309	2198	+	1487.3333333333378	402.6666666666655	353.33333333333354	102.66666666666661	0	0	0	0
trachelipus_main_003470_t1	86	1972	+	1484.3333333333346	402.66666666666606	0	0	0	0	0	0
trachelipus_main_003472_t1	31	1917	+	1493.6666666666679	393.33333333333286	56.33333333333333	15.666666666666668	0	0	0	0
trachelipus_main_003473_t1	192	2060	+	1461.0000000000018	407.99999999999915	1461.0000000000018	407.99999999999915	1.0	0.0	1.0	0.0
trachelipus_main_003474_t1	265	1839	+	1279.0000000000002	296.00000000000017	428.3333333333339	93.66666666666654	0	0	0	0
trachelipus_main_003475_t1	47	1933	+	1483.6666666666688	403.33333333333246	1335.3333333333337	365.66666666666646	0	0	0	0
trachelipus_main_003479_t1	33	1919	+	1496.333333333338	390.6666666666653	117.66666666666669	35.33333333333334	0	0	0	0
trachelipus_main_003480_t1	653	1555	+	693.6666666666665	209.33333333333346	6.666666666666666	2.333333333333333	0	0	0	0
trachelipus_main_003484_t1	182	2068	+	1481.0000000000034	405.9999999999984	576.6666666666666	161.33333333333343	0	0	0	0
trachelipus_main_003489_t1	93	1901	+	1438.000000000002	370.9999999999993	0	0	0	0	0	0
trachelipus_main_003491_t1	586	1959	+	1012.6666666666639	259.33333333333405	231.3333333333332	59.66666666666669	0	0	0	0
trachelipus_main_003492_t1	441	2324	+	1433.3333333333358	450.6666666666654	285.9999999999999	74.0	0	0	0	0
trachelipus_main_003499_t1	60	1940	+	1451.3333333333355	429.6666666666657	1201.6666666666674	361.33333333333275	0	0	0	0
trachelipus_main_003501_t1	49	1929	+	1459.3333333333374	421.6666666666653	671.9999999999992	198.00000000000037	0	0	0	0
trachelipus_main_003502_t1	103	1983	+	1451.3333333333346	429.66666666666595	1101.333333333332	320.66666666666663	0	0	0	0
trachelipus_main_003504_t1	145	2025	+	1485.66666666667	395.33333333333246	486.333333333334	131.6666666666665	0	0	0	0
trachelipus_main_003505_t1	135	2015	+	1493.6666666666702	387.3333333333323	399.0000000000003	110.99999999999989	0	0	0	0
trachelipus_main_003506_t1	190	2070	+	1477.0000000000032	403.999999999999	2.6666666666666665	0.3333333333333333	0	0	0	0
trachelipus_main_003511_t1	489	2366	+	1462.666666666669	415.3333333333327	670.3333333333331	196.66666666666686	0	0	0	0
trachelipus_main_003522_t1	168	2042	+	1472.333333333336	402.66666666666555	1118.666666666665	306.3333333333334	0	0	0	0
trachelipus_main_003528_t1	112	1983	+	1494.333333333334	377.66666666666674	278.6666666666667	75.33333333333333	0	0	0	0
trachelipus_main_003530_t1	556	2427	+	1470.0000000000016	401.9999999999991	8.0	1.0	0	0	0	0
trachelipus_main_003531_t1	195	1871	+	1315.6666666666683	361.33333333333246	0	0	0	0	0	0
trachelipus_main_003537_t1	478	1986	+	1165.9999999999989	343.00000000000006	78.33333333333334	20.66666666666666	0	0	0	0
trachelipus_main_003538_t1	112	1980	+	1446.0000000000016	422.9999999999989	91.33333333333334	28.666666666666664	0	0	0	0
trachelipus_main_003541_t1	120	1988	+	1439.6666666666688	429.3333333333323	8.666666666666666	3.333333333333333	0	0	0	0
trachelipus_main_003543_t1	358	2226	+	1500.6666666666702	368.3333333333327	38.66666666666667	9.333333333333332	0	0	0	0
trachelipus_main_003544_t1	144	2012	+	1454.6666666666702	414.33333333333235	1454.6666666666702	414.33333333333235	0	0	0	0
trachelipus_main_003545_t1	711	2579	+	1511.6666666666695	357.33333333333303	527.0000000000007	126.9999999999999	0	0	0	0
trachelipus_main_003547_t1	100	1968	+	1457.0000000000016	411.99999999999903	0	0	0	0	0	0
trachelipus_main_003548_t1	31	1896	+	1441.6666666666692	424.3333333333321	4.333333333333334	1.6666666666666665	0	0	0	0
trachelipus_main_003550_t1	674	1867	+	935.6666666666661	258.3333333333335	73.66666666666667	19.333333333333332	0	0	0	0
trachelipus_main_003551_t1	125	1924	+	1417.0000000000039	382.99999999999847	1417.0000000000039	382.99999999999847	0	0	0	0
trachelipus_main_003552_t1	82	1947	+	1499.0000000000039	366.999999999999	1499.0000000000039	366.999999999999	0	0	0	0
trachelipus_main_003553_t1	130	1995	+	1467.6666666666677	398.3333333333328	544.3333333333337	148.66666666666663	0	0	0	0
trachelipus_main_003556_t1	86	1951	+	1474.6666666666686	391.33333333333286	1066.6666666666647	283.33333333333366	0	0	0	0
trachelipus_main_003558_t1	133	1986	+	1458.0000000000016	395.99999999999915	1085.666666666665	297.3333333333334	0	0	0	0
trachelipus_main_003563_t1	118	1980	+	1453.3333333333362	409.66666666666555	0	0	0	0	0	0
trachelipus_main_003564_t1	55	1911	+	1455.333333333336	401.6666666666653	44.666666666666664	9.333333333333332	0	0	0	0
trachelipus_main_003581_t1	49	1905	+	1466.3333333333364	390.66666666666566	1299.6666666666677	353.3333333333329	0	0	0	0
trachelipus_main_003583_t1	225	2081	+	1457.6666666666686	399.33333333333235	88.33333333333336	19.666666666666664	0	0	0	0
trachelipus_main_003584_t1	20	1876	+	1424.3333333333344	432.6666666666657	1409.6666666666677	429.3333333333324	1.0	13.0	1.0	13.0
trachelipus_main_003585_t1	201	2057	+	1502.6666666666706	354.33333333333246	230.66666666666652	60.333333333333364	0	0	0	0
trachelipus_main_003592_t1	69	1922	+	1465.6666666666677	388.33333333333303	22.999999999999996	7.0	0	0	0	0
trachelipus_main_003594_t1	61	1914	+	1461.6666666666704	392.3333333333321	187.9999999999999	46.00000000000003	0	0	0	0
trachelipus_main_003595_t1	115	1968	+	1441.666666666671	412.3333333333321	194.66666666666654	57.33333333333338	0	0	0	0
trachelipus_main_003598_t1	32	1774	+	1407.6666666666697	335.33333333333286	29.333333333333336	6.666666666666665	0	0	0	0
trachelipus_main_003599_t1	62	1915	+	1501.0000000000045	352.999999999999	327.6666666666668	80.33333333333329	0	0	0	0
trachelipus_main_003603_t1	59	1909	+	1443.333333333335	407.66666666666595	137.33333333333337	39.66666666666667	0	0	0	0
trachelipus_main_003604_t1	165	2015	+	1467.0000000000027	383.99999999999915	1407.0000000000018	368.9999999999995	4.0	19.0	0	0
trachelipus_main_003610_t1	276	2054	+	1377.000000000001	401.99999999999903	0	0	0	0	0	0
trachelipus_main_003618_t1	105	1952	+	1419.666666666669	428.3333333333324	223.33333333333323	70.66666666666669	0.0	2.0	0.0	2.0
trachelipus_main_003619_t1	39	1886	+	1457.333333333335	390.6666666666661	105.33333333333334	26.666666666666668	2.0	2.0	0	0
trachelipus_main_003620_t1	280	2127	+	1444.3333333333353	403.6666666666659	1003.3333333333316	280.6666666666671	0	0	0	0
trachelipus_main_003623_t1	148	1995	+	1437.3333333333353	410.6666666666659	298.0	85.99999999999997	0	0	0	0
trachelipus_main_003625_t1	125	1972	+	1432.666666666668	415.33333333333286	143.00000000000003	36.999999999999986	0	0	0	0
trachelipus_main_003627_t1	83	1927	+	1461.0	383.99999999999994	1191.3333333333328	314.66666666666663	0	0	0	0
trachelipus_main_003628_t1	184	2028	+	1460.0000000000025	384.999999999999	987.3333333333313	257.66666666666725	1.0	0.0	1.0	0.0
trachelipus_main_003630_t1	603	2447	+	1444.3333333333367	400.6666666666653	406.6666666666671	106.33333333333321	0	0	0	0
trachelipus_main_003631_t1	334	2178	+	1480.6666666666708	364.3333333333323	488.6666666666672	114.33333333333323	0	0	0	0
trachelipus_main_003635_t1	30	1871	+	1454.0000000000023	387.99999999999886	19.999999999999996	4.0	0	0	0	0
trachelipus_main_003640_t1	254	2068	+	1431.0000000000016	383.9999999999995	63.99999999999999	17.000000000000004	0	0	0	0
trachelipus_main_003641_t1	255	2096	+	1439.6666666666697	402.3333333333321	379.66666666666663	106.33333333333333	0	0	0	0
trachelipus_main_003646_t1	118	1956	+	1490.0000000000032	348.99999999999955	283.6666666666666	73.33333333333334	0	0	0	0
trachelipus_main_003652_t1	90	1877	+	1399.3333333333342	388.6666666666661	152.0	42.99999999999999	0	0	0	0
trachelipus_main_003653_t1	298	2133	+	1434.6666666666695	401.3333333333322	75.00000000000001	17.999999999999996	0	0	0	0
trachelipus_main_003654_t1	101	1909	+	1393.0000000000018	415.9999999999988	614.6666666666671	186.33333333333343	0	0	0	0
trachelipus_main_003655_t1	60	1895	+	1433.6666666666672	402.3333333333328	173.3333333333333	51.66666666666668	0	0	0	0
trachelipus_main_003657_t1	134	1969	+	1418.6666666666697	417.3333333333321	108.66666666666669	29.33333333333332	0	0	0	0
trachelipus_main_003662_t1	133	1878	+	1404.0000000000014	341.9999999999999	148.33333333333331	37.66666666666667	0	0	0	0
trachelipus_main_003664_t1	121	1955	+	1448.3333333333348	384.66666666666606	34.666666666666664	10.333333333333334	0	0	0	0
trachelipus_main_003668_t1	215	2047	+	1446.0000000000025	386.99999999999943	48.33333333333333	14.666666666666668	0	0	0	0
trachelipus_main_003671_t1	22	1851	+	1434.3333333333344	395.66666666666595	106.33333333333336	31.66666666666666	0	0	0	0
trachelipus_main_003677_t1	153	1871	+	1355.6666666666686	363.33333333333275	405.0000000000003	119.99999999999991	0	0	0	0
trachelipus_main_003683_t1	72	1898	+	1440.0000000000027	386.9999999999993	68.99999999999999	15.000000000000004	0	0	0	0
trachelipus_main_003685_t1	178	1824	+	1299.333333333334	347.66666666666646	46.33333333333333	10.666666666666668	0	0	0	0
trachelipus_main_003688_t1	114	1937	+	1419.3333333333346	404.66666666666595	1419.3333333333346	404.66666666666595	9.5	21.5	9.5	21.5
trachelipus_main_003689_t1	107	1930	+	1439.3333333333353	384.66666666666595	589.6666666666673	163.33333333333334	0	0	0	0
trachelipus_main_003690_t1	125	1948	+	1437.3333333333367	386.66666666666544	477.3333333333338	140.66666666666666	0	0	0	0
trachelipus_main_003694_t1	35	1858	+	1450.6666666666692	373.33333333333263	0	0	0	0	0	0
trachelipus_main_003695_t1	19	1839	+	1438.3333333333355	382.66666666666595	298.66666666666663	82.33333333333333	0	0	0	0
trachelipus_main_003696_t1	80	1875	+	1425.000000000001	368.9999999999995	142.66666666666669	34.33333333333333	0	0	0	0
trachelipus_main_003700_t1	183	2003	+	1418.333333333334	402.6666666666662	318.99999999999994	95.0	2.0	2.0	0	0
trachelipus_main_003701_t1	147	1967	+	1394.0000000000036	426.9999999999989	655.3333333333335	196.66666666666694	0	0	0	0
trachelipus_main_003702_t1	228	2048	+	1439.3333333333353	381.66666666666595	911.6666666666652	249.33333333333383	0	0	0	0
trachelipus_main_003704_t1	72	1784	+	1388.666666666669	324.333333333333	286.33333333333314	64.66666666666674	0	0	0	0
trachelipus_main_003706_t1	59	1876	+	1407.666666666668	410.3333333333323	71.66666666666667	18.333333333333332	0	0	0	0
trachelipus_main_003707_t1	108	1856	+	1357.6666666666692	391.3333333333324	73.33333333333333	25.666666666666664	0	0	0	0
trachelipus_main_003708_t1	123	1937	+	1421.333333333336	393.66666666666583	26.666666666666668	6.333333333333333	0	0	0	0
trachelipus_main_003711_t1	167	1909	+	1365.6666666666683	377.3333333333326	107.33333333333334	27.666666666666664	0	0	0	0
trachelipus_main_003716_t1	991	2810	+	1482.3333333333387	335.6666666666653	7.333333333333334	1.6666666666666665	0	0	0	0
trachelipus_main_003721_t1	74	1888	+	1428.66666666667	386.33333333333184	83.33333333333334	15.666666666666668	0	0	0	0
trachelipus_main_003722_t1	107	1921	+	1418.0000000000025	396.99999999999915	51.33333333333333	11.666666666666668	0	0	0	0
trachelipus_main_003725_t1	281	2026	+	1354.000000000001	391.99999999999943	478.66666666666725	142.3333333333332	0	0	0	0
trachelipus_main_003726_t1	32	1846	+	1433.333333333337	381.66666666666583	526.6666666666675	145.3333333333333	0	0	0	0
trachelipus_main_003727_t1	290	2104	+	1458.6666666666702	356.3333333333326	1300.0000000000011	319.9999999999999	0	0	0	0
trachelipus_main_003731_t1	123	1826	+	1334.9999999999993	369.0000000000001	96.0	33.0	0	0	0	0
trachelipus_main_003734_t1	59	1870	+	1447.3333333333353	364.6666666666662	148.33333333333331	37.66666666666667	0	0	0	0
trachelipus_main_003739_t1	932	2137	+	933.9999999999989	272.00000000000034	0	0	0	0	0	0
trachelipus_main_003740_t1	69	1877	+	1419.66666666667	389.33333333333206	859.9999999999987	238.00000000000037	2.0	8.0	0	0
trachelipus_main_003741_t1	146	1939	+	1449.6666666666697	344.3333333333328	416.0000000000004	102.99999999999989	3.0	8.0	3.0	8.0
trachelipus_main_003742_t1	143	1951	+	1417.6666666666686	391.3333333333323	155.33333333333331	48.66666666666668	0	0	0	0
trachelipus_main_003743_t1	69	1877	+	1400.3333333333348	408.66666666666583	175.99999999999997	46.000000000000014	0	0	0	0
trachelipus_main_003746_t1	48	1853	+	1388.6666666666677	417.3333333333328	394.0000000000001	112.99999999999996	0	0	0	0
trachelipus_main_003751_t1	8	1813	+	1433.333333333334	372.66666666666646	8.666666666666666	3.3333333333333335	0	0	0	0
trachelipus_main_003754_t1	260	2065	+	1420.3333333333364	385.66666666666555	145.6666666666667	34.333333333333314	0	0	0	0
trachelipus_main_003755_t1	104	1909	+	1433.666666666669	372.3333333333325	1277.0000000000005	336.99999999999983	4.0	16.0	4.0	16.0
trachelipus_main_003757_t1	97	1902	+	1404.000000000002	401.99999999999926	1291.6666666666686	364.3333333333324	0	0	0	0
trachelipus_main_003762_t1	127	1929	+	1408.6666666666683	394.3333333333328	2.6666666666666665	0.3333333333333333	0	0	0	0
trachelipus_main_003766_t1	146	1885	+	1381.0000000000016	358.9999999999994	0	0	0	0	0	0
trachelipus_main_003773_t1	234	2033	+	1423.333333333335	376.66666666666595	412.6666666666669	112.33333333333327	0	0	0	0
trachelipus_main_003776_t1	325	2124	+	1413.6666666666688	386.33333333333235	187.66666666666657	55.33333333333335	0	0	0	0
trachelipus_main_003782_t1	133	1929	+	1425.3333333333355	371.6666666666661	560.3333333333334	150.66666666666663	0	0	0	0
trachelipus_main_003784_t1	127	1923	+	1461.3333333333371	335.66666666666606	0	0	0	0	0	0
trachelipus_main_003786_t1	59	1852	+	1439.0000000000027	354.99999999999926	128.6666666666667	30.33333333333332	0	0	0	0
trachelipus_main_003788_t1	141	1934	+	1397.6666666666672	396.33333333333286	32.333333333333336	6.666666666666665	0	0	0	0
trachelipus_main_003789_t1	255	1607	+	1088.999999999998	264.0000000000008	74.33333333333333	18.666666666666668	0	0	0	0
trachelipus_main_003801_t1	122	1912	+	1399.6666666666665	391.3333333333331	342.99999999999994	103.99999999999997	0	0	0	0
trachelipus_main_003802_t1	189	1979	+	1426.6666666666686	364.3333333333328	944.6666666666649	249.33333333333374	0	0	0	0
trachelipus_main_003804_t1	371	2161	+	1428.3333333333355	362.66666666666595	164.0	43.0	0	0	0	0
trachelipus_main_003805_t1	435	2225	+	1425.6666666666704	365.3333333333321	285.6666666666666	83.33333333333333	0	0	0	0
trachelipus_main_003810_t1	398	1789	+	1100.9999999999984	291.00000000000017	78.99999999999999	28.999999999999996	0	0	0	0
trachelipus_main_003830_t1	96	1871	+	1423.0000000000027	352.99999999999915	219.66666666666657	53.33333333333335	0	0	0	0
trachelipus_main_003833_t1	94	1836	+	1348.3333333333346	394.6666666666661	424.66666666666697	130.33333333333326	0	0	0	0
trachelipus_main_003834_t1	383	2026	+	1286.333333333333	357.6666666666664	80.00000000000001	28.0	0	0	0	0
trachelipus_main_003837_t1	40	1820	+	1423.6666666666679	355.3333333333331	1360.0000000000011	340.9999999999997	7.0	6.0	0	0
trachelipus_main_003838_t1	39	1646	+	1250.0000000000002	357.9999999999994	148.00000000000003	41.00000000000001	0	0	0	0
trachelipus_main_003844_t1	79	1854	+	1358.333333333334	417.6666666666661	17.333333333333332	3.666666666666667	0	0	0	0
trachelipus_main_003846_t1	164	1939	+	1389.333333333335	386.6666666666659	35.66666666666667	6.333333333333334	0	0	0	0
trachelipus_main_003849_t1	94	1842	+	1361.0000000000007	387.9999999999995	181.66666666666669	52.33333333333335	0	0	0	0
trachelipus_main_003860_t1	993	2765	+	1431.3333333333371	341.66666666666583	1031.6666666666638	249.33333333333405	0	0	0	0
trachelipus_main_003861_t1	94	1863	+	1374.0000000000014	395.9999999999995	204.66666666666666	50.333333333333336	0	0	0	0
trachelipus_main_003865_t1	29	1714	+	1374.3333333333344	311.66666666666697	669.3333333333331	155.66666666666669	0	0	0	0
trachelipus_main_003871_t1	201	1970	+	1416.3333333333362	353.6666666666659	27.0	6.0	0	0	0	0
trachelipus_main_003874_t1	704	1768	+	828.333333333332	236.666666666667	382.3333333333334	112.66666666666664	0	0	0	0
trachelipus_main_003879_t1	201	1967	+	1374.666666666668	392.33333333333275	756.6666666666664	215.33333333333348	0.0	9.0	0	0
trachelipus_main_003881_t1	49	1815	+	1414.3333333333353	352.6666666666662	0	0	0	0	0	0
trachelipus_main_003883_t1	354	2042	+	1333.6666666666674	355.333333333333	617.0000000000001	169.00000000000006	0	0	0	0
trachelipus_main_003889_t1	153	1040	+	696.6666666666664	191.33333333333346	152.66666666666663	48.33333333333336	0	0	0	0
trachelipus_main_003891_t1	97	1860	+	1375.6666666666672	388.33333333333286	137.6666666666667	39.33333333333332	0	0	0	0
trachelipus_main_003892_t1	45	1763	+	1386.3333333333348	332.6666666666664	632.333333333333	141.66666666666654	0	0	0	0
trachelipus_main_003894_t1	93	1856	+	1386.6666666666704	377.3333333333321	19.0	5.0	0	0	0	0
trachelipus_main_003895_t1	138	1901	+	1371.0000000000016	392.99999999999943	50.333333333333336	15.666666666666666	0	0	0	0
trachelipus_main_003897_t1	65	1828	+	1397.666666666668	366.3333333333325	0	0	0	0	0	0
trachelipus_main_003898_t1	89	1852	+	1380.0000000000018	383.9999999999992	153.0	35.999999999999986	0	0	0	0
trachelipus_main_003899_t1	201	1823	+	1278.333333333334	344.66666666666623	137.66666666666669	36.33333333333333	0	0	0	0
trachelipus_main_003904_t1	105	1865	+	1357.000000000002	403.99999999999875	292.33333333333326	85.66666666666666	0	0	0	0
trachelipus_main_003905_t1	183	1778	+	1232.3333333333358	363.66666666666606	194.00000000000003	70.00000000000001	0	0	0	0
trachelipus_main_003907_t1	63	1823	+	1406.6666666666677	354.3333333333331	384.33333333333354	95.66666666666661	0	0	0	0
trachelipus_main_003911_t1	316	2076	+	1445.6666666666695	315.3333333333337	55.99999999999999	13.0	0	0	0	0
trachelipus_main_003915_t1	51	1808	+	1394.333333333336	363.6666666666658	283.6666666666666	79.33333333333336	0	0	0	0
trachelipus_main_003922_t1	304	2061	+	1354.0000000000011	403.99999999999966	93.66666666666667	29.333333333333325	0	0	0	0
trachelipus_main_003923_t1	310	1806	+	1162.6666666666672	334.33333333333275	17.0	4.0	0	0	0	0
trachelipus_main_003925_t1	477	1889	+	1121.9999999999984	291.0000000000002	0	0	0	0	0	0
trachelipus_main_003932_t1	55	1524	+	1158.9999999999995	311.00000000000006	210.99999999999991	56.000000000000014	0	0	0	0
trachelipus_main_003934_t1	80	1831	+	1376.333333333336	375.6666666666654	71.33333333333333	15.66666666666667	0	0	0	0
trachelipus_main_003936_t1	71	1822	+	1370.6666666666674	381.33333333333303	1355.000000000001	378.9999999999997	13.0	13.0	13.0	13.0
trachelipus_main_003938_t1	92	1834	+	1376.0000000000025	366.9999999999989	69.66666666666666	20.33333333333334	0	0	0	0
trachelipus_main_003939_t1	82	1800	+	1360.0000000000005	358.99999999999983	660.9999999999997	176.0000000000001	1.0	0.0	1.0	0.0
trachelipus_main_003942_t1	886	1752	+	659.6666666666663	207.3333333333336	450.6666666666671	140.33333333333337	0	0	0	0
trachelipus_main_003944_t1	302	2053	+	1373.0000000000018	378.9999999999995	0	0	0	0	0	0
trachelipus_main_003945_t1	125	1873	+	1397.6666666666688	351.33333333333275	128.00000000000006	36.99999999999999	0	0	0	0
trachelipus_main_003946_t1	180	1931	+	1381.3333333333362	370.66666666666583	0	0	0	0	0	0
trachelipus_main_003948_t1	31	1776	+	1360.6666666666683	385.3333333333327	13.666666666666666	4.333333333333334	0	0	0	0
trachelipus_main_003949_t1	59	1807	+	1331.6666666666686	417.3333333333325	13.999999999999998	4.0	0	0	0	0
trachelipus_main_003950_t1	91	1806	+	1366.666666666669	349.33333333333275	124.33333333333339	31.666666666666654	0	0	0	0
trachelipus_main_003951_t1	47	1795	+	1374.0000000000014	374.9999999999993	335.66666666666674	93.33333333333329	0	0	0	0
trachelipus_main_003952_t1	55	1803	+	1352.666666666668	396.3333333333327	275.3333333333333	81.66666666666664	0.0	6.0	0	0
trachelipus_main_003958_t1	359	1954	+	1319.6666666666679	276.333333333334	93.66666666666669	23.333333333333325	0	0	0	0
trachelipus_main_003959_t1	61	1569	+	1189.0000000000002	319.99999999999966	75.33333333333331	17.666666666666668	0	0	0	0
trachelipus_main_003963_t1	81	1826	+	1406.6666666666704	339.3333333333325	73.99999999999999	19.0	0	0	0	0
trachelipus_main_003970_t1	151	1896	+	1343.6666666666677	402.333333333332	0	0	0	0	0	0
trachelipus_main_003980_t1	113	1855	+	1365.333333333335	377.666666666666	1365.333333333335	377.666666666666	0.0	14.0	0.0	14.0
trachelipus_main_003989_t1	19	1758	+	1397.3333333333364	342.6666666666659	271.3333333333332	70.66666666666667	0	0	0	0
trachelipus_main_003992_t1	669	2114	+	1129.3333333333326	316.6666666666668	250.66666666666652	76.3333333333333	0	0	0	0
trachelipus_main_003999_t1	118	1854	+	1391.3333333333362	345.66666666666583	1391.3333333333362	345.66666666666583	0	0	0	0
trachelipus_main_004013_t1	179	1912	+	1327.0000000000002	406.99999999999926	1327.0000000000002	406.99999999999926	0	0	0	0
trachelipus_main_004017_t1	377	2110	+	1362.0000000000018	371.99999999999955	0	0	0	0	0	0
trachelipus_main_004019_t1	710	2386	+	1309.6666666666667	367.3333333333333	182.99999999999994	54.000000000000036	0	0	0	0
trachelipus_main_004023_t1	376	1824	+	1142.666666666665	306.33333333333354	477.0000000000006	128.99999999999983	0	0	0	0
trachelipus_main_004025_t1	32	1663	+	1272.0000000000011	359.9999999999994	88.33333333333334	22.666666666666664	0	0	0	0
trachelipus_main_004027_t1	52	1782	+	1377.0000000000018	353.9999999999996	378.0000000000001	95.99999999999997	0	0	0	0
trachelipus_main_004031_t1	199	1920	+	1348.6666666666679	373.3333333333328	0	0	0	0	0	0
trachelipus_main_004033_t1	71	1786	+	1330.3333333333346	385.66666666666595	452.66666666666697	129.33333333333323	1.0	0.0	0	0
trachelipus_main_004037_t1	69	1316	+	985.333333333331	262.66666666666725	144.3333333333333	35.66666666666668	0	0	0	0
trachelipus_main_004040_t1	285	2012	+	1320.666666666667	407.33333333333223	119.66666666666667	39.333333333333336	0	0	0	0
trachelipus_main_004042_t1	366	1901	+	1148.9999999999993	387.0	190.33333333333331	61.66666666666668	0	0	0	0
trachelipus_main_004044_t1	512	2239	+	1351.6666666666683	376.3333333333326	118.33333333333339	34.66666666666666	0	0	0	0
trachelipus_main_004045_t1	19	1743	+	1328.333333333334	396.6666666666665	232.33333333333334	79.66666666666666	0	0	0	0
trachelipus_main_004046_t1	21	1745	+	1396.3333333333358	328.6666666666663	189.66666666666663	44.33333333333333	0.0	1.0	0	0
trachelipus_main_004047_t1	103	1827	+	1337.0000000000007	387.9999999999994	61.99999999999999	16.000000000000004	0	0	0	0
trachelipus_main_004050_t1	22	1737	+	1347.0000000000016	368.99999999999926	186.33333333333334	47.666666666666664	0	0	0	0
trachelipus_main_004052_t1	177	1901	+	1381.6666666666695	343.33333333333263	43.33333333333333	10.666666666666668	0	0	0	0
trachelipus_main_004057_t1	306	1817	+	1165.3333333333326	346.6666666666666	32.333333333333336	9.666666666666668	0	0	0	0
trachelipus_main_004064_t1	426	1721	+	1047.6666666666647	248.33333333333385	66.66666666666666	14.333333333333334	0	0	0	0
trachelipus_main_004066_t1	118	1773	+	1301.3333333333344	354.666666666666	140.66666666666669	39.333333333333336	0	0	0	0
trachelipus_main_004072_t1	30	1748	+	1368.3333333333337	350.6666666666666	363.00000000000017	98.99999999999996	0.0	3.0	0.0	3.0
trachelipus_main_004080_t1	166	1881	+	1366.6666666666683	349.3333333333327	81.66666666666666	23.333333333333332	0	0	0	0
trachelipus_main_004082_t1	362	2077	+	1336.3333333333337	379.6666666666664	1336.3333333333337	379.6666666666664	1.0	10.0	1.0	10.0
trachelipus_main_004083_t1	187	1866	+	1304.0000000000005	375.9999999999996	130.0	44.000000000000014	0	0	0	0
trachelipus_main_004085_t1	117	1742	+	1269.9999999999995	355.99999999999994	31.0	7.999999999999999	0	0	0	0
trachelipus_main_004086_t1	395	1954	+	1237.6666666666667	322.33333333333314	33.0	9.0	0	0	0	0
trachelipus_main_004091_t1	284	1996	+	1343.6666666666667	369.3333333333331	0	0	0	0	0	0
trachelipus_main_004092_t1	63	1754	+	1360.0000000000005	331.99999999999994	1360.0000000000005	331.99999999999994	0	0	0	0
trachelipus_main_004095_t1	61	543	+	376.6666666666667	106.3333333333333	65.66666666666666	15.333333333333337	0	0	0	0
trachelipus_main_004096_t1	498	1082	+	464.33333333333394	120.6666666666665	276.0	71.99999999999999	0	0	0	0
trachelipus_main_004101_t1	115	1824	+	1362.3333333333346	347.66666666666623	271.6666666666666	64.33333333333337	0	0	0	0
trachelipus_main_004114_t1	51	1757	+	1362.000000000003	344.9999999999992	190.33333333333326	55.666666666666686	0	0	0	0
trachelipus_main_004121_t1	687	1952	+	968.333333333332	297.6666666666666	68.33333333333333	21.666666666666664	0	0	0	0
trachelipus_main_004132_t1	280	1983	+	1332.000000000002	371.99999999999847	314.33333333333337	81.66666666666666	0	0	0	0
trachelipus_main_004133_t1	44	1747	+	1333.0000000000007	370.99999999999943	639.0000000000001	170.99999999999997	0.0	4.0	0	0
trachelipus_main_004136_t1	135	1835	+	1347.3333333333344	353.6666666666664	109.33333333333331	34.66666666666667	0	0	0	0
trachelipus_main_004137_t1	92	1792	+	1313.3333333333337	387.66666666666583	239.33333333333326	63.66666666666669	0	0	0	0
trachelipus_main_004138_t1	99	1799	+	1326.6666666666674	374.333333333333	846.3333333333326	233.66666666666688	0	0	0	0
trachelipus_main_004143_t1	42	1742	+	1332.6666666666679	368.33333333333263	1289.6666666666677	354.33333333333275	0	0	0	0
trachelipus_main_004146_t1	147	1844	+	1335.0000000000011	362.99999999999983	617.6666666666663	174.33333333333343	0	0	0	0
trachelipus_main_004153_t1	72	1769	+	1376.0000000000023	321.99999999999966	76.66666666666667	19.333333333333332	0	0	0	0
trachelipus_main_004158_t1	100	1761	+	1287.3333333333344	374.6666666666661	789.666666666666	239.33333333333354	0	0	0	0
trachelipus_main_004164_t1	121	1815	+	1348.3333333333346	346.6666666666662	1261.6666666666674	322.33333333333314	0	0	0	0
trachelipus_main_004165_t1	245	1939	+	1351.3333333333344	343.6666666666664	184.66666666666666	52.33333333333334	0	0	0	0
trachelipus_main_004167_t1	68	1762	+	1332.3333333333353	362.6666666666658	52.99999999999999	16.000000000000004	0	0	0	0
trachelipus_main_004168_t1	206	1876	+	1315.3333333333333	355.6666666666665	493.0000000000004	124.99999999999991	0	0	0	0
trachelipus_main_004170_t1	1767	3461	+	1332.3333333333346	362.6666666666663	193.33333333333334	52.666666666666664	0	0	0	0
trachelipus_main_004173_t1	177	1868	+	1299.3333333333344	392.6666666666654	972.666666666664	293.33333333333354	0	0	0	0
trachelipus_main_004176_t1	72	1763	+	1302.0000000000007	389.99999999999886	156.99999999999997	41.000000000000014	0	0	0	0
trachelipus_main_004178_t1	13	1704	+	1304.333333333333	387.6666666666663	307.3333333333333	94.6666666666666	0	0	0	0
trachelipus_main_004179_t1	84	1775	+	1335.3333333333348	356.6666666666657	241.33333333333323	61.66666666666671	0	0	0	0
trachelipus_main_004182_t1	223	1437	+	946.9999999999987	268.0000000000002	33.0	6.0	0	0	0	0
trachelipus_main_004193_t1	149	1837	+	1348.0000000000025	340.9999999999994	368.3333333333333	90.66666666666667	0	0	0	0
trachelipus_main_004196_t1	426	2114	+	1355.6666666666692	333.3333333333327	1159.3333333333333	292.6666666666667	6.0	0.0	6.0	0.0
trachelipus_main_004198_t1	75	1712	+	1283.3333333333335	354.66666666666646	541.0000000000003	148.99999999999991	0	0	0	0
trachelipus_main_004202_t1	186	1871	+	1338.6666666666686	347.3333333333326	1093.3333333333308	277.66666666666737	0	0	0	0
trachelipus_main_004203_t1	96	1781	+	1305.3333333333355	380.66666666666555	277.66666666666663	76.33333333333331	0	0	0	0
trachelipus_main_004209_t1	53	1735	+	1326.0000000000018	356.9999999999992	918.3333333333313	251.6666666666673	0	0	0	0
trachelipus_main_004212_t1	76	1707	+	1272.9999999999998	358.9999999999999	14.999999999999998	3.0	0	0	0	0
trachelipus_main_004214_t1	125	1807	+	1311.3333333333353	371.66666666666595	235.33333333333331	64.66666666666667	0.0	1.0	0	0
trachelipus_main_004217_t1	177	1829	+	1271.666666666667	381.33333333333263	48.33333333333333	11.666666666666666	0	0	0	0
trachelipus_main_004218_t1	72	1634	+	1242.9999999999995	319.99999999999994	64.33333333333333	16.666666666666668	0	0	0	0
trachelipus_main_004219_t1	173	1855	+	1329.3333333333335	353.66666666666646	149.33333333333334	39.66666666666668	0	0	0	0
trachelipus_main_004225_t1	128	1807	+	1296.0000000000002	383.99999999999966	128.33333333333337	39.66666666666667	0	0	0	0
trachelipus_main_004229_t1	15	1691	+	1333.3333333333353	343.6666666666661	490.66666666666725	124.33333333333314	0	0	0	0
trachelipus_main_004231_t1	84	1760	+	1306.3333333333333	370.6666666666665	49.666666666666664	16.333333333333336	0	0	0	0
trachelipus_main_004233_t1	30	1706	+	1310.3333333333346	366.66666666666606	66.66666666666666	20.33333333333333	0	0	0	0
trachelipus_main_004237_t1	156	1745	+	1280.3333333333337	309.66666666666674	15.666666666666666	5.333333333333333	0	0	0	0
trachelipus_main_004239_t1	157	1833	+	1339.6666666666667	337.3333333333331	724.3333333333329	181.66666666666674	0	0	0	0
trachelipus_main_004240_t1	460	1674	+	952.9999999999981	262.0000000000005	197.99999999999994	51.00000000000002	0	0	0	0
trachelipus_main_004242_t1	117	1754	+	1296.666666666668	341.3333333333327	78.66666666666667	20.333333333333332	0	0	0	0
trachelipus_main_004247_t1	99	1769	+	1315.6666666666686	355.33333333333223	127.00000000000007	25.999999999999986	0	0	0	0
trachelipus_main_004256_t1	133	1803	+	1315.666666666668	355.33333333333314	248.0	75.99999999999999	0	0	0	0
trachelipus_main_004263_t1	60	1727	+	1299.0	368.99999999999994	66.0	24.0	0.0	1.0	0	0
trachelipus_main_004264_t1	85	1752	+	1325.666666666667	342.33333333333326	15.333333333333332	2.6666666666666665	0	0	0	0
trachelipus_main_004267_t1	425	2092	+	1302.0000000000011	365.9999999999997	244.6666666666666	76.33333333333334	0	0	0	0
trachelipus_main_004269_t1	65	1732	+	1295.3333333333353	372.6666666666659	128.00000000000009	37.0	0	0	0	0
trachelipus_main_004271_t1	192	1859	+	1314.666666666668	353.3333333333327	1044.3333333333314	275.66666666666674	0	0	0	0
trachelipus_main_004272_t1	87	1754	+	1307.0000000000007	360.99999999999966	1307.0000000000007	360.99999999999966	0	0	0	0
trachelipus_main_004281_t1	109	1774	+	1300.333333333334	364.66666666666595	1135.6666666666654	319.3333333333332	0.0	15.0	0	0
trachelipus_main_004282_t1	135	1799	+	1271.666666666668	393.33333333333206	101.33333333333334	33.66666666666667	0	0	0	0
trachelipus_main_004287_t1	207	1871	+	1296.6666666666663	368.3333333333332	25.666666666666668	4.333333333333333	0	0	0	0
trachelipus_main_004290_t1	770	2428	+	1289.3333333333355	369.6666666666656	591.3333333333336	179.66666666666666	0	0	0	0
trachelipus_main_004296_t1	240	1685	+	1133.333333333333	312.66666666666623	0	0	0	0	0	0
trachelipus_main_004301_t1	201	1763	+	1247.0000000000011	315.9999999999996	0	0	0	0	0	0
trachelipus_main_004303_t1	57	1715	+	1328.0000000000016	330.99999999999966	321.33333333333337	80.66666666666666	0	0	0	0
trachelipus_main_004304_t1	159	1817	+	1335.3333333333355	323.6666666666661	611.9999999999995	156.0000000000001	0	0	0	0
trachelipus_main_004311_t1	69	1718	+	1271.0	378.9999999999997	266.99999999999994	81.00000000000003	0	0	0	0
trachelipus_main_004312_t1	72	1697	+	1294.6666666666663	331.33333333333337	167.0	43.0	0	0	0	0
trachelipus_main_004320_t1	97	1722	+	1277.0000000000005	348.9999999999998	197.33333333333326	51.6666666666667	0.0	3.0	0	0
trachelipus_main_004321_t1	888	2543	+	1275.666666666667	380.33333333333303	349.0000000000001	106.99999999999991	1.0	0.0	1.0	0.0
trachelipus_main_004324_t1	185	1705	+	1200.999999999999	320.0000000000001	81.66666666666667	20.33333333333333	0	0	0	0
trachelipus_main_004325_t1	188	1842	+	1353.0000000000016	300.0000000000002	45.99999999999999	7.999999999999999	0	0	0	0
trachelipus_main_004326_t1	90	1742	+	1312.666666666668	340.3333333333327	1160.9999999999986	297.0000000000002	0	0	0	0
trachelipus_main_004330_t1	89	1741	+	1291.666666666667	361.3333333333327	384.33333333333337	101.66666666666664	0.0	5.0	0	0
trachelipus_main_004332_t1	168	1820	+	1284.3333333333342	368.66666666666606	7.0	2.0	0	0	0	0
trachelipus_main_004335_t1	34	1683	+	1324.333333333334	325.6666666666666	591.6666666666667	146.33333333333334	1.0	0.0	1.0	0.0
trachelipus_main_004336_t1	24	1673	+	1273.333333333333	376.6666666666665	528.6666666666667	155.33333333333346	0.0	1.0	0.0	1.0
trachelipus_main_004338_t1	78	1727	+	1317.3333333333364	332.6666666666657	29.666666666666668	6.333333333333334	0	0	0	0
trachelipus_main_004340_t1	103	1752	+	1307.6666666666667	342.3333333333335	68.0	16.0	0	0	0	0
trachelipus_main_004350_t1	366	1751	+	1087.666666666665	298.33333333333354	106.00000000000006	28.999999999999986	0	0	0	0
trachelipus_main_004351_t1	81	1727	+	1304.0000000000007	342.9999999999993	1304.0000000000007	342.9999999999993	8.0	25.0	8.0	25.0
trachelipus_main_004352_t1	232	1878	+	1284.3333333333328	362.6666666666668	2.6666666666666665	0.3333333333333333	0	0	0	0
trachelipus_main_004354_t1	106	1752	+	1301.6666666666674	345.3333333333329	103.00000000000001	25.999999999999996	0	0	0	0
trachelipus_main_004355_t1	18	1655	+	1270.6666666666674	367.3333333333326	84.66666666666667	23.33333333333333	0	0	0	0
trachelipus_main_004356_t1	80	1726	+	1331.0000000000018	315.99999999999994	134.3333333333334	33.66666666666664	0	0	0	0
trachelipus_main_004357_t1	60	1601	-	1228.333333333334	313.6666666666665	0	0	0	0	0	0
trachelipus_main_004363_t1	104	1669	+	1236.6666666666658	329.33333333333314	1236.6666666666658	329.33333333333314	0	0	0	0
trachelipus_main_004364_t1	186	1829	+	1330.3333333333328	313.66666666666674	141.66666666666666	32.333333333333314	0	0	0	0
trachelipus_main_004365_t1	151	1794	+	1292.3333333333346	351.66666666666623	87.0	27.0	0	0	0	0
trachelipus_main_004367_t1	464	1855	+	1077.3333333333321	314.6666666666667	286.33333333333326	79.66666666666667	0	0	0	0
trachelipus_main_004368_t1	175	1818	+	1283.000000000001	360.9999999999993	740.666666666666	213.3333333333336	0.0	1.0	0	0
trachelipus_main_004371_t1	50	1462	+	1115.6666666666663	297.33333333333326	5.333333333333333	0.6666666666666666	0	0	0	0
trachelipus_main_004372_t1	144	1787	+	1320.6666666666686	323.3333333333329	325.00000000000006	71.00000000000003	5.0	1.0	5.0	1.0
trachelipus_main_004375_t1	130	1728	+	1236.6666666666674	362.3333333333323	342.6666666666668	98.33333333333329	0	0	0	0
trachelipus_main_004377_t1	209	1843	+	1251.6666666666667	383.3333333333326	1048.9999999999982	328.0000000000001	0	0	0	0
trachelipus_main_004379_t1	145	1785	+	1281.3333333333342	359.6666666666661	228.99999999999991	68.00000000000001	0	0	0	0
trachelipus_main_004382_t1	68	1705	+	1282.3333333333346	355.6666666666664	300.3333333333334	77.66666666666664	0	0	0	0
trachelipus_main_004385_t1	37	1674	+	1287.3333333333342	350.6666666666664	396.00000000000034	104.99999999999984	0	0	0	0
trachelipus_main_004392_t1	158	1567	+	1126.333333333331	283.6666666666673	0	0	0	0	0	0
trachelipus_main_004393_t1	212	1846	+	1276.3333333333342	358.666666666666	82.0	19.999999999999996	0	0	0	0
trachelipus_main_004402_t1	40	1671	+	1282.3333333333335	349.6666666666663	74.99999999999999	24.0	0	0	0	0
trachelipus_main_004410_t1	215	1848	+	1279.3333333333335	352.6666666666666	1268.6666666666667	351.33333333333326	0	0	0	0
trachelipus_main_004413_t1	144	1775	+	1268.666666666667	363.3333333333332	1268.666666666667	363.3333333333332	0	0	0	0
trachelipus_main_004417_t1	47	1678	+	1294.666666666666	337.33333333333354	124.00000000000001	38.00000000000001	0.0	2.0	0.0	2.0
trachelipus_main_004418_t1	297	1925	+	1287.3333333333337	341.66666666666646	335.00000000000006	87.99999999999997	0	0	0	0
trachelipus_main_004421_t1	39	1667	+	1281.9999999999993	347.0000000000001	13.666666666666666	4.333333333333333	0	0	0	0
trachelipus_main_004426_t1	95	1717	+	1272.3333333333344	350.666666666666	623.3333333333335	168.6666666666667	0	0	0	0
trachelipus_main_004428_t1	137	1765	+	1252.6666666666683	376.333333333333	672.6666666666664	209.33333333333357	6.0	5.0	0	0
trachelipus_main_004431_t1	1422	3050	+	1351.000000000002	278.00000000000057	0	0	0	0	0	0
trachelipus_main_004435_t1	93	1718	+	1288.333333333334	337.66666666666623	180.33333333333334	47.66666666666666	0	0	0	0
trachelipus_main_004441_t1	160	1785	+	1266.9999999999993	358.9999999999998	1266.9999999999993	358.9999999999998	0	0	0	0
trachelipus_main_004445_t1	243	1868	+	1267.666666666669	358.3333333333326	73.3333333333333	16.66666666666667	0	0	0	0
trachelipus_main_004446_t1	214	1839	+	1279.333333333334	346.6666666666663	333.0000000000001	92.99999999999993	1.0	1.0	0	0
trachelipus_main_004448_t1	42	1664	+	1289.000000000001	333.99999999999955	205.0	56.0	0	0	0	0
trachelipus_main_004450_t1	105	1727	+	1309.0000000000014	313.9999999999997	184.3333333333333	40.666666666666686	0	0	0	0
trachelipus_main_004456_t1	161	1783	+	1297.3333333333337	325.6666666666664	735.3333333333325	173.66666666666683	0	0	0	0
trachelipus_main_004463_t1	130	1750	+	1278.0	341.9999999999999	1278.0	341.9999999999999	2.0	14.0	0	0
trachelipus_main_004464_t1	190	1734	+	1187.666666666666	357.33333333333275	89.00000000000001	24.999999999999996	0	0	0	0
trachelipus_main_004467_t1	272	1891	+	1278.666666666667	341.33333333333286	0	0	0	0	0	0
trachelipus_main_004471_t1	39	1481	+	1151.6666666666663	288.3333333333333	0	0	0	0	0	0
trachelipus_main_004474_t1	167	1783	+	1291.6666666666674	325.333333333333	881.3333333333317	219.66666666666708	0	0	0	0
trachelipus_main_004477_t1	258	1874	+	1263.333333333333	353.66666666666634	436.33333333333337	127.66666666666664	0	0	0	0
trachelipus_main_004479_t1	30	1646	+	1275.333333333333	341.66666666666663	0	0	0	0	0	0
trachelipus_main_004484_t1	31	1644	+	1269.0000000000011	344.9999999999992	278.66666666666686	75.33333333333326	0	0	0	0
trachelipus_main_004485_t1	177	1790	+	1276.333333333334	337.66666666666646	263.99999999999994	72.0	0	0	0	0
trachelipus_main_004486_t1	375	1625	+	966.6666666666652	284.3333333333331	184.99999999999997	73.0	0	0	0	0
trachelipus_main_004487_t1	282	1895	+	1259.0000000000016	354.99999999999915	58.99999999999999	16.0	0	0	0	0
trachelipus_main_004490_t1	8	1621	+	1286.3333333333344	327.66666666666634	112.00000000000003	31.999999999999996	1.0	3.0	0	0
trachelipus_main_004496_t1	10	1620	+	1252.6666666666663	358.3333333333331	0	0	0	0	0	0
trachelipus_main_004498_t1	105	1649	+	1191.000000000001	353.9999999999995	89.00000000000001	21.999999999999996	0	0	0	0
trachelipus_main_004500_t1	144	1670	+	1206.333333333333	320.6666666666665	1158.6666666666654	305.3333333333335	0	0	0	0
trachelipus_main_004501_t1	52	1662	+	1249.6666666666667	361.3333333333331	587.0000000000002	169.00000000000009	0	0	0	0
trachelipus_main_004504_t1	139	1749	+	1258.3333333333342	352.6666666666667	1258.3333333333342	352.6666666666667	0	0	0	0
trachelipus_main_004506_t1	130	1740	+	1244.3333333333342	366.6666666666657	242.33333333333323	72.66666666666667	0	0	0	0
trachelipus_main_004509_t1	24	1633	+	1276.0000000000011	331.99999999999943	979.6666666666648	259.33333333333377	0.0	4.0	0	0
trachelipus_main_004511_t1	1202	1330	-	97.66666666666667	31.333333333333336	0	0	0	0	0	0
trachelipus_main_004518_t1	25	1632	+	1275.3333333333335	332.6666666666667	1275.3333333333335	332.6666666666667	0	0	0	0
trachelipus_main_004521_t1	63	1616	+	1216.666666666667	337.3333333333332	0	0	0	0	0	0
trachelipus_main_004522_t1	43	1605	+	1236.3333333333342	326.6666666666663	0	0	0	0	0	0
trachelipus_main_004523_t1	70	1677	+	1291.3333333333333	316.6666666666668	111.33333333333336	26.66666666666666	0	0	0	0
trachelipus_main_004526_t1	839	2446	+	1267.6666666666679	340.33333333333303	534.0000000000003	140.9999999999999	0	0	0	0
trachelipus_main_004527_t1	10	1191	+	938.6666666666647	243.333333333334	17.666666666666668	6.333333333333333	0	0	0	0
trachelipus_main_004533_t1	42	1250	+	940.6666666666649	268.33333333333366	198.66666666666663	53.33333333333335	0	0	0	0
trachelipus_main_004534_t1	88	1692	+	1259.3333333333317	345.66666666666674	24.0	9.0	0	0	0	0
trachelipus_main_004538_t1	124	1728	+	1249.333333333333	355.66666666666634	409.6666666666668	121.33333333333326	0	0	0	0
trachelipus_main_004541_t1	216	1820	+	1218.000000000001	386.9999999999994	1218.000000000001	386.9999999999994	0.0	2.0	0.0	2.0
trachelipus_main_004543_t1	200	1804	+	1226.0000000000011	378.9999999999992	284.99999999999994	83.99999999999997	1.0	2.0	1.0	2.0
trachelipus_main_004544_t1	208	1812	+	1209.999999999999	394.99999999999983	0	0	0	0	0	0
trachelipus_main_004553_t1	54	1655	+	1266.999999999999	335.0	123.6666666666667	32.33333333333332	0	0	0	0
trachelipus_main_004558_t1	186	1757	+	1246.0000000000023	325.99999999999903	138.66666666666663	29.333333333333332	0	0	0	0
trachelipus_main_004561_t1	49	1650	+	1279.666666666667	322.3333333333333	321.6666666666667	80.33333333333333	0	0	0	0
trachelipus_main_004564_t1	126	1727	+	1251.0000000000007	350.9999999999996	0	0	0	0	0	0
trachelipus_main_004567_t1	138	1739	+	1290.3333333333346	311.6666666666664	270.66666666666646	65.33333333333339	0	0	0	0
trachelipus_main_004570_t1	98	1672	+	1236.0000000000007	338.99999999999966	130.33333333333337	37.66666666666665	0.0	1.0	0	0
trachelipus_main_004576_t1	250	1722	+	1161.9999999999993	310.99999999999994	2.6666666666666665	0.3333333333333333	0	0	0	0
trachelipus_main_004577_t1	147	1745	+	1231.666666666666	367.33333333333314	362.0	114.99999999999999	0	0	0	0
trachelipus_main_004578_t1	187	1785	+	1261.000000000001	337.99999999999983	0	0	0	0	0	0
trachelipus_main_004584_t1	29	1624	+	1262.6666666666667	333.3333333333331	89.00000000000001	21.999999999999996	0	0	0	0
trachelipus_main_004585_t1	46	1641	+	1225.3333333333355	370.6666666666661	528.3333333333334	158.6666666666666	0	0	0	0
trachelipus_main_004591_t1	174	1712	+	1203.6666666666658	335.33333333333326	167.66666666666663	45.333333333333336	0	0	0	0
trachelipus_main_004594_t1	117	1631	+	1201.9999999999993	312.9999999999999	203.3333333333332	54.66666666666669	0	0	0	0
trachelipus_main_004595_t1	217	1812	+	1258.9999999999998	336.99999999999955	173.33333333333334	45.666666666666664	0	0	0	0
trachelipus_main_004604_t1	81	1673	+	1238.9999999999998	353.9999999999997	4.0	2.0	0	0	0	0
trachelipus_main_004608_t1	65	1657	+	1238.3333333333337	354.6666666666661	1178.999999999999	332.99999999999943	0	0	0	0
trachelipus_main_004615_t1	27	1616	+	1235.0000000000011	354.9999999999996	69.0	17.999999999999996	0	0	0	0
trachelipus_main_004619_t1	29	1618	+	1214.6666666666665	375.33333333333286	307.00000000000017	91.99999999999996	0	0	0	0
trachelipus_main_004621_t1	42	1616	+	1224.0000000000007	350.9999999999994	321.99999999999994	82.99999999999997	0	0	0	0
trachelipus_main_004624_t1	109	1698	+	1243.6666666666658	346.3333333333334	740.6666666666664	204.3333333333334	0	0	0	0
trachelipus_main_004635_t1	91	1677	+	1221.333333333333	365.66666666666623	788.6666666666661	240.3333333333336	0	0	0	0
trachelipus_main_004640_t1	290	1840	+	1226.6666666666677	324.3333333333331	109.66666666666671	28.333333333333314	1.0	0.0	1.0	0.0
trachelipus_main_004645_t1	80	1663	+	1247.6666666666677	336.3333333333327	151.0	38.0	0	0	0	0
trachelipus_main_004647_t1	53	1636	+	1241.3333333333333	342.6666666666664	415.66666666666686	115.33333333333327	0	0	0	0
trachelipus_main_004649_t1	91	1674	+	1242.9999999999995	340.99999999999994	593.3333333333336	174.66666666666669	0	0	0	0
trachelipus_main_004651_t1	1681	2505	-	648.9999999999995	176.00000000000017	99.00000000000004	15.00000000000001	0.0	2.0	0	0
trachelipus_main_004654_t1	86	406	+	246.33333333333326	74.66666666666666	19.0	8.0	0	0	0	0
trachelipus_main_004655_t1	161	1744	+	1238.0000000000007	345.9999999999995	335.3333333333335	87.66666666666663	0	0	0	0
trachelipus_main_004665_t1	131	1711	+	1263.3333333333323	317.6666666666669	200.66666666666663	51.333333333333336	0	0	0	0
trachelipus_main_004667_t1	330	1766	+	1131.6666666666658	305.3333333333335	365.00000000000017	105.99999999999993	0	0	0	0
trachelipus_main_004670_t1	703	2283	+	1237.666666666666	343.33333333333314	1237.666666666666	343.33333333333314	0	0	0	0
trachelipus_main_004683_t1	148	1725	+	1226.0000000000002	351.9999999999999	62.66666666666667	21.333333333333332	0	0	0	0
trachelipus_main_004684_t1	465	1607	+	885.3333333333321	257.666666666667	92.33333333333334	27.66666666666666	0	0	0	0
trachelipus_main_004686_t1	320	1897	+	1217.6666666666665	360.3333333333331	198.33333333333331	59.66666666666667	0	0	0	0
trachelipus_main_004687_t1	46	1590	+	1205.6666666666672	339.33333333333286	878.666666666665	246.3333333333338	0.0	5.0	0.0	5.0
trachelipus_main_004688_t1	319	1896	+	1234.6666666666672	343.33333333333275	540.6666666666671	155.3333333333334	0	0	0	0
trachelipus_main_004692_t1	91	1656	+	1253.3333333333346	312.6666666666665	59.66666666666666	18.33333333333334	0	0	0	0
trachelipus_main_004694_t1	91	1665	+	1270.333333333334	304.6666666666666	1265.6666666666672	303.33333333333326	5.0	6.0	0	0
trachelipus_main_004696_t1	185	1717	+	1167.3333333333337	365.66666666666663	67.33333333333333	16.666666666666668	0	0	0	0
trachelipus_main_004697_t1	61	1623	+	1233.6666666666663	329.33333333333314	146.66666666666669	39.33333333333332	0	0	0	0
trachelipus_main_004700_t1	261	1634	+	1083.3333333333323	290.6666666666667	1034.3333333333314	276.6666666666668	11.0	14.0	11.0	14.0
trachelipus_main_004705_t1	259	1797	+	1210.3333333333326	328.66666666666663	0	0	0	0	0	0
trachelipus_main_004707_t1	238	1809	+	1238.3333333333328	333.6666666666669	109.00000000000003	25.99999999999999	0	0	0	0
trachelipus_main_004709_t1	107	1678	+	1228.9999999999998	342.9999999999996	1228.9999999999998	342.9999999999996	2.0	34.0	2.0	34.0
trachelipus_main_004712_t1	76	1647	+	1218.3333333333348	353.66666666666595	608.3333333333331	177.6666666666669	0	0	0	0
trachelipus_main_004713_t1	299	1531	+	998.999999999998	234.0000000000005	75.0	15.000000000000002	0	0	0	0
trachelipus_main_004716_t1	192	1733	+	1218.333333333333	323.6666666666665	159.33333333333334	44.66666666666666	0	0	0	0
trachelipus_main_004717_t1	173	1744	+	1239.6666666666667	332.3333333333331	0	0	0	0	0	0
trachelipus_main_004720_t1	75	1601	+	1214.0000000000005	312.99999999999983	134.6666666666667	33.33333333333332	0	0	0	0
trachelipus_main_004721_t1	79	1647	+	1236.000000000001	332.9999999999995	15.666666666666666	5.333333333333333	0	0	0	0
trachelipus_main_004725_t1	7	1575	+	1218.6666666666663	350.33333333333326	1213.333333333333	349.66666666666663	1.0	14.0	1.0	14.0
trachelipus_main_004728_t1	93	1661	+	1225.6666666666667	343.3333333333331	583.3333333333337	154.66666666666669	0.0	1.0	0	0
trachelipus_main_004734_t1	150	1715	+	1207.0000000000005	358.9999999999993	377.0000000000001	117.99999999999997	0.0	4.0	0	0
trachelipus_main_004735_t1	60	1625	+	1233.6666666666667	332.3333333333332	607.3333333333333	172.66666666666686	0	0	0	0
trachelipus_main_004736_t1	115	1674	+	1199.6666666666658	360.33333333333286	2.6666666666666665	0.3333333333333333	0	0	0	0
trachelipus_main_004738_t1	238	1803	+	1213.333333333333	352.66666666666623	360.3333333333335	101.6666666666666	0	0	0	0
trachelipus_main_004739_t1	379	1575	+	956.666666666665	240.33333333333377	0	0	0	0	0	0
trachelipus_main_004744_t1	77	1531	+	1168.6666666666667	286.3333333333333	120.00000000000001	26.999999999999996	0	0	0	0
trachelipus_main_004748_t1	55	1617	+	1226.0000000000002	336.9999999999996	322.3333333333335	91.6666666666666	0	0	0	0
trachelipus_main_004750_t1	223	1785	+	1228.6666666666656	334.3333333333334	0	0	0	0	0	0
trachelipus_main_004752_t1	112	1659	+	1196.6666666666658	351.3333333333328	381.00000000000006	104.99999999999999	0	0	0	0
trachelipus_main_004754_t1	73	1635	+	1246.3333333333344	316.66666666666623	62.66666666666666	21.33333333333333	0	0	0	0
trachelipus_main_004756_t1	176	1738	+	1228.333333333333	334.6666666666665	590.3333333333331	150.6666666666667	0	0	0	0
trachelipus_main_004757_t1	348	1715	+	1057.6666666666645	310.33333333333337	655.9999999999999	187.0000000000001	0	0	0	0
trachelipus_main_004758_t1	192	1754	+	1221.6666666666665	341.3333333333328	152.33333333333337	36.66666666666667	0	0	0	0
trachelipus_main_004760_t1	248	598	+	266.6666666666666	84.33333333333324	0	0	0	0	0	0
trachelipus_main_004764_t1	17	1576	+	1235.0000000000005	324.99999999999966	30.666666666666668	8.333333333333334	0	0	0	0
trachelipus_main_004767_t1	57	1616	+	1269.0	291.0000000000003	1266.0	291.0000000000003	7.0	6.0	7.0	6.0
trachelipus_main_004774_t1	94	1653	+	1254.0000000000007	305.9999999999997	0	0	0	0	0	0
trachelipus_main_004775_t1	40	1599	+	1237.6666666666667	322.33333333333326	1237.6666666666667	322.33333333333326	0	0	0	0
trachelipus_main_004776_t1	59	1615	+	1155.666666666666	401.33333333333314	1102.6666666666658	382.3333333333331	0.0	11.0	0.0	11.0
trachelipus_main_004780_t1	119	1675	+	1208.6666666666663	348.333333333333	661.9999999999997	193.00000000000014	0	0	0	0
trachelipus_main_004783_t1	51	1607	+	1183.0000000000002	373.99999999999966	988.3333333333322	307.6666666666664	0	0	0	0
trachelipus_main_004785_t1	121	1644	+	1166.000000000001	357.9999999999992	613.3333333333333	172.6666666666668	0	0	0	0
trachelipus_main_004791_t1	65	1618	+	1243.3333333333333	310.6666666666667	337.3333333333334	85.66666666666663	0	0	0	0
trachelipus_main_004794_t1	267	1610	+	1036.9999999999982	306.99999999999994	395.66666666666674	114.33333333333326	0	0	0	0
trachelipus_main_004795_t1	128	1681	+	1267.0000000000007	287.0000000000003	910.3333333333303	196.66666666666728	0	0	0	0
trachelipus_main_004799_t1	173	1726	+	1235.9999999999993	318.00000000000017	81.0	23.999999999999996	0	0	0	0
trachelipus_main_004800_t1	66	1619	+	1239.3333333333346	314.66666666666634	1097.3333333333326	282.6666666666666	0	0	0	0
trachelipus_main_004808_t1	26	1543	+	1161.666666666666	356.3333333333333	262.66666666666663	82.33333333333333	0	0	0	0
trachelipus_main_004811_t1	25	1575	+	1254.666666666667	296.3333333333334	221.66666666666669	54.333333333333336	0.0	1.0	0	0
trachelipus_main_004814_t1	82	1629	+	1210.9999999999998	336.99999999999994	0	0	0	0	0	0
trachelipus_main_004815_t1	76	1626	+	1220.333333333333	330.6666666666663	195.66666666666666	50.333333333333336	0	0	0	0
trachelipus_main_004821_t1	137	1687	+	1213.9999999999998	336.99999999999994	589.9999999999997	160.00000000000009	0	0	0	0
trachelipus_main_004825_t1	398	1513	+	885.3333333333321	230.66666666666697	0	0	0	0	0	0
trachelipus_main_004837_t1	169	1716	+	1208.9999999999998	338.9999999999996	11.333333333333332	3.6666666666666665	0	0	0	0
trachelipus_main_004851_t1	115	1659	+	1224.333333333332	320.66666666666674	1211.9999999999984	318.00000000000006	0	0	0	0
trachelipus_main_004853_t1	71	1615	+	1236.9999999999989	308.00000000000034	0	0	0	0	0	0
trachelipus_main_004856_t1	52	1596	+	1196.3333333333337	348.6666666666665	0	0	0	0	0	0
trachelipus_main_004867_t1	235	1776	+	1195.0000000000005	346.99999999999943	229.66666666666663	70.33333333333337	0	0	0	0
trachelipus_main_004868_t1	105	1646	+	1208.333333333334	333.6666666666664	72.66666666666667	23.33333333333333	0	0	0	0
trachelipus_main_004869_t1	145	1686	+	1218.3333333333335	323.6666666666665	70.0	20.0	0	0	0	0
trachelipus_main_004870_t1	9	1550	+	1201.6666666666677	340.3333333333331	189.3333333333332	50.666666666666714	0	0	0	0
trachelipus_main_004877_t1	199	1540	+	1060.3333333333321	280.66666666666663	230.3333333333332	60.6666666666667	0	0	0	0
trachelipus_main_004879_t1	117	1657	+	1199.666666666667	339.3333333333331	126.00000000000004	38.99999999999999	0	0	0	0
trachelipus_main_004882_t1	116	1654	+	1200.6666666666667	338.33333333333314	141.00000000000006	35.999999999999986	0	0	0	0
trachelipus_main_004883_t1	164	1702	+	1150.0000000000002	388.99999999999994	909.6666666666662	323.3333333333334	0	0	0	0
trachelipus_main_004886_t1	216	1730	+	1186.3333333333321	328.6666666666664	714.3333333333327	197.66666666666697	0	0	0	0
trachelipus_main_004890_t1	25	1560	+	1226.9999999999995	309.00000000000006	40.33333333333333	10.666666666666666	0	0	0	0
trachelipus_main_004892_t1	90	1604	+	1186.6666666666674	328.3333333333329	791.6666666666655	219.3333333333337	0	0	0	0
trachelipus_main_004894_t1	63	1598	+	1221.3333333333333	314.66666666666663	199.9999999999999	58.000000000000036	0.0	2.0	0	0
trachelipus_main_004895_t1	39	1574	+	1200.9999999999993	334.99999999999966	187.99999999999997	49.00000000000002	0	0	0	0
trachelipus_main_004896_t1	38	1573	+	1184.333333333334	351.66666666666555	227.33333333333334	84.66666666666667	0	0	0	0
trachelipus_main_004898_t1	75	1610	+	1269.6666666666674	266.3333333333344	65.66666666666666	15.333333333333337	2.0	2.0	0	0
trachelipus_main_004902_t1	103	1638	+	1231.0000000000005	304.9999999999999	70.0	20.0	0	0	0	0
trachelipus_main_004904_t1	44	1576	+	1223.6666666666658	309.33333333333354	1021.3333333333314	259.666666666667	0	0	0	0
trachelipus_main_004906_t1	103	1152	+	832.6666666666652	211.3333333333337	512.3333333333339	129.66666666666652	1.0	0.0	0	0
trachelipus_main_004910_t1	104	1636	+	1186.9999999999993	346.0000000000001	46.33333333333333	7.666666666666665	0	0	0	0
trachelipus_main_004911_t1	252	1772	+	1185.6666666666672	335.3333333333326	589.3333333333335	163.66666666666666	0	0	0	0
trachelipus_main_004912_t1	280	1812	+	1231.3333333333333	301.6666666666668	40.666666666666664	7.333333333333332	0	0	0	0
trachelipus_main_004916_t1	1009	2541	+	1161.9999999999998	370.9999999999997	0	0	0	0	0	0
trachelipus_main_004925_t1	17	1546	+	1212.3333333333335	317.66666666666646	37.333333333333336	10.666666666666666	0	0	0	0
trachelipus_main_004928_t1	202	1677	+	1149.9999999999989	325.99999999999983	234.99999999999994	59.000000000000014	0	0	0	0
trachelipus_main_004929_t1	174	1703	+	1198.9999999999995	330.9999999999997	972.9999999999982	272.00000000000034	1.0	12.0	1.0	12.0
trachelipus_main_004930_t1	52	1563	+	1172.9999999999995	339.0	87.66666666666667	29.333333333333332	0	0	0	0
trachelipus_main_004933_t1	243	1769	+	1203.9999999999995	323.0	180.3333333333333	47.66666666666668	0	0	0	0
trachelipus_main_004937_t1	51	1577	+	1191.333333333333	335.6666666666664	706.6666666666664	199.33333333333348	0	0	0	0
trachelipus_main_004942_t1	63	1583	+	1202.999999999999	317.99999999999994	97.00000000000001	25.999999999999993	0	0	0	0
trachelipus_main_004945_t1	79	1605	+	1178.0	349.0	55.666666666666664	13.333333333333334	0	0	0	0
trachelipus_main_004946_t1	11	1537	+	1205.9999999999998	320.99999999999966	988.9999999999978	259.0000000000005	1.0	1.0	1.0	1.0
trachelipus_main_004949_t1	64	1590	+	1216.333333333334	310.6666666666664	974.6666666666644	255.33333333333405	6.0	1.0	6.0	1.0
trachelipus_main_004950_t1	125	1483	+	1070.9999999999984	288.0000000000002	494.0000000000003	132.99999999999991	0	0	0	0
trachelipus_main_004953_t1	59	1582	+	1214.6666666666677	309.33333333333286	764.9999999999989	195.00000000000037	0	0	0	0
trachelipus_main_004954_t1	326	1606	+	1015.9999999999977	265.0000000000005	335.0000000000001	84.99999999999993	0	0	0	0
trachelipus_main_004955_t1	111	1634	+	1162.3333333333323	361.66666666666595	596.6666666666665	198.3333333333335	0	0	0	0
trachelipus_main_004957_t1	604	2127	+	1187.6666666666665	336.33333333333303	580.0000000000003	157.99999999999991	0	0	0	0
trachelipus_main_004962_t1	262	1785	+	1211.0	312.9999999999998	780.6666666666658	203.3333333333336	0	0	0	0
trachelipus_main_004967_t1	563	2035	+	1182.6666666666665	290.33333333333354	297.99999999999983	71.00000000000007	0	0	0	0
trachelipus_main_004968_t1	572	2095	+	1202.3333333333335	321.6666666666662	212.66666666666654	54.33333333333337	0	0	0	0
trachelipus_main_004972_t1	106	1626	+	1185.999999999999	334.99999999999983	77.33333333333334	21.66666666666666	0	0	0	0
trachelipus_main_004974_t1	89	1609	+	1170.6666666666658	350.3333333333329	655.6666666666671	193.33333333333348	0	0	0	0
trachelipus_main_004976_t1	76	1596	+	1228.6666666666667	292.33333333333377	1228.6666666666667	292.33333333333377	7.0	10.0	7.0	10.0
trachelipus_main_004978_t1	176	1696	+	1218.333333333334	302.66666666666646	744.999999999999	188.00000000000023	3.0	1.0	0	0
trachelipus_main_004980_t1	227	1747	+	1224.999999999999	296.00000000000045	175.3333333333333	37.66666666666668	0	0	0	0
trachelipus_main_004981_t1	481	2001	+	1185.9999999999998	334.9999999999995	393.0000000000002	107.99999999999994	0	0	0	0
trachelipus_main_004986_t1	1135	2652	+	1172.6666666666677	345.3333333333331	0	0	0	0	0	0
trachelipus_main_004988_t1	123	1550	+	1113.666666666666	314.33333333333337	183.3333333333333	53.666666666666686	0	0	0	0
trachelipus_main_004989_t1	58	1575	+	1212.3333333333326	305.66666666666686	336.0000000000001	80.99999999999997	0	0	0	0
trachelipus_main_004992_t1	301	1818	+	1181.6666666666663	336.3333333333328	1176.9999999999995	334.9999999999995	0	0	0	0
trachelipus_main_004995_t1	873	1196	-	269.3333333333333	54.66666666666668	0	0	0	0	0	0
trachelipus_main_005000_t1	117	1631	+	1185.6666666666663	329.33333333333286	110.33333333333336	33.66666666666666	0	0	0	0
trachelipus_main_005011_t1	83	1597	+	1166.333333333333	348.66666666666634	9.666666666666666	2.333333333333333	0	0	0	0
trachelipus_main_005014_t1	163	1341	+	913.999999999999	265.00000000000006	0	0	0	0	0	0
trachelipus_main_005015_t1	493	2007	+	1174.3333333333328	340.66666666666634	329.6666666666668	99.33333333333327	0	0	0	0
trachelipus_main_005018_t1	149	1558	+	1076.6666666666663	333.33333333333286	0	0	0	0	0	0
trachelipus_main_005020_t1	25	1536	+	1213.6666666666665	298.33333333333337	240.33333333333323	56.666666666666686	2.0	1.0	0	0
trachelipus_main_005026_t1	166	1677	+	1169.333333333332	342.6666666666666	210.6666666666666	53.33333333333335	0	0	0	0
trachelipus_main_005027_t1	149	1660	+	1187.3333333333337	324.66666666666623	107.6666666666667	30.333333333333325	0	0	0	0
trachelipus_main_005029_t1	160	1671	+	1178.9999999999993	332.9999999999999	65.33333333333331	18.66666666666667	0	0	0	0
trachelipus_main_005031_t1	290	1801	+	1178.9999999999984	333.0000000000004	110.6666666666667	27.333333333333325	0	0	0	0
trachelipus_main_005032_t1	124	1575	+	1126.666666666666	325.33333333333337	89.33333333333334	21.666666666666668	0	0	0	0
trachelipus_main_005033_t1	57	1523	+	1164.9999999999989	302.0000000000001	0	0	0	0	0	0
trachelipus_main_005037_t1	79	1587	+	1197.0000000000005	311.99999999999966	1173.0	305.9999999999997	0	0	0	0
trachelipus_main_005043_t1	96	1604	+	1191.9999999999993	317.0	10.333333333333332	1.6666666666666665	0	0	0	0
trachelipus_main_005045_t1	110	1597	+	1162.9999999999984	325.0000000000001	162.3333333333333	44.66666666666667	0.0	1.0	0	0
trachelipus_main_005053_t1	78	1583	+	1180.0000000000005	325.9999999999998	64.66666666666667	22.333333333333332	0	0	0	0
trachelipus_main_005056_t1	39	1544	+	1180.3333333333337	325.666666666666	281.3333333333333	78.6666666666666	0	0	0	0
trachelipus_main_005057_t1	135	1634	+	1182.3333333333326	317.6666666666668	2.0	1.0	0	0	0	0
trachelipus_main_005059_t1	540	2045	+	1173.9999999999998	331.9999999999999	207.99999999999991	62.00000000000002	0	0	0	0
trachelipus_main_005061_t1	123	1628	+	1200.3333333333333	305.6666666666667	71.0	16.000000000000004	0	0	0	0
trachelipus_main_005069_t1	83	1585	+	1174.999999999998	327.99999999999994	138.66666666666666	38.33333333333334	0	0	0	0
trachelipus_main_005070_t1	201	1703	+	1162.6666666666658	340.33333333333326	200.33333333333334	60.66666666666667	0	0	0	0
trachelipus_main_005071_t1	154	1656	+	1200.6666666666667	302.33333333333326	1197.6666666666667	302.33333333333326	0	0	0	0
trachelipus_main_005077_t1	8	1507	+	1167.9999999999998	331.99999999999966	189.99999999999991	53.00000000000003	0	0	0	0
trachelipus_main_005082_t1	84	1583	+	1199.6666666666663	300.33333333333326	936.6666666666647	224.3333333333338	0	0	0	0
trachelipus_main_005083_t1	254	1753	+	1189.6666666666663	310.3333333333332	120.00000000000001	29.999999999999996	0	0	0	0
trachelipus_main_005084_t1	82	1581	+	1184.6666666666665	315.33333333333326	184.33333333333326	52.666666666666686	0	0	0	0
trachelipus_main_005085_t1	620	2120	+	1171.9999999999998	328.0	0	0	0	0	0	0
trachelipus_main_005086_t1	155	1654	+	1160.3333333333333	339.6666666666663	58.33333333333332	16.66666666666667	0	0	0	0
trachelipus_main_005087_t1	650	2149	+	1175.3333333333323	324.6666666666667	413.6666666666668	114.33333333333327	0	0	0	0
trachelipus_main_005092_t1	36	1532	+	1196.3333333333328	300.6666666666669	150.0	39.0	1.0	2.0	0	0
trachelipus_main_005093_t1	49	1545	+	1186.0000000000005	310.99999999999983	81.66666666666666	17.333333333333336	0	0	0	0
trachelipus_main_005094_t1	62	1558	+	1177.6666666666647	319.3333333333337	264.6666666666667	71.33333333333334	1.0	2.0	0	0
trachelipus_main_005095_t1	84	1580	+	1188.999999999999	308.00000000000006	132.00000000000003	36.0	0	0	0	0
trachelipus_main_005097_t1	63	1559	+	1179.3333333333333	317.6666666666663	1179.3333333333333	317.6666666666663	7.0	18.0	7.0	18.0
trachelipus_main_005100_t1	197	1693	+	1191.0	305.9999999999997	63.33333333333331	17.666666666666668	0	0	0	0
trachelipus_main_005101_t1	162	1658	+	1201.0000000000005	295.9999999999999	124.33333333333334	28.666666666666664	0	0	0	0
trachelipus_main_005102_t1	31	1500	+	1158.3333333333323	311.6666666666667	166.66666666666663	43.333333333333336	0	0	0	0
trachelipus_main_005103_t1	163	1659	+	1172.9999999999995	323.9999999999995	352.66666666666686	97.33333333333329	1.0	2.0	1.0	2.0
trachelipus_main_005104_t1	121	1617	+	1180.0000000000005	316.9999999999994	432.00000000000045	116.99999999999986	0	0	0	0
trachelipus_main_005108_t1	59	1552	+	1163.9999999999993	329.9999999999999	297.3333333333333	86.66666666666664	0	0	0	0
trachelipus_main_005110_t1	64	1557	+	1194.3333333333321	299.66666666666697	843.6666666666654	209.33333333333363	0	0	0	0
trachelipus_main_005115_t1	38	1531	+	1163.0	330.99999999999955	323.0	96.99999999999993	0	0	0	0
trachelipus_main_005116_t1	63	1556	+	1153.3333333333335	340.6666666666664	399.3333333333337	122.66666666666659	0.0	1.0	0	0
trachelipus_main_005118_t1	204	1655	+	1135.3333333333323	316.6666666666668	1060.333333333332	298.66666666666674	0	0	0	0
trachelipus_main_005125_t1	144	1625	+	1146.3333333333328	335.6666666666663	78.66666666666667	23.333333333333325	0	0	0	0
trachelipus_main_005133_t1	175	1521	+	1062.3333333333312	284.666666666667	1014.3333333333318	272.666666666667	1.0	0.0	1.0	0.0
trachelipus_main_005138_t1	307	1773	+	1156.3333333333323	310.6666666666669	128.0	40.00000000000001	0	0	0	0
trachelipus_main_005140_t1	215	1705	+	1184.333333333333	306.6666666666667	333.6666666666668	83.33333333333329	0	0	0	0
trachelipus_main_005141_t1	25	1515	+	1171.0	319.9999999999996	31.0	11.0	0	0	0	0
trachelipus_main_005142_t1	261	1613	+	1069.333333333332	283.66666666666686	1069.333333333332	283.66666666666686	3.0	11.0	3.0	11.0
trachelipus_main_005143_t1	85	1575	+	1158.9999999999986	332.0	621.3333333333331	170.66666666666674	0.0	5.0	0.0	5.0
trachelipus_main_005148_t1	63	1298	+	952.666666666666	283.33333333333354	952.666666666666	283.33333333333354	0	0	0	0
trachelipus_main_005159_t1	68	1555	+	1154.3333333333353	333.666666666666	302.6666666666667	93.33333333333329	0	0	0	0
trachelipus_main_005171_t1	192	1670	+	1157.3333333333328	321.66666666666663	230.66666666666657	66.33333333333334	0	0	0	0
trachelipus_main_005173_t1	227	1687	+	1156.6666666666645	304.33333333333366	1156.6666666666645	304.33333333333366	9.5	9.5	9.5	9.5
trachelipus_main_005174_t1	234	1718	+	1158.6666666666665	326.3333333333332	299.6666666666667	84.3333333333333	0	0	0	0
trachelipus_main_005175_t1	69	1553	+	1186.6666666666652	298.33333333333377	35.66666666666667	6.333333333333334	0	0	0	0
trachelipus_main_005178_t1	82	1551	+	1139.3333333333326	330.66666666666606	0	0	0	0	0	0
trachelipus_main_005179_t1	6	1490	+	1215.999999999999	269.0000000000009	212.66666666666657	45.33333333333334	0	0	0	0
trachelipus_main_005180_t1	235	1566	+	1040.9999999999982	291.0000000000001	426.666666666667	122.33333333333323	0	0	0	0
trachelipus_main_005190_t1	79	1560	+	1158.3333333333323	323.6666666666666	274.99999999999994	70.00000000000003	0	0	0	0
trachelipus_main_005191_t1	116	1597	+	1212.6666666666636	269.3333333333341	119.33333333333334	30.66666666666666	0	0	0	0
trachelipus_main_005195_t1	453	1934	+	1173.999999999999	290.00000000000017	682.333333333333	166.66666666666674	1.0	0.0	0	0
trachelipus_main_005202_t1	230	1708	+	1170.6666666666674	308.3333333333328	569.6666666666665	156.33333333333346	0	0	0	0
trachelipus_main_005204_t1	234	1712	+	1152.9999999999998	326.0000000000003	142.0	34.99999999999999	0	0	0	0
trachelipus_main_005209_t1	105	1583	+	1149.666666666666	329.33333333333314	749.9999999999997	210.0000000000002	0	0	0	0
trachelipus_main_005211_t1	13	1485	+	1133.3333333333342	339.6666666666663	63.333333333333336	20.66666666666667	0	0	0	0
trachelipus_main_005212_t1	124	1602	+	1162.999999999999	315.99999999999994	101.66666666666667	33.33333333333333	0	0	0	0
trachelipus_main_005216_t1	197	1675	+	1167.9999999999998	310.9999999999998	111.33333333333337	26.666666666666654	0	0	0	0
trachelipus_main_005218_t1	20	1498	+	1200.3333333333328	278.66666666666686	0	0	0	0	0	0
trachelipus_main_005222_t1	27	1502	+	1170.3333333333321	305.6666666666669	97.66666666666666	28.333333333333332	0	0	0	0
trachelipus_main_005226_t1	460	1746	+	994.9999999999968	292.00000000000034	0	0	0	0	0	0
trachelipus_main_005230_t1	126	1601	+	1150.9999999999982	324.99999999999994	0	0	0	0	0	0
trachelipus_main_005236_t1	5	1477	+	1185.6666666666679	287.33333333333303	497.0000000000007	123.9999999999998	1.0	1.0	0	0
trachelipus_main_005241_t1	55	1527	+	1138.9999999999986	333.9999999999999	569.666666666667	162.33333333333334	0	0	0	0
trachelipus_main_005243_t1	62	1444	+	1101.999999999999	281.0000000000001	70.99999999999999	19.0	0	0	0	0
trachelipus_main_005254_t1	369	1838	+	1149.3333333333328	320.66666666666663	166.33333333333334	46.66666666666667	0	0	0	0
trachelipus_main_005255_t1	25	1494	+	1157.9999999999989	312.0000000000001	1149.9999999999986	311.0000000000001	0	0	0	0
trachelipus_main_005257_t1	12	1481	+	1162.3333333333337	307.66666666666646	105.0	33.0	0	0	0	0
trachelipus_main_005259_t1	111	1568	+	1191.3333333333326	266.6666666666673	62.99999999999999	15.000000000000002	0	0	0	0
trachelipus_main_005260_t1	99	1568	+	1149.0	320.99999999999983	257.6666666666665	69.33333333333333	0	0	0	0
trachelipus_main_005272_t1	93	1547	+	1198.3333333333335	256.6666666666675	1198.3333333333335	256.6666666666675	0	0	0	0
trachelipus_main_005276_t1	40	1506	+	1154.9999999999998	311.99999999999983	828.333333333332	221.666666666667	0	0	0	0
trachelipus_main_005282_t1	221	1467	+	1007.6666666666645	237.3333333333338	13.0	2.0	0	0	0	0
trachelipus_main_005285_t1	162	1490	+	1055.6666666666642	273.3333333333339	271.3333333333333	73.66666666666669	0	0	0	0
trachelipus_main_005296_t1	97	1560	+	1153.3333333333312	310.6666666666668	7.333333333333333	1.6666666666666665	0	0	0	0
trachelipus_main_005302_t1	249	1589	+	1074.3333333333312	266.6666666666672	275.99999999999994	66.00000000000004	0	0	0	0
trachelipus_main_005309_t1	188	1585	+	1101.6666666666654	296.3333333333334	584.0000000000002	150.99999999999991	0	0	0	0
trachelipus_main_005335_t1	88	1542	+	1149.0000000000002	305.9999999999998	902.6666666666662	246.33333333333348	0	0	0	0
trachelipus_main_005344_t1	90	1541	+	1158.9999999999995	293.0	542.3333333333335	135.66666666666663	0	0	0	0
trachelipus_main_005348_t1	412	1863	+	1135.666666666665	316.3333333333335	181.33333333333326	49.666666666666686	0	0	0	0
trachelipus_main_005356_t1	76	1524	+	1108.0	341.00000000000006	1036.6666666666658	325.33333333333337	0	0	0	0
trachelipus_main_005357_t1	103	1551	+	1158.6666666666654	290.33333333333377	1132.6666666666652	283.33333333333366	0.0	9.0	0.0	9.0
trachelipus_main_005360_t1	174	1622	+	1171.3333333333333	277.66666666666686	1171.3333333333333	277.66666666666686	0	0	0	0
trachelipus_main_005361_t1	331	1779	+	1144.6666666666656	304.3333333333335	891.3333333333316	233.66666666666717	0	0	0	0
trachelipus_main_005364_t1	62	1393	+	1050.9999999999973	281.00000000000045	144.00000000000006	38.999999999999986	0	0	0	0
trachelipus_main_005367_t1	69	1514	+	1155.3333333333321	290.66666666666697	144.66666666666669	38.33333333333333	0	0	0	0
trachelipus_main_005368_t1	79	1524	+	1129.9999999999984	316.0	1122.3333333333317	314.66666666666663	0	0	0	0
trachelipus_main_005374_t1	167	1612	+	1066.6666666666647	379.3333333333329	70.99999999999997	25.0	0	0	0	0
trachelipus_main_005375_t1	140	1585	+	1152.6666666666656	293.3333333333336	1057.6666666666652	268.33333333333366	0.0	3.0	0.0	3.0
trachelipus_main_005377_t1	172	1617	+	1122.3333333333328	323.66666666666595	198.99999999999986	56.00000000000004	0	0	0	0
trachelipus_main_005380_t1	29	1474	+	1141.9999999999986	304.0000000000002	800.6666666666657	210.33333333333363	0	0	0	0
trachelipus_main_005385_t1	832	2277	+	1097.6666666666667	348.33333333333314	23.333333333333336	6.666666666666665	0	0	0	0
trachelipus_main_005391_t1	41	1483	+	1130.666666666666	312.3333333333331	138.0	36.00000000000001	0	0	0	0
trachelipus_main_005396_t1	20	1462	+	1150.6666666666642	292.33333333333394	119.33333333333337	24.666666666666657	0	0	0	0
trachelipus_main_005397_t1	171	1529	+	1096.6666666666654	262.3333333333338	571.0000000000001	139.99999999999994	0	0	0	0
trachelipus_main_005407_t1	228	1667	+	1108.6666666666658	331.3333333333331	171.33333333333337	56.66666666666666	0	0	0	0
trachelipus_main_005408_t1	748	1746	+	781.6666666666663	217.33333333333348	688.6666666666667	190.3333333333334	0	0	0	0
trachelipus_main_005410_t1	519	1958	+	1140.6666666666647	299.33333333333337	359.00000000000006	88.00000000000001	0	0	0	0
trachelipus_main_005411_t1	36	1472	+	1120.9999999999995	315.9999999999999	348.3333333333334	101.66666666666661	0	0	0	0
trachelipus_main_005416_t1	436	813	+	287.99999999999994	89.99999999999997	158.99999999999997	51.000000000000014	0	0	0	0
trachelipus_main_005420_t1	183	1616	+	1119.6666666666652	314.3333333333333	164.33333333333326	42.66666666666669	0	0	0	0
trachelipus_main_005422_t1	249	1676	+	1116.3333333333328	311.66666666666674	114.00000000000001	29.999999999999996	0	0	0	0
trachelipus_main_005423_t1	1065	2441	+	1071.6666666666645	305.33333333333314	0	0	0	0	0	0
trachelipus_main_005424_t1	3365	4192	-	651.9999999999994	176.00000000000017	59.0	16.0	0	0	0	0
trachelipus_main_005430_t1	563	1444	+	688.6666666666666	193.3333333333334	407.66666666666674	114.3333333333333	0	0	0	0
trachelipus_main_005432_t1	231	1544	+	1039.333333333332	274.6666666666668	11.333333333333332	3.6666666666666665	0	0	0	0
trachelipus_main_005437_t1	362	1795	+	1106.3333333333317	327.6666666666667	514.0000000000005	155.0	0	0	0	0
trachelipus_main_005446_t1	232	879	+	528.3333333333343	119.66666666666647	104.33333333333336	27.666666666666654	5.0	1.0	5.0	1.0
trachelipus_main_005449_t1	106	1536	+	1124.6666666666663	306.3333333333333	423.0000000000004	119.99999999999986	0	0	0	0
trachelipus_main_005451_t1	132	1562	+	1129.3333333333323	301.6666666666667	331.6666666666668	85.33333333333329	0	0	0	0
trachelipus_main_005457_t1	684	1955	+	975.9999999999989	296.00000000000017	867.9999999999993	260.0000000000003	0	0	0	0
trachelipus_main_005459_t1	233	1663	+	1119.999999999998	311.00000000000045	2.3333333333333335	0.6666666666666666	0	0	0	0
trachelipus_main_005460_t1	85	1512	+	1108.999999999999	318.99999999999994	0	0	0	0	0	0
trachelipus_main_005462_t1	134	1564	+	1100.6666666666658	330.33333333333326	340.6666666666668	106.3333333333333	0	0	0	0
trachelipus_main_005465_t1	235	1665	+	1105.6666666666652	325.33333333333286	530.6666666666672	144.3333333333333	0	0	0	0
trachelipus_main_005467_t1	644	1972	+	1059.6666666666656	269.3333333333334	179.0	51.99999999999999	0	0	0	0
trachelipus_main_005476_t1	173	1594	+	1126.999999999998	295.00000000000045	66.99999999999999	17.0	0	0	0	0
trachelipus_main_005479_t1	85	1512	+	1098.3333333333328	329.66666666666646	71.99999999999999	24.000000000000004	0	0	0	0
trachelipus_main_005480_t1	18	1445	+	1129.9999999999986	298.00000000000006	152.33333333333334	39.66666666666668	0	0	0	0
trachelipus_main_005481_t1	259	1686	+	1127.333333333332	300.6666666666669	1107.3333333333317	296.6666666666669	0	0	0	0
trachelipus_main_005483_t1	171	1529	+	1067.9999999999975	291.0000000000004	148.33333333333334	43.66666666666667	0	0	0	0
trachelipus_main_005485_t1	199	1443	+	961.6666666666656	283.33333333333314	0	0	0	0	0	0
trachelipus_main_005488_t1	167	1591	+	1109.6666666666654	315.3333333333332	109.66666666666669	22.333333333333336	0	0	0	0
trachelipus_main_005490_t1	64	1488	+	1099.666666666665	325.3333333333332	1099.666666666665	325.3333333333332	0	0	0	0
trachelipus_main_005492_t1	229	1653	+	1125.6666666666654	299.3333333333333	989.666666666664	264.3333333333339	3.0	4.0	0	0
trachelipus_main_005494_t1	702	2075	+	1093.9999999999984	280.00000000000045	359.3333333333335	96.66666666666659	0	0	0	0
trachelipus_main_005495_t1	165	1589	+	1103.3333333333314	321.6666666666669	1103.3333333333314	321.6666666666669	0	0	0	0
trachelipus_main_005496_t1	157	1581	+	1135.6666666666656	289.3333333333336	648.6666666666662	170.33333333333363	0	0	0	0
trachelipus_main_005497_t1	480	1904	+	1103.3333333333326	321.66666666666663	1090.6666666666656	319.33333333333337	5.0	10.0	5.0	10.0
trachelipus_main_005498_t1	166	1590	+	1113.0	311.99999999999983	0	0	0	0	0	0
trachelipus_main_005502_t1	90	1511	+	1106.3333333333323	315.66666666666686	227.33333333333326	69.6666666666667	0	0	0	0
trachelipus_main_005504_t1	43	1464	+	1061.6666666666652	360.33333333333366	604.6666666666674	196.33333333333343	0	0	0	0
trachelipus_main_005507_t1	135	1556	+	1113.6666666666674	308.333333333333	66.66666666666664	14.33333333333334	0	0	0	0
trachelipus_main_005508_t1	103	1524	+	1116.3333333333323	305.6666666666664	363.00000000000034	116.9999999999999	0	0	0	0
trachelipus_main_005509_t1	88	1509	+	1102.9999999999986	319.0	23.333333333333336	6.666666666666666	0	0	0	0
trachelipus_main_005511_t1	141	1268	-	889.9999999999984	238.00000000000045	183.66666666666663	53.33333333333336	0	0	0	0
trachelipus_main_005514_t1	334	1638	+	1042.3333333333312	262.6666666666671	333.0000000000003	89.99999999999991	0	0	0	0
trachelipus_main_005517_t1	122	1540	+	1116.9999999999986	302.0	147.0	35.99999999999999	0	0	0	0
trachelipus_main_005520_t1	130	1548	+	1116.666666666665	302.3333333333334	918.9999999999982	251.00000000000057	0	0	0	0
trachelipus_main_005523_t1	46	1464	+	1109.6666666666658	309.3333333333332	71.66666666666666	18.333333333333332	0	0	0	0
trachelipus_main_005526_t1	165	1457	+	1008.3333333333314	284.6666666666668	150.00000000000003	44.99999999999999	0	0	0	0
trachelipus_main_005528_t1	112	1527	+	1111.6666666666652	304.33333333333326	523.6666666666671	151.33333333333331	0	0	0	0
trachelipus_main_005529_t1	396	1529	+	881.3333333333328	252.66666666666694	14.999999999999998	3.0	0	0	0	0
trachelipus_main_005531_t1	56	1462	+	1114.9999999999993	292.00000000000017	151.00000000000003	37.999999999999986	0	0	0	0
trachelipus_main_005532_t1	93	1508	+	1106.9999999999993	308.9999999999997	278.33333333333326	75.66666666666664	0	0	0	0
trachelipus_main_005534_t1	153	1568	+	1099.9999999999995	315.9999999999998	329.33333333333337	90.66666666666664	0	0	0	0
trachelipus_main_005537_t1	156	1571	+	1094.999999999999	321.00000000000006	200.6666666666667	60.33333333333332	0	0	0	0
trachelipus_main_005542_t1	64	1440	+	1064.3333333333317	312.66666666666646	0	0	0	0	0	0
trachelipus_main_005543_t1	322	1737	+	1123.333333333332	292.66666666666686	709.3333333333328	199.66666666666688	0	0	0	0
trachelipus_main_005545_t1	227	1642	+	1087.9999999999993	327.99999999999994	0	0	0	0	0	0
trachelipus_main_005553_t1	254	1666	+	1120.3333333333321	292.6666666666669	453.6666666666672	122.33333333333317	0	0	0	0
trachelipus_main_005555_t1	233	1639	+	1098.9999999999995	307.99999999999966	111.33333333333336	35.666666666666664	0	0	0	0
trachelipus_main_005566_t1	214	1623	+	1111.6666666666658	298.33333333333314	231.33333333333326	65.66666666666669	0	0	0	0
trachelipus_main_005567_t1	127	1536	+	1112.9999999999989	297.00000000000006	35.0	10.0	0	0	0	0
[truncated: 3,583 more rows]
