# Supplementary material for: Patterns of molecular evolution in a parthenogenic terrestrial isopod (Trichoniscus pusillus)
Source: PeerJ. 2024 Jul 23;12:e17780. doi: 10.7717/peerj.17780 (PMC11276757; doi:10.7717/peerj.17780)
Supplement: Supplemental Information 2 [file peerj-12-17780-s002.zip › Yarbrough_Chandler_Code/5_snp_effects/data/HyM1_het.genotypes.txt]

hyloniscus_main_000004_t1	27354	.	CATAAAGGA	CGAAAAGGG,CATAAAAGA	0.0753425,0.0547945	0/0	0/1	0/1	0/2
hyloniscus_main_000004_t1	27363	.	AA	AG	0.154255	0/1	0/1	0/1	0/1
hyloniscus_main_000005_t1	24741	.	CTGCTG	CCGCTG	0.58125	0/1	0/1	1/1	0/1
hyloniscus_main_000005_t1	24754	.	ATA	ATG	0.652778	0/1	0/1	0/1	0/1
hyloniscus_main_000005_t1	24759	.	G	A	0.168067	0/0	0/1	0/0	0/1
hyloniscus_main_000010_t1	16115	.	A	C	0.292776	0/1	0/1	0/1	0/1
hyloniscus_main_000010_t1	16199	.	C	T	0.274694	0/1	0/1	0/1	0/1
hyloniscus_main_000010_t1	16440	.	GTC	ATC	0.536424	0/1	0/1	0/1	0/1
hyloniscus_main_000010_t1	16493	.	A	T	0.414141	0/1	0/1	0/1	0/1
hyloniscus_main_000010_t1	16512	.	A	C	0.538462	0/1	0/1	0/1	0/1
hyloniscus_main_000010_t1	16611	.	G	C	0.289474	0/1	0/1	0/0	0/1
hyloniscus_main_000010_t1	16624	.	T	C	0.405714	0/1	0/1	0/1	0/1
hyloniscus_main_000010_t1	16633	.	A	G	0.367232	0/1	0/1	0/1	0/1
hyloniscus_main_000010_t1	16682	.	T	C	0.297872	0/1	0/1	0/1	0/1
hyloniscus_main_000010_t1	16693	.	AATATATATATG	AATATATATATATG	0.145251	0/0	0/1	0/1	0/0
hyloniscus_main_000010_t1	16787	.	A	G	0.390887	0/1	0/1	0/1	0/1
hyloniscus_main_000010_t1	16905	.	TATCGTTCC	TTCGAA	0.189624	0/1	0/1	0/0	0/1
hyloniscus_main_000010_t1	17106	.	T	C	0.172414	0/0	0/1	0/0	0/1
hyloniscus_main_000010_t1	17119	.	A	G	0.164912	0/0	0/1	0/1	0/0
hyloniscus_main_000010_t1	17167	.	CAAAAAACCCCCG	CAAAAAACCCCTG	0.176471	0/1	0/1	0/1	0/1
hyloniscus_main_000010_t1	17229	.	C	T	0.138889	0/0	0/1	0/1	0/1
hyloniscus_main_000010_t1	17494	.	T	C	0.272	0/1	0/1	0/1	0/1
hyloniscus_main_000010_t1	17688	.	C	A	0.184211	0/1	0/1	0/1	0/1
hyloniscus_main_000010_t1	17709	.	A	G	0.651007	0/1	0/1	0/1	0/1
hyloniscus_main_000010_t1	17715	.	G	A	0.175	0/0	0/1	0/0	0/0
hyloniscus_main_000010_t1	17716	.	T	C	0.184713	0/1	0/1	0/1	0/1
hyloniscus_main_000010_t1	18072	.	T	C	0.307692	0/1	0/1	0/0	0/1
hyloniscus_main_000010_t1	18122	.	A	G	0.160377	0/1	0/1	0/0	0/1
hyloniscus_main_000010_t1	18129	.	TC	CT	0.151786	0/1	0/1	0/0	0/1
hyloniscus_main_000010_t1	18136	.	G	A	0.169492	0/1	0/1	0/0	0/1
hyloniscus_main_000010_t1	18243	.	G	T	0.169118	0/1	0/1	0/1	0/0
hyloniscus_main_000010_t1	18270	.	C	T	0.238095	0/1	0/1	0/1	0/1
hyloniscus_main_000010_t1	18273	.	G	A	0.204082	0/0	0/1	0/0	0/0
hyloniscus_main_000010_t1	18294	.	GC	AT	0.180851	0/1	0/1	0/1	0/1
hyloniscus_main_000010_t1	18354	.	C	T	0.206186	0/1	0/1	0/1	0/1
hyloniscus_main_000010_t1	18372	.	C	T	0.244681	0/1	0/1	0/1	0/1
hyloniscus_main_000012_t1	98	.	C	T	0.4003	0/1	0/1	0/1	0/1
hyloniscus_main_000012_t1	110	.	A	T	0.400894	0/1	0/1	0/1	0/1
hyloniscus_main_000012_t1	118	.	A	G	0.404478	0/1	0/1	0/1	0/1
hyloniscus_main_000012_t1	148	.	T	A	0.428235	0/1	0/1	0/1	0/1
hyloniscus_main_000012_t1	685	.	A	G	0.235638	0/1	0/1	0/1	0/1
hyloniscus_main_000012_t1	687	.	A	G	0.319559	0/1	0/1	0/1	0/1
hyloniscus_main_000012_t1	711	.	G	T	0.180244	0/1	0/1	0/1	0/1
hyloniscus_main_000012_t1	715	.	G	A	0.325739	0/1	0/1	0/1	0/1
hyloniscus_main_000012_t1	721	.	GCACCTGCGGAT	GCACCTTCGGGA,GCACCTTCGGAA	0.202001,0.167091	0/2	0/1	0/2	0/1
hyloniscus_main_000012_t1	736	.	G	A	0.169421	0/1	0/1	0/1	0/1
hyloniscus_main_000012_t1	750	.	T	G	0.181009	0/1	0/1	0/1	0/1
hyloniscus_main_000012_t1	762	.	A	C	0.265971	0/1	0/1	0/1	0/1
hyloniscus_main_000012_t1	793	.	G	A	0.251799	0/1	0/1	0/1	0/1
hyloniscus_main_000012_t1	794	.	T	C	0.729091	0/1	0/1	0/1	0/1
hyloniscus_main_000013_t1	6873	.	T	C	0.57971	0/1	0/1	0/0	0/1
hyloniscus_main_000013_t1	7785	.	T	C	0.480769	0/1	0/1	0/0	0/1
hyloniscus_main_000013_t1	8559	.	A	G	0.52459	0/1	0/1	0/0	0/1
hyloniscus_main_000013_t1	8625	.	AGCTA	GGCTT	0.5	0/1	0/1	0/0	1/1
hyloniscus_main_000013_t1	8697	.	T	G	0.526316	0/1	0/1	0/0	1/1
hyloniscus_main_000013_t1	8733	.	A	G	0.652174	0/1	0/1	0/0	0/1
hyloniscus_main_000013_t1	9078	.	T	C	0.534884	0/1	0/1	0/0	0/0
hyloniscus_main_000013_t1	9177	.	C	T	0.482759	0/1	0/1	0/0	0/0
hyloniscus_main_000013_t1	9189	.	A	G	0.539474	0/1	0/1	0/0	0/0
hyloniscus_main_000013_t1	9231	.	A	C	0.514286	0/1	0/1	0/0	0/0
hyloniscus_main_000013_t1	9249	.	C	T	0.509804	0/1	0/1	0/0	0/0
hyloniscus_main_000013_t1	9255	.	C	T	0.529412	0/1	0/1	0/0	0/0
hyloniscus_main_000013_t1	9261	.	T	G	0.529412	0/1	0/1	0/0	0/0
hyloniscus_main_000013_t1	9276	.	G	A	0.53211	0/1	0/1	0/0	0/0
hyloniscus_main_000013_t1	9942	.	G	T	0.404145	0/1	0/1	0/0	0/0
hyloniscus_main_000013_t1	11773	.	C	T	0.496599	0/1	0/1	0/0	0/0
hyloniscus_main_000013_t1	13722	.	T	A	0.543657	0/1	0/1	0/0	0/1
hyloniscus_main_000013_t1	13775	.	G	C	0.581066	0/1	0/1	0/0	0/1
hyloniscus_main_000013_t1	14089	.	ATTTGTA	ATTGTA	0.465839	0/1	0/1	0/0	0/0
hyloniscus_main_000015_t1	7817	.	C	G	0.5	0/0	0/1	0/0	0/0
hyloniscus_main_000015_t1	7931	.	A	T	0.434783	0/0	0/1	0/0	0/0
hyloniscus_main_000015_t1	8108	.	T	C	0.478261	0/0	0/1	0/0	0/0
hyloniscus_main_000015_t1	8462	.	C	T	0.541667	0/0	0/1	0/0	0/0
hyloniscus_main_000015_t1	8471	.	C	T	0.55	0/0	0/1	0/0	0/0
hyloniscus_main_000015_t1	8516	.	G	A	0.619048	0/0	0/1	0/0	0/0
hyloniscus_main_000015_t1	8879	.	A	T	0.32	0/0	0/1	0/0	0/0
hyloniscus_main_000015_t1	9053	.	A	G	0.5	0/0	0/1	0/0	0/0
hyloniscus_main_000015_t1	9152	.	G	A	0.428571	0/0	0/1	0/0	0/0
hyloniscus_main_000015_t1	9518	.	A	C	0.441176	0/0	0/1	0/0	0/0
hyloniscus_main_000015_t1	9554	.	C	T	0.382353	0/0	0/1	0/0	0/0
hyloniscus_main_000015_t1	9614	.	C	T	0.238095	0/0	0/1	0/0	0/0
hyloniscus_main_000015_t1	9689	.	T	C	0.47619	0/0	0/1	0/0	0/0
hyloniscus_main_000015_t1	10166	.	C	T	0.431818	0/0	0/1	0/0	0/0
hyloniscus_main_000015_t1	10385	.	T	C	0.5	0/0	0/1	0/0	0/0
hyloniscus_main_000015_t1	10571	.	G	A	0.463415	0/0	0/1	0/0	0/0
hyloniscus_main_000015_t1	10595	.	G	A	0.412698	0/0	0/1	0/0	0/0
hyloniscus_main_000015_t1	10706	.	T	C	0.413043	0/0	0/1	0/0	0/0
hyloniscus_main_000015_t1	11289	.	T	C	0.356164	0/0	0/1	0/0	0/0
hyloniscus_main_000015_t1	11330	.	T	C	0.408451	0/0	0/1	0/0	0/0
hyloniscus_main_000015_t1	11375	.	C	T	0.4	0/0	0/1	0/0	0/0
hyloniscus_main_000015_t1	11402	.	G	A	0.462687	0/0	0/1	0/0	0/0
hyloniscus_main_000015_t1	11486	.	G	A	0.354839	0/0	0/1	0/0	0/0
hyloniscus_main_000015_t1	11528	.	A	G	0.367521	0/0	0/1	0/0	0/0
hyloniscus_main_000015_t1	11540	.	TAGG	AAGA	0.436782	0/0	0/1	0/0	0/0
hyloniscus_main_000015_t1	11555	.	T	C	0.418605	0/0	0/1	0/0	0/0
hyloniscus_main_000015_t1	11567	.	C	T	0.430108	0/0	0/1	0/0	0/0
hyloniscus_main_000015_t1	11594	.	C	T	0.39604	0/0	0/1	0/0	0/0
hyloniscus_main_000015_t1	11984	.	T	G	0.441989	0/0	0/1	0/0	0/0
hyloniscus_main_000015_t1	11990	.	T	C	0.462857	0/0	0/1	0/0	0/0
hyloniscus_main_000015_t1	12002	.	T	C	0.473373	0/0	0/1	0/0	0/0
hyloniscus_main_000015_t1	12029	.	A	G	0.508772	0/0	0/1	0/0	0/0
hyloniscus_main_000015_t1	12134	.	A	G	0.486486	0/0	0/1	0/0	0/0
hyloniscus_main_000015_t1	12305	.	T	C	0.505837	0/0	0/1	0/0	0/0
hyloniscus_main_000015_t1	12342	.	CGT	AGG	0.498246	0/0	0/1	0/0	0/0
hyloniscus_main_000015_t1	12359	.	A	T	0.536	0/0	0/1	0/0	0/0
hyloniscus_main_000015_t1	12383	.	A	G	0.556034	0/0	0/1	0/0	0/0
hyloniscus_main_000015_t1	12416	.	A	G	0.515748	0/0	0/1	0/0	0/0
hyloniscus_main_000015_t1	12500	.	A	G	0.489474	0/0	0/1	0/0	0/0
hyloniscus_main_000015_t1	12542	.	T	C	0.5	0/0	0/1	0/0	0/0
hyloniscus_main_000015_t1	12599	.	A	T	0.513158	0/0	0/1	0/0	0/0
hyloniscus_main_000015_t1	12611	.	T	C	0.527559	0/0	0/1	0/0	0/0
hyloniscus_main_000015_t1	12752	.	T	C	0.435185	0/0	0/1	0/0	0/0
hyloniscus_main_000015_t1	12773	.	G	C	0.349593	0/0	0/1	0/0	0/0
hyloniscus_main_000015_t1	12863	.	A	C	0.377049	0/0	0/1	0/0	0/0
hyloniscus_main_000015_t1	12893	.	A	T	0.418033	0/0	0/1	0/0	0/0
hyloniscus_main_000015_t1	12899	.	G	A	0.398601	0/0	0/1	0/0	0/0
hyloniscus_main_000015_t1	12944	.	A	G	0.407609	0/0	0/1	0/0	0/0
hyloniscus_main_000015_t1	12959	.	T	A	0.42439	0/0	0/1	0/0	0/0
hyloniscus_main_000015_t1	13043	.	T	C	0.503759	0/0	0/1	0/0	0/0
hyloniscus_main_000015_t1	13085	.	G	A	0.468085	0/0	0/1	0/0	0/0
hyloniscus_main_000015_t1	13091	.	T	A	0.460251	0/0	0/1	0/0	0/0
hyloniscus_main_000015_t1	13097	.	A	C	0.474708	0/0	0/1	0/0	0/0
hyloniscus_main_000015_t1	13109	.	G	T	0.470356	0/0	0/1	0/0	0/0
hyloniscus_main_000015_t1	13190	.	CGGT	TGGA	0.449761	0/0	0/1	0/0	0/0
hyloniscus_main_000015_t1	13310	.	T	G	0.513514	0/0	0/1	0/0	0/0
hyloniscus_main_000015_t1	13370	.	T	G	0.485294	0/0	0/1	0/0	0/0
hyloniscus_main_000015_t1	13415	.	C	T	0.481328	0/0	0/1	0/0	0/0
hyloniscus_main_000015_t1	13427	.	G	A	0.489712	0/0	0/1	0/0	0/0
hyloniscus_main_000015_t1	13550	.	G	A	0.52907	0/0	0/1	0/0	0/0
hyloniscus_main_000015_t1	13565	.	T	C	0.506112	0/0	0/1	0/0	0/0
hyloniscus_main_000015_t1	13610	.	C	T	0.499025	0/0	0/1	0/0	0/0
hyloniscus_main_000015_t1	13736	.	T	C	0.518987	0/0	0/1	0/0	0/0
hyloniscus_main_000015_t1	14072	.	TAAAAAAACCAAT	TAAAAAAAACCAAT	0.44164	0/0	0/1	0/0	0/0
hyloniscus_main_000015_t1	14100	.	GAAAAAATG	GAAAAAAATG	0.456954	0/0	0/1	0/0	0/0
hyloniscus_main_000015_t1	14269	.	CTTTTTTCA	CTTTTTTTCA	0.42623	0/0	0/1	0/0	0/0
hyloniscus_main_000015_t1	14290	.	CATA	CTTTA	0.314815	0/0	0/1	0/0	0/0
hyloniscus_main_000015_t1	14295	.	AA	AC	0.358491	0/0	0/1	0/0	0/0
hyloniscus_main_000015_t1	14303	.	T	C	0.5	0/0	0/1	0/0	0/0
hyloniscus_main_000015_t1	14315	.	AA	AG	0.36	0/0	0/1	0/0	0/0
hyloniscus_main_000015_t1	14379	.	TACG	CACA	0.363636	0/0	0/1	0/0	0/0
hyloniscus_main_000015_t1	14391	.	C	T	0.32	0/0	0/1	0/0	0/0
hyloniscus_main_000015_t1	14398	.	G	A	0.311688	0/0	0/1	0/0	0/0
hyloniscus_main_000015_t1	14410	.	T	C	0.27027	0/0	0/1	0/0	0/0
hyloniscus_main_000015_t1	14442	.	ATTC	AAA	0.302632	0/0	0/1	0/0	0/0
hyloniscus_main_000015_t1	14456	.	A	C	0.418182	0/0	0/1	0/0	0/0
hyloniscus_main_000015_t1	14489	.	G	T	0.454545	0/0	0/1	0/0	0/0
hyloniscus_main_000015_t1	14508	.	TG	AT	0.5	0/0	0/1	0/0	0/0
hyloniscus_main_000015_t1	14518	.	A	G	0.139706	0/0	0/1	0/0	0/0
hyloniscus_main_000015_t1	14521	.	AA	GG,GA	0.124601,0.166134	0/2	0/2	0/1	1/2
hyloniscus_main_000015_t1	14523	.	GGTTTA	GATTTT	0.430657	0/0	0/1	0/0	0/0
hyloniscus_main_000015_t1	14534	.	AA	AG	0.176471	0/0	0/1	0/1	0/1
hyloniscus_main_000015_t1	14544	.	A	G	0.168044	0/0	0/1	0/1	0/1
hyloniscus_main_000015_t1	15400	.	C	A	0.272727	0/0	0/1	0/0	0/0
hyloniscus_main_000033_t1	8583	.	A	G	0.524064	1/1	0/1	0/0	0/1
hyloniscus_main_000033_t1	9123	.	G	A	0.382609	0/0	0/1	0/0	0/1
hyloniscus_main_000033_t1	9156	.	A	G	0.427273	0/0	0/1	0/0	0/1
hyloniscus_main_000033_t1	9211	.	G	A	0.384892	0/0	0/1	0/0	0/1
hyloniscus_main_000033_t1	9500	.	C	A	0.383065	0/0	0/1	0/0	0/1
hyloniscus_main_000033_t1	9521	.	T	C	0.386454	0/0	0/1	0/0	0/1
hyloniscus_main_000033_t1	9539	.	A	G	0.342105	0/0	0/1	0/0	0/1
hyloniscus_main_000033_t1	9553	.	ACGTG	ATGTA	0.289855	0/0	0/1	0/0	0/1
hyloniscus_main_000033_t1	9575	.	GACC	AACT	0.308594	0/0	0/1	0/0	0/1
hyloniscus_main_000033_t1	9590	.	C	T	0.30531	0/0	0/1	0/0	0/1
hyloniscus_main_000033_t1	9759	.	A	G	0.525773	1/1	0/1	0/0	0/1
hyloniscus_main_000033_t1	10106	.	A	T	0.443946	1/1	0/1	0/0	0/1
hyloniscus_main_000033_t1	10233	.	A	G	0.46281	1/1	0/1	0/0	0/1
hyloniscus_main_000033_t1	10334	.	G	A	0.372294	0/0	0/1	0/0	0/1
hyloniscus_main_000033_t1	10691	.	C	T	0.377246	0/0	0/1	0/0	0/1
hyloniscus_main_000033_t1	10952	.	G	A	0.472222	0/0	0/1	0/0	0/1
hyloniscus_main_000033_t1	11096	.	T	G	0.530303	1/1	0/1	0/0	0/1
hyloniscus_main_000036_t1	1949	.	T	A	0.519608	0/1	0/1	0/0	0/0
hyloniscus_main_000036_t1	2134	.	C	T	0.514905	0/1	0/1	0/0	0/0
hyloniscus_main_000036_t1	2212	.	A	G	0.550964	0/1	0/1	0/0	0/0
hyloniscus_main_000036_t1	2371	.	AT	AA	0.42449	0/1	0/1	0/0	0/0
hyloniscus_main_000036_t1	2477	.	A	G	0.314917	0/1	0/1	0/0	0/1
hyloniscus_main_000036_t1	2617	.	TAAAGAAGAAGT	TGAAGAAGT	0.367647	0/1	0/1	0/0	0/0
hyloniscus_main_000036_t1	2648	.	GAGC	AAGA	0.368421	0/1	0/1	0/0	0/0
hyloniscus_main_000040_t1	583	.	A	G	0.54386	0/0	0/1	0/0	0/0
hyloniscus_main_000040_t1	11687	.	TAGAAGG	TGGAGA	0.222798	0/1	0/1	0/1	0/0
hyloniscus_main_000040_t1	11703	.	A	G	0.219626	0/0	0/1	0/0	0/1
hyloniscus_main_000040_t1	11744	.	CTTTAAA	CTTTAGA	0.233766	0/1	0/1	0/1	0/1
hyloniscus_main_000040_t1	11758	.	C	T	0.275449	0/0	0/1	0/0	0/0
hyloniscus_main_000040_t1	11762	.	GTT	GCT	0.358974	0/1	0/1	0/1	0/1
hyloniscus_main_000040_t1	11797	.	T	A	0.417544	0/0	0/1	0/0	0/0
hyloniscus_main_000040_t1	11805	.	GTTTGGACTCCTAA	GTTTAGACTCCTAA,ATTTAAACTTCTAT	0.115772,0.134228	0/1	0/2	0/1	0/1
hyloniscus_main_000040_t1	11831	.	A	G	0.371053	0/1	0/1	0/1	0/1
hyloniscus_main_000040_t1	11838	.	ATTAG	ATAA	0.274691	0/0	0/1	0/0	0/1
hyloniscus_main_000040_t1	11853	.	G	A	0.179207	0/1	0/1	0/1	0/1
hyloniscus_main_000040_t1	11881	.	T	G	0.212766	0/0	0/1	0/0	0/1
hyloniscus_main_000040_t1	11888	.	A	C	0.169118	0/1	0/1	0/0	0/1
hyloniscus_main_000040_t1	12011	.	C	T	0.488479	0/1	0/1	0/1	0/1
hyloniscus_main_000040_t1	12060	.	AATCC	AATTC	0.473988	0/1	0/1	0/1	0/1
hyloniscus_main_000040_t1	12103	.	GTTG	ATTA	0.285714	0/1	0/1	0/1	0/1
hyloniscus_main_000040_t1	12129	.	A	G	0.2	0/1	0/1	0/1	0/1
hyloniscus_main_000040_t1	12146	.	ACCAA	GCTAA	0.229885	0/1	0/1	0/1	0/0
hyloniscus_main_000040_t1	12155	.	T	C	0.194915	0/1	0/1	0/1	0/1
hyloniscus_main_000047_t1	5273	.	G	A	0.645161	0/0	0/1	0/0	0/0
hyloniscus_main_000047_t1	5294	.	A	T	0.654321	0/1	0/1	0/0	0/1
hyloniscus_main_000047_t1	5360	.	C	T	0.607843	0/1	0/1	0/0	0/1
hyloniscus_main_000047_t1	6404	.	A	T	0.506024	0/1	0/1	0/0	0/1
hyloniscus_main_000047_t1	6983	.	C	T	0.47619	0/0	0/1	0/0	0/0
hyloniscus_main_000047_t1	7040	.	A	G	0.6	0/0	0/1	0/0	0/0
hyloniscus_main_000047_t1	7115	.	A	G	0.53125	0/0	0/1	0/0	0/0
hyloniscus_main_000047_t1	7177	.	G	C	0.434783	0/0	0/1	0/0	0/0
hyloniscus_main_000047_t1	7190	.	C	T	0.518519	0/0	0/1	0/0	0/0
hyloniscus_main_000047_t1	7259	.	C	A,T	0.428571,0.575	0/1	0/2	0/0	0/1
hyloniscus_main_000047_t1	7280	.	A	T	0.567568	0/0	0/1	0/0	0/0
hyloniscus_main_000047_t1	7379	.	TATA	CATT	0.475904	0/1	0/1	0/0	0/1
hyloniscus_main_000047_t1	7493	.	C	T	0.5	0/0	0/1	0/0	0/0
hyloniscus_main_000047_t1	7499	.	TACG	CACT	0.525	0/0	0/1	0/0	0/0
hyloniscus_main_000047_t1	7511	.	TGCA	CGCT	0.475	0/0	0/1	0/0	0/0
hyloniscus_main_000047_t1	7544	.	C	T	0.483333	0/0	0/1	0/0	0/0
hyloniscus_main_000047_t1	7622	.	A	T	0.492537	0/0	0/1	0/0	0/0
hyloniscus_main_000047_t1	7673	.	A	T	0.513158	0/0	0/1	0/0	0/0
hyloniscus_main_000047_t1	7811	.	T	A	0.568627	0/0	0/1	0/0	0/0
hyloniscus_main_000047_t1	7835	.	G	A	0.535714	0/0	0/1	0/0	0/0
hyloniscus_main_000047_t1	7889	.	G	A	0.515152	0/0	0/1	0/0	0/0
hyloniscus_main_000047_t1	7901	.	G	A	0.507692	0/0	0/1	0/0	0/0
hyloniscus_main_000047_t1	7910	.	A	C	0.458333	0/0	0/1	0/0	0/0
hyloniscus_main_000047_t1	7930	.	AAGAT	GGGAA	0.403509	0/0	0/1	0/0	0/0
hyloniscus_main_000047_t1	7961	.	A	G	0.44186	0/0	0/1	0/0	0/0
hyloniscus_main_000047_t1	8030	.	C	T	0.473684	0/0	0/1	0/0	0/0
hyloniscus_main_000047_t1	8132	.	C	T	0.705882	0/0	0/1	0/0	0/0
hyloniscus_main_000047_t1	9681	.	A	G	0.302521	0/1	0/1	0/0	0/1
hyloniscus_main_000068_t1	2579	.	G	A	0.35	0/0	0/1	0/0	0/0
hyloniscus_main_000068_t1	2587	.	A	G	0.432432	0/0	0/1	0/0	0/0
hyloniscus_main_000068_t1	2720	.	T	C	0.511111	0/0	0/1	0/0	0/0
hyloniscus_main_000068_t1	2978	.	A	G	0.339623	0/0	0/1	0/0	0/0
hyloniscus_main_000068_t1	3051	.	G	T	0.45	0/0	0/1	0/0	0/0
hyloniscus_main_000068_t1	3926	.	A	G	0.470588	0/0	0/1	0/0	0/0
hyloniscus_main_000068_t1	4012	.	G	A	0.611111	0/0	0/1	0/0	0/0
hyloniscus_main_000068_t1	4036	.	A	G	0.673077	0/0	0/1	0/0	0/0
hyloniscus_main_000068_t1	4186	.	G	A	0.666667	0/0	0/1	0/0	0/0
hyloniscus_main_000068_t1	4195	.	AG	CC	0.6	0/0	0/1	0/0	0/0
hyloniscus_main_000068_t1	4213	.	T	A	0.684211	0/0	0/1	0/0	0/0
hyloniscus_main_000068_t1	4241	.	T	C	0.677419	0/0	0/1	0/0	0/0
hyloniscus_main_000068_t1	4248	.	C	A	0.65625	0/0	0/1	0/0	0/0
hyloniscus_main_000068_t1	4287	.	T	A	0.571429	0/0	0/1	0/0	0/0
hyloniscus_main_000085_t1	3620	.	G	A	0.540984	0/0	0/1	0/0	0/0
hyloniscus_main_000085_t1	3797	.	T	G	0.488764	0/1	0/1	0/1	0/0
hyloniscus_main_000085_t1	10356	.	C	T	0.297561	1/1	0/1	0/1	0/1
hyloniscus_main_000085_t1	10378	.	G	A	0.408046	1/1	0/1	0/1	0/1
hyloniscus_main_000085_t1	10406	.	AGC	AGG	0.371981	1/1	0/1	0/1	0/1
hyloniscus_main_000085_t1	10444	.	A	G	0.520796	0/0	0/1	0/1	0/0
hyloniscus_main_000085_t1	10490	.	A	T	0.445269	0/0	0/1	0/1	0/0
hyloniscus_main_000085_t1	10510	.	C	G	0.452579	0/0	0/1	0/1	0/0
hyloniscus_main_000085_t1	10554	.	TAAAAAAAAAATATTAATATTTC	TAAAAAAAAAAAAAATTAATATTTC,TAACAAAAAAAAAATATTAATATTTC	0.275938,0.379747	0/0	0/1	0/1	0/2
hyloniscus_main_000085_t1	10588	.	C	T	0.423895	0/0	0/1	0/1	0/1
hyloniscus_main_000085_t1	10842	.	TATTATTTGATAGTAGTACGTAGA	TA	0.327434	0/0	0/1	0/1	0/0
hyloniscus_main_000085_t1	10906	.	C	T	0.457831	0/0	0/1	0/1	0/0
hyloniscus_main_000085_t1	11005	.	ATTTTTTTTTGAA	ATTTTTTTTAAGAA,ATTTTTTTTTTGAA	0.284281,0.160535	0/0	0/1	0/1	0/2
hyloniscus_main_000094_t1	9940	.	G	A	0.585366	1/1	0/1	0/0	0/1
hyloniscus_main_000094_t1	10039	.	GACACACAT	GACACACACACACACACAT	0.463768	1/1	0/1	0/0	0/1
hyloniscus_main_000094_t1	10130	.	G	C	0.51	1/1	0/1	0/0	0/1
hyloniscus_main_000097_t1	8273	.	T	A	0.341463	0/0	0/1	0/0	0/1
hyloniscus_main_000125_t1	9125	.	A	G	0.435897	0/1	0/1	0/0	0/0
hyloniscus_main_000125_t1	9130	.	G	A	0.4	0/0	0/1	0/0	0/0
hyloniscus_main_000150_t1	7868	.	G	A	0.446281	0/1	0/1	0/1	0/1
hyloniscus_main_000150_t1	7933	.	G	A	0.415094	0/0	0/1	0/0	0/1
hyloniscus_main_000150_t1	7935	.	GAC	TAT	0.25641	0/0	0/1	0/0	0/1
hyloniscus_main_000150_t1	7943	.	CGAAG	TGAAA	0.185841	0/0	0/1	0/0	0/1
hyloniscus_main_000150_t1	7948	.	CAATTCCCCTTCATTAA	CAATCCCCCTTTAATTA,CAATCCCCTTTTATTAA	0.502415,0.333333	0/2	0/1	0/1	0/0
hyloniscus_main_000150_t1	7968	.	GCTG	ACTT,GTTT	0.416031,0.380952	0/2	0/1	0/1	0/0
hyloniscus_main_000150_t1	7977	.	TTCT	TTAT,TCCT	0.507937,0.47619	0/2	0/1	0/1	0/1
hyloniscus_main_000150_t1	8029	.	T	C	0.153846	0/1	0/1	0/1	0/1
hyloniscus_main_000157_t1	6928	.	CAAAAAAGAAAAGGGAAAC	CAAAAAAAGAAAAGGGAAAC	0.110904	0/1	0/1	0/1	0/1
hyloniscus_main_000173_t1	8187	.	TTG	TTA	0.322314	.	0/1	0/1	0/1
hyloniscus_main_000173_t1	8281	.	A	G	0.417607	.	0/1	0/1	0/1
hyloniscus_main_000181_t1	6459	.	C	T	0.521277	1/1	0/1	0/0	0/1
hyloniscus_main_000216_t1	7039	.	ATTTT	ATTG	0.208791	1/1	0/1	0/0	0/0
hyloniscus_main_000216_t1	7058	.	GAAAAG	GAAAC	0.238938	1/1	0/1	0/0	0/0
hyloniscus_main_000216_t1	7091	.	TTTTAAA	TTATTTAAA	0.317568	1/1	0/1	0/0	0/0
hyloniscus_main_000216_t1	7129	.	TTATTTTTTTGGA	TATATATATTTTTTGGA	0.522472	1/1	0/1	0/0	0/0
hyloniscus_main_000216_t1	7169	.	GAC	TAA	0.516746	1/1	0/1	0/0	0/0
hyloniscus_main_000239_t1	1103	.	T	C	0.565217	0/0	0/1	0/0	0/0
hyloniscus_main_000239_t1	1133	.	G	A	0.5	0/0	0/1	0/0	0/0
hyloniscus_main_000239_t1	1184	.	C	T	0.37931	0/0	0/1	0/0	0/0
hyloniscus_main_000239_t1	2024	.	A	G	0.56	0/0	0/1	0/0	0/0
hyloniscus_main_000239_t1	2036	.	A	T	0.551724	0/0	0/1	0/0	0/0
hyloniscus_main_000239_t1	2060	.	A	C	0.535714	0/0	0/1	0/0	0/0
hyloniscus_main_000239_t1	2132	.	C	A	0.375	0/0	0/1	0/0	0/0
hyloniscus_main_000239_t1	2288	.	G	A	0.304348	0/0	0/1	0/0	.
hyloniscus_main_000239_t1	2990	.	A	C	0.55	.	0/1	0/0	0/0
hyloniscus_main_000239_t1	3869	.	T	C	0.466667	.	0/1	0/0	.
hyloniscus_main_000239_t1	3884	.	G	T	0.46875	.	0/1	0/0	.
hyloniscus_main_000239_t1	3941	.	T	C	0.377778	.	0/1	0/0	.
hyloniscus_main_000239_t1	3947	.	C	T	0.4	.	0/1	0/0	.
hyloniscus_main_000239_t1	3998	.	C	T	0.342857	.	0/1	0/0	0/0
hyloniscus_main_000239_t1	4049	.	T	A	0.388889	.	0/1	0/0	0/1
hyloniscus_main_000239_t1	4073	.	T	A	0.411765	.	0/1	0/0	1/1
hyloniscus_main_000239_t1	4083	.	G	T	0.414634	.	0/1	0/0	1/1
hyloniscus_main_000239_t1	4100	.	G	C	0.414634	.	0/1	0/0	1/1
hyloniscus_main_000239_t1	4166	.	C	T	0.359375	0/0	0/1	0/0	0/1
hyloniscus_main_000239_t1	4222	.	T	A	0.448276	1/1	0/1	0/0	1/1
hyloniscus_main_000239_t1	4517	.	A	T	0.438596	1/1	0/1	0/0	.
hyloniscus_main_000239_t1	4568	.	T	G	0.509434	1/1	0/1	0/0	.
hyloniscus_main_000239_t1	4595	.	C	A	0.44898	1/1	0/1	0/0	0/0
hyloniscus_main_000239_t1	4637	.	T	C	0.479167	1/1	0/1	0/0	0/1
hyloniscus_main_000239_t1	4679	.	A	T	0.508197	1/1	0/1	0/0	0/1
hyloniscus_main_000239_t1	4763	.	T	A	0.42623	1/1	0/1	0/0	1/1
hyloniscus_main_000239_t1	4871	.	T	C	0.410256	1/1	0/1	0/0	0/0
hyloniscus_main_000239_t1	5027	.	T	A	0.468085	1/1	0/1	0/0	0/0
hyloniscus_main_000239_t1	5093	.	A	G	0.492958	1/1	0/1	0/0	0/0
hyloniscus_main_000239_t1	5201	.	C	A	0.56	1/1	0/1	0/0	0/1
hyloniscus_main_000239_t1	5291	.	C	T	0.478723	1/1	0/1	0/0	1/1
hyloniscus_main_000239_t1	5349	.	C	T	0.525	1/1	0/1	0/0	1/1
hyloniscus_main_000239_t1	5366	.	A	C	0.520548	1/1	0/1	0/0	1/1
hyloniscus_main_000239_t1	5390	.	T	C	0.438356	1/1	0/1	0/0	1/1
hyloniscus_main_000239_t1	5423	.	C	T	0.554455	1/1	0/1	0/0	1/1
hyloniscus_main_000239_t1	5471	.	G	A	0.561905	0/0	0/1	0/0	.
hyloniscus_main_000239_t1	5588	.	G	T	0.482014	0/0	0/1	0/0	0/0
hyloniscus_main_000239_t1	5624	.	G	A	0.494118	1/1	0/1	0/0	0/0
hyloniscus_main_000239_t1	5690	.	G	A	0.525424	1/1	0/1	0/0	0/0
hyloniscus_main_000239_t1	5705	.	G	A	0.479339	1/1	0/1	0/0	0/1
hyloniscus_main_000239_t1	5720	.	GCTA	ACTG	0.540816	1/1	0/1	0/0	0/1
hyloniscus_main_000239_t1	5741	.	T	C	0.573913	1/1	0/1	0/0	0/1
hyloniscus_main_000239_t1	5781	.	C	T	0.553571	1/1	0/1	0/0	0/1
hyloniscus_main_000239_t1	5807	.	G	A	0.608696	0/0	0/1	0/0	0/0
hyloniscus_main_000239_t1	5990	.	A	G	0.473118	.	0/1	0/0	0/1
hyloniscus_main_000239_t1	6185	.	A	T	0.546512	0/0	0/1	0/0	.
hyloniscus_main_000239_t1	6206	.	C	T	0.505376	0/0	0/1	0/0	.
hyloniscus_main_000252_t1	7510	.	GAGT	GAGA	0.55	0/1	0/1	0/1	0/1
hyloniscus_main_000252_t1	7536	.	T	A	0.433824	0/1	0/1	0/1	0/1
hyloniscus_main_000252_t1	7571	.	T	C	0.154589	0/1	0/1	0/1	0/1
hyloniscus_main_000252_t1	7593	.	ATTT	ATTC	0.150602	0/1	0/1	0/1	0/0
hyloniscus_main_000252_t1	7598	.	A	G	0.329897	0/1	0/1	0/1	0/1
hyloniscus_main_000252_t1	7607	.	A	G	0.151899	0/1	0/1	0/1	0/0
hyloniscus_main_000252_t1	7612	.	TTTCT	TTTCC	0.174825	0/1	0/1	0/1	0/1
hyloniscus_main_000252_t1	7633	.	TCG	TCA	0.413462	0/1	0/1	0/1	0/1
hyloniscus_main_000252_t1	7641	.	TTGT	TTGG	0.410256	0/1	0/1	0/1	0/1
hyloniscus_main_000252_t1	7767	.	G	A	0.4	0/0	0/1	0/0	0/0
hyloniscus_main_000252_t1	7778	.	CC	CT	0.5	0/1	0/1	0/1	0/1
hyloniscus_main_000252_t1	7799	.	TTA	TTG	0.210744	0/1	0/1	0/1	0/1
hyloniscus_main_000252_t1	7826	.	AGTTA	AGTTG	0.198113	0/1	0/1	0/1	0/1
hyloniscus_main_000252_t1	7837	.	GTT	ATT	0.149837	0/1	0/1	0/1	0/1
hyloniscus_main_000257_t1	749	.	G	A	0.471751	0/0	0/1	0/1	0/1
hyloniscus_main_000257_t1	836	.	AAGAGATA	AAGAGATAGAGATA	0.477848	0/0	0/1	0/1	0/1
hyloniscus_main_000257_t1	2843	.	A	T	0.625	0/1	0/1	0/0	0/0
hyloniscus_main_000257_t1	4988	.	A	G	0.414449	0/1	0/1	0/0	0/0
hyloniscus_main_000259_t1	5423	.	T	C	0.566667	1/1	0/1	0/0	0/1
hyloniscus_main_000259_t1	5806	.	TAACT	CAATC,TAATC	0.433333,0.2	1/1	0/1	0/0	1/2
hyloniscus_main_000259_t1	5821	.	A	G	0.333333	1/1	0/1	0/0	1/1
hyloniscus_main_000259_t1	5912	.	G	T	0.645161	1/1	0/1	0/0	0/1
hyloniscus_main_000259_t1	6208	.	A	C	0.55	1/1	0/1	0/0	1/1
hyloniscus_main_000259_t1	6277	.	T	A	0.681818	1/1	0/1	0/0	1/1
hyloniscus_main_000259_t1	6298	.	C	A	0.6	1/1	0/1	0/0	1/1
hyloniscus_main_000259_t1	6328	.	CTGTGAGAGA	CTGGGAGA	0.64	1/1	0/1	0/0	1/1
hyloniscus_main_000259_t1	6358	.	TGCG	AGCA	0.655172	1/1	0/1	0/0	1/1
hyloniscus_main_000259_t1	6373	.	T	A	0.566667	1/1	0/1	0/0	1/1
hyloniscus_main_000259_t1	6385	.	ACA	ACTCA	0.533333	1/1	0/1	0/0	1/1
hyloniscus_main_000259_t1	6397	.	G	A	0.576923	1/1	0/1	0/0	1/1
hyloniscus_main_000259_t1	6501	.	A	T	0.47619	1/1	0/1	0/0	1/1
hyloniscus_main_000259_t1	6516	.	G	A	0.428571	1/1	0/1	0/0	1/1
hyloniscus_main_000259_t1	6578	.	ACACGC	GCACAA	0.585366	1/1	0/1	0/0	1/1
hyloniscus_main_000259_t1	6598	.	A	G	0.609756	1/1	0/1	0/0	1/1
hyloniscus_main_000259_t1	6603	.	T	G	0.564103	1/1	0/1	0/0	1/1
hyloniscus_main_000259_t1	6688	.	GAAAAAAAATCAATT	GAAAAAATTTTTT	0.384615	1/1	0/1	0/0	1/1
hyloniscus_main_000263_t1	1288	.	T	C	0.518072	0/1	0/1	0/0	0/1
hyloniscus_main_000263_t1	3046	.	G	A	0.616071	0/1	0/1	0/0	0/1
hyloniscus_main_000263_t1	3061	.	GAAAG	AAAAA	0.54065	0/1	0/1	0/0	0/1
hyloniscus_main_000263_t1	3262	.	G	A	0.564815	0/1	0/1	0/0	0/1
hyloniscus_main_000263_t1	3338	.	A	T	0.685185	0/1	0/1	0/0	0/1
hyloniscus_main_000263_t1	3371	.	C	T	0.498069	0/1	0/1	0/0	0/1
hyloniscus_main_000263_t1	3382	.	G	A	0.526104	0/1	0/1	0/0	0/1
hyloniscus_main_000263_t1	3391	.	T	G	0.53937	0/1	0/1	0/0	0/1
hyloniscus_main_000263_t1	3514	.	TAAA	TAAG,CAAG	0.526515,0.4375	0/1	0/1	0/0	0/2
hyloniscus_main_000263_t1	3542	.	T	C	0.522936	0/1	0/1	0/0	0/1
hyloniscus_main_000263_t1	3579	.	CT	AT,AG	0.522293,0.458333	0/1	0/1	0/0	1/2
hyloniscus_main_000263_t1	3613	.	CTTGCAAGC	TTTGGAAGA	0.544643	0/1	0/1	0/0	0/1
hyloniscus_main_000263_t1	3647	.	G	A	0.484127	0/1	0/1	0/0	0/1
hyloniscus_main_000263_t1	3778	.	A	G	0.233333	0/1	0/1	0/0	0/0
hyloniscus_main_000263_t1	4137	.	T	C	0.204819	0/1	0/1	0/0	0/1
hyloniscus_main_000263_t1	4146	.	A	G	0.191489	0/1	0/1	0/0	0/0
hyloniscus_main_000263_t1	4153	.	GCGAGAA	ACGGGAA,GCGGGAG	0.194656,0.442857	0/1	0/1	0/0	0/2
hyloniscus_main_000263_t1	4174	.	A	G	0.45478	0/1	0/1	0/0	0/0
hyloniscus_main_000263_t1	4219	.	GAAAAGC	GAAGATT,AAAGAGC	0.371546,0.493827	0/1	0/1	0/0	0/2
hyloniscus_main_000263_t1	4250	.	A	T	0.478214	0/1	0/1	0/0	0/0
hyloniscus_main_000263_t1	4255	.	G	A	0.498243	0/1	0/1	0/0	0/1
hyloniscus_main_000263_t1	4296	.	AG	GA	0.39881	0/1	0/1	0/0	0/0
hyloniscus_main_000263_t1	4459	.	CCTA	TCTT	0.528986	0/1	0/1	0/0	0/1
hyloniscus_main_000263_t1	4471	.	G	A	0.404075	0/1	0/1	0/0	0/1
hyloniscus_main_000263_t1	4516	.	T	C	0.457286	0/1	0/1	0/0	0/1
hyloniscus_main_000263_t1	4546	.	GCAC	TCAT	0.468037	0/1	0/1	0/0	0/0
hyloniscus_main_000263_t1	4554	.	GA	AA,AG	0.397219,0.538095	0/1	0/1	0/0	0/2
hyloniscus_main_000263_t1	4595	.	G	A	0.346505	0/1	0/1	0/0	0/0
hyloniscus_main_000263_t1	4600	.	G	A	0.413712	0/1	0/1	0/0	0/1
hyloniscus_main_000263_t1	5812	.	G	A	0.402778	0/1	0/1	0/0	0/1
hyloniscus_main_000263_t1	5884	.	A	G	0.361905	0/1	0/1	0/0	0/1
hyloniscus_main_000263_t1	5917	.	C	T	0.456113	0/1	0/1	0/1	0/1
hyloniscus_main_000263_t1	5953	.	C	A	0.54251	0/1	0/1	0/1	0/1
hyloniscus_main_000263_t1	5968	.	A	T	0.568116	0/1	0/1	0/1	0/0
hyloniscus_main_000263_t1	5978	.	C	T	0.489583	0/1	0/1	0/0	0/1
hyloniscus_main_000269_t1	3979	.	C	T	0.460922	0/0	0/1	0/1	0/1
hyloniscus_main_000290_t1	4866	.	C	G	0.184343	0/1	0/1	0/0	0/1
hyloniscus_main_000291_t1	2440	.	GACAT	CACGT	0.652174	0/0	0/1	0/0	0/0
hyloniscus_main_000291_t1	2452	.	T	C	0.758621	0/0	0/1	0/0	0/0
hyloniscus_main_000291_t1	2459	.	A	C	0.689655	0/0	0/1	0/0	0/0
hyloniscus_main_000291_t1	2482	.	CTCC	TTCT	0.62963	0/0	0/1	0/0	0/0
hyloniscus_main_000318_t1	5531	.	A	G	0.453376	0/1	0/1	0/1	0/1
hyloniscus_main_000318_t1	6213	.	A	G	0.492537	0/1	0/1	0/0	0/0
hyloniscus_main_000320_t1	4607	.	G	A	0.478723	0/1	0/1	0/1	0/1
hyloniscus_main_000320_t1	4633	.	A	G	0.506122	0/1	0/1	0/1	0/1
hyloniscus_main_000320_t1	4892	.	T	G	0.429348	0/1	0/1	0/1	0/1
hyloniscus_main_000320_t1	5609	.	T	G	0.477459	0/1	0/1	0/1	0/1
hyloniscus_main_000320_t1	5687	.	G	A	0.432099	0/1	0/1	0/1	0/1
hyloniscus_main_000320_t1	5729	.	C	T	0.442359	0/1	0/1	0/1	0/1
hyloniscus_main_000327_t1	4098	.	A	T	0.24	0/0	0/1	0/0	0/0
hyloniscus_main_000327_t1	4113	.	CAAACAACAAT	CAAACAACAGT	0.25	0/0	0/1	0/0	0/1
hyloniscus_main_000327_t1	4137	.	C	T	0.392857	0/0	0/1	0/0	0/1
hyloniscus_main_000331_t1	6512	.	T	A	0.342857	0/0	0/1	0/1	0/0
hyloniscus_main_000331_t1	6521	.	G	A	0.428105	0/1	0/1	0/1	0/1
hyloniscus_main_000331_t1	6552	.	AA	AG	0.576782	0/0	0/1	0/1	0/1
hyloniscus_main_000331_t1	6581	.	CGTGCGA	CGTACGA	0.744314	1/1	0/1	0/1	0/1
hyloniscus_main_000331_t1	6597	.	ATTAGGAA	ATTGGGAA	0.161677	0/0	0/1	0/1	0/0
hyloniscus_main_000331_t1	6795	.	T	A	0.251407	0/0	0/1	0/1	0/0
hyloniscus_main_000331_t1	6796	.	A	G	0.246521	0/0	0/1	0/0	0/0
hyloniscus_main_000337_t1	4568	.	G	A	0.47619	0/0	0/1	0/0	0/0
hyloniscus_main_000345_t1	5547	.	T	C	0.35	0/0	0/1	0/0	0/1
hyloniscus_main_000348_t1	3763	.	TGAGG	TG	0.589812	0/0	0/1	0/1	0/1
hyloniscus_main_000348_t1	4177	.	TT	AA,AT	0.376623,0.2	1/2	0/1	0/1	0/1
hyloniscus_main_000348_t1	4216	.	G	A	0.586747	0/0	0/1	0/1	0/1
hyloniscus_main_000348_t1	4299	.	C	A	0.575448	0/0	0/1	0/1	0/1
hyloniscus_main_000361_t1	5785	.	G	A	0.166667	0/1	0/1	0/0	0/1
hyloniscus_main_000361_t1	5827	.	G	A	0.61674	0/1	0/1	0/1	0/1
hyloniscus_main_000361_t1	7148	.	AAC	AAT	0.184211	0/1	0/1	0/0	0/1
hyloniscus_main_000361_t1	7157	.	ATTGATTTTTGCTAATTTG	ATTTATTATTGCTATTTTA,ATTGATTTTTTCAAATTTG	0.164179,0.0967742	0/1	0/2	0/0	0/1
hyloniscus_main_000376_t1	1715	.	C	A	0.464789	0/1	0/1	0/1	1/1
hyloniscus_main_000376_t1	1721	.	T	C	0.465753	0/1	0/1	0/1	1/1
hyloniscus_main_000376_t1	2052	.	AT	AG	0.487395	0/1	0/1	0/1	0/0
hyloniscus_main_000380_t1	3919	.	C	A	0.13587	0/0	0/1	0/0	0/0
hyloniscus_main_000380_t1	3994	.	A	G	0.558719	0/0	0/1	0/0	0/1
hyloniscus_main_000380_t1	4144	.	A	T	0.245902	0/0	0/1	0/0	0/1
hyloniscus_main_000380_t1	4183	.	GGAT	AGAC	0.335484	0/0	0/1	0/0	0/1
hyloniscus_main_000380_t1	4636	.	C	A	0.619048	0/0	0/1	0/0	0/1
hyloniscus_main_000380_t1	4690	.	T	C	0.438053	0/0	0/1	0/0	0/1
hyloniscus_main_000380_t1	4793	.	T	C	0.5	0/0	0/1	0/0	0/0
hyloniscus_main_000380_t1	5325	.	A	C	0.15942	0/0	0/1	0/0	0/0
hyloniscus_main_000380_t1	5334	.	TAATG	TAAATG	0.225	0/0	0/1	0/0	0/0
hyloniscus_main_000380_t1	5356	.	G	C	0.308943	0/0	0/1	0/0	0/0
hyloniscus_main_000380_t1	5368	.	ATAGC	ATGTATG	0.299213	0/0	0/1	0/0	0/0
hyloniscus_main_000380_t1	5388	.	A	G	0.304688	0/0	0/1	0/0	0/0
hyloniscus_main_000395_t1	3128	.	A	G	0.440341	1/1	0/1	0/0	0/1
hyloniscus_main_000395_t1	3193	.	C	G	0.572519	.	0/1	1/1	0/1
hyloniscus_main_000395_t1	3218	.	T	C	0.487179	.	0/1	1/1	0/1
hyloniscus_main_000402_t1	6318	.	T	C,G	0.222222,0.170213	0/0	0/2	0/0	0/1
hyloniscus_main_000402_t1	6326	.	A	C	0.454545	0/0	0/1	0/0	0/0
hyloniscus_main_000402_t1	6352	.	A	G	0.157303	0/1	0/1	0/1	0/1
hyloniscus_main_000402_t1	6463	.	G	A	0.55	0/0	0/1	0/0	0/0
hyloniscus_main_000402_t1	6470	.	G	A	0.207407	0/0	0/1	0/0	0/1
hyloniscus_main_000402_t1	6478	.	C	A	0.5	0/0	0/1	0/0	0/0
hyloniscus_main_000402_t1	6504	.	A	G	0.206186	0/0	0/1	0/1	0/0
hyloniscus_main_000402_t1	6523	.	C	G	0.202381	0/0	0/1	0/1	0/0
hyloniscus_main_000402_t1	6524	.	GAAAAAAAGAAGATAT	GAAAAAAAAGAAAATAT,GAAATAAAGAAGATAT	0.166667,0.0920245	0/1	0/2	0/1	0/0
hyloniscus_main_000402_t1	6693	.	GTTGGAAAA	GTTGGAGAA	0.169863	0/1	0/1	0/1	0/1
hyloniscus_main_000402_t1	6802	.	C	T	0.269231	0/1	0/1	0/1	0/1
hyloniscus_main_000402_t1	6815	.	T	G	0.317073	0/0	0/1	0/0	0/0
hyloniscus_main_000402_t1	6903	.	T	A	0.194203	0/1	0/1	0/1	0/1
hyloniscus_main_000402_t1	6930	.	TGGAGTCC	AGATGTCC	0.140845	0/1	0/1	0/1	0/1
hyloniscus_main_000402_t1	6948	.	TTAAC	CCAAC	0.167082	0/1	0/1	0/1	0/1
hyloniscus_main_000402_t1	6984	.	C	A	0.184265	0/1	0/1	0/1	0/1
hyloniscus_main_000402_t1	6988	.	GAAAAAAAAAATTTGC	GAGAAAAAAAAATTTGC,GAAAAAAAAATGC	0.0954774,0.0252708	0/1	0/2	0/1	0/1
hyloniscus_main_000402_t1	7018	.	AAGGTAAT	CAGGGAAA,AAGGTAAA	0.106464,0.0722433	0/0	0/2	0/1	0/1
hyloniscus_main_000449_t1	5234	.	A	T	0.514286	0/0	0/1	0/0	0/0
hyloniscus_main_000449_t1	5300	.	ATACGTGGT	AT	0.47619	0/0	0/1	0/0	0/0
hyloniscus_main_000462_t1	4416	.	A	C	0.695652	0/0	0/1	0/0	0/0
hyloniscus_main_000520_t1	288	.	G	A	0.325581	1/1	0/1	0/1	1/1
hyloniscus_main_000520_t1	300	.	A	C	0.325581	1/1	0/1	0/1	1/1
hyloniscus_main_000520_t1	322	.	T	G	0.365854	1/1	0/1	0/1	1/1
hyloniscus_main_000520_t1	338	.	A	T	0.333333	1/1	0/1	0/1	1/1
hyloniscus_main_000520_t1	354	.	T	C	0.351351	1/1	0/1	0/1	1/1
hyloniscus_main_000520_t1	502	.	T	A	0.617021	0/0	0/1	0/1	0/0
hyloniscus_main_000520_t1	668	.	T	G	0.545455	0/0	0/1	0/1	0/0
hyloniscus_main_000520_t1	686	.	C	T	0.516129	0/0	0/1	0/1	0/0
hyloniscus_main_000520_t1	711	.	A	T	0.371429	0/0	0/1	0/1	0/0
hyloniscus_main_000520_t1	729	.	T	A	0.365854	0/0	0/1	0/1	0/0
hyloniscus_main_000520_t1	751	.	TAGTT	AAGTG	0.432432	0/0	0/1	0/1	0/0
hyloniscus_main_000520_t1	772	.	ATG	CTA	0.560976	0/0	0/1	0/1	0/0
hyloniscus_main_000520_t1	783	.	GA	CG	0.489362	0/0	0/1	0/1	0/0
hyloniscus_main_000520_t1	829	.	TTGA	CTGT	0.37931	1/1	0/1	0/1	1/1
hyloniscus_main_000520_t1	839	.	G	A	0.402985	1/1	0/1	0/1	1/1
hyloniscus_main_000520_t1	875	.	T	C	0.483146	1/1	0/1	0/1	1/1
hyloniscus_main_000520_t1	909	.	A	G	0.494505	1/1	0/1	0/1	1/1
hyloniscus_main_000520_t1	1001	.	G	A	0.46	1/1	0/1	0/1	1/1
hyloniscus_main_000520_t1	1103	.	G	A	0.46281	1/1	0/1	0/1	1/1
hyloniscus_main_000520_t1	1135	.	T	C	0.438503	1/1	0/1	0/1	1/1
hyloniscus_main_000520_t1	1172	.	T	C	0.50289	0/0	0/1	0/1	0/0
hyloniscus_main_000520_t1	1193	.	G	C	0.465409	0/0	0/1	0/1	0/0
hyloniscus_main_000520_t1	1254	.	G	A	0.446429	0/0	0/1	0/1	0/0
hyloniscus_main_000520_t1	1256	.	AGT	TGC	0.512987	1/1	0/1	0/1	1/1
hyloniscus_main_000520_t1	1272	.	A	G	0.52795	1/1	0/1	0/1	1/1
hyloniscus_main_000520_t1	1409	.	A	G	0.571429	0/0	0/1	0/1	0/0
hyloniscus_main_000520_t1	1565	.	G	T	0.447368	1/1	0/1	0/1	1/1
hyloniscus_main_000520_t1	1573	.	TTAA	ATAC	0.454545	1/1	0/1	0/1	1/1
hyloniscus_main_000520_t1	1647	.	A	G	0.391304	1/1	0/1	0/1	1/1
hyloniscus_main_000520_t1	1655	.	A	G	0.418605	1/1	0/1	0/1	1/1
hyloniscus_main_000520_t1	2409	.	T	C	0.542857	1/1	0/1	0/1	1/1
hyloniscus_main_000520_t1	2420	.	T	C	0.513514	1/1	0/1	0/1	1/1
hyloniscus_main_000540_t1	5725	.	G	A	0.556054	0/0	0/1	0/0	0/1
hyloniscus_main_000540_t1	5758	.	CTCACTTGGGGTCACTTTGGAT	CTCACTTGGGGT,CTCACTTTGGAT	0.506383,0.467681	0/0	0/1	0/2	0/1
hyloniscus_main_000540_t1	5931	.	T	A	0.511824	0/0	0/1	0/1	0/1
hyloniscus_main_000555_t1	680	.	T	G	0.783333	0/0	0/1	0/1	0/0
hyloniscus_main_000555_t1	1403	.	C	T	0.156863	0/0	0/1	0/0	0/0
hyloniscus_main_000555_t1	1727	.	T	G	0.162162	0/0	0/1	0/0	0/0
hyloniscus_main_000564_t1	5055	.	CAAAAACCT	CAAAAACTT	0.318182	0/0	0/1	0/0	0/0
hyloniscus_main_000568_t1	1683	.	T	A	0.13125	0/0	0/1	0/1	0/0
hyloniscus_main_000568_t1	1747	.	A	G	0.193038	0/1	0/1	0/1	0/1
hyloniscus_main_000568_t1	2114	.	CAAAAAACT	CAAAAAAACT	0.134146	.	0/1	0/0	.
hyloniscus_main_000571_t1	3320	.	ACAAA	GCAAC	0.407407	1/1	0/1	0/0	1/1
hyloniscus_main_000571_t1	3410	.	A	G	0.617391	0/0	0/1	0/0	0/1
hyloniscus_main_000571_t1	3621	.	G	A	0.465649	0/0	0/1	0/0	0/1
hyloniscus_main_000571_t1	4021	.	C	T	0.496454	0/0	0/1	0/0	0/1
hyloniscus_main_000571_t1	4156	.	T	C	0.46281	0/0	0/1	0/0	0/1
hyloniscus_main_000571_t1	4258	.	G	C	0.463277	0/0	0/1	0/0	0/1
hyloniscus_main_000571_t1	4291	.	TCTG	CCTC	0.530864	1/1	0/1	0/0	1/1
hyloniscus_main_000571_t1	4300	.	AAG	GAA,AAA	0.406926,0.838235	2/2	0/1	0/0	1/2
hyloniscus_main_000571_t1	4420	.	G	A	0.476744	1/1	0/1	0/0	1/1
hyloniscus_main_000571_t1	4546	.	G	A	0.398907	1/1	0/1	0/0	1/1
hyloniscus_main_000571_t1	4558	.	G	A	0.303867	0/1	0/1	0/0	1/1
hyloniscus_main_000571_t1	4624	.	A	G	0.528	1/1	0/1	0/0	1/1
hyloniscus_main_000571_t1	4654	.	AAAGC	GAAAA,AAAAA,GAAAC	0.357977,0.365994,0.726592	2/3	0/1	0/0	1/2
hyloniscus_main_000571_t1	4663	.	A	C	0.414097	0/0	0/1	0/0	0/1
hyloniscus_main_000571_t1	4682	.	T	A	0.502762	0/0	0/1	0/0	0/1
hyloniscus_main_000571_t1	4878	.	C	A	0.785714	1/1	0/1	0/0	1/1
hyloniscus_main_000571_t1	4925	.	A	T	0.869565	1/1	0/1	0/0	1/1
hyloniscus_main_000571_t1	4956	.	AATA	AGTA,AAGTA	0.471698,0.85	1/2	0/1	0/0	1/1
hyloniscus_main_000571_t1	4971	.	C	T	0.736842	0/1	0/1	0/0	1/1
hyloniscus_main_000571_t1	4979	.	CTTTGCT	CCTTTTGCT,CTTTT	0.677419,0.333333	2/2	0/1	0/0	1/2
hyloniscus_main_000578_t1	5306	.	T	C	0.692308	0/1	0/1	0/0	1/1
hyloniscus_main_000578_t1	5359	.	G	A	0.6	1/1	0/1	0/0	1/1
hyloniscus_main_000578_t1	5408	.	C	T	0.210526	0/0	0/1	0/0	0/1
hyloniscus_main_000578_t1	5459	.	T	C	0.862745	1/1	0/1	0/0	0/1
hyloniscus_main_000578_t1	5465	.	G	A	0.610169	0/1	0/1	0/0	0/1
hyloniscus_main_000579_t1	958	.	C	T	0.609195	0/0	0/1	0/0	0/1
hyloniscus_main_000583_t1	134	.	TAAAAAAAAAAAAAAATTTAAAATGC	TAAAAAAAATAAAAAATATAAAATGC,TAAAAAAAAAAAAAAAATTTAAAATGC,TAAAAAAAATAAAAAATTTAAAATGC	0.548077,0.187097,0.118483	0/1	0/2	0/2	1/3
hyloniscus_main_000583_t1	957	.	G	A	0.280822	0/1	0/1	0/1	1/1
hyloniscus_main_000583_t1	2778	.	C	T	0.255102	0/1	0/1	0/1	0/1
hyloniscus_main_000583_t1	2798	.	T	A	0.255208	0/1	0/1	0/1	0/1
hyloniscus_main_000583_t1	3251	.	T	C	0.191083	0/1	0/1	0/1	0/1
hyloniscus_main_000583_t1	3378	.	T	C	0.247588	0/1	0/1	0/1	0/1
hyloniscus_main_000583_t1	3419	.	T	C	0.346154	0/1	0/1	0/1	1/1
hyloniscus_main_000583_t1	3461	.	A	G	0.247525	0/1	0/1	0/1	0/1
hyloniscus_main_000583_t1	3484	.	G	C	0.25	0/1	0/1	0/1	0/1
hyloniscus_main_000583_t1	3500	.	T	C	0.218421	0/1	0/1	0/1	0/1
hyloniscus_main_000583_t1	3506	.	AA	AG	0.189744	0/1	0/1	0/1	0/1
hyloniscus_main_000583_t1	3804	.	GAGGAT	CAGACG	0.711207	0/1	0/1	0/1	0/1
hyloniscus_main_000583_t1	3860	.	CAAATTG	TAAACTT	0.764706	0/1	0/1	0/1	0/1
hyloniscus_main_000583_t1	4124	.	GGATGTG	TGACGTC	0.742138	0/1	0/1	0/1	0/1
hyloniscus_main_000583_t1	4169	.	A	G	0.266594	0/1	0/1	0/1	0/1
hyloniscus_main_000583_t1	4184	.	T	C	0.255441	0/1	0/1	0/1	0/1
hyloniscus_main_000583_t1	4206	.	G	T	0.277019	0/1	0/1	0/1	0/1
hyloniscus_main_000583_t1	4214	.	C	T	0.28103	0/1	0/1	0/1	0/1
hyloniscus_main_000583_t1	4244	.	GATCG	AATCA	0.228659	0/1	0/1	0/1	0/1
hyloniscus_main_000583_t1	4261	.	CCA	TCG	0.232384	0/1	0/1	0/1	0/1
hyloniscus_main_000583_t1	4280	.	C	T	0.255618	0/1	0/1	0/1	0/1
hyloniscus_main_000583_t1	4295	.	A	G	0.259045	0/1	0/1	0/1	0/1
hyloniscus_main_000583_t1	4310	.	G	T	0.231275	0/1	0/1	0/1	0/1
hyloniscus_main_000583_t1	4319	.	C	T	0.24375	0/1	0/1	0/1	0/1
hyloniscus_main_000583_t1	4388	.	GGATGATG	GGATGATGATG	0.1423	0/1	0/1	0/1	0/0
hyloniscus_main_000583_t1	4459	.	ATG	ATGAATTTG	0.853583	0/1	0/1	0/1	0/1
hyloniscus_main_000583_t1	4521	.	A	T	0.233471	0/1	0/1	0/1	0/1
hyloniscus_main_000583_t1	4550	.	T	A	0.367788	0/1	0/1	0/1	1/1
hyloniscus_main_000583_t1	4586	.	A	G	0.253032	0/1	0/1	0/1	0/1
hyloniscus_main_000583_t1	4613	.	C	T	0.235602	0/1	0/1	0/1	0/1
hyloniscus_main_000583_t1	4622	.	TTCG	CTCA,CTCG	0.237154,0.351145	0/2	0/1	0/1	1/2
hyloniscus_main_000583_t1	4760	.	AA	TA,TT	0.273157,0.527473	1/2	0/1	0/1	1/2
hyloniscus_main_000583_t1	4773	.	A	T	0.266228	0/1	0/1	0/1	0/1
hyloniscus_main_000583_t1	4812	.	GGT	TGG,TGT	0.658613,0.279279	1/2	0/1	0/1	1/2
hyloniscus_main_000583_t1	4858	.	TTTTA	ATTTT	0.716724	0/1	0/1	0/1	0/1
hyloniscus_main_000583_t1	4876	.	AAACT	AGGTTTTAAATTCTAAGATTGGAACT,ATGTTTTAAATTCTAAGATTGGAACT	0.283465,0.348624	0/1	0/2	0/2	0/1
hyloniscus_main_000583_t1	4902	.	TAT	TAAT	0.606178	0/1	0/1	0/1	0/1
hyloniscus_main_000585_t1	1605	.	C	T	0.384615	0/0	0/1	0/0	0/0
hyloniscus_main_000585_t1	1645	.	C	T	0.454545	0/0	0/1	0/0	0/0
hyloniscus_main_000585_t1	1711	.	G	T	0.448276	0/0	0/1	0/0	0/0
hyloniscus_main_000585_t1	2507	.	A	G	0.35	0/0	0/1	0/0	0/0
hyloniscus_main_000585_t1	2735	.	T	G	0.373984	0/0	0/1	0/0	0/0
hyloniscus_main_000585_t1	3038	.	A	C	0.465347	0/0	0/1	0/0	0/0
hyloniscus_main_000585_t1	3367	.	T	A	0.330189	0/0	0/1	0/0	0/0
hyloniscus_main_000585_t1	3568	.	C	T	0.5	0/0	0/1	0/0	0/0
hyloniscus_main_000585_t1	3743	.	A	C	0.452174	0/0	0/1	0/0	0/0
hyloniscus_main_000585_t1	3969	.	G	A	0.453488	0/0	0/1	0/0	0/1
hyloniscus_main_000585_t1	4009	.	TT	GC	0.407643	0/0	0/1	0/0	1/1
hyloniscus_main_000585_t1	4035	.	G	A	0.43662	0/0	0/1	0/0	1/1
hyloniscus_main_000585_t1	4073	.	A	T	0.465116	0/0	0/1	0/0	1/1
hyloniscus_main_000585_t1	4114	.	TATT	CATA	0.459677	0/0	0/1	0/0	1/1
hyloniscus_main_000585_t1	4129	.	A	T	0.472	0/0	0/1	0/0	1/1
hyloniscus_main_000585_t1	4141	.	TATC	CATT	0.440678	0/0	0/1	0/0	1/1
hyloniscus_main_000585_t1	4152	.	A	C	0.42735	0/0	0/1	0/0	1/1
hyloniscus_main_000585_t1	4256	.	CATT	AATA	0.420765	0/0	0/1	0/0	0/1
hyloniscus_main_000585_t1	4294	.	T	C	0.451087	0/0	0/1	0/0	0/1
hyloniscus_main_000585_t1	4308	.	T	A	0.429268	0/0	0/1	0/0	1/1
hyloniscus_main_000585_t1	4498	.	T	G	0.424855	0/0	0/1	0/0	0/0
hyloniscus_main_000585_t1	4506	.	C	A	0.408964	0/0	0/1	0/0	0/0
hyloniscus_main_000585_t1	4518	.	C	G	0.420485	0/0	0/1	0/0	0/0
hyloniscus_main_000585_t1	4750	.	A	C	0.45491	0/0	0/1	0/0	0/0
hyloniscus_main_000585_t1	4793	.	TAAAAATAC	TAAAATAC	0.418182	0/0	0/1	0/0	0/0
hyloniscus_main_000585_t1	4969	.	T	G	0.596591	0/0	0/1	0/0	1/1
hyloniscus_main_000585_t1	5060	.	T	A	0.423948	0/0	0/1	0/0	0/1
hyloniscus_main_000585_t1	5147	.	CA	TT	0.358491	0/0	0/1	0/0	.
hyloniscus_main_000594_t1	1516	.	G	A	0.460526	0/0	0/1	0/0	0/1
hyloniscus_main_000594_t1	1695	.	CCCT	GCCA	0.589286	0/0	0/1	0/0	0/1
hyloniscus_main_000594_t1	1971	.	G	A	0.485149	0/1	0/1	0/1	1/1
hyloniscus_main_000594_t1	2070	.	T	C	0.486486	0/0	0/1	0/0	0/1
hyloniscus_main_000594_t1	2247	.	T	A	0.431734	0/1	0/1	0/1	0/0
hyloniscus_main_000594_t1	2280	.	TAATT	AAATC	0.578853	0/1	0/1	0/1	1/1
hyloniscus_main_000594_t1	2308	.	GGATC	AAATT	0.396624	0/1	0/1	0/1	1/1
hyloniscus_main_000594_t1	2321	.	GATTA	GA	0.42	0/1	0/1	0/1	1/1
hyloniscus_main_000594_t1	2330	.	G	C	0.474383	0/1	0/1	0/1	1/1
hyloniscus_main_000594_t1	2361	.	A	T	0.528481	0/1	0/1	0/1	1/1
hyloniscus_main_000594_t1	2367	.	TGGTGCTGG	TGGCGGTGC	0.441358	0/1	0/1	0/1	1/1
hyloniscus_main_000594_t1	2425	.	GGT	TCG	0.406688	0/1	0/1	0/1	1/1
hyloniscus_main_000594_t1	2481	.	T	C	0.423544	0/1	0/1	0/1	1/1
hyloniscus_main_000594_t1	2625	.	T	C	0.50437	0/1	0/1	0/1	0/0
hyloniscus_main_000594_t1	2688	.	T	C	0.504222	0/1	0/1	0/1	0/0
hyloniscus_main_000594_t1	2772	.	C	T	0.508246	0/1	0/1	0/1	1/1
hyloniscus_main_000594_t1	2781	.	T	C	0.518409	0/1	0/1	0/1	1/1
hyloniscus_main_000594_t1	2802	.	T	G	0.499522	0/1	0/1	0/1	1/1
hyloniscus_main_000594_t1	2863	.	G	A	0.458763	0/1	0/1	0/1	1/1
hyloniscus_main_000594_t1	3108	.	T	C	0.583942	0/0	0/1	0/0	0/1
hyloniscus_main_000594_t1	3120	.	A	G	0.552	0/0	0/1	0/0	0/1
hyloniscus_main_000594_t1	3324	.	A	G	0.494107	0/1	0/1	0/1	1/1
hyloniscus_main_000594_t1	3468	.	T	C	0.486933	0/1	0/1	0/1	0/0
hyloniscus_main_000594_t1	3505	.	A	G	0.463324	0/1	0/1	0/1	0/0
hyloniscus_main_000594_t1	3531	.	CGAAC	TGAAT	0.455236	0/1	0/1	0/1	0/0
hyloniscus_main_000594_t1	3657	.	C	T	0.507959	0/1	0/1	0/1	1/1
hyloniscus_main_000594_t1	3696	.	ATCT	GTCA	0.465026	0/1	0/1	0/1	0/0
hyloniscus_main_000594_t1	3885	.	T	C	0.529572	0/1	0/1	0/1	1/1
hyloniscus_main_000594_t1	3921	.	G	A	0.530856	0/1	0/1	0/1	1/1
hyloniscus_main_000594_t1	3933	.	A	G	0.53556	0/1	0/1	0/1	1/1
hyloniscus_main_000594_t1	3954	.	T	G	0.523649	0/1	0/1	0/1	1/1
hyloniscus_main_000594_t1	4122	.	G	A	0.482517	0/0	0/1	0/0	0/1
hyloniscus_main_000594_t1	4268	.	A	G	0.553892	0/0	0/1	0/0	0/1
hyloniscus_main_000594_t1	4293	.	C	T	0.496572	0/1	0/1	0/1	0/0
hyloniscus_main_000594_t1	4299	.	A	G	0.499476	0/1	0/1	0/1	0/0
hyloniscus_main_000594_t1	4304	.	G	A	0.499484	0/1	0/1	0/1	0/0
hyloniscus_main_000594_t1	4314	.	T	C	0.515385	0/1	0/1	0/1	0/0
hyloniscus_main_000594_t1	4553	.	C	T	0.556742	0/0	0/1	0/0	0/1
hyloniscus_main_000594_t1	4732	.	T	G	0.583618	0/0	0/1	0/0	0/1
hyloniscus_main_000594_t1	4760	.	C	A	0.52322	0/0	0/1	0/0	0/1
hyloniscus_main_000594_t1	4812	.	T	G	0.51497	0/0	0/1	0/0	0/1
hyloniscus_main_000594_t1	4824	.	A	C	0.498413	0/0	0/1	0/0	0/1
hyloniscus_main_000594_t1	4830	.	CAACATATGAACATATGA	CAACATATGA	0.376744	0/0	0/1	0/0	0/1
hyloniscus_main_000594_t1	4848	.	GCAAT	TCAAA	0.440191	0/0	0/1	0/0	0/1
hyloniscus_main_000594_t1	4863	.	C	A	0.440208	0/1	0/1	0/1	1/1
hyloniscus_main_000594_t1	4869	.	CAAAGAT	CAAGAT	0.502564	0/0	0/1	0/0	0/1
hyloniscus_main_000594_t1	4983	.	TTC	TTT	0.66	0/0	0/1	0/0	0/1
hyloniscus_main_000594_t1	5025	.	T	A	0.606061	0/0	0/1	0/0	0/1
hyloniscus_main_000646_t1	4328	.	CTTTTTTAAAATTG	CTTTTTTTAAAATTG	0.168675	0/0	0/1	0/1	0/0
hyloniscus_main_000667_t1	928	.	A	G	0.622951	0/1	0/1	0/1	0/1
hyloniscus_main_000667_t1	989	.	GC	AC	0.526559	0/1	0/1	0/1	0/1
hyloniscus_main_000667_t1	1010	.	G	A	0.306122	0/1	0/1	0/1	0/1
hyloniscus_main_000667_t1	1027	.	G	A	0.354922	0/1	0/1	0/1	0/1
hyloniscus_main_000667_t1	1036	.	G	T	0.345763	0/1	0/1	0/1	0/1
hyloniscus_main_000667_t1	1045	.	G	T	0.175325	0/1	0/1	0/0	0/0
hyloniscus_main_000667_t1	1047	.	C	T	0.161458	0/1	0/1	0/1	0/0
hyloniscus_main_000667_t1	1054	.	C	T	0.342857	0/1	0/1	0/1	0/1
hyloniscus_main_000667_t1	1064	.	C	G	0.32716	0/1	0/1	0/1	0/1
hyloniscus_main_000673_t1	4808	.	G	A	0.566038	1/1	0/1	0/0	0/1
hyloniscus_main_000674_t1	2015	.	A	T	0.454955	0/0	0/1	0/0	.
hyloniscus_main_000675_t1	3900	.	G	A	0.43514	0/1	0/1	0/1	0/1
hyloniscus_main_000675_t1	4010	.	G	T	0.471354	0/1	0/1	0/1	0/1
hyloniscus_main_000675_t1	4152	.	G	A	0.468189	0/1	0/1	0/1	0/1
hyloniscus_main_000687_t1	4195	.	C	T	0.568259	0/1	0/1	0/1	0/1
hyloniscus_main_000687_t1	4267	.	GGCAAGCCTTG	GG	0.390769	0/1	0/1	0/1	0/1
hyloniscus_main_000696_t1	3988	.	G	T	0.326531	0/0	0/1	0/0	0/1
hyloniscus_main_000696_t1	4000	.	G	A	0.346154	0/0	0/1	0/0	0/1
hyloniscus_main_000696_t1	4005	.	T	C	0.578947	0/1	0/1	0/0	0/1
hyloniscus_main_000696_t1	4035	.	T	C	0.481481	0/1	0/1	0/0	1/1
hyloniscus_main_000696_t1	4044	.	G	A	0.632184	0/1	0/1	0/0	0/1
hyloniscus_main_000696_t1	4083	.	T	C	0.415385	0/0	0/1	0/0	0/1
hyloniscus_main_000696_t1	4089	.	C	T	0.442857	0/0	0/1	0/0	0/1
hyloniscus_main_000696_t1	4137	.	ATTC	CTTT	0.510417	0/1	0/1	0/0	0/1
hyloniscus_main_000696_t1	4161	.	A	G	0.433333	0/1	0/1	0/0	1/1
hyloniscus_main_000696_t1	4176	.	G	A	0.342857	0/0	0/1	0/0	0/1
hyloniscus_main_000696_t1	4218	.	C	T	0.37037	0/0	0/1	0/0	0/1
hyloniscus_main_000696_t1	4476	.	G	C	0.389831	0/1	0/1	0/0	0/1
hyloniscus_main_000715_t1	5726	.	GAAAAA	GAAAC	0.415584	0/0	0/1	0/1	0/0
hyloniscus_main_000715_t1	5739	.	TAAACG	TAAAACG	0.435644	0/0	0/1	0/1	0/0
hyloniscus_main_000715_t1	5762	.	T	C	0.424528	0/0	0/1	0/1	0/0
hyloniscus_main_000715_t1	5912	.	G	A	0.388112	0/0	0/1	0/1	0/0
hyloniscus_main_000724_t1	4730	.	G	A	0.2	0/1	0/1	1/1	0/1
hyloniscus_main_000724_t1	4761	.	CAGC	TAGG	0.178571	0/1	0/1	1/1	0/1
hyloniscus_main_000724_t1	4934	.	G	A	0.523659	0/1	0/1	0/0	0/0
hyloniscus_main_000724_t1	4953	.	CTAATAATAATAATTTC	CTAATAATAATAATAATTTC	0.387097	0/1	0/1	1/1	1/1
hyloniscus_main_000754_t1	4196	.	G	A	0.538462	1/1	0/1	0/0	0/1
hyloniscus_main_000756_t1	1021	.	C	T	0.503937	0/0	0/1	0/0	0/1
hyloniscus_main_000756_t1	2344	.	G	C	0.360656	0/1	0/1	0/0	0/1
hyloniscus_main_000756_t1	2479	.	G	T	0.422535	0/1	0/1	0/0	0/1
hyloniscus_main_000756_t1	2575	.	A	G	0.660194	0/0	0/1	0/0	0/1
hyloniscus_main_000756_t1	2618	.	C	A	0.614583	0/0	0/1	0/0	0/1
hyloniscus_main_000756_t1	2674	.	G	A	0.616883	0/0	0/1	0/0	0/1
hyloniscus_main_000756_t1	2686	.	A	T	0.623288	0/0	0/1	0/0	0/1
hyloniscus_main_000756_t1	3592	.	A	G	0.453416	0/1	0/1	0/0	0/1
hyloniscus_main_000756_t1	3706	.	T	A	0.592428	0/0	0/1	0/0	0/1
hyloniscus_main_000756_t1	3740	.	G	A	0.419441	0/1	0/1	0/0	0/1
hyloniscus_main_000756_t1	3751	.	G	A	0.411111	0/1	0/1	0/0	0/1
hyloniscus_main_000756_t1	3772	.	A	C	0.611621	0/0	0/1	0/0	0/1
hyloniscus_main_000756_t1	3811	.	T	C	0.430196	0/1	0/1	0/0	0/1
hyloniscus_main_000756_t1	3883	.	T	C	0.441884	0/1	0/1	0/0	0/1
hyloniscus_main_000756_t1	3889	.	T	C	0.441545	0/1	0/1	0/0	0/1
hyloniscus_main_000756_t1	3910	.	A	G	0.59517	0/0	0/1	0/0	0/1
hyloniscus_main_000756_t1	3976	.	A	G	0.586147	0/0	0/1	0/0	0/1
hyloniscus_main_000756_t1	4094	.	AAGCA	AA	0.547974	0/1	0/1	0/1	0/1
hyloniscus_main_000756_t1	4198	.	G	A	0.561848	0/0	0/1	0/0	0/1
hyloniscus_main_000756_t1	4292	.	T	C	0.599002	0/0	0/1	0/0	0/1
hyloniscus_main_000759_t1	4627	.	ATATGTATGT	ATATGTGTATGT	0.196429	0/0	0/1	0/1	0/1
hyloniscus_main_000759_t1	4644	.	G	A	0.322581	0/1	0/1	0/0	0/1
hyloniscus_main_000760_t1	612	.	T	G	0.335878	0/1	0/1	0/0	0/1
hyloniscus_main_000760_t1	1473	.	A	C	0.375	0/0	0/1	0/0	0/1
hyloniscus_main_000760_t1	1641	.	A	G	0.635359	0/1	0/1	1/1	0/1
hyloniscus_main_000760_t1	1863	.	T	C	0.418994	0/1	0/1	0/0	0/1
hyloniscus_main_000760_t1	1877	.	G	A	0.394161	0/0	0/1	0/0	0/1
hyloniscus_main_000760_t1	2388	.	T	C	0.345304	0/1	0/1	0/0	0/1
hyloniscus_main_000760_t1	2682	.	T	C	0.328042	0/0	0/1	0/0	0/1
hyloniscus_main_000760_t1	2808	.	C	T	0.314286	0/0	0/1	0/0	0/1
hyloniscus_main_000760_t1	3103	.	G	A	0.515513	0/1	0/1	0/1	0/1
hyloniscus_main_000760_t1	3136	.	A	G	0.479911	0/0	0/1	0/1	0/1
hyloniscus_main_000760_t1	3438	.	G	A	0.555375	0/1	0/1	0/1	0/1
hyloniscus_main_000760_t1	3748	.	T	C	0.643162	0/1	0/1	1/1	0/1
hyloniscus_main_000760_t1	3792	.	A	C	0.638835	0/1	0/1	1/1	0/1
hyloniscus_main_000760_t1	3934	.	A	G	0.429714	0/1	0/1	0/1	0/1
hyloniscus_main_000760_t1	4167	.	TA	CA,CG	0.387171,0.351199	0/1	0/1	0/2	0/1
hyloniscus_main_000760_t1	4246	.	A	T	0.205607	0/1	0/1	0/1	0/1
hyloniscus_main_000799_t1	1171	.	G	A	0.430233	0/0	0/1	0/1	0/1
hyloniscus_main_000799_t1	1192	.	C	T	0.451923	0/0	0/1	0/1	0/1
hyloniscus_main_000799_t1	1198	.	C	T	0.435185	0/0	0/1	0/1	0/1
hyloniscus_main_000799_t1	1255	.	G	A	0.616279	0/1	0/1	0/0	0/1
hyloniscus_main_000799_t1	1267	.	C	T	0.319328	0/0	0/1	0/1	0/1
hyloniscus_main_000799_t1	1309	.	G	T	0.278846	0/0	0/1	0/1	0/1
hyloniscus_main_000799_t1	1338	.	C	T	0.29703	0/0	0/1	0/1	0/1
hyloniscus_main_000800_t1	2476	.	A	T	0.47619	0/0	0/1	0/0	0/1
hyloniscus_main_000800_t1	2485	.	A	G	0.551724	0/0	0/1	0/1	0/1
hyloniscus_main_000800_t1	3374	.	A	T	0.282051	0/0	0/1	0/0	0/1
hyloniscus_main_000800_t1	3384	.	A	G	0.323529	0/0	0/1	0/0	0/1
hyloniscus_main_000800_t1	3393	.	A	G	0.333333	0/0	0/1	0/0	0/1
hyloniscus_main_000800_t1	4024	.	T	C	0.342857	0/0	0/1	0/0	0/1
hyloniscus_main_000800_t1	4080	.	G	A	0.458333	0/0	0/1	0/0	0/1
hyloniscus_main_000800_t1	4086	.	T	G	0.475	0/0	0/1	0/1	0/1
hyloniscus_main_000800_t1	4098	.	A	G	0.506024	0/0	0/1	0/1	0/1
hyloniscus_main_000800_t1	4149	.	G	A	0.477273	0/0	0/1	0/0	0/1
hyloniscus_main_000807_t1	4127	.	G	A	0.355556	0/0	0/1	0/0	0/1
hyloniscus_main_000807_t1	4133	.	ATCC	TTCT	0.609756	0/0	0/1	0/0	0/0
hyloniscus_main_000845_t1	3405	.	A	G	0.453744	.	0/1	0/1	0/0
hyloniscus_main_000845_t1	3411	.	G	C	0.448413	.	0/1	0/1	0/0
hyloniscus_main_000845_t1	3420	.	A	T	0.457565	.	0/1	0/1	0/0
hyloniscus_main_000845_t1	3429	.	G	A	0.466216	.	0/1	0/1	0/0
hyloniscus_main_000845_t1	4365	.	G	A	0.46789	.	0/1	0/1	1/1
hyloniscus_main_000855_t1	4546	.	T	G	0.510638	1/1	0/1	0/0	0/1
hyloniscus_main_000855_t1	4560	.	GTCC	TTCG	0.510638	1/1	0/1	0/0	0/1
hyloniscus_main_000855_t1	4590	.	T	C	0.52381	1/1	0/1	0/0	0/1
hyloniscus_main_000855_t1	4597	.	ATTTTTTTTTAATGC	ATTTTTTTAAATGC	0.513514	1/1	0/1	0/0	0/1
hyloniscus_main_000855_t1	5052	.	T	A	0.475	1/1	0/1	0/0	0/1
hyloniscus_main_000871_t1	4770	.	A	G	0.280992	0/1	0/1	0/1	0/1
hyloniscus_main_000871_t1	4993	.	A	G	0.238579	0/1	0/1	0/1	0/1
hyloniscus_main_000873_t1	5066	.	C	A	0.419048	0/0	0/1	0/1	0/1
hyloniscus_main_000873_t1	5141	.	T	C	0.514085	1/1	0/1	0/1	0/1
hyloniscus_main_000873_t1	5194	.	T	G	0.546012	1/1	0/1	0/1	0/1
hyloniscus_main_000873_t1	5203	.	A	G	0.573099	1/1	0/1	0/1	0/1
hyloniscus_main_000873_t1	5277	.	CGATAAG	TGATAT	0.265487	0/0	0/1	0/1	0/1
hyloniscus_main_000874_t1	4017	.	A	G	0.503106	0/1	0/1	0/1	1/1
hyloniscus_main_000895_t1	3823	.	C	T	0.565217	0/1	0/1	0/1	.
hyloniscus_main_000905_t1	140	.	A	T	0.265537	0/1	0/1	0/1	0/1
hyloniscus_main_000905_t1	192	.	GTTGTG	GGTGTA,TGTGTG	0.359281,0.636364	1/2	0/1	0/1	0/1
hyloniscus_main_000905_t1	245	.	T	A	0.466667	1/1	0/1	0/1	0/1
hyloniscus_main_000905_t1	364	.	A	G	0.435115	1/1	0/1	0/1	0/1
hyloniscus_main_000905_t1	394	.	T	C	0.449664	1/1	0/1	0/1	0/1
hyloniscus_main_000905_t1	546	.	T	C	0.412	1/1	0/1	0/1	0/1
hyloniscus_main_000905_t1	632	.	A	C	0.3825	1/1	0/1	0/1	0/1
hyloniscus_main_000905_t1	682	.	A	G	0.624573	0/0	0/1	0/1	0/1
hyloniscus_main_000905_t1	727	.	GGATAATAGAG	GG,GGATAATAGGG	0.306413,0.241758	1/2	0/1	0/1	0/1
hyloniscus_main_000905_t1	896	.	C	A	0.365782	1/1	0/1	0/1	0/1
hyloniscus_main_000905_t1	910	.	T	C	0.386364	0/1	0/1	0/1	0/1
hyloniscus_main_000905_t1	1018	.	G	T	0.643646	0/0	0/1	0/1	0/1
hyloniscus_main_000905_t1	1160	.	C	A	0.338673	1/1	0/1	0/1	0/1
hyloniscus_main_000905_t1	1390	.	C	T	0.409496	1/1	0/1	0/1	0/1
hyloniscus_main_000905_t1	1909	.	T	C	0.400329	0/1	0/1	0/1	0/1
hyloniscus_main_000905_t1	1969	.	G	T	0.335697	1/1	0/1	0/1	0/1
hyloniscus_main_000905_t1	2005	.	A	G	0.42623	0/1	0/1	0/1	0/0
hyloniscus_main_000905_t1	2020	.	T	G	0.41784	1/1	0/1	0/1	0/0
hyloniscus_main_000905_t1	2710	.	C	T	0.586207	0/0	0/1	0/1	0/1
hyloniscus_main_000905_t1	2815	.	T	C	0.621622	0/1	0/1	0/1	0/1
hyloniscus_main_000905_t1	3370	.	T	C	0.403727	1/1	0/1	0/1	0/1
hyloniscus_main_000926_t1	4100	.	A	T	0.444444	0/0	0/1	0/1	0/0
hyloniscus_main_000926_t1	4175	.	C	T	0.50774	1/1	0/1	0/1	0/1
hyloniscus_main_000951_t1	251	.	G	A	0.649533	1/1	0/1	0/1	0/1
hyloniscus_main_000951_t1	3170	.	AA	GG	0.28	0/1	0/1	0/0	0/0
hyloniscus_main_000951_t1	3179	.	A	C	0.327273	0/1	0/1	0/0	0/0
hyloniscus_main_000951_t1	4064	.	ATTTTTTTTGCA	ATTTTTTTTTGCA	0.53125	0/1	0/1	0/0	0/0
hyloniscus_main_000951_t1	4284	.	CAAAGGG	CAAAGTG	0.483333	0/1	0/1	0/0	0/0
hyloniscus_main_000951_t1	4312	.	G	T	0.460526	0/1	0/1	0/0	0/0
hyloniscus_main_000951_t1	4319	.	A	T	0.455696	0/1	0/1	0/0	0/0
hyloniscus_main_000951_t1	4324	.	C	G	0.432099	0/1	0/1	0/0	0/0
hyloniscus_main_000951_t1	4334	.	AC	TT	0.43662	0/1	0/1	0/0	0/0
hyloniscus_main_000951_t1	4454	.	TAATAGACCAAGGTGGG	TG	0.510204	0/1	0/1	0/0	0/0
hyloniscus_main_000951_t1	4514	.	ATTTTTTTTAATAAATATG	ATTTTTTTAATAAATATG	0.710526	0/1	0/1	0/0	0/0
hyloniscus_main_000974_t1	3548	.	GGA	TGG	0.431373	0/0	0/1	0/0	0/1
hyloniscus_main_000974_t1	3571	.	T	A	0.53125	0/0	0/1	0/0	0/1
hyloniscus_main_000975_t1	3189	.	T	G	0.565217	0/0	0/1	0/0	0/0
hyloniscus_main_000975_t1	3212	.	A	C	0.592593	0/0	0/1	0/0	0/0
hyloniscus_main_000975_t1	3218	.	G	A	0.62069	0/0	0/1	0/0	0/0
hyloniscus_main_000975_t1	3280	.	TAAG	CAAA	0.607143	0/0	0/1	0/0	0/0
hyloniscus_main_000975_t1	3447	.	TTGATGATGATGATGAA	TTGATGATGATGAA	0.571429	0/0	0/1	0/0	0/0
hyloniscus_main_000975_t1	4479	.	T	C	0.545455	0/0	0/1	0/0	0/0
hyloniscus_main_000977_t1	1591	.	A	G	0.708333	0/0	0/1	0/0	0/0
hyloniscus_main_000977_t1	1616	.	T	C	0.708333	0/0	0/1	0/0	0/0
hyloniscus_main_000977_t1	1675	.	A	C	0.761905	0/0	0/1	0/0	0/0
hyloniscus_main_000977_t1	1696	.	A	G	0.714286	0/0	0/1	0/0	0/0
hyloniscus_main_000977_t1	1747	.	CGGC	TGGT	0.68	0/0	0/1	0/0	0/0
hyloniscus_main_000977_t1	1900	.	A	G	0.657143	0/0	0/1	0/0	0/0
hyloniscus_main_000977_t1	2026	.	AC	TT	0.4	0/0	0/1	0/0	0/0
hyloniscus_main_000977_t1	2129	.	ATGGATGTGGATGA	ATGGATGA	0.411765	0/0	0/1	0/0	0/0
hyloniscus_main_000977_t1	2167	.	C	T	0.432432	0/0	0/1	0/0	0/0
hyloniscus_main_000977_t1	2234	.	GAAAAAATTAATATC	GAGAAAATTAATATC	0.538462	0/0	0/1	0/0	0/0
hyloniscus_main_000977_t1	2447	.	A	C	0.677966	0/0	0/1	0/0	0/0
hyloniscus_main_000977_t1	2452	.	T	C	0.645833	0/0	0/1	0/0	0/0
hyloniscus_main_000977_t1	2524	.	T	G	0.675	0/0	0/1	0/0	0/0
hyloniscus_main_000977_t1	2728	.	T	A	0.552632	0/0	0/1	0/0	0/0
hyloniscus_main_000977_t1	2794	.	C	T	0.5	0/0	0/1	0/0	0/0
hyloniscus_main_000977_t1	2920	.	C	T	0.511628	0/0	0/1	0/0	0/0
hyloniscus_main_000977_t1	2953	.	G	A	0.54902	0/0	0/1	0/0	0/0
hyloniscus_main_000977_t1	3004	.	G	A	0.571429	0/0	0/1	0/0	0/0
hyloniscus_main_000977_t1	3016	.	G	A	0.622222	0/0	0/1	0/0	0/0
hyloniscus_main_000977_t1	3022	.	A	T	0.6	0/0	0/1	0/0	0/0
hyloniscus_main_000977_t1	3042	.	A	C	0.5	0/0	0/1	0/0	0/0
hyloniscus_main_000977_t1	3047	.	TTG	CTA	0.540541	0/0	0/1	0/0	0/0
hyloniscus_main_000977_t1	3118	.	C	T	0.666667	0/0	0/1	0/0	0/0
hyloniscus_main_000977_t1	3152	.	T	C	0.782609	0/0	0/1	0/0	0/0
hyloniscus_main_000977_t1	3172	.	A	G	0.655172	0/0	0/1	0/0	0/0
hyloniscus_main_000977_t1	3211	.	T	C	0.555556	0/0	0/1	0/0	0/0
hyloniscus_main_000977_t1	3217	.	T	C	0.538462	0/0	0/1	0/0	0/0
hyloniscus_main_000977_t1	3289	.	T	G	0.505155	0/0	0/1	0/0	0/0
hyloniscus_main_000977_t1	3341	.	A	G	0.52	0/0	0/1	0/0	0/0
hyloniscus_main_000977_t1	3351	.	G	T	0.5	0/0	0/1	0/0	0/0
hyloniscus_main_000977_t1	3376	.	A	G	0.539326	0/0	0/1	0/0	0/0
hyloniscus_main_000977_t1	3392	.	A	T	0.523364	0/0	0/1	0/0	0/0
hyloniscus_main_000977_t1	3442	.	G	A	0.530973	0/0	0/1	0/0	0/0
hyloniscus_main_000977_t1	3451	.	G	T	0.450382	0/0	0/1	0/0	0/0
hyloniscus_main_000977_t1	3461	.	CATGCCCCA	TCCGCCTCG	0.255814	0/0	0/1	0/0	0/0
hyloniscus_main_000977_t1	3475	.	A	C	0.374269	0/0	0/1	0/0	0/0
hyloniscus_main_000977_t1	3502	.	G	A	0.448276	0/0	0/1	0/0	0/0
hyloniscus_main_000977_t1	3512	.	GCA	TCG	0.413636	0/0	0/1	0/0	0/0
hyloniscus_main_000977_t1	3529	.	A	G	0.44	0/0	0/1	0/0	0/0
hyloniscus_main_000977_t1	3559	.	C	T	0.493724	0/0	0/1	0/0	0/0
hyloniscus_main_000977_t1	3571	.	A	G	0.545455	0/0	0/1	0/0	0/0
hyloniscus_main_000977_t1	3589	.	A	G	0.565217	0/0	0/1	0/0	0/0
hyloniscus_main_000977_t1	3643	.	CTTG	TTTA	0.526502	0/0	0/1	0/0	0/0
hyloniscus_main_000977_t1	3712	.	G	A	0.565217	0/0	0/1	0/0	0/0
hyloniscus_main_000977_t1	3739	.	G	A	0.54661	0/0	0/1	0/0	0/0
hyloniscus_main_000977_t1	3812	.	TG	AA	0.563025	0/0	0/1	0/0	0/0
hyloniscus_main_000977_t1	3817	.	ATTTTAATATAAA	ATTTAATATAAA	0.592233	0/0	0/1	0/0	0/0
hyloniscus_main_000977_t1	3834	.	TCCTT	TCTT	0.6	0/0	0/1	0/0	0/0
hyloniscus_main_000977_t1	3868	.	TT	GC	0.604938	0/0	0/1	0/0	0/0
hyloniscus_main_000977_t1	3881	.	TGTCAAGTTGT	AGTCGTTTCGT	0.602941	0/0	0/1	0/0	0/0
hyloniscus_main_000977_t1	3904	.	GAAATAC	GAAAATAC,GAGGTAC	0.626506,0.42246	0/0	0/1	0/2	0/0
hyloniscus_main_000977_t1	3988	.	T	G	0.622642	0/0	0/1	0/0	0/0
hyloniscus_main_000977_t1	4075	.	T	A	0.733333	0/0	0/1	0/0	0/0
hyloniscus_main_001010_t1	5604	.	TTACT	TTACA	0.387755	0/1	0/1	0/0	0/0
hyloniscus_main_001032_t1	888	.	T	A	0.636364	0/0	0/1	0/0	0/1
hyloniscus_main_001032_t1	1586	.	A	G	0.38806	0/0	0/1	0/0	0/1
hyloniscus_main_001032_t1	1661	.	C	A	0.428571	0/0	0/1	0/0	0/1
hyloniscus_main_001047_t1	3754	.	T	C	0.483146	1/1	0/1	0/0	0/1
hyloniscus_main_001047_t1	3884	.	A	G	0.231788	1/1	0/1	0/0	0/1
hyloniscus_main_001047_t1	3908	.	CAAAAAAACAAAATCAAAG	CAAAAAACAAAATCAAAG	0.319635	1/1	0/1	0/0	0/1
hyloniscus_main_001047_t1	4016	.	A	T	0.430052	1/1	0/1	0/0	0/1
hyloniscus_main_001051_t1	2493	.	T	A	0.415094	0/1	0/1	0/1	0/1
hyloniscus_main_001051_t1	2695	.	TCGC	CCGC	0.333333	0/1	0/1	0/0	0/0
hyloniscus_main_001051_t1	2975	.	T	A	0.517375	0/1	0/1	1/1	1/1
hyloniscus_main_001051_t1	3247	.	A	T	0.473333	0/1	0/1	0/0	0/0
hyloniscus_main_001051_t1	3319	.	G	A	0.541353	0/1	0/1	0/1	0/1
hyloniscus_main_001055_t1	3417	.	C	T	0.425926	0/0	0/1	0/1	0/1
hyloniscus_main_001055_t1	3499	.	ATTTTTTATTT	ATTTTTATTT	0.525745	0/0	0/1	0/1	0/1
hyloniscus_main_001055_t1	3561	.	TGCATA	CGCGTG	0.399329	0/0	0/1	0/1	0/1
hyloniscus_main_001055_t1	3596	.	TTCTCTCTCTCTCA	TTCTCTCTCTCA	0.406863	0/0	0/1	0/1	0/1
hyloniscus_main_001055_t1	3614	.	TTATTTTTTTTTTTTTGAAATG	TTATTTTTTTTTTTTTTGAAATG	0.158103	0/1	0/1	0/1	0/1
hyloniscus_main_001058_t1	1616	.	T	G	0.406593	0/1	0/1	0/0	1/1
hyloniscus_main_001058_t1	1746	.	G	A	0.471074	0/1	0/1	1/1	0/0
hyloniscus_main_001058_t1	1866	.	C	A	0.418182	0/1	0/1	0/0	1/1
hyloniscus_main_001058_t1	1872	.	A	G	0.472727	0/1	0/1	0/0	1/1
hyloniscus_main_001058_t1	2022	.	G	T	0.433962	0/1	0/1	0/0	1/1
hyloniscus_main_001058_t1	2106	.	C	G	0.47541	0/1	0/1	1/1	0/0
hyloniscus_main_001058_t1	2331	.	A	G	0.472727	0/1	0/1	0/0	1/1
hyloniscus_main_001058_t1	2384	.	T	C	0.423077	0/0	0/1	0/0	0/0
hyloniscus_main_001058_t1	2430	.	G	C	0.444444	0/1	0/1	1/1	0/0
hyloniscus_main_001058_t1	2490	.	C	G	0.421053	0/1	0/1	0/0	1/1
hyloniscus_main_001058_t1	2526	.	C	T	0.409836	0/1	0/1	0/0	1/1
hyloniscus_main_001058_t1	2652	.	A	G	0.541176	0/1	0/1	1/1	0/0
hyloniscus_main_001058_t1	2697	.	ATATG	ATATA	0.561321	0/1	0/1	1/1	0/0
hyloniscus_main_001058_t1	2724	.	C	T	0.616279	0/1	0/1	1/1	0/0
hyloniscus_main_001058_t1	2754	.	C	T	0.644737	0/1	0/1	1/1	0/0
hyloniscus_main_001058_t1	2766	.	G	C	0.664286	0/1	0/1	1/1	0/0
hyloniscus_main_001058_t1	2808	.	T	C	0.406977	0/1	0/1	0/0	1/1
hyloniscus_main_001058_t1	2820	.	T	C	0.395604	0/1	0/1	0/0	1/1
hyloniscus_main_001058_t1	2859	.	A	C	0.454545	0/1	0/1	0/0	1/1
hyloniscus_main_001058_t1	2877	.	A	G	0.457143	0/1	0/1	0/0	1/1
hyloniscus_main_001058_t1	2899	.	GCG	TCT	0.434211	0/1	0/1	0/0	1/1
hyloniscus_main_001058_t1	2982	.	G	A	0.421875	0/1	0/1	0/0	1/1
hyloniscus_main_001058_t1	3029	.	G	A	0.428571	0/1	0/1	0/0	1/1
hyloniscus_main_001058_t1	3111	.	CTG	TGC	0.509804	0/1	0/1	0/0	1/1
hyloniscus_main_001058_t1	3133	.	A	G	0.6	0/1	0/1	0/0	1/1
hyloniscus_main_001058_t1	3162	.	T	C	0.551724	0/1	0/1	0/0	1/1
hyloniscus_main_001058_t1	3315	.	T	C	0.54902	0/1	0/1	1/1	0/0
hyloniscus_main_001058_t1	3372	.	A	C	0.5	0/1	0/1	0/0	1/1
hyloniscus_main_001058_t1	3508	.	AGAGG	AG	0.21875	0/1	0/1	0/1	0/0
hyloniscus_main_001058_t1	3597	.	A	T	0.455696	0/1	0/1	1/1	0/0
hyloniscus_main_001058_t1	3606	.	A	T	0.443038	0/1	0/1	1/1	0/0
hyloniscus_main_001058_t1	3625	.	TCT	GCC	0.430556	0/1	0/1	1/1	0/0
hyloniscus_main_001058_t1	3659	.	GAAAAAAAGAAAGTG	GAAAGAAAGAAAGTG	0.493827	0/1	0/1	1/1	0/0
hyloniscus_main_001058_t1	3693	.	G	A	0.528926	0/1	0/1	1/1	0/0
hyloniscus_main_001058_t1	3789	.	G	A	0.43038	0/1	0/1	0/0	1/1
hyloniscus_main_001058_t1	3819	.	GGAT	AGAC	0.352941	0/1	0/1	0/0	1/1
hyloniscus_main_001058_t1	3843	.	T	C	0.42623	0/1	0/1	0/0	1/1
hyloniscus_main_001058_t1	3909	.	CGTCGGA	TGTTGGT	0.404255	0/1	0/1	0/0	1/1
hyloniscus_main_001058_t1	3940	.	A	C	0.55	0/1	0/1	0/0	1/1
hyloniscus_main_001092_t1	2546	.	T	A	0.473684	0/1	0/1	0/0	0/1
hyloniscus_main_001092_t1	3152	.	G	T	0.481013	0/1	0/1	0/0	0/1
hyloniscus_main_001112_t1	4440	.	T	C	0.242424	0/1	0/1	0/0	0/1
hyloniscus_main_001112_t1	4477	.	GAAAAAAGAATT	GAAAAGGAATT	0.296296	0/0	0/1	0/0	0/0
hyloniscus_main_001116_t1	289	.	T	C	0.857143	0/0	0/1	0/0	0/0
hyloniscus_main_001116_t1	316	.	G	A	0.75	0/0	0/1	0/0	0/0
hyloniscus_main_001127_t1	3447	.	TGAAGAAGAAGAAGAAGGGT	TGAAGAAGAAGAAGGGT	0.455882	0/0	0/1	0/1	0/0
hyloniscus_main_001147_t1	1130	.	CAAAAAAGC	CAAAAAAAGC	0.203704	.	0/1	0/1	.
hyloniscus_main_001180_t1	3390	.	C	T	0.383133	0/1	0/1	0/0	0/1
hyloniscus_main_001180_t1	3495	.	G	T	0.344828	0/1	0/1	0/0	0/1
hyloniscus_main_001180_t1	3567	.	A	G	0.330612	0/1	0/1	0/0	0/1
hyloniscus_main_001192_t1	2146	.	GAAAAAAAAGAAAATC	GAAAAAAAAAGAAAATC,GAAAAAGAAGAAAATC	0.154867,0.413793	.	0/1	0/2	.
hyloniscus_main_001212_t1	314	.	AT	CA	0.421053	0/0	0/1	0/0	0/1
hyloniscus_main_001212_t1	491	.	G	A	0.43	0/0	0/1	0/0	0/1
hyloniscus_main_001212_t1	637	.	ACAAAAAACACAAAAGAAG	ACAAAAAAACACAAAAGAAG,ATAAAAAACACAAAAGAAG	0.208738,0.300885	0/1	0/2	0/1	0/2
hyloniscus_main_001212_t1	686	.	G	A	0.385214	0/0	0/1	0/0	0/1
hyloniscus_main_001212_t1	706	.	A	C	0.431655	0/0	0/1	0/0	0/1
hyloniscus_main_001212_t1	744	.	A	G	0.401709	0/0	0/1	0/0	0/1
hyloniscus_main_001212_t1	768	.	T	A	0.420415	0/0	0/1	0/0	0/1
hyloniscus_main_001212_t1	1263	.	T	C	0.394737	0/0	0/1	0/0	0/1
hyloniscus_main_001212_t1	1484	.	A	G	0.622642	0/0	0/1	0/0	0/1
hyloniscus_main_001212_t1	1640	.	C	T	0.454545	0/0	0/1	0/0	0/1
hyloniscus_main_001212_t1	2696	.	C	T	0.351351	0/0	0/1	0/0	0/1
hyloniscus_main_001212_t1	4809	.	T	C	0.457143	0/0	0/1	0/0	0/1
hyloniscus_main_001212_t1	4926	.	T	A	0.230769	0/0	0/1	0/1	0/0
hyloniscus_main_001212_t1	4974	.	A	G	0.411765	0/1	0/1	0/1	0/1
hyloniscus_main_001212_t1	4979	.	A	G	0.214876	0/0	0/1	0/0	0/1
hyloniscus_main_001223_t1	196	.	A	T,G	0.326923,0.133333	0/1	0/1	0/2	0/2
hyloniscus_main_001223_t1	205	.	TA	TG	0.22807	0/0	0/1	0/0	0/1
hyloniscus_main_001223_t1	244	.	ATTTTTTGTTTTATTTTCA	ATTTTTTGTTTAATTTTCA,ATTTTTTGTTTTATTTTAA,AGTTTTTGTTTTATTTTCA	0.117647,0.285714,0.153846	0/0	0/3	1/2	0/1
hyloniscus_main_001223_t1	280	.	G	A	0.26087	0/1	0/1	0/1	0/1
hyloniscus_main_001223_t1	2758	.	CT	CG	0.278846	0/1	0/1	0/0	0/1
hyloniscus_main_001223_t1	3239	.	C	A	0.268519	0/1	0/1	0/1	0/1
hyloniscus_main_001223_t1	3302	.	G	A	0.148014	0/1	0/1	0/1	0/1
hyloniscus_main_001223_t1	3440	.	A	T	0.24359	0/0	0/1	0/1	0/0
hyloniscus_main_001223_t1	3516	.	A	G	0.316129	0/1	0/1	0/1	0/1
hyloniscus_main_001223_t1	3568	.	G	T	0.173611	0/1	0/1	0/1	0/1
hyloniscus_main_001227_t1	296	.	A	G	0.566667	0/0	0/1	0/1	1/1
hyloniscus_main_001228_t1	3803	.	ATTTTTTTTTTTTTTTACTTTCATTCG	ATTTTTTTTTTTTTTACTTTCATTCG	0.230263	0/1	0/1	0/1	0/1
hyloniscus_main_001235_t1	4414	.	TAGCAACATG	TAACAACATG,CAACAACATG	0.315217,0.263889	1/2	0/1	0/1	0/2
hyloniscus_main_001242_t1	2	.	A	G	0.168539	0/1	0/1	0/1	0/0
hyloniscus_main_001242_t1	38	.	A	G	0.615654	0/1	0/1	0/1	0/1
hyloniscus_main_001256_t1	3464	.	CTTCGAGACGAT	ATTCGAGACGAT	0.310345	0/0	0/1	0/0	1/1
hyloniscus_main_001256_t1	3502	.	C	T	0.393443	0/0	0/1	0/0	0/1
hyloniscus_main_001256_t1	3685	.	G	T	0.5	0/0	0/1	0/0	1/1
hyloniscus_main_001256_t1	3728	.	A	G	0.533333	0/0	0/1	0/0	1/1
hyloniscus_main_001270_t1	1299	.	T	C	0.606061	0/0	0/1	0/0	0/0
hyloniscus_main_001270_t1	3463	.	G	T	0.589041	0/0	0/1	0/0	0/0
hyloniscus_main_001270_t1	3810	.	CTTTTTTTGAAAAAAAAAATCCAT	CTTTTTTTGAAAAAAAAATCCAT	0.584906	0/0	0/1	0/0	0/0
hyloniscus_main_001270_t1	3979	.	C	T	0.488372	0/0	0/1	0/0	0/0
hyloniscus_main_001270_t1	4798	.	T	C	0.522936	0/0	0/1	0/0	0/0
hyloniscus_main_001278_t1	691	.	CAAAAAAAAAAAATTAATCC	CAAAAAAAAAAAAATTAATCC	0.179088	0/1	0/1	0/1	0/1
hyloniscus_main_001278_t1	1109	.	CAAAAAATTC	CAAAAAAATTC	0.130597	0/1	0/1	0/1	0/0
hyloniscus_main_001285_t1	4285	.	A	G	0.534884	0/1	0/1	0/1	0/1
hyloniscus_main_001285_t1	4327	.	G	A	0.300971	0/1	0/1	0/1	0/1
hyloniscus_main_001285_t1	4362	.	ATTG	ATTA	0.34375	0/1	0/1	0/1	0/1
hyloniscus_main_001286_t1	237	.	A	G,C	0.207547,0.132075	0/1	0/1	0/2	2/2
hyloniscus_main_001286_t1	4756	.	C	T	0.444444	0/1	0/1	0/0	0/1
hyloniscus_main_001286_t1	4761	.	A	T	0.609023	0/1	0/1	0/0	0/1
hyloniscus_main_001286_t1	4766	.	G	T	0.480176	0/1	0/1	0/1	0/1
hyloniscus_main_001286_t1	4771	.	G	A	0.182741	0/0	0/1	0/1	0/1
hyloniscus_main_001286_t1	4778	.	A	G	0.551724	0/1	0/1	0/1	0/1
hyloniscus_main_001286_t1	4828	.	ATATGAAAATAAAAATACAAATAAAA	AATTGAAGTAAAAATACAAATCAAA,AATTGAAAAATAAAAATACAAATAAAA	0.351974,0.207237	1/2	0/1	1/2	1/2
hyloniscus_main_001286_t1	4859	.	GTAAAAATAAAAACAAAAATG	ATAAAAATAAAAACAAAAAAG	0.441379	0/1	0/1	0/1	0/1
hyloniscus_main_001286_t1	4884	.	A	T	0.345196	0/1	0/1	0/1	0/1
hyloniscus_main_001286_t1	4891	.	G	A	0.114286	0/0	0/1	0/0	0/1
hyloniscus_main_001286_t1	5152	.	T	A	0.172414	0/1	0/1	0/1	0/0
hyloniscus_main_001286_t1	5159	.	TAATT	TATT	0.161572	0/1	0/1	0/1	0/1
hyloniscus_main_001286_t1	5291	.	C	T	0.84984	0/1	0/1	0/1	0/1
hyloniscus_main_001286_t1	5335	.	CTAAAAAATAAGAAAAAAAATACAAAAACT	CTAAAAAATAAGAAAAAAATACAAAAACT	0.43271	0/1	0/1	0/1	0/1
hyloniscus_main_001286_t1	5366	.	AGA	AAA	0.530557	0/1	0/1	0/1	0/1
hyloniscus_main_001286_t1	5381	.	A	C	0.864675	0/1	0/1	0/1	0/1
hyloniscus_main_001286_t1	5405	.	TAAAAAT	TAACAT	0.66623	0/1	0/1	0/1	0/1
hyloniscus_main_001286_t1	5437	.	A	G	0.347222	0/1	0/1	0/1	0/1
hyloniscus_main_001286_t1	5506	.	TTA	ATA	0.67033	0/1	0/1	0/1	0/1
hyloniscus_main_001311_t1	1109	.	C	T	0.409091	0/0	0/1	1/1	0/0
hyloniscus_main_001315_t1	1269	.	C	T	0.54321	0/1	0/1	0/1	0/1
hyloniscus_main_001315_t1	1494	.	A	G	0.514638	0/1	0/1	0/1	0/1
hyloniscus_main_001329_t1	124	.	A	G	0.413793	1/1	0/1	0/0	.
hyloniscus_main_001334_t1	467	.	C	G	0.285714	0/0	0/1	0/0	0/0
hyloniscus_main_001334_t1	2370	.	G	A	0.448276	0/0	0/1	0/0	0/0
hyloniscus_main_001334_t1	3296	.	T	C	0.508197	0/0	0/1	0/0	0/1
hyloniscus_main_001337_t1	527	.	ACCC	GCCG	0.503401	0/1	0/1	0/1	0/0
hyloniscus_main_001337_t1	2406	.	CTT	TTG	0.475543	0/1	0/1	0/1	1/1
hyloniscus_main_001337_t1	2424	.	C	T	0.515294	0/1	0/1	0/1	1/1
hyloniscus_main_001337_t1	2450	.	G	A	0.508772	0/1	0/1	0/1	0/0
hyloniscus_main_001337_t1	2456	.	G	T	0.529963	0/1	0/1	0/1	0/0
hyloniscus_main_001337_t1	2555	.	C	T	0.421569	0/1	0/1	0/1	1/1
hyloniscus_main_001337_t1	3402	.	C	T	0.177305	0/1	0/1	0/1	1/1
hyloniscus_main_001337_t1	3445	.	TAAAAAAAAAAAAAAAACTTTC	TAAAAAAAAAAAAAAACTTTC	0.345395	0/1	0/1	0/1	0/1
hyloniscus_main_001347_t1	495	.	AAAG	AAAA	0.396552	0/1	0/1	0/0	0/1
hyloniscus_main_001347_t1	580	.	CTAGCG	CTACCG	0.244681	0/1	0/1	0/1	0/1
hyloniscus_main_001347_t1	603	.	GGAAAGT	GGAAAGC	0.15	0/0	0/1	0/0	0/1
hyloniscus_main_001347_t1	660	.	AGGTC	TGGTC	0.233161	0/1	0/1	0/1	0/1
hyloniscus_main_001347_t1	683	.	CAAAAAAATAGT	CAAAAAAAAATAGT	0.12	0/0	0/1	0/0	0/1
hyloniscus_main_001347_t1	704	.	TAAACAGAA	AAAACAGAA	0.606061	0/1	0/1	0/1	0/1
hyloniscus_main_001347_t1	748	.	TAGAAG	TAGAAT	0.288591	0/1	0/1	0/1	0/1
hyloniscus_main_001347_t1	793	.	C	A	0.16	0/0	0/1	0/0	0/1
hyloniscus_main_001347_t1	798	.	CAAAGCCC	CAAACCCC	0.13986	0/1	0/1	0/1	0/1
hyloniscus_main_001347_t1	849	.	GGGCGAT	AGGCGAT,GGGCAAT	0.203125,0.326087	0/2	0/1	0/2	0/1
hyloniscus_main_001348_t1	6143	.	T	A	0.192982	0/1	0/1	0/0	0/1
hyloniscus_main_001348_t1	6211	.	T	A	0.606299	0/1	0/1	0/1	0/1
hyloniscus_main_001348_t1	6229	.	AT	AG,GG	0.3125,0.182796	0/1	0/1	0/2	0/1
hyloniscus_main_001348_t1	6239	.	ATTTATT	ATATATT	0.390805	0/0	0/1	0/1	0/1
hyloniscus_main_001348_t1	6249	.	T	A	0.333333	0/1	0/1	0/0	0/0
hyloniscus_main_001366_t1	3361	.	CAAAAAAAAGCT	CAAAAAAAAAGCT	0.177215	0/0	0/1	0/1	0/0
hyloniscus_main_001374_t1	66	.	A	T	0.275794	0/1	0/1	0/1	0/1
hyloniscus_main_001382_t1	3248	.	AGGAA	AGGGAA	0.377622	0/1	0/1	0/1	1/1
hyloniscus_main_001382_t1	3312	.	G	T	0.291045	0/1	0/1	0/1	0/1
hyloniscus_main_001382_t1	3546	.	C	A	0.494949	0/1	0/1	0/1	1/1
hyloniscus_main_001382_t1	3574	.	ATTTTTTTTAGG	ATTTTTTTAGG	0.463303	0/1	0/1	0/1	1/1
hyloniscus_main_001403_t1	3361	.	C	A	0.527778	0/0	0/1	0/0	0/1
hyloniscus_main_001403_t1	3456	.	A	G	0.534483	0/0	0/1	0/0	0/1
hyloniscus_main_001407_t1	1719	.	A	G	0.410615	0/1	0/1	0/1	0/1
hyloniscus_main_001407_t1	1726	.	GTT	ATC	0.415205	0/1	0/1	0/1	0/1
hyloniscus_main_001407_t1	1752	.	G	T	0.422442	0/1	0/1	0/1	0/1
hyloniscus_main_001408_t1	4226	.	G	A	0.47619	0/0	0/1	0/0	0/1
hyloniscus_main_001408_t1	4263	.	TC	CA	0.552381	0/0	0/1	0/0	0/1
hyloniscus_main_001408_t1	4436	.	GGATA	GA	0.46	0/0	0/1	0/0	0/1
hyloniscus_main_001408_t1	4691	.	G	C	0.464567	0/0	0/1	0/0	0/1
hyloniscus_main_001408_t1	4746	.	G	A	0.473684	0/0	0/1	0/0	0/0
hyloniscus_main_001437_t1	3237	.	A	G	0.629295	0/1	0/1	.	.
hyloniscus_main_001450_t1	1166	.	GAAAAAATAGAAAAGAT	GAAAAAATAAAAAAGAT	0.625	0/0	0/1	0/0	0/0
hyloniscus_main_001450_t1	1228	.	T	A	0.59375	0/0	0/1	0/0	0/0
hyloniscus_main_001480_t1	2320	.	G	A	0.580524	0/1	0/1	0/1	0/1
hyloniscus_main_001481_t1	3464	.	TAGC	GAGC	0.431655	1/1	0/1	0/1	0/0
hyloniscus_main_001481_t1	3493	.	A	G	0.110403	0/0	0/1	0/1	0/1
hyloniscus_main_001485_t1	2642	.	G	A	0.756098	0/0	0/1	0/0	0/1
hyloniscus_main_001507_t1	3453	.	T	G	0.348101	1/1	0/1	0/0	0/1
hyloniscus_main_001510_t1	396	.	A	G	0.55814	0/0	0/1	0/0	0/0
hyloniscus_main_001510_t1	540	.	T	C	0.529412	0/0	0/1	0/0	0/0
hyloniscus_main_001510_t1	690	.	T	C	0.525424	0/0	0/1	0/0	0/0
hyloniscus_main_001510_t1	891	.	A	G	0.493827	0/0	0/1	0/0	0/0
hyloniscus_main_001510_t1	939	.	C	T	0.4	0/0	0/1	0/0	0/0
hyloniscus_main_001510_t1	1012	.	G	A	0.352518	0/0	0/1	0/0	0/0
hyloniscus_main_001510_t1	1050	.	GACA	AACC	0.364964	0/0	0/1	0/0	0/0
hyloniscus_main_001510_t1	1074	.	T	C	0.367742	0/0	0/1	0/0	0/0
hyloniscus_main_001510_t1	1278	.	G	A	0.413793	0/0	0/1	0/0	0/0
hyloniscus_main_001510_t1	1350	.	A	G	0.431034	0/0	0/1	0/0	0/0
hyloniscus_main_001510_t1	1437	.	T	G	0.469697	0/0	0/1	0/0	0/0
hyloniscus_main_001510_t1	1470	.	T	C	0.442177	0/0	0/1	0/0	0/0
hyloniscus_main_001510_t1	1572	.	A	T	0.472393	0/0	0/1	0/0	0/0
hyloniscus_main_001510_t1	1629	.	C	T	0.448598	0/0	0/1	0/0	0/0
hyloniscus_main_001510_t1	1638	.	C	T	0.442857	0/0	0/1	0/0	0/0
hyloniscus_main_001510_t1	1746	.	G	A	0.451362	0/0	0/1	0/0	0/0
hyloniscus_main_001510_t1	1812	.	T	C	0.371859	0/0	0/1	0/0	0/0
hyloniscus_main_001510_t1	1824	.	T	G	0.373206	0/0	0/1	0/0	0/0
hyloniscus_main_001510_t1	1875	.	A	T	0.450549	0/0	0/1	0/0	0/0
hyloniscus_main_001510_t1	1881	.	C	T	0.437158	0/0	0/1	0/0	0/0
hyloniscus_main_001510_t1	1896	.	T	C	0.447514	0/0	0/1	0/0	0/0
hyloniscus_main_001510_t1	1908	.	A	T	0.461988	0/0	0/1	0/0	0/0
hyloniscus_main_001510_t1	1947	.	A	G	0.473054	0/0	0/1	0/0	0/0
hyloniscus_main_001510_t1	2103	.	C	T	0.387978	0/0	0/1	0/0	0/0
hyloniscus_main_001510_t1	2112	.	T	C	0.413613	0/0	0/1	0/0	0/0
hyloniscus_main_001510_t1	2193	.	T	G	0.443548	0/0	0/1	0/0	0/0
hyloniscus_main_001510_t1	2223	.	A	G	0.485597	0/0	0/1	0/0	0/0
hyloniscus_main_001510_t1	2259	.	A	G	0.488789	0/0	0/1	0/0	0/0
hyloniscus_main_001510_t1	2271	.	T	C	0.458716	0/0	0/1	0/0	0/0
hyloniscus_main_001510_t1	2466	.	T	C	0.433692	0/0	0/1	0/0	0/0
hyloniscus_main_001510_t1	2478	.	TACG	CACA	0.403636	0/0	0/1	0/0	0/0
hyloniscus_main_001510_t1	2499	.	T	C	0.423664	0/0	0/1	0/0	0/0
hyloniscus_main_001510_t1	2532	.	A	G	0.48289	0/0	0/1	0/0	0/0
hyloniscus_main_001510_t1	2592	.	G	A	0.549815	0/0	0/1	0/0	0/0
hyloniscus_main_001510_t1	2623	.	C	T	0.540146	0/0	0/1	0/0	0/0
hyloniscus_main_001510_t1	2634	.	T	G	0.541219	0/0	0/1	0/0	0/0
hyloniscus_main_001510_t1	2652	.	AGAT	GGAC	0.543307	0/0	0/1	0/0	0/0
hyloniscus_main_001510_t1	2679	.	A	G	0.54902	0/0	0/1	0/0	0/0
hyloniscus_main_001510_t1	2766	.	AGAAAAGGAAAAGGAT	AGAAAAGGAAAAGGAAAAGGAC	0.276685	0/0	0/1	0/0	0/0
hyloniscus_main_001510_t1	2799	.	GAAA	AAAG	0.425996	0/0	0/1	0/0	0/0
hyloniscus_main_001510_t1	2952	.	G	A	0.489385	0/0	0/1	0/0	0/0
hyloniscus_main_001510_t1	2973	.	C	T	0.487232	0/0	0/1	0/0	0/0
hyloniscus_main_001510_t1	3018	.	C	T	0.46531	0/0	0/1	0/0	0/0
hyloniscus_main_001510_t1	3066	.	T	A	0.46371	0/0	0/1	0/0	0/0
hyloniscus_main_001510_t1	3204	.	ATTTTTTTATATT	ATTTTTATATT	0.351562	0/0	0/1	0/0	0/0
hyloniscus_main_001510_t1	3251	.	A	T	0.360544	0/0	0/1	0/0	0/0
hyloniscus_main_001510_t1	3277	.	G	T	0.408284	0/0	0/1	0/0	0/0
hyloniscus_main_001510_t1	3299	.	C	A	0.445055	0/0	0/1	0/0	0/0
hyloniscus_main_001510_t1	3313	.	G	A	0.444444	0/0	0/1	0/0	0/0
hyloniscus_main_001510_t1	3323	.	A	T	0.473988	0/0	0/1	0/0	0/0
hyloniscus_main_001510_t1	3342	.	T	G	0.478528	0/0	0/1	0/0	0/0
hyloniscus_main_001510_t1	3350	.	C	T	0.477987	0/0	0/1	0/0	0/0
hyloniscus_main_001510_t1	3414	.	G	A	0.515625	0/0	0/1	0/0	0/0
hyloniscus_main_001520_t1	4253	.	C	T	0.407407	0/1	0/1	0/0	0/1
hyloniscus_main_001520_t1	4261	.	G	T	0.443878	0/1	0/1	0/1	0/1
hyloniscus_main_001520_t1	4271	.	T	C	0.467626	0/1	0/1	0/0	0/1
hyloniscus_main_001520_t1	4282	.	TCA	TA	0.435714	0/1	0/1	0/0	0/1
hyloniscus_main_001520_t1	4318	.	CTTAA	CTAA	0.511364	0/1	0/1	0/0	0/1
hyloniscus_main_001520_t1	4326	.	C	T	0.511364	0/1	0/1	0/0	0/1
hyloniscus_main_001520_t1	4356	.	A	T	0.590361	0/1	0/1	0/1	0/1
hyloniscus_main_001520_t1	4408	.	T	G	0.566343	0/1	0/1	0/1	0/1
hyloniscus_main_001520_t1	4430	.	G	A	0.523985	0/1	0/1	0/0	0/1
hyloniscus_main_001520_t1	4435	.	G	A	0.542857	0/1	0/1	0/0	0/1
hyloniscus_main_001520_t1	4545	.	A	T	0.57	0/1	0/1	0/0	0/0
hyloniscus_main_001520_t1	4610	.	CGT	TGC	0.470149	0/1	0/1	0/0	0/0
hyloniscus_main_001520_t1	4624	.	G	A	0.414815	0/1	0/1	0/0	0/0
hyloniscus_main_001520_t1	4632	.	TAACA	AAACT	0.305164	0/1	0/1	0/0	0/0
hyloniscus_main_001520_t1	4644	.	CTAAC	TTAAA	0.246445	0/1	0/1	0/0	0/0
hyloniscus_main_001520_t1	4676	.	A	G	0.514334	0/1	0/1	0/1	0/1
hyloniscus_main_001520_t1	4697	.	CTTCAAATG	CTTCAAAATG,CTTTAAAATG,CTTCAAATA	0.692478,0.368421,0.438596	0/1	0/1	0/2	1/3
hyloniscus_main_001520_t1	4710	.	AG	GA,GG	0.69214,0.573427	0/1	0/1	0/2	1/2
hyloniscus_main_001520_t1	4753	.	A	T	0.341463	0/1	0/1	0/1	0/0
hyloniscus_main_001520_t1	4771	.	AT	GC	0.509338	0/1	0/1	0/0	0/1
hyloniscus_main_001520_t1	4796	.	T	A	0.5088	0/1	0/1	0/0	0/1
hyloniscus_main_001520_t1	4826	.	CTAG	ATAA,ATAG	0.630468,0.669261	0/1	0/1	0/2	1/2
hyloniscus_main_001520_t1	4849	.	TATGA	TATGATGA	0.649505	0/1	0/1	0/1	1/1
hyloniscus_main_001520_t1	4904	.	AGTATCCT	GGAATGCA,CGAATGCA	0.514706,0.47619	0/1	0/1	0/2	1/2
hyloniscus_main_001546_t1	4101	.	AATG	AATT	0.321429	0/0	0/1	1/1	0/0
hyloniscus_main_001546_t1	4124	.	G	A	0.35	0/0	0/1	1/1	0/0
hyloniscus_main_001546_t1	4155	.	TAAAAATTTC	TAAAAAAAATTTC	0.222222	0/0	0/1	1/1	0/0
hyloniscus_main_001560_t1	52	.	AGC	AGGC	0.611111	.	0/1	0/1	.
hyloniscus_main_001560_t1	94	.	A	G	0.551282	.	0/1	0/1	.
hyloniscus_main_001560_t1	351	.	A	T	0.336957	1/1	0/1	0/1	.
hyloniscus_main_001560_t1	364	.	G	T	0.352381	1/1	0/1	0/1	.
hyloniscus_main_001560_t1	388	.	A	G	0.352381	1/1	0/1	0/1	.
hyloniscus_main_001560_t1	417	.	C	T	0.35514	1/1	0/1	0/1	.
hyloniscus_main_001560_t1	435	.	C	T	0.387097	1/1	0/1	0/1	.
hyloniscus_main_001560_t1	525	.	A	G	0.54	0/0	0/1	0/1	.
hyloniscus_main_001560_t1	538	.	A	C	0.545455	0/0	0/1	0/1	.
hyloniscus_main_001560_t1	582	.	A	T	0.518519	1/1	0/1	0/1	.
hyloniscus_main_001560_t1	625	.	A	G	0.52459	0/0	0/1	0/1	.
hyloniscus_main_001560_t1	664	.	A	T	0.42	0/0	0/1	0/1	.
hyloniscus_main_001560_t1	696	.	T	C	0.431373	0/0	0/1	0/1	.
hyloniscus_main_001560_t1	792	.	A	G	0.26	1/1	0/1	0/1	.
hyloniscus_main_001560_t1	809	.	G	A	0.181818	0/1	0/1	0/0	.
hyloniscus_main_001560_t1	816	.	CTTA	TTTA	0.169492	1/1	0/1	0/1	.
hyloniscus_main_001560_t1	828	.	T	A	0.229508	0/1	0/1	0/0	.
hyloniscus_main_001560_t1	1522	.	T	C	0.47561	0/0	0/1	0/1	.
hyloniscus_main_001560_t1	1677	.	T	G	0.538462	0/0	0/1	0/0	.
hyloniscus_main_001560_t1	1798	.	T	C	0.6	0/0	0/1	0/1	.
hyloniscus_main_001560_t1	2163	.	C	T	0.411765	.	0/1	0/1	.
hyloniscus_main_001560_t1	2230	.	AAGG	GAGA	0.418803	1/1	0/1	0/1	1/1
hyloniscus_main_001560_t1	2377	.	A	G	0.594771	0/0	0/1	0/1	0/1
hyloniscus_main_001560_t1	2404	.	TTGTCA	ATATCC	0.453846	0/0	0/1	0/1	0/0
hyloniscus_main_001560_t1	2464	.	ATTTCACG	ATTTCGCA	0.489691	.	0/1	0/1	.
hyloniscus_main_001560_t1	2553	.	T	G	0.441315	1/1	0/1	0/1	.
hyloniscus_main_001560_t1	2583	.	T	A	0.441748	.	0/1	0/0	0/0
hyloniscus_main_001560_t1	2821	.	T	A	0.483871	.	0/1	0/1	1/1
hyloniscus_main_001560_t1	2994	.	A	T	0.496021	1/1	0/1	0/1	1/1
hyloniscus_main_001560_t1	3599	.	A	G	0.165939	.	0/1	0/1	.
hyloniscus_main_001560_t1	3707	.	A	T	0.193182	.	0/1	0/0	.
hyloniscus_main_001565_t1	1175	.	G	A	0.6	0/0	0/1	0/0	0/1
hyloniscus_main_001565_t1	1208	.	CATC	TATT,CATT	0.519481,0.5	0/2	0/1	0/2	0/1
hyloniscus_main_001565_t1	1253	.	A	G	0.513158	0/0	0/1	0/0	0/1
hyloniscus_main_001565_t1	1289	.	T	A	0.607843	0/0	0/1	0/0	0/1
hyloniscus_main_001565_t1	1346	.	T	A	0.641509	0/0	0/1	0/0	0/1
hyloniscus_main_001565_t1	1439	.	C	T	0.511628	0/1	0/1	0/1	0/1
hyloniscus_main_001565_t1	1535	.	G	A	0.472727	0/0	0/1	0/0	0/1
hyloniscus_main_001565_t1	2069	.	ACATC	ACATCATC	0.454545	0/1	0/1	0/1	0/1
hyloniscus_main_001568_t1	80	.	T	C	0.594595	1/1	0/1	0/0	0/1
hyloniscus_main_001568_t1	141	.	A	G	0.583893	1/1	0/1	0/0	0/1
hyloniscus_main_001568_t1	250	.	CG	AA	0.5625	1/1	0/1	0/0	0/1
hyloniscus_main_001568_t1	308	.	C	T	0.538462	1/1	0/1	0/0	0/1
hyloniscus_main_001568_t1	371	.	G	A	0.579545	1/1	0/1	0/0	0/1
hyloniscus_main_001568_t1	406	.	A	G	0.587629	1/1	0/1	0/0	0/1
hyloniscus_main_001568_t1	452	.	T	A	0.586538	1/1	0/1	0/0	0/1
hyloniscus_main_001568_t1	498	.	C	T	0.544554	1/1	0/1	0/0	0/1
hyloniscus_main_001568_t1	551	.	C	A	0.51	1/1	0/1	0/0	0/1
hyloniscus_main_001568_t1	558	.	A	T	0.49505	1/1	0/1	0/0	0/1
hyloniscus_main_001568_t1	587	.	TAACAACAACAACAACAAT	TAACAACAATAACAAT	0.457627	1/1	0/1	0/0	0/1
hyloniscus_main_001568_t1	740	.	C	T	0.54902	1/1	0/1	0/0	0/1
hyloniscus_main_001568_t1	797	.	T	G	0.528302	1/1	0/1	0/0	0/1
hyloniscus_main_001589_t1	2614	.	C	T	0.508929	0/1	0/1	0/1	0/0
hyloniscus_main_001589_t1	2626	.	A	G	0.488722	0/1	0/1	0/1	0/1
hyloniscus_main_001589_t1	2638	.	ACAAG	TCAAA,TCAAG	0.298851,0.6375	0/2	0/2	0/1	0/1
hyloniscus_main_001592_t1	1157	.	TTTG	CTTA	0.608696	0/0	0/1	0/0	.
hyloniscus_main_001592_t1	1215	.	C	T	0.553571	0/0	0/1	0/0	.
hyloniscus_main_001592_t1	1277	.	C	G	0.432432	0/0	0/1	0/0	.
hyloniscus_main_001592_t1	1430	.	TATC	CATA	0.368421	0/0	0/1	0/0	.
hyloniscus_main_001592_t1	1466	.	GCGG	ACGA	0.380952	0/0	0/1	0/0	.
hyloniscus_main_001592_t1	1484	.	T	A	0.38806	0/0	0/1	0/0	.
hyloniscus_main_001592_t1	1535	.	C	T	0.370968	0/0	0/1	0/0	.
hyloniscus_main_001592_t1	1562	.	T	G	0.366667	0/0	0/1	0/0	.
hyloniscus_main_001592_t1	1577	.	C	T	0.369565	0/0	0/1	0/0	.
hyloniscus_main_001592_t1	1886	.	TGCGC	CGCGT	0.5	0/0	0/1	0/0	0/0
hyloniscus_main_001592_t1	1907	.	A	C	0.552239	0/0	0/1	0/0	0/0
hyloniscus_main_001592_t1	2003	.	G	A	0.555556	0/0	0/1	0/0	0/0
hyloniscus_main_001592_t1	2015	.	G	A	0.574713	0/0	0/1	0/0	0/1
hyloniscus_main_001592_t1	2027	.	GGAA	AGAG	0.512195	0/0	0/1	0/0	0/0
hyloniscus_main_001592_t1	2105	.	C	T	0.46988	0/0	0/1	0/0	0/0
hyloniscus_main_001592_t1	2147	.	A	T	0.492754	0/0	0/1	0/0	0/0
hyloniscus_main_001592_t1	2291	.	G	A	0.418182	0/0	0/1	0/0	1/1
hyloniscus_main_001592_t1	2321	.	C	T	0.483871	0/0	0/1	0/0	0/0
hyloniscus_main_001592_t1	2342	.	A	G	0.5625	0/0	0/1	0/0	0/0
hyloniscus_main_001592_t1	2381	.	T	A	0.517857	0/0	0/1	0/0	.
hyloniscus_main_001592_t1	2396	.	T	G	0.538462	0/0	0/1	0/0	.
hyloniscus_main_001592_t1	2427	.	A	C	0.530303	0/0	0/1	0/0	1/1
hyloniscus_main_001592_t1	2516	.	C	T	0.636943	0/0	0/1	0/0	0/0
hyloniscus_main_001592_t1	2535	.	T	C	0.648148	0/0	0/1	0/0	1/1
hyloniscus_main_001592_t1	2588	.	C	T	0.5	0/0	0/1	0/0	.
hyloniscus_main_001592_t1	2612	.	G	A	0.434783	0/0	0/1	0/0	0/0
hyloniscus_main_001592_t1	2645	.	C	T	0.471429	0/0	0/1	0/0	0/0
hyloniscus_main_001592_t1	2765	.	AGAA	GGAG	0.576923	.	0/1	0/0	0/0
hyloniscus_main_001592_t1	2780	.	T	A	0.58	.	0/1	0/0	0/0
hyloniscus_main_001592_t1	2789	.	G	A	0.565217	.	0/1	0/0	0/0
hyloniscus_main_001592_t1	3828	.	A	T	0.414286	0/0	0/1	0/0	0/0
hyloniscus_main_001592_t1	3837	.	AATATATAAAC	AATATAAAC	0.35443	0/0	0/1	0/0	0/0
hyloniscus_main_001592_t1	3849	.	T	A	0.386364	0/0	0/1	0/0	0/0
hyloniscus_main_001592_t1	3854	.	C	T	0.423529	0/0	0/1	0/0	0/0
hyloniscus_main_001592_t1	3927	.	T	C	0.550725	0/0	0/1	0/0	.
hyloniscus_main_001592_t1	4018	.	TGAAA	TGGAAT	0.608696	0/0	0/1	0/0	.
hyloniscus_main_001592_t1	4028	.	G	T	0.684211	0/0	0/1	0/0	.
hyloniscus_main_001592_t1	4037	.	CAAATATG	CAATAAG	0.616667	0/0	0/1	0/0	.
hyloniscus_main_001592_t1	4057	.	TTGC	CTGA	0.603175	0/0	0/1	0/0	.
hyloniscus_main_001592_t1	4085	.	ATTTTTTTTTAAAC	ATTTTTTTAAAAC	0.534483	0/0	0/1	0/0	.
hyloniscus_main_001592_t1	4121	.	G	A	0.493976	0/0	0/1	0/0	.
hyloniscus_main_001592_t1	4134	.	C	A	0.418033	0/0	0/1	0/0	.
hyloniscus_main_001592_t1	4139	.	G	A	0.428571	0/0	0/1	0/0	1/1
hyloniscus_main_001592_t1	4222	.	A	G	0.455357	0/0	0/1	0/0	0/1
hyloniscus_main_001592_t1	4282	.	A	G	0.176471	0/1	0/1	0/0	0/0
hyloniscus_main_001592_t1	4283	.	A	G	0.197183	0/0	0/1	0/1	1/1
hyloniscus_main_001592_t1	4292	.	G	A	0.655172	0/1	0/1	0/1	1/1
hyloniscus_main_001592_t1	4298	.	G	A	0.175	0/0	0/1	0/0	0/0
hyloniscus_main_001592_t1	4307	.	GT	TC	0.447761	0/0	0/1	0/0	1/1
hyloniscus_main_001592_t1	4313	.	GCGA	ACGA	0.564103	0/1	0/1	0/1	0/0
hyloniscus_main_001619_t1	1871	.	A	C	0.398844	.	0/1	0/1	.
hyloniscus_main_001619_t1	1952	.	G	A	0.38009	.	0/1	0/1	.
hyloniscus_main_001619_t1	1958	.	G	T	0.378788	.	0/1	0/1	.
hyloniscus_main_001619_t1	2237	.	C	A	0.590909	0/0	0/1	0/0	.
hyloniscus_main_001621_t1	2747	.	A	T	0.447837	0/0	0/1	0/0	0/0
hyloniscus_main_001624_t1	3817	.	G	A	0.423841	0/1	0/1	0/1	0/0
hyloniscus_main_001624_t1	3838	.	G	A	0.314815	0/1	0/1	0/1	0/1
hyloniscus_main_001624_t1	3846	.	G	A	0.535484	0/1	0/1	0/1	0/1
hyloniscus_main_001629_t1	103	.	T	A	0.632653	0/1	0/1	0/1	1/1
hyloniscus_main_001636_t1	4047	.	AGGGGGGGGGATC	AGGGGGGGGATC,AGGGGGGGGGGATC	0.533835,0.263158	0/1	0/1	0/1	0/2
hyloniscus_main_001636_t1	4084	.	A	G	0.327957	0/1	0/1	0/1	0/1
hyloniscus_main_001636_t1	4094	.	GGG	GGA,GAA	0.309524,0.202381	1/2	0/1	0/1	1/2
hyloniscus_main_001636_t1	4106	.	A	G	0.373418	0/1	0/1	0/1	0/1
hyloniscus_main_001636_t1	4111	.	A	G	0.262069	0/1	0/1	0/1	0/1
hyloniscus_main_001644_t1	2331	.	GCTC	ACTA	0.435484	0/0	0/1	0/0	0/1
hyloniscus_main_001644_t1	2349	.	T	C	0.5	0/0	0/1	0/0	0/1
hyloniscus_main_001644_t1	2379	.	C	T	0.5	0/0	0/1	0/0	0/1
hyloniscus_main_001644_t1	2637	.	G	T	0.234043	0/0	0/1	0/0	0/1
hyloniscus_main_001644_t1	3054	.	A	T	0.26087	0/0	0/1	0/0	0/1
hyloniscus_main_001644_t1	3141	.	A	G	0.45	0/0	0/1	0/0	0/1
hyloniscus_main_001644_t1	3180	.	G	A	0.388889	0/0	0/1	0/0	0/0
hyloniscus_main_001644_t1	3496	.	A	T	0.574468	0/0	0/1	0/0	0/1
hyloniscus_main_001655_t1	2678	.	T	C	0.323232	0/0	0/1	0/0	0/1
hyloniscus_main_001655_t1	2693	.	A	C	0.302326	0/0	0/1	0/0	0/1
hyloniscus_main_001655_t1	2717	.	C	T	0.271605	0/0	0/1	0/0	0/1
hyloniscus_main_001655_t1	2726	.	TCTTT	CCTAC	0.214286	0/0	0/1	0/0	0/1
hyloniscus_main_001655_t1	2738	.	T	C	0.202532	0/0	0/1	0/0	0/1
hyloniscus_main_001655_t1	2750	.	GTCA	CTCG	0.233766	0/0	0/1	0/0	0/1
hyloniscus_main_001655_t1	2760	.	A	G	0.271605	0/0	0/1	0/0	0/1
hyloniscus_main_001655_t1	2783	.	AC	TT	0.240964	0/0	0/1	0/0	0/1
hyloniscus_main_001655_t1	2834	.	T	C	0.364706	0/0	0/1	0/0	0/1
hyloniscus_main_001655_t1	2855	.	C	T	0.373494	0/0	0/1	0/0	0/1
hyloniscus_main_001655_t1	2894	.	GTCT	ATCC	0.395349	0/0	0/1	0/0	0/1
hyloniscus_main_001655_t1	2954	.	A	G	0.380435	0/0	0/1	0/0	0/1
hyloniscus_main_001655_t1	3002	.	G	A	0.344262	0/0	0/1	0/0	0/1
hyloniscus_main_001655_t1	3011	.	AC	GA	0.327273	0/0	0/1	0/0	0/1
hyloniscus_main_001659_t1	2908	.	C	T	0.641026	0/1	0/1	0/0	0/0
hyloniscus_main_001672_t1	1831	.	A	C,G	0.73913,0.130435	1/1	0/1	0/2	1/1
hyloniscus_main_001672_t1	3423	.	C	T	0.686047	1/1	0/1	0/0	0/1
hyloniscus_main_001672_t1	3455	.	TGC	TGGT	0.565217	1/1	0/1	0/0	0/1
hyloniscus_main_001683_t1	3308	.	G	A	0.22	0/1	0/1	.	.
hyloniscus_main_001683_t1	3309	.	AAA	AAG	0.164384	0/1	0/1	.	.
hyloniscus_main_001683_t1	3442	.	GA	AC	0.675676	1/1	0/1	.	.
hyloniscus_main_001683_t1	3454	.	G	A	0.735294	1/1	0/1	.	.
hyloniscus_main_001683_t1	3559	.	A	G	0.322581	0/0	0/1	0/0	0/0
hyloniscus_main_001683_t1	3578	.	CCCTCCCCCTTCCTA	ACCTCCCCCCTTCCTA	0.4375	0/0	0/1	0/0	0/0
hyloniscus_main_001683_t1	3598	.	CGG	CGA,TGA	0.496454,0.215569	0/1	0/1	0/2	0/2
hyloniscus_main_001683_t1	3621	.	C	G	0.34382	0/1	0/1	0/1	0/1
hyloniscus_main_001683_t1	3626	.	CGCAGTAGAG	CG	0.317241	0/1	0/1	0/1	0/1
hyloniscus_main_001683_t1	3641	.	GGGCTGGACG	GG	0.392405	0/0	0/1	0/0	0/0
hyloniscus_main_001683_t1	3687	.	G	A	0.395349	0/1	0/1	0/1	0/1
hyloniscus_main_001683_t1	3698	.	T	G	0.39726	0/1	0/1	0/1	0/1
hyloniscus_main_001683_t1	3707	.	C	A	0.386486	0/1	0/1	0/1	0/1
hyloniscus_main_001683_t1	3827	.	ATTAATTATTA	AATTA,ATTAATTA,ATTAA	0.439024,0.372549,0.483607	0/1	0/3	1/2	1/2
hyloniscus_main_001683_t1	3920	.	ACAGAAG	ATGCGAAC,ACAGAAT,ACAGAAC	0.504065,0.44868,0.467153	0/1	0/3	1/2	1/2
hyloniscus_main_001683_t1	3941	.	A	G	0.502907	0/1	0/1	1/1	1/1
hyloniscus_main_001685_t1	2438	.	GAAAAAACAAAAACGG	GAAAAAAACAAAAACGG	0.142222	0/1	0/1	0/0	0/0
hyloniscus_main_001689_t1	3408	.	A	G	0.195584	0/1	0/1	0/1	0/1
hyloniscus_main_001689_t1	3419	.	AC	GC,GG	0.182109,0.186551	0/1	0/2	0/1	0/1
hyloniscus_main_001689_t1	3456	.	GG	AA,AG	0.275378,0.0747354	0/2	0/1	0/1	0/0
hyloniscus_main_001689_t1	3465	.	A	T	0.370623	0/0	0/1	0/1	0/0
hyloniscus_main_001689_t1	3486	.	G	T	0.3303	0/0	0/1	0/1	0/0
hyloniscus_main_001689_t1	3492	.	GTTTTGAAGTCGG	GTTTTAAAGTCGG	0.359658	0/1	0/1	0/1	0/1
hyloniscus_main_001689_t1	3507	.	GAAAGGTGT	GAAAGGT,GAAAGTGT	0.161329,0.252632	0/0	0/1	0/1	0/2
hyloniscus_main_001689_t1	3537	.	AT	CC	0.362416	0/0	0/1	0/1	0/1
hyloniscus_main_001689_t1	3714	.	T	G	0.438298	0/0	0/1	0/1	0/0
hyloniscus_main_001689_t1	3735	.	TCCTTTTTTGTTCA	TACTTTTTTTGTTCA,TCCTTTTTTTGTTCA	0.369099,0.154378	0/2	0/1	0/1	0/2
hyloniscus_main_001731_t1	2687	.	TGCG	GGCA	0.354839	0/0	0/1	0/0	0/0
hyloniscus_main_001731_t1	2725	.	C	T	0.375	0/0	0/1	0/0	0/0
hyloniscus_main_001750_t1	3544	.	CAAAAAAAAAAAAAAAAATTCCG	CAAAAAAAAAAAAAAAATTCCG	0.263736	0/1	0/1	0/1	0/1
hyloniscus_main_001751_t1	2904	.	T	A	0.19469	0/1	0/1	0/0	0/1
hyloniscus_main_001751_t1	3120	.	C	T	0.641447	0/1	0/1	0/1	0/1
hyloniscus_main_001762_t1	4161	.	A	G	0.357143	0/1	0/1	0/1	0/0
hyloniscus_main_001762_t1	4197	.	ATA	ATG	0.377953	0/1	0/1	0/1	0/1
hyloniscus_main_001762_t1	4206	.	G	A	0.25	0/1	0/1	0/1	0/1
hyloniscus_main_001762_t1	4212	.	GT	AT	0.553763	0/1	0/1	0/1	0/1
hyloniscus_main_001786_t1	3304	.	A	G	0.297297	0/1	0/1	0/1	.
hyloniscus_main_001787_t1	1259	.	C	A	0.385542	0/1	0/1	0/0	0/1
hyloniscus_main_001787_t1	1307	.	T	G	0.586207	0/0	0/1	0/0	0/1
hyloniscus_main_001787_t1	1769	.	C	T	0.144509	0/1	0/1	1/1	0/0
hyloniscus_main_001800_t1	4485	.	T	C	0.516129	0/0	0/1	0/0	0/0
hyloniscus_main_001800_t1	4499	.	ATTGA	TTTGC	0.515152	0/0	0/1	0/0	0/0
hyloniscus_main_001800_t1	4530	.	A	T	0.459459	0/0	0/1	0/0	0/0
hyloniscus_main_001800_t1	4539	.	AA	TT	0.472222	0/0	0/1	0/0	0/0
hyloniscus_main_001800_t1	4544	.	CCT	CGGAAGCT	0.457143	0/0	0/1	0/0	0/0
hyloniscus_main_001800_t1	4587	.	TTAA	CTAT	0.565217	0/0	0/1	0/0	0/0
hyloniscus_main_001800_t1	4676	.	GAAG	AACA	0.461538	0/0	0/1	0/0	0/0
hyloniscus_main_001800_t1	4696	.	CA	AG	0.404762	0/0	0/1	0/0	0/0
hyloniscus_main_001800_t1	4751	.	A	G	0.285714	0/0	0/1	0/0	0/0
hyloniscus_main_001800_t1	4809	.	AT	CG	0.391304	0/0	0/1	0/0	0/0
hyloniscus_main_001800_t1	4939	.	AAA	GAG	0.506329	0/0	0/1	0/0	0/0
hyloniscus_main_001800_t1	4969	.	A	T	0.545455	0/0	0/1	0/0	0/0
hyloniscus_main_001800_t1	5014	.	T	C	0.43662	0/0	0/1	0/0	0/0
hyloniscus_main_001800_t1	5049	.	T	A	0.530612	0/0	0/1	0/0	0/0
hyloniscus_main_001807_t1	2472	.	C	A	0.397059	0/0	0/1	0/0	0/0
hyloniscus_main_001807_t1	2893	.	T	G	0.444444	0/0	0/1	0/0	0/0
hyloniscus_main_001807_t1	2955	.	C	G	0.505882	0/0	0/1	0/0	0/0
hyloniscus_main_001807_t1	3008	.	T	C	0.442308	0/0	0/1	0/0	0/0
hyloniscus_main_001807_t1	3070	.	T	C	0.508065	0/0	0/1	0/0	0/0
hyloniscus_main_001807_t1	3083	.	A	C	0.5	0/0	0/1	0/0	0/0
hyloniscus_main_001811_t1	3158	.	T	C	0.319328	0/1	0/1	0/1	0/1
hyloniscus_main_001834_t1	3428	.	G	A	0.446429	0/0	0/1	0/1	0/1
hyloniscus_main_001834_t1	3489	.	AGA	AA	0.495495	1/1	0/1	0/1	0/1
hyloniscus_main_001838_t1	125	.	TTG	CTC	0.441489	1/1	0/1	0/0	0/1
hyloniscus_main_001838_t1	158	.	TA	TT,AT	0.4447,0	2/2	0/1	0/0	0/1
hyloniscus_main_001838_t1	227	.	T	C	0.402194	1/1	0/1	0/0	0/1
hyloniscus_main_001850_t1	2799	.	G	A	0.583333	1/1	0/1	0/0	0/0
hyloniscus_main_001850_t1	2871	.	G	T	0.478261	1/1	0/1	0/0	0/0
hyloniscus_main_001850_t1	2883	.	C	T	0.52381	1/1	0/1	0/0	0/0
hyloniscus_main_001850_t1	3317	.	GCATTC	TCATAA	0.272727	1/1	0/1	0/0	0/0
hyloniscus_main_001850_t1	3363	.	ATAG	TTAC	0.347826	1/1	0/1	0/0	0/0
hyloniscus_main_001850_t1	3375	.	TGAGT	GAAGG	0.391304	1/1	0/1	0/0	0/0
hyloniscus_main_001856_t1	1633	.	AAGTA	AACAA	0.148333	0/0	0/1	0/0	0/1
hyloniscus_main_001856_t1	2339	.	G	A	0.483483	1/1	0/1	0/0	0/1
hyloniscus_main_001856_t1	2399	.	A	G	0.457655	1/1	0/1	0/1	0/1
hyloniscus_main_001856_t1	2405	.	G	A	0.475362	1/1	0/1	0/0	0/1
hyloniscus_main_001856_t1	2518	.	T	A	0.137255	.	0/1	0/1	0/0
hyloniscus_main_001861_t1	429	.	TGATT	CGATT	0.428571	1/1	0/1	0/0	1/1
hyloniscus_main_001871_t1	3854	.	G	T	0.307692	0/0	0/1	0/0	0/0
hyloniscus_main_001871_t1	3920	.	G	A	0.310345	0/0	0/1	0/0	0/0
hyloniscus_main_001877_t1	3018	.	TGTTATGAAGACATAT	TGCCTATGAAGACATAT	0.210526	0/1	0/1	0/0	0/1
hyloniscus_main_001889_t1	726	.	A	T	0.279412	0/0	0/1	0/0	0/1
hyloniscus_main_001889_t1	744	.	G	A	0.24359	0/0	0/1	0/0	0/1
hyloniscus_main_001889_t1	774	.	A	C	0.228261	0/0	0/1	0/0	0/1
hyloniscus_main_001889_t1	1020	.	A	T	0.222222	0/0	0/1	0/0	0/1
hyloniscus_main_001889_t1	1308	.	ATCG	TTCA,TTCG	0.535714,0.571429	0/1	0/2	0/0	0/0
hyloniscus_main_001889_t1	1323	.	C	T	0.514286	0/1	0/1	0/0	0/0
hyloniscus_main_001889_t1	1410	.	AATC	GATT	0.25	0/0	0/1	0/0	0/1
hyloniscus_main_001889_t1	1461	.	T	C	0.189474	0/0	0/1	0/0	0/1
hyloniscus_main_001889_t1	1470	.	G	A	0.434783	0/0	0/1	0/0	0/0
hyloniscus_main_001889_t1	1563	.	A	G	0.54321	0/1	0/1	0/0	0/0
hyloniscus_main_001889_t1	1590	.	T	A	0.289474	0/1	0/1	0/0	0/1
hyloniscus_main_001889_t1	1749	.	GGCA	GGCG,AGCG	0.226994,0.358974	0/2	0/1	0/1	0/1
hyloniscus_main_001889_t1	1761	.	C	T	0.207547	0/1	0/1	0/0	0/1
hyloniscus_main_001889_t1	1767	.	G	C,T	0.192982,0.375	0/2	0/1	0/0	0/1
hyloniscus_main_001889_t1	1825	.	A	C	0.232323	0/1	0/1	0/0	0/1
hyloniscus_main_001889_t1	1830	.	C	A	0.233831	0/1	0/1	0/0	0/1
hyloniscus_main_001889_t1	1905	.	T	C	0.329268	0/1	0/1	0/0	0/1
hyloniscus_main_001889_t1	1971	.	CGGA	TGGG,TGGA	0.5,0.223301	0/1	0/2	0/0	0/2
hyloniscus_main_001889_t1	2031	.	T	C	0.308333	0/0	0/1	0/0	0/1
hyloniscus_main_001889_t1	2037	.	C	A	0.446328	0/1	0/1	0/0	0/1
hyloniscus_main_001889_t1	2100	.	T	C	0.380952	0/1	0/1	0/0	0/1
hyloniscus_main_001889_t1	2112	.	C	T	0.338235	0/0	0/1	0/0	0/1
hyloniscus_main_001889_t1	2139	.	A	G	0.312139	0/0	0/1	0/0	0/1
hyloniscus_main_001889_t1	2146	.	GGTAAT	GGTAAC,AGCAAC	0.308571,0.568627	0/2	0/1	0/0	0/1
hyloniscus_main_001889_t1	2196	.	CCCG	TCCT	0.396825	0/1	0/1	0/0	0/1
hyloniscus_main_001889_t1	2241	.	C	A	0.310078	0/0	0/1	0/0	0/1
hyloniscus_main_001889_t1	2268	.	C	T	0.382353	0/1	0/1	0/0	0/1
hyloniscus_main_001889_t1	2292	.	T	C	0.364583	0/0	0/1	0/0	0/1
hyloniscus_main_001889_t1	2301	.	T	C	0.352518	0/1	0/1	0/0	0/1
hyloniscus_main_001889_t1	2322	.	A	G	0.317647	0/0	0/1	0/0	0/1
hyloniscus_main_001889_t1	2337	.	G	C,T	0.316832,0.464286	0/2	0/1	0/0	0/1
hyloniscus_main_001889_t1	2343	.	AGTC	GGTC,CGTG	0.333333,0.481481	0/2	0/1	0/0	0/1
hyloniscus_main_001889_t1	2403	.	T	C	0.31383	0/0	0/1	0/0	0/1
hyloniscus_main_001889_t1	2424	.	T	G	0.343478	0/1	0/1	0/0	0/1
hyloniscus_main_001889_t1	2456	.	TC	TT	0.338028	0/1	0/1	0/0	0/1
hyloniscus_main_001889_t1	2538	.	G	T	0.459459	0/1	0/1	0/1	0/1
hyloniscus_main_001889_t1	2685	.	T	C	0.511364	0/0	0/1	0/0	0/0
hyloniscus_main_001889_t1	2746	.	GCA	TCG,GCG	0.321637,0.467742	0/2	0/1	0/0	0/1
hyloniscus_main_001889_t1	2769	.	A	G	0.333333	0/0	0/1	0/0	0/1
hyloniscus_main_001904_t1	3078	.	CAAAAAAATAAATAAAAAAAAATAAAAAAAAGCCT	CAAAAAAATAAATAAAAAAAATAAAAAAAAGCCT,CAAAAAAAATAAATAAAAAAAATAAAAAAAAGCCT	0.560976,0.0833333	1/1	0/1	0/1	1/2
hyloniscus_main_001904_t1	3281	.	GGTTGGGTAT	AGTTT	0.493213	0/0	0/1	0/1	0/0
hyloniscus_main_001904_t1	3372	.	TTG	TGTG	0.350158	0/0	0/1	0/1	0/0
hyloniscus_main_001904_t1	3454	.	ATG	ATGTTTCGTTCAGTG	0.215962	0/0	0/1	0/1	0/0
hyloniscus_main_001904_t1	3506	.	G	T	0.445026	0/0	0/1	0/1	0/0
hyloniscus_main_001904_t1	3517	.	C	T	0.455	0/0	0/1	0/1	0/0
hyloniscus_main_001905_t1	1365	.	C	T	0.5	0/0	0/1	0/0	0/0
hyloniscus_main_001905_t1	2421	.	G	T	0.5	0/0	0/1	0/0	0/1
hyloniscus_main_001905_t1	3466	.	A	T	0.464286	0/0	0/1	0/0	0/1
hyloniscus_main_001905_t1	3588	.	ATTTGTTA	ATGTTA	0.576923	0/0	0/1	0/0	0/0
hyloniscus_main_001919_t1	1710	.	G	A	0.363636	.	0/1	0/0	.
hyloniscus_main_001919_t1	1732	.	T	C	0.296296	.	0/1	0/0	.
hyloniscus_main_001919_t1	2163	.	C	T	0.564103	.	0/1	0/0	0/1
hyloniscus_main_001919_t1	2193	.	A	G	0.547619	.	0/1	0/0	1/1
hyloniscus_main_001919_t1	2232	.	T	C	0.625	0/0	0/1	0/0	1/1
hyloniscus_main_001919_t1	2247	.	T	C	0.631579	0/0	0/1	0/0	.
hyloniscus_main_001919_t1	2253	.	T	G	0.631579	0/0	0/1	0/0	.
hyloniscus_main_001919_t1	2475	.	C	G	0.491525	.	0/1	0/0	0/0
hyloniscus_main_001919_t1	2481	.	C	T	0.491803	.	0/1	0/0	0/0
hyloniscus_main_001919_t1	2542	.	T	C	0.478261	.	0/1	0/0	0/0
hyloniscus_main_001919_t1	2791	.	G	T	0.5	.	0/1	0/0	.
hyloniscus_main_001919_t1	2800	.	CATAAC	TACAAA	0.444444	.	0/1	0/0	.
hyloniscus_main_001919_t1	2811	.	G	A	0.509434	.	0/1	0/0	.
hyloniscus_main_001919_t1	2853	.	A	T	0.428571	.	0/1	0/0	.
hyloniscus_main_001919_t1	2864	.	A	G	0.410256	.	0/1	0/0	.
hyloniscus_main_001919_t1	2876	.	TACCATTTATTTTTCAT	TT	0.382353	.	0/1	0/0	.
hyloniscus_main_001945_t1	3300	.	ATTA	ATTT	0.34375	0/0	0/1	0/0	0/0
hyloniscus_main_001945_t1	3517	.	TC	CG	0.37931	0/0	0/1	0/0	0/0
hyloniscus_main_001945_t1	3737	.	C	T	0.535714	0/0	0/1	0/0	0/0
hyloniscus_main_001945_t1	4005	.	G	A	0.45122	0/1	0/1	0/1	0/1
hyloniscus_main_001947_t1	2489	.	AGAC	GGAT	0.5	0/0	0/1	0/0	0/0
hyloniscus_main_001957_t1	637	.	A	T	0.467742	0/1	0/1	0/0	0/1
hyloniscus_main_001957_t1	646	.	C	T	0.525	0/1	0/1	0/0	0/0
hyloniscus_main_001957_t1	653	.	C	T	0.512821	0/1	0/1	0/0	0/0
hyloniscus_main_001957_t1	685	.	C	T	0.511628	0/1	0/1	0/0	0/0
hyloniscus_main_001972_t1	1528	.	A	C	0.468354	0/1	0/1	0/1	0/0
hyloniscus_main_002024_t1	1270	.	G	T	0.516667	0/0	0/1	0/0	0/0
hyloniscus_main_002024_t1	1450	.	T	C	0.547619	0/0	0/1	0/0	0/0
hyloniscus_main_002024_t1	1498	.	C	T	0.509434	0/0	0/1	0/0	0/0
hyloniscus_main_002024_t1	1594	.	A	G	0.72973	0/0	0/1	0/0	0/0
hyloniscus_main_002024_t1	1651	.	T	C	0.61194	0/0	0/1	0/0	0/0
hyloniscus_main_002024_t1	1672	.	T	A	0.535211	0/0	0/1	0/0	0/0
hyloniscus_main_002024_t1	1693	.	G	A	0.463768	0/0	0/1	0/0	0/0
hyloniscus_main_002024_t1	1717	.	C	T	0.377049	0/0	0/1	0/0	0/0
hyloniscus_main_002024_t1	1726	.	G	T	0.351852	0/0	0/1	0/0	0/0
hyloniscus_main_002024_t1	1732	.	T	A	0.3125	0/0	0/1	0/0	0/0
hyloniscus_main_002024_t1	1792	.	A	T	0.477273	0/0	0/1	0/0	0/0
hyloniscus_main_002024_t1	1924	.	T	C	0.333333	0/0	0/1	0/0	0/0
hyloniscus_main_002024_t1	1930	.	A	G	0.3125	0/0	0/1	0/0	0/0
hyloniscus_main_002024_t1	1960	.	T	A	0.259259	0/0	0/1	0/0	0/0
hyloniscus_main_002024_t1	1981	.	C	T	0.242424	0/0	0/1	0/0	0/0
hyloniscus_main_002024_t1	1987	.	C	T	0.257143	0/0	0/1	0/0	0/0
hyloniscus_main_002024_t1	2000	.	GCT	ACC	0.257143	0/0	0/1	0/0	0/0
hyloniscus_main_002024_t1	2044	.	C	G	0.5	0/0	0/1	0/0	0/0
hyloniscus_main_002024_t1	2050	.	A	G	0.45	0/0	0/1	0/0	0/0
hyloniscus_main_002024_t1	2146	.	G	A	0.6	0/0	0/1	0/0	0/0
hyloniscus_main_002024_t1	2197	.	A	G	0.419355	0/0	0/1	0/0	0/0
hyloniscus_main_002024_t1	2314	.	C	T	0.425	0/0	0/1	0/0	0/0
hyloniscus_main_002024_t1	2365	.	A	G	0.560976	0/0	0/1	0/0	0/0
hyloniscus_main_002024_t1	2375	.	CAAAAAATG	CAGAAAATG	0.555556	0/0	0/1	0/0	0/0
hyloniscus_main_002024_t1	2422	.	G	A	0.513514	0/0	0/1	0/0	0/0
hyloniscus_main_002024_t1	2452	.	A	G	0.548387	0/0	0/1	0/0	0/0
hyloniscus_main_002024_t1	2482	.	C	G	0.46875	0/0	0/1	0/0	0/0
hyloniscus_main_002024_t1	2629	.	G	A	0.391304	0/0	0/1	0/0	0/0
hyloniscus_main_002024_t1	2662	.	C	T	0.48	0/0	0/1	0/0	0/0
hyloniscus_main_002069_t1	2892	.	T	A	0.282759	0/1	0/1	0/1	0/1
hyloniscus_main_002069_t1	3138	.	C	T	0.449468	0/1	0/1	0/1	0/1
hyloniscus_main_002079_t1	3403	.	TGT	TAAGT	0.460317	1/1	0/1	0/0	0/1
hyloniscus_main_002079_t1	3595	.	TAT	TT	0.561644	0/0	0/1	0/0	0/1
hyloniscus_main_002109_t1	1058	.	T	G	0.481481	0/0	0/1	1/1	0/1
hyloniscus_main_002109_t1	1376	.	T	C	0.54717	0/0	0/1	1/1	0/1
hyloniscus_main_002109_t1	2069	.	T	C	0.474359	0/0	0/1	1/1	0/1
hyloniscus_main_002109_t1	2093	.	T	C	0.46988	0/0	0/1	1/1	0/1
hyloniscus_main_002109_t1	2423	.	T	G	0.590361	0/0	0/1	1/1	0/1
hyloniscus_main_002109_t1	2441	.	C	T	0.609195	0/0	0/1	0/0	0/1
hyloniscus_main_002109_t1	2843	.	C	T	0.630435	0/0	0/1	0/0	0/1
hyloniscus_main_002109_t1	2964	.	A	T	0.541353	0/0	0/1	0/1	0/1
hyloniscus_main_002109_t1	3062	.	T	C	0.570423	0/0	0/1	0/0	0/1
hyloniscus_main_002109_t1	3168	.	G	A	0.56	0/0	0/1	0/1	0/1
hyloniscus_main_002109_t1	3175	.	T	G	0.58042	0/0	0/1	0/1	0/1
hyloniscus_main_002129_t1	816	.	C	T	0.491071	0/0	0/1	0/0	0/0
hyloniscus_main_002129_t1	1213	.	A	C	0.56	.	0/1	0/0	.
hyloniscus_main_002129_t1	1556	.	G	A	0.495495	0/0	0/1	0/0	.
hyloniscus_main_002129_t1	1732	.	A	T	0.380165	0/0	0/1	0/0	0/0
hyloniscus_main_002129_t1	1758	.	A	G	0.323741	0/0	0/1	0/0	0/0
hyloniscus_main_002129_t1	1855	.	C	T	0.427673	0/1	0/1	0/0	.
hyloniscus_main_002129_t1	1877	.	T	A	0.440945	0/0	0/1	0/0	.
hyloniscus_main_002129_t1	2036	.	T	G	0.496732	0/0	0/1	0/0	0/0
hyloniscus_main_002129_t1	2074	.	AACAT	GACAC	0.452381	1/1	0/1	0/0	0/0
hyloniscus_main_002129_t1	2087	.	T	A	0.430769	1/1	0/1	0/0	0/0
hyloniscus_main_002129_t1	2472	.	A	G	0.503731	0/0	0/1	0/0	0/0
hyloniscus_main_002129_t1	2594	.	G	A	0.513636	0/0	0/1	0/0	.
hyloniscus_main_002129_t1	2689	.	TA	GC	0.455556	0/0	0/1	0/0	0/0
hyloniscus_main_002129_t1	2696	.	T	C	0.438095	0/0	0/1	0/0	0/0
hyloniscus_main_002129_t1	2703	.	ATATTTATTTATTTATTTAATTTTT	ATATTTATTTATTTATTTATTTAATTTTT	0.428571	0/0	0/1	0/0	0/0
hyloniscus_main_002133_t1	4012	.	ATCTTCTA	ATCTA	0.424242	1/1	0/1	0/0	0/0
hyloniscus_main_002141_t1	3356	.	TACA	TA	0.41	0/0	0/1	0/0	0/1
hyloniscus_main_002141_t1	3376	.	C	A	0.408257	0/0	0/1	0/0	0/1
hyloniscus_main_002141_t1	3432	.	C	T	0.370536	0/0	0/1	0/0	0/1
hyloniscus_main_002141_t1	3696	.	G	A	0.391304	0/1	0/1	0/0	0/1
hyloniscus_main_002150_t1	3003	.	C	T	0.212574	0/1	0/1	0/1	0/1
hyloniscus_main_002150_t1	3011	.	CCG	ACA	0.344423	0/1	0/1	0/1	0/1
hyloniscus_main_002150_t1	3018	.	T	C	0.395909	0/1	0/1	0/1	0/1
hyloniscus_main_002150_t1	3058	.	G	A	0.395025	0/1	0/1	0/1	0/1
hyloniscus_main_002151_t1	2711	.	T	C	0.163793	0/1	0/1	0/1	0/0
hyloniscus_main_002151_t1	2719	.	G	T	0.191489	0/0	0/1	0/0	0/0
hyloniscus_main_002151_t1	2938	.	A	C	0.151057	0/1	0/1	0/1	0/1
hyloniscus_main_002151_t1	2997	.	GTG	ATA	0.304428	0/1	0/1	0/1	0/1
hyloniscus_main_002151_t1	3048	.	CT	TC	0.380173	0/1	0/1	0/1	0/1
hyloniscus_main_002151_t1	3065	.	CTGACATAGGTC	CTGACATGGGTT	0.15444	0/1	0/1	0/1	0/1
hyloniscus_main_002151_t1	3085	.	A	G	0.246094	0/0	0/1	0/0	0/0
hyloniscus_main_002151_t1	3149	.	ATTTTTTTCACG	ATTTTTTCACG	0.199475	0/1	0/1	0/1	0/0
hyloniscus_main_002151_t1	3182	.	AT	CT	0.604839	0/1	0/1	0/1	0/1
hyloniscus_main_002151_t1	3187	.	G	A	0.373626	0/1	0/1	0/1	0/1
hyloniscus_main_002151_t1	3195	.	A	G	0.117886	0/1	0/1	0/0	0/0
hyloniscus_main_002151_t1	3201	.	C	T	0.14557	0/0	0/1	0/0	0/0
hyloniscus_main_002151_t1	3209	.	A	G	0.128755	0/1	0/1	0/0	0/0
hyloniscus_main_002151_t1	3248	.	AGT	ATC	0.179372	0/1	0/1	0/1	0/1
hyloniscus_main_002151_t1	3264	.	T	C	0.336245	0/1	0/1	0/1	0/1
hyloniscus_main_002151_t1	3292	.	A	G	0.201087	0/1	0/1	0/1	0/1
hyloniscus_main_002162_t1	2830	.	TGGGGGGGGGGATAT	TGGGGGGGGGATAT	0.212121	0/1	0/1	0/1	0/1
hyloniscus_main_002166_t1	4381	.	T	C	0.504505	0/1	0/1	0/1	0/1
hyloniscus_main_002166_t1	4527	.	G	A	0.447964	0/1	0/1	0/1	0/1
hyloniscus_main_002166_t1	4620	.	G	A	0.416667	0/1	0/1	0/1	0/1
hyloniscus_main_002166_t1	4655	.	G	A	0.449367	0/1	0/1	0/1	0/1
hyloniscus_main_002166_t1	4702	.	A	T	0.487013	0/1	0/1	0/1	0/1
hyloniscus_main_002166_t1	4732	.	T	G	0.502304	0/1	0/1	0/1	0/1
hyloniscus_main_002166_t1	4946	.	TAAAAATC	TAAAATC	0.435961	0/1	0/1	0/1	0/1
hyloniscus_main_002166_t1	4998	.	C	A	0.437956	0/1	0/1	0/1	0/1
hyloniscus_main_002166_t1	5043	.	A	C	0.47861	0/1	0/1	0/1	0/1
hyloniscus_main_002166_t1	5061	.	ATTTTTTTTATTATTTAGTTTG	ATTTTTTTTTATTATTTAGTTTG	0.423077	0/1	0/1	0/1	0/1
hyloniscus_main_002166_t1	5108	.	CAT	CAGGTAT	0.418824	0/1	0/1	0/1	0/1
hyloniscus_main_002166_t1	5213	.	TCCTT	TCTT	0.446043	0/1	0/1	0/1	0/1
hyloniscus_main_002166_t1	5296	.	T	G	0.452381	0/1	0/1	0/1	0/1
hyloniscus_main_002166_t1	5417	.	C	A	0.506276	0/1	0/1	0/1	0/1
hyloniscus_main_002166_t1	5504	.	T	C	0.453608	0/1	0/1	0/1	0/1
hyloniscus_main_002166_t1	5609	.	A	T	0.50411	0/1	0/1	0/1	0/1
hyloniscus_main_002166_t1	5715	.	CAAGAA	CGAAGAA	0.457071	0/1	0/1	0/1	0/1
hyloniscus_main_002166_t1	6009	.	TTA	TTACTAATA	0.441275	0/1	0/1	0/1	0/1
hyloniscus_main_002166_t1	6182	.	C	A	0.465617	0/1	0/1	0/1	0/1
hyloniscus_main_002166_t1	6191	.	G	C	0.463768	0/1	0/1	0/1	0/1
hyloniscus_main_002166_t1	6240	.	AAAAA	AATATATATAT	0.25149	0/1	0/1	0/1	0/1
hyloniscus_main_002166_t1	6252	.	A	T	0.377519	0/1	0/1	0/1	0/1
hyloniscus_main_002166_t1	6402	.	C	A	0.41791	0/1	0/1	0/1	0/1
hyloniscus_main_002167_t1	3282	.	ATTTTCTTA	ATTTCTTA	0.186047	0/0	0/1	0/0	0/0
hyloniscus_main_002167_t1	3337	.	A	C	0.441667	0/1	0/1	0/1	0/1
hyloniscus_main_002167_t1	3402	.	AAGTC	GAGTT,AAGTT	0.333333,0.293333	0/1	0/1	0/2	0/2
hyloniscus_main_002167_t1	3472	.	TATTTAA	TA	0.242188	0/1	0/1	0/1	0/1
hyloniscus_main_002167_t1	3665	.	G	T	0.236842	0/1	0/1	0/0	0/1
hyloniscus_main_002177_t1	2984	.	G	T	0.527273	0/0	0/1	0/0	0/0
hyloniscus_main_002185_t1	339	.	C	T	0.431953	0/1	0/1	0/1	0/0
hyloniscus_main_002185_t1	390	.	G	A	0.374291	0/1	0/1	0/1	0/1
hyloniscus_main_002185_t1	456	.	C	T	0.399142	0/1	0/1	0/1	0/1
hyloniscus_main_002185_t1	465	.	G	T	0.478365	0/1	0/1	0/1	0/1
hyloniscus_main_002185_t1	504	.	T	C	0.388158	0/1	0/1	0/1	0/1
hyloniscus_main_002185_t1	513	.	G	A	0.390144	0/1	0/1	0/1	0/1
hyloniscus_main_002185_t1	567	.	G	T	0.418288	0/1	0/1	0/1	0/1
hyloniscus_main_002185_t1	582	.	T	C	0.420408	0/1	0/1	0/1	0/1
hyloniscus_main_002185_t1	804	.	TCA	CCA	0.388365	0/1	0/1	0/1	0/0
hyloniscus_main_002185_t1	1221	.	C	T	0.418838	0/1	0/1	0/1	0/0
hyloniscus_main_002185_t1	1506	.	C	T	0.447635	0/1	0/1	0/1	0/0
hyloniscus_main_002185_t1	1765	.	T	C	0.448187	0/1	0/1	0/1	0/1
hyloniscus_main_002185_t1	1881	.	C	T	0.421558	0/1	0/1	0/1	0/1
hyloniscus_main_002185_t1	1996	.	A	C	0.438804	0/1	0/1	0/1	0/1
hyloniscus_main_002185_t1	2082	.	G	T	0.361278	0/1	0/1	0/1	0/1
hyloniscus_main_002185_t1	2256	.	T	G	0.462585	0/1	0/1	0/1	0/1
hyloniscus_main_002204_t1	2408	.	T	C	0.495327	0/1	0/1	0/0	0/1
hyloniscus_main_002208_t1	3193	.	G	T	0.158537	0/1	0/1	0/1	0/1
hyloniscus_main_002208_t1	3347	.	C	T	0.227488	0/1	0/1	0/1	0/1
hyloniscus_main_002210_t1	1051	.	G	A	0.356164	0/1	0/1	1/1	0/0
hyloniscus_main_002210_t1	1183	.	T	C	0.390244	0/1	0/1	1/1	0/0
hyloniscus_main_002210_t1	1540	.	G	A	0.383333	0/1	0/1	1/1	0/0
hyloniscus_main_002210_t1	1728	.	C	G	0.479167	0/1	0/1	1/1	0/0
hyloniscus_main_002210_t1	2153	.	C	T	0.510638	0/1	0/1	1/1	0/0
hyloniscus_main_002210_t1	2158	.	C	T	0.469388	0/1	0/1	1/1	0/0
hyloniscus_main_002210_t1	2260	.	G	C	0.488152	0/1	0/1	0/1	0/0
hyloniscus_main_002210_t1	2281	.	T	C	0.42616	0/1	0/1	0/1	0/0
hyloniscus_main_002210_t1	3057	.	G	A	0.53	0/1	0/1	1/1	0/0
hyloniscus_main_002210_t1	3062	.	C	T	0.534653	0/1	0/1	1/1	0/0
hyloniscus_main_002210_t1	3143	.	C	T	0.590164	0/1	0/1	0/0	0/1
hyloniscus_main_002210_t1	3253	.	AG	CA	0.398577	0/1	0/1	1/1	0/0
hyloniscus_main_002210_t1	3309	.	A	C	0.57	0/1	0/1	0/0	1/1
hyloniscus_main_002210_t1	3339	.	G	T	0.509554	0/1	0/1	0/0	1/1
hyloniscus_main_002210_t1	3393	.	C	T	0.448052	0/1	0/1	1/1	0/0
hyloniscus_main_002210_t1	3419	.	GAAAAGT	GAAAAAGT	0.373494	0/1	0/1	1/1	0/0
hyloniscus_main_002210_t1	3468	.	G	A	0.395604	0/1	0/1	1/1	0/0
hyloniscus_main_002210_t1	3515	.	C	A	0.404762	0/1	0/1	1/1	0/0
hyloniscus_main_002210_t1	3624	.	A	G	0.492147	0/1	0/1	1/1	0/0
hyloniscus_main_002210_t1	3631	.	G	A	0.463158	0/1	0/1	1/1	0/0
hyloniscus_main_002266_t1	2419	.	GAAAATG	GAAATG	0.391304	0/0	0/1	0/0	0/0
hyloniscus_main_002277_t1	2322	.	G	A	0.461538	0/0	0/1	0/0	1/1
hyloniscus_main_002277_t1	2349	.	G	A	0.5	0/0	0/1	0/0	1/1
hyloniscus_main_002277_t1	2391	.	C	T	0.45	0/0	0/1	0/0	1/1
hyloniscus_main_002277_t1	2397	.	C	T	0.5	0/0	0/1	0/0	1/1
hyloniscus_main_002277_t1	2623	.	CTA	TTT	0.810811	0/0	0/1	0/0	1/1
hyloniscus_main_002277_t1	2632	.	G	T	0.764706	0/1	0/1	0/0	1/1
hyloniscus_main_002277_t1	2648	.	C	T	0.578125	0/1	0/1	0/0	1/1
hyloniscus_main_002277_t1	2701	.	T	G	0.576923	0/0	0/1	0/0	1/1
hyloniscus_main_002277_t1	2706	.	GACTA	GA	0.566038	0/0	0/1	0/0	1/1
hyloniscus_main_002277_t1	2715	.	GATCATCATCC	GATGATCATCC,GATCATCATCATCC	0.528302,0.37037	0/2	0/1	0/0	1/1
hyloniscus_main_002277_t1	2739	.	A	G	0.518519	0/0	0/1	0/0	1/1
hyloniscus_main_002277_t1	2751	.	AAGAGTAC	GAGAATAA,ATGAGTAC	0.469388,0.606061	0/2	0/1	0/0	1/1
hyloniscus_main_002277_t1	2774	.	AACTT	AACTC	0.592308	0/1	0/1	0/0	1/1
hyloniscus_main_002277_t1	2784	.	C	A	0.605839	0/1	0/1	0/0	1/1
hyloniscus_main_002277_t1	2798	.	T	A	0.594203	0/1	0/1	0/0	1/1
hyloniscus_main_002277_t1	2812	.	TGCAATA	TACAAGAAATA,TACAAGAAATTA	0.507246,0.705882	0/2	0/1	0/0	1/1
hyloniscus_main_002277_t1	2826	.	AGAC	GGAG	0.544304	0/0	0/1	0/0	1/1
hyloniscus_main_002277_t1	2852	.	A	G	0.597561	0/0	0/1	0/0	1/1
hyloniscus_main_002277_t1	2872	.	A	T	0.636364	0/0	0/1	0/0	1/1
hyloniscus_main_002277_t1	2899	.	AAATAAAATG	AAAAATG	0.651515	0/0	0/1	0/0	1/1
hyloniscus_main_002277_t1	2917	.	A	G	0.635135	0/0	0/1	0/0	1/1
hyloniscus_main_002277_t1	2942	.	ATG	TCA	0.509434	0/0	0/1	0/0	1/1
hyloniscus_main_002277_t1	2952	.	G	A	0.592593	0/0	0/1	0/0	1/1
hyloniscus_main_002277_t1	2967	.	ATA	AA	0.477273	0/0	0/1	0/0	1/1
hyloniscus_main_002277_t1	2978	.	A	C	0.549296	0/1	0/1	0/0	1/1
hyloniscus_main_002277_t1	3002	.	TTTTT	CTTTA	0.604167	0/0	0/1	0/0	1/1
hyloniscus_main_002277_t1	3034	.	TAAAAGT	TAATAAAAAAGT,TTAAAGT	0.534884,0.46875	0/2	0/1	0/0	1/1
hyloniscus_main_002277_t1	3045	.	TAT	TAAT	0.5	0/0	0/1	0/0	1/1
hyloniscus_main_002277_t1	3051	.	A	T	0.567901	0/1	0/1	0/0	1/1
hyloniscus_main_002277_t1	3110	.	G	A	0.444444	0/0	0/1	0/0	1/1
hyloniscus_main_002277_t1	3117	.	GTGT	GTGC,ATGC	0.465116,0.514286	0/2	0/1	0/0	1/1
hyloniscus_main_002277_t1	3188	.	CAC	CAAC	0.554348	0/1	0/1	0/0	1/1
hyloniscus_main_002277_t1	3216	.	A	C	0.517857	0/1	0/1	0/0	1/1
hyloniscus_main_002277_t1	3410	.	A	G	0.640625	0/1	0/1	0/1	0/1
hyloniscus_main_002280_t1	3823	.	T	A	0.215686	0/1	0/1	0/1	0/1
hyloniscus_main_002284_t1	3277	.	CTTTTTTTTTATCCTA	CTTTTTTTTTTATCCTA	0.183099	0/1	0/1	0/0	0/1
hyloniscus_main_002311_t1	462	.	G	A	0.519274	0/0	0/1	1/1	1/1
hyloniscus_main_002311_t1	501	.	G	C	0.5	0/0	0/1	1/1	1/1
hyloniscus_main_002311_t1	572	.	G	A	0.460317	0/0	0/1	1/1	1/1
hyloniscus_main_002311_t1	600	.	C	T	0.465686	0/0	0/1	1/1	1/1
hyloniscus_main_002311_t1	633	.	C	A	0.52381	0/0	0/1	1/1	1/1
hyloniscus_main_002311_t1	642	.	AACT	GACG	0.427536	0/0	0/1	1/1	1/1
hyloniscus_main_002311_t1	706	.	A	G	0.368421	0/0	0/1	1/1	1/1
hyloniscus_main_002311_t1	723	.	AGACG	AGAGAAAGAAATAGTTTCTGAGG	0.131868	0/0	0/1	1/1	1/1
hyloniscus_main_002311_t1	773	.	G	A	0.455414	0/0	0/1	1/1	1/1
hyloniscus_main_002311_t1	845	.	A	G	0.34657	0/0	0/1	1/1	1/1
hyloniscus_main_002311_t1	881	.	G	A	0.249123	0/1	0/1	0/0	0/0
hyloniscus_main_002311_t1	883	.	G	A	0.421965	0/0	0/1	0/1	0/1
hyloniscus_main_002311_t1	919	.	G	A	0.483871	0/0	0/1	1/1	1/1
hyloniscus_main_002311_t1	951	.	AAAG	TAAT	0.476578	0/0	0/1	1/1	1/1
hyloniscus_main_002311_t1	1110	.	T	C	0.582011	0/0	0/1	1/1	1/1
hyloniscus_main_002311_t1	1170	.	T	C	0.482143	0/0	0/1	1/1	1/1
hyloniscus_main_002311_t1	1179	.	G	A	0.523416	0/0	0/1	1/1	0/1
hyloniscus_main_002365_t1	163	.	G	A	0.363636	0/1	0/1	0/0	0/0
hyloniscus_main_002365_t1	183	.	G	A	0.375	0/1	0/1	0/0	0/0
hyloniscus_main_002365_t1	436	.	C	T	0.5	0/1	0/1	0/0	0/0
hyloniscus_main_002365_t1	527	.	CAAAATG	CAAAACG	0.512821	0/1	0/1	0/0	0/0
hyloniscus_main_002365_t1	553	.	TTTC	GTTT	0.5	0/1	0/1	0/0	0/0
hyloniscus_main_002365_t1	574	.	ACGG	GCGA	0.44186	0/1	0/1	0/0	0/0
hyloniscus_main_002365_t1	625	.	T	C	0.389831	0/1	0/1	0/0	0/0
hyloniscus_main_002365_t1	631	.	C	T	0.368421	0/1	0/1	0/0	0/0
hyloniscus_main_002365_t1	674	.	C	T	0.516129	0/1	0/1	0/0	0/0
hyloniscus_main_002365_t1	683	.	T	A	0.514286	0/1	0/1	0/0	0/1
hyloniscus_main_002365_t1	695	.	C	T	0.57732	0/1	0/1	0/0	0/0
hyloniscus_main_002365_t1	736	.	T	A	0.636364	0/1	0/1	0/0	0/0
hyloniscus_main_002365_t1	757	.	G	A	0.584906	0/1	0/1	0/0	0/1
hyloniscus_main_002365_t1	770	.	CTG	TTA	0.483516	0/1	0/1	0/0	0/0
hyloniscus_main_002365_t1	777	.	G	C	0.483146	0/1	0/1	0/0	0/0
hyloniscus_main_002365_t1	801	.	C	T	0.5	0/1	0/1	0/0	0/0
hyloniscus_main_002365_t1	823	.	A	G	0.474747	0/1	0/1	0/0	0/0
hyloniscus_main_002365_t1	859	.	G	A	0.464286	0/1	0/1	0/0	0/0
hyloniscus_main_002365_t1	1567	.	AGTC	GGTC,GGTT	0.477733,0.602941	0/1	0/1	0/0	0/2
hyloniscus_main_002365_t1	1660	.	C	T	0.562249	0/0	0/1	0/0	0/1
hyloniscus_main_002365_t1	1726	.	C	T	0.564103	0/0	0/1	0/0	0/1
hyloniscus_main_002365_t1	1732	.	TGAT	CGAC	0.547511	0/0	0/1	0/0	0/1
hyloniscus_main_002365_t1	1747	.	G	T	0.58371	0/0	0/1	0/0	0/1
hyloniscus_main_002365_t1	1771	.	AAAC	GAAA,GAAC	0.562874,0.655738	0/0	0/1	0/0	0/2
hyloniscus_main_002365_t1	1783	.	A	C	0.609756	0/0	0/1	0/0	0/1
hyloniscus_main_002365_t1	1810	.	A	G	0.651613	0/0	0/1	0/0	0/1
hyloniscus_main_002365_t1	1819	.	T	C	0.57047	0/0	0/1	0/0	0/1
hyloniscus_main_002365_t1	1897	.	AGAA	TGAG	0.45625	0/0	0/1	0/0	0/1
hyloniscus_main_002365_t1	1918	.	C	T	0.468571	0/0	0/1	0/0	0/1
hyloniscus_main_002365_t1	1925	.	A	G	0.47486	0/0	0/1	0/0	0/1
hyloniscus_main_002365_t1	1930	.	T	C	0.47191	0/0	0/1	0/0	0/1
hyloniscus_main_002365_t1	1942	.	GGA	AGG	0.462428	0/0	0/1	0/0	0/1
hyloniscus_main_002365_t1	1999	.	T	A	0.473118	0/0	0/1	0/0	0/1
hyloniscus_main_002365_t1	2006	.	T	C	0.451777	0/0	0/1	0/0	0/1
hyloniscus_main_002365_t1	2032	.	C	A	0.471311	0/0	0/1	0/0	0/1
hyloniscus_main_002365_t1	2077	.	T	C	0.440433	0/0	0/1	0/0	0/1
hyloniscus_main_002365_t1	2135	.	A	G	0.430328	0/0	0/1	0/0	0/1
hyloniscus_main_002365_t1	2149	.	T	C	0.417323	0/0	0/1	0/0	0/1
hyloniscus_main_002365_t1	2343	.	TAC	AAC,AAA	0.464497,0.384752	0/1	0/2	0/0	0/1
hyloniscus_main_002365_t1	2354	.	GCAA	TCAT	0.405082	0/0	0/1	0/0	0/1
hyloniscus_main_002365_t1	2387	.	TA	GG	0.432337	0/0	0/1	0/0	0/1
hyloniscus_main_002365_t1	2425	.	GTTT	TTTC	0.440605	0/0	0/1	0/0	0/1
hyloniscus_main_002365_t1	2434	.	CGGA	TGGT	0.446623	0/0	0/1	0/0	0/1
hyloniscus_main_002365_t1	2462	.	G	A	0.480989	0/0	0/1	0/0	0/1
hyloniscus_main_002365_t1	2541	.	TCAATC	CCAAAA	0.49375	0/0	0/1	0/0	0/0
hyloniscus_main_002365_t1	2580	.	T	A	0.571429	0/0	0/1	0/0	0/0
hyloniscus_main_002388_t1	3280	.	ACAACTGC	ACAGCCGC,ACAGCTGC,ACAACCGC	0.4875,0.346154,0.20339	0/2	0/2	1/3	0/1
hyloniscus_main_002397_t1	192	.	TGATATAATAGG	TGATATAATAGGATATAATAGG	0.407407	.	0/1	0/0	.
hyloniscus_main_002397_t1	222	.	A	T	0.596491	.	0/1	0/0	.
hyloniscus_main_002397_t1	523	.	T	C	0.617021	.	0/1	0/0	.
hyloniscus_main_002397_t1	556	.	CGGTCATGGAG	CG	0.460177	.	0/1	0/0	.
hyloniscus_main_002397_t1	574	.	G	A	0.516779	.	0/1	0/0	.
hyloniscus_main_002397_t1	1120	.	C	T	0.489796	.	0/1	0/0	.
hyloniscus_main_002397_t1	1398	.	A	G	0.558376	.	0/1	0/0	0/0
hyloniscus_main_002397_t1	1441	.	T	C	0.553073	.	0/1	0/0	.
hyloniscus_main_002397_t1	1511	.	A	G	0.474684	0/0	0/1	0/0	.
hyloniscus_main_002397_t1	1618	.	T	G	0.536481	0/0	0/1	0/0	0/0
hyloniscus_main_002397_t1	1711	.	T	C	0.498141	.	0/1	0/0	.
hyloniscus_main_002397_t1	1729	.	T	C	0.494208	.	0/1	0/0	.
hyloniscus_main_002397_t1	1846	.	T	C	0.5	1/1	0/1	0/0	.
hyloniscus_main_002397_t1	1903	.	C	T	0.554745	1/1	0/1	0/0	.
hyloniscus_main_002397_t1	2029	.	T	C	0.575972	.	0/1	0/0	.
hyloniscus_main_002397_t1	2105	.	A	G	0.582524	.	0/1	0/0	.
hyloniscus_main_002397_t1	2118	.	A	C	0.561873	.	0/1	0/0	.
hyloniscus_main_002397_t1	2134	.	A	T	0.54375	.	0/1	0/0	.
hyloniscus_main_002397_t1	2170	.	T	C	0.553371	.	0/1	0/0	.
hyloniscus_main_002397_t1	2239	.	A	T	0.484337	.	0/1	0/0	1/1
hyloniscus_main_002397_t1	2246	.	G	A	0.47619	.	0/1	0/0	1/1
hyloniscus_main_002397_t1	2254	.	T	A	0.504587	.	0/1	0/0	1/1
hyloniscus_main_002397_t1	2293	.	T	C	0.514607	.	0/1	0/0	1/1
hyloniscus_main_002397_t1	2387	.	T	G	0.548951	.	0/1	0/0	.
hyloniscus_main_002397_t1	2500	.	AAATAATAATAATAATAATAATATTAATAATAG	AAATAATAATAATAATAATAATAATAATAATAATATTAATAATAG	0.252747	.	0/1	0/0	.
hyloniscus_main_002397_t1	2572	.	TAAT	CAAC	0.342857	.	0/1	0/0	.
hyloniscus_main_002416_t1	1658	.	G	A	0.562005	0/1	0/1	0/1	0/1
hyloniscus_main_002416_t1	1712	.	TGCA	CGCG	0.367123	0/1	0/1	0/1	0/1
hyloniscus_main_002416_t1	2429	.	A	G	0.422535	0/1	0/1	0/1	0/1
hyloniscus_main_002416_t1	2439	.	C	T	0.421488	0/1	0/1	0/1	0/1
hyloniscus_main_002416_t1	2447	.	G	A	0.404444	0/1	0/1	0/1	0/1
hyloniscus_main_002462_t1	826	.	C	A	0.59375	0/0	0/1	0/0	0/0
hyloniscus_main_002462_t1	839	.	T	C	0.638889	0/0	0/1	0/0	0/0
hyloniscus_main_002465_t1	2589	.	T	C	0.3	0/1	0/1	0/1	.
hyloniscus_main_002473_t1	480	.	A	G	0.532562	1/1	0/1	0/0	0/1
hyloniscus_main_002473_t1	559	.	TTG	GTT	0.475474	1/1	0/1	0/0	0/1
hyloniscus_main_002473_t1	576	.	T	C	0.480159	1/1	0/1	0/0	0/1
hyloniscus_main_002473_t1	2834	.	T	C	0.324519	.	0/1	0/0	0/0
hyloniscus_main_002473_t1	2849	.	G	A	0.166667	.	0/1	0/0	.
hyloniscus_main_002512_t1	3223	.	CAAAAAAAAAAAGTGAAC	CAAAAAAAAAAAAGTGAAC	0.237705	0/1	0/1	0/1	0/1
hyloniscus_main_002512_t1	3426	.	G	A	0.441176	0/0	0/1	0/0	0/0
hyloniscus_main_002512_t1	3474	.	ATA	ATG	0.204545	0/1	0/1	0/1	0/1
hyloniscus_main_002512_t1	3507	.	GG	GA	0.157895	0/1	0/1	0/0	0/1
hyloniscus_main_002512_t1	4523	.	T	G	0.508318	0/1	0/1	0/1	0/1
hyloniscus_main_002519_t1	2741	.	C	A	0.218182	0/0	0/1	.	0/1
hyloniscus_main_002519_t1	2752	.	G	A	0.215385	0/0	0/1	.	0/1
hyloniscus_main_002519_t1	2763	.	G	A	0.213333	0/0	0/1	.	0/1
hyloniscus_main_002545_t1	643	.	G	C	0.50264	0/1	0/1	0/1	0/1
hyloniscus_main_002545_t1	1083	.	T	C	0.510526	0/1	0/1	0/1	0/1
hyloniscus_main_002545_t1	1113	.	A	G	0.521843	0/1	0/1	0/1	0/1
hyloniscus_main_002545_t1	1512	.	T	C	0.491304	0/1	0/1	0/1	0/1
hyloniscus_main_002545_t1	1555	.	T	C	0.484438	0/1	0/1	0/1	0/1
hyloniscus_main_002545_t1	1923	.	T	A	0.440154	0/1	0/1	0/1	0/1
hyloniscus_main_002545_t1	1931	.	C	G	0.436573	0/1	0/1	0/1	0/1
hyloniscus_main_002545_t1	1974	.	A	G	0.434938	0/1	0/1	0/1	0/1
hyloniscus_main_002545_t1	2199	.	C	T	0.436382	0/1	0/1	0/1	0/1
hyloniscus_main_002545_t1	2277	.	C	A	0.421793	0/1	0/1	0/1	0/1
hyloniscus_main_002545_t1	2727	.	TAT	TGAT	0.41482	0/1	0/1	0/1	0/1
hyloniscus_main_002545_t1	2749	.	G	A	0.429872	0/1	0/1	0/1	0/1
hyloniscus_main_002550_t1	385	.	A	G	0.438547	0/0	0/1	0/1	0/1
hyloniscus_main_002555_t1	2511	.	T	A	0.433333	0/0	0/1	0/0	0/1
hyloniscus_main_002555_t1	2555	.	C	T	0.466667	0/0	0/1	0/0	0/1
hyloniscus_main_002555_t1	2578	.	A	G	0.426471	0/0	0/1	0/0	0/1
hyloniscus_main_002555_t1	2600	.	C	A	0.454545	0/0	0/1	0/0	0/1
hyloniscus_main_002555_t1	2607	.	ATAAGTATTTAGG	AG	0.480769	0/0	0/1	0/0	0/1
hyloniscus_main_002555_t1	2645	.	CAAAAAAAAATTATG	CAAAAAAAATTATG	0.545455	0/0	0/1	0/0	0/1
hyloniscus_main_002555_t1	2729	.	A	G	0.617284	0/0	0/1	0/0	0/1
hyloniscus_main_002583_t1	1787	.	C	T	0.25	1/1	0/1	0/0	0/1
hyloniscus_main_002583_t1	1868	.	C	T	0.347826	0/0	0/1	0/0	0/0
hyloniscus_main_002609_t1	3350	.	C	T	0.509804	0/0	0/1	0/0	0/1
hyloniscus_main_002609_t1	3456	.	ATTTTTTATTTTAGT	ATTTTTATTTTAAT	0.465278	0/0	0/1	0/1	0/1
hyloniscus_main_002609_t1	3481	.	T	C	0.463576	0/0	0/1	0/1	0/1
hyloniscus_main_002609_t1	3585	.	GACTA	TACTG	0.201299	0/0	0/1	0/0	0/1
hyloniscus_main_002609_t1	3638	.	GACTA	GACTT,TACTT	0.417989,0.416667	0/0	0/1	0/2	0/1
hyloniscus_main_002609_t1	3647	.	A	C	0.52657	0/0	0/1	0/1	0/1
hyloniscus_main_002609_t1	3669	.	G	T	0.490196	0/0	0/1	0/1	0/1
hyloniscus_main_002609_t1	3694	.	GAATC	GAAATC	0.388889	0/0	0/1	0/0	0/1
hyloniscus_main_002609_t1	3703	.	T	A	0.372973	0/0	0/1	0/0	0/1
hyloniscus_main_002609_t1	3714	.	T	C	0.477778	0/0	0/1	0/0	0/1
hyloniscus_main_002609_t1	3729	.	GT	TC	0.364865	0/0	0/1	0/0	0/1
hyloniscus_main_002609_t1	3741	.	A	G	0.342657	0/0	0/1	0/0	0/1
hyloniscus_main_002609_t1	3748	.	CATTT	CT	0.240876	0/0	0/1	0/0	0/1
hyloniscus_main_002609_t1	3867	.	CCT	CCG,TCG	0.415842,0.455446	0/0	0/1	0/2	0/1
hyloniscus_main_002609_t1	3900	.	T	A	0.543974	0/0	0/1	0/1	0/1
hyloniscus_main_002609_t1	3906	.	T	A	0.507289	0/0	0/1	0/1	0/1
hyloniscus_main_002609_t1	3955	.	T	C	0.443114	0/0	0/1	0/1	0/1
hyloniscus_main_002609_t1	3960	.	T	C	0.440367	0/0	0/1	0/1	0/1
hyloniscus_main_002609_t1	3977	.	T	C	0.425249	0/0	0/1	0/1	0/1
hyloniscus_main_002609_t1	4016	.	TCCCCCTA	TCCCCCCTA	0.341935	0/0	0/1	0/1	0/1
hyloniscus_main_002609_t1	4041	.	A	G	0.443902	0/0	0/1	0/1	0/1
hyloniscus_main_002609_t1	4081	.	A	C	0.445055	0/0	0/1	0/1	0/1
hyloniscus_main_002609_t1	4100	.	TAAAAAAAAAAAAAAATTTGAC	TAAAAAAAAAAAAAATTTGAC,TAAAAAAAAAAAAAAAATTTGAC	0.163842,0.20339	0/1	0/1	0/2	0/1
hyloniscus_main_002609_t1	4261	.	T	A	0.426471	0/0	0/1	0/0	0/1
hyloniscus_main_002609_t1	4355	.	CTATATATATATATATTTAC	CTATATATATATATTTAC	0.622951	0/0	0/1	0/0	0/1
hyloniscus_main_002667_t1	2746	.	T	G	0.406015	0/1	0/1	0/1	0/1
hyloniscus_main_002674_t1	2842	.	C	T	0.277419	0/0	0/1	0/1	0/1
hyloniscus_main_002674_t1	2860	.	ACCCCGGA	ACCCGGA	0.194286	0/1	0/1	0/1	0/1
hyloniscus_main_002674_t1	2872	.	T	A	0.427966	0/1	0/1	0/1	0/1
hyloniscus_main_002674_t1	2893	.	T	G	0.480851	0/1	0/1	0/1	0/1
hyloniscus_main_002674_t1	2934	.	G	A	0.529412	1/1	0/1	0/1	0/1
hyloniscus_main_002681_t1	449	.	G	A	0.602941	.	0/1	0/0	0/1
hyloniscus_main_002681_t1	794	.	C	T	0.531532	0/1	0/1	0/0	0/1
hyloniscus_main_002681_t1	890	.	G	T	0.529412	0/0	0/1	0/0	0/1
hyloniscus_main_002681_t1	956	.	C	A	0.468531	.	0/1	0/0	0/1
hyloniscus_main_002681_t1	1085	.	C	A	0.493506	.	0/1	0/0	0/1
hyloniscus_main_002681_t1	1116	.	G	A	0.514706	.	0/1	0/0	0/1
hyloniscus_main_002681_t1	1130	.	A	G	0.573171	.	0/1	0/0	0/1
hyloniscus_main_002681_t1	1334	.	C	G	0.438596	.	0/1	0/0	0/1
hyloniscus_main_002681_t1	1431	.	A	C	0.630137	1/1	0/1	0/0	0/1
hyloniscus_main_002681_t1	1452	.	T	G	0.60274	1/1	0/1	0/0	0/1
hyloniscus_main_002681_t1	1871	.	G	T	0.372549	1/1	0/1	0/0	0/1
hyloniscus_main_002681_t1	2216	.	T	C	0.5	1/1	0/1	0/0	0/1
hyloniscus_main_002681_t1	2447	.	G	A	0.483221	0/1	0/1	0/0	0/1
hyloniscus_main_002685_t1	2882	.	TATTGACCCCCAAG	TATTGACCCTTAAG,TATTGACCCCAAG	0.140523,0.0930657	0/2	0/1	0/1	0/1
hyloniscus_main_002711_t1	1836	.	T	C	0.294118	0/0	0/1	0/1	0/1
hyloniscus_main_002711_t1	2007	.	A	G	0.284404	0/0	0/1	0/1	0/1
hyloniscus_main_002711_t1	2643	.	T	C	0.345455	0/0	0/1	0/1	0/1
hyloniscus_main_002711_t1	2667	.	A	G	0.378378	0/0	0/1	0/1	0/1
hyloniscus_main_002711_t1	2903	.	T	A	0.382022	0/0	0/1	0/1	0/1
hyloniscus_main_002711_t1	2949	.	CCAG	CG	0.403509	0/0	0/1	0/1	0/1
hyloniscus_main_002711_t1	3077	.	TATCC	CATCT	0.412698	0/0	0/1	0/0	0/1
hyloniscus_main_002711_t1	3102	.	ATTTAAAATG	ATTTATAATT	0.26087	0/0	0/1	0/1	0/1
hyloniscus_main_002724_t1	6019	.	CC	CT,TT	0.5875,0.163636	1/2	0/1	0/1	1/1
hyloniscus_main_002724_t1	6030	.	T	G	0.562963	0/1	0/1	0/1	0/1
hyloniscus_main_002724_t1	6035	.	G	T	0.573427	0/1	0/1	0/1	0/1
hyloniscus_main_002724_t1	6069	.	C	A	0.278027	0/1	0/1	0/1	0/1
hyloniscus_main_002724_t1	6074	.	T	C	0.620087	0/1	0/1	0/1	0/1
hyloniscus_main_002724_t1	6080	.	C	T	0.267717	0/1	0/1	0/1	0/1
hyloniscus_main_002724_t1	6095	.	AA	GA,GG	0.513761,0.0963303	0/1	0/1	0/2	0/1
hyloniscus_main_002724_t1	6101	.	TTG	ATA	0.606796	0/1	0/1	0/1	0/1
hyloniscus_main_002724_t1	6111	.	T	C	0.632479	0/1	0/1	0/1	0/1
hyloniscus_main_002724_t1	6116	.	G	T	0.655814	0/1	0/1	0/1	0/1
hyloniscus_main_002724_t1	6124	.	TTTATTC	TTTATTATTC	0.546584	0/1	0/1	0/1	0/1
hyloniscus_main_002724_t1	6132	.	T	C	0.553299	0/1	0/1	0/1	0/1
hyloniscus_main_002724_t1	6147	.	A	T	0.52	0/1	0/1	0/1	0/1
hyloniscus_main_002724_t1	6152	.	A	G	0.511628	0/1	0/1	0/1	0/1
hyloniscus_main_002724_t1	6177	.	G	A	0.486239	0/1	0/1	0/1	0/1
hyloniscus_main_002724_t1	6180	.	TTT	TTC,GTC	0.530612,0.235294	1/2	0/1	0/2	1/2
hyloniscus_main_002726_t1	2367	.	TAATAATTAATTAATTAATG	TTAATATTAATTAATG,TAATAATTAATTAATG	0.463768,0.44	0/2	0/1	0/0	0/0
hyloniscus_main_002726_t1	2489	.	A	T	0.409836	0/0	0/1	0/0	0/0
hyloniscus_main_002727_t1	1770	.	T	C	0.378571	0/1	0/1	0/0	0/1
hyloniscus_main_002727_t1	2414	.	T	C	0.424242	0/1	0/1	0/0	0/1
hyloniscus_main_002727_t1	2433	.	A	T	0.388889	0/1	0/1	0/0	0/1
hyloniscus_main_002755_t1	2503	.	AGGG	GGGT	0.647059	0/0	0/1	0/0	0/1
hyloniscus_main_002755_t1	2539	.	GA	CG	0.675	0/0	0/1	0/0	0/1
hyloniscus_main_002755_t1	2567	.	G	A	0.6	0/0	0/1	0/0	0/1
hyloniscus_main_002759_t1	124	.	C	T	0.638889	0/0	0/1	0/0	0/1
hyloniscus_main_002759_t1	724	.	AA	CT	0.3	0/0	0/1	0/0	0/0
hyloniscus_main_002759_t1	844	.	A	T	0.578947	0/0	0/1	0/0	0/1
hyloniscus_main_002759_t1	905	.	GGC	AGA	0.478261	0/0	0/1	0/0	0/1
hyloniscus_main_002759_t1	968	.	T	G	0.587629	0/0	0/1	0/0	0/1
hyloniscus_main_002759_t1	986	.	T	C	0.597938	0/0	0/1	0/0	0/1
hyloniscus_main_002759_t1	996	.	ACG	GCT	0.569892	0/0	0/1	0/0	0/1
hyloniscus_main_002759_t1	1046	.	T	G	0.675	0/0	0/1	0/0	0/1
hyloniscus_main_002759_t1	1088	.	C	T	0.714286	0/0	0/1	0/0	0/1
hyloniscus_main_002759_t1	1130	.	A	G	0.734177	0/0	0/1	0/0	0/1
hyloniscus_main_002759_t1	1150	.	A	G	0.653846	0/0	0/1	0/0	0/1
hyloniscus_main_002759_t1	1236	.	AGTA	TGTC	0.597222	0/0	0/1	0/0	0/1
hyloniscus_main_002759_t1	1247	.	G	A	0.558442	0/0	0/1	0/0	0/1
hyloniscus_main_002759_t1	1283	.	C	A	0.521739	0/0	0/1	0/0	0/1
hyloniscus_main_002759_t1	1307	.	A	G	0.525	0/0	0/1	0/0	0/1
hyloniscus_main_002759_t1	1316	.	C	T	0.5375	0/0	0/1	0/0	0/1
hyloniscus_main_002759_t1	1352	.	G	T	0.575	0/0	0/1	0/0	0/1
hyloniscus_main_002759_t1	1421	.	T	C	0.557895	0/0	0/1	0/0	0/1
hyloniscus_main_002759_t1	1466	.	C	T	0.506667	0/0	0/1	0/0	0/1
hyloniscus_main_002759_t1	1493	.	G	A	0.544118	0/0	0/1	0/0	0/1
hyloniscus_main_002759_t1	1502	.	T	A	0.587302	0/0	0/1	0/0	0/1
hyloniscus_main_002759_t1	1526	.	CA	AC	0.551724	0/0	0/1	0/0	0/1
hyloniscus_main_002763_t1	2665	.	C	T	0.425926	0/1	0/1	0/0	0/0
hyloniscus_main_002763_t1	2703	.	T	A	0.590164	0/1	0/1	0/0	0/0
hyloniscus_main_002763_t1	2717	.	TTTAA	TGTTAA	0.487654	0/1	0/1	0/0	0/0
hyloniscus_main_002763_t1	2774	.	A	G	0.506897	0/1	0/1	0/0	0/0
hyloniscus_main_002763_t1	2780	.	TCAT	CCCC	0.450382	0/1	0/1	0/0	0/0
hyloniscus_main_002763_t1	2865	.	C	T	0.533835	0/1	0/1	0/0	0/0
hyloniscus_main_002763_t1	2888	.	C	A	0.507246	0/1	0/1	0/0	0/0
hyloniscus_main_002763_t1	2929	.	T	C	0.513353	0/1	0/1	0/0	0/0
hyloniscus_main_002763_t1	2938	.	GC	GTGACT	0.310757	0/1	0/1	0/0	0/0
hyloniscus_main_002763_t1	2944	.	A	G	0.344262	0/1	0/1	0/0	0/0
hyloniscus_main_002763_t1	2952	.	T	A	0.399293	0/1	0/1	0/0	0/0
hyloniscus_main_002763_t1	2963	.	T	C	0.442159	0/1	0/1	0/0	0/0
hyloniscus_main_002763_t1	2991	.	A	T	0.44843	0/1	0/1	0/0	0/0
hyloniscus_main_002763_t1	3004	.	TATTTTTAATTTTTAATC	TATTTTTAATC	0.429577	0/1	0/1	0/0	0/0
hyloniscus_main_002763_t1	3065	.	T	A	0.526611	0/1	0/1	0/0	0/0
hyloniscus_main_002763_t1	3071	.	A	G	0.509434	0/1	0/1	0/0	0/0
hyloniscus_main_002763_t1	3083	.	TAAAAAGGGAT	TAAAAAAAGGGAT	0.485294	0/1	0/1	0/0	0/0
hyloniscus_main_002763_t1	3095	.	A	T	0.526923	0/1	0/1	0/0	0/0
hyloniscus_main_002763_t1	3132	.	T	A	0.575949	0/1	0/1	0/0	0/0
hyloniscus_main_002763_t1	3137	.	A	C	0.565916	0/1	0/1	0/0	0/0
hyloniscus_main_002763_t1	3154	.	A	G	0.514925	0/1	0/1	0/0	0/0
hyloniscus_main_002763_t1	3175	.	C	T	0.514286	0/1	0/1	0/0	0/0
hyloniscus_main_002763_t1	3224	.	AGT	GGC	0.477011	0/1	0/1	0/0	0/0
hyloniscus_main_002763_t1	3233	.	GG	TT	0.476608	0/1	0/1	0/0	0/0
hyloniscus_main_002763_t1	3257	.	ATTT	CTTG	0.43	0/1	0/1	0/0	0/0
hyloniscus_main_002763_t1	3287	.	T	C	0.459963	0/1	0/1	0/0	0/0
hyloniscus_main_002763_t1	3295	.	C	T	0.451017	0/1	0/1	0/0	0/0
hyloniscus_main_002763_t1	3306	.	CGA	TGG	0.43738	0/1	0/1	0/0	0/0
hyloniscus_main_002763_t1	3313	.	TAAATC	TAATC	0.441767	0/1	0/1	0/0	0/0
hyloniscus_main_002763_t1	3380	.	A	G	0.454545	0/1	0/1	0/0	0/0
hyloniscus_main_002763_t1	3385	.	TTTAAA	GTTACT	0.388626	0/1	0/1	0/0	0/0
hyloniscus_main_002763_t1	3421	.	TTA	TATAAGTA	0.48951	0/1	0/1	0/0	0/0
hyloniscus_main_002763_t1	3426	.	G	T	0.498294	0/1	0/1	0/0	0/0
hyloniscus_main_002763_t1	3450	.	T	A	0.557029	0/1	0/1	0/0	0/0
hyloniscus_main_002763_t1	3469	.	T	C	0.583333	0/1	0/1	0/0	0/0
hyloniscus_main_002763_t1	3475	.	T	C	0.58011	0/1	0/1	0/0	0/0
hyloniscus_main_002763_t1	3495	.	T	C	0.546875	0/1	0/1	0/0	0/0
hyloniscus_main_002763_t1	3504	.	T	C	0.5825	0/1	0/1	0/0	0/0
hyloniscus_main_002763_t1	3604	.	CTAAC	TCAAT	0.205176	0/1	0/1	0/0	0/0
hyloniscus_main_002763_t1	3622	.	G	A	0.374702	0/1	0/1	0/0	0/0
hyloniscus_main_002763_t1	3627	.	A	G	0.419753	0/1	0/1	0/0	0/0
hyloniscus_main_002763_t1	3669	.	A	G	0.489796	0/1	0/1	0/0	0/0
hyloniscus_main_002763_t1	3679	.	C	T	0.499093	0/1	0/1	0/0	0/0
hyloniscus_main_002763_t1	3708	.	CAAAAATAAC	CAAAATAAC	0.539759	0/1	0/1	0/0	0/0
hyloniscus_main_002763_t1	3726	.	T	C	0.527331	0/1	0/1	0/0	0/0
hyloniscus_main_002774_t1	326	.	A	T	0.328638	0/1	0/1	0/1	0/1
hyloniscus_main_002774_t1	468	.	T	A	0.43787	0/1	0/1	0/1	0/1
hyloniscus_main_002774_t1	524	.	CCC	TAA	0.377358	0/1	0/1	0/1	0/1
hyloniscus_main_002774_t1	563	.	CC	AA	0.587387	0/1	0/1	0/1	0/1
hyloniscus_main_002776_t1	134	.	GG	TT	0.483246	.	0/1	0/1	.
hyloniscus_main_002776_t1	353	.	T	C	0.504065	.	0/1	0/1	.
hyloniscus_main_002776_t1	505	.	G	T	0.467213	.	0/1	0/1	.
hyloniscus_main_002776_t1	598	.	G	A	0.503958	.	0/1	0/1	0/0
hyloniscus_main_002776_t1	1037	.	G	A	0.466135	.	0/1	0/1	.
hyloniscus_main_002776_t1	1244	.	G	A	0.483395	.	0/1	0/1	0/0
hyloniscus_main_002776_t1	2366	.	T	A	0.484112	0/1	0/1	0/1	.
hyloniscus_main_002776_t1	2535	.	CTTGTTGTTGTTGTTGCTGC	CTTGTTGTTGTTGTTGTTGTTGCTGC	0.392941	0/0	0/1	0/1	.
hyloniscus_main_002776_t1	3278	.	G	A	0.255814	.	0/1	0/1	.
hyloniscus_main_002782_t1	223	.	TCG	TT	0.405405	0/0	0/1	0/0	0/0
hyloniscus_main_002782_t1	300	.	T	A	0.473684	0/0	0/1	0/0	0/0
hyloniscus_main_002782_t1	413	.	G	A	0.430769	0/0	0/1	0/0	0/0
hyloniscus_main_002782_t1	835	.	A	G	0.414286	0/0	0/1	0/0	0/0
hyloniscus_main_002782_t1	916	.	C	A	0.356164	0/0	0/1	0/0	0/0
hyloniscus_main_002782_t1	997	.	G	A	0.446429	0/0	0/1	0/0	0/0
hyloniscus_main_002782_t1	1025	.	A	C	0.541667	0/0	0/1	0/0	0/0
hyloniscus_main_002782_t1	1288	.	C	A	0.438017	0/0	0/1	0/0	0/0
hyloniscus_main_002782_t1	1342	.	C	G	0.533333	0/0	0/1	0/0	0/0
hyloniscus_main_002782_t1	1366	.	T	C	0.553922	0/0	0/1	0/0	0/0
hyloniscus_main_002782_t1	1611	.	G	C	0.447552	0/0	0/1	0/0	0/0
hyloniscus_main_002782_t1	1618	.	C	A	0.477124	0/0	0/1	0/0	0/0
hyloniscus_main_002782_t1	1663	.	G	T	0.541667	0/0	0/1	0/0	0/0
hyloniscus_main_002782_t1	1792	.	T	C	0.465649	0/0	0/1	0/0	0/0
hyloniscus_main_002782_t1	1807	.	C	A	0.464789	0/0	0/1	0/0	0/0
hyloniscus_main_002782_t1	2044	.	CAAAAAAATTAAAA	CAAAAAAAATTAAAA	0.211125	0/1	0/1	0/1	0/1
hyloniscus_main_002782_t1	2164	.	T	A	0.512953	0/0	0/1	0/0	0/0
hyloniscus_main_002782_t1	2353	.	C	T	0.494792	0/0	0/1	0/0	0/0
hyloniscus_main_002782_t1	2721	.	C	A	0.487288	0/0	0/1	0/0	0/0
hyloniscus_main_002822_t1	1640	.	A	T	0.440313	0/1	0/1	0/1	0/1
hyloniscus_main_002822_t1	1648	.	A	T	0.446691	0/1	0/1	0/1	0/1
hyloniscus_main_002822_t1	1656	.	A	G	0.459364	0/1	0/1	0/1	0/1
hyloniscus_main_002822_t1	1680	.	C	T	0.472855	0/1	0/1	0/1	0/1
hyloniscus_main_002822_t1	1720	.	A	C	0.445783	0/1	0/1	0/1	0/1
hyloniscus_main_002822_t1	1728	.	G	A	0.465632	0/1	0/1	0/1	0/1
hyloniscus_main_002822_t1	2359	.	ATTTTTTTTTTAGTC	ATTTTTTTTAGTC	0.564103	0/1	0/1	0/1	0/1
hyloniscus_main_002822_t1	2443	.	T	C	0.46729	0/1	0/1	0/1	0/1
hyloniscus_main_002822_t1	2464	.	C	T	0.439834	0/1	0/1	0/1	0/1
hyloniscus_main_002822_t1	2500	.	G	A	0.430556	0/1	0/1	0/1	0/1
hyloniscus_main_002829_t1	2829	.	GCT	GA	0.407692	0/1	0/1	0/1	1/1
hyloniscus_main_002829_t1	2911	.	ATTTTTTTTTGTCG	ATTTTTTTTGTCG	0.535714	0/0	0/1	0/1	0/0
hyloniscus_main_002829_t1	2939	.	TAAAAATTTTTTTTTTGTA	TAAAATTTTTTTTTTTTTGTA,TAAAATTTTTTTTTTGTA	0.345455,0.407407	0/2	0/1	0/1	0/0
hyloniscus_main_002829_t1	2982	.	ATTTTAG	ATTTAG	0.573585	0/0	0/1	0/1	0/0
hyloniscus_main_002829_t1	3011	.	C	T	0.596939	0/0	0/1	0/1	0/0
hyloniscus_main_002829_t1	3046	.	A	T	0.606061	0/0	0/1	0/1	0/0
hyloniscus_main_002829_t1	3049	.	GTTGT	GTTT,GTTTTT	0.488152,0.243902	0/2	0/1	0/1	0/0
hyloniscus_main_002829_t1	3073	.	T	C	0.581796	0/1	0/1	0/1	0/0
hyloniscus_main_002829_t1	3101	.	A	G	0.570681	0/1	0/1	0/1	0/0
hyloniscus_main_002829_t1	3161	.	C	A	0.395349	0/1	0/1	0/1	1/1
hyloniscus_main_002829_t1	3188	.	CTTTTTATGTTTATTATTATTTTT	CTTTTTATGTTTATTTTTATTATTATTTTT,CTTTTTATGTTTATGTTTATTATTATTTTT	0.580175,0.309701	0/2	0/1	0/1	0/0
hyloniscus_main_002829_t1	3222	.	CTCTCTCTTTCA	CTCA,CTCTCTCTCA	0.524017,0.528846	0/2	0/1	0/1	0/0
hyloniscus_main_002829_t1	3260	.	T	C	0.554878	0/1	0/1	0/1	0/0
hyloniscus_main_002855_t1	2770	.	CGTGG	CGTGA	0.456522	0/1	0/1	0/1	0/1
hyloniscus_main_002855_t1	2788	.	ACAGT	GCAGT	0.188406	0/1	0/1	0/0	0/0
hyloniscus_main_002855_t1	2808	.	A	G	0.181818	0/1	0/1	0/1	0/1
hyloniscus_main_002863_t1	597	.	T	C	0.416667	0/1	0/1	.	.
hyloniscus_main_002863_t1	1001	.	T	A	0.603774	0/1	0/1	.	1/1
hyloniscus_main_002865_t1	1819	.	CAAAAAACAGG	CAAAAAAACAGG	0.165714	0/1	0/1	0/1	0/1
hyloniscus_main_002865_t1	2093	.	CGAAGAAT	CGAAT	0.163022	0/0	0/1	0/1	0/1
hyloniscus_main_002878_t1	1160	.	C	A	0.351852	0/0	0/1	0/0	0/1
hyloniscus_main_002885_t1	2291	.	A	T	0.593168	0/0	0/1	0/1	1/1
hyloniscus_main_002885_t1	2353	.	GT	TA	0.391566	0/0	0/1	0/1	1/1
hyloniscus_main_002912_t1	1556	.	T	C	0.342593	0/0	0/1	1/1	0/1
hyloniscus_main_002912_t1	1568	.	G	T	0.317568	0/0	0/1	1/1	0/1
hyloniscus_main_002912_t1	1712	.	CCGA	TAGG	0.244186	0/0	0/1	1/1	0/1
hyloniscus_main_002939_t1	2335	.	G	A	0.448276	0/1	0/1	0/1	0/1
hyloniscus_main_002939_t1	2409	.	G	A	0.57047	0/1	0/1	0/1	0/1
hyloniscus_main_002939_t1	2596	.	G	A	0.371795	0/0	0/1	0/1	0/1
hyloniscus_main_002973_t1	2369	.	CTTAGTTT	CTTAGTTTTAGTTT	0.711538	.	0/1	0/1	.
hyloniscus_main_002973_t1	2679	.	CAAAAAAAAAAAATTATTTG	CAAAAAAAAAAAAATTATTTG,CAAAAAAAATAAAAATTATTTG	0.242236,0.368421	0/0	0/1	0/2	0/1
hyloniscus_main_002995_t1	2286	.	T	C	0.333333	0/1	0/1	0/0	0/0
hyloniscus_main_002995_t1	2297	.	T	G	0.282609	1/1	0/1	0/1	0/0
hyloniscus_main_002995_t1	2312	.	CAG	CTAG	0.47619	0/1	0/1	0/0	0/0
hyloniscus_main_003022_t1	1401	.	C	T	0.666667	0/0	0/1	0/0	0/0
hyloniscus_main_003024_t1	2840	.	C	T	0.433333	1/1	0/1	.	1/1
hyloniscus_main_003046_t1	2848	.	AG	GG	0.507042	0/1	0/1	0/1	1/1
hyloniscus_main_003046_t1	2856	.	G	A	0.371429	0/0	0/1	0/1	0/0
hyloniscus_main_003046_t1	2862	.	AGTGTTC	AGTATTC	0.608108	0/0	0/1	0/1	0/0
hyloniscus_main_003046_t1	2879	.	A	G	0.346154	0/0	0/1	0/1	0/0
hyloniscus_main_003046_t1	2936	.	ATAATAAAACCG	ATGATAAAACCG	0.231707	1/1	0/1	0/1	.
hyloniscus_main_003046_t1	2951	.	AGAA	GGAA	0.607143	0/0	0/1	0/1	.
hyloniscus_main_003046_t1	2962	.	A	G	0.491304	0/0	0/1	0/1	.
hyloniscus_main_003046_t1	2976	.	A	G	0.30597	0/0	0/1	0/1	.
hyloniscus_main_003046_t1	2989	.	A	G	0.145833	0/0	0/1	0/1	.
hyloniscus_main_003046_t1	3002	.	A	G	0.17551	0/0	0/1	0/1	0/0
hyloniscus_main_003046_t1	3013	.	AATA	GATA	0.275862	0/0	0/1	0/1	0/0
hyloniscus_main_003046_t1	3018	.	A	G	0.145833	0/1	0/1	0/1	0/0
hyloniscus_main_003046_t1	3058	.	AATT	GATC,GATT	0.0627306,0.206642	1/1	0/2	0/2	1/1
hyloniscus_main_003046_t1	3102	.	ATTTTTTTTTTAAATC	ATTTTTTTTTAAAATC,ATTTTTTTTTTTAAATC	0.369427,0.0748663	0/1	0/1	0/2	1/1
hyloniscus_main_003046_t1	3146	.	T	C	0.241935	0/1	0/1	0/1	0/1
hyloniscus_main_003046_t1	3174	.	ATAAGCGG	ATAATCGG,ATAATTGA	0.171004,0.244444	1/2	0/1	0/1	1/2
hyloniscus_main_003046_t1	3190	.	ATAA	GTAA,TTAA	0.177866,0.158103	1/2	0/1	0/1	2/2
hyloniscus_main_003046_t1	3204	.	GAAAAAAGGTCAAGGTCAAGGTCA	GAAAAAAGGTCAAGGTCAGGGTCA	0.0909091	0/1	0/1	0/0	0/0
hyloniscus_main_003046_t1	3231	.	TTTTAAAA	TTTAAAAA,TTTTAAAG	0.08,0.112782	0/1	0/2	0/1	0/1
hyloniscus_main_003046_t1	3274	.	AA	AG	0.237288	0/0	0/1	0/1	0/1
hyloniscus_main_003046_t1	3334	.	A	G	0.320611	0/1	0/1	0/1	0/1
hyloniscus_main_003046_t1	3339	.	ATAGTTTG	ATAATTTG,ATCGTTTG	0.139344,0.131148	0/1	0/2	0/1	1/2
hyloniscus_main_003046_t1	3351	.	A	G	0.175	0/1	0/1	0/1	0/1
hyloniscus_main_003046_t1	3356	.	AT	GT,GG	0.327273,0.109091	0/1	0/1	0/1	0/2
hyloniscus_main_003052_t1	2399	.	TCAAGGT	TCGAGGT	0.319149	0/0	0/1	0/1	0/0
hyloniscus_main_003052_t1	2412	.	C	A	0.209677	0/0	0/1	0/1	0/1
hyloniscus_main_003052_t1	2455	.	A	T	0.215385	0/1	0/1	0/1	0/0
hyloniscus_main_003052_t1	2468	.	G	A	0.301075	0/1	0/1	0/1	0/1
hyloniscus_main_003052_t1	2491	.	TAT	TGT	0.275862	0/1	0/1	0/1	0/1
hyloniscus_main_003065_t1	2328	.	C	T	0.233918	0/1	0/1	0/1	0/1
hyloniscus_main_003065_t1	2370	.	G	A	0.42515	0/1	0/1	0/1	0/1
hyloniscus_main_003065_t1	2376	.	ATGTCTTTA	GTGTTCTTT	0.372263	0/1	0/1	0/1	0/1
hyloniscus_main_003081_t1	1766	.	T	C	0.558824	0/1	0/1	0/0	0/0
[truncated: 5,276 more rows]
