# Supplementary material for: Patterns of molecular evolution in a parthenogenic terrestrial isopod (Trichoniscus pusillus)
Source: PeerJ. 2024 Jul 23;12:e17780. doi: 10.7717/peerj.17780 (PMC11276757; doi:10.7717/peerj.17780)
Supplement: Supplemental Information 2 [file peerj-12-17780-s002.zip › Yarbrough_Chandler_Code/5_snp_effects/data/trachelipus_all_dnds.txt]

trachelipus_main_000002_t1	115	14952	+	11586.99999999985	3251.000000000061	881.6666666666658	273.3333333333336	3.0	8.0	0	0
trachelipus_main_000003_t1	1486	16317	+	11770.666666666531	3061.333333333374	134.6666666666667	36.333333333333336	0	0	0	0
trachelipus_main_000004_t1	845	15772	+	12002.999999999822	2925.00000000003	1809.0000000000057	497.9999999999985	2.0	9.0	0	0
trachelipus_main_000005_t1	92	8863	+	6853.333333333412	1918.6666666666374	93.33333333333334	29.666666666666657	0	0	0	0
trachelipus_main_000006_t1	696	15530	+	11653.33333333315	3181.6666666667384	2448.666666666666	638.3333333333339	1.0	23.0	0	0
trachelipus_main_000008_t1	354	13853	+	10745.333333333223	2754.666666666702	0	0	0	0	0	0
trachelipus_main_000011_t1	269	12943	+	10030.999999999953	2644.0000000000286	305.00000000000006	75.99999999999999	0	0	0	0
trachelipus_main_000017_t1	257	11773	+	8916.666666666722	2600.333333333352	126.00000000000004	32.999999999999986	0	0	0	0
trachelipus_main_000020_t1	78	10931	+	8477.000000000142	2376.9999999999936	0	0	0	0	0	0
trachelipus_main_000021_t1	836	11341	+	8107.333333333461	2398.6666666666706	0	0	0	0	0	0
trachelipus_main_000023_t1	598	8646	+	6306.000000000076	1742.999999999972	134.00000000000006	27.999999999999996	0	0	0	0
trachelipus_main_000024_t1	252	10274	+	7782.000000000129	2240.9999999999827	0	0	0	0	0	0
trachelipus_main_000025_t1	97	10101	+	7747.000000000126	2257.999999999976	227.33333333333326	48.66666666666666	0	0	0	0
trachelipus_main_000027_t1	49	9936	+	7733.666666666775	2154.3333333333135	29.666666666666668	6.333333333333333	0	0	0	0
trachelipus_main_000029_t1	234	8399	+	6528.000000000066	1637.9999999999852	0	0	0	0	0	0
trachelipus_main_000037_t1	71	9238	+	7163.333333333441	2004.6666666666329	181.66666666666663	58.333333333333364	2.0	0.0	0	0
trachelipus_main_000039_t1	68	7282	+	5581.000000000034	1633.999999999979	291.33333333333337	83.66666666666666	0	0	0	0
trachelipus_main_000044_t1	167	8905	+	6792.0000000000755	1946.9999999999736	214.66666666666654	58.33333333333336	2.0	4.0	0	0
trachelipus_main_000046_t1	53	8731	+	6681.666666666723	1997.333333333313	1603.000000000003	490.99999999999864	0.0	4.0	0.0	4.0
trachelipus_main_000052_t1	124	8493	+	6617.333333333398	1752.6666666666488	4369.333333333317	1156.6666666666672	39.5	60.5	39.5	60.5
trachelipus_main_000053_t1	348	8615	+	6399.666666666721	1868.3333333333114	525.0000000000005	156.00000000000009	0	0	0	0
trachelipus_main_000055_t1	309	8321	+	6304.000000000053	1708.999999999984	15.999999999999998	4.999999999999999	0	0	0	0
trachelipus_main_000056_t1	72	8282	+	6442.666666666737	1768.333333333312	290.3333333333333	81.66666666666663	0	0	0	0
trachelipus_main_000060_t1	214	8256	+	6233.000000000037	1809.9999999999889	342.00000000000006	104.99999999999997	0	0	0	0
trachelipus_main_000063_t1	34	8007	+	6305.000000000073	1668.9999999999757	1562.0000000000043	423.99999999999875	7.0	2.0	7.0	2.0
trachelipus_main_000066_t1	223	8157	+	6171.333333333399	1763.6666666666424	3824.9999999999677	1077.0000000000066	12.0	37.0	12.0	37.0
trachelipus_main_000069_t1	70	7911	+	6234.333333333389	1607.666666666653	992.333333333331	276.6666666666668	0.0	1.0	0	0
trachelipus_main_000071_t1	178	7980	+	6158.333333333378	1644.6666666666538	152.0	36.99999999999999	0.0	3.0	0	0
trachelipus_main_000072_t1	166	7920	+	6088.666666666729	1666.3333333333096	3516.333333333314	971.6666666666729	2.0	40.0	0	0
trachelipus_main_000073_t1	95	7783	+	6096.000000000057	1592.9999999999823	1014.6666666666641	275.3333333333337	0.0	6.0	0	0
trachelipus_main_000074_t1	99	7784	+	6154.000000000056	1531.9999999999877	2244.3333333333358	584.6666666666666	3.0	11.0	3.0	11.0
trachelipus_main_000076_t1	64	7719	+	5993.33333333339	1662.6666666666463	33.666666666666664	8.333333333333334	0	0	0	0
trachelipus_main_000077_t1	490	6552	+	4757.666666666642	1305.3333333333396	86.66666666666667	27.33333333333333	0	0	0	0
trachelipus_main_000078_t1	79	7377	+	5793.000000000062	1505.9999999999795	168.66666666666663	38.33333333333333	0	0	0	0
trachelipus_main_000080_t1	148	7677	+	5840.666666666694	1689.3333333333208	4073.666666666641	1185.333333333334	28.5	100.5	28.5	100.5
trachelipus_main_000081_t1	134	7564	+	5861.00000000005	1569.9999999999848	143.6666666666667	39.33333333333333	0	0	0	0
trachelipus_main_000083_t1	126	4544	+	3529.6666666666492	889.333333333338	0	0	0	0	0	0
trachelipus_main_000085_t1	162	7430	+	5764.6666666667015	1504.3333333333242	0	0	0	0	0	0
trachelipus_main_000086_t1	135	7490	+	5818.00000000003	1537.9999999999923	3006.3333333333176	818.6666666666716	1.0	36.0	1.0	36.0
trachelipus_main_000088_t1	393	7718	+	5700.333333333359	1625.6666666666488	8.999999999999998	3.0	0	0	0	0
trachelipus_main_000090_t1	129	7418	+	5806.333333333378	1483.6666666666542	89.33333333333333	21.666666666666668	0	0	0	0
trachelipus_main_000093_t1	292	7479	+	5668.666666666694	1519.3333333333248	0	0	0	0	0	0
trachelipus_main_000094_t1	276	7451	+	5607.666666666728	1568.333333333308	121.33333333333337	25.66666666666666	0	0	0	0
trachelipus_main_000098_t1	113	6016	+	4574.333333333312	1329.6666666666633	54.666666666666664	17.333333333333336	0	0	0	0
trachelipus_main_000099_t1	31	7044	+	5549.000000000036	1464.999999999988	660.9999999999995	155.0	0	0	0	0
trachelipus_main_000100_t1	195	7196	+	5443.333333333347	1558.6666666666588	78.33333333333333	23.666666666666668	0	0	0	0
trachelipus_main_000101_t1	255	6962	+	5161.666666666678	1546.3333333333217	10.333333333333334	1.6666666666666665	0	0	0	0
trachelipus_main_000103_t1	13	6975	+	5418.000000000038	1544.999999999986	784.9999999999989	244.0000000000003	2.0	8.0	0	0
trachelipus_main_000105_t1	170	7069	+	5407.666666666688	1492.33333333332	0	0	0	0	0	0
trachelipus_main_000108_t1	23	6877	+	5436.0000000000155	1418.9999999999964	757.9999999999992	202.00000000000026	6.0	6.0	6.0	6.0
trachelipus_main_000112_t1	260	7042	+	5245.00000000002	1537.9999999999864	1553.6666666666695	459.33333333333195	5.0	30.0	0	0
trachelipus_main_000113_t1	111	6887	+	5334.00000000001	1442.9999999999925	32.0	9.999999999999998	0	0	0	0
trachelipus_main_000115_t1	40	6786	+	5355.333333333356	1391.6666666666574	1986.6666666666752	530.3333333333317	3.0	17.0	3.0	17.0
trachelipus_main_000118_t1	122	6832	+	5185.666666666679	1525.333333333324	1916.3333333333396	570.6666666666657	9.0	28.0	9.0	28.0
trachelipus_main_000122_t1	196	6864	+	5220.3333333333385	1448.6666666666617	0	0	0	0	0	0
trachelipus_main_000123_t1	259	6908	+	5152.6666666666815	1495.333333333316	522.3333333333338	140.66666666666669	3.0	14.0	0	0
trachelipus_main_000127_t1	139	6696	+	5180.000000000013	1377.9999999999966	956.3333333333321	273.66666666666697	4.0	18.0	4.0	18.0
trachelipus_main_000128_t1	100	6525	+	5043.333333333321	1382.6666666666642	208.9999999999999	55.00000000000002	0	0	0	0
trachelipus_main_000129_t1	219	6521	+	4745.6666666666715	1557.333333333326	43.33333333333333	13.666666666666668	0	0	0	0
trachelipus_main_000132_t1	64	6576	+	5016.666666666675	1496.3333333333233	862.6666666666652	247.33333333333374	3.0	13.0	0	0
trachelipus_main_000135_t1	86	6574	+	5145.999999999993	1343.0000000000014	1346.6666666666677	336.3333333333332	0.0	1.0	0.0	1.0
trachelipus_main_000136_t1	206	6691	+	5094.000000000012	1391.9999999999945	785.3333333333322	216.6666666666669	0	0	0	0
trachelipus_main_000140_t1	65	6487	+	5021.666666666671	1401.333333333325	423.66666666666714	113.33333333333321	0.0	2.0	0	0
trachelipus_main_000141_t1	127	6366	+	4791.333333333336	1448.6666666666565	45.666666666666664	11.333333333333336	0	0	0	0
trachelipus_main_000142_t1	145	6537	+	4973.0000000000055	1419.9999999999945	236.0	70.0	0	0	0	0
trachelipus_main_000143_t1	149	6559	+	4949.000000000006	1461.9999999999916	2170.6666666666724	652.3333333333343	10.0	22.0	10.0	22.0
trachelipus_main_000145_t1	48	6434	+	5037.000000000003	1349.9999999999952	843.9999999999991	230.00000000000028	0	0	0	0
trachelipus_main_000147_t1	329	6667	+	5056.333333333349	1282.6666666666622	576.0000000000002	159.0000000000001	0	0	0	0
trachelipus_main_000153_t1	85	3330	+	2522.333333333334	723.6666666666673	0	0	0	0	0	0
trachelipus_main_000160_t1	93	6347	+	4858.999999999998	1395.9999999999934	5.0	1.0	0	0	0	0
trachelipus_main_000167_t1	177	6317	+	4722.999999999996	1417.9999999999957	45.33333333333333	11.666666666666666	0	0	0	0
trachelipus_main_000169_t1	90	6206	+	4733.666666666652	1383.3333333333308	1044.333333333332	314.66666666666663	0.0	1.0	0	0
trachelipus_main_000170_t1	16	4863	+	3762.999999999973	1085.0000000000052	15.333333333333332	5.666666666666666	0	0	0	0
trachelipus_main_000171_t1	85	6165	+	4557.333333333326	1523.6666666666565	0	0	0	0	0	0
trachelipus_main_000174_t1	114	6230	+	4859.666666666654	1257.333333333331	236.66666666666652	75.33333333333336	0	0	0	0
trachelipus_main_000175_t1	365	6460	+	4784.666666666661	1311.3333333333298	244.66666666666643	67.33333333333337	0	0	0	0
trachelipus_main_000178_t1	63	6131	+	4710.333333333316	1358.666666666662	803.9999999999995	243.00000000000017	3.0	7.0	3.0	7.0
trachelipus_main_000179_t1	32	6100	+	4740.666666666663	1328.3333333333294	0	0	0	0	0	0
trachelipus_main_000182_t1	63	6068	+	4722.333333333326	1283.6666666666652	1175.666666666665	324.3333333333337	5.0	11.0	0	0
trachelipus_main_000184_t1	113	6088	+	4684.999999999993	1290.9999999999986	82.33333333333333	22.66666666666666	0	0	0	0
trachelipus_main_000185_t1	216	6068	+	4683.666666666651	1169.3333333333374	0	0	0	0	0	0
trachelipus_main_000186_t1	45	5996	+	4753.999999999997	1198.000000000001	220.33333333333326	64.66666666666669	0	0	0	0
trachelipus_main_000188_t1	59	5989	+	4736.666666666645	1194.3333333333396	34.66666666666667	13.333333333333334	0	0	0	0
trachelipus_main_000189_t1	136	6063	+	4708.333333333316	1219.666666666669	16.333333333333332	1.6666666666666665	0	0	0	0
trachelipus_main_000190_t1	285	6188	+	4604.333333333331	1299.666666666662	195.33333333333331	59.66666666666668	0	0	0	0
trachelipus_main_000194_t1	291	6038	+	4506.333333333326	1241.6666666666672	406.6666666666669	142.33333333333326	0.0	6.0	0	0
trachelipus_main_000197_t1	102	5972	+	4588.999999999992	1281.9999999999961	1040.6666666666647	327.3333333333332	5.0	8.0	0	0
trachelipus_main_000198_t1	193	6057	+	4636.66666666665	1228.3333333333337	216.66666666666657	50.33333333333334	0	0	0	0
trachelipus_main_000200_t1	137	5983	+	4481.9999999999845	1364.9999999999955	184.66666666666663	58.33333333333335	0	0	0	0
trachelipus_main_000202_t1	236	6034	+	4593.333333333313	1205.6666666666702	0	0	0	0	0	0
trachelipus_main_000204_t1	463	6267	+	4414.666666666653	1390.3333333333317	2235.0	720.0000000000013	2.0	9.0	2.0	9.0
trachelipus_main_000205_t1	57	5834	+	4472.999999999993	1304.999999999998	245.99999999999991	101.99999999999997	0	0	0	0
trachelipus_main_000215_t1	59	5779	+	4527.333333333311	1193.6666666666679	241.0	65.0	0	0	0	0
trachelipus_main_000217_t1	118	5706	+	4324.9999999999745	1264.0000000000034	66.33333333333333	20.666666666666668	0	0	0	0
trachelipus_main_000226_t1	65	5740	+	4400.66666666666	1275.3333333333292	401.3333333333334	117.66666666666654	1.0	1.0	1.0	1.0
trachelipus_main_000230_t1	269	5917	+	4443.666666666637	1205.3333333333358	1107.3333333333328	317.6666666666668	1.0	2.0	0	0
trachelipus_main_000232_t1	278	5893	+	4443.666666666648	1172.3333333333364	0	0	0	0	0	0
trachelipus_main_000234_t1	76	5643	+	4350.666666666639	1217.3333333333348	299.33333333333337	87.66666666666664	0.0	2.0	0	0
trachelipus_main_000235_t1	283	5880	+	4489.666666666633	1108.3333333333437	2704.0	655.9999999999998	13.0	19.0	13.0	19.0
trachelipus_main_000239_t1	69	5642	+	4410.333333333318	1163.6666666666683	375.33333333333354	110.66666666666656	0	0	0	0
trachelipus_main_000240_t1	967	6537	+	4295.999999999973	1275.0000000000011	107.00000000000001	43.0	0	0	0	0
trachelipus_main_000244_t1	2416	4572	+	1628.333333333335	480.66666666666555	92.33333333333336	24.666666666666657	0	0	0	0
trachelipus_main_000245_t1	125	5680	+	4353.999999999977	1202.0000000000011	701.6666666666662	207.33333333333348	0	0	0	0
trachelipus_main_000248_t1	229	5745	+	4330.33333333331	1186.6666666666683	2348.0000000000014	679.0000000000009	10.0	53.0	10.0	53.0
trachelipus_main_000254_t1	105	5585	+	4403.333333333311	1077.6666666666717	860.6666666666646	216.33333333333385	2.0	5.0	0	0
trachelipus_main_000258_t1	1898	4459	+	2013.3333333333428	548.6666666666649	5.0	1.0	0	0	0	0
trachelipus_main_000259_t1	126	5573	+	4182.999999999973	1264.9999999999998	2945.9999999999923	882.000000000004	5.0	52.0	5.0	52.0
trachelipus_main_000265_t1	111	5369	+	4054.666666666636	1204.3333333333355	0	0	0	0	0	0
trachelipus_main_000271_t1	142	5532	+	4317.333333333292	1073.6666666666774	365.0000000000003	78.99999999999996	0	0	0	0
trachelipus_main_000272_t1	236	5572	+	4213.999999999978	1123.0000000000023	0	0	0	0	0	0
trachelipus_main_000280_t1	171	5513	+	4159.999999999958	1183.000000000002	523.0000000000007	136.99999999999983	1.0	4.0	0	0
trachelipus_main_000291_t1	112	4134	+	3125.333333333323	897.6666666666714	0	0	0	0	0	0
trachelipus_main_000295_t1	113	4003	+	3058.3333333333185	832.6666666666724	168.66666666666666	44.333333333333336	0	0	0	0
trachelipus_main_000296_t1	302	5563	+	4109.666666666632	1152.3333333333374	0	0	0	0	0	0
trachelipus_main_000299_t1	14	5260	+	4171.333333333297	1075.6666666666733	2276.333333333337	600.6666666666669	8.0	8.0	8.0	8.0
trachelipus_main_000302_t1	4	5238	+	4061.9999999999695	1173.0000000000014	164.0	43.00000000000001	0	0	0	0
trachelipus_main_000303_t1	860	5236	+	3406.666666666642	970.3333333333393	34.00000000000001	7.999999999999999	0.0	1.0	0	0
trachelipus_main_000308_t1	121	5211	+	3976.666666666641	1114.3333333333364	2088.3333333333408	596.6666666666664	5.0	49.0	5.0	49.0
trachelipus_main_000311_t1	46	5229	+	4047.9999999999663	1136.0000000000025	2529.9999999999977	719.000000000003	4.0	30.0	4.0	30.0
trachelipus_main_000320_t1	203	5338	+	4027.666666666634	1108.3333333333378	3637.3333333333076	991.6666666666737	12.5	98.5	12.5	98.5
trachelipus_main_000322_t1	559	5397	+	3783.6666666666315	1055.3333333333408	0	0	0	0	0	0
trachelipus_main_000325_t1	339	5315	+	3833.999999999977	1143.0000000000023	147.0	42.00000000000001	0	0	0	0
trachelipus_main_000333_t1	135	5213	+	4019.3333333333044	1059.666666666673	0	0	0	0	0	0
trachelipus_main_000336_t1	386	3778	+	2635.6666666666642	757.3333333333371	0	0	0	0	0	0
trachelipus_main_000337_t1	30	5066	+	3964.999999999965	1072.0000000000061	564.3333333333337	161.66666666666666	0	0	0	0
trachelipus_main_000340_t1	6	5045	+	3956.6666666666324	1083.3333333333392	1582.0000000000036	433.999999999999	5.0	7.0	5.0	7.0
trachelipus_main_000341_t1	181	5211	+	3836.9999999999736	1194.0000000000061	120.33333333333336	41.66666666666667	0	0	0	0
trachelipus_main_000346_t1	286	5016	+	3641.333333333313	1089.6666666666654	4.0	2.0	0	0	0	0
trachelipus_main_000347_t1	270	5279	+	3954.6666666666365	1055.3333333333405	377.3333333333334	99.66666666666666	0	0	0	0
trachelipus_main_000350_t1	101	5053	+	3938.999999999963	1014.0000000000098	0	0	0	0	0	0
trachelipus_main_000352_t1	66	5054	+	3896.666666666632	1092.3333333333385	25.666666666666668	7.333333333333332	0	0	0	0
trachelipus_main_000353_t1	135	4661	+	3349.999999999984	1176.9999999999957	620.0000000000001	229.00000000000017	0	0	0	0
trachelipus_main_000354_t1	233	5215	+	3728.333333333311	1254.6666666666604	3728.333333333311	1254.6666666666604	5.0	34.0	5.0	34.0
trachelipus_main_000356_t1	76	4428	+	3441.333333333312	911.6666666666731	61.33333333333332	16.666666666666668	0	0	0	0
trachelipus_main_000360_t1	31	4980	+	3913.9999999999686	1036.0000000000089	438.3333333333336	110.66666666666661	0.0	13.0	0	0
trachelipus_main_000362_t1	41	4987	+	3954.9999999999663	992.0000000000089	0	0	0	0	0	0
trachelipus_main_000363_t1	162	5106	+	3894.999999999976	1049.0000000000048	1800.6666666666713	488.3333333333319	4.0	20.0	0	0
trachelipus_main_000367_t1	82	4965	+	3906.333333333293	977.6666666666766	171.33333333333334	41.666666666666664	1.0	0.0	1.0	0.0
trachelipus_main_000369_t1	173	5095	+	3944.333333333297	978.6666666666739	508.0000000000005	130.99999999999986	0	0	0	0
trachelipus_main_000372_t1	236	5149	+	3844.333333333309	1069.6666666666715	111.66666666666669	32.33333333333333	0	0	0	0
trachelipus_main_000373_t1	45	4940	+	3848.6666666666347	1047.3333333333417	108.33333333333336	23.66666666666666	0	0	0	0
trachelipus_main_000379_t1	81	4955	+	3824.666666666633	1050.3333333333403	110.00000000000001	34.0	0	0	0	0
trachelipus_main_000381_t1	176	5047	+	3840.6666666666333	1031.3333333333426	518.6666666666674	132.33333333333317	1.0	4.0	0	0
trachelipus_main_000384_t1	741	4853	+	3253.6666666666592	859.3333333333354	40.99999999999999	10.000000000000002	0	0	0	0
trachelipus_main_000385_t1	228	5078	+	3824.6666666666374	1026.333333333341	892.3333333333318	244.66666666666717	1.0	12.0	0	0
trachelipus_main_000395_t1	298	5112	+	3772.999999999973	1042.0000000000066	947.3333333333312	240.6666666666672	0	0	0	0
trachelipus_main_000396_t1	133	4932	+	3706.3333333333067	1093.6666666666704	32.0	9.999999999999998	0	0	0	0
trachelipus_main_000398_t1	257	4891	+	3597.999999999979	1037.000000000006	291.33333333333326	92.66666666666663	0	0	0	0
trachelipus_main_000400_t1	43	4839	+	3783.6666666666383	1013.3333333333417	550.3333333333337	136.66666666666654	13.0	13.0	0	0
trachelipus_main_000401_t1	129	4919	+	3848.9999999999663	942.0000000000069	3635.333333333306	888.6666666666715	55.833333333333336	54.166666666666664	55.833333333333336	54.166666666666664
trachelipus_main_000403_t1	39	4826	+	3736.6666666666442	1051.333333333339	454.00000000000045	121.99999999999987	0	0	0	0
trachelipus_main_000411_t1	37	3249	+	2586.999999999999	626.0000000000005	24.666666666666668	5.333333333333332	0	0	0	0
trachelipus_main_000412_t1	92	4840	+	3770.333333333301	978.666666666675	51.33333333333332	14.666666666666668	0	0	0	0
trachelipus_main_000418_t1	317	5032	+	3790.6666666666288	925.3333333333427	3650.6666666666333	891.3333333333412	14.0	31.0	14.0	31.0
trachelipus_main_000419_t1	78	4790	+	3699.9999999999773	1013.000000000006	500.0000000000004	154.00000000000003	4.0	8.0	0	0
trachelipus_main_000420_t1	129	4841	+	3660.666666666649	1052.333333333338	712.3333333333325	193.6666666666669	0.0	4.0	0	0
trachelipus_main_000424_t1	3	4709	+	3666.333333333308	1040.6666666666736	30.999999999999996	11.0	0	0	0	0
trachelipus_main_000426_t1	172	4866	+	3740.3333333333057	954.6666666666736	106.00000000000001	28.999999999999996	0	0	0	0
trachelipus_main_000428_t1	24	4700	+	3702.6666666666406	974.3333333333401	92.0	25.0	0	0	0	0
trachelipus_main_000429_t1	127	4800	+	3631.666666666645	1042.3333333333403	60.666666666666664	26.333333333333332	0	0	0	0
trachelipus_main_000433_t1	86	4645	+	3504.6666666666506	1055.3333333333367	0	0	0	0	0	0
trachelipus_main_000434_t1	70	4713	+	3698.99999999998	945.0000000000048	198.99999999999997	62.0	3.0	2.0	0	0
trachelipus_main_000436_t1	302	3559	+	2577.666666666665	680.3333333333342	6.666666666666666	2.333333333333333	0	0	0	0
trachelipus_main_000438_t1	133	4698	+	3537.999999999977	1028.0000000000073	35.0	13.0	0	0	0	0
trachelipus_main_000440_t1	188	4810	+	3605.9999999999786	1017.000000000008	281.99999999999983	75.00000000000003	0	0	0	0
trachelipus_main_000442_t1	354	3272	+	2331.3333333333435	587.6666666666637	0	0	0	0	0	0
trachelipus_main_000448_t1	171	4715	+	3585.6666666666347	959.3333333333426	0	0	0	0	0	0
trachelipus_main_000451_t1	100	4689	+	3542.999999999979	1047.0000000000055	52.33333333333332	16.666666666666668	0	0	0	0
trachelipus_main_000452_t1	22	4608	+	3687.3333333332957	899.6666666666762	275.3333333333331	60.66666666666673	0.0	6.0	0	0
trachelipus_main_000454_t1	126	4511	+	3383.6666666666492	1002.3333333333399	505.6666666666671	148.33333333333334	0	0	0	0
trachelipus_main_000461_t1	86	4654	+	3622.3333333333126	946.666666666672	2.6666666666666665	0.3333333333333333	0	0	0	0
trachelipus_main_000462_t1	317	4885	+	3603.6666666666474	965.3333333333388	618.9999999999998	167.00000000000014	3.0	6.0	0	0
trachelipus_main_000466_t1	88	4647	+	3534.3333333333135	1025.666666666672	1384.333333333336	385.6666666666658	1.0	2.0	1.0	2.0
trachelipus_main_000467_t1	319	4629	+	3332.3333333333153	978.6666666666728	592.0000000000002	176.00000000000003	0	0	0	0
trachelipus_main_000468_t1	104	3076	+	2322.666666666671	650.3333333333359	21.333333333333332	2.6666666666666665	0	0	0	0
trachelipus_main_000469_t1	95	1873	+	1434.333333333334	344.6666666666666	62.999999999999986	12.0	0	0	0	0
trachelipus_main_000472_t1	187	4539	+	3413.66666666664	939.3333333333417	0	0	0	0	0	0
trachelipus_main_000473_t1	37	4578	+	3595.9999999999754	946.0000000000066	1504.6666666666704	403.33333333333206	0	0	0	0
trachelipus_main_000474_t1	169	4695	+	3518.6666666666483	1008.3333333333389	95.66666666666667	27.333333333333332	0.0	1.0	0	0
trachelipus_main_000481_t1	216	4706	+	3520.3333333333135	970.666666666673	23.666666666666664	9.333333333333334	0	0	0	0
trachelipus_main_000487_t1	70	4566	+	3540.6666666666333	956.3333333333442	599.6666666666667	144.3333333333332	0	0	0	0
trachelipus_main_000491_t1	448	4938	+	3464.999999999983	1026.0000000000064	0	0	0	0	0	0
trachelipus_main_000496_t1	151	4536	+	3387.9999999999827	998.0000000000066	76.00000000000001	22.999999999999993	0	0	0	0
trachelipus_main_000501_t1	261	4712	+	3493.9999999999654	958.0000000000091	70.33333333333331	13.66666666666667	0	0	0	0
trachelipus_main_000505_t1	201	4637	+	3508.3333333333107	928.6666666666725	352.3333333333335	88.6666666666666	0	0	0	0
trachelipus_main_000509_t1	13	4435	+	3504.3333333333026	917.666666666676	1165.6666666666642	289.33333333333417	0	0	0	0
trachelipus_main_000514_t1	70	4473	+	3473.9999999999773	930.0000000000078	24.333333333333332	5.666666666666667	0	0	0	0
trachelipus_main_000515_t1	44	4438	+	3454.9999999999745	940.0000000000082	1096.666666666664	283.33333333333377	4.0	14.0	0	0
trachelipus_main_000519_t1	65	4462	+	3471.3333333333103	926.666666666673	0	0	0	0	0	0
trachelipus_main_000521_t1	3	4397	+	3435.6666666666497	959.3333333333379	1930.3333333333394	547.6666666666652	8.0	31.0	8.0	31.0
trachelipus_main_000523_t1	219	3745	+	2812.333333333327	712.6666666666684	117.33333333333337	29.666666666666654	0	0	0	0
trachelipus_main_000524_t1	134	4510	+	3409.9999999999923	967.0000000000035	166.66666666666663	46.33333333333335	0	0	0	0
trachelipus_main_000525_t1	201	4574	+	3516.66666666664	857.333333333339	12.666666666666666	2.333333333333333	0.0	1.0	0	0
trachelipus_main_000529_t1	2301	6671	+	3376.666666666643	994.3333333333412	821.9999999999985	243.00000000000045	0.0	10.0	0	0
trachelipus_main_000533_t1	168	4391	+	3275.6666666666533	948.3333333333376	913.9999999999989	264.9999999999999	2.0	21.0	2.0	21.0
trachelipus_main_000534_t1	60	4415	+	3431.999999999973	924.0000000000082	52.99999999999999	13.000000000000002	0	0	0	0
trachelipus_main_000536_t1	90	4439	+	3438.3333333333135	911.6666666666724	76.66666666666666	25.33333333333333	0	0	0	0
trachelipus_main_000538_t1	664	2325	+	1316.6666666666679	345.333333333333	0	0	0	0	0	0
trachelipus_main_000539_t1	33	4376	+	3516.333333333307	827.6666666666724	345.0000000000001	83.99999999999999	0	0	0	0
trachelipus_main_000540_t1	559	4457	+	3054.3333333333253	842.6666666666702	540.0000000000005	156.00000000000006	1.0	2.0	0	0
trachelipus_main_000541_t1	132	4472	+	3457.333333333307	883.6666666666737	915.6666666666641	245.333333333334	2.0	5.0	0	0
trachelipus_main_000545_t1	157	4488	+	3379.6666666666392	952.3333333333427	286.6666666666666	70.33333333333334	0	0	0	0
trachelipus_main_000546_t1	41	4372	+	3425.9999999999795	906.0000000000059	464.6666666666671	129.33333333333323	0	0	0	0
trachelipus_main_000550_t1	125	4438	+	3324.999999999987	989.0000000000048	53.33333333333333	18.666666666666664	0	0	0	0
trachelipus_main_000558_t1	91	4365	+	3335.999999999986	939.0000000000049	44.0	13.000000000000002	0	0	0	0
trachelipus_main_000560_t1	225	4490	+	3388.999999999975	877.0000000000074	9.666666666666666	2.333333333333333	0	0	0	0
trachelipus_main_000569_t1	253	4494	+	3350.9999999999795	891.0000000000057	124.33333333333337	31.666666666666657	0	0	0	0
trachelipus_main_000572_t1	175	4416	+	3378.666666666636	863.3333333333419	442.33333333333377	118.66666666666656	2.0	0.0	0	0
trachelipus_main_000575_t1	147	4385	+	3256.3333333333167	982.666666666672	423.666666666667	125.33333333333324	1.0	6.0	1.0	6.0
trachelipus_main_000581_t1	133	4170	+	3023.999999999993	912.000000000005	86.33333333333334	24.666666666666657	0	0	0	0
trachelipus_main_000582_t1	21	4241	+	3276.9999999999845	944.0000000000055	667.6666666666662	178.3333333333335	0	0	0	0
trachelipus_main_000583_t1	241	4458	+	3341.6666666666456	876.3333333333392	105.66666666666666	32.33333333333333	0	0	0	0
trachelipus_main_000590_t1	404	4597	+	3293.6666666666447	900.3333333333402	0	0	0	0	0	0
trachelipus_main_000591_t1	93	4283	+	3331.9999999999723	859.0000000000077	373.6666666666669	100.33333333333326	0	0	0	0
trachelipus_main_000592_t1	72	4241	+	3263.6666666666574	906.3333333333379	426.6666666666667	116.33333333333331	1.0	8.0	1.0	8.0
trachelipus_main_000593_t1	398	4579	+	3273.9999999999864	908.0000000000043	309.0	86.99999999999996	0	0	0	0
trachelipus_main_000595_t1	962	5137	+	3321.666666666652	854.333333333338	0	0	0	0	0	0
trachelipus_main_000596_t1	91	4260	+	3309.9999999999795	860.0000000000067	198.33333333333323	50.6666666666667	1.0	3.0	1.0	3.0
trachelipus_main_000600_t1	100	4260	+	3281.999999999989	879.0000000000039	212.99999999999994	60.000000000000014	0	0	0	0
trachelipus_main_000603_t1	979	4152	+	2555.9999999999995	617.9999999999994	78.66666666666664	17.333333333333332	0	0	0	0
trachelipus_main_000605_t1	125	4270	+	3199.3333333333185	946.666666666673	765.333333333332	227.66666666666717	0.0	8.0	0.0	8.0
trachelipus_main_000614_t1	527	4645	+	3137.6666666666506	981.3333333333393	105.00000000000003	36.00000000000001	0	0	0	0
trachelipus_main_000615_t1	113	4228	+	3241.6666666666483	874.3333333333387	142.00000000000003	47.00000000000001	0	0	0	0
trachelipus_main_000616_t1	41	4153	+	3226.333333333318	886.666666666672	723.6666666666666	209.33333333333348	0	0	0	0
trachelipus_main_000620_t1	716	4111	+	2719.6666666666592	676.3333333333353	2117.0000000000105	537.9999999999977	8.0	8.0	0	0
trachelipus_main_000621_t1	136	2229	+	1670.0000000000045	423.999999999999	237.66666666666652	59.33333333333337	0.0	1.0	0.0	1.0
trachelipus_main_000623_t1	6	4112	+	3160.999999999994	946.0000000000039	412.00000000000034	136.99999999999991	0	0	0	0
trachelipus_main_000631_t1	4080	4625	-	445.66666666666725	100.33333333333323	37.0	7.999999999999998	0	0	0	0
trachelipus_main_000632_t1	227	4300	+	3239.9999999999836	834.0000000000043	95.99999999999999	29.999999999999996	0.0	1.0	0.0	1.0
trachelipus_main_000635_t1	35	4102	+	3231.999999999982	836.000000000005	140.00000000000006	31.0	0	0	0	0
trachelipus_main_000636_t1	1028	4069	+	2409.333333333332	632.6666666666675	490.66666666666725	133.33333333333323	1.0	1.0	0	0
trachelipus_main_000638_t1	145	4212	+	3207.6666666666483	860.3333333333389	24.0	5.999999999999999	0	0	0	0
trachelipus_main_000652_t1	1113	5156	+	3247.999999999982	796.0000000000036	1899.666666666673	482.3333333333318	21.0	23.0	21.0	23.0
trachelipus_main_000663_t1	60	4082	+	3116.3333333333226	906.6666666666704	2980.333333333326	877.6666666666696	40.5	62.5	40.5	62.5
trachelipus_main_000669_t1	168	4175	+	3124.9999999999895	883.0000000000033	1248.0000000000002	371.9999999999994	1.0	14.0	0	0
trachelipus_main_000675_t1	76	4071	+	3105.9999999999895	890.0000000000035	793.9999999999993	247.00000000000026	4.0	11.0	4.0	11.0
trachelipus_main_000679_t1	215	4186	+	3012.999999999982	959.0000000000055	661.3333333333334	196.66666666666666	1.0	0.0	1.0	0.0
trachelipus_main_000681_t1	55	4044	+	3129.9999999999895	860.0000000000036	150.66666666666666	41.333333333333336	0	0	0	0
trachelipus_main_000683_t1	435	4019	+	2783.3333333333276	801.66666666667	157.33333333333331	43.66666666666669	0	0	0	0
trachelipus_main_000684_t1	221	4042	+	2971.6666666666606	850.3333333333371	8.666666666666666	3.333333333333333	0	0	0	0
trachelipus_main_000686_t1	276	4076	+	2975.6666666666592	825.3333333333364	162.33333333333331	47.66666666666667	0	0	0	0
trachelipus_main_000687_t1	81	4061	+	3118.666666666647	862.3333333333394	0	0	0	0	0	0
trachelipus_main_000692_t1	43	4008	+	3146.9999999999836	819.000000000005	21.333333333333332	8.666666666666666	0	0	0	0
trachelipus_main_000697_t1	70	4026	+	3115.66666666665	841.333333333339	430.33333333333366	118.66666666666659	0	0	0	0
trachelipus_main_000705_t1	39	3980	+	3115.9999999999864	826.0000000000038	198.99999999999994	53.00000000000001	0	0	0	0
trachelipus_main_000706_t1	227	4168	+	3130.3333333333144	811.6666666666722	390.6666666666668	107.3333333333333	0	0	0	0
trachelipus_main_000707_t1	99	4037	+	3070.3333333333157	868.6666666666727	2559.333333333329	731.6666666666695	7.0	45.0	7.0	45.0
trachelipus_main_000709_t1	157	4086	+	3054.3333333333244	875.666666666672	1091.3333333333314	336.66666666666663	1.0	6.0	0	0
trachelipus_main_000712_t1	53	3976	+	3190.3333333333167	733.666666666669	805.6666666666658	175.3333333333334	1.0	1.0	0	0
trachelipus_main_000716_t1	49	3968	+	3127.99999999999	790.0000000000022	210.33333333333331	62.66666666666669	3.0	2.0	0	0
trachelipus_main_000718_t1	152	4069	+	3041.3333333333253	876.6666666666697	1656.666666666671	512.3333333333322	6.0	26.0	0	0
trachelipus_main_000719_t1	238	4155	+	3086.3333333333253	831.6666666666691	310.99999999999994	84.99999999999997	0	0	0	0
trachelipus_main_000726_t1	161	4057	+	2995.9999999999936	901.0000000000039	1186.9999999999995	375.999999999999	0.0	4.0	0.0	4.0
trachelipus_main_000737_t1	973	4836	+	2991.999999999992	872.0000000000042	0	0	0	0	0	0
trachelipus_main_000739_t1	37	3891	+	2995.333333333327	859.6666666666694	30.66666666666667	11.333333333333334	0	0	0	0
trachelipus_main_000741_t1	165	4016	+	3065.666666666656	786.333333333336	87.66666666666667	17.333333333333336	0	0	0	0
trachelipus_main_000742_t1	38	3889	+	3077.6666666666506	774.3333333333374	0	0	0	0	0	0
trachelipus_main_000743_t1	50	3898	+	3031.666666666657	817.3333333333375	0	0	0	0	0	0
trachelipus_main_000746_t1	412	3930	+	2671.999999999999	847.0000000000043	18.0	6.0	0	0	0	0
trachelipus_main_000747_t1	213	2399	+	1740.3333333333405	446.666666666665	161.33333333333334	54.666666666666664	1.0	1.0	0	0
trachelipus_main_000753_t1	86	3460	+	2619.9999999999973	755.0000000000015	419.3333333333335	126.66666666666663	0	0	0	0
trachelipus_main_000756_t1	200	3670	+	2756.666666666668	714.3333333333327	148.33333333333334	40.66666666666666	1.0	0.0	0	0
trachelipus_main_000758_t1	133	3948	+	2940.9999999999836	875.0000000000057	1100.6666666666667	318.33333333333286	1.5	12.5	0	0
trachelipus_main_000759_t1	160	3912	+	2920.999999999987	832.000000000004	651.9999999999999	176.00000000000014	1.0	13.0	1.0	13.0
trachelipus_main_000762_t1	2163	5693	+	2805.999999999993	725.000000000003	414.33333333333366	101.6666666666666	1.0	2.0	0	0
trachelipus_main_000764_t1	168	3872	+	2979.333333333325	725.6666666666683	97.00000000000001	22.999999999999993	0	0	0	0
trachelipus_main_000773_t1	549	4352	+	2958.6666666666583	845.3333333333368	307.99999999999994	88.0	0	0	0	0
trachelipus_main_000782_t1	86	3868	+	2977.9999999999854	805.0000000000043	936.6666666666648	260.3333333333338	0.0	7.0	0	0
trachelipus_main_000790_t1	123	3890	+	2977.999999999989	790.0000000000028	831.6666666666657	218.3333333333336	0	0	0	0
trachelipus_main_000792_t1	99	3866	+	2923.333333333329	844.6666666666702	246.33333333333326	65.66666666666667	0	0	0	0
trachelipus_main_000795_t1	29	3787	+	2877.9999999999936	881.0000000000044	342.33333333333366	98.66666666666652	0	0	0	0
trachelipus_main_000796_t1	115	3852	+	2970.9999999999886	767.0000000000038	20.0	7.0	0	0	0	0
trachelipus_main_000798_t1	2295	4547	+	1688.6666666666704	564.3333333333322	369.0000000000001	122.99999999999996	0	0	0	0
trachelipus_main_000799_t1	2265	6023	+	2863.333333333325	895.6666666666712	1209.0	398.99999999999943	3.0	5.0	0	0
trachelipus_main_000806_t1	76	3822	+	2970.999999999992	776.0000000000024	1179.9999999999998	269.00000000000057	0.0	13.0	0	0
trachelipus_main_000807_t1	77	3823	+	2954.666666666659	792.3333333333355	47.33333333333334	15.666666666666664	0	0	0	0
trachelipus_main_000809_t1	334	4080	+	2930.9999999999895	816.0000000000055	76.00000000000001	23.0	0	0	0	0
trachelipus_main_000810_t1	143	3886	+	2964.999999999992	779.0000000000026	152.3333333333333	39.66666666666667	0	0	0	0
trachelipus_main_000813_t1	72	3803	+	2964.9999999999895	767.0000000000038	150.66666666666663	35.33333333333333	0	0	0	0
trachelipus_main_000823_t1	69	3773	+	2944.666666666651	760.3333333333377	5.333333333333333	0.6666666666666666	0	0	0	0
trachelipus_main_000824_t1	100	3804	+	2961.333333333321	743.66666666667	2926.333333333322	736.6666666666697	3.0	19.0	3.0	19.0
trachelipus_main_000828_t1	143	2134	+	1614.6666666666729	377.3333333333326	102.6666666666667	17.333333333333336	0	0	0	0
trachelipus_main_000829_t1	79	3777	+	2933.999999999985	765.000000000005	2641.6666666666642	685.3333333333351	3.0	20.0	3.0	20.0
trachelipus_main_000830_t1	107	3805	+	2919.666666666653	779.3333333333376	119.33333333333336	33.666666666666664	0	0	0	0
trachelipus_main_000834_t1	8	3691	+	2956.6666666666565	727.333333333335	0	0	0	0	0	0
trachelipus_main_000838_t1	191	3865	+	2913.999999999986	761.0000000000044	0	0	0	0	0	0
trachelipus_main_000839_t1	151	3822	+	2830.6666666666615	841.3333333333366	131.66666666666669	45.33333333333333	0	0	0	0
trachelipus_main_000846_t1	456	3713	+	2528.333333333327	729.6666666666692	479.3333333333339	123.66666666666653	2.0	5.0	2.0	5.0
trachelipus_main_000852_t1	276	3629	+	2654.9999999999973	699.0000000000025	357.33333333333354	101.66666666666656	0	0	0	0
trachelipus_main_000853_t1	56	3706	+	2843.3333333333258	807.6666666666689	146.33333333333331	36.66666666666667	0	0	0	0
trachelipus_main_000854_t1	276	3848	+	2779.9999999999923	793.0000000000041	2716.6666666666606	778.3333333333369	0	0	0	0
trachelipus_main_000855_t1	41	3691	+	2926.999999999989	724.0000000000026	2460.9999999999955	599.0000000000011	35.5	30.5	35.5	30.5
trachelipus_main_000857_t1	26	3673	+	2832.6666666666542	815.3333333333385	2208.333333333341	629.6666666666686	5.0	17.0	5.0	17.0
trachelipus_main_000862_t1	74	3715	+	2913.3333333333244	728.666666666668	2.6666666666666665	0.3333333333333333	0	0	0	0
trachelipus_main_000864_t1	89	3679	+	2749.333333333326	841.6666666666705	7.666666666666666	1.3333333333333333	0	0	0	0
trachelipus_main_000865_t1	432	4070	+	2889.3333333333226	749.6666666666703	146.66666666666666	36.333333333333336	0	0	0	0
trachelipus_main_000866_t1	71	3709	+	2871.9999999999845	767.0000000000047	38.0	10.0	0	0	0	0
trachelipus_main_000867_t1	2881	6516	+	2844.9999999999914	791.0000000000038	118.00000000000004	35.00000000000001	0	0	0	0
trachelipus_main_000868_t1	4	3630	+	2873.666666666659	753.333333333336	932.3333333333318	252.66666666666708	0	0	0	0
trachelipus_main_000870_t1	371	3997	+	2826.3333333333294	800.666666666669	2116.6666666666733	610.333333333333	8.0	17.0	8.0	17.0
trachelipus_main_000872_t1	103	3723	+	2888.999999999991	732.0000000000023	438.0000000000004	110.99999999999987	1.0	2.0	0	0
trachelipus_main_000873_t1	206	3814	+	2892.3333333333253	716.6666666666683	146.0	36.99999999999999	0	0	0	0
trachelipus_main_000875_t1	97	3711	+	2851.999999999994	763.0000000000028	817.999999999999	217.00000000000028	10.0	10.0	0	0
trachelipus_main_000878_t1	103	3708	+	2765.333333333325	840.6666666666715	32.66666666666667	6.333333333333332	0	0	0	0
trachelipus_main_000884_t1	73	3570	+	2744.333333333335	753.6666666666664	246.00000000000009	78.0	0	0	0	0
trachelipus_main_000887_t1	82	3672	+	2863.6666666666583	727.3333333333354	982.9999999999983	247.00000000000034	6.0	5.0	0	0
trachelipus_main_000889_t1	54	3641	+	2812.3333333333276	775.6666666666689	337.66666666666663	97.33333333333333	0	0	0	0
trachelipus_main_000891_t1	314	3637	+	2571.3333333333308	752.6666666666703	2571.3333333333308	752.6666666666703	7.5	52.5	7.5	52.5
trachelipus_main_000899_t1	125	3688	+	2834.3333333333226	729.6666666666703	445.6666666666672	103.33333333333323	0	0	0	0
trachelipus_main_000907_t1	251	3778	+	2815.9999999999927	712.0000000000019	665.6666666666669	171.3333333333333	0	0	0	0
trachelipus_main_000908_t1	235	3777	+	2765.3333333333258	777.66666666667	2765.3333333333258	777.66666666667	4.0	13.0	4.0	13.0
trachelipus_main_000909_t1	11	3550	+	2800.3333333333303	739.6666666666679	25.666666666666668	7.333333333333332	0	0	0	0
trachelipus_main_000910_t1	249	3788	+	2785.9999999999945	754.0000000000024	162.66666666666669	44.333333333333336	0	0	0	0
trachelipus_main_000914_t1	1421	4954	+	2647.666666666666	886.3333333333358	157.66666666666663	61.333333333333336	0	0	0	0
trachelipus_main_000916_t1	54	3578	+	2756.999999999995	768.0000000000025	2641.999999999999	739.000000000002	2.0	33.0	2.0	33.0
trachelipus_main_000918_t1	365	3889	+	2731.999999999993	793.0000000000045	1233.6666666666677	344.3333333333324	8.0	13.0	0	0
trachelipus_main_000920_t1	115	3636	+	2786.666666666657	735.3333333333364	0	0	0	0	0	0
trachelipus_main_000923_t1	131	3472	+	2601.0000000000027	741.0000000000009	139.6666666666667	43.333333333333336	0.0	1.0	0.0	1.0
trachelipus_main_000924_t1	52	2448	+	1880.0000000000082	516.999999999998	4.666666666666666	1.3333333333333333	0	0	0	0
trachelipus_main_000925_t1	120	3614	+	2765.9999999999936	729.0000000000015	115.00000000000006	25.99999999999999	0	0	0	0
trachelipus_main_000927_t1	47	3556	+	2787.3333333333267	722.6666666666687	19.333333333333332	4.666666666666667	0	0	0	0
trachelipus_main_000933_t1	185	3688	+	2751.666666666653	752.3333333333383	127.00000000000004	44.0	0	0	0	0
trachelipus_main_000935_t1	97	3594	+	2773.6666666666583	724.3333333333359	49.33333333333333	13.66666666666667	0	0	0	0
trachelipus_main_000936_t1	112	3609	+	2755.3333333333267	742.6666666666691	2637.6666666666633	716.333333333335	0	0	0	0
trachelipus_main_000938_t1	90	3584	+	2705.999999999995	789.0000000000031	742.3333333333325	223.66666666666697	0	0	0	0
trachelipus_main_000939_t1	90	3581	+	2761.666666666663	730.3333333333343	303.6666666666668	80.3333333333333	0	0	0	0
trachelipus_main_000950_t1	73	3554	+	2737.6666666666583	742.3333333333361	2351.6666666666656	639.3333333333348	20.166666666666664	23.833333333333336	0	0
trachelipus_main_000962_t1	111	3299	+	2474.6666666666692	714.3333333333343	50.666666666666664	9.333333333333332	0	0	0	0
trachelipus_main_000964_t1	104	3562	+	2769.333333333329	689.6666666666673	1439.0000000000045	366.9999999999985	13.0	16.0	0	0
trachelipus_main_000968_t1	258	3716	+	2660.999999999997	798.0000000000038	621.0000000000002	198.00000000000014	0	0	0	0
trachelipus_main_000974_t1	114	3530	+	2664.9999999999936	752.0000000000033	434.33333333333377	126.66666666666649	0.0	2.0	0.0	2.0
trachelipus_main_000975_t1	71	3493	+	2656.9999999999945	766.0000000000031	80.66666666666667	33.33333333333333	0.0	1.0	0	0
trachelipus_main_000988_t1	216	3581	+	2637.333333333329	728.6666666666684	374.0000000000001	105.99999999999996	0	0	0	0
trachelipus_main_000997_t1	227	3640	+	2643.6666666666615	770.3333333333369	487.6666666666669	148.33333333333323	0	0	0	0
trachelipus_main_000998_t1	1821	5234	+	2749.999999999992	664.0000000000011	0	0	0	0	0	0
trachelipus_main_001000_t1	142	3552	+	2693.9999999999973	717.0000000000017	348.3333333333335	92.6666666666666	0	0	0	0
trachelipus_main_001007_t1	29	3430	+	2648.999999999995	753.0000000000022	12.666666666666666	2.333333333333333	0	0	0	0
trachelipus_main_001008_t1	166	3567	+	2638.9999999999986	763.0000000000009	14.666666666666666	6.333333333333334	0	0	0	0
trachelipus_main_001009_t1	173	3502	+	2606.333333333334	723.6666666666671	99.0	29.999999999999996	0	0	0	0
trachelipus_main_001013_t1	164	3562	+	2689.3333333333294	709.6666666666686	12.666666666666664	2.333333333333333	0	0	0	0
trachelipus_main_001016_t1	170	3436	+	2619.3333333333267	647.6666666666681	0	0	0	0	0	0
trachelipus_main_001017_t1	363	3449	+	2409.999999999999	677.0000000000009	2240.0000000000027	634.0000000000007	3.0	28.0	3.0	28.0
trachelipus_main_001020_t1	128	3517	+	2634.999999999999	755.0000000000023	1899.3333333333392	542.6666666666654	0	0	0	0
trachelipus_main_001025_t1	38	3424	+	2649.333333333329	737.6666666666689	0	0	0	0	0	0
trachelipus_main_001029_t1	114	3488	+	2639.6666666666592	735.3333333333362	152.33333333333331	42.666666666666664	0	0	0	0
trachelipus_main_001034_t1	255	3614	+	2636.999999999999	723.0000000000014	139.66666666666669	43.33333333333333	0	0	0	0
trachelipus_main_001045_t1	21	3356	+	2678.333333333331	657.6666666666672	263.3333333333331	60.66666666666671	0	0	0	0
trachelipus_main_001050_t1	73	3414	+	2662.6666666666656	679.3333333333336	683.3333333333338	174.66666666666654	0	0	0	0
trachelipus_main_001057_t1	249	3584	+	2595.6666666666656	740.3333333333359	103.66666666666669	25.33333333333333	0	0	0	0
trachelipus_main_001058_t1	71	3403	+	2660.9999999999973	672.0000000000008	184.66666666666666	52.33333333333335	1.0	1.0	0	0
trachelipus_main_001059_t1	85	3414	+	2625.3333333333276	704.6666666666686	779.3333333333321	210.66666666666706	0	0	0	0
trachelipus_main_001060_t1	447	3776	+	2650.9999999999955	679.0000000000014	154.33333333333334	40.66666666666667	0	0	0	0
trachelipus_main_001061_t1	105	3431	+	2598.666666666667	728.3333333333358	120.66666666666669	35.33333333333333	0	0	0	0
trachelipus_main_001065_t1	102	3371	+	2541.666666666667	728.3333333333355	1275.666666666667	356.3333333333327	2.0	3.0	2.0	3.0
trachelipus_main_001066_t1	98	2785	+	2088.6666666666742	599.3333333333336	513.6666666666672	143.33333333333314	0	0	0	0
trachelipus_main_001067_t1	118	3399	+	2514.33333333333	767.6666666666691	647.6666666666664	201.3333333333336	0.0	1.0	0	0
trachelipus_main_001068_t1	83	3400	+	2655.999999999997	662.0000000000005	0	0	0	0	0	0
trachelipus_main_001077_t1	32	3337	+	2624.66666666667	681.3333333333329	144.33333333333334	20.666666666666664	4.0	0.0	0	0
trachelipus_main_001078_t1	75	3380	+	2656.333333333328	649.6666666666677	90.66666666666667	23.333333333333332	0	0	0	0
trachelipus_main_001079_t1	141	3443	+	2571.666666666668	731.333333333334	182.66666666666663	51.33333333333335	0	0	0	0
trachelipus_main_001083_t1	253	3552	+	2590.9999999999973	709.0000000000018	1443.000000000002	404.9999999999989	4.5	11.5	0	0
trachelipus_main_001085_t1	86	3382	+	2542.9999999999986	754.0000000000028	771.9999999999984	224.00000000000057	0	0	0	0
trachelipus_main_001088_t1	212	3508	+	2525.333333333335	771.6666666666679	0	0	0	0	0	0
trachelipus_main_001089_t1	453	3749	+	2636.6666666666656	660.3333333333335	39.0	12.0	0	0	0	0
trachelipus_main_001095_t1	497	3787	+	2557.66666666666	733.3333333333374	251.99999999999991	66.00000000000001	0.0	5.0	0.0	5.0
trachelipus_main_001096_t1	130	3417	+	2514.6666666666692	773.333333333336	1949.3333333333399	597.6666666666664	12.0	40.0	12.0	40.0
trachelipus_main_001097_t1	99	3386	+	2587.666666666663	700.3333333333361	345.33333333333337	95.66666666666663	0	0	0	0
trachelipus_main_001100_t1	46	3330	+	2617.6666666666633	667.3333333333347	0	0	0	0	0	0
trachelipus_main_001103_t1	80	3361	+	2583.6666666666633	698.333333333335	829.6666666666655	226.3333333333337	0	0	0	0
trachelipus_main_001104_t1	93	3371	+	2569.9999999999964	709.0000000000016	1762.3333333333371	481.6666666666657	9.0	41.0	9.0	41.0
trachelipus_main_001106_t1	21	3299	+	2585.3333333333326	693.6666666666687	632.9999999999999	162.00000000000003	0	0	0	0
trachelipus_main_001108_t1	101	3373	+	2570.6666666666647	702.3333333333354	898.9999999999991	247.00000000000028	0	0	0	0
trachelipus_main_001111_t1	162	3434	+	2563.666666666663	709.3333333333352	1159.9999999999995	330.9999999999997	0	0	0	0
trachelipus_main_001119_t1	715	3856	+	2479.999999999998	661.0000000000022	0	0	0	0	0	0
trachelipus_main_001124_t1	202	3456	+	2595.9999999999977	659.0000000000011	13.333333333333332	1.6666666666666665	0.0	1.0	0	0
trachelipus_main_001125_t1	87	3341	+	2582.666666666664	672.3333333333348	50.66666666666666	12.333333333333336	0	0	0	0
trachelipus_main_001126_t1	76	3330	+	2569.999999999996	685.0000000000019	726.3333333333328	197.6666666666669	0	0	0	0
trachelipus_main_001127_t1	675	3125	+	1924.3333333333385	526.6666666666655	0	0	0	0	0	0
trachelipus_main_001134_t1	90	3269	+	2500.0000000000014	680.0000000000009	221.66666666666666	63.33333333333334	0	0	0	0
trachelipus_main_001140_t1	71	3307	+	2511.333333333334	725.6666666666678	503.00000000000045	142.00000000000006	0	0	0	0
trachelipus_main_001142_t1	106	3342	+	2531.6666666666624	705.3333333333347	1839.3333333333378	515.6666666666655	5.0	21.0	5.0	21.0
trachelipus_main_001143_t1	497	3472	+	2349.3333333333367	626.6666666666666	265.9999999999999	78.99999999999999	0	0	0	0
trachelipus_main_001144_t1	187	3420	+	2554.6666666666633	679.3333333333347	165.0	45.0	0	0	0	0
trachelipus_main_001145_t1	67	3297	+	2590.666666666662	640.3333333333344	0	0	0	0	0	0
trachelipus_main_001154_t1	1144	2781	+	1279.333333333334	358.66666666666623	92.0	25.0	0	0	0	0
trachelipus_main_001155_t1	209	3433	+	2516.3333333333353	708.6666666666674	2099.6666666666724	588.3333333333333	23.5	25.5	0	0
trachelipus_main_001156_t1	253	3129	+	2188.000000000001	688.9999999999999	24.0	12.0	0	0	0	0
trachelipus_main_001160_t1	90	3308	+	2536.6666666666633	682.3333333333363	1951.3333333333428	532.6666666666647	7.0	25.0	7.0	25.0
trachelipus_main_001167_t1	133	3348	+	2576.6666666666665	639.3333333333331	179.33333333333326	42.666666666666686	0	0	0	0
trachelipus_main_001168_t1	81	3296	+	2444.3333333333294	771.6666666666689	2444.3333333333294	771.6666666666689	3.0	19.0	3.0	19.0
trachelipus_main_001169_t1	199	3411	+	2498.6666666666656	714.3333333333352	282.99999999999994	85.99999999999996	0	0	0	0
trachelipus_main_001171_t1	126	3338	+	2523.0000000000005	690.0000000000015	344.00000000000006	99.9999999999999	0	0	0	0
trachelipus_main_001173_t1	209	3418	+	2552.3333333333285	657.666666666669	0	0	0	0	0	0
trachelipus_main_001177_t1	421	3294	+	2232.6666666666715	641.3333333333334	1113.999999999999	322.9999999999997	0	0	0	0
trachelipus_main_001179_t1	54	3257	+	2482.6666666666715	721.333333333334	220.0	65.0	0.0	3.0	0	0
trachelipus_main_001180_t1	79	3231	+	2473.6666666666665	679.333333333334	326.3333333333333	93.66666666666663	0	0	0	0
trachelipus_main_001183_t1	98	3298	+	2504.999999999998	696.0000000000019	983.9999999999984	276.00000000000034	1.0	11.0	0	0
trachelipus_main_001184_t1	93	3287	+	2520.9999999999995	674.0	175.3333333333333	40.66666666666668	0	0	0	0
trachelipus_main_001185_t1	41	3235	+	2529.666666666666	665.3333333333346	26.66666666666667	6.333333333333332	0	0	0	0
trachelipus_main_001187_t1	27	3215	+	2525.3333333333335	663.6666666666679	100.33333333333336	25.666666666666654	0	0	0	0
trachelipus_main_001188_t1	198	3386	+	2485.66666666667	703.333333333334	1019.3333333333313	291.66666666666674	7.0	13.0	7.0	13.0
trachelipus_main_001191_t1	268	3252	+	2281.6666666666692	703.333333333334	1640.000000000003	504.9999999999985	0.0	27.0	0.0	27.0
trachelipus_main_001193_t1	639	3185	+	2034.6666666666758	512.3333333333309	84.0	24.000000000000004	2.0	2.0	0	0
trachelipus_main_001197_t1	159	3338	+	2491.3333333333303	688.6666666666687	1736.000000000006	462.99999999999807	6.0	14.0	6.0	14.0
trachelipus_main_001198_t1	169	3348	+	2447.666666666667	732.3333333333354	0	0	0	0	0	0
trachelipus_main_001206_t1	133	3303	+	2519.333333333325	651.6666666666694	155.99999999999997	32.999999999999986	0	0	0	0
trachelipus_main_001207_t1	30	3200	+	2502.333333333332	668.6666666666674	1197.999999999999	334.99999999999983	13.0	11.0	13.0	11.0
trachelipus_main_001217_t1	2	3163	+	2491.999999999999	670.0000000000008	2056.3333333333426	559.6666666666656	25.0	36.0	0	0
trachelipus_main_001218_t1	94	3255	+	2501.999999999997	660.0000000000013	99.66666666666667	26.333333333333332	0.0	2.0	0	0
trachelipus_main_001221_t1	229	3390	+	2432.333333333335	729.666666666668	133.6666666666667	43.33333333333334	0	0	0	0
trachelipus_main_001222_t1	161	3319	+	2481.3333333333303	677.6666666666682	1531.000000000004	418.99999999999886	0.0	8.0	0	0
trachelipus_main_001224_t1	126	3281	+	2455.9999999999995	700.0000000000009	469.00000000000034	130.9999999999999	0	0	0	0
trachelipus_main_001233_t1	63	3209	+	2488.333333333335	658.6666666666671	0	0	0	0	0	0
trachelipus_main_001234_t1	45	3188	+	2462.666666666671	681.3333333333333	19.0	1.9999999999999998	0	0	0	0
trachelipus_main_001241_t1	749	3877	+	2379.3333333333376	749.6666666666681	0	0	0	0	0	0
trachelipus_main_001242_t1	273	3278	+	2372.6666666666656	633.3333333333337	1830.0000000000073	491.9999999999977	27.0	27.0	0	0
trachelipus_main_001249_t1	213	3341	+	2445.6666666666633	683.3333333333361	2380.666666666665	667.3333333333356	12.5	68.5	12.5	68.5
trachelipus_main_001251_t1	152	3277	+	2450.333333333333	675.6666666666681	1089.3333333333328	308.6666666666666	0	0	0	0
trachelipus_main_001254_t1	75	3197	+	2484.000000000002	639.0000000000002	2484.000000000002	639.0000000000002	3.0	32.0	3.0	32.0
trachelipus_main_001256_t1	141	3254	+	2460.9999999999945	653.0000000000023	399.66666666666714	104.33333333333321	0.0	5.0	0.0	5.0
trachelipus_main_001257_t1	40	3150	+	2405.6666666666665	705.3333333333348	655.3333333333334	208.66666666666674	0	0	0	0
trachelipus_main_001261_t1	111	3203	+	2418.0000000000005	675.0000000000009	81.99999999999999	20.000000000000004	0	0	0	0
trachelipus_main_001265_t1	154	3255	+	2507.0	594.9999999999984	0	0	0	0	0	0
trachelipus_main_001268_t1	3	3101	+	2404.666666666668	694.3333333333354	750.6666666666654	209.3333333333336	0	0	0	0
trachelipus_main_001275_t1	50	3139	+	2417.3333333333367	672.6666666666671	522.3333333333338	155.66666666666663	0.0	3.0	0	0
trachelipus_main_001276_t1	57	3146	+	2452.3333333333308	637.6666666666679	135.66666666666669	41.33333333333336	0	0	0	0
trachelipus_main_001278_t1	142	3231	+	2464.333333333333	625.6666666666667	141.0	32.99999999999999	0	0	0	0
trachelipus_main_001279_t1	235	3324	+	2460.999999999999	629.0000000000009	398.0000000000005	99.99999999999986	0	0	0	0
trachelipus_main_001282_t1	240	3320	+	2421.666666666671	659.3333333333336	569.3333333333335	153.66666666666663	0	0	0	0
trachelipus_main_001287_t1	141	3074	+	2296.333333333335	637.6666666666665	207.66666666666663	59.333333333333336	0	0	0	0
trachelipus_main_001289_t1	13	3090	+	2396.3333333333344	681.666666666667	391.3333333333336	124.66666666666659	0	0	0	0
trachelipus_main_001291_t1	430	2826	+	1968.000000000012	428.99999999999744	0	0	0	0	0	0
trachelipus_main_001294_t1	101	3169	+	2392.666666666668	676.3333333333335	48.666666666666664	14.333333333333334	0	0	0	0
trachelipus_main_001298_t1	79	3144	+	2417.6666666666692	648.3333333333338	287.0	82.0	0	0	0	0
trachelipus_main_001303_t1	220	3276	+	2417.0000000000023	640.0000000000005	2050.6666666666774	538.3333333333313	0	0	0	0
trachelipus_main_001304_t1	100	3150	+	2442.6666666666706	608.333333333332	355.6666666666668	85.3333333333333	0	0	0	0
trachelipus_main_001306_t1	128	3175	+	2374.000000000001	674.0000000000003	213.99999999999986	62.00000000000004	0	0	0	0
trachelipus_main_001308_t1	25	3069	+	2337.6666666666697	707.3333333333343	42.333333333333336	8.666666666666666	0	0	0	0
trachelipus_main_001309_t1	48	3092	+	2409.999999999998	635.000000000001	773.6666666666656	204.3333333333336	0	0	0	0
trachelipus_main_001310_t1	145	3087	+	2340.000000000002	602.9999999999995	592.6666666666665	160.3333333333334	1.0	9.0	1.0	9.0
trachelipus_main_001311_t1	54	3095	+	2417.9999999999995	624.0000000000008	450.6666666666672	116.33333333333323	0	0	0	0
trachelipus_main_001312_t1	124	3165	+	2398.333333333339	643.6666666666657	17.666666666666668	6.333333333333334	0	0	0	0
trachelipus_main_001314_t1	108	3146	+	2403.6666666666692	635.333333333333	589.6666666666671	154.3333333333332	0	0	0	0
trachelipus_main_001316_t1	147	3182	+	2401.9999999999986	634.0000000000013	273.9999999999999	68.00000000000001	0	0	0	0
trachelipus_main_001321_t1	233	3262	+	2380.666666666672	649.3333333333327	168.99999999999997	56.00000000000002	4.0	5.0	0	0
trachelipus_main_001327_t1	64	3090	+	2367.6666666666706	659.3333333333336	1562.0000000000023	447.9999999999988	9.0	28.0	9.0	28.0
trachelipus_main_001339_t1	116	3133	+	2381.666666666671	636.3333333333333	429.66666666666674	110.3333333333333	0	0	0	0
trachelipus_main_001343_t1	97	3108	+	2305.66666666667	706.3333333333338	641.6666666666669	213.33333333333343	0	0	0	0
trachelipus_main_001348_t1	147	3068	+	2320.0000000000064	601.9999999999986	62.33333333333332	15.66666666666667	0.0	2.0	0	0
trachelipus_main_001350_t1	114	3119	+	2353.0000000000005	653.0000000000009	144.33333333333334	38.666666666666664	0	0	0	0
trachelipus_main_001353_t1	7	3006	+	2404.0000000000005	596.0	97.33333333333336	22.66666666666666	0	0	0	0
trachelipus_main_001357_t1	63	3059	+	2361.333333333334	635.6666666666673	1727.3333333333392	486.6666666666645	0	0	0	0
trachelipus_main_001359_t1	314	3229	+	2308.000000000002	608.0000000000001	1575.3333333333376	425.66666666666544	18.0	26.0	0	0
trachelipus_main_001362_t1	18	3011	+	2421.3333333333335	572.6666666666655	140.0	37.0	1.0	3.0	0	0
trachelipus_main_001364_t1	467	3454	+	2289.3333333333403	698.6666666666669	138.66666666666666	59.33333333333333	0	0	0	0
trachelipus_main_001367_t1	321	3305	+	2371.3333333333367	613.6666666666662	267.6666666666666	71.33333333333334	0	0	0	0
trachelipus_main_001369_t1	396	3380	+	2350.6666666666706	634.3333333333337	994.6666666666641	274.33333333333366	6.0	6.0	6.0	6.0
trachelipus_main_001370_t1	427	3021	+	2060.000000000011	534.9999999999977	55.666666666666664	13.333333333333334	0	0	0	0
trachelipus_main_001371_t1	202	3054	+	2268.000000000004	584.9999999999995	128.6666666666667	30.333333333333325	0	0	0	0
trachelipus_main_001376_t1	144	3122	+	2307.6666666666733	671.3333333333329	0	0	0	0	0	0
trachelipus_main_001377_t1	165	3140	+	2324.3333333333408	651.6666666666663	379.3333333333332	112.66666666666673	5.0	4.0	0	0
trachelipus_main_001383_t1	1255	4116	+	2329.333333333334	532.6666666666649	0	0	0	0	0	0
trachelipus_main_001384_t1	1366	4338	+	2381.9999999999995	590.9999999999999	253.33333333333317	64.66666666666671	0	0	0	0
trachelipus_main_001387_t1	187	3156	+	2351.333333333335	618.6666666666671	248.99999999999986	69.00000000000003	1.0	2.0	0	0
trachelipus_main_001390_t1	128	3096	+	2342.666666666671	624.3333333333334	345.66666666666674	104.33333333333333	2.5	6.5	0	0
trachelipus_main_001391_t1	411	3296	+	2295.666666666671	590.3333333333325	9.666666666666666	2.3333333333333335	0	0	0	0
trachelipus_main_001392_t1	142	3108	+	2365.6666666666665	601.3333333333339	1393.6666666666697	340.33333333333263	0	0	0	0
trachelipus_main_001394_t1	127	3093	+	2306.000000000002	661.0000000000009	214.33333333333326	55.666666666666686	0	0	0	0
trachelipus_main_001397_t1	144	3107	+	2333.000000000001	631.0000000000003	928.9999999999983	250.0000000000005	0	0	0	0
trachelipus_main_001399_t1	170	3133	+	2339.6666666666692	624.3333333333334	0	0	0	0	0	0
trachelipus_main_001407_t1	222	3125	+	2239.3333333333376	664.6666666666684	0	0	0	0	0	0
trachelipus_main_001408_t1	140	3091	+	2413.9999999999977	537.9999999999989	126.33333333333339	26.66666666666666	0	0	0	0
trachelipus_main_001410_t1	147	3098	+	2351.0000000000045	600.999999999999	469.00000000000045	124.99999999999986	8.0	2.0	0	0
trachelipus_main_001411_t1	114	3050	+	2363.0000000000027	573.9999999999987	76.66666666666666	19.333333333333336	0	0	0	0
trachelipus_main_001413_t1	41	2989	+	2323.0000000000036	625.9999999999997	366.3333333333335	104.66666666666661	0	0	0	0
trachelipus_main_001416_t1	132	3077	+	2281.3333333333367	664.6666666666669	1544.6666666666683	456.3333333333324	7.0	43.0	0	0
trachelipus_main_001417_t1	2076	5021	+	2289.6666666666697	656.3333333333343	192.66666666666663	59.33333333333335	0	0	0	0
trachelipus_main_001423_t1	135	3074	+	2305.666666666667	634.333333333335	903.666666666664	254.33333333333414	2.0	1.0	2.0	1.0
trachelipus_main_001426_t1	36	2969	+	2289.66666666667	644.3333333333336	156.66666666666669	50.333333333333336	0	0	0	0
trachelipus_main_001437_t1	61	2984	+	2326.333333333336	595.6666666666662	121.33333333333337	34.666666666666664	1.0	3.0	0	0
trachelipus_main_001440_t1	493	2964	+	1923.6666666666733	548.3333333333327	378.6666666666667	104.33333333333327	0	0	0	0
trachelipus_main_001442_t1	201	3119	+	2285.333333333335	633.6666666666673	996.6666666666646	290.3333333333334	1.0	0.0	1.0	0.0
trachelipus_main_001443_t1	46	2964	+	2296.0000000000027	623.0000000000008	44.666666666666664	15.333333333333334	0	0	0	0
trachelipus_main_001445_t1	1111	4029	+	2311.3333333333358	607.6666666666667	1393.6666666666679	367.33333333333286	1.0	3.0	1.0	3.0
trachelipus_main_001446_t1	115	2931	+	2210.6666666666706	606.3333333333325	148.66666666666669	43.333333333333336	1.0	1.0	0	0
trachelipus_main_001447_t1	63	2978	+	2293.6666666666697	622.3333333333329	2111.6666666666706	576.333333333333	1.0	9.0	0	0
trachelipus_main_001451_t1	109	2637	+	2012.0000000000073	516.9999999999983	0	0	0	0	0	0
trachelipus_main_001455_t1	6	2915	+	2299.666666666671	610.3333333333334	0	0	0	0	0	0
trachelipus_main_001459_t1	485	3361	+	2167.3333333333394	664.6666666666681	53.33333333333333	18.666666666666664	0	0	0	0
trachelipus_main_001460_t1	358	3264	+	2293.6666666666697	613.333333333333	1786.3333333333396	475.66666666666504	1.0	9.0	1.0	9.0
trachelipus_main_001461_t1	115	3021	+	2296.3333333333367	610.6666666666671	730.3333333333327	193.66666666666686	3.0	4.0	0	0
trachelipus_main_001462_t1	118	3021	+	2302.6666666666683	601.3333333333334	82.66666666666667	19.33333333333333	0	0	0	0
trachelipus_main_001465_t1	193	3069	+	2275.6666666666697	601.3333333333325	76.0	26.0	0	0	0	0
trachelipus_main_001468_t1	446	3151	+	2150.6666666666733	555.3333333333317	295.6666666666665	82.33333333333331	0	0	0	0
trachelipus_main_001471_t1	66	2939	+	2262.3333333333376	611.6666666666665	48.666666666666664	14.333333333333334	0	0	0	0
trachelipus_main_001474_t1	45	2936	+	2257.6666666666724	634.3333333333337	236.9999999999999	69.00000000000001	0	0	0	0
trachelipus_main_001475_t1	156	3047	+	2245.66666666667	646.3333333333335	109.66666666666667	34.33333333333332	0	0	0	0
trachelipus_main_001477_t1	231	2888	+	2085.3333333333426	572.6666666666656	614.6666666666671	174.3333333333334	0	0	0	0
trachelipus_main_001490_t1	18	2894	+	2218.000000000003	659.0000000000008	0	0	0	0	0	0
trachelipus_main_001494_t1	154	3030	+	2308.6666666666706	568.3333333333318	1547.0000000000032	384.9999999999994	0	0	0	0
trachelipus_main_001496_t1	55	2928	+	2261.6666666666683	612.3333333333339	1053.6666666666658	290.333333333333	0	0	0	0
trachelipus_main_001497_t1	156	3029	+	2239.0000000000027	635.0000000000009	752.3333333333326	210.666666666667	0	0	0	0
trachelipus_main_001499_t1	194	2974	+	2172.333333333334	608.6666666666674	175.99999999999991	52.000000000000036	3.0	3.0	0	0
trachelipus_main_001500_t1	112	2982	+	2251.666666666673	619.3333333333326	1449.6666666666683	404.33333333333275	2.0	24.0	2.0	24.0
trachelipus_main_001503_t1	484	2868	+	1909.666666666675	475.3333333333314	369.6666666666668	98.33333333333327	1.0	3.0	0	0
trachelipus_main_001515_t1	40	2772	+	2170.3333333333408	562.6666666666654	194.33333333333331	54.666666666666686	2.0	0.0	2.0	0.0
trachelipus_main_001518_t1	55	2478	+	1921.6666666666763	502.3333333333308	91.00000000000003	22.999999999999993	0	0	0	0
trachelipus_main_001526_t1	166	3015	+	2219.0000000000014	631.0000000000011	116.00000000000001	27.999999999999993	0	0	0	0
trachelipus_main_001529_t1	60	2840	+	2200.6666666666697	580.3333333333339	10.666666666666666	1.3333333333333333	0	0	0	0
trachelipus_main_001530_t1	93	2939	+	2246.6666666666715	600.3333333333333	358.33333333333354	97.66666666666659	0.0	3.0	0	0
trachelipus_main_001533_t1	283	3129	+	2225.000000000005	621.9999999999999	2225.000000000005	621.9999999999999	0	0	0	0
trachelipus_main_001534_t1	594	2939	+	1830.333333333338	515.6666666666653	1820.0000000000045	513.9999999999985	8.0	42.0	0	0
trachelipus_main_001535_t1	252	3095	+	2271.3333333333376	572.6666666666657	0	0	0	0	0	0
trachelipus_main_001536_t1	59	2782	+	2112.000000000009	611.9999999999986	122.00000000000003	52.000000000000014	0	0	0	0
trachelipus_main_001539_t1	116	2842	+	2108.0000000000045	619.0000000000002	0	0	0	0	0	0
trachelipus_main_001541_t1	126	2963	+	2206.333333333335	631.6666666666674	336.33333333333354	107.66666666666659	0.0	5.0	0	0
trachelipus_main_001545_t1	368	3199	+	2242.333333333343	589.6666666666645	364.6666666666668	97.33333333333331	0	0	0	0
trachelipus_main_001551_t1	124	2949	+	2251.666666666674	574.3333333333319	533.0000000000001	142.00000000000003	0	0	0	0
trachelipus_main_001553_t1	48	2873	+	2181.333333333341	644.6666666666679	356.66666666666686	105.33333333333323	0	0	0	0
trachelipus_main_001559_t1	46	2862	+	2189.0000000000045	628.0000000000009	1016.6666666666647	300.33333333333337	0.0	2.0	0	0
trachelipus_main_001570_t1	275	3085	+	2249.3333333333358	561.6666666666663	1159.3333333333326	289.66666666666686	0.0	1.0	0.0	1.0
trachelipus_main_001572_t1	230	2815	+	2067.3333333333417	518.6666666666646	897.6666666666655	236.33333333333366	4.0	11.0	4.0	11.0
trachelipus_main_001573_t1	71	2878	+	2230.3333333333394	577.6666666666654	523.0000000000005	142.99999999999994	1.0	3.0	1.0	3.0
trachelipus_main_001575_t1	112	2892	+	2170.666666666672	610.3333333333337	82.33333333333334	22.666666666666664	0	0	0	0
trachelipus_main_001577_t1	284	2770	+	1956.6666666666758	530.3333333333318	152.00000000000003	36.99999999999999	0.0	3.0	0.0	3.0
trachelipus_main_001581_t1	53	2854	+	2209.333333333337	592.6666666666667	750.3333333333323	197.66666666666697	0	0	0	0
trachelipus_main_001588_t1	454	3243	+	2187.333333333335	602.666666666667	231.66666666666666	62.33333333333334	0	0	0	0
trachelipus_main_001591_t1	460	3228	+	2145.6666666666733	623.3333333333327	326.99999999999994	104.99999999999997	0	0	0	0
trachelipus_main_001592_t1	208	2220	+	1665.000000000008	347.9999999999992	197.6666666666666	39.33333333333332	5.0	0.0	5.0	0.0
trachelipus_main_001593_t1	62	2851	+	2165.333333333339	624.6666666666665	337.99999999999994	94.0	0	0	0	0
trachelipus_main_001599_t1	505	2658	+	1687.6666666666717	466.3333333333317	9.666666666666666	2.333333333333333	0	0	0	0
trachelipus_main_001606_t1	64	2841	+	2141.333333333338	636.6666666666664	2099.666666666671	627.333333333333	1.0	25.0	1.0	25.0
trachelipus_main_001607_t1	33	2810	+	2199.333333333337	578.6666666666658	87.33333333333336	23.666666666666657	0	0	0	0
trachelipus_main_001608_t1	78	2855	+	2184.0000000000045	594.0000000000002	1957.6666666666736	538.3333333333321	0	0	0	0
trachelipus_main_001613_t1	183	2777	+	2054.3333333333426	540.666666666665	0	0	0	0	0	0
trachelipus_main_001614_t1	73	2844	+	2161.666666666672	610.3333333333336	0	0	0	0	0	0
trachelipus_main_001615_t1	76	2847	+	2197.0000000000077	574.9999999999985	460.66666666666714	118.3333333333332	0	0	0	0
trachelipus_main_001619_t1	154	2925	+	2223.0000000000077	548.9999999999976	217.99999999999991	55.000000000000014	1.0	0.0	0	0
trachelipus_main_001622_t1	68	2836	+	2182.666666666673	586.3333333333327	39.333333333333336	8.666666666666666	0	0	0	0
trachelipus_main_001623_t1	20	2788	+	2163.3333333333394	605.6666666666667	292.3333333333333	79.66666666666664	0.0	3.0	0	0
trachelipus_main_001624_t1	137	2878	+	2120.33333333334	621.6666666666666	107.66666666666666	30.33333333333333	0.0	1.0	0	0
trachelipus_main_001628_t1	143	2767	+	2070.0000000000086	555.0	0	0	0	0	0	0
trachelipus_main_001629_t1	107	2869	+	2170.3333333333403	592.6666666666654	2170.3333333333403	592.6666666666654	6.0	23.0	6.0	23.0
trachelipus_main_001630_t1	136	2898	+	2167.666666666672	595.3333333333331	181.99999999999994	49.00000000000002	0	0	0	0
trachelipus_main_001631_t1	926	3307	+	1826.000000000005	555.9999999999987	9.0	3.0	0	0	0	0
trachelipus_main_001637_t1	2623	4491	+	1457.0000000000016	411.99999999999903	0	0	0	0	0	0
trachelipus_main_001640_t1	257	3013	+	2197.3333333333376	559.6666666666662	55.33333333333332	10.666666666666668	0	0	0	0
trachelipus_main_001641_t1	103	2859	+	2149.666666666672	607.3333333333326	732.9999999999995	203.00000000000017	0	0	0	0
trachelipus_main_001644_t1	124	2721	+	1967.0000000000036	630.9999999999998	108.66666666666667	38.333333333333336	0	0	0	0
trachelipus_main_001646_t1	44	2797	+	2168.0000000000086	585.9999999999994	75.33333333333334	20.666666666666664	0	0	0	0
trachelipus_main_001647_t1	51	2804	+	2200.6666666666715	553.333333333332	14.0	3.9999999999999996	0	0	0	0
trachelipus_main_001652_t1	547	2094	+	1217.3333333333342	330.6666666666661	199.33333333333323	55.6666666666667	0.0	2.0	0	0
trachelipus_main_001656_t1	64	2811	+	2122.0000000000064	626.0000000000007	36.0	12.0	0	0	0	0
trachelipus_main_001662_t1	250	2994	+	2135.333333333338	609.6666666666662	1127.9999999999995	320.9999999999998	1.0	32.0	0	0
trachelipus_main_001663_t1	278	3022	+	2118.333333333338	626.6666666666671	75.66666666666667	20.333333333333332	0	0	0	0
trachelipus_main_001664_t1	52	2742	+	2163.0000000000077	527.9999999999986	20.666666666666668	9.333333333333334	0	0	0	0
trachelipus_main_001668_t1	118	2856	+	2175.666666666669	563.333333333333	1433.3333333333364	375.66666666666544	0	0	0	0
trachelipus_main_001670_t1	38	2776	+	2140.6666666666706	598.3333333333331	1624.0000000000023	457.9999999999991	0	0	0	0
trachelipus_main_001671_t1	151	2889	+	2137.0000000000073	602.0000000000006	196.33333333333323	52.66666666666669	0	0	0	0
trachelipus_main_001673_t1	216	2954	+	2198.000000000006	540.9999999999981	149.66666666666669	36.33333333333332	2.0	1.0	0	0
trachelipus_main_001677_t1	44	2779	+	2169.333333333343	566.6666666666649	150.66666666666669	38.33333333333332	0	0	0	0
trachelipus_main_001678_t1	136	2871	+	2202.0000000000045	533.9999999999985	113.66666666666669	33.33333333333333	0	0	0	0
trachelipus_main_001679_t1	45	2720	+	2119.0000000000077	556.9999999999986	0	0	0	0	0	0
trachelipus_main_001684_t1	194	2884	+	2104.666666666671	586.333333333333	150.6666666666666	53.33333333333336	0	0	0	0
trachelipus_main_001686_t1	932	2446	+	1204.9999999999995	310.0000000000001	0	0	0	0	0	0
trachelipus_main_001687_t1	5105	7837	+	2222.0000000000077	510.9999999999961	159.3333333333333	26.66666666666665	0	0	0	0
trachelipus_main_001688_t1	145	2850	+	2090.3333333333394	615.6666666666663	159.33333333333331	41.666666666666686	0	0	0	0
trachelipus_main_001693_t1	289	2289	+	1564.6666666666706	436.333333333332	0	0	0	0	0	0
trachelipus_main_001694_t1	52	2775	+	2082.6666666666747	641.3333333333325	258.33333333333326	86.66666666666667	0	0	0	0
trachelipus_main_001695_t1	42	2765	+	2191.0000000000086	532.9999999999981	284.0	78.99999999999993	0	0	0	0
trachelipus_main_001696_t1	109	2832	+	2124.000000000006	599.9999999999995	44.33333333333333	12.666666666666668	0	0	0	0
trachelipus_main_001701_t1	175	1728	+	1216.666666666666	337.3333333333332	782.3333333333328	216.66666666666683	0.0	4.0	0.0	4.0
trachelipus_main_001711_t1	105	2813	+	2112.000000000005	596.9999999999995	649.0000000000001	178.99999999999997	0	0	0	0
trachelipus_main_001714_t1	331	3039	+	2125.666666666674	583.3333333333323	500.00000000000057	141.99999999999991	0	0	0	0
trachelipus_main_001718_t1	104	2809	+	2092.66666666667	613.3333333333333	566.6666666666671	171.33333333333334	0	0	0	0
trachelipus_main_001731_t1	149	2818	+	2123.6666666666733	546.3333333333321	185.33333333333334	51.66666666666668	0.0	1.0	0.0	1.0
trachelipus_main_001740_t1	434	3127	+	2105.333333333342	588.6666666666667	2.0	1.0	0	0	0	0
trachelipus_main_001745_t1	162	2852	+	2114.6666666666724	576.3333333333325	507.33333333333405	128.66666666666652	0	0	0	0
trachelipus_main_001749_t1	240	2291	+	1590.6666666666717	461.3333333333319	1040.9999999999989	311.99999999999966	1.0	0.0	0	0
trachelipus_main_001750_t1	194	2881	+	2134.333333333342	553.6666666666647	385.3333333333335	100.66666666666663	0	0	0	0
trachelipus_main_001754_t1	74	2758	+	2120.33333333334	564.6666666666658	154.0	44.00000000000001	0	0	0	0
trachelipus_main_001756_t1	194	2878	+	2142.0000000000073	542.9999999999986	111.33333333333336	29.66666666666665	0	0	0	0
trachelipus_main_001758_t1	156	2840	+	2087.3333333333417	597.6666666666665	545.0000000000005	147.99999999999997	5.0	5.0	0	0
trachelipus_main_001760_t1	76	2737	+	2142.666666666673	518.333333333331	459.66666666666697	110.33333333333331	8.5	8.5	0	0
trachelipus_main_001764_t1	284	2962	+	2129.666666666672	549.3333333333323	126.00000000000004	35.999999999999986	0.0	1.0	0	0
trachelipus_main_001766_t1	169	2847	+	2060.333333333344	618.6666666666664	720.6666666666666	218.33333333333354	0	0	0	0
trachelipus_main_001771_t1	156	2828	+	2137.000000000007	535.9999999999984	90.33333333333334	23.666666666666668	0	0	0	0
trachelipus_main_001773_t1	43	2715	+	2142.3333333333408	530.6666666666645	2036.3333333333442	510.6666666666639	13.0	21.0	0	0
trachelipus_main_001775_t1	208	2844	+	2117.333333333341	519.6666666666648	555.6666666666667	149.33333333333326	2.0	1.0	0	0
trachelipus_main_001779_t1	287	2926	+	2085.00000000001	554.9999999999998	25.666666666666668	4.333333333333333	0	0	0	0
trachelipus_main_001783_t1	6	2633	+	2063.333333333338	564.6666666666655	34.66666666666667	13.333333333333334	0	0	0	0
trachelipus_main_001786_t1	22	1869	+	1443.6666666666688	404.3333333333325	45.66666666666666	14.333333333333336	0	0	0	0
trachelipus_main_001791_t1	355	3012	+	2099.0000000000073	558.9999999999994	790.666666666666	205.33333333333357	0.0	1.0	0.0	1.0
trachelipus_main_001792_t1	64	2721	+	2092.6666666666724	565.3333333333329	0	0	0	0	0	0
trachelipus_main_001793_t1	1434	4091	+	2144.000000000003	513.999999999999	1843.6666666666713	439.3333333333329	28.0	23.0	28.0	23.0
trachelipus_main_001796_t1	68	2722	+	2126.6666666666733	528.3333333333316	199.99999999999994	49.000000000000014	0	0	0	0
trachelipus_main_001799_t1	80	2734	+	2114.000000000009	540.9999999999986	342.00000000000006	77.99999999999999	0	0	0	0
trachelipus_main_001800_t1	214	2868	+	2032.6666666666695	622.3333333333334	0	0	0	0	0	0
trachelipus_main_001804_t1	52	2700	+	2109.0000000000077	539.9999999999985	47.99999999999999	12.000000000000002	0	0	0	0
trachelipus_main_001809_t1	99	2744	+	2111.33333333334	534.666666666665	318.6666666666669	95.33333333333326	0	0	0	0
trachelipus_main_001817_t1	94	2304	+	1723.6666666666715	487.33333333333167	2.6666666666666665	0.3333333333333333	0	0	0	0
trachelipus_main_001818_t1	168	2576	+	1874.6666666666708	534.3333333333328	53.0	16.0	0	0	0	0
trachelipus_main_001821_t1	25	2274	+	1821.0000000000082	428.999999999998	123.0	27.0	1.0	0.0	1.0	0.0
trachelipus_main_001826_t1	70	2706	+	2104.666666666672	532.3333333333321	1102.3333333333326	286.6666666666667	0	0	0	0
trachelipus_main_001833_t1	21	2654	+	2029.0000000000057	604.9999999999998	37.333333333333336	13.666666666666666	0.0	1.0	0	0
trachelipus_main_001834_t1	156	2744	+	2035.0000000000089	553.9999999999977	57.66666666666666	14.333333333333336	2.0	0.0	0	0
trachelipus_main_001838_t1	24	2654	+	2067.666666666676	563.3333333333318	0	0	0	0	0	0
trachelipus_main_001841_t1	273	2903	+	2049.6666666666747	581.3333333333331	159.3333333333333	47.66666666666669	0	0	0	0
trachelipus_main_001848_t1	195	2819	+	2056.3333333333417	568.6666666666655	26.0	10.0	0	0	0	0
trachelipus_main_001852_t1	276	2897	+	2041.3333333333392	580.6666666666667	48.0	14.999999999999998	0	0	0	0
trachelipus_main_001853_t1	96	2414	+	1828.6666666666708	490.33333333333223	0	0	0	0	0	0
trachelipus_main_001856_t1	96	2714	+	2059.0000000000077	559.9999999999985	79.0	22.999999999999996	0	0	0	0
trachelipus_main_001866_t1	109	2721	+	2008.6666666666754	604.333333333333	539.0000000000006	163.00000000000006	0	0	0	0
trachelipus_main_001869_t1	1269	3848	+	2018.3333333333408	561.6666666666654	0	0	0	0	0	0
trachelipus_main_001870_t1	445	2610	+	1716.0000000000066	449.99999999999824	0	0	0	0	0	0
trachelipus_main_001876_t1	336	2915	+	2020.0000000000095	559.9999999999991	138.6666666666667	38.33333333333333	0	0	0	0
trachelipus_main_001879_t1	142	2637	+	1927.3333333333396	568.6666666666661	29.0	10.0	0	0	0	0
trachelipus_main_001880_t1	155	2755	+	2022.666666666672	578.3333333333328	1092.333333333333	317.66666666666646	0	0	0	0
trachelipus_main_001883_t1	105	2702	+	2010.3333333333433	587.6666666666661	409.33333333333377	112.66666666666652	3.0	5.0	0	0
trachelipus_main_001886_t1	708	3305	+	2017.33333333334	580.6666666666666	1478.0000000000039	423.9999999999989	6.0	42.0	6.0	42.0
trachelipus_main_001894_t1	167	2659	+	2007.3333333333453	485.66666666666373	27.333333333333332	8.666666666666668	0	0	0	0
trachelipus_main_001897_t1	62	2650	+	2023.6666666666717	565.3333333333323	243.00000000000006	81.00000000000001	0	0	0	0
trachelipus_main_001898_t1	573	3149	+	2036.0000000000064	540.999999999999	118.33333333333336	40.666666666666664	8.0	2.0	8.0	2.0
trachelipus_main_001901_t1	59	2644	+	2050.6666666666742	535.3333333333323	101.66666666666669	30.333333333333332	0	0	0	0
trachelipus_main_001904_t1	175	2748	+	2008.0000000000075	562.9999999999998	1027.3333333333312	289.66666666666663	0.0	10.0	0.0	10.0
trachelipus_main_001907_t1	331	2856	+	1960.333333333338	565.6666666666655	206.66666666666666	54.333333333333336	0.0	5.0	0	0
trachelipus_main_001909_t1	40	2616	+	2052.6666666666774	524.3333333333309	0	0	0	0	0	0
trachelipus_main_001912_t1	564	3008	+	1885.0000000000061	559.9999999999992	386.33333333333354	117.66666666666659	0	0	0	0
trachelipus_main_001913_t1	594	2924	+	1823.666666666675	507.33333333333087	238.99999999999991	58.000000000000014	2.5	2.5	2.5	2.5
trachelipus_main_001923_t1	174	2741	+	2040.6666666666756	527.3333333333318	784.666666666665	208.33333333333374	5.0	1.0	0	0
trachelipus_main_001928_t1	46	2610	+	1993.666666666675	571.3333333333327	934.3333333333317	274.6666666666668	0	0	0	0
trachelipus_main_001930_t1	50	2611	+	2005.333333333342	556.666666666666	178.66666666666663	49.33333333333334	0	0	0	0
trachelipus_main_001931_t1	100	2661	+	1974.0000000000077	587.9999999999997	659.9999999999997	198.00000000000014	0	0	0	0
trachelipus_main_001932_t1	110	2671	+	2040.333333333344	521.6666666666645	0	0	0	0	0	0
trachelipus_main_001933_t1	227	2785	+	2002.6666666666758	556.333333333332	312.6666666666666	80.33333333333336	0	0	0	0
trachelipus_main_001936_t1	218	2773	+	2048.0000000000095	507.99999999999744	721.9999999999991	175.0000000000002	0.0	2.0	0	0
trachelipus_main_001944_t1	460	1995	+	1189.6666666666667	310.3333333333333	0	0	0	0	0	0
trachelipus_main_001947_t1	58	2607	+	2042.0000000000095	507.99999999999784	1058.6666666666654	273.33333333333354	1.0	16.0	1.0	16.0
trachelipus_main_001948_t1	123	2624	+	1989.0000000000114	512.9999999999969	841.3333333333317	214.66666666666725	0	0	0	0
trachelipus_main_001951_t1	252	2798	+	1972.666666666675	574.3333333333328	856.333333333332	247.66666666666714	15.0	15.0	15.0	15.0
trachelipus_main_001952_t1	135	1562	+	1145.9999999999993	282.00000000000017	0	0	0	0	0	0
trachelipus_main_001953_t1	312	2711	+	1882.3333333333403	517.6666666666649	0	0	0	0	0	0
trachelipus_main_001954_t1	94	2637	+	2050.6666666666783	493.3333333333308	674.3333333333329	168.6666666666668	0	0	0	0
trachelipus_main_001957_t1	137	2680	+	2002.6666666666742	541.3333333333322	217.9999999999999	67.00000000000004	0	0	0	0
trachelipus_main_001965_t1	48	2588	+	2016.6666666666747	524.3333333333316	1347.333333333336	350.66666666666555	3.0	13.0	0	0
trachelipus_main_001972_t1	56	2596	+	2006.333333333342	534.666666666665	97.0	25.999999999999993	0	0	0	0
trachelipus_main_001976_t1	66	2603	+	1964.0000000000086	573.999999999998	1244.6666666666652	366.33333333333337	0.0	4.0	0	0
trachelipus_main_001978_t1	118	2655	+	1991.0000000000064	546.9999999999994	333.6666666666667	98.33333333333324	0	0	0	0
trachelipus_main_001983_t1	104	2638	+	1993.000000000008	541.9999999999982	1355.3333333333342	354.6666666666664	0	0	0	0
trachelipus_main_001984_t1	188	2722	+	1979.6666666666756	555.333333333331	32.66666666666667	9.333333333333332	0	0	0	0
trachelipus_main_002000_t1	791	3310	+	1987.0000000000073	532.9999999999985	1573.0000000000034	424.9999999999991	0	0	0	0
trachelipus_main_002008_t1	276	2552	+	1759.0000000000068	517.9999999999982	324.66666666666663	92.3333333333333	0	0	0	0
trachelipus_main_002017_t1	225	2618	+	1915.3333333333414	478.66666666666464	247.9999999999999	66.99999999999997	1.0	3.0	0	0
trachelipus_main_002020_t1	38	2548	+	1995.0000000000055	515.999999999999	1080.6666666666654	305.3333333333333	4.0	12.0	0	0
trachelipus_main_002023_t1	177	2684	+	1988.6666666666742	519.3333333333317	146.33333333333337	39.666666666666664	0	0	0	0
trachelipus_main_002025_t1	93	2600	+	2001.0000000000066	506.99999999999824	1752.6666666666722	443.3333333333317	3.0	18.0	0	0
trachelipus_main_002027_t1	123	2630	+	1956.000000000009	551.9999999999992	380.0000000000004	108.99999999999987	5.0	12.0	5.0	12.0
trachelipus_main_002033_t1	255	2354	+	1648.3333333333374	451.66666666666544	212.66666666666666	63.333333333333336	0	0	0	0
trachelipus_main_002037_t1	936	2585	+	1349.3333333333353	300.6666666666666	339.3333333333334	74.66666666666667	1.0	12.0	0	0
trachelipus_main_002038_t1	212	2710	+	1962.000000000006	536.9999999999991	154.99999999999997	43.000000000000014	0	0	0	0
trachelipus_main_002040_t1	135	2633	+	1999.0000000000075	490.9999999999989	212.33333333333323	48.66666666666669	0	0	0	0
trachelipus_main_002054_t1	135	2621	+	1892.6666666666713	594.3333333333328	167.99999999999997	57.000000000000014	0.0	4.0	0	0
trachelipus_main_002056_t1	690	3167	+	2016.33333333334	461.6666666666652	92.66666666666664	24.33333333333334	0	0	0	0
trachelipus_main_002057_t1	155	2641	+	1959.0000000000082	527.9999999999984	1122.3333333333326	299.6666666666665	0.0	1.0	0.0	1.0
trachelipus_main_002063_t1	107	2587	+	1969.3333333333417	511.66666666666475	872.9999999999983	228.00000000000045	0	0	0	0
trachelipus_main_002066_t1	159	2642	+	1952.3333333333387	531.6666666666656	1214.3333333333328	321.6666666666669	10.0	10.0	10.0	10.0
trachelipus_main_002071_t1	89	2566	+	1933.0000000000043	544.9999999999994	0	0	0	0	0	0
trachelipus_main_002074_t1	107	2584	+	1968.6666666666742	509.33333333333127	0	0	0	0	0	0
trachelipus_main_002075_t1	169	2646	+	1920.3333333333376	557.666666666666	716.3333333333331	216.66666666666686	0	0	0	0
trachelipus_main_002079_t1	606	2732	+	1630.6666666666708	496.3333333333318	149.0	45.99999999999999	3.0	0.0	0	0
trachelipus_main_002080_t1	186	2660	+	1955.3333333333414	519.6666666666646	15.999999999999998	1.9999999999999998	0.0	1.0	0	0
trachelipus_main_002083_t1	175	2646	+	1951.333333333344	520.6666666666644	199.66666666666663	52.33333333333334	0	0	0	0
trachelipus_main_002084_t1	65	2536	+	1929.6666666666752	542.3333333333313	89.66666666666667	24.333333333333325	0	0	0	0
trachelipus_main_002085_t1	118	2589	+	1954.333333333344	517.6666666666633	1050.666666666663	275.33333333333417	0	0	0	0
trachelipus_main_002092_t1	127	2595	+	1945.6666666666733	523.333333333332	0	0	0	0	0	0
trachelipus_main_002094_t1	53	2521	+	1960.3333333333421	508.6666666666643	329.0	96.99999999999999	2.0	0.0	0	0
trachelipus_main_002098_t1	940	3390	+	1869.0000000000052	581.9999999999997	0	0	0	0	0	0
trachelipus_main_002103_t1	145	2601	+	1951.0000000000073	505.999999999998	818.666666666666	210.3333333333336	0	0	0	0
trachelipus_main_002112_t1	154	2609	+	1936.3333333333396	517.6666666666652	95.00000000000003	27.999999999999996	0	0	0	0
trachelipus_main_002114_t1	129	2582	+	1954.0000000000095	499.99999999999744	208.6666666666666	55.33333333333334	1.0	0.0	0	0
trachelipus_main_002117_t1	166	2517	+	1812.0000000000036	539.9999999999989	702.333333333333	206.66666666666677	0	0	0	0
trachelipus_main_002120_t1	37	2487	+	1920.000000000005	530.9999999999992	370.0000000000002	103.99999999999986	0	0	0	0
trachelipus_main_002121_t1	157	2607	+	1969.6666666666804	481.3333333333299	25.666666666666668	7.333333333333332	0	0	0	0
trachelipus_main_002129_t1	67	2496	+	1873.000000000006	556.9999999999992	50.33333333333333	12.666666666666668	0	0	0	0
trachelipus_main_002135_t1	286	2730	+	1938.6666666666727	506.3333333333316	34.666666666666664	10.333333333333332	0	0	0	0
trachelipus_main_002137_t1	45	2486	+	1922.0000000000082	519.9999999999981	365.3333333333338	93.66666666666649	0	0	0	0
trachelipus_main_002138_t1	202	2574	+	1885.0000000000105	487.9999999999971	994.3333333333302	244.66666666666745	0.0	12.0	0.0	12.0
trachelipus_main_002139_t1	130	2571	+	1923.6666666666754	518.3333333333309	1860.0000000000084	503.9999999999973	7.0	17.0	7.0	17.0
trachelipus_main_002142_t1	123	2561	+	1951.6666666666733	487.3333333333317	439.3333333333335	118.66666666666663	1.0	7.0	1.0	7.0
trachelipus_main_002148_t1	42	2477	+	1962.3333333333435	473.6666666666645	154.0	34.99999999999999	0	0	0	0
trachelipus_main_002150_t1	182	2455	+	1793.666666666673	480.3333333333315	0	0	0	0	0	0
trachelipus_main_002152_t1	67	2499	+	1928.333333333342	504.6666666666643	1828.6666666666738	472.33333333333127	0	0	0	0
trachelipus_main_002159_t1	176	1564	+	1085.6666666666658	303.33333333333326	594.3333333333337	167.66666666666666	0	0	0	0
trachelipus_main_002164_t1	155	2578	+	1937.0000000000068	486.99999999999847	133.0	38.000000000000014	0	0	0	0
trachelipus_main_002166_t1	79	2499	+	1949.6666666666736	471.3333333333317	86.00000000000001	21.999999999999996	0.0	1.0	0	0
trachelipus_main_002168_t1	113	2533	+	1923.0000000000068	497.999999999998	596.6666666666671	162.3333333333333	0	0	0	0
trachelipus_main_002169_t1	186	2606	+	1882.0000000000055	538.9999999999989	1489.6666666666704	427.3333333333323	13.0	21.0	0	0
trachelipus_main_002171_t1	72	2492	+	1937.0000000000043	483.9999999999991	0	0	0	0	0	0
trachelipus_main_002175_t1	116	2533	+	1934.3333333333405	483.6666666666649	1025.3333333333308	258.6666666666672	4.0	2.0	0	0
trachelipus_main_002176_t1	120	2537	+	1928.3333333333417	489.66666666666424	818.9999999999991	213.00000000000026	0	0	0	0
trachelipus_main_002179_t1	184	2598	+	1901.0000000000061	513.9999999999978	1748.3333333333378	471.66666666666515	1.0	5.0	1.0	5.0
trachelipus_main_002181_t1	71	2488	+	1908.0000000000068	509.99999999999847	386.66666666666697	123.33333333333323	0	0	0	0
trachelipus_main_002187_t1	296	2404	+	1659.0000000000066	449.999999999998	294.0	74.99999999999993	0	0	0	0
trachelipus_main_002188_t1	85	2481	+	1885.6666666666742	511.33333333333115	31.666666666666668	10.333333333333334	0	0	0	0
trachelipus_main_002190_t1	21	2432	+	1876.0000000000077	535.9999999999985	267.99999999999983	68.00000000000004	0	0	0	0
trachelipus_main_002193_t1	68	2479	+	1938.000000000009	473.9999999999976	74.66666666666666	18.333333333333336	0	0	0	0
trachelipus_main_002196_t1	322	2730	+	1918.0000000000082	490.99999999999784	511.0000000000006	130.99999999999986	0	0	0	0
trachelipus_main_002204_t1	4043	5248	-	959.3333333333313	246.66666666666717	0	0	0	0	0	0
trachelipus_main_002205_t1	38	2440	+	1864.3333333333385	538.666666666666	298.33333333333326	88.66666666666669	0	0	0	0
trachelipus_main_002208_t1	234	2210	+	1558.000000000002	418.9999999999993	123.00000000000006	39.00000000000002	0	0	0	0
trachelipus_main_002211_t1	388	2451	+	1654.0000000000055	409.9999999999984	292.99999999999994	70.00000000000004	0	0	0	0
trachelipus_main_002216_t1	195	2591	+	1871.3333333333417	525.6666666666647	1871.3333333333417	525.6666666666647	2.0	30.0	2.0	30.0
trachelipus_main_002221_t1	233	2623	+	1889.3333333333378	501.6666666666655	348.6666666666668	104.33333333333324	0	0	0	0
trachelipus_main_002224_t1	180	2408	+	1746.333333333341	482.6666666666646	288.6666666666666	80.33333333333331	0	0	0	0
trachelipus_main_002229_t1	150	2537	+	1897.3333333333392	490.66666666666504	195.99999999999994	50.00000000000003	0	0	0	0
trachelipus_main_002231_t1	468	2792	+	1832.333333333342	492.66666666666424	370.0000000000001	115.99999999999993	0.0	2.0	0	0
trachelipus_main_002232_t1	208	2592	+	1896.3333333333387	488.6666666666653	236.33333333333326	57.666666666666686	0.0	4.0	0	0
trachelipus_main_002235_t1	565	2949	+	1869.6666666666724	515.3333333333318	0	0	0	0	0	0
trachelipus_main_002246_t1	223	2601	+	1842.000000000007	536.9999999999983	60.666666666666664	20.333333333333332	0	0	0	0
trachelipus_main_002252_t1	56	2431	+	1861.0000000000066	514.9999999999982	99.6666666666667	26.333333333333325	0	0	0	0
trachelipus_main_002253_t1	66	2318	+	1776.6666666666706	476.33333333333167	0	0	0	0	0	0
trachelipus_main_002254_t1	330	2699	+	1878.6666666666738	491.3333333333315	392.666666666667	102.33333333333324	0	0	0	0
trachelipus_main_002255_t1	100	2469	+	1894.6666666666758	475.33333333333104	885.3333333333312	224.66666666666725	0	0	0	0
trachelipus_main_002258_t1	336	2705	+	1883.6666666666745	486.3333333333313	11.0	1.0	0	0	0	0
trachelipus_main_002266_t1	19	2382	+	1841.3333333333385	522.6666666666652	19.666666666666668	4.333333333333334	0	0	0	0
trachelipus_main_002274_t1	192	2495	+	1819.6666666666747	484.3333333333311	15.0	3.0	0	0	0	0
trachelipus_main_002275_t1	477	2840	+	1836.333333333339	527.6666666666652	424.0000000000001	133.99999999999994	0	0	0	0
trachelipus_main_002277_t1	50	2389	+	1840.6666666666708	499.3333333333318	6.666666666666666	2.333333333333333	0	0	0	0
trachelipus_main_002280_t1	117	2477	+	1882.6666666666745	478.3333333333313	170.99999999999994	39.00000000000001	0.0	1.0	0	0
trachelipus_main_002281_t1	130	2490	+	1831.6666666666736	529.3333333333319	446.66666666666714	123.3333333333332	0	0	0	0
trachelipus_main_002283_t1	141	2486	+	1863.333333333339	482.66666666666487	122.66666666666673	33.33333333333333	0	0	0	0
trachelipus_main_002284_t1	415	2775	+	1849.333333333338	511.6666666666652	13.999999999999998	4.0	0	0	0	0
trachelipus_main_002289_t1	54	2411	+	1869.333333333341	488.6666666666645	163.66666666666663	46.33333333333335	0	0	0	0
trachelipus_main_002291_t1	156	2489	+	1779.333333333338	554.6666666666661	50.333333333333336	15.666666666666666	0	0	0	0
trachelipus_main_002292_t1	1567	3921	+	1884.0000000000077	470.99999999999795	99.99999999999997	26.000000000000004	0	0	0	0
trachelipus_main_002294_t1	25	2376	+	1872.3333333333426	479.66666666666384	330.33333333333337	89.6666666666666	0	0	0	0
trachelipus_main_002295_t1	132	2483	+	1861.000000000008	490.99999999999784	806.6666666666653	228.3333333333337	0	0	0	0
trachelipus_main_002299_t1	428	1633	+	954.3333333333313	251.6666666666672	0	0	0	0	0	0
trachelipus_main_002306_t1	854	2425	+	1205.6666666666654	366.3333333333333	388.6666666666667	145.33333333333331	3.0	2.0	0	0
trachelipus_main_002310_t1	230	2545	+	1854.0000000000052	461.9999999999988	960.9999999999974	230.00000000000057	3.0	0.0	0	0
trachelipus_main_002311_t1	46	2388	+	1855.6666666666738	487.33333333333144	48.33333333333333	11.666666666666668	0	0	0	0
trachelipus_main_002312_t1	72	2414	+	1860.6666666666763	482.33333333333076	48.99999999999999	10.999999999999998	0	0	0	0
trachelipus_main_002319_t1	146	2485	+	1810.666666666673	529.3333333333312	57.0	17.999999999999996	0	0	0	0
trachelipus_main_002330_t1	37	2370	+	1850.000000000006	483.9999999999983	581.3333333333337	150.66666666666663	0.0	11.0	0.0	11.0
trachelipus_main_002331_t1	56	2389	+	1833.3333333333408	500.6666666666643	126.33333333333341	32.66666666666665	0	0	0	0
trachelipus_main_002335_t1	298	2613	+	1821.6666666666736	494.3333333333312	0	0	0	0	0	0
trachelipus_main_002345_t1	278	2602	+	1824.6666666666717	500.33333333333184	1817.6666666666717	498.33333333333184	0	0	0	0
trachelipus_main_002350_t1	99	2420	+	1825.000000000006	496.99999999999824	76.0	22.999999999999996	0	0	0	0
trachelipus_main_002351_t1	799	2457	+	1322.6666666666667	336.3333333333332	692.3333333333333	177.66666666666669	1.0	0.0	0	0
trachelipus_main_002353_t1	157	2478	+	1834.0000000000066	487.99999999999807	75.99999999999997	20.000000000000004	0	0	0	0
trachelipus_main_002361_t1	123	2441	+	1827.3333333333387	491.6666666666651	1827.3333333333387	491.6666666666651	3.0	31.0	3.0	31.0
trachelipus_main_002362_t1	149	2341	+	1768.0000000000075	424.99999999999835	208.66666666666654	55.33333333333338	0	0	0	0
trachelipus_main_002366_t1	593	2905	+	1823.0000000000055	489.9999999999985	95.66666666666669	27.333333333333325	0	0	0	0
trachelipus_main_002369_t1	81	2393	+	1843.0000000000082	469.999999999998	69.0	18.0	0	0	0	0
trachelipus_main_002370_t1	865	2343	+	1153.6666666666658	325.3333333333332	486.6666666666671	137.33333333333323	0.0	4.0	0	0
trachelipus_main_002381_t1	212	2515	+	1793.000000000006	510.99999999999864	9.333333333333334	2.6666666666666665	0	0	0	0
trachelipus_main_002392_t1	266	2377	+	1677.6666666666747	434.33333333333104	82.0	17.000000000000004	0	0	0	0
trachelipus_main_002393_t1	296	2473	+	1732.6666666666704	445.3333333333325	84.66666666666666	23.333333333333336	0	0	0	0
trachelipus_main_002397_t1	28	2193	+	1702.6666666666708	463.3333333333319	0	0	0	0	0	0
trachelipus_main_002401_t1	117	2408	+	1820.6666666666736	471.33333333333144	14.333333333333334	3.6666666666666665	0	0	0	0
trachelipus_main_002407_t1	126	2414	+	1789.3333333333399	499.6666666666647	419.33333333333354	108.66666666666661	0	0	0	0
trachelipus_main_002408_t1	67	2355	+	1791.000000000006	497.99999999999847	110.33333333333334	30.666666666666664	0	0	0	0
trachelipus_main_002410_t1	45	2312	+	1765.6666666666724	502.3333333333316	20.0	4.0	0	0	0	0
trachelipus_main_002411_t1	69	2357	+	1797.0000000000073	491.99999999999784	397.0000000000002	109.99999999999996	0	0	0	0
trachelipus_main_002412_t1	303	1706	+	1114.3333333333328	289.66666666666663	97.33333333333334	25.66666666666666	0	0	0	0
trachelipus_main_002413_t1	70	2130	+	1663.6666666666724	397.33333333333223	0	0	0	0	0	0
trachelipus_main_002415_t1	57	2336	+	1856.3333333333449	423.66666666666384	265.6666666666665	61.3333333333334	0.0	1.0	0	0
trachelipus_main_002430_t1	192	2471	+	1835.6666666666747	444.3333333333315	426.6666666666673	101.33333333333314	0.0	1.0	0	0
trachelipus_main_002431_t1	58	2202	+	1689.0000000000048	455.99999999999864	0	0	0	0	0	0
trachelipus_main_002438_t1	89	2332	+	1786.0000000000061	457.99999999999847	671.3333333333329	183.6666666666668	1.0	6.0	0	0
trachelipus_main_002442_t1	438	2714	+	1773.000000000005	503.9999999999984	928.9999999999982	274.0000000000001	0	0	0	0
trachelipus_main_002443_t1	362	2638	+	1799.0000000000068	477.99999999999824	415.0000000000002	115.99999999999993	6.0	2.0	0	0
trachelipus_main_002444_t1	382	2658	+	1788.0000000000075	488.9999999999976	0	0	0	0	0	0
trachelipus_main_002456_t1	27	2294	+	1783.66666666667	484.3333333333323	22.666666666666668	7.333333333333334	0	0	0	0
trachelipus_main_002458_t1	205	2328	+	1653.000000000003	470.9999999999988	290.3333333333333	84.66666666666666	2.0	1.0	0	0
trachelipus_main_002459_t1	286	2553	+	1801.000000000006	466.9999999999985	0	0	0	0	0	0
trachelipus_main_002467_t1	75	2339	+	1786.3333333333385	478.6666666666649	342.66666666666674	86.33333333333331	0	0	0	0
trachelipus_main_002471_t1	39	2303	+	1775.3333333333371	489.66666666666544	0	0	0	0	0	0
trachelipus_main_002477_t1	103	2328	+	1734.666666666671	491.333333333332	262.6666666666666	88.33333333333331	0	0	0	0
trachelipus_main_002479_t1	81	2336	+	1755.3333333333374	500.6666666666656	477.3333333333337	131.66666666666657	0	0	0	0
trachelipus_main_002480_t1	140	2395	+	1808.3333333333399	447.66666666666504	117.33333333333337	32.66666666666665	0	0	0	0
trachelipus_main_002483_t1	182	2437	+	1761.666666666671	494.3333333333318	0	0	0	0	0	0
trachelipus_main_002488_t1	99	2351	+	1753.0000000000036	499.99999999999875	183.0	51.0	0	0	0	0
trachelipus_main_002491_t1	650	2881	+	1696.0000000000057	535.9999999999987	1213.0	397.99999999999886	0.0	12.0	0.0	12.0
trachelipus_main_002501_t1	277	2346	+	1623.0000000000039	446.9999999999987	112.33333333333334	34.666666666666664	0	0	0	0
trachelipus_main_002506_t1	14	2260	+	1774.6666666666713	472.3333333333317	319.66666666666686	85.33333333333324	0	0	0	0
trachelipus_main_002507_t1	28	2274	+	1783.0000000000048	463.9999999999985	227.66666666666652	57.33333333333338	7.0	3.0	0	0
trachelipus_main_002513_t1	54	2297	+	1769.6666666666752	474.33333333333087	171.66666666666666	38.333333333333336	0	0	0	0
trachelipus_main_002519_t1	29	2269	+	1782.6666666666722	458.3333333333318	76.33333333333333	19.666666666666664	0	0	0	0
trachelipus_main_002528_t1	22	2259	+	1732.6666666666713	505.333333333332	18.333333333333336	8.666666666666666	0	0	0	0
trachelipus_main_002530_t1	81	2318	+	1758.3333333333408	479.66666666666447	585.6666666666667	161.33333333333343	0.0	7.0	0.0	7.0
trachelipus_main_002531_t1	354	2570	+	1736.0000000000052	480.9999999999981	205.9999999999999	52.00000000000003	0	0	0	0
trachelipus_main_002532_t1	83	2320	+	1776.000000000007	461.999999999998	208.9999999999998	49.00000000000005	0	0	0	0
trachelipus_main_002533_t1	79	2313	+	1732.0000000000036	502.99999999999886	56.0	13.0	0	0	0	0
trachelipus_main_002542_t1	167	2392	+	1773.0000000000089	452.9999999999974	1227.333333333332	320.6666666666667	0.0	4.0	0.0	4.0
trachelipus_main_002543_t1	63	2294	+	1725.0000000000061	506.9999999999981	363.6666666666669	107.33333333333324	0	0	0	0
trachelipus_main_002544_t1	97	2271	+	1684.6666666666697	490.33333333333206	135.66666666666669	41.33333333333333	0.0	1.0	0.0	1.0
trachelipus_main_002546_t1	173	2329	+	1702.3333333333387	454.66666666666487	108.33333333333334	35.66666666666666	0	0	0	0
trachelipus_main_002547_t1	68	2296	+	1743.6666666666715	485.33333333333167	784.3333333333323	217.66666666666697	0	0	0	0
trachelipus_main_002548_t1	130	2358	+	1729.0000000000048	499.99999999999835	174.66666666666666	47.333333333333336	0	0	0	0
trachelipus_main_002549_t1	116	2317	+	1738.6666666666706	463.33333333333246	5.333333333333333	0.6666666666666666	0	0	0	0
trachelipus_main_002551_t1	558	2786	+	1764.3333333333417	464.6666666666636	0	0	0	0	0	0
trachelipus_main_002558_t1	95	2320	+	1737.000000000004	488.99999999999875	176.66666666666663	51.33333333333336	0	0	0	0
trachelipus_main_002560_t1	251	2476	+	1759.6666666666727	466.33333333333155	60.66666666666666	17.333333333333336	0	0	0	0
trachelipus_main_002561_t1	388	2613	+	1716.6666666666717	509.3333333333314	818.9999999999989	243.0000000000004	0	0	0	0
trachelipus_main_002563_t1	260	2485	+	1737.0000000000057	488.999999999998	0	0	0	0	0	0
trachelipus_main_002572_t1	92	2311	+	1738.666666666673	481.3333333333314	224.66666666666657	63.33333333333336	0	0	0	0
trachelipus_main_002574_t1	162	2333	+	1697.3333333333376	474.66666666666515	108.33333333333336	29.66666666666666	0	0	0	0
trachelipus_main_002576_t1	36	2174	+	1714.0000000000061	424.9999999999984	0	0	0	0	0	0
trachelipus_main_002577_t1	128	2344	+	1722.000000000003	494.99999999999915	25.333333333333332	7.666666666666667	0	0	0	0
trachelipus_main_002578_t1	102	2270	+	1748.0000000000075	420.999999999998	228.6666666666665	59.33333333333339	0	0	0	0
trachelipus_main_002579_t1	358	2574	+	1766.000000000005	450.99999999999847	0	0	0	0	0	0
trachelipus_main_002580_t1	114	2330	+	1748.3333333333383	468.666666666665	1226.9999999999984	321.0000000000005	3.0	27.0	0	0
trachelipus_main_002586_t1	75	2288	+	1706.3333333333378	507.6666666666651	470.0000000000003	144.99999999999994	0	0	0	0
trachelipus_main_002589_t1	55	2265	+	1733.3333333333399	477.66666666666475	1733.3333333333399	477.66666666666475	0	0	0	0
trachelipus_main_002591_t1	120	2330	+	1745.66666666667	465.3333333333323	906.3333333333318	254.66666666666708	0	0	0	0
trachelipus_main_002598_t1	408	2618	+	1687.9999999999968	523.0000000000009	80.66666666666664	30.333333333333336	0	0	0	0
trachelipus_main_002601_t1	117	2324	+	1718.333333333339	489.6666666666649	315.99999999999994	89.00000000000001	3.0	8.0	3.0	8.0
trachelipus_main_002602_t1	85	2292	+	1729.666666666672	478.3333333333317	363.66666666666686	104.33333333333324	0	0	0	0
trachelipus_main_002605_t1	6	2210	+	1727.3333333333376	477.6666666666652	197.99999999999994	63.00000000000003	2.0	2.0	0	0
trachelipus_main_002610_t1	64	2268	+	1754.3333333333374	450.6666666666656	116.00000000000001	27.999999999999993	0	0	0	0
trachelipus_main_002611_t1	165	2369	+	1734.0000000000055	470.9999999999983	112.66666666666667	28.333333333333332	0	0	0	0
trachelipus_main_002615_t1	117	2318	+	1751.6666666666722	450.33333333333195	659.333333333333	168.6666666666667	0	0	0	0
trachelipus_main_002618_t1	40	2229	+	1724.6666666666722	465.33333333333167	0	0	0	0	0	0
trachelipus_main_002620_t1	147	2345	+	1711.6666666666713	487.33333333333206	614.0000000000003	178.0000000000001	0	0	0	0
trachelipus_main_002629_t1	26	2221	+	1742.0000000000052	453.9999999999987	485.6666666666671	111.33333333333321	3.0	1.0	0	0
trachelipus_main_002631_t1	270	2465	+	1721.0000000000082	474.99999999999744	1457.333333333338	396.6666666666651	0.0	1.0	0.0	1.0
trachelipus_main_002635_t1	36	2228	+	1729.000000000005	463.99999999999835	863.9999999999987	240.00000000000045	0	0	0	0
trachelipus_main_002636_t1	92	2284	+	1737.3333333333378	455.6666666666655	1226.6666666666679	333.333333333333	0	0	0	0
trachelipus_main_002638_t1	284	2476	+	1676.3333333333353	516.6666666666656	1671.3333333333353	515.6666666666656	3.0	22.0	0	0
trachelipus_main_002639_t1	318	2510	+	1735.3333333333392	457.666666666665	27.333333333333332	8.666666666666668	0	0	0	0
trachelipus_main_002640_t1	86	2278	+	1727.6666666666747	465.33333333333115	268.99999999999983	75.99999999999999	0	0	0	0
trachelipus_main_002642_t1	123	2300	+	1706.0000000000055	471.9999999999983	79.00000000000001	22.999999999999996	0	0	0	0
trachelipus_main_002643_t1	138	2327	+	1691.6666666666713	498.3333333333317	140.33333333333337	30.66666666666665	0	0	0	0
trachelipus_main_002644_t1	165	2354	+	1712.0000000000034	477.99999999999903	178.99999999999991	64.00000000000003	0	0	0	0
trachelipus_main_002648_t1	226	2232	+	1613.6666666666733	393.33333333333167	9.000000000000002	2.9999999999999996	0	0	0	0
trachelipus_main_002651_t1	376	2256	+	1458.333333333335	422.6666666666654	1382.3333333333346	402.6666666666658	7.0	25.0	0	0
trachelipus_main_002665_t1	92	2260	+	1736.3333333333374	432.66666666666566	183.0	48.00000000000001	0.0	1.0	0	0
trachelipus_main_002667_t1	64	2241	+	1748.3333333333414	429.6666666666645	180.99999999999991	47.00000000000003	0	0	0	0
trachelipus_main_002668_t1	93	2273	+	1708.333333333338	472.6666666666651	532.3333333333336	157.66666666666683	0	0	0	0
trachelipus_main_002670_t1	68	2248	+	1695.6666666666722	485.33333333333167	618.6666666666665	173.33333333333334	0	0	0	0
trachelipus_main_002677_t1	200	2374	+	1725.3333333333396	449.66666666666504	89.33333333333334	24.666666666666664	0	0	0	0
trachelipus_main_002681_t1	206	2380	+	1713.0000000000043	461.99999999999886	965.9999999999982	270.0	0.0	14.0	0	0
trachelipus_main_002682_t1	143	2317	+	1744.0000000000075	430.99999999999795	395.33333333333366	105.66666666666656	0	0	0	0
trachelipus_main_002684_t1	279	2453	+	1671.0000000000025	503.99999999999886	513.3333333333339	146.6666666666666	0	0	0	0
trachelipus_main_002686_t1	253	2427	+	1742.000000000007	432.99999999999807	175.99999999999991	49.000000000000014	2.0	1.0	0	0
trachelipus_main_002694_t1	188	2356	+	1727.000000000007	441.9999999999981	263.9999999999999	69.00000000000001	0	0	0	0
trachelipus_main_002698_t1	145	2313	+	1737.3333333333403	431.66666666666487	486.6666666666673	107.33333333333319	0	0	0	0
trachelipus_main_002701_t1	129	2297	+	1679.0000000000052	489.9999999999981	0	0	0	0	0	0
trachelipus_main_002705_t1	432	2189	+	1350.333333333335	407.66666666666555	68.33333333333333	18.666666666666668	0	0	0	0
trachelipus_main_002711_t1	30	2192	+	1682.6666666666708	480.3333333333321	592.6666666666671	166.33333333333334	0.0	6.0	0	0
trachelipus_main_002715_t1	54	2216	+	1680.6666666666706	482.3333333333319	159.3333333333333	59.666666666666686	0	0	0	0
trachelipus_main_002716_t1	186	2348	+	1729.000000000004	433.99999999999926	192.99999999999997	47.0	0	0	0	0
trachelipus_main_002727_t1	84	2036	+	1567.3333333333387	385.6666666666654	19.666666666666664	4.333333333333334	0	0	0	0
trachelipus_main_002729_t1	85	2241	+	1722.6666666666733	434.3333333333316	68.33333333333333	18.666666666666668	0	0	0	0
trachelipus_main_002737_t1	477	2348	+	1447.0000000000016	424.99999999999955	149.99999999999997	48.00000000000001	0	0	0	0
trachelipus_main_002761_t1	76	2220	+	1688.6666666666736	456.33333333333115	4.0	2.0	0	0	0	0
trachelipus_main_002770_t1	208	2352	+	1682.3333333333371	462.6666666666653	573.3333333333334	155.66666666666669	0	0	0	0
trachelipus_main_002784_t1	119	2257	+	1724.000000000008	414.99999999999807	434.6666666666671	102.33333333333324	0	0	0	0
trachelipus_main_002790_t1	77	2212	+	1678.3333333333364	457.6666666666656	14.666666666666666	3.3333333333333335	0	0	0	0
trachelipus_main_002802_t1	232	2364	+	1646.333333333337	486.6666666666652	717.0000000000001	207.0	2.0	13.0	0	0
trachelipus_main_002809_t1	40	2166	+	1665.333333333338	461.666666666665	151.33333333333334	46.66666666666667	0	0	0	0
trachelipus_main_002815_t1	78	2048	+	1565.666666666671	405.33333333333206	22.333333333333336	4.666666666666666	0	0	0	0
trachelipus_main_002816_t1	111	2234	+	1653.3333333333378	470.6666666666653	1568.000000000003	444.9999999999988	0	0	0	0
trachelipus_main_002817_t1	28	2148	+	1636.6666666666715	484.3333333333322	52.0	17.0	0	0	0	0
trachelipus_main_002821_t1	223	2166	+	1542.0000000000027	401.9999999999991	873.6666666666652	230.33333333333374	0	0	0	0
trachelipus_main_002822_t1	39	2159	+	1673.333333333338	447.6666666666651	1061.3333333333314	282.6666666666669	8.0	18.0	0	0
trachelipus_main_002824_t1	84	2195	+	1677.6666666666752	434.33333333333064	1036.9999999999961	259.00000000000097	0	0	0	0
trachelipus_main_002825_t1	131	2248	+	1672.3333333333378	445.6666666666653	783.3333333333322	203.666666666667	0	0	0	0
trachelipus_main_002828_t1	52	2133	+	1659.0000000000048	422.9999999999989	104.66666666666669	30.33333333333333	0	0	0	0
trachelipus_main_002832_t1	57	2174	+	1696.666666666674	421.3333333333315	1114.666666666665	271.33333333333366	3.0	19.0	0	0
trachelipus_main_002839_t1	199	2292	+	1633.6666666666704	460.3333333333321	747.3333333333325	218.66666666666703	0	0	0	0
trachelipus_main_002842_t1	206	2320	+	1623.3333333333383	491.66666666666504	451.00000000000045	130.99999999999991	0	0	0	0
trachelipus_main_002845_t1	53	2164	+	1692.0000000000055	419.99999999999864	1451.333333333337	363.6666666666657	6.0	20.0	0	0
trachelipus_main_002851_t1	272	2356	+	1653.3333333333392	431.6666666666651	192.99999999999997	53.000000000000014	0	0	0	0
trachelipus_main_002853_t1	108	2219	+	1687.3333333333364	424.666666666666	7.333333333333332	1.6666666666666665	0	0	0	0
trachelipus_main_002858_t1	66	2168	+	1648.0000000000048	454.9999999999983	0	0	0	0	0	0
trachelipus_main_002862_t1	149	2254	+	1663.3333333333378	442.6666666666652	715.3333333333326	193.66666666666686	0	0	0	0
trachelipus_main_002867_t1	63	2165	+	1645.66666666667	457.3333333333318	154.66666666666663	43.333333333333336	0	0	0	0
trachelipus_main_002868_t1	234	2336	+	1658.6666666666702	444.333333333332	92.66666666666667	27.33333333333333	0	0	0	0
trachelipus_main_002869_t1	276	2378	+	1695.6666666666729	407.33333333333206	20.333333333333332	6.666666666666667	0	0	0	0
trachelipus_main_002871_t1	55	2154	+	1627.0000000000032	472.99999999999864	135.00000000000003	36.00000000000001	0	0	0	0
trachelipus_main_002875_t1	71	2170	+	1645.0000000000027	454.9999999999989	17.666666666666668	3.333333333333333	0	0	0	0
trachelipus_main_002876_t1	75	2174	+	1660.0000000000048	439.9999999999986	486.3333333333337	125.66666666666656	0.0	1.0	0	0
trachelipus_main_002882_t1	6	2102	+	1630.000000000004	466.9999999999988	1489.333333333336	430.6666666666657	5.0	12.0	5.0	12.0
trachelipus_main_002885_t1	117	2168	+	1632.666666666672	419.3333333333321	1208.6666666666663	303.3333333333334	0	0	0	0
trachelipus_main_002895_t1	218	2311	+	1650.3333333333392	443.6666666666651	757.3333333333319	199.66666666666723	11.0	11.0	0	0
trachelipus_main_002896_t1	412	2505	+	1612.0000000000034	481.99999999999847	61.99999999999999	18.999999999999996	0	0	0	0
trachelipus_main_002901_t1	44	2029	+	1553.3333333333364	432.6666666666653	549.6666666666667	170.3333333333334	0	0	0	0
trachelipus_main_002904_t1	159	2249	+	1631.6666666666706	459.3333333333323	266.99999999999994	72.00000000000001	0	0	0	0
trachelipus_main_002910_t1	103	2190	+	1629.333333333336	458.6666666666658	494.0000000000004	141.99999999999997	0	0	0	0
trachelipus_main_002912_t1	36	2120	+	1653.0000000000045	431.9999999999987	78.33333333333336	17.666666666666664	0	0	0	0
trachelipus_main_002914_t1	26	2110	+	1663.0000000000043	421.99999999999886	329.00000000000006	81.99999999999999	0.0	2.0	0	0
trachelipus_main_002920_t1	65	2146	+	1655.6666666666715	426.3333333333319	666.6666666666663	182.3333333333335	0.0	10.0	0	0
trachelipus_main_002929_t1	18	2096	+	1628.0000000000045	450.99999999999864	1396.3333333333367	391.6666666666655	1.0	0.0	1.0	0.0
trachelipus_main_002931_t1	89	2134	+	1597.6666666666713	448.3333333333317	495.6666666666671	137.3333333333333	0	0	0	0
trachelipus_main_002935_t1	115	1857	+	1389.3333333333362	353.66666666666595	163.00000000000003	44.00000000000001	0	0	0	0
trachelipus_main_002950_t1	287	2296	+	1570.6666666666708	439.33333333333206	1563.3333333333374	437.66666666666544	0	0	0	0
trachelipus_main_002952_t1	89	2158	+	1612.3333333333348	457.666666666666	124.00000000000007	31.99999999999998	0	0	0	0
trachelipus_main_002959_t1	136	1515	+	1091.9999999999973	288.00000000000045	25.333333333333332	7.666666666666667	0	0	0	0
trachelipus_main_002960_t1	1253	2443	+	927.6666666666649	263.33333333333377	77.0	18.999999999999996	0	0	0	0
trachelipus_main_002964_t1	82	2148	+	1651.333333333339	415.6666666666654	259.6666666666666	67.33333333333336	0	0	0	0
trachelipus_main_002965_t1	155	2221	+	1654.666666666673	412.3333333333318	344.66666666666697	81.33333333333324	2.0	0.0	0	0
trachelipus_main_002970_t1	90	2153	+	1646.3333333333376	417.6666666666654	1646.3333333333376	417.6666666666654	0	0	0	0
trachelipus_main_002973_t1	535	2526	+	1560.0000000000057	431.99999999999835	0	0	0	0	0	0
trachelipus_main_002982_t1	396	2183	+	1386.6666666666692	401.3333333333324	26.333333333333336	6.666666666666666	0	0	0	0
trachelipus_main_002984_t1	136	2196	+	1614.3333333333353	446.6666666666661	79.00000000000001	19.999999999999996	0	0	0	0
trachelipus_main_002989_t1	50	2107	+	1603.0000000000032	454.999999999999	1343.6666666666686	390.3333333333324	5.0	21.0	5.0	21.0
trachelipus_main_002990_t1	236	2254	+	1561.3333333333358	457.6666666666658	126.66666666666667	35.333333333333336	0	0	0	0
trachelipus_main_002995_t1	626	2056	+	1095.6666666666656	335.3333333333329	0	0	0	0	0	0
trachelipus_main_003006_t1	109	2160	+	1609.333333333337	442.6666666666656	112.66666666666669	31.33333333333333	0	0	0	0
trachelipus_main_003007_t1	68	2110	+	1610.6666666666727	432.3333333333316	119.66666666666666	30.333333333333332	0	0	0	0
trachelipus_main_003008_t1	52	2094	+	1627.0000000000043	415.99999999999903	680.6666666666661	192.33333333333348	2.0	5.0	2.0	5.0
trachelipus_main_003012_t1	81	2129	+	1634.000000000002	414.99999999999994	89.66666666666669	21.33333333333333	0	0	0	0
trachelipus_main_003021_t1	21	2065	+	1611.6666666666717	431.33333333333184	531.0000000000007	152.99999999999991	8.0	13.0	0	0
trachelipus_main_003028_t1	155	2194	+	1592.666666666672	447.33333333333167	60.66666666666665	14.333333333333337	0	0	0	0
trachelipus_main_003045_t1	271	2307	+	1620.6666666666713	416.3333333333322	81.0	18.000000000000004	0	0	0	0
trachelipus_main_003050_t1	173	2206	+	1613.3333333333371	420.6666666666656	626.6666666666663	165.33333333333343	15.0	17.0	0	0
trachelipus_main_003062_t1	225	2255	+	1584.6666666666695	446.3333333333324	77.66666666666666	21.333333333333336	0	0	0	0
trachelipus_main_003071_t1	61	2085	+	1573.0000000000048	451.9999999999985	451.33333333333366	133.6666666666666	0.0	4.0	0	0
trachelipus_main_003074_t1	77	2101	+	1624.000000000004	400.9999999999989	483.00000000000057	122.99999999999984	2.0	0.0	0	0
trachelipus_main_003078_t1	276	2300	+	1565.000000000003	459.9999999999988	1143.3333333333321	332.6666666666667	0	0	0	0
trachelipus_main_003085_t1	83	2104	+	1593.333333333337	428.66666666666566	572.3333333333336	165.66666666666669	0	0	0	0
trachelipus_main_003088_t1	92	2113	+	1602.3333333333355	419.66666666666606	71.33333333333334	18.66666666666666	0	0	0	0
trachelipus_main_003089_t1	238	2259	+	1604.000000000004	417.9999999999982	15.333333333333332	2.666666666666667	0	0	0	0
trachelipus_main_003091_t1	188	2179	+	1522.3333333333353	469.6666666666654	297.33333333333326	95.66666666666666	0	0	0	0
trachelipus_main_003095_t1	91	2106	+	1595.6666666666738	420.33333333333115	58.0	20.000000000000004	0	0	0	0
trachelipus_main_003097_t1	3003	4853	+	1495.6666666666708	355.3333333333324	0	0	0	0	0	0
trachelipus_main_003099_t1	265	2070	+	1436.0000000000014	369.99999999999955	325.3333333333333	103.66666666666664	0	0	0	0
trachelipus_main_003102_t1	625	2640	+	1618.6666666666715	397.3333333333322	495.33333333333394	119.66666666666653	0	0	0	0
trachelipus_main_003104_t1	181	2187	+	1590.000000000003	416.99999999999915	0	0	0	0	0	0
trachelipus_main_003106_t1	104	2116	+	1621.6666666666727	391.333333333332	123.6666666666667	29.33333333333333	0	0	0	0
trachelipus_main_003113_t1	126	2138	+	1559.0000000000034	453.9999999999988	142.33333333333334	43.66666666666665	0	0	0	0
trachelipus_main_003116_t1	182	2194	+	1583.6666666666713	429.3333333333318	797.6666666666652	213.33333333333374	0	0	0	0
trachelipus_main_003125_t1	37	2043	+	1592.6666666666704	414.33333333333235	588.3333333333337	158.66666666666663	1.0	1.0	0	0
trachelipus_main_003133_t1	169	2175	+	1566.6666666666704	440.33333333333235	43.666666666666664	10.333333333333334	0	0	0	0
trachelipus_main_003134_t1	352	2139	+	1389.3333333333342	398.6666666666661	704.3333333333329	207.66666666666683	0	0	0	0
trachelipus_main_003137_t1	42	2045	+	1578.3333333333348	425.66666666666623	199.33333333333326	52.666666666666686	0.0	1.0	0	0
trachelipus_main_003138_t1	85	2088	+	1575.6666666666702	428.3333333333317	0	0	0	0	0	0
trachelipus_main_003140_t1	55	2058	+	1547.000000000004	456.99999999999886	921.6666666666648	272.33333333333377	0	0	0	0
trachelipus_main_003141_t1	164	2098	+	1500.000000000004	434.9999999999987	184.66666666666666	55.333333333333336	0	0	0	0
trachelipus_main_003147_t1	137	2137	+	1545.6666666666695	455.33333333333235	24.666666666666664	5.333333333333333	0	0	0	0
trachelipus_main_003150_t1	252	2252	+	1576.6666666666713	424.33333333333206	303.6666666666668	77.33333333333329	0	0	0	0
trachelipus_main_003152_t1	161	1999	+	1482.3333333333362	356.666666666666	0	0	0	0	0	0
trachelipus_main_003155_t1	27	2024	+	1571.3333333333371	426.66666666666566	1510.333333333337	409.6666666666657	9.0	12.0	0	0
trachelipus_main_003158_t1	164	2161	+	1574.3333333333376	423.6666666666653	103.66666666666669	28.333333333333325	0	0	0	0
trachelipus_main_003160_t1	382	2379	+	1544.3333333333371	453.6666666666657	7.0	1.9999999999999998	0	0	0	0
trachelipus_main_003161_t1	365	2362	+	1571.6666666666727	426.3333333333315	590.333333333333	165.66666666666686	0	0	0	0
trachelipus_main_003164_t1	237	2234	+	1563.6666666666706	434.33333333333223	1563.6666666666706	434.33333333333223	0	0	0	0
trachelipus_main_003171_t1	300	2168	+	1435.0000000000011	433.9999999999991	1435.0000000000011	433.9999999999991	0.0	7.0	0.0	7.0
trachelipus_main_003174_t1	428	2032	+	1266.6666666666677	338.3333333333329	76.66666666666667	22.333333333333332	0	0	0	0
trachelipus_main_003179_t1	64	2055	+	1530.0000000000007	461.9999999999995	187.66666666666669	55.33333333333333	0	0	0	0
trachelipus_main_003180_t1	341	2332	+	1561.6666666666697	430.33333333333223	13.333333333333332	4.666666666666666	0	0	0	0
trachelipus_main_003182_t1	114	2105	+	1583.6666666666715	408.33333333333167	0	0	0	0	0	0
trachelipus_main_003193_t1	231	2216	+	1567.0000000000032	418.999999999999	810.3333333333323	209.6666666666669	0	0	0	0
trachelipus_main_003197_t1	396	2381	+	1553.333333333336	432.66666666666583	74.33333333333333	21.666666666666668	0	0	0	0
trachelipus_main_003198_t1	47	2029	+	1577.3333333333376	405.66666666666555	685.9999999999997	172.00000000000009	0	0	0	0
trachelipus_main_003199_t1	66	2048	+	1566.3333333333362	416.6666666666658	117.66666666666671	35.33333333333333	0	0	0	0
trachelipus_main_003200_t1	47	2029	+	1566.0000000000025	416.99999999999943	1019.6666666666653	279.3333333333336	0	0	0	0
trachelipus_main_003201_t1	167	2143	+	1594.6666666666727	382.3333333333322	84.33333333333336	17.666666666666664	0	0	0	0
trachelipus_main_003204_t1	105	2087	+	1541.6666666666713	441.333333333332	379.00000000000017	112.99999999999997	0	0	0	0
trachelipus_main_003208_t1	111	2048	+	1534.3333333333378	403.6666666666655	0	0	0	0	0	0
trachelipus_main_003222_t1	71	2044	+	1580.3333333333374	393.66666666666583	14.333333333333332	3.666666666666667	0	0	0	0
trachelipus_main_003228_t1	44	2017	+	1585.0000000000025	388.99999999999955	672.3333333333334	173.66666666666669	5.0	7.0	5.0	7.0
trachelipus_main_003238_t1	1698	2927	+	995.3333333333309	234.6666666666673	0	0	0	0	0	0
trachelipus_main_003240_t1	288	2246	+	1519.3333333333353	439.6666666666661	47.666666666666664	15.333333333333336	0	0	0	0
trachelipus_main_003247_t1	93	1976	+	1456.6666666666708	427.33333333333246	804.9999999999987	242.0000000000007	2.0	7.0	2.0	7.0
trachelipus_main_003248_t1	87	2051	+	1572.3333333333367	392.6666666666658	77.00000000000001	21.999999999999993	0	0	0	0
trachelipus_main_003253_t1	119	2005	+	1466.0000000000018	420.9999999999994	32.99999999999999	9.0	0	0	0	0
trachelipus_main_003256_t1	220	2181	+	1548.66666666667	413.3333333333322	338.6666666666668	93.33333333333329	0	0	0	0
trachelipus_main_003259_t1	621	2582	+	1514.333333333336	447.6666666666654	118.00000000000004	31.99999999999999	0	0	0	0
trachelipus_main_003264_t1	48	2006	+	1524.6666666666702	434.3333333333319	1524.6666666666702	434.3333333333319	14.0	9.0	14.0	9.0
trachelipus_main_003265_t1	267	2207	+	1510.6666666666704	430.3333333333321	973.9999999999977	277.0000000000006	0.0	5.0	0	0
trachelipus_main_003267_t1	216	2174	+	1520.6666666666702	438.3333333333322	502.6666666666675	130.3333333333331	0.0	2.0	0	0
trachelipus_main_003269_t1	185	2143	+	1529.6666666666672	429.33333333333263	23.0	6.999999999999999	0	0	0	0
trachelipus_main_003273_t1	102	2060	+	1531.3333333333376	427.66666666666515	436.0000000000005	115.99999999999984	0	0	0	0
trachelipus_main_003278_t1	63	2006	+	1550.3333333333387	393.666666666665	0	0	0	0	0	0
trachelipus_main_003280_t1	692	2647	+	1545.6666666666697	410.3333333333323	0	0	0	0	0	0
trachelipus_main_003287_t1	102	2054	+	1551.6666666666697	401.3333333333325	101.0	28.000000000000004	0.0	3.0	0.0	3.0
trachelipus_main_003288_t1	115	2067	+	1532.6666666666692	420.3333333333325	213.99999999999991	62.00000000000002	0	0	0	0
trachelipus_main_003291_t1	726	2084	+	1108.666666666665	250.3333333333342	114.00000000000001	29.999999999999993	0	0	0	0
trachelipus_main_003292_t1	241	2190	+	1508.333333333336	441.6666666666659	0	0	0	0	0	0
trachelipus_main_003293_t1	206	2155	+	1537.333333333335	412.666666666666	1537.333333333335	412.666666666666	1.0	33.0	1.0	33.0
trachelipus_main_003294_t1	41	1990	+	1510.3333333333355	439.6666666666656	264.9999999999999	71.00000000000001	0	0	0	0
trachelipus_main_003303_t1	224	2104	+	1472.6666666666688	408.3333333333325	289.3333333333332	82.66666666666663	0	0	0	0
trachelipus_main_003305_t1	59	2002	+	1517.6666666666688	426.3333333333327	0	0	0	0	0	0
trachelipus_main_003308_t1	61	1935	+	1430.000000000001	444.9999999999998	40.666666666666664	13.333333333333336	0	0	0	0
trachelipus_main_003311_t1	96	2012	+	1495.333333333337	421.66666666666566	333.00000000000006	95.99999999999993	0	0	0	0
trachelipus_main_003312_t1	46	1986	+	1538.000000000004	402.99999999999847	1088.3333333333312	279.66666666666714	0	0	0	0
trachelipus_main_003317_t1	92	2032	+	1555.333333333336	385.66666666666595	373.33333333333354	94.6666666666666	0	0	0	0
trachelipus_main_003322_t1	312	2252	+	1564.3333333333396	376.66666666666504	51.999999999999986	14.000000000000004	0	0	0	0
trachelipus_main_003328_t1	124	2001	+	1456.3333333333348	421.66666666666566	39.33333333333333	11.666666666666668	0	0	0	0
trachelipus_main_003329_t1	232	2169	+	1533.6666666666702	404.33333333333246	406.3333333333337	94.6666666666666	0.0	3.0	0	0
trachelipus_main_003332_t1	53	1990	+	1494.3333333333344	443.66666666666595	601.3333333333333	181.66666666666683	0	0	0	0
trachelipus_main_003333_t1	2147	2656	+	418.3333333333337	91.66666666666663	0	0	0	0	0	0
trachelipus_main_003337_t1	113	2047	+	1569.66666666667	365.3333333333329	1483.0000000000018	346.9999999999997	0	0	0	0
trachelipus_main_003346_t1	144	2075	+	1528.333333333336	403.66666666666595	325.66666666666663	82.33333333333334	0	0	0	0
trachelipus_main_003348_t1	64	1995	+	1524.6666666666692	407.3333333333325	659.9999999999997	186.00000000000009	0	0	0	0
trachelipus_main_003349_t1	190	2007	+	1427.0000000000016	390.9999999999993	0	0	0	0	0	0
trachelipus_main_003351_t1	140	1975	+	1434.6666666666683	401.3333333333326	275.33333333333326	78.66666666666664	0	0	0	0
trachelipus_main_003355_t1	180	2108	+	1496.0000000000039	432.99999999999886	0	0	0	0	0	0
trachelipus_main_003358_t1	240	2168	+	1507.666666666669	421.3333333333324	168.33333333333337	50.666666666666686	0	0	0	0
trachelipus_main_003367_t1	235	2160	+	1522.66666666667	403.3333333333324	55.33333333333332	13.66666666666667	0	0	0	0
trachelipus_main_003376_t1	198	2120	+	1509.6666666666679	413.3333333333326	211.33333333333334	55.66666666666667	0	0	0	0
trachelipus_main_003377_t1	894	2810	+	1505.000000000004	411.9999999999984	0	0	0	0	0	0
trachelipus_main_003385_t1	159	2078	+	1505.66666666667	414.33333333333223	255.33333333333317	65.66666666666669	0	0	0	0
trachelipus_main_003393_t1	108	1967	+	1430.6666666666683	429.33333333333275	0	0	0	0	0	0
trachelipus_main_003396_t1	100	2013	+	1508.666666666668	405.3333333333328	276.66666666666663	74.33333333333333	0.0	5.0	0	0
trachelipus_main_003401_t1	71	1648	+	1260.333333333333	317.6666666666668	0	0	0	0	0	0
trachelipus_main_003405_t1	137	2047	+	1512.3333333333385	398.66666666666487	150.66666666666666	35.333333333333314	0	0	0	0
trachelipus_main_003412_t1	66	1973	+	1516.000000000002	391.9999999999994	384.0000000000003	98.99999999999991	0	0	0	0
trachelipus_main_003414_t1	122	2029	+	1509.0000000000025	398.9999999999994	114.33333333333334	35.666666666666664	0	0	0	0
trachelipus_main_003418_t1	650	2557	+	1481.3333333333337	426.66666666666646	230.33333333333323	60.6666666666667	0	0	0	0
trachelipus_main_003420_t1	105	2009	+	1514.0000000000032	390.999999999999	261.33333333333314	71.66666666666673	0	0	0	0
trachelipus_main_003424_t1	575	2479	+	1475.000000000002	429.9999999999989	875.3333333333317	255.66666666666717	0	0	0	0
trachelipus_main_003426_t1	174	2075	+	1503.6666666666695	398.33333333333246	719.6666666666662	192.3333333333336	0	0	0	0
trachelipus_main_003432_t1	101	2002	+	1506.6666666666692	395.3333333333328	128.00000000000003	36.999999999999986	0	0	0	0
trachelipus_main_003439_t1	63	1922	+	1437.0000000000018	422.99999999999926	188.6666666666667	57.333333333333336	0	0	0	0
trachelipus_main_003442_t1	350	2248	+	1498.0000000000032	400.9999999999992	121.3333333333334	28.66666666666665	2.0	2.0	0	0
trachelipus_main_003449_t1	83	1975	+	1523.3333333333367	369.66666666666634	574.6666666666669	133.33333333333326	0	0	0	0
trachelipus_main_003456_t1	45	671	+	499.66666666666714	127.3333333333332	5.333333333333333	0.6666666666666666	0	0	0	0
trachelipus_main_003457_t1	35	1927	+	1501.0000000000043	391.99999999999864	305.33333333333326	81.66666666666667	0	0	0	0
trachelipus_main_003460_t1	178	2070	+	1479.000000000002	413.99999999999915	946.6666666666647	259.3333333333338	0.0	10.0	0	0
trachelipus_main_003461_t1	456	2219	+	1370.0000000000011	393.99999999999943	2.3333333333333335	0.6666666666666666	0	0	0	0
trachelipus_main_003462_t1	60	1946	+	1502.333333333337	384.6666666666657	86.99999999999999	24.000000000000004	0	0	0	0
trachelipus_main_003464_t1	78	1898	+	1433.6666666666713	387.33333333333167	855.6666666666641	230.3333333333341	1.0	2.0	1.0	2.0
trachelipus_main_003465_t1	94	1983	+	1472.6666666666683	417.3333333333328	0	0	0	0	0	0
trachelipus_main_003467_t1	309	2198	+	1487.3333333333378	402.6666666666655	353.33333333333354	102.66666666666661	0	0	0	0
trachelipus_main_003470_t1	86	1972	+	1484.3333333333346	402.66666666666606	0	0	0	0	0	0
trachelipus_main_003474_t1	265	1839	+	1279.0000000000002	296.00000000000017	270.33333333333314	59.666666666666735	0	0	0	0
trachelipus_main_003475_t1	47	1933	+	1483.6666666666688	403.33333333333246	1335.3333333333337	365.66666666666646	0	0	0	0
trachelipus_main_003480_t1	653	1555	+	693.6666666666665	209.33333333333346	6.666666666666666	2.333333333333333	0	0	0	0
trachelipus_main_003484_t1	182	2068	+	1481.0000000000034	405.9999999999984	88.66666666666667	19.333333333333336	0	0	0	0
trachelipus_main_003492_t1	441	2324	+	1433.3333333333358	450.6666666666654	259.99999999999983	67.00000000000003	0	0	0	0
trachelipus_main_003499_t1	60	1940	+	1451.3333333333355	429.6666666666657	25.333333333333332	7.666666666666666	1.0	0.0	0	0
trachelipus_main_003501_t1	49	1929	+	1459.3333333333374	421.6666666666653	516.3333333333342	155.66666666666677	0	0	0	0
trachelipus_main_003502_t1	103	1983	+	1451.3333333333346	429.66666666666595	174.66666666666663	56.33333333333336	0	0	0	0
trachelipus_main_003504_t1	145	2025	+	1485.66666666667	395.33333333333246	486.333333333334	131.6666666666665	1.0	0.0	1.0	0.0
trachelipus_main_003505_t1	135	2015	+	1493.6666666666702	387.3333333333323	380.66666666666697	105.3333333333332	0	0	0	0
trachelipus_main_003506_t1	190	2070	+	1477.0000000000032	403.999999999999	0	0	0	0	0	0
trachelipus_main_003511_t1	489	2366	+	1462.666666666669	415.3333333333327	670.3333333333331	196.66666666666686	0	0	0	0
trachelipus_main_003522_t1	168	2042	+	1472.333333333336	402.66666666666555	610.9999999999998	175.00000000000023	0	0	0	0
trachelipus_main_003528_t1	112	1983	+	1494.333333333334	377.66666666666674	78.33333333333336	20.666666666666664	0	0	0	0
trachelipus_main_003531_t1	195	1871	+	1315.6666666666683	361.33333333333246	0	0	0	0	0	0
trachelipus_main_003537_t1	478	1986	+	1165.9999999999989	343.00000000000006	78.33333333333334	20.66666666666666	0	0	0	0
trachelipus_main_003545_t1	711	2579	+	1511.6666666666695	357.33333333333303	353.3333333333334	84.6666666666667	0	0	0	0
trachelipus_main_003547_t1	100	1968	+	1457.0000000000016	411.99999999999903	0	0	0	0	0	0
trachelipus_main_003551_t1	125	1924	+	1417.0000000000039	382.99999999999847	1417.0000000000039	382.99999999999847	0	0	0	0
trachelipus_main_003552_t1	82	1947	+	1499.0000000000039	366.999999999999	1499.0000000000039	366.999999999999	0	0	0	0
trachelipus_main_003553_t1	130	1995	+	1467.6666666666677	398.3333333333328	517.3333333333335	142.66666666666666	0	0	0	0
trachelipus_main_003556_t1	86	1951	+	1474.6666666666686	391.33333333333286	852.9999999999987	227.00000000000028	0	0	0	0
trachelipus_main_003558_t1	133	1986	+	1458.0000000000016	395.99999999999915	771.9999999999994	215.00000000000017	0	0	0	0
trachelipus_main_003563_t1	118	1980	+	1453.3333333333362	409.66666666666555	0	0	0	0	0	0
trachelipus_main_003564_t1	55	1911	+	1455.333333333336	401.6666666666653	44.666666666666664	9.333333333333332	0	0	0	0
trachelipus_main_003583_t1	225	2081	+	1457.6666666666686	399.33333333333235	88.33333333333336	19.666666666666664	0	0	0	0
trachelipus_main_003584_t1	20	1876	+	1424.3333333333344	432.6666666666657	1348.0000000000005	415.99999999999943	1.0	15.0	1.0	15.0
trachelipus_main_003595_t1	115	1968	+	1441.666666666671	412.3333333333321	71.33333333333333	18.666666666666668	0	0	0	0
trachelipus_main_003598_t1	32	1774	+	1407.6666666666697	335.33333333333286	22.666666666666668	4.333333333333333	0	0	0	0
trachelipus_main_003599_t1	62	1915	+	1501.0000000000045	352.999999999999	327.6666666666668	80.33333333333329	0	0	0	0
trachelipus_main_003604_t1	165	2015	+	1467.0000000000027	383.99999999999915	1312.0000000000007	349.99999999999966	3.0	19.0	0	0
trachelipus_main_003618_t1	105	1952	+	1419.666666666669	428.3333333333324	179.3333333333333	54.666666666666686	0.0	2.0	0.0	2.0
trachelipus_main_003619_t1	39	1886	+	1457.333333333335	390.6666666666661	105.33333333333334	26.666666666666668	8.0	3.0	0	0
trachelipus_main_003620_t1	280	2127	+	1444.3333333333353	403.6666666666659	470.66666666666686	129.3333333333333	0	0	0	0
trachelipus_main_003623_t1	148	1995	+	1437.3333333333353	410.6666666666659	277.3333333333333	82.66666666666663	0	0	0	0
trachelipus_main_003625_t1	125	1972	+	1432.666666666668	415.33333333333286	143.00000000000003	36.999999999999986	0.0	1.0	0	0
trachelipus_main_003628_t1	184	2028	+	1460.0000000000025	384.999999999999	978.6666666666648	254.33333333333388	1.0	0.0	1.0	0.0
trachelipus_main_003630_t1	603	2447	+	1444.3333333333367	400.6666666666653	16.333333333333332	4.666666666666666	0	0	0	0
trachelipus_main_003631_t1	334	2178	+	1480.6666666666708	364.3333333333323	282.0	66.00000000000003	0	0	0	0
trachelipus_main_003640_t1	254	2068	+	1431.0000000000016	383.9999999999995	63.99999999999999	17.000000000000004	0	0	0	0
trachelipus_main_003641_t1	255	2096	+	1439.6666666666697	402.3333333333321	379.66666666666663	106.33333333333333	0	0	0	0
trachelipus_main_003652_t1	90	1877	+	1399.3333333333342	388.6666666666661	141.00000000000003	38.99999999999999	0	0	0	0
trachelipus_main_003655_t1	60	1895	+	1433.6666666666672	402.3333333333328	173.3333333333333	51.66666666666668	0	0	0	0
trachelipus_main_003657_t1	134	1969	+	1418.6666666666697	417.3333333333321	108.66666666666669	29.33333333333332	0	0	0	0
trachelipus_main_003662_t1	133	1878	+	1404.0000000000014	341.9999999999999	148.33333333333331	37.66666666666667	0	0	0	0
trachelipus_main_003671_t1	22	1851	+	1434.3333333333344	395.66666666666595	106.33333333333336	31.66666666666666	0	0	0	0
trachelipus_main_003677_t1	153	1871	+	1355.6666666666686	363.33333333333275	154.66666666666666	46.33333333333335	0	0	0	0
trachelipus_main_003688_t1	114	1937	+	1419.3333333333346	404.66666666666595	1419.3333333333346	404.66666666666595	12.5	30.5	12.5	30.5
trachelipus_main_003689_t1	107	1930	+	1439.3333333333353	384.66666666666595	436.3333333333337	118.66666666666654	0	0	0	0
trachelipus_main_003690_t1	125	1948	+	1437.3333333333367	386.66666666666544	472.33333333333377	139.66666666666663	0	0	0	0
trachelipus_main_003694_t1	35	1858	+	1450.6666666666692	373.33333333333263	0	0	0	0	0	0
trachelipus_main_003695_t1	19	1839	+	1438.3333333333355	382.66666666666595	298.66666666666663	82.33333333333333	0	0	0	0
trachelipus_main_003696_t1	80	1875	+	1425.000000000001	368.9999999999995	107.33333333333336	27.66666666666666	1.0	2.0	0	0
trachelipus_main_003700_t1	183	2003	+	1418.333333333334	402.6666666666662	318.99999999999994	95.0	2.0	5.0	0	0
trachelipus_main_003701_t1	147	1967	+	1394.0000000000036	426.9999999999989	575.3333333333338	174.66666666666666	0	0	0	0
trachelipus_main_003702_t1	228	2048	+	1439.3333333333353	381.66666666666595	712.3333333333328	196.6666666666668	0	0	0	0
trachelipus_main_003704_t1	72	1784	+	1388.666666666669	324.333333333333	81.33333333333333	20.666666666666668	0	0	0	0
trachelipus_main_003708_t1	123	1937	+	1421.333333333336	393.66666666666583	26.666666666666668	6.333333333333333	0	0	0	0
trachelipus_main_003711_t1	167	1909	+	1365.6666666666683	377.3333333333326	100.00000000000003	25.999999999999993	0	0	0	0
trachelipus_main_003721_t1	74	1888	+	1428.66666666667	386.33333333333184	20.666666666666664	3.333333333333333	0	0	0	0
trachelipus_main_003722_t1	107	1921	+	1418.0000000000025	396.99999999999915	35.0	6.999999999999998	0	0	0	0
trachelipus_main_003725_t1	281	2026	+	1354.000000000001	391.99999999999943	429.3333333333336	122.66666666666653	0	0	0	0
trachelipus_main_003726_t1	32	1846	+	1433.333333333337	381.66666666666583	12.0	3.0	0	0	0	0
trachelipus_main_003727_t1	290	2104	+	1458.6666666666702	356.3333333333326	1300.0000000000011	319.9999999999999	0.0	1.0	0	0
trachelipus_main_003731_t1	123	1826	+	1334.9999999999993	369.0000000000001	96.0	33.0	0	0	0	0
trachelipus_main_003734_t1	59	1870	+	1447.3333333333353	364.6666666666662	148.33333333333331	37.66666666666667	0	0	0	0
trachelipus_main_003740_t1	69	1877	+	1419.66666666667	389.33333333333206	855.3333333333321	236.666666666667	3.0	13.0	0	0
trachelipus_main_003741_t1	146	1939	+	1449.6666666666697	344.3333333333328	416.0000000000004	102.99999999999989	3.0	8.0	3.0	8.0
trachelipus_main_003742_t1	143	1951	+	1417.6666666666686	391.3333333333323	155.33333333333331	48.66666666666668	0	0	0	0
trachelipus_main_003754_t1	260	2065	+	1420.3333333333364	385.66666666666555	145.6666666666667	34.333333333333314	0	0	0	0
trachelipus_main_003755_t1	104	1909	+	1433.666666666669	372.3333333333325	1277.0000000000005	336.99999999999983	4.0	16.0	4.0	16.0
trachelipus_main_003757_t1	97	1902	+	1404.000000000002	401.99999999999926	234.3333333333332	56.66666666666669	0.0	1.0	0.0	1.0
trachelipus_main_003766_t1	146	1885	+	1381.0000000000016	358.9999999999994	0	0	0	0	0	0
trachelipus_main_003773_t1	234	2033	+	1423.333333333335	376.66666666666595	370.6666666666668	103.33333333333329	0	0	0	0
trachelipus_main_003776_t1	325	2124	+	1413.6666666666688	386.33333333333235	187.66666666666657	55.33333333333335	0	0	0	0
trachelipus_main_003782_t1	133	1929	+	1425.3333333333355	371.6666666666661	560.3333333333334	150.66666666666663	0	0	0	0
trachelipus_main_003784_t1	127	1923	+	1461.3333333333371	335.66666666666606	0	0	0	0	0	0
trachelipus_main_003786_t1	59	1852	+	1439.0000000000027	354.99999999999926	128.6666666666667	30.33333333333332	0	0	0	0
trachelipus_main_003788_t1	141	1934	+	1397.6666666666672	396.33333333333286	32.333333333333336	6.666666666666665	0	0	0	0
trachelipus_main_003801_t1	122	1912	+	1399.6666666666665	391.3333333333331	342.99999999999994	103.99999999999997	0	0	0	0
trachelipus_main_003802_t1	189	1979	+	1426.6666666666686	364.3333333333328	873.6666666666654	230.33333333333363	0	0	0	0
trachelipus_main_003805_t1	435	2225	+	1425.6666666666704	365.3333333333321	269.9999999999999	78.00000000000003	0	0	0	0
trachelipus_main_003810_t1	398	1789	+	1100.9999999999984	291.00000000000017	78.99999999999999	28.999999999999996	0.0	1.0	0	0
trachelipus_main_003830_t1	96	1871	+	1423.0000000000027	352.99999999999915	0	0	0	0	0	0
trachelipus_main_003833_t1	94	1836	+	1348.3333333333346	394.6666666666661	300.3333333333333	92.66666666666661	0	0	0	0
trachelipus_main_003834_t1	383	2026	+	1286.333333333333	357.6666666666664	80.00000000000001	28.0	0	0	0	0
trachelipus_main_003837_t1	40	1820	+	1423.6666666666679	355.3333333333331	1360.0000000000011	340.9999999999997	8.0	6.0	0	0
trachelipus_main_003846_t1	164	1939	+	1389.333333333335	386.6666666666659	0	0	0	0	0	0
trachelipus_main_003849_t1	94	1842	+	1361.0000000000007	387.9999999999995	173.00000000000006	48.99999999999999	0.0	6.0	0	0
trachelipus_main_003865_t1	29	1714	+	1374.3333333333344	311.66666666666697	669.3333333333331	155.66666666666669	0	0	0	0
trachelipus_main_003871_t1	201	1970	+	1416.3333333333362	353.6666666666659	27.0	6.0	0	0	0	0
trachelipus_main_003874_t1	704	1768	+	828.333333333332	236.666666666667	217.33333333333331	61.66666666666668	0.0	1.0	0	0
trachelipus_main_003879_t1	201	1967	+	1374.666666666668	392.33333333333275	674.333333333333	192.66666666666674	1.0	12.0	0	0
trachelipus_main_003881_t1	49	1815	+	1414.3333333333353	352.6666666666662	0	0	0	0	0	0
trachelipus_main_003883_t1	354	2042	+	1333.6666666666674	355.333333333333	579.0000000000003	159.0	0	0	0	0
trachelipus_main_003889_t1	153	1040	+	696.6666666666664	191.33333333333346	89.33333333333334	30.666666666666657	0	0	0	0
trachelipus_main_003891_t1	97	1860	+	1375.6666666666672	388.33333333333286	137.6666666666667	39.33333333333332	0	0	0	0
trachelipus_main_003892_t1	45	1763	+	1386.3333333333348	332.6666666666664	536.6666666666671	114.3333333333332	4.0	2.0	0	0
trachelipus_main_003895_t1	138	1901	+	1371.0000000000016	392.99999999999943	50.333333333333336	15.666666666666666	0	0	0	0
trachelipus_main_003897_t1	65	1828	+	1397.666666666668	366.3333333333325	0	0	0	0	0	0
trachelipus_main_003898_t1	89	1852	+	1380.0000000000018	383.9999999999992	153.0	35.999999999999986	0	0	0	0
trachelipus_main_003899_t1	201	1823	+	1278.333333333334	344.66666666666623	137.66666666666669	36.33333333333333	0	0	0	0
trachelipus_main_003904_t1	105	1865	+	1357.000000000002	403.99999999999875	292.33333333333326	85.66666666666666	0	0	0	0
trachelipus_main_003907_t1	63	1823	+	1406.6666666666677	354.3333333333331	308.33333333333326	75.6666666666667	0	0	0	0
trachelipus_main_003911_t1	316	2076	+	1445.6666666666695	315.3333333333337	55.99999999999999	13.0	0	0	0	0
trachelipus_main_003915_t1	51	1808	+	1394.333333333336	363.6666666666658	283.6666666666666	79.33333333333336	0	0	0	0
trachelipus_main_003922_t1	304	2061	+	1354.0000000000011	403.99999999999966	93.66666666666667	29.333333333333325	0	0	0	0
trachelipus_main_003925_t1	477	1889	+	1121.9999999999984	291.0000000000002	0	0	0	0	0	0
trachelipus_main_003932_t1	55	1524	+	1158.9999999999995	311.00000000000006	210.99999999999991	56.000000000000014	0	0	0	0
trachelipus_main_003934_t1	80	1831	+	1376.333333333336	375.6666666666654	71.33333333333333	15.66666666666667	0	0	0	0
trachelipus_main_003936_t1	71	1822	+	1370.6666666666674	381.33333333333303	1355.000000000001	378.9999999999997	13.0	13.0	13.0	13.0
trachelipus_main_003938_t1	92	1834	+	1376.0000000000025	366.9999999999989	69.66666666666666	20.33333333333334	0	0	0	0
trachelipus_main_003939_t1	82	1800	+	1360.0000000000005	358.99999999999983	428.0000000000002	111.99999999999991	1.0	1.0	0	0
trachelipus_main_003942_t1	886	1752	+	659.6666666666663	207.3333333333336	66.66666666666666	23.333333333333332	0	0	0	0
trachelipus_main_003944_t1	302	2053	+	1373.0000000000018	378.9999999999995	0	0	0	0	0	0
trachelipus_main_003945_t1	125	1873	+	1397.6666666666688	351.33333333333275	90.33333333333334	26.666666666666664	0	0	0	0
trachelipus_main_003946_t1	180	1931	+	1381.3333333333362	370.66666666666583	0	0	0	0	0	0
trachelipus_main_003949_t1	59	1807	+	1331.6666666666686	417.3333333333325	13.999999999999998	4.0	0	0	0	0
trachelipus_main_003950_t1	91	1806	+	1366.666666666669	349.33333333333275	124.33333333333339	31.666666666666654	0	0	0	0
trachelipus_main_003951_t1	47	1795	+	1374.0000000000014	374.9999999999993	223.6666666666666	64.33333333333336	0	0	0	0
trachelipus_main_003952_t1	55	1803	+	1352.666666666668	396.3333333333327	189.99999999999991	59.00000000000002	0.0	7.0	0	0
trachelipus_main_003958_t1	359	1954	+	1319.6666666666679	276.333333333334	93.66666666666669	23.333333333333325	0	0	0	0
trachelipus_main_003959_t1	61	1569	+	1189.0000000000002	319.99999999999966	67.66666666666667	16.33333333333333	0	0	0	0
trachelipus_main_003963_t1	81	1826	+	1406.6666666666704	339.3333333333325	73.99999999999999	19.0	0	0	0	0
trachelipus_main_003970_t1	151	1896	+	1343.6666666666677	402.333333333332	0	0	0	0	0	0
trachelipus_main_003980_t1	113	1855	+	1365.333333333335	377.666666666666	1365.333333333335	377.666666666666	0.0	15.0	0.0	15.0
trachelipus_main_003989_t1	19	1758	+	1397.3333333333364	342.6666666666659	271.3333333333332	70.66666666666667	0	0	0	0
trachelipus_main_003992_t1	669	2114	+	1129.3333333333326	316.6666666666668	170.33333333333331	54.666666666666686	0	0	0	0
trachelipus_main_003999_t1	118	1854	+	1391.3333333333362	345.66666666666583	1391.3333333333362	345.66666666666583	0	0	0	0
trachelipus_main_004013_t1	179	1912	+	1327.0000000000002	406.99999999999926	1327.0000000000002	406.99999999999926	0	0	0	0
trachelipus_main_004017_t1	377	2110	+	1362.0000000000018	371.99999999999955	0	0	0	0	0	0
trachelipus_main_004019_t1	710	2386	+	1309.6666666666667	367.3333333333333	169.0	50.00000000000002	0.0	2.0	0.0	2.0
trachelipus_main_004023_t1	376	1824	+	1142.666666666665	306.33333333333354	415.666666666667	112.33333333333323	0	0	0	0
trachelipus_main_004027_t1	52	1782	+	1377.0000000000018	353.9999999999996	378.0000000000001	95.99999999999997	0	0	0	0
trachelipus_main_004031_t1	199	1920	+	1348.6666666666679	373.3333333333328	0	0	0	0	0	0
trachelipus_main_004033_t1	71	1786	+	1330.3333333333346	385.66666666666595	319.00000000000006	88.99999999999996	1.0	0.0	0	0
trachelipus_main_004040_t1	285	2012	+	1320.666666666667	407.33333333333223	102.00000000000001	33.0	0	0	0	0
trachelipus_main_004042_t1	366	1901	+	1148.9999999999993	387.0	190.33333333333331	61.66666666666668	0	0	0	0
trachelipus_main_004044_t1	512	2239	+	1351.6666666666683	376.3333333333326	112.00000000000004	31.99999999999999	0	0	0	0
trachelipus_main_004046_t1	21	1745	+	1396.3333333333358	328.6666666666663	138.00000000000003	29.999999999999993	1.0	1.0	0	0
trachelipus_main_004047_t1	103	1827	+	1337.0000000000007	387.9999999999994	2.6666666666666665	0.3333333333333333	0	0	0	0
trachelipus_main_004052_t1	177	1901	+	1381.6666666666695	343.33333333333263	36.00000000000001	8.999999999999998	0	0	0	0
trachelipus_main_004057_t1	306	1817	+	1165.3333333333326	346.6666666666666	32.333333333333336	9.666666666666668	0	0	0	0
trachelipus_main_004064_t1	426	1721	+	1047.6666666666647	248.33333333333385	13.999999999999998	4.0	0	0	0	0
trachelipus_main_004080_t1	166	1881	+	1366.6666666666683	349.3333333333327	81.66666666666666	23.333333333333332	0	0	0	0
trachelipus_main_004083_t1	187	1866	+	1304.0000000000005	375.9999999999996	86.33333333333334	30.666666666666668	0	0	0	0
trachelipus_main_004085_t1	117	1742	+	1269.9999999999995	355.99999999999994	31.0	7.999999999999999	0	0	0	0
trachelipus_main_004086_t1	395	1954	+	1237.6666666666667	322.33333333333314	2.0	1.0	0	0	0	0
trachelipus_main_004095_t1	61	543	+	376.6666666666667	106.3333333333333	0	0	0	0	0	0
trachelipus_main_004101_t1	115	1824	+	1362.3333333333346	347.66666666666623	271.6666666666666	64.33333333333337	0	0	0	0
trachelipus_main_004121_t1	687	1952	+	968.333333333332	297.6666666666666	68.33333333333333	21.666666666666664	0	0	0	0
trachelipus_main_004132_t1	280	1983	+	1332.000000000002	371.99999999999847	105.33333333333337	26.666666666666657	0	0	0	0
trachelipus_main_004133_t1	44	1747	+	1333.0000000000007	370.99999999999943	616.0000000000001	163.99999999999997	0.0	6.0	0	0
trachelipus_main_004136_t1	135	1835	+	1347.3333333333344	353.6666666666664	109.33333333333331	34.66666666666667	0	0	0	0
trachelipus_main_004137_t1	92	1792	+	1313.3333333333337	387.66666666666583	152.66666666666666	42.333333333333336	0	0	0	0
trachelipus_main_004138_t1	99	1799	+	1326.6666666666674	374.333333333333	325.3333333333334	94.66666666666664	0	0	0	0
trachelipus_main_004143_t1	42	1742	+	1332.6666666666679	368.33333333333263	1289.6666666666677	354.33333333333275	0	0	0	0
trachelipus_main_004146_t1	147	1844	+	1335.0000000000011	362.99999999999983	381.0000000000001	104.99999999999996	0	0	0	0
trachelipus_main_004153_t1	72	1769	+	1376.0000000000023	321.99999999999966	76.66666666666667	19.333333333333332	0	0	0	0
trachelipus_main_004158_t1	100	1761	+	1287.3333333333344	374.6666666666661	789.666666666666	239.33333333333354	0	0	0	0
trachelipus_main_004165_t1	245	1939	+	1351.3333333333344	343.6666666666664	176.66666666666666	51.33333333333334	0	0	0	0
trachelipus_main_004167_t1	68	1762	+	1332.3333333333353	362.6666666666658	0	0	0	0	0	0
trachelipus_main_004168_t1	206	1876	+	1315.3333333333333	355.6666666666665	105.6666666666667	26.33333333333332	0	0	0	0
trachelipus_main_004173_t1	177	1868	+	1299.3333333333344	392.6666666666654	140.00000000000003	36.99999999999999	0	0	0	0
trachelipus_main_004176_t1	72	1763	+	1302.0000000000007	389.99999999999886	138.33333333333337	35.66666666666666	0	0	0	0
trachelipus_main_004178_t1	13	1704	+	1304.333333333333	387.6666666666663	307.3333333333333	94.6666666666666	0	0	0	0
trachelipus_main_004182_t1	223	1437	+	946.9999999999987	268.0000000000002	20.0	4.0	0	0	0	0
trachelipus_main_004193_t1	149	1837	+	1348.0000000000025	340.9999999999994	366.0	90.0	0	0	0	0
trachelipus_main_004196_t1	426	2114	+	1355.6666666666692	333.3333333333327	1122.9999999999993	287.00000000000017	15.0	4.0	15.0	4.0
trachelipus_main_004198_t1	75	1712	+	1283.3333333333335	354.66666666666646	372.0000000000001	101.99999999999997	0	0	0	0
trachelipus_main_004202_t1	186	1871	+	1338.6666666666686	347.3333333333326	792.9999999999991	194.00000000000014	0	0	0	0
trachelipus_main_004203_t1	96	1781	+	1305.3333333333355	380.66666666666555	222.99999999999994	65.00000000000001	0	0	0	0
trachelipus_main_004209_t1	53	1735	+	1326.0000000000018	356.9999999999992	898.6666666666646	247.3333333333339	0	0	0	0
trachelipus_main_004214_t1	125	1807	+	1311.3333333333353	371.66666666666595	235.33333333333331	64.66666666666667	0.0	2.0	0	0
trachelipus_main_004218_t1	72	1634	+	1242.9999999999995	319.99999999999994	21.0	5.999999999999999	0	0	0	0
trachelipus_main_004219_t1	173	1855	+	1329.3333333333335	353.66666666666646	123.00000000000003	33.0	0	0	0	0
trachelipus_main_004225_t1	128	1807	+	1296.0000000000002	383.99999999999966	128.33333333333337	39.66666666666667	0	0	0	0
trachelipus_main_004233_t1	30	1706	+	1310.3333333333346	366.66666666666606	66.66666666666666	20.33333333333333	0	0	0	0
trachelipus_main_004239_t1	157	1833	+	1339.6666666666667	337.3333333333331	387.6666666666671	98.33333333333321	1.0	2.0	0	0
trachelipus_main_004240_t1	460	1674	+	952.9999999999981	262.0000000000005	7.0	1.9999999999999998	0	0	0	0
trachelipus_main_004242_t1	117	1754	+	1296.666666666668	341.3333333333327	78.66666666666667	20.333333333333332	0	0	0	0
trachelipus_main_004247_t1	99	1769	+	1315.6666666666686	355.33333333333223	127.00000000000007	25.999999999999986	0	0	0	0
trachelipus_main_004256_t1	133	1803	+	1315.666666666668	355.33333333333314	248.0	75.99999999999999	0	0	0	0
trachelipus_main_004263_t1	60	1727	+	1299.0	368.99999999999994	66.0	24.0	0.0	1.0	0	0
trachelipus_main_004264_t1	85	1752	+	1325.666666666667	342.33333333333326	15.333333333333332	2.6666666666666665	0	0	0	0
trachelipus_main_004267_t1	425	2092	+	1302.0000000000011	365.9999999999997	244.6666666666666	76.33333333333334	0	0	0	0
trachelipus_main_004271_t1	192	1859	+	1314.666666666668	353.3333333333327	904.3333333333314	241.6666666666672	0	0	0	0
trachelipus_main_004272_t1	87	1754	+	1307.0000000000007	360.99999999999966	1307.0000000000007	360.99999999999966	0	0	0	0
trachelipus_main_004281_t1	109	1774	+	1300.333333333334	364.66666666666595	950.6666666666648	255.33333333333385	0.0	22.0	0	0
trachelipus_main_004287_t1	207	1871	+	1296.6666666666663	368.3333333333332	25.666666666666668	4.333333333333333	0	0	0	0
trachelipus_main_004296_t1	240	1685	+	1133.333333333333	312.66666666666623	0	0	0	0	0	0
trachelipus_main_004303_t1	57	1715	+	1328.0000000000016	330.99999999999966	285.33333333333326	74.66666666666667	0	0	0	0
trachelipus_main_004311_t1	69	1718	+	1271.0	378.9999999999997	266.99999999999994	81.00000000000003	0	0	0	0
trachelipus_main_004312_t1	72	1697	+	1294.6666666666663	331.33333333333337	167.0	43.0	0	0	0	0
trachelipus_main_004320_t1	97	1722	+	1277.0000000000005	348.9999999999998	197.33333333333326	51.6666666666667	0.0	3.0	0	0
trachelipus_main_004321_t1	888	2543	+	1275.666666666667	380.33333333333303	61.999999999999986	22.000000000000004	1.0	0.0	0	0
trachelipus_main_004324_t1	185	1705	+	1200.999999999999	320.0000000000001	81.66666666666667	20.33333333333333	0	0	0	0
trachelipus_main_004325_t1	188	1842	+	1353.0000000000016	300.0000000000002	45.99999999999999	7.999999999999999	0	0	0	0
trachelipus_main_004330_t1	89	1741	+	1291.666666666667	361.3333333333327	384.33333333333337	101.66666666666664	1.0	8.0	0	0
trachelipus_main_004332_t1	168	1820	+	1284.3333333333342	368.66666666666606	7.0	2.0	0	0	0	0
trachelipus_main_004335_t1	34	1683	+	1324.333333333334	325.6666666666666	547.666666666667	133.33333333333326	1.0	0.0	1.0	0.0
trachelipus_main_004336_t1	24	1673	+	1273.333333333333	376.6666666666665	427.00000000000017	127.99999999999994	4.0	3.0	4.0	3.0
trachelipus_main_004338_t1	78	1727	+	1317.3333333333364	332.6666666666657	29.666666666666668	6.333333333333334	0	0	0	0
trachelipus_main_004340_t1	103	1752	+	1307.6666666666667	342.3333333333335	68.0	16.0	0	0	0	0
trachelipus_main_004350_t1	366	1751	+	1087.666666666665	298.33333333333354	0	0	0	0	0	0
trachelipus_main_004352_t1	232	1878	+	1284.3333333333328	362.6666666666668	2.6666666666666665	0.3333333333333333	0	0	0	0
trachelipus_main_004354_t1	106	1752	+	1301.6666666666674	345.3333333333329	103.00000000000001	25.999999999999996	0	0	0	0
trachelipus_main_004355_t1	18	1655	+	1270.6666666666674	367.3333333333326	0	0	0	0	0	0
trachelipus_main_004356_t1	80	1726	+	1331.0000000000018	315.99999999999994	131.66666666666674	33.33333333333331	0	0	0	0
trachelipus_main_004357_t1	60	1601	-	1228.333333333334	313.6666666666665	0	0	0	0	0	0
trachelipus_main_004363_t1	104	1669	+	1236.6666666666658	329.33333333333314	526.0000000000005	139.99999999999983	0.0	1.0	0	0
trachelipus_main_004364_t1	186	1829	+	1330.3333333333328	313.66666666666674	20.333333333333332	6.666666666666666	0	0	0	0
trachelipus_main_004365_t1	151	1794	+	1292.3333333333346	351.66666666666623	87.0	27.0	0	0	0	0
trachelipus_main_004367_t1	464	1855	+	1077.3333333333321	314.6666666666667	284.33333333333326	78.66666666666667	0	0	0	0
trachelipus_main_004368_t1	175	1818	+	1283.000000000001	360.9999999999993	731.6666666666661	210.3333333333336	0.0	6.0	0	0
trachelipus_main_004372_t1	144	1787	+	1320.6666666666686	323.3333333333329	237.99999999999983	50.00000000000003	3.0	1.0	3.0	1.0
trachelipus_main_004375_t1	130	1728	+	1236.6666666666674	362.3333333333323	342.6666666666668	98.33333333333329	0	0	0	0
trachelipus_main_004377_t1	209	1843	+	1251.6666666666667	383.3333333333326	1012.6666666666649	316.33333333333354	0	0	0	0
trachelipus_main_004379_t1	145	1785	+	1281.3333333333342	359.6666666666661	228.99999999999991	68.00000000000001	0	0	0	0
trachelipus_main_004382_t1	68	1705	+	1282.3333333333346	355.6666666666664	300.3333333333334	77.66666666666664	0	0	0	0
trachelipus_main_004385_t1	37	1674	+	1287.3333333333342	350.6666666666664	186.99999999999994	47.00000000000002	0	0	0	0
trachelipus_main_004392_t1	158	1567	+	1126.333333333331	283.6666666666673	0	0	0	0	0	0
trachelipus_main_004393_t1	212	1846	+	1276.3333333333342	358.666666666666	82.0	19.999999999999996	0	0	0	0
trachelipus_main_004402_t1	40	1671	+	1282.3333333333335	349.6666666666663	74.99999999999999	24.0	0	0	0	0
trachelipus_main_004413_t1	144	1775	+	1268.666666666667	363.3333333333332	515.666666666667	135.33333333333331	0.0	2.0	0	0
trachelipus_main_004417_t1	47	1678	+	1294.666666666666	337.33333333333354	124.00000000000001	38.00000000000001	0.0	2.0	0.0	2.0
trachelipus_main_004418_t1	297	1925	+	1287.3333333333337	341.66666666666646	335.00000000000006	87.99999999999997	0	0	0	0
trachelipus_main_004426_t1	95	1717	+	1272.3333333333344	350.666666666666	573.6666666666671	155.33333333333326	0	0	0	0
trachelipus_main_004428_t1	137	1765	+	1252.6666666666683	376.333333333333	385.6666666666669	112.33333333333324	4.0	4.0	0	0
trachelipus_main_004431_t1	1422	3050	+	1351.000000000002	278.00000000000057	0	0	0	0	0	0
trachelipus_main_004445_t1	243	1868	+	1267.666666666669	358.3333333333326	73.3333333333333	16.66666666666667	0	0	0	0
trachelipus_main_004446_t1	214	1839	+	1279.333333333334	346.6666666666663	0	0	0	0	0	0
trachelipus_main_004448_t1	42	1664	+	1289.000000000001	333.99999999999955	205.0	56.0	0	0	0	0
trachelipus_main_004456_t1	161	1783	+	1297.3333333333337	325.6666666666664	695.9999999999993	165.00000000000009	0	0	0	0
trachelipus_main_004463_t1	130	1750	+	1278.0	341.9999999999999	1278.0	341.9999999999999	5.0	19.0	0	0
trachelipus_main_004464_t1	190	1734	+	1187.666666666666	357.33333333333275	89.00000000000001	24.999999999999996	0	0	0	0
trachelipus_main_004471_t1	39	1481	+	1151.6666666666663	288.3333333333333	0	0	0	0	0	0
trachelipus_main_004474_t1	167	1783	+	1291.6666666666674	325.333333333333	264.6666666666666	62.333333333333364	0	0	0	0
trachelipus_main_004477_t1	258	1874	+	1263.333333333333	353.66666666666634	231.66666666666666	68.33333333333333	0	0	0	0
trachelipus_main_004484_t1	31	1644	+	1269.0000000000011	344.9999999999992	146.33333333333331	42.66666666666666	0	0	0	0
trachelipus_main_004485_t1	177	1790	+	1276.333333333334	337.66666666666646	263.99999999999994	72.0	0	0	0	0
trachelipus_main_004486_t1	375	1625	+	966.6666666666652	284.3333333333331	160.33333333333334	64.66666666666667	0	0	0	0
trachelipus_main_004487_t1	282	1895	+	1259.0000000000016	354.99999999999915	37.0	11.0	0.0	1.0	0.0	1.0
trachelipus_main_004490_t1	8	1621	+	1286.3333333333344	327.66666666666634	112.00000000000003	31.999999999999996	1.0	3.0	0	0
trachelipus_main_004496_t1	10	1620	+	1252.6666666666663	358.3333333333331	0	0	0	0	0	0
trachelipus_main_004498_t1	105	1649	+	1191.000000000001	353.9999999999995	13.333333333333334	4.666666666666666	0	0	0	0
trachelipus_main_004500_t1	144	1670	+	1206.333333333333	320.6666666666665	1158.6666666666654	305.3333333333335	0	0	0	0
trachelipus_main_004501_t1	52	1662	+	1249.6666666666667	361.3333333333331	568.0000000000001	164.00000000000014	0	0	0	0
trachelipus_main_004504_t1	139	1749	+	1258.3333333333342	352.6666666666667	1258.3333333333342	352.6666666666667	0	0	0	0
trachelipus_main_004506_t1	130	1740	+	1244.3333333333342	366.6666666666657	242.33333333333323	72.66666666666667	0	0	0	0
trachelipus_main_004509_t1	24	1633	+	1276.0000000000011	331.99999999999943	640.6666666666664	169.33333333333337	0.0	6.0	0	0
trachelipus_main_004511_t1	1202	1330	-	97.66666666666667	31.333333333333336	0	0	0	0	0	0
trachelipus_main_004518_t1	25	1632	+	1275.3333333333335	332.6666666666667	11.333333333333334	3.6666666666666665	0	0	0	0
trachelipus_main_004521_t1	63	1616	+	1216.666666666667	337.3333333333332	0	0	0	0	0	0
trachelipus_main_004522_t1	43	1605	+	1236.3333333333342	326.6666666666663	0	0	0	0	0	0
trachelipus_main_004523_t1	70	1677	+	1291.3333333333333	316.6666666666668	111.33333333333336	26.66666666666666	0	0	0	0
trachelipus_main_004526_t1	839	2446	+	1267.6666666666679	340.33333333333303	308.0	88.0	0	0	0	0
trachelipus_main_004527_t1	10	1191	+	938.6666666666647	243.333333333334	15.666666666666666	5.333333333333333	0	0	0	0
trachelipus_main_004533_t1	42	1250	+	940.6666666666649	268.33333333333366	184.66666666666663	49.33333333333335	0	0	0	0
trachelipus_main_004534_t1	88	1692	+	1259.3333333333317	345.66666666666674	24.0	9.0	0	0	0	0
trachelipus_main_004538_t1	124	1728	+	1249.333333333333	355.66666666666634	409.6666666666668	121.33333333333326	0	0	0	0
trachelipus_main_004541_t1	216	1820	+	1218.000000000001	386.9999999999994	778.6666666666654	244.33333333333374	0.0	1.0	0.0	1.0
trachelipus_main_004543_t1	200	1804	+	1226.0000000000011	378.9999999999992	264.6666666666666	77.3333333333333	1.0	2.0	1.0	2.0
trachelipus_main_004544_t1	208	1812	+	1209.999999999999	394.99999999999983	0	0	0	0	0	0
trachelipus_main_004553_t1	54	1655	+	1266.999999999999	335.0	123.6666666666667	32.33333333333332	0	0	0	0
trachelipus_main_004558_t1	186	1757	+	1246.0000000000023	325.99999999999903	138.66666666666663	29.333333333333332	0	0	0	0
trachelipus_main_004561_t1	49	1650	+	1279.666666666667	322.3333333333333	321.6666666666667	80.33333333333333	0	0	0	0
trachelipus_main_004567_t1	138	1739	+	1290.3333333333346	311.6666666666664	270.66666666666646	65.33333333333339	0	0	0	0
trachelipus_main_004570_t1	98	1672	+	1236.0000000000007	338.99999999999966	130.33333333333337	37.66666666666665	0.0	1.0	0	0
trachelipus_main_004578_t1	187	1785	+	1261.000000000001	337.99999999999983	0	0	0	0	0	0
trachelipus_main_004591_t1	174	1712	+	1203.6666666666658	335.33333333333326	167.66666666666663	45.333333333333336	0	0	0	0
trachelipus_main_004594_t1	117	1631	+	1201.9999999999993	312.9999999999999	129.33333333333337	32.66666666666666	0	0	0	0
trachelipus_main_004595_t1	217	1812	+	1258.9999999999998	336.99999999999955	147.3333333333334	38.66666666666665	3.0	0.0	0	0
trachelipus_main_004608_t1	65	1657	+	1238.3333333333337	354.6666666666661	513.6666666666673	137.33333333333317	0	0	0	0
trachelipus_main_004615_t1	27	1616	+	1235.0000000000011	354.9999999999996	69.0	17.999999999999996	0	0	0	0
trachelipus_main_004624_t1	109	1698	+	1243.6666666666658	346.3333333333334	740.6666666666664	204.3333333333334	0.0	2.0	0	0
trachelipus_main_004635_t1	91	1677	+	1221.333333333333	365.66666666666623	708.9999999999999	218.00000000000017	0	0	0	0
trachelipus_main_004640_t1	290	1840	+	1226.6666666666677	324.3333333333331	109.66666666666671	28.333333333333314	1.0	0.0	1.0	0.0
trachelipus_main_004647_t1	53	1636	+	1241.3333333333333	342.6666666666664	415.66666666666686	115.33333333333327	0	0	0	0
trachelipus_main_004649_t1	91	1674	+	1242.9999999999995	340.99999999999994	36.666666666666664	14.333333333333332	0	0	0	0
trachelipus_main_004651_t1	1681	2505	-	648.9999999999995	176.00000000000017	99.00000000000004	15.00000000000001	0.0	3.0	0	0
trachelipus_main_004655_t1	161	1744	+	1238.0000000000007	345.9999999999995	335.3333333333335	87.66666666666663	0	0	0	0
trachelipus_main_004665_t1	131	1711	+	1263.3333333333323	317.6666666666669	200.66666666666663	51.333333333333336	0	0	0	0
trachelipus_main_004667_t1	330	1766	+	1131.6666666666658	305.3333333333335	365.00000000000017	105.99999999999993	0	0	0	0
trachelipus_main_004670_t1	703	2283	+	1237.666666666666	343.33333333333314	1162.9999999999989	318.99999999999994	0	0	0	0
trachelipus_main_004683_t1	148	1725	+	1226.0000000000002	351.9999999999999	62.66666666666667	21.333333333333332	0	0	0	0
trachelipus_main_004688_t1	319	1896	+	1234.6666666666672	343.33333333333275	540.6666666666671	155.3333333333334	0	0	0	0
trachelipus_main_004692_t1	91	1656	+	1253.3333333333346	312.6666666666665	59.66666666666666	18.33333333333334	0	0	0	0
trachelipus_main_004694_t1	91	1665	+	1270.333333333334	304.6666666666666	1265.6666666666672	303.33333333333326	8.0	11.0	0	0
trachelipus_main_004697_t1	61	1623	+	1233.6666666666663	329.33333333333314	133.99999999999997	36.99999999999999	0	0	0	0
trachelipus_main_004700_t1	261	1634	+	1083.3333333333323	290.6666666666667	1034.3333333333314	276.6666666666668	13.0	17.0	13.0	17.0
trachelipus_main_004705_t1	259	1797	+	1210.3333333333326	328.66666666666663	0	0	0	0	0	0
trachelipus_main_004709_t1	107	1678	+	1228.9999999999998	342.9999999999996	1228.9999999999998	342.9999999999996	0.0	2.0	0.0	2.0
trachelipus_main_004712_t1	76	1647	+	1218.3333333333348	353.66666666666595	600.6666666666664	176.33333333333354	0	0	0	0
trachelipus_main_004713_t1	299	1531	+	998.999999999998	234.0000000000005	75.0	15.000000000000002	0	0	0	0
trachelipus_main_004716_t1	192	1733	+	1218.333333333333	323.6666666666665	159.33333333333334	44.66666666666666	0	0	0	0
trachelipus_main_004717_t1	173	1744	+	1239.6666666666667	332.3333333333331	0	0	0	0	0	0
trachelipus_main_004720_t1	75	1601	+	1214.0000000000005	312.99999999999983	134.6666666666667	33.33333333333332	0	0	0	0
trachelipus_main_004725_t1	7	1575	+	1218.6666666666663	350.33333333333326	1213.333333333333	349.66666666666663	1.0	14.0	1.0	14.0
trachelipus_main_004728_t1	93	1661	+	1225.6666666666667	343.3333333333331	127.66666666666671	34.33333333333333	0.0	2.0	0	0
trachelipus_main_004735_t1	60	1625	+	1233.6666666666667	332.3333333333332	415.6666666666671	115.33333333333326	0.0	1.0	0.0	1.0
trachelipus_main_004736_t1	115	1674	+	1199.6666666666658	360.33333333333286	2.6666666666666665	0.3333333333333333	0	0	0	0
trachelipus_main_004738_t1	238	1803	+	1213.333333333333	352.66666666666623	360.3333333333335	101.6666666666666	0	0	0	0
trachelipus_main_004739_t1	379	1575	+	956.666666666665	240.33333333333377	0	0	0	0	0	0
trachelipus_main_004744_t1	77	1531	+	1168.6666666666667	286.3333333333333	120.00000000000001	26.999999999999996	0	0	0	0
trachelipus_main_004750_t1	223	1785	+	1228.6666666666656	334.3333333333334	0	0	0	0	0	0
trachelipus_main_004752_t1	112	1659	+	1196.6666666666658	351.3333333333328	361.6666666666667	100.33333333333333	0	0	0	0
trachelipus_main_004754_t1	73	1635	+	1246.3333333333344	316.66666666666623	62.66666666666666	21.33333333333333	0	0	0	0
trachelipus_main_004756_t1	176	1738	+	1228.333333333333	334.6666666666665	79.66666666666666	22.333333333333336	0	0	0	0
trachelipus_main_004757_t1	348	1715	+	1057.6666666666645	310.33333333333337	526.3333333333338	151.66666666666663	0	0	0	0
trachelipus_main_004758_t1	192	1754	+	1221.6666666666665	341.3333333333328	2.0	1.0	0	0	0	0
trachelipus_main_004760_t1	248	598	+	266.6666666666666	84.33333333333324	0	0	0	0	0	0
trachelipus_main_004767_t1	57	1616	+	1269.0	291.0000000000003	1266.0	291.0000000000003	7.0	6.0	7.0	6.0
trachelipus_main_004774_t1	94	1653	+	1254.0000000000007	305.9999999999997	0	0	0	0	0	0
trachelipus_main_004775_t1	40	1599	+	1237.6666666666667	322.33333333333326	1237.6666666666667	322.33333333333326	0	0	0	0
trachelipus_main_004776_t1	59	1615	+	1155.666666666666	401.33333333333314	671.0	241.00000000000023	0.0	7.0	0	0
trachelipus_main_004780_t1	119	1675	+	1208.6666666666663	348.333333333333	148.66666666666666	40.333333333333336	0.0	1.0	0	0
trachelipus_main_004783_t1	51	1607	+	1183.0000000000002	373.99999999999966	672.6666666666664	212.33333333333357	0	0	0	0
trachelipus_main_004785_t1	121	1644	+	1166.000000000001	357.9999999999992	613.3333333333333	172.6666666666668	0	0	0	0
trachelipus_main_004791_t1	65	1618	+	1243.3333333333333	310.6666666666667	318.66666666666674	80.3333333333333	0	0	0	0
trachelipus_main_004795_t1	128	1681	+	1267.0000000000007	287.0000000000003	576.6666666666666	134.3333333333332	0.0	1.0	0	0
trachelipus_main_004799_t1	173	1726	+	1235.9999999999993	318.00000000000017	81.0	23.999999999999996	0	0	0	0
trachelipus_main_004800_t1	66	1619	+	1239.3333333333346	314.66666666666634	936.999999999998	245.0000000000005	0	0	0	0
trachelipus_main_004811_t1	25	1575	+	1254.666666666667	296.3333333333334	221.66666666666669	54.333333333333336	0.0	1.0	0	0
trachelipus_main_004814_t1	82	1629	+	1210.9999999999998	336.99999999999994	0	0	0	0	0	0
trachelipus_main_004815_t1	76	1626	+	1220.333333333333	330.6666666666663	155.6666666666667	39.33333333333332	0	0	0	0
trachelipus_main_004825_t1	398	1513	+	885.3333333333321	230.66666666666697	0	0	0	0	0	0
trachelipus_main_004853_t1	71	1615	+	1236.9999999999989	308.00000000000034	0	0	0	0	0	0
trachelipus_main_004856_t1	52	1596	+	1196.3333333333337	348.6666666666665	0	0	0	0	0	0
trachelipus_main_004867_t1	235	1776	+	1195.0000000000005	346.99999999999943	229.66666666666663	70.33333333333337	0	0	0	0
trachelipus_main_004868_t1	105	1646	+	1208.333333333334	333.6666666666664	72.66666666666667	23.33333333333333	0	0	0	0
trachelipus_main_004882_t1	116	1654	+	1200.6666666666667	338.33333333333314	91.00000000000001	22.999999999999993	0	0	0	0
trachelipus_main_004883_t1	164	1702	+	1150.0000000000002	388.99999999999994	591.3333333333333	224.66666666666666	0	0	0	0
trachelipus_main_004886_t1	216	1730	+	1186.3333333333321	328.6666666666664	714.3333333333327	197.66666666666697	0	0	0	0
trachelipus_main_004890_t1	25	1560	+	1226.9999999999995	309.00000000000006	4.666666666666666	1.3333333333333333	0	0	0	0
trachelipus_main_004892_t1	90	1604	+	1186.6666666666674	328.3333333333329	791.6666666666655	219.3333333333337	0	0	0	0
trachelipus_main_004894_t1	63	1598	+	1221.3333333333333	314.66666666666663	199.9999999999999	58.000000000000036	2.0	2.0	0	0
trachelipus_main_004895_t1	39	1574	+	1200.9999999999993	334.99999999999966	187.99999999999997	49.00000000000002	0	0	0	0
trachelipus_main_004898_t1	75	1610	+	1269.6666666666674	266.3333333333344	65.66666666666666	15.333333333333337	2.0	2.0	0	0
trachelipus_main_004902_t1	103	1638	+	1231.0000000000005	304.9999999999999	70.0	20.0	0	0	0	0
trachelipus_main_004911_t1	252	1772	+	1185.6666666666672	335.3333333333326	0	0	0	0	0	0
trachelipus_main_004912_t1	280	1812	+	1231.3333333333333	301.6666666666668	40.666666666666664	7.333333333333332	0	0	0	0
trachelipus_main_004928_t1	202	1677	+	1149.9999999999989	325.99999999999983	133.00000000000003	34.99999999999999	0	0	0	0
trachelipus_main_004929_t1	174	1703	+	1198.9999999999995	330.9999999999997	972.9999999999982	272.00000000000034	1.0	20.0	1.0	20.0
trachelipus_main_004933_t1	243	1769	+	1203.9999999999995	323.0	180.3333333333333	47.66666666666668	0	0	0	0
trachelipus_main_004937_t1	51	1577	+	1191.333333333333	335.6666666666664	706.6666666666664	199.33333333333348	0	0	0	0
trachelipus_main_004946_t1	11	1537	+	1205.9999999999998	320.99999999999966	988.9999999999978	259.0000000000005	2.0	4.0	2.0	4.0
trachelipus_main_004953_t1	59	1582	+	1214.6666666666677	309.33333333333286	752.9999999999989	192.00000000000034	3.0	8.0	0	0
trachelipus_main_004955_t1	111	1634	+	1162.3333333333323	361.66666666666595	596.6666666666665	198.3333333333335	0	0	0	0
trachelipus_main_004957_t1	604	2127	+	1187.6666666666665	336.33333333333303	580.0000000000003	157.99999999999991	0	0	0	0
trachelipus_main_004967_t1	563	2035	+	1182.6666666666665	290.33333333333354	297.99999999999983	71.00000000000007	0	0	0	0
trachelipus_main_004968_t1	572	2095	+	1202.3333333333335	321.6666666666662	185.66666666666663	45.33333333333334	0	0	0	0
trachelipus_main_004974_t1	89	1609	+	1170.6666666666658	350.3333333333329	655.6666666666671	193.33333333333348	0.0	2.0	0.0	2.0
trachelipus_main_004976_t1	76	1596	+	1228.6666666666667	292.33333333333377	0	0	0	0	0	0
trachelipus_main_004981_t1	481	2001	+	1185.9999999999998	334.9999999999995	255.66666666666657	71.33333333333336	0	0	0	0
trachelipus_main_004988_t1	123	1550	+	1113.666666666666	314.33333333333337	183.3333333333333	53.666666666666686	0	0	0	0
trachelipus_main_004989_t1	58	1575	+	1212.3333333333326	305.66666666666686	336.0000000000001	80.99999999999997	0	0	0	0
trachelipus_main_005000_t1	117	1631	+	1185.6666666666663	329.33333333333286	100.00000000000003	28.999999999999993	0	0	0	0
trachelipus_main_005011_t1	83	1597	+	1166.333333333333	348.66666666666634	9.666666666666666	2.333333333333333	0	0	0	0
trachelipus_main_005015_t1	493	2007	+	1174.3333333333328	340.66666666666634	306.0	92.99999999999996	0	0	0	0
trachelipus_main_005018_t1	149	1558	+	1076.6666666666663	333.33333333333286	0	0	0	0	0	0
trachelipus_main_005020_t1	25	1536	+	1213.6666666666665	298.33333333333337	240.33333333333323	56.666666666666686	4.0	3.0	0	0
trachelipus_main_005026_t1	166	1677	+	1169.333333333332	342.6666666666666	210.6666666666666	53.33333333333335	0	0	0	0
trachelipus_main_005027_t1	149	1660	+	1187.3333333333337	324.66666666666623	37.0	10.999999999999998	0	0	0	0
trachelipus_main_005029_t1	160	1671	+	1178.9999999999993	332.9999999999999	25.666666666666664	7.333333333333333	0	0	0	0
trachelipus_main_005031_t1	290	1801	+	1178.9999999999984	333.0000000000004	110.6666666666667	27.333333333333325	0	0	0	0
trachelipus_main_005032_t1	124	1575	+	1126.666666666666	325.33333333333337	78.66666666666667	20.333333333333332	0	0	0	0
trachelipus_main_005033_t1	57	1523	+	1164.9999999999989	302.0000000000001	0	0	0	0	0	0
trachelipus_main_005037_t1	79	1587	+	1197.0000000000005	311.99999999999966	946.9999999999983	241.00000000000043	0	0	0	0
trachelipus_main_005043_t1	96	1604	+	1191.9999999999993	317.0	10.333333333333332	1.6666666666666665	0	0	0	0
trachelipus_main_005045_t1	110	1597	+	1162.9999999999984	325.0000000000001	117.00000000000004	32.999999999999986	0.0	1.0	0	0
trachelipus_main_005053_t1	78	1583	+	1180.0000000000005	325.9999999999998	64.66666666666667	22.333333333333332	0	0	0	0
trachelipus_main_005057_t1	135	1634	+	1182.3333333333326	317.6666666666668	2.0	1.0	0	0	0	0
trachelipus_main_005059_t1	540	2045	+	1173.9999999999998	331.9999999999999	70.0	20.000000000000004	0	0	0	0
trachelipus_main_005069_t1	83	1585	+	1174.999999999998	327.99999999999994	108.33333333333334	32.66666666666666	0	0	0	0
trachelipus_main_005070_t1	201	1703	+	1162.6666666666658	340.33333333333326	174.33333333333334	53.66666666666667	0	0	0	0
trachelipus_main_005071_t1	154	1656	+	1200.6666666666667	302.33333333333326	1197.6666666666667	302.33333333333326	1.0	1.0	1.0	1.0
trachelipus_main_005082_t1	84	1583	+	1199.6666666666663	300.33333333333326	936.6666666666647	224.3333333333338	0	0	0	0
trachelipus_main_005083_t1	254	1753	+	1189.6666666666663	310.3333333333332	120.00000000000001	29.999999999999996	0	0	0	0
trachelipus_main_005084_t1	82	1581	+	1184.6666666666665	315.33333333333326	142.33333333333334	40.666666666666686	0	0	0	0
trachelipus_main_005085_t1	620	2120	+	1171.9999999999998	328.0	0	0	0	0	0	0
trachelipus_main_005086_t1	155	1654	+	1160.3333333333333	339.6666666666663	58.33333333333332	16.66666666666667	0	0	0	0
trachelipus_main_005092_t1	36	1532	+	1196.3333333333328	300.6666666666669	150.0	39.0	1.0	2.0	0	0
trachelipus_main_005093_t1	49	1545	+	1186.0000000000005	310.99999999999983	77.66666666666666	15.333333333333336	0	0	0	0
trachelipus_main_005094_t1	62	1558	+	1177.6666666666647	319.3333333333337	264.6666666666667	71.33333333333334	1.0	2.0	0	0
trachelipus_main_005095_t1	84	1580	+	1188.999999999999	308.00000000000006	132.00000000000003	36.0	0	0	0	0
trachelipus_main_005097_t1	63	1559	+	1179.3333333333333	317.6666666666663	1179.3333333333333	317.6666666666663	7.0	18.0	7.0	18.0
trachelipus_main_005101_t1	162	1658	+	1201.0000000000005	295.9999999999999	115.66666666666669	25.333333333333332	0	0	0	0
trachelipus_main_005102_t1	31	1500	+	1158.3333333333323	311.6666666666667	166.66666666666663	43.333333333333336	0	0	0	0
trachelipus_main_005103_t1	163	1659	+	1172.9999999999995	323.9999999999995	90.33333333333334	26.666666666666664	0.0	2.0	0.0	2.0
trachelipus_main_005104_t1	121	1617	+	1180.0000000000005	316.9999999999994	0	0	0	0	0	0
trachelipus_main_005110_t1	64	1557	+	1194.3333333333321	299.66666666666697	550.6666666666671	145.33333333333326	0	0	0	0
trachelipus_main_005115_t1	38	1531	+	1163.0	330.99999999999955	323.0	96.99999999999993	0.0	1.0	0	0
trachelipus_main_005116_t1	63	1556	+	1153.3333333333335	340.6666666666664	292.0000000000001	85.99999999999991	0.0	2.0	0	0
trachelipus_main_005118_t1	204	1655	+	1135.3333333333323	316.6666666666668	379.0000000000001	103.9999999999999	0	0	0	0
trachelipus_main_005125_t1	144	1625	+	1146.3333333333328	335.6666666666663	65.33333333333333	18.666666666666668	0	0	0	0
trachelipus_main_005133_t1	175	1521	+	1062.3333333333312	284.666666666667	847.9999999999991	229.00000000000028	1.0	0.0	1.0	0.0
trachelipus_main_005138_t1	307	1773	+	1156.3333333333323	310.6666666666669	128.0	40.00000000000001	0	0	0	0
trachelipus_main_005140_t1	215	1705	+	1184.333333333333	306.6666666666667	331.6666666666668	82.33333333333327	0	0	0	0
trachelipus_main_005143_t1	85	1575	+	1158.9999999999986	332.0	422.66666666666697	111.33333333333324	0.0	6.0	0.0	6.0
trachelipus_main_005148_t1	63	1298	+	952.666666666666	283.33333333333354	952.666666666666	283.33333333333354	0	0	0	0
trachelipus_main_005159_t1	68	1555	+	1154.3333333333353	333.666666666666	302.6666666666667	93.33333333333329	0	0	0	0
trachelipus_main_005171_t1	192	1670	+	1157.3333333333328	321.66666666666663	11.333333333333332	3.666666666666667	0	0	0	0
trachelipus_main_005178_t1	82	1551	+	1139.3333333333326	330.66666666666606	0	0	0	0	0	0
trachelipus_main_005179_t1	6	1490	+	1215.999999999999	269.0000000000009	212.66666666666657	45.33333333333334	2.6666666666666665	1.3333333333333333	0	0
trachelipus_main_005180_t1	235	1566	+	1040.9999999999982	291.0000000000001	426.666666666667	122.33333333333323	0	0	0	0
trachelipus_main_005190_t1	79	1560	+	1158.3333333333323	323.6666666666666	274.99999999999994	70.00000000000003	0	0	0	0
trachelipus_main_005191_t1	116	1597	+	1212.6666666666636	269.3333333333341	110.33333333333334	27.666666666666657	0	0	0	0
trachelipus_main_005195_t1	453	1934	+	1173.999999999999	290.00000000000017	622.3333333333333	148.66666666666663	0	0	0	0
trachelipus_main_005202_t1	230	1708	+	1170.6666666666674	308.3333333333328	569.6666666666665	156.33333333333346	0	0	0	0
trachelipus_main_005204_t1	234	1712	+	1152.9999999999998	326.0000000000003	142.0	34.99999999999999	0	0	0	0
trachelipus_main_005209_t1	105	1583	+	1149.666666666666	329.33333333333314	328.3333333333333	94.66666666666664	0.0	1.0	0	0
trachelipus_main_005211_t1	13	1485	+	1133.3333333333342	339.6666666666663	63.333333333333336	20.66666666666667	0	0	0	0
trachelipus_main_005212_t1	124	1602	+	1162.999999999999	315.99999999999994	54.666666666666664	17.33333333333333	0	0	0	0
trachelipus_main_005216_t1	197	1675	+	1167.9999999999998	310.9999999999998	79.00000000000001	16.999999999999996	0	0	0	0
trachelipus_main_005218_t1	20	1498	+	1200.3333333333328	278.66666666666686	0	0	0	0	0	0
trachelipus_main_005222_t1	27	1502	+	1170.3333333333321	305.6666666666669	97.66666666666666	28.333333333333332	0	0	0	0
trachelipus_main_005226_t1	460	1746	+	994.9999999999968	292.00000000000034	0	0	0	0	0	0
trachelipus_main_005230_t1	126	1601	+	1150.9999999999982	324.99999999999994	0	0	0	0	0	0
trachelipus_main_005236_t1	5	1477	+	1185.6666666666679	287.33333333333303	489.33333333333394	122.66666666666649	1.0	2.0	0	0
trachelipus_main_005254_t1	369	1838	+	1149.3333333333328	320.66666666666663	166.33333333333334	46.66666666666667	0	0	0	0
trachelipus_main_005255_t1	25	1494	+	1157.9999999999989	312.0000000000001	1149.9999999999986	311.0000000000001	0	0	0	0
trachelipus_main_005260_t1	99	1568	+	1149.0	320.99999999999983	0	0	0	0	0	0
trachelipus_main_005272_t1	93	1547	+	1198.3333333333335	256.6666666666675	1177.6666666666663	253.33333333333417	0.0	2.0	0.0	2.0
trachelipus_main_005276_t1	40	1506	+	1154.9999999999998	311.99999999999983	102.33333333333334	29.666666666666664	0	0	0	0
trachelipus_main_005285_t1	162	1490	+	1055.6666666666642	273.3333333333339	239.9999999999999	66.00000000000001	0	0	0	0
trachelipus_main_005309_t1	188	1585	+	1101.6666666666654	296.3333333333334	247.99999999999991	64.00000000000003	0	0	0	0
trachelipus_main_005344_t1	90	1541	+	1158.9999999999995	293.0	542.3333333333335	135.66666666666663	0	0	0	0
trachelipus_main_005356_t1	76	1524	+	1108.0	341.00000000000006	1036.6666666666658	325.33333333333337	0.0	1.0	0	0
trachelipus_main_005357_t1	103	1551	+	1158.6666666666654	290.33333333333377	872.3333333333314	210.66666666666703	0.0	9.0	0	0
trachelipus_main_005361_t1	331	1779	+	1144.6666666666656	304.3333333333335	814.999999999999	214.00000000000023	0	0	0	0
trachelipus_main_005364_t1	62	1393	+	1050.9999999999973	281.00000000000045	73.33333333333333	22.66666666666666	0	0	0	0
trachelipus_main_005367_t1	69	1514	+	1155.3333333333321	290.66666666666697	144.66666666666669	38.33333333333333	0	0	0	0
trachelipus_main_005374_t1	167	1612	+	1066.6666666666647	379.3333333333329	70.99999999999997	25.0	0	0	0	0
trachelipus_main_005375_t1	140	1585	+	1152.6666666666656	293.3333333333336	922.9999999999986	238.0000000000003	0.0	3.0	0	0
trachelipus_main_005380_t1	29	1474	+	1141.9999999999986	304.0000000000002	797.9999999999991	210.00000000000028	0	0	0	0
trachelipus_main_005391_t1	41	1483	+	1130.666666666666	312.3333333333331	138.0	36.00000000000001	0	0	0	0
trachelipus_main_005396_t1	20	1462	+	1150.6666666666642	292.33333333333394	119.33333333333337	24.666666666666657	0	0	0	0
trachelipus_main_005407_t1	228	1667	+	1108.6666666666658	331.3333333333331	171.33333333333337	56.66666666666666	0	0	0	0
trachelipus_main_005410_t1	519	1958	+	1140.6666666666647	299.33333333333337	344.6666666666667	84.33333333333334	0	0	0	0
trachelipus_main_005411_t1	36	1472	+	1120.9999999999995	315.9999999999999	318.33333333333354	92.66666666666663	0	0	0	0
trachelipus_main_005416_t1	436	813	+	287.99999999999994	89.99999999999997	158.99999999999997	51.000000000000014	0	0	0	0
trachelipus_main_005420_t1	183	1616	+	1119.6666666666652	314.3333333333333	164.33333333333326	42.66666666666669	0	0	0	0
trachelipus_main_005422_t1	249	1676	+	1116.3333333333328	311.66666666666674	114.00000000000001	29.999999999999996	1.0	0.0	0	0
trachelipus_main_005423_t1	1065	2441	+	1071.6666666666645	305.33333333333314	0	0	0	0	0	0
trachelipus_main_005432_t1	231	1544	+	1039.333333333332	274.6666666666668	11.333333333333332	3.6666666666666665	0	0	0	0
trachelipus_main_005437_t1	362	1795	+	1106.3333333333317	327.6666666666667	514.0000000000005	155.0	0	0	0	0
trachelipus_main_005446_t1	232	879	+	528.3333333333343	119.66666666666647	104.33333333333336	27.666666666666654	6.0	1.0	6.0	1.0
trachelipus_main_005449_t1	106	1536	+	1124.6666666666663	306.3333333333333	423.0000000000004	119.99999999999986	0	0	0	0
trachelipus_main_005451_t1	132	1562	+	1129.3333333333323	301.6666666666667	4.0	2.0	0	0	0	0
trachelipus_main_005457_t1	684	1955	+	975.9999999999989	296.00000000000017	867.9999999999993	260.0000000000003	0	0	0	0
trachelipus_main_005459_t1	233	1663	+	1119.999999999998	311.00000000000045	2.3333333333333335	0.6666666666666666	0	0	0	0
trachelipus_main_005460_t1	85	1512	+	1108.999999999999	318.99999999999994	0	0	0	0	0	0
trachelipus_main_005462_t1	134	1564	+	1100.6666666666658	330.33333333333326	75.66666666666667	23.33333333333333	0	0	0	0
trachelipus_main_005467_t1	644	1972	+	1059.6666666666656	269.3333333333334	142.0	37.99999999999999	0	0	0	0
trachelipus_main_005479_t1	85	1512	+	1098.3333333333328	329.66666666666646	71.99999999999999	24.000000000000004	0	0	0	0
trachelipus_main_005480_t1	18	1445	+	1129.9999999999986	298.00000000000006	112.6666666666667	28.333333333333325	0	0	0	0
trachelipus_main_005490_t1	64	1488	+	1099.666666666665	325.3333333333332	1099.666666666665	325.3333333333332	0	0	0	0
trachelipus_main_005492_t1	229	1653	+	1125.6666666666654	299.3333333333333	0	0	0	0	0	0
trachelipus_main_005494_t1	702	2075	+	1093.9999999999984	280.00000000000045	260.66666666666646	72.33333333333336	0	0	0	0
trachelipus_main_005495_t1	165	1589	+	1103.3333333333314	321.6666666666669	1103.3333333333314	321.6666666666669	0	0	0	0
trachelipus_main_005496_t1	157	1581	+	1135.6666666666656	289.3333333333336	648.6666666666662	170.33333333333363	0	0	0	0
trachelipus_main_005497_t1	480	1904	+	1103.3333333333326	321.66666666666663	1090.6666666666656	319.33333333333337	7.0	15.0	7.0	15.0
trachelipus_main_005504_t1	43	1464	+	1061.6666666666652	360.33333333333366	380.6666666666668	117.33333333333326	0	0	0	0
trachelipus_main_005508_t1	103	1524	+	1116.3333333333323	305.6666666666664	179.66666666666669	57.33333333333332	0	0	0	0
trachelipus_main_005511_t1	141	1268	-	889.9999999999984	238.00000000000045	21.333333333333332	5.666666666666666	0	0	0	0
trachelipus_main_005517_t1	122	1540	+	1116.9999999999986	302.0	147.0	35.99999999999999	0	0	0	0
trachelipus_main_005520_t1	130	1548	+	1116.666666666665	302.3333333333334	665.9999999999993	189.00000000000023	0	0	0	0
trachelipus_main_005523_t1	46	1464	+	1109.6666666666658	309.3333333333332	71.66666666666666	18.333333333333332	0	0	0	0
trachelipus_main_005526_t1	165	1457	+	1008.3333333333314	284.6666666666668	32.333333333333336	9.666666666666666	0	0	0	0
trachelipus_main_005528_t1	112	1527	+	1111.6666666666652	304.33333333333326	164.99999999999997	45.00000000000002	0	0	0	0
trachelipus_main_005529_t1	396	1529	+	881.3333333333328	252.66666666666694	14.999999999999998	3.0	0	0	0	0
trachelipus_main_005532_t1	93	1508	+	1106.9999999999993	308.9999999999997	122.66666666666669	36.33333333333333	0	0	0	0
trachelipus_main_005537_t1	156	1571	+	1094.999999999999	321.00000000000006	167.33333333333331	48.666666666666664	0	0	0	0
trachelipus_main_005542_t1	64	1440	+	1064.3333333333317	312.66666666666646	0	0	0	0	0	0
trachelipus_main_005543_t1	322	1737	+	1123.333333333332	292.66666666666686	709.3333333333328	199.66666666666688	0	0	0	0
trachelipus_main_005545_t1	227	1642	+	1087.9999999999993	327.99999999999994	0	0	0	0	0	0
trachelipus_main_005553_t1	254	1666	+	1120.3333333333321	292.6666666666669	453.6666666666672	122.33333333333317	0	0	0	0
trachelipus_main_005555_t1	233	1639	+	1098.9999999999995	307.99999999999966	57.33333333333333	17.666666666666664	0	0	0	0
trachelipus_main_005579_t1	51	1457	+	1095.6666666666652	311.3333333333333	279.33333333333337	80.66666666666661	0	0	0	0
trachelipus_main_005582_t1	112	1518	+	1120.999999999999	286.0000000000001	370.00000000000017	94.99999999999994	0	0	0	0
trachelipus_main_005586_t1	65	1471	+	1115.9999999999989	291.00000000000006	238.66666666666652	70.33333333333334	1.0	7.0	0	0
trachelipus_main_005587_t1	179	1501	+	1048.6666666666638	274.33333333333377	0	0	0	0	0	0
trachelipus_main_005589_t1	331	1326	+	796.9999999999994	199.00000000000014	20.0	6.999999999999999	0	0	0	0
trachelipus_main_005595_t1	234	1637	+	1098.6666666666658	305.3333333333333	118.00000000000007	28.99999999999998	0	0	0	0
trachelipus_main_005603_t1	543	1946	+	1103.333333333332	300.66666666666663	465.666666666667	128.33333333333317	0.0	3.0	0	0
trachelipus_main_005604_t1	156	1559	+	1090.9999999999975	313.00000000000034	1088.6666666666642	312.33333333333366	0	0	0	0
trachelipus_main_005605_t1	601	1716	+	886.6666666666654	229.33333333333374	178.33333333333331	40.666666666666664	0	0	0	0
trachelipus_main_005606_t1	274	1677	+	1088.9999999999982	314.9999999999999	169.99999999999997	55.000000000000014	0	0	0	0
trachelipus_main_005610_t1	131	1456	+	1052.666666666665	273.33333333333354	0	0	0	0	0	0
trachelipus_main_005611_t1	42	1442	+	1095.9999999999984	304.99999999999994	230.33333333333326	60.66666666666669	0	0	0	0
trachelipus_main_005613_t1	45	1445	+	1080.333333333332	320.66666666666634	30.0	9.0	0	0	0	0
trachelipus_main_005614_t1	60	1460	+	1100.6666666666647	300.33333333333366	442.0000000000003	127.9999999999999	0	0	0	0
trachelipus_main_005618_t1	116	1516	+	1120.3333333333326	280.66666666666697	343.66666666666674	97.33333333333329	2.0	3.0	0	0
trachelipus_main_005624_t1	147	1547	+	1118.999999999999	282.00000000000006	5.333333333333333	0.6666666666666666	0	0	0	0
trachelipus_main_005626_t1	153	1553	+	1081.999999999999	318.99999999999994	243.3333333333333	74.66666666666669	0	0	0	0
trachelipus_main_005627_t1	354	1754	+	1108.3333333333314	292.66666666666674	264.33333333333326	65.66666666666667	0.0	1.0	0	0
trachelipus_main_005628_t1	255	1655	+	1094.3333333333326	306.66666666666646	381.0000000000003	104.9999999999999	0	0	0	0
trachelipus_main_005654_t1	71	1465	+	1114.6666666666647	280.3333333333338	79.66666666666664	19.333333333333336	0	0	0	0
trachelipus_main_005656_t1	139	1443	+	1003.3333333333327	301.6666666666666	0	0	0	0	0	0
trachelipus_main_005658_t1	73	1440	+	1080.3333333333323	287.66666666666663	75.33333333333334	20.666666666666664	0	0	0	0
trachelipus_main_005661_t1	56	1450	+	1101.999999999999	292.99999999999994	118.33333333333336	31.66666666666666	0	0	0	0
trachelipus_main_005663_t1	57	1451	+	1083.999999999999	311.0000000000001	0	0	0	0	0	0
trachelipus_main_005666_t1	47	1438	+	1104.3333333333323	287.6666666666668	151.33333333333331	40.66666666666668	0	0	0	0
trachelipus_main_005667_t1	81	1472	+	1096.3333333333323	295.6666666666668	44.99999999999999	12.000000000000002	0	0	0	0
trachelipus_main_005668_t1	95	1198	+	885.3333333333326	218.6666666666669	188.33333333333331	39.66666666666667	0	0	0	0
trachelipus_main_005677_t1	35	1426	+	1113.3333333333321	278.6666666666669	317.3333333333333	75.66666666666669	0	0	0	0
trachelipus_main_005678_t1	156	1547	+	1080.9999999999984	311.0000000000001	668.6666666666665	192.3333333333335	0	0	0	0
trachelipus_main_005703_t1	230	1618	+	1126.3333333333314	262.6666666666672	104.66666666666667	24.33333333333333	0	0	0	0
trachelipus_main_005709_t1	94	1479	+	1064.3333333333337	321.6666666666666	96.33333333333334	32.66666666666666	0	0	0	0
trachelipus_main_005710_t1	837	2219	+	1109.3333333333323	273.66666666666686	0	0	0	0	0	0
trachelipus_main_005717_t1	204	1589	+	1068.0000000000002	318.0000000000001	22.999999999999996	3.9999999999999996	0	0	0	0
trachelipus_main_005722_t1	48	1433	+	1073.6666666666663	312.3333333333333	458.3333333333333	138.66666666666669	0	0	0	0
trachelipus_main_005723_t1	181	1386	+	964.6666666666655	241.33333333333357	14.999999999999998	3.0	0	0	0	0
trachelipus_main_005736_t1	231	1322	+	840.666666666665	251.33333333333385	0	0	0	0	0	0
trachelipus_main_005737_t1	567	1949	+	1091.3333333333321	291.66666666666634	1083.333333333332	290.66666666666634	0	0	0	0
trachelipus_main_005744_t1	122	1501	+	1101.9999999999986	278.0000000000003	642.3333333333331	158.66666666666663	1.0	1.0	0	0
trachelipus_main_005747_t1	240	1619	+	1068.999999999998	310.99999999999983	5.333333333333333	0.6666666666666666	0	0	0	0
trachelipus_main_005753_t1	30	1409	+	1088.6666666666647	291.3333333333334	0	0	0	0	0	0
trachelipus_main_005755_t1	58	1437	+	1090.3333333333317	289.66666666666697	178.66666666666666	55.33333333333333	0	0	0	0
trachelipus_main_005760_t1	234	1487	+	975.3333333333305	278.66666666666714	123.6666666666667	41.33333333333335	0	0	0	0
trachelipus_main_005762_t1	325	1401	+	863.9999999999982	213.00000000000045	394.33333333333394	97.66666666666653	0	0	0	0
trachelipus_main_005764_t1	106	1482	+	1068.9999999999995	307.99999999999966	138.0	36.0	0	0	0	0
trachelipus_main_005765_t1	277	1653	+	1076.3333333333317	300.6666666666668	360.33333333333354	92.6666666666666	1.0	0.0	0	0
trachelipus_main_005766_t1	79	1428	+	1066.9999999999982	283.0000000000003	364.6666666666668	100.3333333333333	0	0	0	0
trachelipus_main_005778_t1	176	1552	+	1038.9999999999993	337.99999999999983	138.66666666666666	50.333333333333336	2.0	0.0	0	0
trachelipus_main_005781_t1	40	1413	+	1099.666666666665	274.3333333333339	7.666666666666666	1.3333333333333333	0	0	0	0
trachelipus_main_005789_t1	144	1496	+	1080.6666666666652	272.3333333333337	60.999999999999986	14.000000000000005	0	0	0	0
trachelipus_main_005792_t1	71	1444	+	1100.9999999999982	273.0000000000005	1030.6666666666645	256.3333333333339	0	0	0	0
trachelipus_main_005793_t1	272	1645	+	1114.6666666666658	259.3333333333337	159.33333333333334	35.666666666666664	3.0	0.0	0	0
trachelipus_main_005798_t1	495	1868	+	1101.9999999999993	272.00000000000017	364.33333333333366	97.66666666666659	0	0	0	0
trachelipus_main_005813_t1	27	1394	+	1058.666666666665	309.33333333333337	526.666666666667	154.33333333333337	4.0	5.0	0	0
trachelipus_main_005814_t1	88	1455	+	1061.9999999999993	305.99999999999994	541.3333333333333	157.66666666666677	0.0	2.0	0.0	2.0
trachelipus_main_005818_t1	135	1502	+	1080.666666666665	287.3333333333334	0	0	0	0	0	0
trachelipus_main_005821_t1	337	1704	+	1079.666666666665	288.33333333333275	662.3333333333322	180.66666666666694	0	0	0	0
trachelipus_main_005830_t1	138	1454	+	1040.333333333332	276.66666666666674	351.0000000000002	95.99999999999991	0	0	0	0
trachelipus_main_005831_t1	43	1407	+	1064.9999999999993	299.9999999999996	140.33333333333337	36.66666666666666	1.0	2.0	0	0
trachelipus_main_005852_t1	175	1536	+	1081.6666666666642	280.3333333333337	200.33333333333334	45.66666666666667	0	0	0	0
trachelipus_main_005858_t1	258	1610	+	1066.9999999999989	285.99999999999994	102.00000000000001	23.999999999999996	0	0	0	0
trachelipus_main_005859_t1	119	1480	+	1059.9999999999977	302.0000000000003	773.9999999999991	219.00000000000028	2.0	17.0	0	0
trachelipus_main_005860_t1	130	1491	+	1039.6666666666658	322.3333333333329	12.333333333333332	2.666666666666667	0	0	0	0
trachelipus_main_005869_t1	78	1430	+	1076.3333333333308	276.6666666666673	180.99999999999986	50.00000000000003	0	0	0	0
trachelipus_main_005872_t1	51	1409	+	1088.333333333332	270.66666666666697	0	0	0	0	0	0
trachelipus_main_005873_t1	48	1406	+	1061.3333333333308	297.66666666666663	894.3333333333319	242.66666666666708	0	0	0	0
trachelipus_main_005877_t1	467	1759	+	1022.3333333333306	270.666666666667	0	0	0	0	0	0
trachelipus_main_005890_t1	227	1564	+	1057.3333333333321	280.66666666666663	1054.6666666666654	280.3333333333333	1.0	10.0	1.0	10.0
trachelipus_main_005892_t1	113	1468	+	1070.999999999999	284.99999999999983	462.00000000000034	135.0	0	0	0	0
trachelipus_main_005894_t1	271	1626	+	1048.9999999999982	306.9999999999997	585.3333333333335	170.66666666666669	0	0	0	0
trachelipus_main_005895_t1	829	2184	+	1074.9999999999989	281.00000000000017	538.666666666667	139.33333333333331	0	0	0	0
trachelipus_main_005904_t1	127	1479	+	1065.9999999999989	287.0	907.9999999999989	247.00000000000026	0.0	2.0	0.0	2.0
trachelipus_main_005905_t1	29	1381	+	1043.9999999999975	294.0000000000003	913.9999999999981	262.0000000000005	0	0	0	0
trachelipus_main_005906_t1	144	1496	+	1053.9999999999986	299.00000000000017	379.6666666666668	112.33333333333331	0	0	0	0
trachelipus_main_005909_t1	126	1367	+	955.3333333333313	286.66666666666663	99.6666666666667	26.333333333333325	0	0	0	0
trachelipus_main_005912_t1	50	1402	+	1082.6666666666658	270.33333333333314	160.33333333333331	46.66666666666667	0	0	0	0
trachelipus_main_005920_t1	92	1441	+	1065.6666666666652	284.3333333333335	151.66666666666666	43.33333333333334	0	0	0	0
trachelipus_main_005922_t1	35	1384	+	1077.666666666664	272.33333333333405	1052.3333333333305	267.66666666666737	0	0	0	0
trachelipus_main_005925_t1	114	1463	+	1078.999999999998	271.0000000000004	1069.999999999998	268.0000000000004	0.0	1.0	0	0
trachelipus_main_005933_t1	122	1263	+	885.9999999999989	254.00000000000034	329.66666666666663	93.33333333333333	0	0	0	0
trachelipus_main_005934_t1	88	1437	+	1049.6666666666654	300.3333333333331	223.9999999999999	67.00000000000003	0	0	0	0
trachelipus_main_005936_t1	128	1477	+	1051.9999999999984	297.9999999999998	254.6666666666664	69.33333333333336	0.0	3.0	0.0	3.0
trachelipus_main_005938_t1	447	1796	+	1062.9999999999984	287.0000000000002	155.0	43.0	0	0	0	0
trachelipus_main_005941_t1	187	1536	+	1065.9999999999989	283.9999999999999	1065.9999999999989	283.9999999999999	0	0	0	0
trachelipus_main_005942_t1	46	1395	+	1039.6666666666645	310.3333333333333	0	0	0	0	0	0
trachelipus_main_005948_t1	37	1383	+	1069.6666666666652	277.3333333333334	32.333333333333336	6.666666666666666	0	0	0	0
trachelipus_main_005954_t1	303	1604	+	1015.9999999999977	285.99999999999983	1015.9999999999977	285.99999999999983	0	0	0	0
trachelipus_main_005955_t1	138	1484	+	1057.9999999999982	289.00000000000006	74.33333333333333	18.666666666666668	0	0	0	0
trachelipus_main_005959_t1	175	1521	+	1055.6666666666654	291.3333333333335	1055.6666666666654	291.3333333333335	0	0	0	0
trachelipus_main_005966_t1	280	1626	+	1031.3333333333321	315.6666666666668	3.666666666666667	2.333333333333333	0	0	0	0
trachelipus_main_005973_t1	159	1502	+	1049.6666666666652	294.33333333333337	246.3333333333333	77.66666666666667	0	0	0	0
trachelipus_main_005976_t1	136	1479	+	1068.9999999999977	275.00000000000034	1059.6666666666645	272.33333333333366	1.0	1.0	0	0
trachelipus_main_005977_t1	111	1454	+	1019.9999999999984	323.9999999999999	85.0	26.0	0	0	0	0
trachelipus_main_005980_t1	196	1536	+	1045.3333333333314	295.666666666667	313.00000000000006	85.99999999999999	0	0	0	0
trachelipus_main_005984_t1	98	1369	+	996.6666666666652	275.33333333333366	773.9999999999993	216.00000000000026	0	0	0	0
trachelipus_main_005989_t1	512	1807	+	1002.3333333333313	293.66666666666674	0	0	0	0	0	0
trachelipus_main_005994_t1	425	1342	+	722.3333333333331	195.6666666666668	106.66666666666667	25.33333333333333	0.0	3.0	0	0
trachelipus_main_005995_t1	30	1370	+	1047.9999999999982	292.9999999999998	107.00000000000001	27.999999999999996	0	0	0	0
trachelipus_main_006004_t1	253	1593	+	1046.333333333332	294.6666666666665	11.0	4.0	0	0	0	0
trachelipus_main_006010_t1	283	1563	+	1014.3333333333314	266.666666666667	49.33333333333333	13.666666666666668	0	0	0	0
trachelipus_main_006021_t1	88	1425	+	1073.3333333333312	264.66666666666725	162.0	42.0	0	0	0	0
trachelipus_main_006025_t1	352	1686	+	1086.3333333333308	248.66666666666748	115.66666666666669	25.333333333333332	0	0	0	0
trachelipus_main_006029_t1	158	1492	+	1048.9999999999986	285.99999999999994	258.66666666666646	62.33333333333338	0	0	0	0
trachelipus_main_006032_t1	207	1541	+	1057.9999999999982	277.0000000000002	472.0000000000002	127.99999999999996	0.0	2.0	0.0	2.0
trachelipus_main_006037_t1	49	1383	+	1046.333333333332	288.66666666666674	1035.666666666665	287.33333333333337	1.0	1.0	1.0	1.0
trachelipus_main_006039_t1	136	1470	+	1053.9999999999982	281.00000000000017	202.66666666666657	58.33333333333338	0	0	0	0
trachelipus_main_006046_t1	217	1548	+	1060.999999999998	271.00000000000057	718.666666666666	172.33333333333346	1.0	0.0	0	0
trachelipus_main_006052_t1	107	1351	+	958.9999999999985	286.0000000000002	0	0	0	0	0	0
trachelipus_main_006053_t1	83	1414	+	1068.333333333332	263.66666666666697	564.6666666666669	143.33333333333331	0	0	0	0
trachelipus_main_006055_t1	58	1062	+	776.3333333333326	228.6666666666669	82.66666666666666	19.333333333333332	0	0	0	0
trachelipus_main_006059_t1	919	1227	+	249.6666666666664	59.3333333333334	0	0	0	0	0	0
trachelipus_main_006070_t1	259	1578	+	1023.6666666666652	296.3333333333335	24.999999999999996	4.999999999999999	0	0	0	0
trachelipus_main_006075_t1	395	1669	+	1025.9999999999977	249.00000000000063	0	0	0	0	0	0
trachelipus_main_006080_t1	46	1374	+	1032.3333333333317	296.66666666666686	82.0	23.0	0	0	0	0
trachelipus_main_006083_t1	104	1432	+	1044.3333333333312	284.6666666666669	210.99999999999991	56.00000000000003	0	0	0	0
trachelipus_main_006088_t1	942	2186	+	953.9999999999983	290.9999999999999	223.99999999999991	73.00000000000004	0	0	0	0
trachelipus_main_006092_t1	106	1359	+	1001.9999999999983	252.00000000000034	142.33333333333334	40.66666666666667	0	0	0	0
trachelipus_main_006094_t1	67	1392	+	1058.6666666666647	267.3333333333338	674.3333333333331	171.6666666666667	0	0	0	0
trachelipus_main_006095_t1	3657	4184	+	414.33333333333366	113.66666666666656	86.33333333333333	24.66666666666666	0	0	0	0
trachelipus_main_006102_t1	196	1521	+	1081.9999999999977	244.0000000000007	826.6666666666657	187.33333333333346	0	0	0	0
trachelipus_main_006105_t1	302	1420	+	878.3333333333328	240.66666666666686	192.33333333333323	50.666666666666686	0	0	0	0
trachelipus_main_006108_t1	314	1639	+	1046.3333333333321	279.66666666666697	0	0	0	0	0	0
trachelipus_main_006110_t1	264	1325	+	843.3333333333317	218.6666666666671	15.0	3.0	0	0	0	0
trachelipus_main_006114_t1	88	1410	+	1036.3333333333321	286.6666666666666	623.6666666666663	177.33333333333348	7.0	12.0	0	0
trachelipus_main_006119_t1	119	1339	+	977.333333333331	243.66666666666725	960.9999999999978	242.00000000000057	0	0	0	0
trachelipus_main_006130_t1	69	1391	+	1042.666666666665	280.33333333333354	126.6666666666667	32.33333333333333	0	0	0	0
trachelipus_main_006135_t1	24	1334	+	1019.3333333333308	291.6666666666668	47.0	13.0	0	0	0	0
trachelipus_main_006147_t1	98	1351	+	1006.3333333333317	247.66666666666703	62.66666666666666	15.333333333333336	0	0	0	0
trachelipus_main_006148_t1	88	1407	+	1043.3333333333321	276.66666666666663	402.33333333333366	113.66666666666656	2.0	1.0	2.0	1.0
trachelipus_main_006153_t1	95	1351	+	980.9999999999987	276.0000000000002	0	0	0	0	0	0
trachelipus_main_006158_t1	62	1378	+	1027.6666666666652	289.3333333333335	22.666666666666664	7.333333333333334	0	0	0	0
trachelipus_main_006161_t1	238	1554	+	1034.9999999999977	282.00000000000017	146.66666666666669	33.33333333333333	0	0	0	0
trachelipus_main_006164_t1	1155	2084	+	690.333333333333	239.6666666666674	0	0	0	0	0	0
trachelipus_main_006168_t1	74	1315	+	982.3333333333314	259.6666666666671	0	0	0	0	0	0
trachelipus_main_006171_t1	105	1412	+	1028.3333333333317	279.6666666666667	494.0000000000004	144.99999999999994	0	0	0	0
trachelipus_main_006176_t1	282	1595	+	1027.666666666665	286.3333333333335	59.666666666666664	21.33333333333333	0	0	0	0
trachelipus_main_006182_t1	908	2071	+	898.6666666666647	265.3333333333337	0	0	0	0	0	0
trachelipus_main_006183_t1	13	1326	+	1027.999999999998	286.00000000000017	518.3333333333336	144.6666666666667	2.0	1.0	0	0
trachelipus_main_006194_t1	349	1482	+	900.333333333332	233.66666666666703	569.666666666667	150.3333333333333	0.0	1.0	0.0	1.0
trachelipus_main_006199_t1	136	1446	+	1029.3333333333312	281.6666666666668	336.0000000000001	89.99999999999997	0	0	0	0
trachelipus_main_006200_t1	254	1564	+	1026.6666666666652	284.3333333333336	432.6666666666669	113.33333333333326	0	0	0	0
trachelipus_main_006203_t1	32	1339	+	1043.3333333333317	264.6666666666671	93.33333333333336	23.666666666666657	0	0	0	0
trachelipus_main_006204_t1	65	1372	+	1042.9999999999977	265.0000000000002	410.33333333333377	114.66666666666649	1.0	6.0	0	0
trachelipus_main_006205_t1	110	1417	+	1024.9999999999984	283.0000000000003	23.666666666666668	6.333333333333333	0	0	0	0
trachelipus_main_006210_t1	480	1481	+	800.6666666666649	201.33333333333374	348.66666666666697	83.33333333333326	0.0	4.0	0	0
trachelipus_main_006215_t1	155	1462	+	1013.9999999999982	293.9999999999999	116.33333333333336	42.666666666666664	0	0	0	0
trachelipus_main_006216_t1	283	1356	+	841.9999999999989	232.0000000000004	0	0	0	0	0	0
trachelipus_main_006218_t1	167	1474	+	1013.6666666666647	294.3333333333334	163.99999999999994	49.00000000000001	0	0	0	0
trachelipus_main_006219_t1	544	1851	+	1076.6666666666638	231.33333333333394	0	0	0	0	0	0
trachelipus_main_006221_t1	175	1305	+	899.3333333333314	231.66666666666714	378.33333333333354	98.66666666666659	0.0	1.0	0	0
trachelipus_main_006230_t1	69	1373	+	1042.333333333331	262.66666666666714	94.33333333333334	28.666666666666664	0	0	0	0
trachelipus_main_006237_t1	339	1643	+	1023.9999999999978	281.00000000000006	369.0000000000001	92.99999999999999	0	0	0	0
trachelipus_main_006248_t1	1300	2520	+	949.6666666666647	271.33333333333377	0	0	0	0	0	0
trachelipus_main_006251_t1	106	1407	+	1020.9999999999984	281.00000000000006	343.3333333333335	94.66666666666663	0	0	0	0
trachelipus_main_006256_t1	122	1423	+	1034.333333333331	267.66666666666697	215.3333333333333	57.66666666666668	0	0	0	0
trachelipus_main_006259_t1	626	1927	+	1001.6666666666649	300.3333333333334	657.9999999999999	203.0000000000002	2.0	13.0	0	0
trachelipus_main_006263_t1	22	1149	+	901.9999999999984	226.00000000000037	0	0	0	0	0	0
trachelipus_main_006268_t1	135	1433	+	1025.9999999999975	273.00000000000034	105.00000000000004	29.99999999999999	0	0	0	0
trachelipus_main_006271_t1	145	1443	+	1027.3333333333308	271.6666666666672	0	0	0	0	0	0
trachelipus_main_006273_t1	436	1734	+	1014.9999999999986	284.0000000000002	622.0	178.99999999999997	0	0	0	0
trachelipus_main_006274_t1	158	1456	+	1013.6666666666641	285.3333333333339	0	0	0	0	0	0
trachelipus_main_006280_t1	27	1322	+	1040.9999999999973	255.0000000000007	1028.6666666666638	252.33333333333402	0	0	0	0
trachelipus_main_006283_t1	228	1319	+	845.6666666666656	246.3333333333337	53.666666666666664	15.333333333333334	0	0	0	0
trachelipus_main_006284_t1	84	1379	+	1007.9999999999989	288.0	677.0	193.00000000000006	0.0	3.0	0	0
trachelipus_main_006291_t1	27	1322	+	1024.9999999999977	271.00000000000017	0	0	0	0	0	0
trachelipus_main_006293_t1	79	1374	+	1006.3333333333303	289.6666666666671	30.666666666666664	5.333333333333333	0	0	0	0
trachelipus_main_006299_t1	27	1319	+	991.9999999999982	300.99999999999983	437.33333333333377	126.66666666666654	0	0	0	0
trachelipus_main_006324_t1	4	1287	+	1011.999999999998	272.00000000000034	25.999999999999996	10.0	0	0	0	0
trachelipus_main_006327_t1	39	1328	+	1016.3333333333317	273.66666666666686	949.3333333333322	259.6666666666669	0	0	0	0
trachelipus_main_006328_t1	72	1319	+	989.3333333333314	258.6666666666671	506.33333333333405	126.66666666666652	0	0	0	0
trachelipus_main_006332_t1	465	1730	+	1002.9999999999983	263.0000000000004	30.333333333333332	8.666666666666666	0	0	0	0
trachelipus_main_006341_t1	73	1359	+	1034.6666666666645	252.33333333333394	1034.6666666666645	252.33333333333394	0	0	0	0
trachelipus_main_006342_t1	62	1348	+	1004.9999999999982	282.0000000000003	678.3333333333331	185.66666666666677	0	0	0	0
trachelipus_main_006362_t1	162	1445	+	998.6666666666642	285.33333333333366	998.6666666666642	285.33333333333366	0	0	0	0
trachelipus_main_006363_t1	170	1453	+	1007.6666666666641	276.3333333333336	85.66666666666667	22.333333333333332	0	0	0	0
trachelipus_main_006365_t1	58	1341	+	1019.6666666666642	264.333333333334	874.9999999999983	223.00000000000048	0	0	0	0
trachelipus_main_006368_t1	223	1506	+	1004.3333333333314	279.66666666666674	445.00000000000045	121.9999999999999	0	0	0	0
trachelipus_main_006375_t1	490	1341	+	657.6666666666664	194.33333333333354	649.9999999999997	193.00000000000017	0	0	0	0
trachelipus_main_006378_t1	169	1449	+	999.3333333333317	281.66666666666674	766.3333333333325	214.6666666666669	0	0	0	0
trachelipus_main_006379_t1	206	1408	+	944.9999999999981	258.00000000000057	87.00000000000001	29.99999999999999	0	0	0	0
trachelipus_main_006383_t1	122	1402	+	988.3333333333322	292.6666666666667	447.666666666667	134.33333333333326	0	0	0	0
trachelipus_main_006385_t1	507	1787	+	990.3333333333323	290.6666666666667	14.999999999999998	3.0	0	0	0	0
trachelipus_main_006392_t1	4	1272	+	971.333333333332	297.6666666666666	153.33333333333331	44.66666666666667	0	0	0	0
trachelipus_main_006395_t1	54	1331	+	1016.6666666666642	261.33333333333377	457.666666666667	121.33333333333324	4.0	9.0	0	0
trachelipus_main_006401_t1	163	1440	+	984.6666666666648	293.33333333333366	615.3333333333337	185.6666666666666	0	0	0	0
trachelipus_main_006409_t1	140	1417	+	1008.9999999999981	269.00000000000034	2.6666666666666665	0.3333333333333333	0	0	0	0
trachelipus_main_006410_t1	503	1780	+	1010.6666666666652	267.3333333333336	109.33333333333334	31.666666666666664	0	0	0	0
trachelipus_main_006416_t1	83	1309	+	957.9999999999982	269.0000000000001	136.33333333333331	40.66666666666668	0	0	0	0
trachelipus_main_006418_t1	28	1302	+	1022.6666666666636	252.33333333333422	899.3333333333316	222.6666666666672	1.0	3.0	0	0
trachelipus_main_006423_t1	269	1438	+	900.3333333333326	269.6666666666667	50.0	12.999999999999998	0	0	0	0
trachelipus_main_006444_t1	250	1521	+	1013.3333333333314	258.666666666667	314.99999999999994	78.0	0	0	0	0
trachelipus_main_006446_t1	185	1369	+	949.3333333333316	235.66666666666717	2.0	1.0	0	0	0	0
trachelipus_main_006451_t1	64	1287	+	975.3333333333313	248.66666666666717	31.333333333333336	7.666666666666665	0	0	0	0
trachelipus_main_006458_t1	125	1393	+	1002.6666666666648	266.33333333333366	80.66666666666667	18.33333333333333	0	0	0	0
trachelipus_main_006461_t1	285	1553	+	1014.9999999999977	254.00000000000063	1014.9999999999977	254.00000000000063	11.0	4.0	11.0	4.0
trachelipus_main_006465_t1	228	1496	+	999.9999999999984	269.0000000000001	0	0	0	0	0	0
trachelipus_main_006477_t1	151	1416	+	1006.3333333333308	259.6666666666672	335.00000000000006	96.99999999999997	1.0	0.0	1.0	0.0
trachelipus_main_006482_t1	169	1431	+	1020.9999999999974	242.00000000000065	140.33333333333334	33.666666666666664	0	0	0	0
trachelipus_main_006488_t1	66	1328	+	1000.9999999999987	262.0000000000003	68.33333333333331	18.666666666666664	0	0	0	0
trachelipus_main_006489_t1	38	1300	+	1002.3333333333305	260.66666666666725	80.33333333333333	21.666666666666664	0	0	0	0
trachelipus_main_006494_t1	260	1522	+	1021.9999999999974	241.00000000000057	1021.9999999999974	241.00000000000057	0	0	0	0
trachelipus_main_006496_t1	101	1363	+	988.6666666666655	274.33333333333337	824.3333333333328	231.66666666666686	0	0	0	0
trachelipus_main_006499_t1	174	1436	+	1007.33333333333	255.66666666666762	396.666666666667	95.33333333333326	0	0	0	0
trachelipus_main_006501_t1	70	1332	+	975.3333333333322	287.66666666666686	0	0	0	0	0	0
trachelipus_main_006502_t1	126	662	+	414.3333333333337	122.66666666666653	0	0	0	0	0	0
trachelipus_main_006514_t1	61	1320	+	975.9999999999977	284.00000000000017	449.0000000000003	129.99999999999994	0	0	0	0
trachelipus_main_006519_t1	324	1583	+	980.666666666665	279.3333333333337	97.00000000000001	28.999999999999996	0	0	0	0
trachelipus_main_006523_t1	69	1304	+	989.9999999999975	246.00000000000065	0	0	0	0	0	0
trachelipus_main_006534_t1	103	1359	+	992.6666666666639	264.33333333333405	93.66666666666667	29.333333333333325	0	0	0	0
trachelipus_main_006537_t1	399	1517	+	873.6666666666656	245.33333333333368	15.333333333333332	2.6666666666666665	0	0	0	0
trachelipus_main_006538_t1	254	1510	+	999.3333333333313	257.66666666666714	236.99999999999994	63.00000000000002	0	0	0	0
trachelipus_main_006539_t1	120	1376	+	980.9999999999975	276.0000000000005	975.9999999999976	275.0000000000005	2.0	0.0	2.0	0.0
trachelipus_main_006549_t1	37	1290	+	992.666666666665	261.3333333333338	322.66666666666686	82.33333333333327	0	0	0	0
trachelipus_main_006552_t1	181	1434	+	983.9999999999977	270.00000000000034	168.6666666666666	44.33333333333336	0	0	0	0
trachelipus_main_006556_t1	99	1322	+	963.6666666666644	260.3333333333338	963.6666666666644	260.3333333333338	1.0	0.0	1.0	0.0
trachelipus_main_006559_t1	157	1410	+	967.3333333333312	286.6666666666671	714.3333333333327	206.66666666666708	0	0	0	0
trachelipus_main_006560_t1	1364	2389	-	836.6666666666654	189.33333333333354	0	0	0	0	0	0
trachelipus_main_006561_t1	305	1555	+	981.999999999999	269.00000000000006	0	0	0	0	0	0
trachelipus_main_006563_t1	45	1262	+	978.6666666666647	239.3333333333338	277.6666666666667	70.33333333333331	0	0	0	0
trachelipus_main_006567_t1	262	1269	+	803.3333333333327	204.66666666666683	175.66666666666663	40.333333333333336	0	0	0	0
trachelipus_main_006570_t1	184	1389	+	941.3333333333318	264.66666666666697	175.33333333333326	49.666666666666686	0	0	0	0
trachelipus_main_006572_t1	29	1279	+	969.6666666666648	281.3333333333335	141.00000000000003	41.99999999999999	0	0	0	0
trachelipus_main_006577_t1	78	1328	+	964.999999999999	286.0000000000001	210.9999999999999	59.00000000000004	0	0	0	0
trachelipus_main_006579_t1	45	1295	+	974.6666666666655	276.3333333333332	218.66666666666663	66.33333333333333	0.0	1.0	0	0
trachelipus_main_006584_t1	100	1338	+	981.3333333333313	257.66666666666725	221.66666666666657	57.333333333333364	0	0	0	0
trachelipus_main_006588_t1	76	1326	+	972.9999999999985	278.0000000000004	183.0	54.0	0	0	0	0
trachelipus_main_006593_t1	504	1250	+	591.3333333333335	155.6666666666666	62.999999999999986	18.0	0	0	0	0
trachelipus_main_006602_t1	71	1318	+	999.999999999997	248.0000000000007	24.66666666666667	8.333333333333332	0	0	0	0
trachelipus_main_006604_t1	295	1482	+	940.6666666666647	247.33333333333383	108.66666666666669	29.33333333333333	0	0	0	0
trachelipus_main_006606_t1	91	1338	+	981.3333333333314	266.666666666667	981.3333333333314	266.666666666667	0	0	0	0
trachelipus_main_006613_t1	17	1261	+	970.9999999999977	274.0000000000005	418.66666666666686	115.33333333333324	1.0	11.0	0	0
trachelipus_main_006615_t1	66	1310	+	982.999999999998	262.0000000000005	465.666666666667	122.33333333333323	0	0	0	0
trachelipus_main_006622_t1	702	1946	+	978.6666666666652	266.3333333333332	219.9999999999999	53.00000000000002	0	0	0	0
trachelipus_main_006623_t1	46	1290	+	979.9999999999981	265.0000000000004	979.9999999999981	265.0000000000004	0	0	0	0
trachelipus_main_006627_t1	663	1907	+	972.666666666665	272.3333333333336	323.0	93.99999999999999	0	0	0	0
trachelipus_main_006631_t1	566	1690	+	901.6666666666653	223.33333333333357	0	0	0	0	0	0
trachelipus_main_006644_t1	296	1489	+	908.3333333333329	285.66666666666697	89.66666666666667	30.33333333333333	0	0	0	0
trachelipus_main_006648_t1	177	1418	+	925.666666666665	316.3333333333336	285.33333333333337	95.66666666666667	0	0	0	0
trachelipus_main_006654_t1	1427	1684	+	195.66666666666663	62.33333333333335	10.333333333333332	1.6666666666666665	0	0	0	0
trachelipus_main_006663_t1	106	1344	+	922.9999999999986	315.99999999999983	51.33333333333332	20.666666666666664	0	0	0	0
trachelipus_main_006665_t1	223	1461	+	976.999999999999	262.0000000000002	99.0	30.0	0	0	0	0
trachelipus_main_006667_t1	169	1407	+	971.3333333333316	267.666666666667	63.666666666666664	17.333333333333332	0	0	0	0
trachelipus_main_006668_t1	159	1397	+	970.6666666666649	268.3333333333336	104.6666666666667	24.33333333333333	0	0	0	0
trachelipus_main_006669_t1	157	1395	+	978.3333333333317	260.66666666666697	978.3333333333317	260.66666666666697	0	0	0	0
trachelipus_main_006672_t1	381	1532	+	903.6666666666647	248.3333333333339	298.99999999999994	85.0	0	0	0	0
trachelipus_main_006677_t1	676	1785	+	861.6666666666656	248.33333333333368	688.3333333333326	199.6666666666669	0.0	1.0	0.0	1.0
trachelipus_main_006679_t1	748	1986	+	977.6666666666646	261.3333333333339	48.33333333333333	11.666666666666668	0	0	0	0
trachelipus_main_006686_t1	25	1260	+	985.3333333333305	250.66666666666737	291.33333333333326	74.66666666666667	0.0	1.0	0	0
trachelipus_main_006697_t1	149	1282	+	886.9999999999986	247.00000000000034	0	0	0	0	0	0
trachelipus_main_006698_t1	176	1405	+	977.3333333333316	252.6666666666671	117.66666666666669	29.33333333333333	0	0	0	0
trachelipus_main_006699_t1	28	1263	+	975.6666666666649	260.3333333333338	304.66666666666663	79.33333333333334	0	0	0	0
trachelipus_main_006701_t1	567	1799	+	993.9999999999969	239.0000000000007	146.66666666666666	36.333333333333336	0	0	0	0
trachelipus_main_006705_t1	131	1363	+	974.6666666666649	258.3333333333337	241.33333333333317	61.6666666666667	0	0	0	0
trachelipus_main_006710_t1	63	1295	+	985.999999999998	247.0000000000005	328.66666666666674	88.33333333333331	0	0	0	0
trachelipus_main_006711_t1	97	1329	+	978.6666666666647	254.33333333333385	72.0	15.000000000000002	0	0	0	0
trachelipus_main_006713_t1	192	1331	+	878.6666666666667	261.3333333333333	2.0	1.0	0	0	0	0
trachelipus_main_006714_t1	95	1327	+	941.3333333333304	291.66666666666663	30.666666666666668	8.333333333333332	0	0	0	0
trachelipus_main_006730_t1	90	1319	+	975.666666666664	254.33333333333402	253.9999999999998	64.00000000000006	0	0	0	0
trachelipus_main_006735_t1	120	1349	+	955.6666666666648	274.33333333333366	882.3333333333319	251.66666666666706	2.0	0.0	2.0	0.0
trachelipus_main_006736_t1	101	1330	+	980.6666666666649	249.33333333333368	106.66666666666669	31.33333333333333	2.0	1.0	0	0
trachelipus_main_006743_t1	94	1320	+	966.9999999999978	260.0000000000004	581.6666666666669	159.33333333333337	0.0	1.0	0.0	1.0
trachelipus_main_006749_t1	149	1375	+	956.6666666666649	270.33333333333326	949.6666666666649	268.33333333333326	0	0	0	0
trachelipus_main_006751_t1	81	1307	+	975.333333333332	251.666666666667	112.00000000000003	25.999999999999993	0	0	0	0
trachelipus_main_006752_t1	214	1440	+	944.3333333333325	282.6666666666669	113.66666666666669	36.333333333333336	2.0	0.0	0	0
trachelipus_main_006753_t1	715	1464	+	587.3333333333334	162.66666666666669	37.666666666666664	10.333333333333332	0	0	0	0
trachelipus_main_006755_t1	284	1510	+	964.6666666666648	262.33333333333366	60.33333333333332	17.666666666666668	0	0	0	0
trachelipus_main_006759_t1	613	1599	+	759.6666666666658	224.33333333333357	175.99999999999997	49.00000000000003	0	0	0	0
trachelipus_main_006761_t1	58	1284	+	961.6666666666653	265.3333333333334	0	0	0	0	0	0
trachelipus_main_006768_t1	113	1336	+	967.6666666666654	256.33333333333366	439.3333333333336	112.66666666666659	0	0	0	0
trachelipus_main_006772_t1	268	1491	+	955.9999999999982	268.0000000000003	68.99999999999999	15.000000000000004	0	0	0	0
trachelipus_main_006779_t1	76	1239	+	909.9999999999981	254.00000000000065	135.00000000000003	35.99999999999999	0	0	0	0
trachelipus_main_006780_t1	232	1455	+	954.9999999999981	269.0000000000004	805.3333333333317	232.66666666666723	1.0	3.0	1.0	3.0
trachelipus_main_006789_t1	113	1333	+	979.3333333333305	241.6666666666674	270.9999999999999	56.00000000000006	0	0	0	0
trachelipus_main_006790_t1	321	1223	+	727.3333333333329	175.66666666666666	626.6666666666665	153.33333333333334	1.0	0.0	1.0	0.0
trachelipus_main_006792_t1	534	1355	+	632.333333333333	189.6666666666668	287.33333333333337	93.66666666666667	0.0	1.0	0	0
trachelipus_main_006800_t1	515	1609	+	861.6666666666649	233.3333333333338	0	0	0	0	0	0
trachelipus_main_006803_t1	84	1286	+	965.9999999999981	237.00000000000045	193.3333333333332	46.66666666666671	0	0	0	0
trachelipus_main_006811_t1	83	1300	+	963.9999999999987	254.0000000000003	0	0	0	0	0	0
trachelipus_main_006812_t1	67	1284	+	952.9999999999975	265.00000000000045	9.333333333333332	2.6666666666666665	0	0	0	0
trachelipus_main_006814_t1	481	1611	+	895.9999999999983	235.00000000000043	0	0	0	0	0	0
trachelipus_main_006818_t1	39	1253	+	965.9999999999987	249.0000000000003	575.0	150.99999999999997	0	0	0	0
trachelipus_main_006837_t1	52	1266	+	945.3333333333318	269.66666666666686	111.00000000000001	32.99999999999999	0	0	0	0
trachelipus_main_006840_t1	95	1309	+	940.6666666666648	274.33333333333314	940.6666666666648	274.33333333333314	0	0	0	0
trachelipus_main_006849_t1	100	1239	+	890.6666666666653	249.33333333333377	312.6666666666665	92.33333333333334	0	0	0	0
trachelipus_main_006851_t1	38	172	+	113.33333333333339	21.66666666666666	0	0	0	0	0	0
trachelipus_main_006860_t1	136	1347	+	943.9999999999981	268.00000000000045	89.0	25.0	0	0	0	0
trachelipus_main_006862_t1	155	1366	+	959.999999999998	252.00000000000054	28.333333333333336	7.666666666666666	0	0	0	0
trachelipus_main_006864_t1	71	1219	+	880.6666666666644	268.33333333333394	173.99999999999994	57.00000000000003	0	0	0	0
trachelipus_main_006867_t1	154	1362	+	951.9999999999975	257.0000000000007	780.9999999999983	200.00000000000048	0	0	0	0
trachelipus_main_006882_t1	143	1351	+	949.333333333331	259.6666666666673	677.9999999999997	186.0000000000002	0.0	3.0	0.0	3.0
trachelipus_main_006885_t1	218	1426	+	956.3333333333316	252.6666666666671	376.33333333333354	109.66666666666656	7.0	7.0	0	0
trachelipus_main_006889_t1	4118	5182	+	848.9999999999983	216.0000000000005	0	0	0	0	0	0
trachelipus_main_006897_t1	259	1464	+	969.9999999999976	236.00000000000057	198.99999999999997	50.00000000000001	0	0	0	0
trachelipus_main_006900_t1	90	1295	+	951.3333333333305	254.66666666666742	479.3333333333337	132.66666666666657	0	0	0	0
trachelipus_main_006902_t1	172	1378	+	931.666666666665	274.33333333333354	118.66666666666674	22.333333333333318	0	0	0	0
trachelipus_main_006903_t1	79	1284	+	960.666666666665	245.33333333333377	937.6666666666653	241.3333333333337	1.0	16.0	0	0
trachelipus_main_006909_t1	99	1304	+	978.6666666666636	227.33333333333408	953.3333333333304	222.66666666666737	1.0	0.0	1.0	0.0
trachelipus_main_006916_t1	55	1239	+	930.3333333333316	254.66666666666723	135.33333333333334	35.66666666666666	0	0	0	0
trachelipus_main_006922_t1	72	1274	+	937.6666666666654	265.3333333333336	0	0	0	0	0	0
trachelipus_main_006928_t1	377	1579	+	959.3333333333308	243.6666666666673	251.66666666666657	69.33333333333333	0	0	0	0
trachelipus_main_006929_t1	149	1351	+	914.333333333332	288.66666666666663	10.333333333333332	1.6666666666666665	0	0	0	0
trachelipus_main_006941_t1	110	1309	+	970.6666666666638	229.3333333333339	792.333333333332	182.66666666666694	0	0	0	0
trachelipus_main_006953_t1	49	1245	+	944.9999999999981	252.00000000000054	495.3333333333339	134.66666666666657	0	0	0	0
trachelipus_main_006958_t1	206	1315	+	888.3333333333313	221.66666666666723	175.66666666666663	43.33333333333334	0	0	0	0
trachelipus_main_006961_t1	452	1648	+	919.6666666666652	277.33333333333354	198.99999999999997	68.00000000000001	1.0	0.0	0	0
trachelipus_main_006970_t1	112	1305	+	959.3333333333317	234.66666666666708	441.3333333333336	113.6666666666666	0	0	0	0
trachelipus_main_006971_t1	61	1254	+	945.3333333333316	248.6666666666672	173.3333333333333	42.66666666666667	0	0	0	0
trachelipus_main_006975_t1	203	1387	+	934.9999999999985	250.00000000000048	927.6666666666653	248.3333333333338	0	0	0	0
trachelipus_main_006991_t1	16	1206	+	951.3333333333321	239.66666666666697	214.66666666666657	61.333333333333364	0	0	0	0
trachelipus_main_007002_t1	20	1165	+	907.999999999999	238.00000000000026	32.33333333333333	12.666666666666666	0	0	0	0
trachelipus_main_007010_t1	352	1320	+	750.666666666666	218.33333333333357	267.99999999999994	80.0	0	0	0	0
trachelipus_main_007021_t1	418	1461	+	839.9999999999989	204.00000000000028	595.9999999999999	151.00000000000006	0	0	0	0
trachelipus_main_007027_t1	90	1217	+	911.3333333333311	216.66666666666725	0	0	0	0	0	0
trachelipus_main_007033_t1	58	1242	+	935.999999999998	249.00000000000054	87.66666666666667	23.33333333333333	0	0	0	0
trachelipus_main_007034_t1	34	1218	+	928.3333333333311	256.66666666666737	19.0	5.0	0	0	0	0
trachelipus_main_007039_t1	77	1261	+	937.3333333333312	247.6666666666672	227.99999999999991	60.000000000000014	0	0	0	0
trachelipus_main_007041_t1	303	1487	+	927.3333333333319	257.6666666666672	927.3333333333319	257.6666666666672	0	0	0	0
trachelipus_main_007054_t1	406	1587	+	939.6666666666652	242.3333333333338	303.66666666666674	83.33333333333333	0	0	0	0
trachelipus_main_007059_t1	77	1258	+	942.9999999999989	239.00000000000026	545.0000000000006	141.9999999999999	0	0	0	0
trachelipus_main_007061_t1	193	1344	+	893.3333333333314	258.6666666666672	9.0	3.0	0	0	0	0
trachelipus_main_007064_t1	72	1214	+	905.3333333333317	237.66666666666708	394.0000000000002	100.99999999999994	0	0	0	0
trachelipus_main_007072_t1	76	1254	+	948.3333333333312	230.66666666666717	919.3333333333314	223.6666666666671	3.0	6.0	0	0
trachelipus_main_007074_t1	95	1273	+	920.9999999999987	258.0000000000004	62.66666666666667	18.333333333333332	0	0	0	0
trachelipus_main_007076_t1	69	1247	+	926.3333333333319	252.66666666666703	283.99999999999994	79.0	0	0	0	0
trachelipus_main_007077_t1	180	1271	+	847.6666666666661	244.33333333333357	95.66666666666666	24.333333333333336	0	0	0	0
trachelipus_main_007081_t1	106	1248	+	882.666666666666	260.3333333333334	155.0	43.000000000000014	0	0	0	0
trachelipus_main_007082_t1	206	1384	+	918.6666666666656	260.3333333333335	6.0	3.0	0	0	0	0
trachelipus_main_007087_t1	447	1601	+	882.9999999999985	272.0000000000004	377.33333333333366	114.66666666666657	0	0	0	0
trachelipus_main_007088_t1	40	1218	+	930.666666666665	248.33333333333383	387.00000000000017	101.99999999999994	0	0	0	0
trachelipus_main_007093_t1	364	1113	+	595.6666666666667	154.33333333333337	77.66666666666666	18.333333333333336	0	0	0	0
trachelipus_main_007094_t1	70	1246	+	929.3333333333313	246.66666666666725	136.66666666666674	37.33333333333332	0	0	0	0
trachelipus_main_007100_t1	237	1414	+	946.9999999999984	229.00000000000028	185.99999999999986	42.00000000000003	0	0	0	0
trachelipus_main_007110_t1	22	1059	+	861.6666666666645	176.33333333333354	282.9999999999999	59.00000000000006	0	0	0	0
trachelipus_main_007123_t1	138	1298	+	913.9999999999982	247.0000000000006	138.66666666666669	35.33333333333332	1.0	0.0	0	0
trachelipus_main_007124_t1	177	1343	+	932.9999999999984	234.00000000000034	22.999999999999996	4.0	0	0	0	0
trachelipus_main_007127_t1	194	469	-	210.33333333333323	65.6666666666667	0	0	0	0	0	0
trachelipus_main_007145_t1	67	1233	+	925.3333333333319	241.66666666666706	566.3333333333334	144.66666666666666	0	0	0	0
trachelipus_main_007148_t1	115	1281	+	910.9999999999989	256.0000000000004	910.9999999999989	256.0000000000004	0	0	0	0
trachelipus_main_007149_t1	137	1303	+	914.3333333333321	252.6666666666671	160.33333333333334	46.66666666666668	0	0	0	0
trachelipus_main_007151_t1	182	1342	+	923.3333333333316	237.66666666666708	550.3333333333336	142.66666666666666	0	0	0	0
trachelipus_main_007152_t1	220	1386	+	925.3333333333317	241.6666666666672	7.333333333333334	1.6666666666666665	0	0	0	0
trachelipus_main_007163_t1	55	1218	+	914.9999999999984	249.00000000000043	914.9999999999984	249.00000000000043	2.0	10.0	2.0	10.0
trachelipus_main_007168_t1	308	1471	+	917.6666666666658	246.33333333333354	917.6666666666658	246.33333333333354	1.0	15.0	1.0	15.0
trachelipus_main_007169_t1	236	1375	+	903.3333333333321	236.6666666666669	80.66666666666666	15.333333333333334	0	0	0	0
trachelipus_main_007170_t1	81	1211	+	890.6666666666652	240.3333333333337	60.66666666666665	14.333333333333337	0	0	0	0
trachelipus_main_007171_t1	1298	2365	+	827.3333333333321	240.666666666667	154.0	44.00000000000002	0	0	0	0
trachelipus_main_007172_t1	68	1228	+	907.6666666666649	253.33333333333383	105.0	32.99999999999999	0	0	0	0
trachelipus_main_007174_t1	75	1235	+	916.6666666666653	244.3333333333337	199.99999999999997	55.000000000000014	0	0	0	0
trachelipus_main_007175_t1	141	1247	+	900.9999999999975	206.0000000000005	311.6666666666666	66.33333333333337	0	0	0	0
trachelipus_main_007178_t1	124	1272	+	914.3333333333318	234.66666666666706	106.66666666666667	28.333333333333332	0	0	0	0
trachelipus_main_007179_t1	23	1183	+	902.999999999999	258.0000000000002	467.33333333333377	135.6666666666666	0	0	0	0
trachelipus_main_007181_t1	254	1414	+	918.6666666666649	242.33333333333377	30.0	6.0	0	0	0	0
trachelipus_main_007186_t1	148	1308	+	906.9999999999989	254.00000000000037	904.9999999999989	253.00000000000037	0	0	0	0
trachelipus_main_007190_t1	209	1180	+	742.6666666666658	229.33333333333368	158.00000000000003	55.0	0	0	0	0
trachelipus_main_007191_t1	818	1978	+	882.9999999999982	278.00000000000034	643.6666666666665	196.33333333333366	0	0	0	0
trachelipus_main_007192_t1	231	1391	+	905.6666666666654	255.33333333333368	36.33333333333333	8.666666666666666	0	0	0	0
trachelipus_main_007196_t1	99	1067	+	753.3333333333327	215.66666666666686	15.333333333333332	5.666666666666667	0	0	0	0
trachelipus_main_007204_t1	109	1266	+	889.9999999999987	268.00000000000034	754.9999999999995	238.00000000000026	2.0	9.0	0	0
trachelipus_main_007215_t1	113	1270	+	892.3333333333325	265.66666666666686	23.000000000000004	6.999999999999999	0	0	0	0
trachelipus_main_007222_t1	70	1224	+	927.6666666666646	227.33333333333374	113.6666666666667	27.33333333333332	0	0	0	0
trachelipus_main_007224_t1	109	1263	+	918.9999999999981	236.00000000000048	622.3333333333335	160.66666666666666	0	0	0	0
trachelipus_main_007225_t1	30	1175	+	923.333333333332	222.66666666666694	0	0	0	0	0	0
trachelipus_main_007226_t1	99	1253	+	896.9999999999985	258.0000000000007	409.3333333333337	121.66666666666656	0	0	0	0
trachelipus_main_007228_t1	600	1223	+	485.6666666666672	138.33333333333317	47.99999999999999	12.000000000000002	0	0	0	0
trachelipus_main_007234_t1	867	2021	+	913.9999999999986	241.0000000000003	113.33333333333336	30.666666666666657	0	0	0	0
trachelipus_main_007235_t1	38	1192	+	890.3333333333319	264.66666666666686	0	0	0	0	0	0
trachelipus_main_007236_t1	48	1196	+	911.6666666666654	237.33333333333366	607.0000000000001	152.00000000000006	0.0	1.0	0.0	1.0
trachelipus_main_007239_t1	59	1213	+	943.9999999999975	211.0000000000004	182.3333333333333	42.666666666666664	0	0	0	0
trachelipus_main_007245_t1	125	1186	+	851.9999999999986	210.0000000000003	148.6666666666667	40.33333333333333	0	0	0	0
trachelipus_main_007247_t1	99	1250	+	919.9999999999985	232.00000000000034	457.33333333333366	118.66666666666657	0	0	0	0
trachelipus_main_007249_t1	153	1304	+	915.9999999999982	236.00000000000048	433.0000000000004	106.9999999999999	0	0	0	0
trachelipus_main_007255_t1	191	1342	+	922.3333333333312	229.66666666666717	195.33333333333331	53.66666666666667	0	0	0	0
trachelipus_main_007265_t1	100	1251	+	906.9999999999985	245.00000000000045	0	0	0	0	0	0
trachelipus_main_007276_t1	95	1225	+	862.3333333333323	268.6666666666669	519.0000000000003	162.00000000000006	7.0	2.0	7.0	2.0
trachelipus_main_007279_t1	219	1367	+	902.9999999999983	246.00000000000045	891.6666666666652	242.33333333333377	0.0	1.0	0.0	1.0
trachelipus_main_007281_t1	104	1252	+	908.6666666666649	240.33333333333397	149.00000000000003	27.99999999999998	0	0	0	0
trachelipus_main_007285_t1	311	1459	+	911.3333333333319	237.66666666666703	280.9999999999999	70.00000000000003	0	0	0	0
trachelipus_main_007290_t1	155	1303	+	912.9999999999987	236.00000000000028	75.66666666666666	20.333333333333332	0	0	0	0
trachelipus_main_007304_t1	211	1356	+	904.3333333333322	241.6666666666671	362.3333333333335	96.66666666666661	0	0	0	0
trachelipus_main_007305_t1	347	1387	+	806.3333333333328	234.66666666666683	2.6666666666666665	0.3333333333333333	0	0	0	0
trachelipus_main_007311_t1	2469	2675	-	160.33333333333334	46.666666666666686	93.33333333333334	26.666666666666664	0	0	0	0
trachelipus_main_007319_t1	82	1224	+	899.9999999999986	243.0000000000004	336.0	95.99999999999999	0	0	0	0
trachelipus_main_007330_t1	118	1260	+	904.3333333333316	238.66666666666725	234.99999999999991	62.00000000000002	0	0	0	0
trachelipus_main_007331_t1	248	1144	+	711.3333333333328	185.66666666666674	48.33333333333333	14.666666666666668	0	0	0	0
trachelipus_main_007332_t1	89	1231	+	873.6666666666657	269.3333333333334	873.6666666666657	269.3333333333334	0	0	0	0
trachelipus_main_007335_t1	166	1308	+	907.3333333333322	235.66666666666688	381.0000000000002	89.99999999999997	0	0	0	0
trachelipus_main_007336_t1	425	1567	+	884.9999999999982	258.0000000000006	884.9999999999982	258.0000000000006	0	0	0	0
trachelipus_main_007337_t1	444	1586	+	908.9999999999986	234.00000000000043	0	0	0	0	0	0
trachelipus_main_007339_t1	576	1718	+	927.3333333333312	215.6666666666672	927.3333333333312	215.6666666666672	0	0	0	0
trachelipus_main_007352_t1	125	1264	+	895.3333333333314	244.66666666666723	212.9999999999999	57.00000000000002	1.0	9.0	0	0
trachelipus_main_007354_t1	53	1192	+	900.333333333331	239.66666666666742	900.333333333331	239.66666666666742	1.0	11.0	1.0	11.0
trachelipus_main_007355_t1	185	1324	+	901.3333333333316	238.6666666666672	519.3333333333339	137.66666666666657	0	0	0	0
trachelipus_main_007356_t1	219	1358	+	920.666666666665	219.33333333333368	0	0	0	0	0	0
trachelipus_main_007370_t1	195	1331	+	883.6666666666653	253.33333333333385	86.0	22.0	0	0	0	0
trachelipus_main_007372_t1	424	1560	+	896.3333333333318	240.66666666666714	281.33333333333326	78.66666666666669	0	0	0	0
trachelipus_main_007373_t1	228	1322	+	838.6666666666658	256.33333333333366	60.66666666666667	20.333333333333332	0	0	0	0
trachelipus_main_007380_t1	78	1211	+	903.3333333333326	230.66666666666686	261.9999999999999	62.000000000000014	0	0	0	0
trachelipus_main_007382_t1	244	1377	+	882.666666666665	251.33333333333374	178.0	44.0	0.0	1.0	0.0	1.0
trachelipus_main_007386_t1	82	1215	+	919.666666666665	214.33333333333368	60.66666666666666	14.333333333333336	0	0	0	0
trachelipus_main_007389_t1	176	1309	+	887.666666666665	246.3333333333338	609.3333333333333	173.66666666666677	4.0	7.0	4.0	7.0
trachelipus_main_007390_t1	303	1298	+	786.6666666666663	209.33333333333343	56.33333333333332	15.66666666666667	0	0	0	0
trachelipus_main_007394_t1	40	1173	+	898.6666666666657	235.33333333333357	0	0	0	0	0	0
trachelipus_main_007400_t1	38	1168	+	879.3333333333317	251.6666666666671	82.33333333333334	22.666666666666657	0	0	0	0
trachelipus_main_007401_t1	186	1316	+	897.3333333333314	233.66666666666725	695.3333333333328	183.66666666666697	0	0	0	0
trachelipus_main_007404_t1	139	1269	+	884.3333333333319	246.6666666666671	258.9999999999999	71.0	0	0	0	0
trachelipus_main_007408_t1	160	1290	+	882.9999999999986	248.00000000000045	169.33333333333331	49.66666666666668	0	0	0	0
trachelipus_main_007412_t1	70	1200	+	925.6666666666642	205.33333333333383	0	0	0	0	0	0
trachelipus_main_007425_t1	68	1195	+	872.9999999999987	255.0000000000004	5.333333333333333	0.6666666666666666	0	0	0	0
trachelipus_main_007428_t1	84	1211	+	882.3333333333319	245.66666666666717	333.6666666666669	98.33333333333324	0	0	0	0
trachelipus_main_007430_t1	121	1227	+	886.9999999999984	220.00000000000043	56.33333333333332	15.66666666666667	0	0	0	0
trachelipus_main_007434_t1	108	1235	+	872.6666666666657	255.33333333333366	235.33333333333326	70.6666666666667	0	0	0	0
trachelipus_main_007435_t1	568	1506	+	737.3333333333329	201.6666666666668	0	0	0	0	0	0
trachelipus_main_007436_t1	325	1434	+	867.6666666666652	242.33333333333383	115.33333333333336	31.66666666666666	0	0	0	0
trachelipus_main_007440_t1	1517	2209	-	541.0000000000006	151.99999999999997	0	0	0	0	0	0
trachelipus_main_007450_t1	121	1173	+	815.3333333333327	237.66666666666688	121.6666666666667	43.333333333333336	0	0	0	0
trachelipus_main_007455_t1	55	1170	+	868.6666666666655	247.3333333333337	244.33333333333314	70.66666666666666	0	0	0	0
trachelipus_main_007458_t1	801	938	-	110.33333333333334	27.666666666666664	0	0	0	0	0	0
trachelipus_main_007460_t1	129	1253	+	885.9999999999993	239.00000000000017	67.66666666666669	19.333333333333332	0	0	0	0
trachelipus_main_007462_t1	119	1243	+	897.999999999998	227.00000000000054	146.66666666666666	42.33333333333334	0	0	0	0
trachelipus_main_007466_t1	982	2106	+	883.3333333333325	241.6666666666669	94.66666666666669	25.33333333333333	0	0	0	0
trachelipus_main_007473_t1	40	939	+	703.666666666666	196.3333333333336	63.333333333333314	17.66666666666667	0	0	0	0
trachelipus_main_007477_t1	183	1304	+	870.6666666666665	251.3333333333334	380.3333333333333	114.66666666666669	0	0	0	0
trachelipus_main_007478_t1	119	1240	+	870.9999999999983	251.0000000000004	491.6666666666669	141.33333333333326	0	0	0	0
trachelipus_main_007480_t1	35	1156	+	883.6666666666647	238.3333333333339	419.33333333333366	111.66666666666657	0	0	0	0
trachelipus_main_007499_t1	168	1130	+	759.3333333333318	203.6666666666671	232.33333333333317	58.66666666666671	0	0	0	0
trachelipus_main_007501_t1	9	1127	+	865.9999999999987	253.00000000000037	133.33333333333334	40.66666666666667	0	0	0	0
trachelipus_main_007503_t1	122	1240	+	885.6666666666642	233.33333333333402	234.99999999999983	62.00000000000005	0	0	0	0
trachelipus_main_007505_t1	1083	2159	-	862.666666666665	214.33333333333377	47.99999999999999	12.000000000000002	0	0	0	0
trachelipus_main_007514_t1	28	1143	+	857.6666666666661	258.33333333333354	421.0000000000001	118.99999999999997	0	0	0	0
trachelipus_main_007517_t1	33	1097	+	851.6666666666644	213.33333333333394	136.33333333333331	28.666666666666664	0	0	0	0
trachelipus_main_007518_t1	152	1024	+	678.0000000000002	194.99999999999994	143.33333333333334	45.66666666666667	0	0	0	0
trachelipus_main_007521_t1	187	1221	+	799.6666666666662	235.33333333333348	463.6666666666669	139.33333333333334	0	0	0	0
trachelipus_main_007522_t1	64	1179	+	900.6666666666652	215.33333333333366	152.66666666666666	39.333333333333336	0	0	0	0
trachelipus_main_007543_t1	277	1389	+	864.9999999999993	248.00000000000023	156.0	48.00000000000001	0	0	0	0
trachelipus_main_007548_t1	140	1252	+	882.6666666666649	230.3333333333338	180.99999999999997	47.0	0	0	0	0
trachelipus_main_007549_t1	382	1494	+	839.9999999999995	273.0000000000001	753.9999999999993	254.00000000000017	1.0	12.0	1.0	12.0
trachelipus_main_007559_t1	33	1142	+	871.3333333333316	238.66666666666714	120.33333333333336	35.666666666666664	0	0	0	0
trachelipus_main_007560_t1	70	1179	+	875.3333333333319	234.6666666666671	41.666666666666664	9.333333333333332	0	0	0	0
trachelipus_main_007562_t1	62	1171	+	868.9999999999993	241.00000000000023	54.66666666666666	17.333333333333336	0	0	0	0
trachelipus_main_007565_t1	59	1168	+	894.3333333333319	215.66666666666706	553.0000000000005	133.9999999999998	0	0	0	0
trachelipus_main_007571_t1	133	1242	+	882.666666666665	227.33333333333374	39.666666666666664	11.333333333333334	0	0	0	0
trachelipus_main_007574_t1	471	1582	+	865.9999999999982	244.00000000000057	0	0	0	0	0	0
trachelipus_main_007577_t1	108	1217	+	865.3333333333328	244.66666666666683	0	0	0	0	0	0
trachelipus_main_007578_t1	1164	1796	+	497.33333333333377	135.66666666666657	0	0	0	0	0	0
trachelipus_main_007588_t1	38	1144	+	855.9999999999987	251.0000000000004	245.33333333333331	78.66666666666661	0	0	0	0
trachelipus_main_007589_t1	44	1150	+	865.999999999999	241.00000000000043	235.99999999999994	67.0	0	0	0	0
trachelipus_main_007605_t1	50	1153	+	851.6666666666655	252.3333333333337	0	0	0	0	0	0
trachelipus_main_007606_t1	73	1176	+	874.3333333333318	229.66666666666706	523.6666666666671	139.3333333333333	1.0	9.0	1.0	9.0
trachelipus_main_007609_t1	174	1277	+	865.9999999999992	238.00000000000026	255.33333333333323	71.66666666666669	0	0	0	0
trachelipus_main_007612_t1	47	1150	+	873.666666666665	230.33333333333385	195.66666666666657	44.33333333333335	0	0	0	0
trachelipus_main_007616_t1	337	1404	+	826.9999999999989	241.00000000000043	497.66666666666725	147.33333333333334	0	0	0	0
trachelipus_main_007621_t1	27	1100	+	841.3333333333323	232.666666666667	8.333333333333334	3.6666666666666665	0	0	0	0
trachelipus_main_007628_t1	117	1052	+	719.9999999999998	216.0000000000001	110.33333333333336	36.666666666666664	0	0	0	0
trachelipus_main_007631_t1	167	1255	+	839.6666666666657	249.33333333333374	463.3333333333336	142.66666666666666	0	0	0	0
trachelipus_main_007633_t1	194	1294	+	870.6666666666657	230.33333333333363	118.33333333333334	28.666666666666664	0	0	0	0
trachelipus_main_007637_t1	201	1250	+	801.6666666666655	248.33333333333377	162.99999999999997	50.00000000000001	0	0	0	0
trachelipus_main_007649_t1	38	1135	+	889.9999999999984	208.00000000000017	309.6666666666666	65.33333333333336	0	0	0	0
trachelipus_main_007651_t1	139	1236	+	828.6666666666655	269.33333333333377	828.6666666666655	269.33333333333377	0	0	0	0
trachelipus_main_007654_t1	200	1267	+	836.6666666666655	231.33333333333383	87.33333333333336	20.666666666666664	0	0	0	0
trachelipus_main_007655_t1	167	1264	+	857.3333333333321	240.6666666666671	236.9999999999999	71.99999999999999	0	0	0	0
trachelipus_main_007656_t1	326	1423	+	876.6666666666652	221.33333333333368	142.66666666666666	34.33333333333332	0	0	0	0
trachelipus_main_007658_t1	118	1122	+	789.3333333333323	215.66666666666694	0	0	0	0	0	0
trachelipus_main_007659_t1	82	1179	+	841.9999999999984	256.00000000000057	226.33333333333323	73.66666666666667	0	0	0	0
trachelipus_main_007670_t1	123	1217	+	856.9999999999992	238.0000000000002	856.9999999999992	238.0000000000002	0	0	0	0
trachelipus_main_007681_t1	103	855	+	600.0000000000003	152.99999999999991	0	0	0	0	0	0
trachelipus_main_007686_t1	46	1128	+	860.3333333333319	222.66666666666706	44.99999999999999	15.000000000000002	0	0	0	0
trachelipus_main_007694_t1	144	1235	+	852.9999999999991	239.0000000000003	852.9999999999991	239.0000000000003	0	0	0	0
trachelipus_main_007697_t1	166	1257	+	859.6666666666656	232.3333333333336	0	0	0	0	0	0
trachelipus_main_007700_t1	161	1252	+	878.9999999999985	213.00000000000037	0	0	0	0	0	0
trachelipus_main_007702_t1	342	1430	+	871.3333333333314	217.66666666666723	261.9999999999998	65.00000000000006	0	0	0	0
trachelipus_main_007705_t1	106	1197	+	858.3333333333316	233.66666666666714	0	0	0	0	0	0
trachelipus_main_007706_t1	284	1336	+	830.6666666666654	222.33333333333363	114.00000000000003	32.99999999999999	0	0	0	0
trachelipus_main_007708_t1	69	1049	+	807.3333333333318	173.66666666666683	109.66666666666673	28.333333333333318	0	0	0	0
trachelipus_main_007729_t1	208	1296	+	858.3333333333326	230.66666666666686	225.33333333333326	62.66666666666669	0	0	0	0
trachelipus_main_007738_t1	393	1481	+	850.6666666666652	238.3333333333339	86.33333333333336	27.666666666666657	0	0	0	0
trachelipus_main_007750_t1	283	1368	+	864.3333333333323	221.6666666666669	864.3333333333323	221.6666666666669	0	0	0	0
trachelipus_main_007753_t1	148	1233	+	854.6666666666656	231.33333333333366	88.66666666666669	19.33333333333333	0	0	0	0
trachelipus_main_007766_t1	146	1132	+	776.9999999999987	210.00000000000034	136.33333333333334	37.66666666666667	0	0	0	0
trachelipus_main_007767_t1	69	1151	+	834.9999999999993	248.0000000000003	585.0000000000001	174.00000000000006	0	0	0	0
trachelipus_main_007770_t1	139	1221	+	840.666666666666	242.3333333333336	840.666666666666	242.3333333333336	2.0	18.0	2.0	18.0
trachelipus_main_007771_t1	329	1411	+	839.999999999999	243.0000000000004	839.999999999999	243.0000000000004	0	0	0	0
trachelipus_main_007772_t1	42	1124	+	863.6666666666657	219.33333333333354	514.6666666666672	130.33333333333326	0	0	0	0
trachelipus_main_007775_t1	262	1344	+	850.9999999999976	232.00000000000074	0	0	0	0	0	0
trachelipus_main_007776_t1	83	1138	+	848.3333333333321	207.66666666666674	116.66666666666671	27.333333333333325	0.0	1.0	0	0
trachelipus_main_007791_t1	25	1104	+	854.6666666666653	225.33333333333374	500.3333333333338	141.66666666666666	0	0	0	0
trachelipus_main_007796_t1	30	1079	+	825.6666666666656	224.33333333333366	47.33333333333333	12.666666666666668	0	0	0	0
trachelipus_main_007803_t1	111	1100	+	786.9999999999987	203.00000000000043	111.33333333333336	26.666666666666664	0	0	0	0
trachelipus_main_007805_t1	108	1184	+	847.999999999999	229.0000000000003	401.00000000000017	111.99999999999994	0	0	0	0
trachelipus_main_007807_t1	310	1077	+	600.666666666667	167.33333333333334	363.00000000000006	104.99999999999996	1.0	3.0	0	0
trachelipus_main_007808_t1	102	893	+	624.0	168.00000000000009	27.0	5.999999999999999	0	0	0	0
trachelipus_main_007816_t1	246	1235	+	780.6666666666656	209.33333333333357	106.00000000000003	25.999999999999986	0.0	2.0	0	0
trachelipus_main_007817_t1	106	1110	+	808.999999999999	196.00000000000017	137.66666666666669	33.33333333333332	0	0	0	0
trachelipus_main_007818_t1	116	1192	+	848.6666666666649	228.33333333333377	239.6666666666666	69.33333333333336	0	0	0	0
[truncated: 1,880 more rows]
