# Supplementary material for: Patterns of molecular evolution in a parthenogenic terrestrial isopod (Trichoniscus pusillus)
Source: PeerJ. 2024 Jul 23;12:e17780. doi: 10.7717/peerj.17780 (PMC11276757; doi:10.7717/peerj.17780)
Supplement: Supplemental Information 2 [file peerj-12-17780-s002.zip › Yarbrough_Chandler_Code/5_snp_effects/data/HyF1_het.genotypes.txt]

hyloniscus_main_000004_t1	17389	.	G	A	0.468098	0/1	0/0	0/0	0/1
hyloniscus_main_000004_t1	18836	.	T	G	0.474966	0/1	0/0	0/0	0/1
hyloniscus_main_000004_t1	18880	.	A	G,T	0.25,0.304913	1/2	0/0	0/1	0/2
hyloniscus_main_000004_t1	27354	.	CATAAAGGA	CGAAAAGGG,CATAAAAGA	0.0753425,0.0547945	0/0	0/1	0/1	0/2
hyloniscus_main_000004_t1	27415	.	C	T	0.2	0/0	0/1	0/0	0/1
hyloniscus_main_000010_t1	16114	.	A	C	0.185185	0/1	0/1	0/1	0/1
hyloniscus_main_000010_t1	16115	.	A	C	0.292776	0/1	0/1	0/1	0/1
hyloniscus_main_000010_t1	16199	.	C	T	0.274694	0/1	0/1	0/1	0/1
hyloniscus_main_000010_t1	16440	.	GTC	ATC	0.536424	0/1	0/1	0/1	0/1
hyloniscus_main_000010_t1	16493	.	A	T	0.414141	0/1	0/1	0/1	0/1
hyloniscus_main_000010_t1	16611	.	G	C	0.289474	0/1	0/1	0/0	0/1
hyloniscus_main_000010_t1	16624	.	T	C	0.405714	0/1	0/1	0/1	0/1
hyloniscus_main_000010_t1	16633	.	A	G	0.367232	0/1	0/1	0/1	0/1
hyloniscus_main_000010_t1	16682	.	T	C	0.297872	0/1	0/1	0/1	0/1
hyloniscus_main_000010_t1	16787	.	A	G	0.390887	0/1	0/1	0/1	0/1
hyloniscus_main_000010_t1	16905	.	TATCGTTCC	TTCGAA	0.189624	0/1	0/1	0/0	0/1
hyloniscus_main_000010_t1	16957	.	ATTTAAAAAAAAAAAAAAATCAAAATCAAAATTG	ATTTAAAAAAAAAAAAAAAATTCAAAATTG,ATTTAAAAAAAAAAAAAAAAATTTTCAAAATTG,ATTTAAAAAAAAAAAAAAAAAAATTTCAAAATTG,ATATAAAAAAAAAAAAAAAAAATCAAAATTG	0.0215827,0.0182371,0.028777,0.0298507	0/2	1/3	1/4	0/1
hyloniscus_main_000010_t1	17106	.	T	C	0.172414	0/0	0/1	0/0	0/1
hyloniscus_main_000010_t1	17167	.	CAAAAAACCCCCG	CAAAAAACCCCTG	0.176471	0/1	0/1	0/1	0/1
hyloniscus_main_000010_t1	17229	.	C	T	0.138889	0/0	0/1	0/1	0/1
hyloniscus_main_000010_t1	17396	.	T	C	0.232227	0/1	0/1	0/1	0/1
hyloniscus_main_000010_t1	17494	.	T	C	0.272	0/1	0/1	0/1	0/1
hyloniscus_main_000010_t1	17709	.	A	G	0.651007	0/1	0/1	0/1	0/1
hyloniscus_main_000010_t1	17716	.	T	C	0.184713	0/1	0/1	0/1	0/1
hyloniscus_main_000010_t1	18072	.	T	C	0.307692	0/1	0/1	0/0	0/1
hyloniscus_main_000010_t1	18136	.	G	A	0.169492	0/1	0/1	0/0	0/1
hyloniscus_main_000010_t1	18354	.	C	T	0.206186	0/1	0/1	0/1	0/1
hyloniscus_main_000010_t1	18372	.	C	T	0.244681	0/1	0/1	0/1	0/1
hyloniscus_main_000011_t1	14217	.	A	G	0.457386	0/0	.	0/0	0/1
hyloniscus_main_000012_t1	98	.	C	T	0.4003	0/1	0/1	0/1	0/1
hyloniscus_main_000012_t1	110	.	A	T	0.400894	0/1	0/1	0/1	0/1
hyloniscus_main_000012_t1	118	.	A	G	0.404478	0/1	0/1	0/1	0/1
hyloniscus_main_000012_t1	148	.	T	A	0.428235	0/1	0/1	0/1	0/1
hyloniscus_main_000012_t1	685	.	A	G	0.235638	0/1	0/1	0/1	0/1
hyloniscus_main_000012_t1	687	.	A	G	0.319559	0/1	0/1	0/1	0/1
hyloniscus_main_000012_t1	711	.	G	T	0.180244	0/1	0/1	0/1	0/1
hyloniscus_main_000012_t1	715	.	G	A	0.325739	0/1	0/1	0/1	0/1
hyloniscus_main_000012_t1	721	.	GCACCTGCGGAT	GCACCTTCGGGA,GCACCTTCGGAA	0.202001,0.167091	0/2	0/1	0/2	0/1
hyloniscus_main_000012_t1	736	.	G	A	0.169421	0/1	0/1	0/1	0/1
hyloniscus_main_000012_t1	750	.	T	G	0.181009	0/1	0/1	0/1	0/1
hyloniscus_main_000012_t1	762	.	A	C	0.265971	0/1	0/1	0/1	0/1
hyloniscus_main_000012_t1	793	.	G	A	0.251799	0/1	0/1	0/1	0/1
hyloniscus_main_000012_t1	794	.	T	C	0.729091	0/1	0/1	0/1	0/1
hyloniscus_main_000013_t1	8268	.	T	G	0.7	1/1	1/1	0/0	0/1
hyloniscus_main_000013_t1	11598	.	G	A	0.648649	1/1	1/1	0/0	0/1
hyloniscus_main_000013_t1	12408	.	A	C	0.8	1/1	1/1	0/0	0/1
hyloniscus_main_000013_t1	12852	.	G	A	0.740741	1/1	1/1	0/0	0/1
hyloniscus_main_000013_t1	12885	.	G	A	0.790323	1/1	1/1	0/0	0/1
hyloniscus_main_000013_t1	12911	.	C	A	0.842857	1/1	1/1	0/0	0/1
hyloniscus_main_000013_t1	13041	.	A	G	0.81295	1/1	1/1	0/0	0/1
hyloniscus_main_000013_t1	13353	.	A	T	0.803571	1/1	1/1	0/0	0/1
hyloniscus_main_000013_t1	13380	.	G	A	0.756098	1/1	1/1	0/0	0/1
hyloniscus_main_000013_t1	13485	.	C	T	0.707031	1/1	1/1	0/0	0/1
hyloniscus_main_000013_t1	13500	.	G	A	0.696682	1/1	1/1	0/0	0/1
hyloniscus_main_000013_t1	13521	.	A	G	0.714286	1/1	1/1	0/0	0/1
hyloniscus_main_000013_t1	13647	.	A	T	0.783133	1/1	1/1	0/0	0/1
hyloniscus_main_000013_t1	13680	.	T	C	0.813953	1/1	1/1	0/0	0/1
hyloniscus_main_000013_t1	13722	.	T	A	0.543657	0/1	0/1	0/0	0/1
hyloniscus_main_000013_t1	13775	.	G	C	0.581066	0/1	0/1	0/0	0/1
hyloniscus_main_000013_t1	13875	.	T	A	0.745192	1/1	1/1	0/0	0/1
hyloniscus_main_000013_t1	13899	.	G	A	0.741117	1/1	1/1	0/0	0/1
hyloniscus_main_000013_t1	14015	.	ATTTTTTTT	TGTTTATTA	0.670213	1/1	1/1	0/0	0/1
hyloniscus_main_000013_t1	14036	.	T	C	0.686869	1/1	1/1	0/0	0/1
hyloniscus_main_000015_t1	14544	.	A	G	0.168044	0/0	0/1	0/1	0/1
hyloniscus_main_000015_t1	15266	.	ATAC	TAAT	0.56422	0/1	1/1	0/0	0/1
hyloniscus_main_000015_t1	15395	.	C	T	0.308458	0/1	0/1	0/0	0/1
hyloniscus_main_000015_t1	15425	.	TGT	TGGT	0.261905	0/0	0/0	0/0	0/1
hyloniscus_main_000015_t1	15435	.	GTTAGA	GTTATGA	0.408784	0/1	0/1	0/1	0/1
hyloniscus_main_000023_t1	442	.	C	T	0.321429	0/0	.	0/0	0/1
hyloniscus_main_000025_t1	12085	.	G	A	0.305556	0/0	0/0	0/0	0/1
hyloniscus_main_000025_t1	12280	.	C	T	0.380952	0/0	0/0	0/0	0/1
hyloniscus_main_000025_t1	12592	.	AATGC	GATGC	0.228571	0/0	0/0	0/0	0/1
hyloniscus_main_000025_t1	12622	.	T	C	0.3	0/0	0/0	0/0	0/1
hyloniscus_main_000025_t1	12631	.	C	A	0.259259	0/0	0/0	0/0	0/1
hyloniscus_main_000025_t1	12637	.	G	A	0.333333	0/0	0/0	0/0	0/1
hyloniscus_main_000025_t1	12760	.	T	G	0.483871	0/0	0/0	0/0	0/1
hyloniscus_main_000033_t1	8583	.	A	G	0.524064	1/1	0/1	0/0	0/1
hyloniscus_main_000033_t1	8980	.	C	T	0.271552	1/1	0/0	0/0	0/1
hyloniscus_main_000033_t1	9123	.	G	A	0.382609	0/0	0/1	0/0	0/1
hyloniscus_main_000033_t1	9156	.	A	G	0.427273	0/0	0/1	0/0	0/1
hyloniscus_main_000033_t1	9211	.	G	A	0.384892	0/0	0/1	0/0	0/1
hyloniscus_main_000033_t1	9421	.	C	T	0.210938	1/1	0/0	0/0	0/1
hyloniscus_main_000033_t1	9500	.	C	A	0.383065	0/0	0/1	0/0	0/1
hyloniscus_main_000033_t1	9521	.	T	C	0.386454	0/0	0/1	0/0	0/1
hyloniscus_main_000033_t1	9539	.	A	G	0.342105	0/0	0/1	0/0	0/1
hyloniscus_main_000033_t1	9553	.	ACGTG	ATGTA	0.289855	0/0	0/1	0/0	0/1
hyloniscus_main_000033_t1	9575	.	GACC	AACT	0.308594	0/0	0/1	0/0	0/1
hyloniscus_main_000033_t1	9590	.	C	T	0.30531	0/0	0/1	0/0	0/1
hyloniscus_main_000033_t1	9759	.	A	G	0.525773	1/1	0/1	0/0	0/1
hyloniscus_main_000033_t1	10106	.	A	T	0.443946	1/1	0/1	0/0	0/1
hyloniscus_main_000033_t1	10233	.	A	G	0.46281	1/1	0/1	0/0	0/1
hyloniscus_main_000033_t1	10334	.	G	A	0.372294	0/0	0/1	0/0	0/1
hyloniscus_main_000033_t1	10457	.	C	T	0.210526	1/1	0/0	0/0	0/1
hyloniscus_main_000033_t1	10691	.	C	T	0.377246	0/0	0/1	0/0	0/1
hyloniscus_main_000033_t1	10744	.	C	T	0.262626	0/0	0/0	0/0	0/1
hyloniscus_main_000033_t1	10952	.	G	A	0.472222	0/0	0/1	0/0	0/1
hyloniscus_main_000033_t1	11096	.	T	G	0.530303	1/1	0/1	0/0	0/1
hyloniscus_main_000036_t1	1649	.	A	G	0.208333	0/0	0/0	0/0	0/1
hyloniscus_main_000036_t1	1662	.	C	T	0.24	0/0	0/0	0/0	0/1
hyloniscus_main_000036_t1	1704	.	A	C	0.367647	0/1	0/1	0/0	0/1
hyloniscus_main_000039_t1	11096	.	CTATATATATATATATATATAC	CTATATATATATATATATAC	0.396739	0/1	1/1	0/1	0/1
hyloniscus_main_000040_t1	11726	.	G	A	0.169903	0/1	0/0	0/0	0/1
hyloniscus_main_000040_t1	11762	.	GTT	GCT	0.358974	0/1	0/1	0/1	0/1
hyloniscus_main_000040_t1	11805	.	GTTTGGACTCCTAA	GTTTAGACTCCTAA,ATTTAAACTTCTAT	0.115772,0.134228	0/1	0/2	0/1	0/1
hyloniscus_main_000040_t1	11831	.	A	G	0.371053	0/1	0/1	0/1	0/1
hyloniscus_main_000040_t1	11950	.	G	A	0.215311	0/0	0/1	0/1	0/1
hyloniscus_main_000040_t1	11964	.	ATTTGTTTAA	ATTGTTTAA	0.195122	0/0	0/0	0/0	0/1
hyloniscus_main_000040_t1	11988	.	AA	TA	0.15917	0/1	0/1	0/1	0/1
hyloniscus_main_000040_t1	12011	.	C	T	0.488479	0/1	0/1	0/1	0/1
hyloniscus_main_000040_t1	12103	.	GTTG	ATTA	0.285714	0/1	0/1	0/1	0/1
hyloniscus_main_000040_t1	12155	.	T	C	0.194915	0/1	0/1	0/1	0/1
hyloniscus_main_000045_t1	7959	.	T	C	0.470588	0/0	0/0	0/0	0/1
hyloniscus_main_000045_t1	9782	.	T	A	0.534884	0/0	0/0	0/0	0/1
hyloniscus_main_000045_t1	9853	.	TAAATATTT	TAATATTT	0.546512	0/0	0/0	0/0	0/1
hyloniscus_main_000047_t1	5294	.	A	T	0.654321	0/1	0/1	0/0	0/1
hyloniscus_main_000047_t1	6404	.	A	T	0.506024	0/1	0/1	0/0	0/1
hyloniscus_main_000047_t1	6470	.	C	T	0.428571	0/1	0/0	0/0	0/1
hyloniscus_main_000047_t1	6791	.	C	T	0.33871	0/1	0/1	0/0	0/1
hyloniscus_main_000047_t1	6803	.	A	C	0.382353	0/1	0/1	0/0	0/1
hyloniscus_main_000047_t1	6809	.	C	T	0.375	0/1	0/0	0/0	0/1
hyloniscus_main_000047_t1	7259	.	C	A,T	0.428571,0.575	0/1	0/2	0/0	0/1
hyloniscus_main_000047_t1	7379	.	TATA	CATT	0.475904	0/1	0/1	0/0	0/1
hyloniscus_main_000047_t1	8837	.	T	C	0.5	0/1	0/0	0/0	0/1
hyloniscus_main_000047_t1	9257	.	T	A	0.505837	0/1	0/0	0/0	0/1
hyloniscus_main_000047_t1	9326	.	T	C	0.477733	0/1	0/0	0/0	0/1
hyloniscus_main_000047_t1	9408	.	C	A	0.477551	0/1	0/0	0/0	0/1
hyloniscus_main_000047_t1	9497	.	C	T	0.556075	0/1	0/0	0/0	0/1
hyloniscus_main_000047_t1	9518	.	A	G	0.564103	0/1	0/0	0/0	0/1
hyloniscus_main_000047_t1	9626	.	T	A	0.442029	0/1	0/0	0/0	0/1
hyloniscus_main_000047_t1	10452	.	CAAAAAAAAAAAAGAGTT	CAAAAAAAAAAGAGTT,CAAAAAAAAAAAAAGAGTT	0.0206186,0.144	1/1	1/1	0/2	0/2
hyloniscus_main_000059_t1	3776	.	ACAA	GCAG	0.545455	0/0	0/0	0/0	0/1
hyloniscus_main_000059_t1	3788	.	C	T	0.576923	0/0	0/0	0/0	0/1
hyloniscus_main_000059_t1	3794	.	GACG	CACA	0.608696	0/0	0/0	0/0	0/1
hyloniscus_main_000059_t1	3827	.	T	C	0.608696	0/0	0/0	0/0	0/1
hyloniscus_main_000059_t1	4037	.	G	A	0.478261	0/0	0/0	0/0	0/1
hyloniscus_main_000059_t1	4046	.	T	A	0.52	0/0	0/0	0/0	0/1
hyloniscus_main_000059_t1	4055	.	G	A	0.541667	0/0	0/0	0/0	0/1
hyloniscus_main_000059_t1	4076	.	C	T	0.608696	0/0	0/0	0/0	0/1
hyloniscus_main_000059_t1	4103	.	C	A	0.6	0/0	0/0	0/0	0/1
hyloniscus_main_000059_t1	4814	.	G	A	0.461538	0/0	0/0	0/1	0/1
hyloniscus_main_000059_t1	4871	.	T	G	0.383562	0/0	0/0	0/1	0/1
hyloniscus_main_000059_t1	5207	.	T	C	0.373737	0/0	0/0	0/1	0/1
hyloniscus_main_000059_t1	5222	.	A	G	0.356436	0/0	0/0	0/1	0/1
hyloniscus_main_000059_t1	5276	.	G	C	0.33	0/0	0/0	0/1	0/1
hyloniscus_main_000059_t1	5417	.	T	C	0.342466	0/0	0/0	0/1	0/1
hyloniscus_main_000059_t1	5423	.	C	T	0.305556	0/0	0/0	0/1	0/1
hyloniscus_main_000059_t1	5687	.	C	T	0.430769	0/0	0/0	0/1	0/1
hyloniscus_main_000059_t1	5801	.	A	T	0.52459	1/1	1/1	0/1	0/1
hyloniscus_main_000059_t1	6539	.	G	C	0.4125	0/0	0/0	0/1	0/1
hyloniscus_main_000059_t1	6620	.	T	G	0.390244	0/0	0/0	0/0	0/1
hyloniscus_main_000059_t1	6629	.	C	A	0.348684	0/0	0/0	0/1	0/1
hyloniscus_main_000059_t1	6683	.	A	T	0.369697	0/0	0/0	0/1	0/1
hyloniscus_main_000059_t1	6719	.	TTCT	CTCC	0.321429	0/0	0/0	0/1	0/1
hyloniscus_main_000059_t1	6773	.	T	C	0.319444	0/0	0/0	0/1	0/1
hyloniscus_main_000059_t1	7724	.	C	T	0.333333	0/0	0/0	0/1	0/1
hyloniscus_main_000059_t1	7814	.	A	T	0.309091	0/0	0/0	0/1	0/1
hyloniscus_main_000059_t1	7829	.	TGGC	CGGT	0.333333	0/0	0/0	0/1	0/1
hyloniscus_main_000059_t1	8207	.	C	T	0.558559	1/1	1/1	0/1	0/1
hyloniscus_main_000059_t1	8264	.	C	T	0.364486	0/0	0/0	0/1	0/1
hyloniscus_main_000059_t1	8444	.	T	C	0.333333	0/0	0/0	0/1	0/1
hyloniscus_main_000059_t1	8552	.	C	T	0.352113	0/0	0/0	0/1	0/1
hyloniscus_main_000059_t1	8963	.	A	G	0.505747	0/0	0/0	0/1	0/1
hyloniscus_main_000059_t1	8978	.	T	C	0.344828	0/0	0/0	0/1	0/1
hyloniscus_main_000059_t1	9221	.	G	C	0.40625	0/0	0/0	0/1	0/1
hyloniscus_main_000059_t1	9482	.	G	A	0.519481	1/1	1/1	0/1	0/1
hyloniscus_main_000059_t1	9488	.	ATTTTTAATC	ATTTTTTAATC	0.528571	1/1	1/1	0/1	0/1
hyloniscus_main_000059_t1	9544	.	TTT	ACA	0.349398	0/0	0/0	0/1	0/1
hyloniscus_main_000069_t1	400	.	G	A	0.285714	0/1	1/1	0/0	0/1
hyloniscus_main_000069_t1	457	.	A	G	0.452381	0/1	0/1	0/0	0/1
hyloniscus_main_000069_t1	463	.	G	A	0.408163	0/1	0/1	0/0	0/1
hyloniscus_main_000069_t1	745	.	T	A	0.282051	0/1	1/1	0/0	0/1
hyloniscus_main_000069_t1	880	.	T	A	0.431818	0/1	1/1	0/0	0/1
hyloniscus_main_000069_t1	2539	.	G	A	0.309524	0/1	1/1	0/0	0/1
hyloniscus_main_000069_t1	3140	.	T	C	0.27907	0/1	1/1	0/0	0/1
hyloniscus_main_000069_t1	3634	.	AAGCA	AA	0.148936	0/1	0/0	0/1	0/1
hyloniscus_main_000069_t1	4270	.	A	C	0.367925	0/1	1/1	0/0	0/1
hyloniscus_main_000069_t1	4732	.	A	G	0.290909	0/1	1/1	0/0	0/1
hyloniscus_main_000069_t1	4795	.	C	T	0.312757	0/1	1/1	0/0	0/1
hyloniscus_main_000069_t1	4864	.	T	C	0.367491	0/1	1/1	0/0	0/1
hyloniscus_main_000069_t1	4918	.	C	T	0.390041	0/1	1/1	0/0	0/1
hyloniscus_main_000069_t1	5026	.	T	A	0.39011	0/1	1/1	0/0	0/1
hyloniscus_main_000069_t1	5244	.	G	C	0.261682	0/1	1/1	0/0	0/1
hyloniscus_main_000069_t1	5692	.	G	A	0.280374	0/1	1/1	0/0	0/1
hyloniscus_main_000069_t1	5953	.	C	T	0.426471	0/1	1/1	0/0	0/1
hyloniscus_main_000069_t1	6022	.	T	C	0.393333	0/1	1/1	0/0	0/1
hyloniscus_main_000069_t1	6277	.	C	T	0.380435	0/1	1/1	0/0	0/1
hyloniscus_main_000069_t1	6307	.	C	T	0.347826	0/1	1/1	0/0	0/1
hyloniscus_main_000069_t1	6907	.	G	A	0.312925	0/1	1/1	0/0	0/1
hyloniscus_main_000069_t1	7723	.	G	A	0.379562	0/1	1/1	0/0	0/1
hyloniscus_main_000069_t1	7864	.	T	C	0.334746	0/1	1/1	0/0	0/1
hyloniscus_main_000069_t1	8557	.	T	C	0.389734	0/1	1/1	0/0	0/1
hyloniscus_main_000085_t1	10378	.	G	A	0.408046	1/1	0/1	0/1	0/1
hyloniscus_main_000085_t1	10415	.	C	T	0.448276	0/0	0/0	0/0	0/1
hyloniscus_main_000085_t1	10554	.	TAAAAAAAAAATATTAATATTTC	TAAAAAAAAAAAAAATTAATATTTC,TAACAAAAAAAAAATATTAATATTTC	0.275938,0.379747	0/0	0/1	0/1	0/2
hyloniscus_main_000085_t1	11000	.	A	T	0.446237	0/0	0/0	0/0	0/1
hyloniscus_main_000085_t1	11005	.	ATTTTTTTTTGAA	ATTTTTTTTAAGAA,ATTTTTTTTTTGAA	0.284281,0.160535	0/0	0/1	0/1	0/2
hyloniscus_main_000094_t1	9940	.	G	A	0.585366	1/1	0/1	0/0	0/1
hyloniscus_main_000094_t1	10039	.	GACACACAT	GACACACACACACACACAT	0.463768	1/1	0/1	0/0	0/1
hyloniscus_main_000094_t1	10130	.	G	C	0.51	1/1	0/1	0/0	0/1
hyloniscus_main_000126_t1	5381	.	C	T	0.39759	0/0	1/1	0/1	0/1
hyloniscus_main_000126_t1	5425	.	T	C	0.411215	0/0	1/1	0/1	0/1
hyloniscus_main_000126_t1	5452	.	T	C	0.431034	0/0	1/1	0/1	0/1
hyloniscus_main_000126_t1	5500	.	ATTTAC	ATTAC	0.442478	0/0	1/1	0/1	0/1
hyloniscus_main_000130_t1	415	.	A	G	0.484848	0/0	0/0	1/1	0/1
hyloniscus_main_000130_t1	526	.	T	C	0.491935	0/0	0/0	0/1	0/1
hyloniscus_main_000130_t1	547	.	TCTGA	CATAC	0.392157	0/0	0/0	0/1	0/1
hyloniscus_main_000130_t1	589	.	G	A	0.565891	0/0	0/0	0/1	0/1
hyloniscus_main_000135_t1	2899	.	G	T	0.589286	0/1	1/1	0/0	0/1
hyloniscus_main_000135_t1	2932	.	A	C	0.596154	0/1	1/1	0/0	0/1
hyloniscus_main_000135_t1	2937	.	C	T	0.603774	0/1	1/1	0/0	0/1
hyloniscus_main_000135_t1	2982	.	C	T	0.613636	0/1	1/1	0/0	0/1
hyloniscus_main_000135_t1	3021	.	A	G	0.34	0/1	0/0	1/1	0/1
hyloniscus_main_000135_t1	3096	.	A	G	0.456522	0/1	0/0	1/1	0/1
hyloniscus_main_000135_t1	3117	.	G	C	0.469388	0/1	0/0	1/1	0/1
hyloniscus_main_000135_t1	3519	.	A	G	0.526316	0/1	1/1	0/0	0/1
hyloniscus_main_000135_t1	3624	.	T	C	0.378378	0/1	0/0	1/1	0/1
hyloniscus_main_000135_t1	3678	.	T	C	0.581818	0/1	1/1	0/0	0/1
hyloniscus_main_000135_t1	3693	.	G	A	0.564516	0/1	1/1	0/0	0/1
hyloniscus_main_000135_t1	3711	.	C	T	0.612903	0/1	1/1	0/0	0/1
hyloniscus_main_000135_t1	3724	.	A	T	0.627119	0/1	1/1	0/0	0/1
hyloniscus_main_000135_t1	3732	.	C	T	0.614035	0/1	1/1	0/0	0/1
hyloniscus_main_000135_t1	3777	.	C	G	0.324324	0/1	0/0	1/1	0/1
hyloniscus_main_000135_t1	3840	.	T	C	0.377778	0/1	0/0	1/1	0/1
hyloniscus_main_000135_t1	3915	.	A	G	0.617284	0/1	1/1	0/0	0/1
hyloniscus_main_000135_t1	3957	.	T	C	0.625	0/1	1/1	0/0	0/1
hyloniscus_main_000135_t1	3996	.	G	A	0.520833	0/1	1/1	0/0	0/1
hyloniscus_main_000135_t1	4005	.	G	A	0.488889	0/1	1/1	0/0	0/1
hyloniscus_main_000135_t1	4062	.	G	T	0.511111	0/1	1/1	0/0	0/1
hyloniscus_main_000135_t1	4071	.	T	G	0.511111	0/1	1/1	0/0	0/1
hyloniscus_main_000135_t1	4264	.	A	C	0.425532	0/1	1/1	0/0	0/1
hyloniscus_main_000135_t1	4314	.	G	T	0.520833	0/1	1/1	0/0	0/1
hyloniscus_main_000135_t1	4335	.	C	T	0.491525	0/1	1/1	0/0	0/1
hyloniscus_main_000135_t1	4467	.	A	C	0.428571	0/1	1/1	0/0	0/1
hyloniscus_main_000135_t1	4548	.	T	C	0.4375	0/1	1/1	0/0	0/1
hyloniscus_main_000135_t1	4599	.	A	G	0.456522	0/1	1/1	0/0	0/1
hyloniscus_main_000135_t1	4836	.	T	C	0.653846	0/1	1/1	0/0	0/1
hyloniscus_main_000135_t1	4875	.	A	T	0.6	0/1	1/1	0/0	0/1
hyloniscus_main_000135_t1	4896	.	A	T	0.615385	0/1	1/1	0/0	0/1
hyloniscus_main_000135_t1	4899	.	T	A	0.375	0/1	0/0	1/1	0/1
hyloniscus_main_000135_t1	4971	.	C	T	0.5625	0/1	1/1	0/0	0/1
hyloniscus_main_000135_t1	5007	.	G	A	0.535714	0/1	1/1	0/0	0/1
hyloniscus_main_000135_t1	5247	.	G	A	0.449275	0/1	0/0	1/1	0/1
hyloniscus_main_000135_t1	5298	.	C	T	0.46875	0/1	0/0	1/1	0/1
hyloniscus_main_000135_t1	5409	.	C	T	0.384615	0/1	1/1	0/0	0/1
hyloniscus_main_000135_t1	5520	.	G	A	0.548387	0/1	0/0	1/1	0/1
hyloniscus_main_000135_t1	5703	.	G	A	0.451327	0/1	1/1	0/0	0/1
hyloniscus_main_000135_t1	5760	.	G	A	0.389381	0/1	1/1	0/0	0/1
hyloniscus_main_000135_t1	6000	.	TCCCCAG	CCCTCAA	0.5375	0/1	1/1	0/0	0/1
hyloniscus_main_000135_t1	6057	.	T	C	0.362637	0/1	0/0	1/1	0/1
hyloniscus_main_000135_t1	6147	.	T	C	0.493151	0/1	0/0	1/1	0/1
hyloniscus_main_000135_t1	6582	.	A	C	0.527778	0/1	1/1	0/0	0/1
hyloniscus_main_000135_t1	6744	.	T	C	0.486486	0/1	1/1	0/0	0/1
hyloniscus_main_000135_t1	6756	.	G	A	0.46087	0/1	1/1	0/0	0/1
hyloniscus_main_000135_t1	6819	.	T	C	0.469027	0/1	0/0	1/1	0/1
hyloniscus_main_000135_t1	6885	.	T	C	0.514563	0/1	1/1	0/0	0/1
hyloniscus_main_000135_t1	6912	.	T	C	0.475248	0/1	1/1	0/0	0/1
hyloniscus_main_000135_t1	7176	.	G	A	0.626667	0/1	0/0	1/1	0/1
hyloniscus_main_000135_t1	7342	.	A	G	0.497175	0/1	1/1	0/0	0/1
hyloniscus_main_000135_t1	7368	.	C	T	0.509434	0/1	1/1	0/0	0/1
hyloniscus_main_000135_t1	7401	.	G	T	0.52193	0/1	1/1	0/0	0/1
hyloniscus_main_000135_t1	7419	.	C	T	0.518349	0/1	1/1	0/0	0/1
hyloniscus_main_000135_t1	7443	.	T	C	0.563218	0/1	1/1	0/0	0/1
hyloniscus_main_000135_t1	7456	.	T	C	0.574074	0/1	1/1	0/0	0/1
hyloniscus_main_000135_t1	7467	.	G	C	0.576159	0/1	1/1	0/0	0/1
hyloniscus_main_000135_t1	7596	.	G	A	0.565421	0/1	1/1	0/0	0/1
hyloniscus_main_000135_t1	7650	.	T	C	0.473469	0/1	1/1	0/0	0/1
hyloniscus_main_000135_t1	7665	.	TCAT	CCAC	0.44186	0/1	1/1	0/0	0/1
hyloniscus_main_000135_t1	7728	.	G	A	0.578431	0/1	0/0	1/1	0/1
hyloniscus_main_000135_t1	7742	.	T	A	0.557143	0/1	0/0	1/1	0/1
hyloniscus_main_000140_t1	2974	.	C	T	0.636364	0/0	0/1	0/0	0/1
hyloniscus_main_000140_t1	3925	.	A	G	0.666667	0/0	0/1	0/0	0/1
hyloniscus_main_000140_t1	4095	.	T	A	0.6	0/0	.	0/0	0/1
hyloniscus_main_000140_t1	5080	.	A	T	0.518519	0/0	0/1	0/0	0/1
hyloniscus_main_000140_t1	5501	.	A	C	0.405172	0/1	0/1	0/1	0/1
hyloniscus_main_000140_t1	5726	.	C	T	0.875	0/0	0/1	0/0	0/1
hyloniscus_main_000140_t1	6298	.	A	T	0.769231	0/0	0/0	0/0	0/1
hyloniscus_main_000140_t1	6565	.	G	A	0.782609	0/0	0/1	0/0	0/1
hyloniscus_main_000140_t1	6826	.	G	A	0.875	0/0	0/1	0/0	0/1
hyloniscus_main_000140_t1	7024	.	AGCT	GGCC	0.742857	0/0	0/1	0/0	0/1
hyloniscus_main_000140_t1	7039	.	A	G	0.679487	0/0	0/1	0/0	0/1
hyloniscus_main_000140_t1	7075	.	G	T	0.683544	0/0	0/1	0/0	0/1
hyloniscus_main_000140_t1	7168	.	CCGC	TCGT	0.671642	0/0	0/1	0/0	0/1
hyloniscus_main_000140_t1	7222	.	T	C	0.65625	0/0	0/1	0/0	0/1
hyloniscus_main_000140_t1	7234	.	C	A	0.612903	0/0	0/1	0/0	0/1
hyloniscus_main_000140_t1	7270	.	C	T	0.727273	0/0	0/1	0/0	0/1
hyloniscus_main_000140_t1	7318	.	T	C	0.693548	0/0	0/1	0/0	0/1
hyloniscus_main_000140_t1	7333	.	G	C	0.716667	0/0	0/1	0/0	0/1
hyloniscus_main_000140_t1	7409	.	C	A	0.840909	0/0	0/1	0/0	0/1
hyloniscus_main_000140_t1	7476	.	T	C	0.761905	0/0	1/1	0/0	0/1
hyloniscus_main_000151_t1	4871	.	ATCTT	ATCTTCTT	0.314286	0/1	0/0	0/0	0/1
hyloniscus_main_000151_t1	5391	.	C	T	0.489362	0/1	0/0	0/0	0/1
hyloniscus_main_000151_t1	7556	.	A	T	0.297619	0/1	0/0	0/1	0/1
hyloniscus_main_000151_t1	7562	.	T	G	0.324675	0/1	0/0	0/1	0/1
hyloniscus_main_000151_t1	7564	.	TAATT	TATTT	0.44	0/1	1/1	0/1	0/1
hyloniscus_main_000151_t1	7570	.	T	A	0.358974	0/1	0/0	0/1	0/1
hyloniscus_main_000151_t1	7768	.	C	T	0.433962	0/1	0/0	0/0	0/1
hyloniscus_main_000157_t1	1553	.	C	T	0.388889	0/0	1/1	0/1	0/1
hyloniscus_main_000157_t1	1589	.	T	A	0.493976	0/0	1/1	0/1	0/1
hyloniscus_main_000157_t1	2576	.	A	G	0.413793	0/0	1/1	0/1	0/1
hyloniscus_main_000157_t1	2678	.	G	T	0.413462	0/0	1/1	0/1	0/1
hyloniscus_main_000157_t1	3341	.	T	C	0.420168	0/1	1/1	0/1	0/1
hyloniscus_main_000157_t1	3410	.	C	G	0.538462	0/1	0/0	0/1	0/1
hyloniscus_main_000157_t1	3446	.	A	T	0.412281	0/0	1/1	0/1	0/1
hyloniscus_main_000157_t1	4109	.	A	G	0.386667	0/0	1/1	0/1	0/1
hyloniscus_main_000157_t1	4738	.	C	T	0.527273	0/1	0/0	0/1	0/1
hyloniscus_main_000157_t1	4759	.	A	T	0.5671	0/1	0/0	0/1	0/1
hyloniscus_main_000157_t1	4799	.	C	A	0.470199	0/0	1/1	0/1	0/1
hyloniscus_main_000157_t1	4838	.	C	T	0.441176	0/1	1/1	0/1	0/1
hyloniscus_main_000157_t1	4922	.	C	T	0.512821	0/1	0/0	0/1	0/1
hyloniscus_main_000157_t1	4964	.	T	C	0.423256	0/1	1/1	0/1	0/1
hyloniscus_main_000157_t1	5183	.	T	C	0.415301	0/1	1/1	0/1	0/1
hyloniscus_main_000157_t1	5210	.	CAC	AAA	0.434375	0/1	1/1	0/1	0/1
hyloniscus_main_000157_t1	5264	.	T	C	0.434932	0/1	1/1	0/1	0/1
hyloniscus_main_000157_t1	5325	.	CTG	TTA,CTA	0.325581,0.48	0/2	1/1	0/1	0/1
hyloniscus_main_000157_t1	5358	.	A	G	0.41704	0/1	1/1	0/1	0/1
hyloniscus_main_000157_t1	5418	.	T	C	0.351852	0/1	1/1	0/1	0/1
hyloniscus_main_000157_t1	5535	.	T	C	0.397849	0/1	1/1	0/1	0/1
hyloniscus_main_000157_t1	5545	.	C	T	0.389513	0/1	1/1	0/1	0/1
hyloniscus_main_000157_t1	5585	.	ATCC	GTCT	0.412556	0/1	1/1	0/1	0/1
hyloniscus_main_000157_t1	5616	.	A	C	0.435233	0/0	1/1	0/1	0/1
hyloniscus_main_000157_t1	6869	.	G	A	0.347222	0/0	1/1	0/1	0/1
hyloniscus_main_000157_t1	6896	.	T	C	0.364504	0/0	1/1	0/1	0/1
hyloniscus_main_000157_t1	6965	.	T	A	0.424069	0/0	1/1	0/1	0/1
hyloniscus_main_000168_t1	8266	.	A	G	0.421053	0/0	0/0	0/1	0/1
hyloniscus_main_000168_t1	8319	.	ATG	ATA,GTG	0.159292,0.609524	1/1	0/1	0/2	0/1
hyloniscus_main_000173_t1	8185	.	AA	GG,AG	0.147651,0.100671	.	0/0	0/1	0/2
hyloniscus_main_000173_t1	8187	.	TTG	TTA	0.322314	.	0/1	0/1	0/1
hyloniscus_main_000173_t1	8281	.	A	G	0.417607	.	0/1	0/1	0/1
hyloniscus_main_000179_t1	1374	.	T	C	0.25	0/1	0/0	0/0	0/1
hyloniscus_main_000179_t1	1386	.	A	G	0.228571	0/1	0/0	0/0	0/1
hyloniscus_main_000179_t1	1398	.	G	T	0.272727	0/1	0/0	0/0	0/1
hyloniscus_main_000179_t1	1413	.	A	T	0.157895	1/1	0/0	0/0	0/1
hyloniscus_main_000179_t1	1449	.	T	G	0.545455	1/1	1/1	0/0	0/1
hyloniscus_main_000179_t1	1953	.	A	G	0.705882	0/0	1/1	0/0	0/1
hyloniscus_main_000179_t1	2047	.	T	G	0.75	0/0	.	0/0	0/1
hyloniscus_main_000179_t1	2127	.	A	T	0.661765	0/1	.	0/0	0/1
hyloniscus_main_000179_t1	2148	.	A	T	0.672727	0/1	.	0/0	0/1
hyloniscus_main_000179_t1	2181	.	G	A	0.644068	1/1	.	0/0	0/1
hyloniscus_main_000179_t1	2190	.	ATCG	TTCA	0.686275	1/1	.	0/0	0/1
hyloniscus_main_000179_t1	2199	.	A	T	0.680851	1/1	.	0/0	0/1
hyloniscus_main_000179_t1	2742	.	G	A	0.242424	0/1	1/1	0/0	0/1
hyloniscus_main_000179_t1	3078	.	A	G	0.55814	0/0	0/1	0/0	0/1
hyloniscus_main_000179_t1	3204	.	G	A	0.647887	0/1	1/1	0/0	0/1
hyloniscus_main_000179_t1	3372	.	C	T	0.608696	0/0	.	0/0	0/1
hyloniscus_main_000179_t1	3384	.	G	A	0.189655	0/1	.	0/0	0/1
hyloniscus_main_000179_t1	3663	.	A	G	0.301887	1/1	.	0/0	0/1
hyloniscus_main_000179_t1	3678	.	C	T	0.283019	1/1	.	0/0	0/1
hyloniscus_main_000179_t1	3786	.	C	T	0.216667	0/1	1/1	0/0	0/1
hyloniscus_main_000179_t1	3792	.	G	C	0.7	0/1	1/1	0/0	0/1
hyloniscus_main_000179_t1	3819	.	C	G	0.189655	0/0	.	0/0	0/1
hyloniscus_main_000179_t1	3870	.	G	T	0.171875	0/0	.	0/0	0/1
hyloniscus_main_000179_t1	4035	.	T	A	0.5	0/0	0/0	0/0	0/1
hyloniscus_main_000179_t1	4683	.	C	T	0.317647	0/0	0/0	0/0	0/1
hyloniscus_main_000179_t1	4734	.	T	C	0.25	0/0	0/0	0/0	0/1
hyloniscus_main_000179_t1	4755	.	T	C	0.168539	0/0	0/0	0/0	0/1
hyloniscus_main_000179_t1	4770	.	A	G	0.157895	0/0	0/0	0/0	0/1
hyloniscus_main_000179_t1	4824	.	G	A	0.153846	0/0	0/0	0/0	0/1
hyloniscus_main_000179_t1	4834	.	G	A	0.147368	0/0	0/0	0/0	0/1
hyloniscus_main_000179_t1	4857	.	C	T	0.156522	0/0	0/0	0/0	0/1
hyloniscus_main_000179_t1	4878	.	T	G	0.159292	0/0	0/0	0/0	0/1
hyloniscus_main_000179_t1	4965	.	G	A	0.129032	0/0	0/0	0/0	0/1
hyloniscus_main_000179_t1	6826	.	A	C	0.169014	0/0	0/0	0/0	0/1
hyloniscus_main_000179_t1	6836	.	T	C	0.177778	0/0	0/0	0/0	0/1
hyloniscus_main_000179_t1	6841	.	A	G	0.186813	0/0	0/0	0/0	0/1
hyloniscus_main_000179_t1	6844	.	ATTTTTTTTTATTTTTATAAGTG	ATTTTTATTTTTATTTTTATAAGTA	0.2	0/0	0/0	0/0	0/1
hyloniscus_main_000179_t1	7096	.	GTA	GATA	0.366667	0/0	0/0	0/0	0/1
hyloniscus_main_000179_t1	7108	.	C	T	0.4	0/0	0/0	0/0	0/1
hyloniscus_main_000179_t1	7153	.	G	A	0.277778	0/0	0/0	0/0	0/1
hyloniscus_main_000179_t1	7288	.	CAAAAAATG	CAAAAATG	0.243094	0/0	0/0	0/0	0/1
hyloniscus_main_000179_t1	7302	.	C	T	0.279188	0/0	0/0	0/0	0/1
hyloniscus_main_000179_t1	7327	.	T	A	0.284916	0/0	0/0	0/0	0/1
hyloniscus_main_000179_t1	7399	.	G	A	0.287582	0/0	0/0	0/0	0/1
hyloniscus_main_000179_t1	7442	.	AATTTG	ATTC	0.257143	0/0	0/0	0/0	0/1
hyloniscus_main_000179_t1	7456	.	C	T	0.323741	0/0	0/0	0/0	0/1
hyloniscus_main_000179_t1	7462	.	G	A	0.338129	0/0	0/0	0/0	0/1
hyloniscus_main_000179_t1	7514	.	T	C	0.319728	0/0	0/0	0/0	0/1
hyloniscus_main_000179_t1	7603	.	G	T	0.296296	0/0	0/0	0/0	0/1
hyloniscus_main_000179_t1	7625	.	AATTATTATTAC	AATTATTATTATTAC	0.257576	0/0	0/0	0/0	0/1
hyloniscus_main_000179_t1	7655	.	AATATATAG	AATATAG	0.310811	0/0	0/0	0/0	0/1
hyloniscus_main_000179_t1	7830	.	T	G	0.459459	0/0	0/0	0/0	0/1
hyloniscus_main_000179_t1	7864	.	ATTTTTTTTATGC	ATTTTTTTTTTATGC	0.371429	0/0	0/0	0/0	0/1
hyloniscus_main_000179_t1	7912	.	AG	GA	0.214286	0/0	0/0	0/0	0/1
hyloniscus_main_000179_t1	7955	.	T	C	0.272727	0/0	0/0	0/0	0/1
hyloniscus_main_000179_t1	8054	.	C	T	0.333333	0/0	0/0	0/0	0/1
hyloniscus_main_000179_t1	8076	.	T	G	0.294118	0/0	0/0	0/0	0/1
hyloniscus_main_000179_t1	8141	.	GAAAAAATG	GAAAAATG	0.294118	0/0	0/0	0/0	0/1
hyloniscus_main_000179_t1	8205	.	C	T	0.313725	0/0	0/0	0/0	0/1
hyloniscus_main_000179_t1	8211	.	TTAAG	TTAATAAG	0.318182	0/0	0/0	0/0	0/1
hyloniscus_main_000179_t1	8253	.	A	C	0.347826	0/0	0/0	0/0	0/1
hyloniscus_main_000179_t1	8265	.	G	T	0.355556	0/0	0/0	0/0	0/1
hyloniscus_main_000179_t1	8290	.	GAAACT	GAAAACT	0.366667	0/0	0/0	0/0	0/1
hyloniscus_main_000179_t1	8346	.	A	G	0.44	0/0	0/0	0/0	0/1
hyloniscus_main_000179_t1	8400	.	A	C	0.448276	0/0	0/0	0/0	0/1
hyloniscus_main_000179_t1	8407	.	C	G	0.466667	0/0	0/0	0/0	0/1
hyloniscus_main_000179_t1	8524	.	C	A	0.28	0/0	0/0	0/0	0/1
hyloniscus_main_000179_t1	8729	.	GCCGA	GCACCGA	0.37037	0/0	0/0	0/0	0/1
hyloniscus_main_000179_t1	9307	.	C	T	0.333333	0/0	0/0	0/0	0/1
hyloniscus_main_000179_t1	9312	.	T	A	0.333333	0/0	0/0	0/0	0/1
hyloniscus_main_000179_t1	9320	.	CT	AA	0.233333	0/0	0/0	0/0	0/1
hyloniscus_main_000179_t1	9393	.	G	A	0.296296	0/0	0/0	0/0	0/1
hyloniscus_main_000181_t1	6459	.	C	T	0.521277	1/1	0/1	0/0	0/1
hyloniscus_main_000184_t1	5799	.	GAAAAAAAAAATTCT	GAAAAAAAAAAATTCT	0.128205	0/1	0/0	0/1	0/1
hyloniscus_main_000184_t1	6770	.	G	A	0.724638	0/0	0/1	0/0	0/1
hyloniscus_main_000187_t1	5530	.	A	G	0.636364	0/1	1/1	0/1	0/1
hyloniscus_main_000187_t1	5984	.	A	T	0.244444	0/0	0/0	0/0	0/1
hyloniscus_main_000187_t1	6585	.	GG	AA	0.378378	0/1	0/0	0/0	0/1
hyloniscus_main_000193_t1	1546	.	A	G	0.449275	0/1	0/0	0/1	0/1
hyloniscus_main_000193_t1	1553	.	G	C	0.43662	0/1	0/0	0/1	0/1
hyloniscus_main_000193_t1	1729	.	A	G	0.422222	0/1	1/1	0/0	0/1
hyloniscus_main_000193_t1	1768	.	G	A	0.342105	0/1	1/1	0/0	0/1
hyloniscus_main_000193_t1	1804	.	GTTC	CTTT	0.382114	0/1	1/1	0/1	0/1
hyloniscus_main_000193_t1	1879	.	T	C	0.330709	0/1	1/1	0/1	0/1
hyloniscus_main_000193_t1	1888	.	C	G	0.333333	0/1	1/1	0/1	0/1
hyloniscus_main_000193_t1	1906	.	G	A	0.368	0/1	1/1	0/1	0/1
hyloniscus_main_000193_t1	1993	.	G	A	0.462963	0/1	1/1	0/1	0/1
hyloniscus_main_000193_t1	2002	.	A	G	0.42	0/1	1/1	0/1	0/1
hyloniscus_main_000193_t1	2017	.	C	T	0.424658	0/1	1/1	0/1	0/1
hyloniscus_main_000193_t1	2272	.	C	T	0.477941	0/1	1/1	0/1	0/1
hyloniscus_main_000193_t1	2377	.	G	T	0.446154	0/1	0/0	0/1	0/1
hyloniscus_main_000193_t1	2404	.	T	C	0.431034	0/1	0/0	0/1	0/1
hyloniscus_main_000193_t1	2413	.	GGAA	AGAG	0.402844	0/1	0/0	0/1	0/1
hyloniscus_main_000193_t1	2446	.	G	A	0.344648	0/1	0/0	0/1	0/1
hyloniscus_main_000193_t1	2662	.	T	C	0.540373	0/1	1/1	0/1	0/1
hyloniscus_main_000193_t1	2713	.	T	G	0.468085	0/1	1/1	0/1	0/1
hyloniscus_main_000193_t1	2749	.	T	C	0.469072	0/1	1/1	0/1	0/1
hyloniscus_main_000193_t1	2929	.	T	C	0.520468	0/1	0/0	0/1	0/1
hyloniscus_main_000193_t1	3004	.	CCCC	TCCG	0.470968	0/1	0/0	0/1	0/1
hyloniscus_main_000193_t1	3097	.	A	G	0.411765	0/1	1/1	0/1	0/1
hyloniscus_main_000193_t1	3181	.	T	G	0.596774	0/1	0/0	0/1	0/1
hyloniscus_main_000193_t1	3193	.	A	G	0.598901	0/1	0/0	0/1	0/1
hyloniscus_main_000193_t1	3208	.	T	C	0.660131	0/1	0/0	0/1	0/1
hyloniscus_main_000193_t1	3370	.	T	A	0.27	0/1	1/1	0/1	0/1
hyloniscus_main_000193_t1	3388	.	T	A	0.315789	0/1	1/1	0/1	0/1
hyloniscus_main_000193_t1	3413	.	A	G	0.261538	0/1	1/1	0/1	0/1
hyloniscus_main_000193_t1	4120	.	T	C	0.361607	0/1	1/1	0/1	0/1
hyloniscus_main_000193_t1	4162	.	A	G	0.422414	0/1	1/1	0/1	0/1
hyloniscus_main_000193_t1	6033	.	T	A	0.242424	0/1	1/1	0/1	0/1
hyloniscus_main_000193_t1	6046	.	C	T	0.307692	0/1	1/1	0/1	0/1
hyloniscus_main_000193_t1	6079	.	AGTTC	TGTTA	0.403183	0/1	1/1	0/1	0/1
hyloniscus_main_000193_t1	7080	.	ATTTTGGTA	ATTTTTGGTA	0.331959	0/1	1/1	0/1	0/1
hyloniscus_main_000193_t1	7157	.	TT	TG,GG	0.289157,0.413043	0/1	1/1	0/2	0/1
hyloniscus_main_000196_t1	1984	.	G	A	0.5	0/1	1/1	0/0	0/1
hyloniscus_main_000196_t1	4508	.	T	C	0.611111	0/1	1/1	0/0	0/1
hyloniscus_main_000206_t1	4245	.	G	A	0.43871	0/1	0/0	0/1	0/1
hyloniscus_main_000206_t1	4685	.	C	T	0.515464	0/1	1/1	0/1	0/1
hyloniscus_main_000234_t1	3272	.	T	A	0.219512	0/0	0/0	0/0	0/1
hyloniscus_main_000249_t1	491	.	T	C	0.206897	1/1	0/1	0/0	0/1
hyloniscus_main_000249_t1	586	.	A	T	0.192308	1/1	1/1	0/0	0/1
hyloniscus_main_000252_t1	7536	.	T	A	0.433824	0/1	0/1	0/1	0/1
hyloniscus_main_000252_t1	7571	.	T	C	0.154589	0/1	0/1	0/1	0/1
hyloniscus_main_000252_t1	7598	.	A	G	0.329897	0/1	0/1	0/1	0/1
hyloniscus_main_000252_t1	7778	.	CC	CT	0.5	0/1	0/1	0/1	0/1
hyloniscus_main_000252_t1	7792	.	TTTAG	TTCAG	0.191781	0/1	0/1	0/1	0/1
hyloniscus_main_000252_t1	7826	.	AGTTA	AGTTG	0.198113	0/1	0/1	0/1	0/1
hyloniscus_main_000252_t1	7837	.	GTT	ATT	0.149837	0/1	0/1	0/1	0/1
hyloniscus_main_000252_t1	7851	.	A	G	0.25641	0/0	0/0	0/0	0/1
hyloniscus_main_000252_t1	7872	.	C	T	0.182741	0/1	0/1	0/1	0/1
hyloniscus_main_000252_t1	7874	.	C	A	0.143939	0/0	0/1	0/1	0/1
hyloniscus_main_000255_t1	247	.	C	G	0.269231	0/0	0/0	0/0	0/1
hyloniscus_main_000255_t1	784	.	G	A	0.206897	0/0	0/0	0/0	0/1
hyloniscus_main_000255_t1	1249	.	AGC	AGTAAGTGC	0.205128	0/1	0/1	0/0	0/1
hyloniscus_main_000255_t1	1252	.	G	A	0.2	0/0	0/0	0/0	0/1
hyloniscus_main_000255_t1	2527	.	C	G	0.227273	0/0	0/0	0/0	0/1
hyloniscus_main_000255_t1	2595	.	G	C	0.333333	0/0	0/0	0/0	0/1
hyloniscus_main_000255_t1	2622	.	G	C	0.35	0/0	0/0	0/0	0/1
hyloniscus_main_000257_t1	536	.	C	T	0.366667	1/1	0/1	0/1	0/1
hyloniscus_main_000257_t1	620	.	T	A	0.511628	0/0	0/1	0/1	0/1
hyloniscus_main_000257_t1	659	.	A	G	0.444444	0/0	0/1	0/1	0/1
hyloniscus_main_000257_t1	682	.	A	C	0.416667	0/0	0/1	0/1	0/1
hyloniscus_main_000257_t1	749	.	G	A	0.471751	0/0	0/1	0/1	0/1
hyloniscus_main_000257_t1	836	.	AAGAGATA	AAGAGATAGAGATA	0.477848	0/0	0/1	0/1	0/1
hyloniscus_main_000257_t1	1328	.	C	T	0.533333	0/0	0/1	0/1	0/1
hyloniscus_main_000257_t1	1334	.	C	T	0.524272	0/0	0/1	0/1	0/1
hyloniscus_main_000257_t1	4812	.	G	A	0.560976	0/1	1/1	0/1	0/1
hyloniscus_main_000263_t1	3046	.	G	A	0.616071	0/1	0/1	0/0	0/1
hyloniscus_main_000263_t1	3061	.	GAAAG	AAAAA	0.54065	0/1	0/1	0/0	0/1
hyloniscus_main_000263_t1	3081	.	A	G	0.362069	0/0	0/0	0/0	0/1
hyloniscus_main_000263_t1	3214	.	C	T	0.478261	0/0	0/0	0/0	0/1
hyloniscus_main_000263_t1	3262	.	G	A	0.564815	0/1	0/1	0/0	0/1
hyloniscus_main_000263_t1	3338	.	A	T	0.685185	0/1	0/1	0/0	0/1
hyloniscus_main_000263_t1	3371	.	C	T	0.498069	0/1	0/1	0/0	0/1
hyloniscus_main_000263_t1	3382	.	G	A	0.526104	0/1	0/1	0/0	0/1
hyloniscus_main_000263_t1	3391	.	T	G	0.53937	0/1	0/1	0/0	0/1
hyloniscus_main_000263_t1	3460	.	G	A	0.423729	0/0	0/0	0/0	0/1
hyloniscus_main_000263_t1	3514	.	TAAA	TAAG,CAAG	0.526515,0.4375	0/1	0/1	0/0	0/2
hyloniscus_main_000263_t1	3542	.	T	C	0.522936	0/1	0/1	0/0	0/1
hyloniscus_main_000263_t1	3568	.	C	G	0.5	0/0	0/0	0/0	0/1
hyloniscus_main_000263_t1	3597	.	C	A	0.52	0/0	0/0	0/0	0/1
hyloniscus_main_000263_t1	3613	.	CTTGCAAGC	TTTGGAAGA	0.544643	0/1	0/1	0/0	0/1
hyloniscus_main_000263_t1	3632	.	G	A	0.4	0/0	0/0	0/0	0/1
hyloniscus_main_000263_t1	3647	.	G	A	0.484127	0/1	0/1	0/0	0/1
hyloniscus_main_000263_t1	3676	.	CCTCAAA	TCTAAAG	0.419355	0/0	0/0	0/0	0/1
hyloniscus_main_000263_t1	4137	.	T	C	0.204819	0/1	0/1	0/0	0/1
hyloniscus_main_000263_t1	4153	.	GCGAGAA	ACGGGAA,GCGGGAG	0.194656,0.442857	0/1	0/1	0/0	0/2
hyloniscus_main_000263_t1	4219	.	GAAAAGC	GAAGATT,AAAGAGC	0.371546,0.493827	0/1	0/1	0/0	0/2
hyloniscus_main_000263_t1	4238	.	G	A	0.503401	0/0	0/0	0/0	0/1
hyloniscus_main_000263_t1	4255	.	G	A	0.498243	0/1	0/1	0/0	0/1
hyloniscus_main_000263_t1	4291	.	G	A	0.495098	0/0	0/0	0/0	0/1
hyloniscus_main_000263_t1	4315	.	G	A	0.481481	0/0	0/0	0/0	0/1
hyloniscus_main_000263_t1	4393	.	G	A	0.520833	0/0	0/0	0/0	0/1
hyloniscus_main_000263_t1	4459	.	CCTA	TCTT	0.528986	0/1	0/1	0/0	0/1
hyloniscus_main_000263_t1	4471	.	G	A	0.404075	0/1	0/1	0/0	0/1
hyloniscus_main_000263_t1	4516	.	T	C	0.457286	0/1	0/1	0/0	0/1
hyloniscus_main_000263_t1	4554	.	GA	AA,AG	0.397219,0.538095	0/1	0/1	0/0	0/2
hyloniscus_main_000263_t1	4600	.	G	A	0.413712	0/1	0/1	0/0	0/1
hyloniscus_main_000263_t1	5812	.	G	A	0.402778	0/1	0/1	0/0	0/1
hyloniscus_main_000263_t1	5833	.	A	C	0.685897	0/0	0/0	0/1	0/1
hyloniscus_main_000263_t1	5867	.	G	T	0.553398	0/0	0/0	0/0	0/1
hyloniscus_main_000263_t1	5917	.	C	T	0.456113	0/1	0/1	0/1	0/1
hyloniscus_main_000263_t1	5953	.	C	A	0.54251	0/1	0/1	0/1	0/1
hyloniscus_main_000263_t1	5978	.	C	T	0.489583	0/1	0/1	0/0	0/1
hyloniscus_main_000266_t1	1065	.	GAAAAAAAATTC	GAAAAAAAAATTC	0.15	0/1	0/0	0/1	0/1
hyloniscus_main_000269_t1	3979	.	C	T	0.460922	0/0	0/1	0/1	0/1
hyloniscus_main_000270_t1	7607	.	A	T	0.863636	0/0	1/1	0/0	0/1
hyloniscus_main_000279_t1	6108	.	CTTAAAAAAAAAAAAAATAAGCC	CTTAAAAAAAAAAAAAATGAGCC,CTTAAAAAAAAAAAAATGAGCC	0.486381,0.11284	1/2	1/2	0/1	0/1
hyloniscus_main_000279_t1	6170	.	G	A	0.494024	1/1	1/1	0/1	0/1
hyloniscus_main_000283_t1	3713	.	A	G	0.25	.	0/0	0/0	0/1
hyloniscus_main_000283_t1	4457	.	C	T	0.173913	0/0	0/0	0/0	0/1
hyloniscus_main_000283_t1	4727	.	G	T	0.21875	0/0	0/0	0/0	0/1
hyloniscus_main_000283_t1	4847	.	T	C	0.272727	0/0	0/0	0/0	0/1
hyloniscus_main_000283_t1	4853	.	G	A	0.288889	0/0	0/0	0/0	0/1
hyloniscus_main_000283_t1	4895	.	GGCG	AGCA	0.232558	0/0	0/0	0/0	0/1
hyloniscus_main_000283_t1	4907	.	C	G	0.219512	0/0	0/0	0/0	0/1
hyloniscus_main_000283_t1	4928	.	C	T	0.621951	0/0	1/1	0/1	0/1
hyloniscus_main_000283_t1	4940	.	C	A	0.219512	0/0	0/0	0/0	0/1
hyloniscus_main_000283_t1	4973	.	T	C	0.244444	0/0	.	0/0	0/1
hyloniscus_main_000283_t1	5004	.	T	C	0.25	.	.	0/0	0/1
hyloniscus_main_000283_t1	5090	.	C	T	0.2	0/0	.	0/0	0/1
hyloniscus_main_000283_t1	5489	.	G	A	0.24	0/0	0/0	0/0	0/1
hyloniscus_main_000283_t1	5498	.	T	G	0.208333	0/0	0/0	0/0	0/1
hyloniscus_main_000283_t1	5576	.	A	G	0.156863	.	0/0	0/0	0/1
hyloniscus_main_000283_t1	5753	.	ACGC	GCGG	0.175	0/0	0/0	0/0	0/1
hyloniscus_main_000283_t1	6083	.	A	C	0.175	.	0/0	0/0	0/1
hyloniscus_main_000283_t1	6161	.	ATTTTTTTTTTTATCC	ATTTTTTTTTTATCC	0.622807	1/1	0/1	0/1	0/1
hyloniscus_main_000286_t1	4535	.	A	G	0.477387	0/1	0/0	0/1	0/1
hyloniscus_main_000286_t1	4706	.	C	T	0.510345	0/1	0/0	0/1	0/1
hyloniscus_main_000286_t1	4967	.	T	C	0.515152	0/1	0/0	0/1	0/1
hyloniscus_main_000286_t1	5229	.	G	A	0.451664	0/1	0/0	0/1	0/1
hyloniscus_main_000290_t1	4820	.	TTA	ATA,ATT	0.361111,0.253623	0/1	0/0	0/1	0/2
hyloniscus_main_000290_t1	4827	.	A	G	0.612335	0/1	0/0	0/1	0/1
hyloniscus_main_000290_t1	4838	.	T	A	0.636364	0/1	0/0	1/1	0/1
hyloniscus_main_000290_t1	4912	.	TCG	GCA,GCG	0.201681,0.335052	0/1	0/0	0/0	0/2
hyloniscus_main_000294_t1	3924	.	A	G	0.1875	0/1	.	.	0/1
hyloniscus_main_000294_t1	3968	.	GA	AA	0.548872	0/1	.	.	0/1
hyloniscus_main_000318_t1	6428	.	C	T	0.492481	0/0	0/0	0/1	0/1
hyloniscus_main_000320_t1	3538	.	A	C	0.422222	0/1	0/1	0/1	0/1
hyloniscus_main_000320_t1	4048	.	C	T	0.520661	0/1	0/1	0/1	0/1
hyloniscus_main_000320_t1	4232	.	T	C	0.457746	0/1	0/1	0/1	0/1
hyloniscus_main_000320_t1	4276	.	C	T	0.556962	0/1	0/1	0/1	0/1
hyloniscus_main_000320_t1	4607	.	G	A	0.478723	0/1	0/1	0/1	0/1
hyloniscus_main_000320_t1	4633	.	A	G	0.506122	0/1	0/1	0/1	0/1
hyloniscus_main_000320_t1	4892	.	T	G	0.429348	0/1	0/1	0/1	0/1
hyloniscus_main_000320_t1	5609	.	T	G	0.477459	0/1	0/1	0/1	0/1
hyloniscus_main_000320_t1	5687	.	G	A	0.432099	0/1	0/1	0/1	0/1
hyloniscus_main_000320_t1	5729	.	C	T	0.442359	0/1	0/1	0/1	0/1
hyloniscus_main_000331_t1	6121	.	A	G	0.364162	0/0	0/0	0/1	0/1
hyloniscus_main_000331_t1	6370	.	G	A	0.414634	0/0	0/0	0/0	0/1
hyloniscus_main_000331_t1	6398	.	A	G	0.173913	0/0	0/0	0/0	0/1
hyloniscus_main_000331_t1	6401	.	A	G	0.139785	0/0	0/0	0/1	0/1
hyloniscus_main_000343_t1	2525	.	A	C	0.608696	1/1	1/1	0/0	0/1
hyloniscus_main_000348_t1	3763	.	TGAGG	TG	0.589812	0/0	0/1	0/1	0/1
hyloniscus_main_000348_t1	4177	.	TT	AA,AT	0.376623,0.2	1/2	0/1	0/1	0/1
hyloniscus_main_000348_t1	4216	.	G	A	0.586747	0/0	0/1	0/1	0/1
hyloniscus_main_000348_t1	4299	.	C	A	0.575448	0/0	0/1	0/1	0/1
hyloniscus_main_000361_t1	2424	.	TTAGG	ATAGA	0.226667	0/1	0/1	0/1	0/1
hyloniscus_main_000361_t1	2615	.	A	T	0.271605	0/1	0/0	0/1	0/1
hyloniscus_main_000361_t1	2765	.	G	A	0.297872	0/1	0/0	0/0	0/1
hyloniscus_main_000361_t1	2878	.	T	C	0.633333	0/1	0/1	0/1	0/1
hyloniscus_main_000361_t1	2957	.	G	T	0.229508	0/0	0/1	0/0	0/1
hyloniscus_main_000361_t1	2968	.	TGCG	CGCT,CGCG	0.115385,0.205128	0/2	0/1	0/1	0/2
hyloniscus_main_000361_t1	3016	.	ATTTG	TTTTG	0.313253	0/1	0/1	0/1	0/1
hyloniscus_main_000361_t1	3053	.	G	T	0.264706	0/0	0/0	0/0	0/1
hyloniscus_main_000361_t1	3226	.	AGAG	AGAA	0.146341	0/0	0/0	0/1	0/1
hyloniscus_main_000361_t1	3244	.	G	A	0.136364	0/0	0/0	0/0	0/1
hyloniscus_main_000361_t1	3676	.	GCATCGT	GCACCGT,ACACCGT	0.355932,0.101695	0/1	2/2	0/1	0/1
hyloniscus_main_000361_t1	3697	.	TCA	GCA	0.55	0/1	1/1	0/1	0/1
hyloniscus_main_000361_t1	4429	.	G	A	0.528846	0/1	0/1	0/1	0/1
hyloniscus_main_000361_t1	4457	.	G	T	0.157143	0/0	0/1	0/0	0/1
hyloniscus_main_000361_t1	5246	.	C	A	0.208333	0/1	0/1	0/0	0/1
hyloniscus_main_000361_t1	5286	.	C	A	0.233645	0/1	0/1	0/0	0/1
hyloniscus_main_000361_t1	5827	.	G	A	0.61674	0/1	0/1	0/1	0/1
hyloniscus_main_000361_t1	5833	.	T	G	0.142857	0/1	0/1	0/0	0/1
hyloniscus_main_000361_t1	6023	.	T	C	0.261438	0/1	0/1	0/1	0/1
hyloniscus_main_000361_t1	6292	.	T	C	0.166667	0/1	0/1	0/1	0/1
hyloniscus_main_000361_t1	7135	.	A	T	0.456522	0/1	0/1	0/0	0/1
hyloniscus_main_000361_t1	7157	.	ATTGATTTTTGCTAATTTG	ATTTATTATTGCTATTTTA,ATTGATTTTTTCAAATTTG	0.164179,0.0967742	0/1	0/2	0/0	0/1
hyloniscus_main_000361_t1	7179	.	ATAGTTTTTTCTTTTAG	ATAGTTTTTTTTCTTTTAG,ATAGCTTTTTCTTTTAG	0.122449,0.151515	0/2	0/1	0/0	0/1
hyloniscus_main_000380_t1	3994	.	A	G	0.558719	0/0	0/1	0/0	0/1
hyloniscus_main_000380_t1	4183	.	GGAT	AGAC	0.335484	0/0	0/1	0/0	0/1
hyloniscus_main_000380_t1	4690	.	T	C	0.438053	0/0	0/1	0/0	0/1
hyloniscus_main_000395_t1	3128	.	A	G	0.440341	1/1	0/1	0/0	0/1
hyloniscus_main_000395_t1	3193	.	C	G	0.572519	.	0/1	1/1	0/1
hyloniscus_main_000402_t1	6318	.	T	C,G	0.222222,0.170213	0/0	0/2	0/0	0/1
hyloniscus_main_000402_t1	6799	.	G	A	0.348485	0/1	0/0	0/1	0/1
hyloniscus_main_000402_t1	6802	.	C	T	0.269231	0/1	0/1	0/1	0/1
hyloniscus_main_000402_t1	6903	.	T	A	0.194203	0/1	0/1	0/1	0/1
hyloniscus_main_000402_t1	6948	.	TTAAC	CCAAC	0.167082	0/1	0/1	0/1	0/1
hyloniscus_main_000402_t1	6984	.	C	A	0.184265	0/1	0/1	0/1	0/1
hyloniscus_main_000402_t1	6988	.	GAAAAAAAAAATTTGC	GAGAAAAAAAAATTTGC,GAAAAAAAAATGC	0.0954774,0.0252708	0/1	0/2	0/1	0/1
hyloniscus_main_000402_t1	7149	.	GGAAAAAAAAAAGAGGAAGAAAAGTT	GAAAAAAAAAAAAGAGGAAGAAAAGTT,GGAAAAAAAAAGAGGAAGAAAAGTT	0.255034,0.145833	1/2	0/1	0/2	0/1
hyloniscus_main_000402_t1	7182	.	ATTGTTTTA	ATTTTGTTTTA	0.144928	0/1	0/1	0/1	0/1
hyloniscus_main_000424_t1	757	.	G	T	0.275	0/0	0/0	0/0	0/1
hyloniscus_main_000424_t1	797	.	T	A	0.333333	0/0	0/0	0/0	0/1
hyloniscus_main_000424_t1	5025	.	T	C	0.5	0/0	0/0	0/0	0/1
hyloniscus_main_000449_t1	5292	.	ATTAA	ATAA	0.416667	0/0	0/0	0/0	0/1
hyloniscus_main_000457_t1	6742	.	G	A	0.4	0/0	0/0	0/0	0/1
hyloniscus_main_000469_t1	3716	.	TA	AT	0.421053	0/1	0/0	0/0	0/1
hyloniscus_main_000469_t1	3927	.	T	C	0.425287	0/1	0/0	0/0	0/1
hyloniscus_main_000482_t1	572	.	C	A	0.608696	0/0	0/0	0/0	0/1
hyloniscus_main_000482_t1	5024	.	C	G	0.666667	1/1	0/1	0/1	0/1
hyloniscus_main_000482_t1	5096	.	T	C	0.461538	0/0	0/0	0/0	0/1
hyloniscus_main_000482_t1	5126	.	A	G	0.457143	0/0	0/0	0/0	0/1
hyloniscus_main_000482_t1	5199	.	C	T	0.423077	0/0	0/0	0/0	0/1
hyloniscus_main_000498_t1	4832	.	T	C	0.2	0/0	0/0	0/0	0/1
hyloniscus_main_000498_t1	4857	.	A	C	0.2	0/0	0/0	0/0	0/1
hyloniscus_main_000498_t1	4891	.	C	T	0.233333	0/0	0/0	0/0	0/1
hyloniscus_main_000501_t1	1617	.	C	T	0.857143	1/1	0/0	0/0	0/1
hyloniscus_main_000507_t1	1280	.	T	C	0.527027	.	.	0/1	0/1
hyloniscus_main_000507_t1	1490	.	A	T	0.553846	0/0	0/0	0/1	0/1
hyloniscus_main_000507_t1	1514	.	G	C	0.447761	.	0/0	0/1	0/1
hyloniscus_main_000507_t1	1538	.	A	G	0.494382	.	.	0/1	0/1
hyloniscus_main_000507_t1	1568	.	A	G	0.5	.	.	0/1	0/1
hyloniscus_main_000507_t1	1976	.	G	A	0.46875	.	1/1	0/1	0/1
hyloniscus_main_000507_t1	1988	.	G	T	0.438776	.	1/1	0/1	0/1
hyloniscus_main_000507_t1	5000	.	T	C	0.402439	1/1	.	0/1	0/1
hyloniscus_main_000522_t1	3062	.	A	C	0.48	0/0	1/1	0/0	0/1
hyloniscus_main_000522_t1	3071	.	T	A	0.541667	0/0	1/1	0/0	0/1
hyloniscus_main_000522_t1	3083	.	A	G	0.416667	0/0	1/1	0/0	0/1
hyloniscus_main_000528_t1	4412	.	A	G	0.791667	0/0	0/0	0/0	0/1
hyloniscus_main_000528_t1	4466	.	G	A	0.347826	0/0	0/0	0/0	0/1
hyloniscus_main_000528_t1	4885	.	G	A	0.6	0/0	0/0	0/0	0/1
hyloniscus_main_000528_t1	4903	.	C	T	0.5	0/0	0/0	0/0	0/1
hyloniscus_main_000528_t1	6030	.	TTGT	TT	0.347826	0/0	0/0	0/0	0/1
hyloniscus_main_000528_t1	6089	.	A	G	0.666667	0/0	0/0	0/0	0/1
hyloniscus_main_000528_t1	6118	.	A	T	0.740741	0/0	0/0	0/0	0/1
hyloniscus_main_000528_t1	6147	.	G	C	0.72	0/0	0/0	0/0	0/1
hyloniscus_main_000528_t1	6155	.	ACTCC	AC	0.636364	0/0	0/0	0/0	0/1
hyloniscus_main_000528_t1	6165	.	GC	AT	0.636364	0/0	0/0	0/0	0/1
hyloniscus_main_000528_t1	6321	.	TTTA	ATTT	0.65	0/0	0/0	0/0	0/1
hyloniscus_main_000528_t1	6338	.	TAAT	GAAA	0.65	0/0	0/0	0/0	0/1
hyloniscus_main_000528_t1	6354	.	G	C	0.681818	0/0	0/0	0/0	0/1
hyloniscus_main_000528_t1	6362	.	T	A	0.8	0/0	0/0	0/0	0/1
hyloniscus_main_000528_t1	6658	.	A	T	0.535714	0/0	0/0	0/0	0/1
hyloniscus_main_000528_t1	6671	.	A	C	0.517241	0/0	0/0	0/0	0/1
hyloniscus_main_000528_t1	6676	.	AGGCAGG	ACAGA	0.434783	0/0	0/0	0/0	0/1
hyloniscus_main_000528_t1	6691	.	ATTTTTTATTTAC	ATTTTTTTTATTTAC	0.380952	0/0	0/0	0/0	0/1
hyloniscus_main_000528_t1	6747	.	T	G	0.625	0/0	0/0	0/0	0/1
hyloniscus_main_000528_t1	6770	.	GAAG	TAAT	0.652174	0/0	0/0	0/0	0/1
hyloniscus_main_000528_t1	6848	.	A	T	0.454545	0/0	0/0	0/0	0/1
hyloniscus_main_000528_t1	6884	.	G	A	0.44	0/0	0/0	0/0	0/1
hyloniscus_main_000531_t1	4180	.	T	C	0.571429	1/1	1/1	0/0	0/1
hyloniscus_main_000540_t1	5725	.	G	A	0.556054	0/0	0/1	0/0	0/1
hyloniscus_main_000540_t1	5758	.	CTCACTTGGGGTCACTTTGGAT	CTCACTTGGGGT,CTCACTTTGGAT	0.506383,0.467681	0/0	0/1	0/2	0/1
hyloniscus_main_000540_t1	5931	.	T	A	0.511824	0/0	0/1	0/1	0/1
hyloniscus_main_000540_t1	6025	.	GTTTTTTAAAAAA	GTTTTTTTAAAAAA	0.14377	0/1	0/1	0/1	0/1
hyloniscus_main_000540_t1	6253	.	T	A,C	0.288288,0.189189	0/1	0/2	0/1	0/1
hyloniscus_main_000541_t1	5186	.	T	G	0.53125	0/0	0/0	0/1	0/1
hyloniscus_main_000544_t1	2514	.	C	T	0.48	0/1	0/0	0/1	0/1
hyloniscus_main_000544_t1	2730	.	A	G	0.498567	0/1	0/0	0/1	0/1
hyloniscus_main_000544_t1	2736	.	C	T	0.495775	0/1	0/0	0/1	0/1
hyloniscus_main_000544_t1	2742	.	CGGA	TGGG	0.467236	0/1	0/0	0/1	0/1
hyloniscus_main_000544_t1	3090	.	G	A	0.477752	0/1	0/0	0/1	0/1
hyloniscus_main_000544_t1	3191	.	G	T	0.50939	0/1	1/1	0/1	0/1
hyloniscus_main_000544_t1	3234	.	C	T	0.513353	0/1	0/0	0/1	0/1
hyloniscus_main_000544_t1	3655	.	A	C	0.459559	0/1	1/1	0/1	0/1
hyloniscus_main_000544_t1	3744	.	A	G	0.455422	0/1	1/1	0/1	0/1
hyloniscus_main_000544_t1	3978	.	T	C	0.453968	0/1	1/1	0/1	0/1
hyloniscus_main_000544_t1	4641	.	T	A	0.52765	0/1	0/0	0/1	0/1
hyloniscus_main_000544_t1	4812	.	T	C	0.494369	0/1	1/1	0/1	0/1
hyloniscus_main_000547_t1	2966	.	T	C	0.571429	0/0	1/1	0/0	0/1
hyloniscus_main_000547_t1	2978	.	T	A	0.55	0/0	1/1	0/0	0/1
hyloniscus_main_000547_t1	3044	.	C	T	0.529412	0/0	1/1	0/0	0/1
hyloniscus_main_000547_t1	3107	.	C	G	0.52381	0/0	1/1	0/0	0/1
hyloniscus_main_000564_t1	5140	.	G	A	0.294118	0/0	0/1	0/0	0/1
hyloniscus_main_000568_t1	1734	.	C	A	0.323529	0/1	0/0	0/0	0/1
hyloniscus_main_000571_t1	3410	.	A	G	0.617391	0/0	0/1	0/0	0/1
hyloniscus_main_000571_t1	3615	.	A	T	0.433735	0/1	0/0	0/0	0/1
hyloniscus_main_000571_t1	3621	.	G	A	0.465649	0/0	0/1	0/0	0/1
hyloniscus_main_000571_t1	4021	.	C	T	0.496454	0/0	0/1	0/0	0/1
hyloniscus_main_000571_t1	4156	.	T	C	0.46281	0/0	0/1	0/0	0/1
hyloniscus_main_000571_t1	4159	.	T	G	0.413462	0/1	0/0	0/0	0/1
hyloniscus_main_000571_t1	4165	.	T	C	0.41	0/1	0/0	0/0	0/1
hyloniscus_main_000571_t1	4258	.	G	C	0.463277	0/0	0/1	0/0	0/1
hyloniscus_main_000571_t1	4354	.	G	A	0.8	1/1	0/0	0/0	0/1
hyloniscus_main_000571_t1	4387	.	G	A	0.730337	1/1	0/0	0/0	0/1
hyloniscus_main_000571_t1	4426	.	A	G	0.742857	1/1	0/0	0/0	0/1
hyloniscus_main_000571_t1	4663	.	A	C	0.414097	0/0	0/1	0/0	0/1
hyloniscus_main_000571_t1	4682	.	T	A	0.502762	0/0	0/1	0/0	0/1
hyloniscus_main_000583_t1	202	.	G	A	0.151724	0/1	0/0	0/1	0/1
hyloniscus_main_000583_t1	504	.	TTGG	CTGA,CTGG	0.118421,0.163636	0/2	0/0	0/1	0/2
hyloniscus_main_000583_t1	515	.	TC	CT	0.15873	0/1	0/0	0/1	0/1
hyloniscus_main_000583_t1	587	.	A	G	0.286765	0/1	0/0	0/1	0/1
hyloniscus_main_000583_t1	620	.	C	T	0.275641	0/1	0/0	0/1	0/1
hyloniscus_main_000583_t1	866	.	G	A	0.189744	0/1	0/1	0/1	0/1
hyloniscus_main_000583_t1	946	.	A	G	0.566667	0/1	0/0	0/0	0/1
hyloniscus_main_000583_t1	980	.	T	A	0.642857	0/1	0/0	0/0	0/1
hyloniscus_main_000583_t1	1341	.	G	A	0.183206	0/1	0/1	0/1	0/1
hyloniscus_main_000583_t1	1361	.	T	G	0.172932	0/1	0/1	0/1	0/1
hyloniscus_main_000583_t1	1377	.	T	G	0.176923	0/1	0/1	0/1	0/1
hyloniscus_main_000583_t1	1421	.	G	A	0.594595	0/1	0/0	0/0	0/1
hyloniscus_main_000583_t1	1461	.	C	G	0.203125	0/1	0/0	0/1	0/1
hyloniscus_main_000583_t1	1556	.	G	A	0.521739	0/1	0/0	0/0	0/1
hyloniscus_main_000583_t1	1632	.	GT	TG	0.763006	0/1	0/1	0/1	0/1
hyloniscus_main_000583_t1	1638	.	G	C	0.766839	0/1	0/1	0/1	0/1
hyloniscus_main_000583_t1	1658	.	A	G	0.64	0/1	0/0	0/0	0/1
hyloniscus_main_000583_t1	1766	.	GGCTTCT	AGCTTCA	0.533333	0/1	0/0	0/0	0/1
hyloniscus_main_000583_t1	1820	.	A	G	0.551724	0/1	0/0	0/0	0/1
hyloniscus_main_000583_t1	1898	.	CAA	TAA	0.28	0/1	0/1	0/0	0/1
hyloniscus_main_000583_t1	1922	.	A	G	0.243421	0/1	0/0	0/1	0/1
hyloniscus_main_000583_t1	1937	.	T	A	0.239726	0/1	0/0	0/1	0/1
hyloniscus_main_000583_t1	2270	.	T	C	0.309735	0/1	0/0	0/1	0/1
hyloniscus_main_000583_t1	2303	.	C	T	0.359649	0/1	0/0	0/1	0/1
hyloniscus_main_000583_t1	2311	.	C	G	0.272727	0/1	0/0	0/0	0/1
hyloniscus_main_000583_t1	2339	.	T	C	0.323944	0/1	0/1	0/1	0/1
hyloniscus_main_000583_t1	2450	.	G	C	0.569767	0/1	0/0	0/0	0/1
hyloniscus_main_000583_t1	2558	.	G	A	0.251366	0/1	0/0	0/1	0/1
hyloniscus_main_000583_t1	2585	.	G	A	0.25	0/1	0/0	0/1	0/1
hyloniscus_main_000583_t1	2671	.	A	G	0.225064	0/1	0/1	0/1	0/1
hyloniscus_main_000583_t1	2679	.	G	A	0.226601	0/1	0/1	0/1	0/1
hyloniscus_main_000583_t1	2690	.	C	G	0.25066	0/1	0/1	0/1	0/1
hyloniscus_main_000583_t1	2778	.	C	T	0.255102	0/1	0/1	0/1	0/1
hyloniscus_main_000583_t1	2798	.	T	A	0.255208	0/1	0/1	0/1	0/1
hyloniscus_main_000583_t1	2831	.	G	A	0.212871	0/1	0/1	0/1	0/1
hyloniscus_main_000583_t1	2942	.	C	T	0.258216	0/1	0/0	0/1	0/1
hyloniscus_main_000583_t1	2954	.	G	C	0.25463	0/1	0/0	0/1	0/1
hyloniscus_main_000583_t1	2980	.	G	T	0.241706	0/1	0/0	0/1	0/1
hyloniscus_main_000583_t1	3085	.	T	C	0.228155	0/1	0/1	0/1	0/1
hyloniscus_main_000583_t1	3179	.	T	A	0.21645	0/1	0/1	0/1	0/1
hyloniscus_main_000583_t1	3269	.	G	A	0.193452	0/1	0/1	0/1	0/1
hyloniscus_main_000583_t1	3378	.	T	C	0.247588	0/1	0/1	0/1	0/1
hyloniscus_main_000583_t1	3461	.	A	G	0.247525	0/1	0/1	0/1	0/1
hyloniscus_main_000583_t1	3484	.	G	C	0.25	0/1	0/1	0/1	0/1
hyloniscus_main_000583_t1	3500	.	T	C	0.218421	0/1	0/1	0/1	0/1
hyloniscus_main_000583_t1	3506	.	AA	AG	0.189744	0/1	0/1	0/1	0/1
hyloniscus_main_000583_t1	3554	.	T	C	0.178241	0/1	0/1	0/1	0/1
hyloniscus_main_000583_t1	3591	.	A	G	0.149502	0/1	0/0	0/1	0/1
hyloniscus_main_000583_t1	3609	.	A	C	0.166667	0/1	0/1	0/1	0/1
hyloniscus_main_000583_t1	3614	.	ACATC	TCATG	0.206422	0/1	0/0	0/1	0/1
hyloniscus_main_000583_t1	3660	.	T	A	0.209524	0/1	0/0	0/0	0/1
hyloniscus_main_000583_t1	3665	.	G	A	0.214634	0/1	0/0	0/1	0/1
hyloniscus_main_000583_t1	3674	.	A	G	0.238342	0/1	0/0	0/1	0/1
hyloniscus_main_000583_t1	3740	.	A	T	0.208333	0/1	0/0	0/1	0/1
hyloniscus_main_000583_t1	3755	.	T	A	0.185185	0/1	0/0	0/1	0/1
hyloniscus_main_000583_t1	3779	.	T	G	0.17757	0/1	0/0	0/0	0/1
hyloniscus_main_000583_t1	3804	.	GAGGAT	CAGACG	0.711207	0/1	0/1	0/1	0/1
hyloniscus_main_000583_t1	3990	.	A	G	0.230189	0/1	0/1	0/1	0/1
hyloniscus_main_000583_t1	3998	.	C	T	0.229167	0/1	0/1	0/1	0/1
hyloniscus_main_000583_t1	4010	.	C	T	0.23506	0/1	0/1	0/1	0/1
hyloniscus_main_000583_t1	4040	.	A	C	0.177033	0/1	0/0	0/0	0/1
hyloniscus_main_000583_t1	4124	.	GGATGTG	TGACGTC	0.742138	0/1	0/1	0/1	0/1
hyloniscus_main_000583_t1	4169	.	A	G	0.266594	0/1	0/1	0/1	0/1
hyloniscus_main_000583_t1	4184	.	T	C	0.255441	0/1	0/1	0/1	0/1
hyloniscus_main_000583_t1	4206	.	G	T	0.277019	0/1	0/1	0/1	0/1
hyloniscus_main_000583_t1	4214	.	C	T	0.28103	0/1	0/1	0/1	0/1
hyloniscus_main_000583_t1	4244	.	GATCG	AATCA	0.228659	0/1	0/1	0/1	0/1
hyloniscus_main_000583_t1	4261	.	CCA	TCG	0.232384	0/1	0/1	0/1	0/1
hyloniscus_main_000583_t1	4280	.	C	T	0.255618	0/1	0/1	0/1	0/1
hyloniscus_main_000583_t1	4295	.	A	G	0.259045	0/1	0/1	0/1	0/1
hyloniscus_main_000583_t1	4310	.	G	T	0.231275	0/1	0/1	0/1	0/1
hyloniscus_main_000583_t1	4319	.	C	T	0.24375	0/1	0/1	0/1	0/1
hyloniscus_main_000583_t1	4521	.	A	T	0.233471	0/1	0/1	0/1	0/1
hyloniscus_main_000583_t1	4586	.	A	G	0.253032	0/1	0/1	0/1	0/1
hyloniscus_main_000583_t1	4613	.	C	T	0.235602	0/1	0/1	0/1	0/1
hyloniscus_main_000583_t1	4691	.	TGAAGAAGAAGAAAT	TGAAGAAGAAAT	0.511834	0/1	0/0	0/0	0/1
hyloniscus_main_000583_t1	4712	.	TGAAGAACAAG	TG	0.460916	0/1	0/0	0/0	0/1
hyloniscus_main_000583_t1	4773	.	A	T	0.266228	0/1	0/1	0/1	0/1
hyloniscus_main_000583_t1	4789	.	T	C	0.57563	0/1	0/0	0/0	0/1
hyloniscus_main_000583_t1	4858	.	TTTTA	ATTTT	0.716724	0/1	0/1	0/1	0/1
hyloniscus_main_000583_t1	4876	.	AAACT	AGGTTTTAAATTCTAAGATTGGAACT,ATGTTTTAAATTCTAAGATTGGAACT	0.283465,0.348624	0/1	0/2	0/2	0/1
hyloniscus_main_000583_t1	4902	.	TAT	TAAT	0.606178	0/1	0/1	0/1	0/1
hyloniscus_main_000594_t1	141	.	T	C	0.714286	0/0	0/1	0/0	0/1
hyloniscus_main_000594_t1	153	.	TCCA	ACCG	0.617647	0/0	0/1	0/0	0/1
hyloniscus_main_000594_t1	172	.	G	A	0.666667	0/0	0/1	0/0	0/1
hyloniscus_main_000594_t1	186	.	A	G	0.676471	0/0	0/1	0/0	0/1
hyloniscus_main_000594_t1	213	.	T	C	0.733333	0/0	0/1	0/0	0/1
hyloniscus_main_000594_t1	1161	.	G	A	0.52	0/0	0/1	0/0	0/1
hyloniscus_main_000594_t1	1203	.	A	T	0.5	0/0	0/1	0/0	0/1
hyloniscus_main_000594_t1	1294	.	C	T	0.477273	0/0	0/1	0/0	0/1
hyloniscus_main_000594_t1	1416	.	C	T	0.512821	0/0	0/1	0/0	0/1
hyloniscus_main_000594_t1	1516	.	G	A	0.460526	0/0	0/1	0/0	0/1
hyloniscus_main_000594_t1	1551	.	A	G	0.472222	0/0	0/1	0/0	0/1
hyloniscus_main_000594_t1	1611	.	T	C	0.522727	0/0	0/1	0/0	0/1
hyloniscus_main_000594_t1	1683	.	A	G	0.454737	0/1	1/1	0/1	0/1
hyloniscus_main_000594_t1	1695	.	CCCT	GCCA	0.589286	0/0	0/1	0/0	0/1
hyloniscus_main_000594_t1	1710	.	C	T	0.49467	0/1	1/1	0/1	0/1
hyloniscus_main_000594_t1	1743	.	C	T	0.483495	0/1	1/1	0/1	0/1
hyloniscus_main_000594_t1	1755	.	G	A	0.475345	0/1	1/1	0/1	0/1
hyloniscus_main_000594_t1	2070	.	T	C	0.486486	0/0	0/1	0/0	0/1
hyloniscus_main_000594_t1	2075	.	C	T	0.493151	0/0	0/1	0/0	0/1
hyloniscus_main_000594_t1	2640	.	C	T	0.528064	0/1	1/1	0/1	0/1
hyloniscus_main_000594_t1	2729	.	CT	CG	0.495264	0/1	1/1	0/1	0/1
hyloniscus_main_000594_t1	2856	.	C	A	0.453556	0/1	0/0	0/1	0/1
hyloniscus_main_000594_t1	2918	.	T	C	0.544436	0/1	1/1	0/1	0/1
hyloniscus_main_000594_t1	2973	.	T	C	0.505308	0/1	0/0	0/1	0/1
hyloniscus_main_000594_t1	3019	.	GAAAAAACT	GAAAAAACC	0.508876	0/1	1/1	0/1	0/1
hyloniscus_main_000594_t1	3108	.	T	C	0.583942	0/0	0/1	0/0	0/1
hyloniscus_main_000594_t1	3120	.	A	G	0.552	0/0	0/1	0/0	0/1
hyloniscus_main_000594_t1	3601	.	C	T	0.486575	0/1	0/0	0/1	0/1
hyloniscus_main_000594_t1	4032	.	A	G	0.462208	0/1	1/1	0/1	0/1
hyloniscus_main_000594_t1	4122	.	G	A	0.482517	0/0	0/1	0/0	0/1
hyloniscus_main_000594_t1	4268	.	A	G	0.553892	0/0	0/1	0/0	0/1
hyloniscus_main_000594_t1	4553	.	C	T	0.556742	0/0	0/1	0/0	0/1
hyloniscus_main_000594_t1	4732	.	T	G	0.583618	0/0	0/1	0/0	0/1
hyloniscus_main_000594_t1	4760	.	C	A	0.52322	0/0	0/1	0/0	0/1
hyloniscus_main_000594_t1	4812	.	T	G	0.51497	0/0	0/1	0/0	0/1
hyloniscus_main_000594_t1	4824	.	A	C	0.498413	0/0	0/1	0/0	0/1
hyloniscus_main_000594_t1	4830	.	CAACATATGAACATATGA	CAACATATGA	0.376744	0/0	0/1	0/0	0/1
hyloniscus_main_000594_t1	4848	.	GCAAT	TCAAA	0.440191	0/0	0/1	0/0	0/1
hyloniscus_main_000594_t1	4869	.	CAAAGAT	CAAGAT	0.502564	0/0	0/1	0/0	0/1
hyloniscus_main_000604_t1	3768	.	G	A	0.410526	1/1	1/1	0/1	0/1
hyloniscus_main_000604_t1	5368	.	A	G	0.537313	1/1	1/1	0/1	0/1
hyloniscus_main_000604_t1	5495	.	C	T	0.506849	1/1	1/1	0/1	0/1
hyloniscus_main_000604_t1	5571	.	G	A	0.403226	0/0	0/0	0/1	0/1
hyloniscus_main_000604_t1	5850	.	AGT	ATTGC	0.39726	1/1	1/1	0/1	0/1
hyloniscus_main_000604_t1	5864	.	CTTC	ATTT	0.486111	1/1	1/1	0/1	0/1
hyloniscus_main_000604_t1	5893	.	C	T	0.463415	1/1	1/1	0/1	0/1
hyloniscus_main_000604_t1	5907	.	G	C	0.266667	1/1	1/1	0/1	0/1
hyloniscus_main_000604_t1	5911	.	GAGGCAGCTCAAAAG	GG	0.263736	1/1	1/1	0/1	0/1
hyloniscus_main_000604_t1	5933	.	AT	AAGA	0.211009	1/1	1/1	0/1	0/1
hyloniscus_main_000604_t1	5954	.	G	A	0.338346	1/1	1/1	0/1	0/1
hyloniscus_main_000604_t1	5975	.	A	G	0.300699	1/1	1/1	0/1	0/1
hyloniscus_main_000604_t1	5982	.	G	A	0.335526	1/1	1/1	0/1	0/1
hyloniscus_main_000604_t1	5992	.	GAAAAAAAAGTG	GAAAAAAAG	0.268116	1/1	1/1	0/1	0/1
hyloniscus_main_000604_t1	6015	.	C	T	0.370968	1/1	1/1	0/1	0/1
hyloniscus_main_000604_t1	6023	.	TGGAT	TAGGAT	0.353448	1/1	1/1	0/1	0/1
hyloniscus_main_000604_t1	6034	.	TTTCA	ATTCG	0.383929	1/1	1/1	0/1	0/1
hyloniscus_main_000604_t1	6061	.	T	A	0.4	1/1	1/1	0/1	0/1
hyloniscus_main_000604_t1	6136	.	C	T	0.539062	1/1	1/1	0/1	0/1
hyloniscus_main_000604_t1	6147	.	TCG	CCA	0.495726	1/1	1/1	0/1	0/1
hyloniscus_main_000604_t1	6158	.	T	G	0.519231	1/1	1/1	0/1	0/1
hyloniscus_main_000604_t1	6166	.	TTCT	TT	0.545455	1/1	1/1	0/1	0/1
hyloniscus_main_000604_t1	6190	.	AGTTAAA	ATTAAAT	0.542857	1/1	1/1	0/1	0/1
hyloniscus_main_000604_t1	6207	.	A	C	0.522388	1/1	1/1	0/1	0/1
hyloniscus_main_000604_t1	6217	.	ACA	CCG	0.458333	1/1	1/1	0/1	0/1
hyloniscus_main_000604_t1	6294	.	TAA	CAT	0.459184	0/0	0/0	0/1	0/1
hyloniscus_main_000604_t1	6339	.	AA	CA	0.566265	1/1	1/1	0/1	0/1
hyloniscus_main_000604_t1	6354	.	G	A	0.471264	1/1	1/1	0/1	0/1
hyloniscus_main_000604_t1	6359	.	TCGAAGT	ACGAGGC	0.473684	1/1	1/1	0/1	0/1
hyloniscus_main_000604_t1	6375	.	TGGTG	GGGTA	0.446809	1/1	1/1	0/1	0/1
hyloniscus_main_000604_t1	6394	.	A	T	0.358974	1/1	1/1	0/1	0/1
hyloniscus_main_000604_t1	6405	.	TAAAATTATTAC	TAAAAATTATTGC	0.34375	1/1	1/1	0/1	0/1
hyloniscus_main_000604_t1	6442	.	G	A	0.396226	1/1	1/1	0/1	0/1
hyloniscus_main_000605_t1	737	.	T	C	0.625	0/0	0/0	0/0	0/1
hyloniscus_main_000615_t1	324	.	A	G	0.64	0/0	1/1	0/0	0/1
hyloniscus_main_000615_t1	2154	.	G	T	0.542857	0/0	1/1	0/0	0/1
hyloniscus_main_000615_t1	2232	.	AAG	AAGCAG	0.18	0/0	0/0	0/1	0/1
hyloniscus_main_000615_t1	3030	.	A	G	0.675676	0/0	1/1	0/0	0/1
hyloniscus_main_000615_t1	3531	.	A	G	0.74375	0/0	0/0	0/0	0/1
hyloniscus_main_000615_t1	3552	.	A	G	0.71246	0/0	0/0	0/0	0/1
hyloniscus_main_000615_t1	4086	.	C	A	0.586207	0/0	0/0	0/0	0/1
hyloniscus_main_000615_t1	5078	.	C	T	0.637931	0/0	0/0	0/0	0/1
hyloniscus_main_000615_t1	5100	.	G	C	0.657143	0/0	0/0	0/0	0/1
hyloniscus_main_000617_t1	107	.	A	T	0.428571	.	1/1	0/0	0/1
hyloniscus_main_000617_t1	113	.	G	A	0.428571	.	1/1	0/0	0/1
hyloniscus_main_000617_t1	209	.	C	T	0.62069	.	.	0/0	0/1
hyloniscus_main_000617_t1	230	.	T	A	0.583333	.	.	0/0	0/1
hyloniscus_main_000617_t1	245	.	T	A	0.64	.	.	0/0	0/1
hyloniscus_main_000617_t1	251	.	A	T	0.64	.	.	0/0	0/1
hyloniscus_main_000617_t1	337	.	CAAAG	CAAAA	0.516129	.	.	0/0	0/1
hyloniscus_main_000617_t1	377	.	G	A	0.409091	.	0/0	0/0	0/1
hyloniscus_main_000617_t1	663	.	T	G	0.415584	0/0	.	0/1	0/1
hyloniscus_main_000617_t1	671	.	TGATGCT	CGAAGCA,TGAAGCA	0.296296,0.361111	0/0	.	0/2	0/1
hyloniscus_main_000617_t1	698	.	G	A	0.275862	0/0	.	0/0	0/1
hyloniscus_main_000617_t1	842	.	G	T	0.28	0/0	1/1	0/0	0/1
hyloniscus_main_000617_t1	851	.	G	A	0.347222	0/0	1/1	0/1	0/1
hyloniscus_main_000617_t1	868	.	C	A	0.28	0/0	1/1	0/0	0/1
hyloniscus_main_000617_t1	880	.	CTACAGGGGGG	CA	0.181818	0/0	1/1	0/0	0/1
hyloniscus_main_000617_t1	894	.	C	T	0.740741	1/1	0/0	0/0	0/1
hyloniscus_main_000617_t1	899	.	C	T	0.261905	0/0	1/1	0/1	0/1
hyloniscus_main_000617_t1	968	.	ACAA	GCAG	0.325581	0/0	1/1	0/0	0/1
hyloniscus_main_000617_t1	979	.	C	T	0.340426	0/0	1/1	0/0	0/1
hyloniscus_main_000617_t1	980	.	T	C	0.630435	1/1	0/0	0/0	0/1
hyloniscus_main_000617_t1	1034	.	A	T	0.452703	0/0	1/1	0/1	0/1
hyloniscus_main_000617_t1	1054	.	A	G	0.430464	0/0	1/1	0/1	0/1
hyloniscus_main_000617_t1	1066	.	C	G	0.518519	.	0/0	0/0	0/1
hyloniscus_main_000617_t1	1073	.	AGTC	GGTG	0.404762	.	1/1	0/1	0/1
hyloniscus_main_000617_t1	1082	.	A	C	0.47651	.	1/1	0/1	0/1
hyloniscus_main_000617_t1	1145	.	T	C	0.43125	0/0	0/0	0/1	0/1
hyloniscus_main_000617_t1	1172	.	G	A	0.398773	0/0	0/0	0/1	0/1
hyloniscus_main_000617_t1	1316	.	G	A	0.45614	0/1	0/0	0/1	0/1
hyloniscus_main_000617_t1	1334	.	C	T	0.459016	1/1	0/0	0/1	0/1
hyloniscus_main_000617_t1	1367	.	GAAAAACCAG	GAAAAAACAG,GAAAAACCAA	0.553191,0.458716	.	1/1	0/2	0/1
hyloniscus_main_000617_t1	1379	.	G	C	0.642105	0/0	1/1	0/0	0/1
hyloniscus_main_000617_t1	1418	.	AGACATT	TGAAATG	0.456522	0/0	0/0	0/1	0/1
hyloniscus_main_000617_t1	1505	.	T	C	0.495935	.	.	0/1	0/1
hyloniscus_main_000617_t1	1547	.	A	G	0.398305	.	.	0/1	0/1
hyloniscus_main_000617_t1	1553	.	CGACGAT	TGATGAC	0.409524	.	.	0/1	0/1
hyloniscus_main_000617_t1	1589	.	T	C	0.479167	.	.	0/0	0/1
hyloniscus_main_000617_t1	1916	.	G	A	0.509317	0/0	0/0	0/1	0/1
hyloniscus_main_000617_t1	2028	.	G	A	0.545455	0/0	1/1	0/0	0/1
hyloniscus_main_000617_t1	2053	.	A	G	0.540541	0/0	1/1	0/0	0/1
hyloniscus_main_000617_t1	2107	.	A	C	0.568182	.	1/1	0/0	0/1
hyloniscus_main_000617_t1	2120	.	G	T	0.5625	1/1	0/0	0/1	0/1
hyloniscus_main_000617_t1	2198	.	A	G	0.542373	0/0	.	0/0	0/1
hyloniscus_main_000617_t1	2208	.	TATTG	CATTA	0.52459	0/0	.	0/0	0/1
hyloniscus_main_000617_t1	2276	.	C	T	0.32	.	.	0/0	0/1
hyloniscus_main_000617_t1	2328	.	T	C	0.659574	0/0	1/1	0/0	0/1
hyloniscus_main_000617_t1	2331	.	TGTA	AGTG	0.508197	0/0	0/0	0/1	0/1
hyloniscus_main_000617_t1	2360	.	A	G	0.510949	0/0	0/0	0/1	0/1
hyloniscus_main_000617_t1	2392	.	GTACT	ATACA,GTACA	0.459459,0.653061	1/1	2/2	0/1	0/2
hyloniscus_main_000617_t1	2528	.	G	T	0.627119	.	1/1	0/0	0/1
hyloniscus_main_000617_t1	2534	.	G	A	0.610169	.	1/1	0/0	0/1
hyloniscus_main_000617_t1	2630	.	T	A	0.444444	.	0/0	0/1	0/1
hyloniscus_main_000617_t1	2699	.	T	A	0.492063	0/0	.	0/1	0/1
hyloniscus_main_000617_t1	2744	.	AGATGATGATGATT	AGATGATGATT	0.489362	0/0	.	0/0	0/1
hyloniscus_main_000617_t1	2956	.	T	C	0.465969	.	.	0/1	0/1
hyloniscus_main_000617_t1	3236	.	A	G	0.493506	0/1	0/0	0/0	0/1
hyloniscus_main_000617_t1	3437	.	A	C	0.535088	0/1	0/0	0/0	0/1
hyloniscus_main_000617_t1	3587	.	A	G	0.554688	0/1	0/0	0/0	0/1
hyloniscus_main_000617_t1	4067	.	C	G	0.52	.	1/1	0/1	0/1
hyloniscus_main_000617_t1	4690	.	TAAAAAAAAATTAGG	TAAAAAAAATAAGG,TAAAAAAAAAATAAGG	0.369231,0.475728	1/1	0/0	0/2	0/1
hyloniscus_main_000617_t1	4902	.	A	T	0.392523	0/1	0/0	0/0	0/1
hyloniscus_main_000617_t1	5020	.	G	A	0.477912	0/0	0/1	0/1	0/1
hyloniscus_main_000617_t1	5070	.	G	A	0.447826	0/0	0/1	0/1	0/1
hyloniscus_main_000634_t1	334	.	G	A	0.611111	1/1	1/1	0/0	0/1
hyloniscus_main_000634_t1	724	.	G	A	0.692308	1/1	1/1	0/0	0/1
hyloniscus_main_000634_t1	838	.	GTTGT	GTTGC	0.8	1/1	1/1	0/0	0/1
hyloniscus_main_000634_t1	985	.	C	T	0.869565	1/1	1/1	0/0	0/1
hyloniscus_main_000634_t1	1096	.	A	G	0.85	1/1	1/1	0/0	0/1
hyloniscus_main_000634_t1	1228	.	G	A	0.484848	1/1	1/1	0/0	0/1
hyloniscus_main_000634_t1	1243	.	TCTA	CCTG	0.4	1/1	1/1	0/0	0/1
hyloniscus_main_000634_t1	1252	.	A	C	0.375	1/1	1/1	0/0	0/1
hyloniscus_main_000634_t1	1267	.	A	G	0.395833	1/1	1/1	0/0	0/1
hyloniscus_main_000634_t1	1273	.	GAAAAAAAATAATCAAAATG	GAAAAAGAACAATCAAAATG	0.36	1/1	1/1	0/0	0/1
hyloniscus_main_000634_t1	1294	.	C	A	0.327586	1/1	1/1	0/0	0/1
hyloniscus_main_000634_t1	1300	.	GACTGAG	TACAGAA	0.3	1/1	1/1	0/0	0/1
hyloniscus_main_000634_t1	1450	.	A	G	0.875	1/1	1/1	0/0	0/1
hyloniscus_main_000634_t1	1678	.	G	A	0.73913	1/1	1/1	0/0	0/1
hyloniscus_main_000634_t1	1687	.	T	G	0.758621	1/1	1/1	0/0	0/1
hyloniscus_main_000634_t1	1951	.	T	A	0.869565	1/1	1/1	0/0	0/1
hyloniscus_main_000634_t1	1957	.	G	A	0.857143	1/1	1/1	0/0	0/1
hyloniscus_main_000634_t1	2266	.	G	C	0.851852	1/1	1/1	0/0	0/1
hyloniscus_main_000634_t1	2275	.	A	G	0.857143	1/1	1/1	0/0	0/1
hyloniscus_main_000634_t1	2599	.	C	T	0.454545	1/1	1/1	0/0	0/1
hyloniscus_main_000634_t1	2614	.	T	C	0.5	1/1	1/1	0/0	0/1
hyloniscus_main_000634_t1	2638	.	T	G	0.615385	1/1	1/1	0/0	0/1
hyloniscus_main_000634_t1	2644	.	AACT	GACG	0.565217	1/1	1/1	0/0	0/1
hyloniscus_main_000634_t1	2845	.	A	G	0.675	1/1	1/1	0/0	0/1
hyloniscus_main_000634_t1	2944	.	G	A	0.875	1/1	1/1	0/0	0/1
hyloniscus_main_000634_t1	2953	.	T	A	0.864865	1/1	1/1	0/0	0/1
hyloniscus_main_000634_t1	2971	.	GAGG	TAGA	0.763158	1/1	1/1	0/0	0/1
hyloniscus_main_000634_t1	2986	.	T	C	0.763158	1/1	1/1	0/0	0/1
hyloniscus_main_000634_t1	3076	.	A	G	0.72973	1/1	1/1	0/0	0/1
hyloniscus_main_000634_t1	3121	.	T	G	0.771429	1/1	1/1	0/0	0/1
hyloniscus_main_000634_t1	3130	.	C	T	0.764706	1/1	1/1	0/0	0/1
hyloniscus_main_000634_t1	3238	.	T	C	0.8	1/1	1/1	0/0	0/1
hyloniscus_main_000634_t1	3277	.	G	A	0.769231	1/1	1/1	0/0	0/1
hyloniscus_main_000634_t1	3361	.	G	A	0.705882	1/1	1/1	0/0	0/1
hyloniscus_main_000634_t1	3370	.	T	C	0.709677	1/1	1/1	0/0	0/1
hyloniscus_main_000634_t1	3379	.	C	T	0.75	1/1	1/1	0/0	0/1
hyloniscus_main_000634_t1	3514	.	CCAA	GCAG	0.6	1/1	1/1	0/0	0/1
hyloniscus_main_000634_t1	3565	.	A	G	0.705882	1/1	1/1	0/0	0/1
hyloniscus_main_000634_t1	3580	.	G	A	0.727273	1/1	1/1	0/0	0/1
hyloniscus_main_000634_t1	3675	.	C	G	0.84	1/1	1/1	0/0	0/1
hyloniscus_main_000634_t1	3688	.	TATGCTG	GATACTC	0.791667	1/1	1/1	0/0	0/1
hyloniscus_main_000634_t1	3709	.	C	T	0.857143	1/1	1/1	0/0	0/1
hyloniscus_main_000634_t1	3721	.	A	C	0.827586	1/1	1/1	0/0	0/1
hyloniscus_main_000634_t1	3727	.	T	A	0.827586	1/1	1/1	0/0	0/1
hyloniscus_main_000634_t1	3758	.	T	G	0.695652	1/1	1/1	0/0	0/1
hyloniscus_main_000634_t1	3811	.	C	T	0.740741	1/1	1/1	0/0	0/1
hyloniscus_main_000634_t1	3823	.	A	G	0.777778	1/1	1/1	0/0	0/1
hyloniscus_main_000634_t1	3829	.	A	G	0.777778	1/1	1/1	0/0	0/1
hyloniscus_main_000634_t1	3931	.	C	T	0.676471	1/1	1/1	0/0	0/1
hyloniscus_main_000634_t1	4000	.	G	A	0.75	1/1	1/1	0/0	0/1
hyloniscus_main_000634_t1	4097	.	CAAAAAACT	CAAAAAACA,CAAAAAAACA,CAAAAAAACT	0.772727,0.25,0.147541	1/2	1/2	0/3	0/1
hyloniscus_main_000634_t1	4222	.	G	T	0.761905	1/1	0/1	0/0	0/1
hyloniscus_main_000634_t1	4243	.	C	T	0.74359	1/1	1/1	0/0	0/1
hyloniscus_main_000634_t1	4255	.	A	G	0.690476	1/1	1/1	0/0	0/1
hyloniscus_main_000634_t1	4285	.	G	A	0.738095	1/1	1/1	0/0	0/1
hyloniscus_main_000634_t1	4601	.	ATTTTATTATTATTATTTTTATTATTATTATTAC	ATTTTATTATTATTATTATTTTTATTATTATTATTAC	0.710526	1/1	1/1	0/0	0/1
hyloniscus_main_000634_t1	4693	.	G	A	0.666667	1/1	1/1	0/0	0/1
hyloniscus_main_000634_t1	4698	.	CAT	CAAT	0.615385	1/1	1/1	0/0	0/1
hyloniscus_main_000634_t1	4716	.	ACTTATTTTAAA	ACCTACTTTAAA,ACTTATTTTGAA	0.347826,0.171875	1/1	1/1	0/2	0/1
hyloniscus_main_000634_t1	4747	.	CGTTAAATAA	TGTTTA	0.6	1/1	1/1	0/0	0/1
hyloniscus_main_000634_t1	5113	.	A	T	0.619048	1/1	1/1	0/0	0/1
hyloniscus_main_000634_t1	5140	.	A	T	0.6	1/1	1/1	0/0	0/1
hyloniscus_main_000634_t1	5152	.	GGAGG	CGAGAC	0.478261	1/1	1/1	0/0	0/1
hyloniscus_main_000634_t1	5161	.	ATGA	AGTGG	0.44	1/1	1/1	0/0	0/1
hyloniscus_main_000634_t1	5212	.	AATG	AG	0.46875	1/1	1/1	0/0	0/1
hyloniscus_main_000634_t1	5225	.	CTTTTTTTTTTTGGTTCC	CTTTTTTTTTGGGTTCC	0.392857	1/1	1/1	0/0	0/1
hyloniscus_main_000634_t1	5276	.	GG	AA	0.52	1/1	1/1	0/0	0/1
hyloniscus_main_000634_t1	5283	.	A	G	0.538462	1/1	1/1	0/0	0/1
hyloniscus_main_000634_t1	5322	.	C	T	0.428571	1/1	1/1	0/0	0/1
hyloniscus_main_000634_t1	5328	.	T	A	0.464286	1/1	1/1	0/0	0/1
hyloniscus_main_000634_t1	5358	.	G	A	0.5	1/1	1/1	0/0	0/1
hyloniscus_main_000634_t1	5415	.	GATA	GTT	0.571429	1/1	1/1	0/0	0/1
hyloniscus_main_000634_t1	5505	.	G	A	0.46875	1/1	1/1	0/0	0/1
hyloniscus_main_000634_t1	5522	.	T	A	0.533333	1/1	1/1	0/0	0/1
hyloniscus_main_000634_t1	5610	.	GTTTTTTCA	GTTTTTCAGGATGATTTTTTCA	0.495495	1/1	1/1	0/0	0/1
hyloniscus_main_000634_t1	5652	.	CCAAT	TCAAA	0.457831	1/1	1/1	0/0	0/1
hyloniscus_main_000634_t1	5664	.	A	C	0.464286	1/1	1/1	0/0	0/1
hyloniscus_main_000634_t1	5679	.	C	T	0.464286	1/1	1/1	0/0	0/1
hyloniscus_main_000634_t1	5685	.	T	C	0.530864	1/1	1/1	0/0	0/1
hyloniscus_main_000634_t1	5705	.	T	C	0.55814	1/1	1/1	0/0	0/1
hyloniscus_main_000634_t1	5753	.	C	A	0.644444	1/1	1/1	0/0	0/1
hyloniscus_main_000634_t1	5792	.	A	G	0.632184	1/1	1/1	0/0	0/1
hyloniscus_main_000634_t1	5881	.	CTTTGTTTTGTC	CTTTTGTTTTGTC	0.546875	1/1	1/1	0/0	0/1
hyloniscus_main_000634_t1	5958	.	G	A	0.455782	1/1	1/1	0/0	0/1
hyloniscus_main_000634_t1	5987	.	C	T	0.52071	1/1	1/1	0/0	0/1
hyloniscus_main_000634_t1	5998	.	GA	TG	0.496732	1/1	1/1	0/0	0/1
hyloniscus_main_000634_t1	6004	.	A	G	0.48366	1/1	1/1	0/0	0/1
hyloniscus_main_000646_t1	1218	.	C	T	0.363636	0/1	0/0	0/0	0/1
hyloniscus_main_000646_t1	1244	.	T	C	0.354839	0/1	0/0	0/0	0/1
hyloniscus_main_000646_t1	1281	.	C	T	0.259259	0/1	0/0	0/0	0/1
hyloniscus_main_000646_t1	2572	.	T	C	0.315789	0/1	0/0	0/0	0/1
hyloniscus_main_000646_t1	2707	.	AA	TT	0.333333	0/1	0/0	0/0	0/1
hyloniscus_main_000646_t1	2876	.	T	G	0.357143	0/1	0/0	0/0	0/1
hyloniscus_main_000646_t1	3187	.	ACG	ACA	0.366197	0/1	0/0	0/0	0/1
hyloniscus_main_000646_t1	3285	.	G	A	0.328947	0/1	0/0	0/0	0/1
hyloniscus_main_000646_t1	3474	.	A	G	0.404762	0/1	0/0	0/0	0/1
hyloniscus_main_000646_t1	3516	.	G	A	0.357143	0/1	0/0	0/0	0/1
hyloniscus_main_000646_t1	3593	.	TG	CG	0.3	0/1	0/0	0/0	0/1
hyloniscus_main_000646_t1	3602	.	T	C	0.333333	0/1	0/0	0/0	0/1
hyloniscus_main_000646_t1	3905	.	T	A	0.323944	0/1	0/0	0/0	0/1
hyloniscus_main_000646_t1	3953	.	G	A	0.317073	0/1	0/0	0/0	0/1
hyloniscus_main_000646_t1	3986	.	T	C	0.284091	0/1	0/0	0/0	0/1
hyloniscus_main_000646_t1	3995	.	G	T	0.276596	0/1	0/0	0/0	0/1
hyloniscus_main_000647_t1	3703	.	C	T	0.374332	0/1	0/0	0/1	0/1
hyloniscus_main_000647_t1	3783	.	CAAT	ATAT,CGAT	0.396552,0.186667	0/1	0/0	0/1	0/2
hyloniscus_main_000647_t1	3802	.	C	T	0.345455	0/1	0/0	0/1	0/1
hyloniscus_main_000647_t1	3814	.	T	A	0.353414	0/1	0/0	0/1	0/1
hyloniscus_main_000647_t1	4135	.	C	T	0.387978	0/1	0/0	0/1	0/1
hyloniscus_main_000647_t1	4393	.	A	C	0.655462	0/1	1/1	0/1	0/1
hyloniscus_main_000648_t1	2559	.	A	C	0.384615	0/0	0/0	0/0	0/1
hyloniscus_main_000648_t1	3657	.	T	C	0.37037	0/0	0/0	0/0	0/1
hyloniscus_main_000667_t1	928	.	A	G	0.622951	0/1	0/1	0/1	0/1
hyloniscus_main_000667_t1	989	.	GC	AC	0.526559	0/1	0/1	0/1	0/1
hyloniscus_main_000667_t1	1010	.	G	A	0.306122	0/1	0/1	0/1	0/1
hyloniscus_main_000667_t1	1027	.	G	A	0.354922	0/1	0/1	0/1	0/1
hyloniscus_main_000667_t1	1036	.	G	T	0.345763	0/1	0/1	0/1	0/1
hyloniscus_main_000667_t1	1054	.	C	T	0.342857	0/1	0/1	0/1	0/1
hyloniscus_main_000667_t1	1064	.	C	G	0.32716	0/1	0/1	0/1	0/1
hyloniscus_main_000673_t1	4808	.	G	A	0.566038	1/1	0/1	0/0	0/1
hyloniscus_main_000675_t1	3900	.	G	A	0.43514	0/1	0/1	0/1	0/1
hyloniscus_main_000675_t1	4010	.	G	T	0.471354	0/1	0/1	0/1	0/1
hyloniscus_main_000675_t1	4152	.	G	A	0.468189	0/1	0/1	0/1	0/1
hyloniscus_main_000684_t1	840	.	T	A	0.584615	0/1	1/1	0/1	0/1
hyloniscus_main_000687_t1	4195	.	C	T	0.568259	0/1	0/1	0/1	0/1
hyloniscus_main_000687_t1	4267	.	GGCAAGCCTTG	GG	0.390769	0/1	0/1	0/1	0/1
hyloniscus_main_000696_t1	3988	.	G	T	0.326531	0/0	0/1	0/0	0/1
hyloniscus_main_000696_t1	4000	.	G	A	0.346154	0/0	0/1	0/0	0/1
hyloniscus_main_000696_t1	4005	.	T	C	0.578947	0/1	0/1	0/0	0/1
hyloniscus_main_000696_t1	4021	.	T	C	0.509804	0/1	0/0	0/0	0/1
hyloniscus_main_000696_t1	4044	.	G	A	0.632184	0/1	0/1	0/0	0/1
hyloniscus_main_000696_t1	4062	.	G	T	0.469697	0/1	0/0	0/0	0/1
hyloniscus_main_000696_t1	4067	.	T	C	0.455882	0/1	0/0	0/0	0/1
hyloniscus_main_000696_t1	4083	.	T	C	0.415385	0/0	0/1	0/0	0/1
hyloniscus_main_000696_t1	4089	.	C	T	0.442857	0/0	0/1	0/0	0/1
hyloniscus_main_000696_t1	4116	.	G	A	0.586207	0/1	0/0	0/0	0/1
hyloniscus_main_000696_t1	4137	.	ATTC	CTTT	0.510417	0/1	0/1	0/0	0/1
hyloniscus_main_000696_t1	4176	.	G	A	0.342857	0/0	0/1	0/0	0/1
hyloniscus_main_000696_t1	4179	.	G	T	0.446429	0/1	0/0	0/0	0/1
hyloniscus_main_000696_t1	4218	.	C	T	0.37037	0/0	0/1	0/0	0/1
hyloniscus_main_000720_t1	35	.	G	T	0.5	0/0	0/0	0/0	0/1
hyloniscus_main_000745_t1	1565	.	G	A	0.314286	0/0	0/1	0/0	0/1
hyloniscus_main_000756_t1	76	.	C	T	0.7	0/0	0/1	0/0	0/1
hyloniscus_main_000756_t1	304	.	A	C	0.382979	0/1	0/1	0/0	0/1
hyloniscus_main_000756_t1	388	.	A	G	0.733333	0/0	0/1	0/0	0/1
hyloniscus_main_000756_t1	454	.	G	A	0.27027	0/1	0/1	0/0	0/1
hyloniscus_main_000756_t1	532	.	G	A	0.345238	0/1	0/1	0/0	0/1
hyloniscus_main_000756_t1	736	.	A	G	0.358974	0/1	0/1	0/0	0/1
hyloniscus_main_000756_t1	883	.	C	T	0.420455	0/1	0/1	0/0	0/1
hyloniscus_main_000756_t1	1021	.	C	T	0.503937	0/0	0/1	0/0	0/1
hyloniscus_main_000756_t1	1333	.	A	T	0.441176	0/1	0/1	0/0	0/1
hyloniscus_main_000756_t1	1462	.	G	A	0.688889	0/0	0/1	0/0	0/1
hyloniscus_main_000756_t1	1612	.	C	T	0.655738	0/0	0/1	0/0	0/1
hyloniscus_main_000756_t1	1628	.	G	A	0.68	0/0	0/1	0/0	0/1
hyloniscus_main_000756_t1	1726	.	C	A	0.681818	0/0	0/1	0/0	0/1
hyloniscus_main_000756_t1	2030	.	C	T	0.707692	0/0	0/1	0/0	0/1
hyloniscus_main_000756_t1	2065	.	C	T	0.301587	0/1	0/1	0/0	0/1
hyloniscus_main_000756_t1	2134	.	G	A	0.735294	0/0	0/1	0/0	0/1
hyloniscus_main_000756_t1	2344	.	G	C	0.360656	0/1	0/1	0/0	0/1
hyloniscus_main_000756_t1	2389	.	G	A	0.337662	0/1	0/1	0/0	0/1
hyloniscus_main_000756_t1	2398	.	G	A	0.661538	0/0	0/1	0/0	0/1
hyloniscus_main_000756_t1	2479	.	G	T	0.422535	0/1	0/1	0/0	0/1
hyloniscus_main_000756_t1	2575	.	A	G	0.660194	0/0	0/1	0/0	0/1
hyloniscus_main_000756_t1	2618	.	C	A	0.614583	0/0	0/1	0/0	0/1
hyloniscus_main_000756_t1	2674	.	G	A	0.616883	0/0	0/1	0/0	0/1
hyloniscus_main_000756_t1	2686	.	A	T	0.623288	0/0	0/1	0/0	0/1
hyloniscus_main_000756_t1	3256	.	T	C	0.557377	0/1	1/1	0/0	0/1
hyloniscus_main_000756_t1	3592	.	A	G	0.453416	0/1	0/1	0/0	0/1
hyloniscus_main_000756_t1	3706	.	T	A	0.592428	0/0	0/1	0/0	0/1
hyloniscus_main_000756_t1	3740	.	G	A	0.419441	0/1	0/1	0/0	0/1
hyloniscus_main_000756_t1	3751	.	G	A	0.411111	0/1	0/1	0/0	0/1
hyloniscus_main_000756_t1	3772	.	A	C	0.611621	0/0	0/1	0/0	0/1
hyloniscus_main_000756_t1	3811	.	T	C	0.430196	0/1	0/1	0/0	0/1
hyloniscus_main_000756_t1	3883	.	T	C	0.441884	0/1	0/1	0/0	0/1
hyloniscus_main_000756_t1	3889	.	T	C	0.441545	0/1	0/1	0/0	0/1
hyloniscus_main_000756_t1	3910	.	A	G	0.59517	0/0	0/1	0/0	0/1
hyloniscus_main_000756_t1	3976	.	A	G	0.586147	0/0	0/1	0/0	0/1
hyloniscus_main_000756_t1	4094	.	AAGCA	AA	0.547974	0/1	0/1	0/1	0/1
hyloniscus_main_000756_t1	4198	.	G	A	0.561848	0/0	0/1	0/0	0/1
hyloniscus_main_000756_t1	4292	.	T	C	0.599002	0/0	0/1	0/0	0/1
hyloniscus_main_000759_t1	4476	.	TGGTATAA	TGGTATTA	0.333333	0/0	0/0	0/0	0/1
hyloniscus_main_000759_t1	4644	.	G	A	0.322581	0/1	0/1	0/0	0/1
hyloniscus_main_000759_t1	4647	.	G	T	0.269231	0/0	0/0	0/0	0/1
hyloniscus_main_000759_t1	4660	.	A	G	0.425926	0/0	0/1	0/1	0/1
hyloniscus_main_000759_t1	4669	.	TCTAAATTATT	TCTAATTATT	0.434783	0/0	0/1	0/1	0/1
hyloniscus_main_000759_t1	4688	.	G	A	0.333333	0/0	0/0	0/0	0/1
hyloniscus_main_000760_t1	75	.	G	A	0.480392	0/1	0/1	0/1	0/1
hyloniscus_main_000760_t1	85	.	T	C	0.491379	0/1	0/1	0/1	0/1
hyloniscus_main_000760_t1	112	.	G	T	0.386555	0/0	0/0	0/1	0/1
hyloniscus_main_000760_t1	171	.	G	A	0.437037	0/1	0/1	0/1	0/1
hyloniscus_main_000760_t1	612	.	T	G	0.335878	0/1	0/1	0/0	0/1
hyloniscus_main_000760_t1	1332	.	T	C	0.493506	0/1	0/1	1/1	0/1
hyloniscus_main_000760_t1	1473	.	A	C	0.375	0/0	0/1	0/0	0/1
hyloniscus_main_000760_t1	1641	.	A	G	0.635359	0/1	0/1	1/1	0/1
hyloniscus_main_000760_t1	1863	.	T	C	0.418994	0/1	0/1	0/0	0/1
hyloniscus_main_000760_t1	1877	.	G	A	0.394161	0/0	0/1	0/0	0/1
hyloniscus_main_000760_t1	2388	.	T	C	0.345304	0/1	0/1	0/0	0/1
hyloniscus_main_000760_t1	2682	.	T	C	0.328042	0/0	0/1	0/0	0/1
hyloniscus_main_000760_t1	2808	.	C	T	0.314286	0/0	0/1	0/0	0/1
hyloniscus_main_000760_t1	3103	.	G	A	0.515513	0/1	0/1	0/1	0/1
hyloniscus_main_000760_t1	3136	.	A	G	0.479911	0/0	0/1	0/1	0/1
hyloniscus_main_000760_t1	3438	.	G	A	0.555375	0/1	0/1	0/1	0/1
hyloniscus_main_000760_t1	3582	.	A	G	0.33805	0/0	0/0	0/1	0/1
hyloniscus_main_000760_t1	3748	.	T	C	0.643162	0/1	0/1	1/1	0/1
hyloniscus_main_000760_t1	3792	.	A	C	0.638835	0/1	0/1	1/1	0/1
hyloniscus_main_000760_t1	3934	.	A	G	0.429714	0/1	0/1	0/1	0/1
hyloniscus_main_000760_t1	4167	.	TA	CA,CG	0.387171,0.351199	0/1	0/1	0/2	0/1
hyloniscus_main_000760_t1	4288	.	TAGC	CAGT	0.333333	0/0	0/0	0/1	0/1
hyloniscus_main_000763_t1	249	.	T	A	0.647059	0/0	0/1	0/1	0/1
hyloniscus_main_000763_t1	368	.	TATT	AATC	0.492958	0/0	1/1	0/1	0/1
hyloniscus_main_000763_t1	419	.	A	T	0.564103	0/0	1/1	0/1	0/1
hyloniscus_main_000763_t1	425	.	AGTA	GGTG	0.589041	0/0	1/1	0/1	0/1
hyloniscus_main_000763_t1	461	.	C	T	0.452381	0/0	1/1	0/0	0/1
hyloniscus_main_000763_t1	476	.	T	G	0.494253	0/0	1/1	0/1	0/1
hyloniscus_main_000763_t1	614	.	TCCA	CCCC	0.5	0/0	0/0	1/1	0/1
hyloniscus_main_000763_t1	772	.	AT	GA	0.421569	0/0	0/0	0/1	0/1
hyloniscus_main_000763_t1	782	.	TAT	AAG	0.462366	0/0	0/0	0/1	0/1
hyloniscus_main_000763_t1	862	.	G	T	0.46928	0/1	0/0	0/1	0/1
hyloniscus_main_000794_t1	344	.	TCA	ACG	0.394737	.	0/1	0/0	0/1
hyloniscus_main_000794_t1	453	.	C	T	0.290323	1/1	0/1	0/0	0/1
hyloniscus_main_000794_t1	620	.	G	A	0.323529	1/1	0/1	0/0	0/1
hyloniscus_main_000794_t1	3997	.	G	A	0.647887	.	0/0	0/1	0/1
hyloniscus_main_000799_t1	1192	.	C	T	0.451923	0/0	0/1	0/1	0/1
hyloniscus_main_000799_t1	1198	.	C	T	0.435185	0/0	0/1	0/1	0/1
hyloniscus_main_000799_t1	1338	.	C	T	0.29703	0/0	0/1	0/1	0/1
hyloniscus_main_000800_t1	1716	.	G	A	0.564103	0/0	0/1	0/0	0/1
hyloniscus_main_000800_t1	3033	.	T	A	0.38	0/0	0/1	0/1	0/1
hyloniscus_main_000800_t1	4080	.	G	A	0.458333	0/0	0/1	0/0	0/1
hyloniscus_main_000800_t1	4086	.	T	G	0.475	0/0	0/1	0/1	0/1
hyloniscus_main_000801_t1	4724	.	T	C	0.385965	0/1	0/0	0/0	0/1
hyloniscus_main_000819_t1	1681	.	T	C	0.75	0/0	1/1	0/0	0/1
hyloniscus_main_000819_t1	3151	.	C	T	0.571429	0/0	1/1	0/0	0/1
hyloniscus_main_000819_t1	3199	.	C	T	0.608696	0/0	1/1	0/0	0/1
hyloniscus_main_000819_t1	3301	.	G	A	0.714286	0/0	1/1	0/0	0/1
hyloniscus_main_000819_t1	3505	.	T	C	0.608696	0/0	1/1	0/0	0/1
hyloniscus_main_000819_t1	3517	.	G	T	0.7	0/0	1/1	0/0	0/1
hyloniscus_main_000819_t1	3653	.	A	T	0.681818	0/0	1/1	0/0	0/1
hyloniscus_main_000819_t1	3661	.	A	G	0.72	0/0	1/1	0/0	0/1
hyloniscus_main_000819_t1	3832	.	A	G	0.722222	0/0	1/1	0/0	0/1
hyloniscus_main_000819_t1	4011	.	AGTC	CGTT	0.677419	0/0	1/1	0/0	0/1
hyloniscus_main_000819_t1	4030	.	T	C	0.707317	0/0	1/1	0/0	0/1
hyloniscus_main_000819_t1	4203	.	C	T	0.555556	0/0	1/1	0/0	0/1
hyloniscus_main_000819_t1	4208	.	A	T	0.580645	0/0	1/1	0/0	0/1
hyloniscus_main_000819_t1	4265	.	C	T	0.666667	0/0	1/1	0/0	0/1
hyloniscus_main_000823_t1	3165	.	G	C	0.532609	0/1	0/0	0/1	0/1
hyloniscus_main_000823_t1	3931	.	A	G	0.392405	0/0	0/1	0/1	0/1
hyloniscus_main_000823_t1	4050	.	CGGAGGAT	CGGAT	0.37931	0/0	.	0/1	0/1
hyloniscus_main_000827_t1	2162	.	GAAAAAATTG	GAAAAAAATTG	0.15	0/1	0/1	0/1	0/1
hyloniscus_main_000827_t1	3635	.	T	C	0.5	0/0	0/0	0/0	0/1
hyloniscus_main_000827_t1	4007	.	G	A	0.4375	0/0	0/0	0/0	0/1
hyloniscus_main_000827_t1	4025	.	T	C	0.428571	0/0	0/0	0/0	0/1
hyloniscus_main_000827_t1	4115	.	AATCATTCCTCAGTTT	AT	0.525	0/0	0/0	0/0	0/1
hyloniscus_main_000827_t1	4208	.	TAAGG	TAGG	0.45	0/0	0/0	0/0	0/1
hyloniscus_main_000827_t1	4254	.	CATTATTTAAG	TATTAAG	0.357143	0/0	0/0	0/0	0/1
hyloniscus_main_000827_t1	4267	.	ATTTAAC	ATAAC	0.354839	0/0	0/0	0/0	0/1
hyloniscus_main_000827_t1	4284	.	ATA	ATTA	0.275862	0/0	0/0	0/0	0/1
hyloniscus_main_000827_t1	4298	.	A	T	0.347826	0/0	0/0	0/0	0/1
hyloniscus_main_000827_t1	4316	.	TTTAT	GTTAC	0.35	0/0	0/0	0/0	0/1
hyloniscus_main_000827_t1	4330	.	G	T	0.3	0/0	0/0	0/0	0/1
hyloniscus_main_000827_t1	4558	.	A	G	0.6	0/0	0/0	0/0	0/1
hyloniscus_main_000827_t1	4612	.	G	T	0.548387	0/0	0/0	0/0	0/1
hyloniscus_main_000827_t1	4697	.	G	A	0.666667	0/0	0/0	0/0	0/1
hyloniscus_main_000827_t1	4713	.	T	C	0.731707	0/0	0/0	0/0	0/1
hyloniscus_main_000855_t1	3760	.	G	A	0.363636	1/1	0/1	0/0	0/1
hyloniscus_main_000855_t1	3785	.	A	G	0.380952	1/1	0/1	0/0	0/1
hyloniscus_main_000855_t1	3808	.	A	C	0.4	1/1	0/1	0/0	0/1
hyloniscus_main_000855_t1	4040	.	A	C	0.352941	1/1	0/1	0/0	0/1
hyloniscus_main_000855_t1	4045	.	C	G	0.375	1/1	0/1	0/0	0/1
hyloniscus_main_000855_t1	4070	.	G	A	0.357143	1/1	0/1	0/0	0/1
hyloniscus_main_000855_t1	4090	.	C	T	0.409091	1/1	0/1	0/0	0/1
hyloniscus_main_000855_t1	4120	.	T	G	0.447368	1/1	0/1	0/0	0/1
hyloniscus_main_000855_t1	4517	.	A	G	0.487179	1/1	0/1	0/0	0/1
hyloniscus_main_000855_t1	4539	.	G	T	0.488889	1/1	0/1	0/0	0/1
hyloniscus_main_000855_t1	4546	.	T	G	0.510638	1/1	0/1	0/0	0/1
hyloniscus_main_000855_t1	4560	.	GTCC	TTCG	0.510638	1/1	0/1	0/0	0/1
hyloniscus_main_000862_t1	3940	.	GATGGAGATAACGAAG	AATG	0.309942	1/1	1/1	0/1	0/1
hyloniscus_main_000862_t1	3972	.	G	A	0.3625	1/1	1/1	0/1	0/1
hyloniscus_main_000862_t1	4071	.	A	G	0.438034	1/1	1/1	0/1	0/1
hyloniscus_main_000862_t1	4078	.	AAGG	TAAG	0.434211	1/1	1/1	0/1	0/1
hyloniscus_main_000862_t1	4099	.	TGAAG	GGAAA	0.285714	1/1	1/1	0/1	0/1
hyloniscus_main_000862_t1	4107	.	ATG	ATTG	0.259398	1/1	1/1	0/1	0/1
hyloniscus_main_000862_t1	4111	.	AAGG	AAAGAGA	0.261538	1/1	1/1	0/1	0/1
hyloniscus_main_000862_t1	4121	.	G	A	0.435821	1/1	1/1	0/1	0/1
hyloniscus_main_000862_t1	4150	.	ATA	GAT	0.430189	1/1	1/1	0/1	0/1
hyloniscus_main_000862_t1	4211	.	T	G	0.475248	0/0	0/0	0/1	0/1
hyloniscus_main_000862_t1	4224	.	GA	TG	0.469925	0/0	0/0	0/1	0/1
hyloniscus_main_000862_t1	4276	.	TGAGAAGAA	CCAGATGAT	0.386598	1/1	1/1	0/1	0/1
hyloniscus_main_000862_t1	4290	.	CATGACTA	TATGTCTT	0.37931	1/1	1/1	0/1	0/1
hyloniscus_main_000862_t1	4338	.	AACAATAAG	ATGACAAAAAA	0.433526	0/0	0/0	0/1	0/1
hyloniscus_main_000862_t1	4370	.	AGT	TGC	0.405405	0/0	0/0	0/1	0/1
hyloniscus_main_000870_t1	1445	.	C	T	0.492754	1/1	1/1	0/1	0/1
hyloniscus_main_000870_t1	1454	.	C	G	0.545455	1/1	1/1	0/1	0/1
hyloniscus_main_000870_t1	1553	.	A	G	0.44	0/0	0/1	0/1	0/1
hyloniscus_main_000870_t1	1559	.	T	C	0.444444	0/0	0/1	0/1	0/1
hyloniscus_main_000870_t1	1939	.	C	T	0.461538	1/1	1/1	0/1	0/1
hyloniscus_main_000870_t1	2420	.	T	A	0.417178	1/1	1/1	0/1	0/1
hyloniscus_main_000870_t1	2504	.	C	T	0.435714	1/1	1/1	0/1	0/1
hyloniscus_main_000870_t1	2716	.	C	T	0.547945	1/1	1/1	0/1	0/1
hyloniscus_main_000870_t1	3275	.	G	A	0.26087	0/0	0/0	0/0	0/1
hyloniscus_main_000870_t1	3283	.	A	G	0.304348	0/0	0/0	0/0	0/1
hyloniscus_main_000870_t1	3374	.	G	A	0.309524	0/0	0/0	0/0	0/1
hyloniscus_main_000870_t1	3470	.	G	A	0.257576	0/0	0/0	0/0	0/1
hyloniscus_main_000870_t1	3488	.	TAAAAAGAACC	TAAGAACC	0.40404	1/1	1/1	0/1	0/1
hyloniscus_main_000870_t1	3557	.	C	T	0.459016	1/1	1/1	0/1	0/1
hyloniscus_main_000870_t1	3929	.	G	A	0.1875	0/0	0/0	0/0	0/1
hyloniscus_main_000870_t1	3996	.	G	A	0.5	1/1	1/1	0/1	0/1
hyloniscus_main_000870_t1	4032	.	T	A	0.2	0/0	0/0	0/0	0/1
hyloniscus_main_000871_t1	1801	.	G	A	0.306931	0/0	0/0	0/1	0/1
hyloniscus_main_000871_t1	3556	.	T	C	0.409091	1/1	0/0	0/1	0/1
hyloniscus_main_000871_t1	3577	.	C	A	0.37619	1/1	0/0	0/1	0/1
hyloniscus_main_000871_t1	3592	.	T	A	0.347826	1/1	0/0	0/1	0/1
hyloniscus_main_000871_t1	3625	.	T	C	0.348837	.	0/0	0/1	0/1
hyloniscus_main_000871_t1	3643	.	C	T	0.370629	.	0/0	0/1	0/1
hyloniscus_main_000871_t1	3667	.	G	A	0.372093	.	0/0	0/1	0/1
hyloniscus_main_000871_t1	3685	.	C	T	0.396694	.	0/0	0/1	0/1
hyloniscus_main_000871_t1	3691	.	TCTG	GCTT	0.392308	.	0/0	0/1	0/1
hyloniscus_main_000871_t1	3787	.	G	C	0.354839	0/0	0/0	0/1	0/1
hyloniscus_main_000871_t1	4721	.	A	G	0.305344	0/0	0/0	0/1	0/1
hyloniscus_main_000871_t1	4947	.	ACCTTTC	ACTATA	0.857143	0/0	0/0	0/0	0/1
hyloniscus_main_000871_t1	4963	.	C	A	0.84	0/0	0/0	0/0	0/1
hyloniscus_main_000873_t1	5066	.	C	A	0.419048	0/0	0/1	0/1	0/1
hyloniscus_main_000873_t1	5141	.	T	C	0.514085	1/1	0/1	0/1	0/1
hyloniscus_main_000873_t1	5194	.	T	G	0.546012	1/1	0/1	0/1	0/1
hyloniscus_main_000873_t1	5203	.	A	G	0.573099	1/1	0/1	0/1	0/1
hyloniscus_main_000873_t1	5277	.	CGATAAG	TGATAT	0.265487	0/0	0/1	0/1	0/1
hyloniscus_main_000891_t1	3041	.	GAGG	AAGA	0.296703	0/0	0/0	0/1	0/1
hyloniscus_main_000892_t1	3274	.	C	T	0.160714	0/0	0/1	0/0	0/1
hyloniscus_main_000892_t1	3385	.	G	A	0.351648	0/1	0/1	0/0	0/1
hyloniscus_main_000905_t1	192	.	GTTGTG	GGTGTA,TGTGTG	0.359281,0.636364	1/2	0/1	0/1	0/1
hyloniscus_main_000905_t1	245	.	T	A	0.466667	1/1	0/1	0/1	0/1
hyloniscus_main_000905_t1	364	.	A	G	0.435115	1/1	0/1	0/1	0/1
hyloniscus_main_000905_t1	394	.	T	C	0.449664	1/1	0/1	0/1	0/1
hyloniscus_main_000905_t1	546	.	T	C	0.412	1/1	0/1	0/1	0/1
hyloniscus_main_000905_t1	632	.	A	C	0.3825	1/1	0/1	0/1	0/1
hyloniscus_main_000905_t1	682	.	A	G	0.624573	0/0	0/1	0/1	0/1
hyloniscus_main_000905_t1	896	.	C	A	0.365782	1/1	0/1	0/1	0/1
hyloniscus_main_000905_t1	910	.	T	C	0.386364	0/1	0/1	0/1	0/1
hyloniscus_main_000905_t1	1018	.	G	T	0.643646	0/0	0/1	0/1	0/1
hyloniscus_main_000905_t1	1160	.	C	A	0.338673	1/1	0/1	0/1	0/1
hyloniscus_main_000905_t1	1390	.	C	T	0.409496	1/1	0/1	0/1	0/1
hyloniscus_main_000905_t1	1909	.	T	C	0.400329	0/1	0/1	0/1	0/1
hyloniscus_main_000905_t1	2710	.	C	T	0.586207	0/0	0/1	0/1	0/1
hyloniscus_main_000905_t1	2815	.	T	C	0.621622	0/1	0/1	0/1	0/1
hyloniscus_main_000905_t1	3370	.	T	C	0.403727	1/1	0/1	0/1	0/1
hyloniscus_main_000912_t1	206	.	CAAAAAAATCAT	CAAAAAAAATCAT	0.204545	0/1	0/0	0/0	0/1
hyloniscus_main_000912_t1	312	.	C	T	0.4	0/0	0/0	0/0	0/1
hyloniscus_main_000912_t1	552	.	T	C	0.451613	0/0	0/0	0/0	0/1
hyloniscus_main_000912_t1	570	.	T	C	0.413793	0/0	0/0	0/0	0/1
hyloniscus_main_000912_t1	789	.	C	T	0.333333	0/0	0/0	0/0	0/1
hyloniscus_main_000912_t1	905	.	CAAAAAATTC	CAAGAAATTC	0.272727	0/0	0/0	0/0	0/1
hyloniscus_main_000912_t1	954	.	T	C	0.318182	0/0	0/0	0/0	0/1
hyloniscus_main_000912_t1	2340	.	A	G	0.442623	0/0	0/0	0/0	0/1
hyloniscus_main_000912_t1	2448	.	TCTCGAG	CCTTGAA	0.432836	0/0	0/0	0/0	0/1
hyloniscus_main_000912_t1	2538	.	T	G	0.434211	0/0	0/0	0/0	0/1
hyloniscus_main_000912_t1	2553	.	C	A	0.472973	0/0	0/0	0/0	0/1
hyloniscus_main_000912_t1	2562	.	CTTA	GTTG	0.450704	0/0	0/0	0/0	0/1
hyloniscus_main_000912_t1	2622	.	G	A	0.434211	0/0	0/0	0/0	0/1
hyloniscus_main_000912_t1	2649	.	G	A	0.380435	0/0	0/0	0/0	0/1
hyloniscus_main_000912_t1	2721	.	T	A	0.322581	0/0	0/0	0/0	0/1
hyloniscus_main_000912_t1	2811	.	T	C	0.43662	0/0	0/0	0/0	0/1
hyloniscus_main_000912_t1	2835	.	A	G	0.440678	0/0	0/0	0/0	0/1
hyloniscus_main_000912_t1	2853	.	A	G	0.384615	0/0	0/0	0/0	0/1
hyloniscus_main_000912_t1	2958	.	C	T	0.321839	0/0	0/0	0/0	0/1
hyloniscus_main_000912_t1	2988	.	C	A	0.340909	0/0	0/0	0/0	0/1
hyloniscus_main_000912_t1	3039	.	C	T	0.311688	0/0	0/0	0/0	0/1
hyloniscus_main_000912_t1	3048	.	G	A	0.368421	0/0	0/0	0/0	0/1
hyloniscus_main_000912_t1	3078	.	C	G	0.393258	0/0	0/0	0/0	0/1
hyloniscus_main_000912_t1	3120	.	G	A	0.470588	0/0	0/0	0/0	0/1
hyloniscus_main_000912_t1	3411	.	G	T	0.420168	0/0	0/0	0/0	0/1
hyloniscus_main_000912_t1	3453	.	G	A	0.409524	0/0	0/0	0/0	0/1
hyloniscus_main_000912_t1	3540	.	T	C	0.42268	0/0	0/0	0/0	0/1
hyloniscus_main_000912_t1	3645	.	T	A	0.46729	0/0	0/0	0/0	0/1
hyloniscus_main_000912_t1	3669	.	A	T	0.5	0/0	0/0	0/0	0/1
hyloniscus_main_000912_t1	3678	.	C	G	0.5	0/0	0/0	0/0	0/1
hyloniscus_main_000912_t1	3735	.	T	G	0.588889	0/0	0/0	0/0	0/1
hyloniscus_main_000912_t1	3774	.	C	T	0.566038	0/0	0/0	0/0	0/1
hyloniscus_main_000912_t1	3867	.	T	G	0.595238	0/0	0/0	0/0	0/1
hyloniscus_main_000912_t1	3882	.	C	T	0.54878	0/0	0/0	0/0	0/1
hyloniscus_main_000912_t1	4048	.	GC	AT	0.310345	0/0	0/0	0/0	0/1
hyloniscus_main_000923_t1	1560	.	C	T	0.6	1/1	1/1	0/1	0/1
hyloniscus_main_000923_t1	1575	.	C	T	0.486842	1/1	1/1	0/1	0/1
hyloniscus_main_000926_t1	4175	.	C	T	0.50774	1/1	0/1	0/1	0/1
hyloniscus_main_000926_t1	4278	.	T	A	0.437811	0/0	0/1	0/1	0/1
hyloniscus_main_000926_t1	4285	.	GGAAAAAAAGGT	GAAAAAAGAGGT,GAAAAAAAAGGT	0.302326,0.346939	0/0	0/1	0/1	0/2
hyloniscus_main_000926_t1	4305	.	GTCCAAAAATTTTTTTTTTTTTAATAAAAAATC	TTCCAAAATTTTTTGTTTTTTTTTAATAAAAAATC,TTCCAAATTTTTGTTTTTTTTTTAATAAAAAATC,GTCCAAAAATTTTTTTTTTTTTTTAATAAAAAATC	0.296296,0.409091,0.059322	0/3	1/1	0/1	0/2
hyloniscus_main_000926_t1	4714	.	A	T	0.414634	0/1	1/1	0/1	0/1
hyloniscus_main_000930_t1	925	.	T	C	0.26087	0/0	0/0	0/0	0/1
hyloniscus_main_000936_t1	3159	.	T	C	0.366667	0/0	0/0	0/0	0/1
hyloniscus_main_000936_t1	3165	.	T	C	0.333333	0/0	0/0	0/0	0/1
hyloniscus_main_000936_t1	3204	.	C	T	0.324074	0/0	0/0	0/0	0/1
hyloniscus_main_000936_t1	3249	.	G	T	0.296296	0/0	0/0	0/0	0/1
hyloniscus_main_000936_t1	3273	.	G	C	0.303571	0/0	0/0	0/0	0/1
hyloniscus_main_000936_t1	3282	.	G	A	0.375	0/0	0/0	0/0	0/1
hyloniscus_main_000936_t1	3729	.	A	T	0.208955	0/0	0/0	0/0	0/1
hyloniscus_main_000936_t1	3741	.	A	C	0.208333	0/0	0/0	0/0	0/1
hyloniscus_main_000943_t1	3639	.	C	T	0.6	0/0	0/0	0/0	0/1
hyloniscus_main_000943_t1	3669	.	T	C	0.606061	0/0	0/0	0/0	0/1
hyloniscus_main_000951_t1	251	.	G	A	0.649533	1/1	0/1	0/1	0/1
hyloniscus_main_000952_t1	2649	.	A	C	0.35514	0/0	0/1	0/1	0/1
hyloniscus_main_000952_t1	2658	.	A	G	0.376147	0/0	0/1	0/1	0/1
hyloniscus_main_000955_t1	1768	.	G	A	0.409091	1/1	0/0	0/0	0/1
hyloniscus_main_000955_t1	2764	.	AAT	GAT	0.714286	1/1	0/0	0/0	0/1
hyloniscus_main_000955_t1	2800	.	T	C	0.818182	1/1	0/0	0/0	0/1
hyloniscus_main_000955_t1	2827	.	G	A	0.757576	1/1	0/0	0/0	0/1
hyloniscus_main_000955_t1	2833	.	C	A	0.705882	1/1	0/0	0/0	0/1
hyloniscus_main_000955_t1	2857	.	C	A	0.820513	1/1	0/0	0/0	0/1
hyloniscus_main_000955_t1	2929	.	A	T	0.840909	1/1	0/0	0/0	0/1
hyloniscus_main_000955_t1	3343	.	G	T	0.818182	1/1	0/0	0/0	0/1
hyloniscus_main_000955_t1	3370	.	C	T	0.815789	1/1	0/0	0/0	0/1
hyloniscus_main_000955_t1	3412	.	C	T	0.806452	1/1	0/0	0/0	0/1
hyloniscus_main_000955_t1	3439	.	C	T	0.772727	1/1	0/0	0/0	0/1
hyloniscus_main_000974_t1	3548	.	GGA	TGG	0.431373	0/0	0/1	0/0	0/1
hyloniscus_main_000974_t1	3571	.	T	A	0.53125	0/0	0/1	0/0	0/1
hyloniscus_main_000979_t1	2361	.	C	T	0.5	1/1	0/0	0/0	0/1
hyloniscus_main_000980_t1	3937	.	GATATATATATATAATATAAATTTATT	GATATATATATATATATAATATAAATTTATT	0.340426	0/0	0/0	0/1	0/1
hyloniscus_main_000989_t1	3665	.	T	C	0.496	0/1	0/0	0/0	0/1
hyloniscus_main_000992_t1	3339	.	CAAAAAATC	CAAAAAAATC	0.287425	0/1	.	0/1	0/1
hyloniscus_main_001005_t1	1382	.	T	C	0.681818	.	1/1	0/0	0/1
hyloniscus_main_001005_t1	1620	.	G	A	0.78125	0/0	1/1	0/0	0/1
hyloniscus_main_001005_t1	1957	.	AG	GT	0.8	0/0	1/1	0/0	0/1
hyloniscus_main_001005_t1	1994	.	C	G	0.744186	.	0/1	0/0	0/1
hyloniscus_main_001005_t1	2403	.	T	A	0.571429	0/0	1/1	0/0	0/1
hyloniscus_main_001005_t1	2903	.	T	G	0.736842	0/0	1/1	0/0	0/1
hyloniscus_main_001005_t1	3037	.	CCTTT	TCTTG	0.8	0/0	1/1	0/0	0/1
hyloniscus_main_001005_t1	3059	.	C	T	0.736842	0/1	1/1	0/0	0/1
hyloniscus_main_001005_t1	3111	.	G	A	0.693333	0/1	1/1	0/0	0/1
hyloniscus_main_001005_t1	3120	.	G	T	0.685714	0/0	1/1	0/0	0/1
hyloniscus_main_001005_t1	3132	.	C	T	0.696203	0/1	1/1	0/0	0/1
hyloniscus_main_001005_t1	3197	.	T	C	0.75	0/1	1/1	0/0	0/1
hyloniscus_main_001005_t1	3232	.	C	A	0.681818	0/1	1/1	0/0	0/1
hyloniscus_main_001005_t1	3763	.	A	C	0.684211	0/1	1/1	0/0	0/1
hyloniscus_main_001005_t1	3799	.	AATACTTAAAGCATTGACATGGTATATA	AA	0.630435	0/0	1/1	0/0	0/1
hyloniscus_main_001005_t1	3856	.	A	G	0.716667	0/0	1/1	0/0	0/1
hyloniscus_main_001005_t1	3892	.	G	T	0.64	0/0	1/1	0/0	0/1
hyloniscus_main_001010_t1	5751	.	CTT	CCT	0.734177	0/1	0/0	0/1	0/1
hyloniscus_main_001010_t1	5762	.	TTAATC	CTAACC	0.690476	0/0	0/0	0/1	0/1
hyloniscus_main_001012_t1	199	.	T	A	0.2	.	.	0/0	0/1
hyloniscus_main_001012_t1	1819	.	A	G	0.216216	.	1/1	0/0	0/1
hyloniscus_main_001012_t1	1837	.	G	A	0.207317	.	1/1	0/0	0/1
hyloniscus_main_001012_t1	1876	.	A	G	0.223529	.	1/1	0/0	0/1
hyloniscus_main_001012_t1	1900	.	C	T	0.213483	0/0	1/1	0/0	0/1
hyloniscus_main_001012_t1	1931	.	CTG	TTA	0.166667	1/1	1/1	0/0	0/1
hyloniscus_main_001012_t1	1978	.	G	A	0.206522	0/0	1/1	0/0	0/1
hyloniscus_main_001012_t1	2032	.	C	T	0.195876	0/0	0/1	0/0	0/1
hyloniscus_main_001012_t1	2167	.	GCGT	ACGC	0.2	.	0/0	0/0	0/1
hyloniscus_main_001012_t1	2254	.	C	T	0.179104	.	1/1	0/0	0/1
hyloniscus_main_001012_t1	2374	.	A	G	0.15	1/1	0/1	0/0	0/1
hyloniscus_main_001012_t1	2395	.	T	C	0.19697	1/1	0/1	0/0	0/1
hyloniscus_main_001012_t1	2446	.	T	G	0.232143	1/1	0/1	0/0	0/1
hyloniscus_main_001012_t1	2836	.	T	C	0.155844	1/1	1/1	0/0	0/1
hyloniscus_main_001012_t1	2843	.	A	C	0.148148	1/1	1/1	0/0	0/1
hyloniscus_main_001012_t1	3553	.	C	A	0.155844	1/1	0/1	0/0	0/1
hyloniscus_main_001012_t1	3952	.	TAGGAAAGGATGCAA	TA	0.290909	0/0	0/0	0/1	0/1
hyloniscus_main_001012_t1	3984	.	A	G	0.382716	1/1	1/1	0/1	0/1
hyloniscus_main_001012_t1	3999	.	C	A	0.229508	0/1	1/1	0/0	0/1
hyloniscus_main_001012_t1	4019	.	G	A	0.257143	0/1	0/1	0/0	0/1
hyloniscus_main_001012_t1	4050	.	T	A	0.481203	0/0	0/0	0/1	0/1
hyloniscus_main_001012_t1	4087	.	A	G	0.567376	1/1	1/1	0/1	0/1
hyloniscus_main_001012_t1	4134	.	ACGG	GCGA	0.246914	1/1	0/1	0/0	0/1
hyloniscus_main_001012_t1	4146	.	CTTTTTTCTC	CTTTTTTTCTC	0.153846	0/0	0/0	0/1	0/1
hyloniscus_main_001032_t1	164	.	C	T	0.388889	0/0	0/1	0/0	0/1
hyloniscus_main_001032_t1	613	.	A	C	0.230769	0/0	0/1	0/0	0/1
hyloniscus_main_001032_t1	648	.	A	G	0.317073	0/0	0/1	0/0	0/1
hyloniscus_main_001032_t1	689	.	C	T	0.325581	0/0	0/1	0/0	0/1
hyloniscus_main_001032_t1	888	.	T	A	0.636364	0/0	0/1	0/0	0/1
hyloniscus_main_001032_t1	1052	.	G	A	0.232877	0/0	0/1	0/0	0/1
hyloniscus_main_001032_t1	1586	.	A	G	0.38806	0/0	0/1	0/0	0/1
hyloniscus_main_001032_t1	1661	.	C	A	0.428571	0/0	0/1	0/0	0/1
hyloniscus_main_001032_t1	1755	.	C	T	0.4	0/0	0/1	0/0	0/1
hyloniscus_main_001045_t1	3527	.	C	T	0.631579	0/1	1/1	0/0	0/1
hyloniscus_main_001045_t1	3560	.	T	C	0.75	0/0	0/0	0/0	0/1
hyloniscus_main_001045_t1	3628	.	A	G	0.535714	0/1	1/1	0/0	0/1
hyloniscus_main_001045_t1	3638	.	A	T	0.530612	0/1	1/1	0/0	0/1
hyloniscus_main_001047_t1	3754	.	T	C	0.483146	1/1	0/1	0/0	0/1
hyloniscus_main_001047_t1	3884	.	A	G	0.231788	1/1	0/1	0/0	0/1
hyloniscus_main_001047_t1	3908	.	CAAAAAAACAAAATCAAAG	CAAAAAACAAAATCAAAG	0.319635	1/1	0/1	0/0	0/1
hyloniscus_main_001047_t1	4016	.	A	T	0.430052	1/1	0/1	0/0	0/1
hyloniscus_main_001051_t1	2907	.	C	T	0.588235	0/0	0/0	0/1	0/1
hyloniscus_main_001051_t1	3114	.	A	T	0.568421	0/0	0/0	0/1	0/1
hyloniscus_main_001051_t1	3319	.	G	A	0.541353	0/1	0/1	0/1	0/1
hyloniscus_main_001051_t1	3541	.	C	T	0.458333	0/0	0/0	0/1	0/1
hyloniscus_main_001053_t1	145	.	A	G	0.538462	0/0	0/0	0/0	0/1
hyloniscus_main_001053_t1	199	.	G	A	0.375	0/0	0/0	0/0	0/1
hyloniscus_main_001053_t1	217	.	C	T	0.266667	0/0	0/0	0/0	0/1
hyloniscus_main_001053_t1	292	.	A	G	0.231884	0/0	0/0	0/0	0/1
hyloniscus_main_001053_t1	298	.	A	G	0.217391	0/0	0/0	0/0	0/1
hyloniscus_main_001053_t1	376	.	T	A	0.23913	0/0	0/0	0/0	0/1
hyloniscus_main_001053_t1	562	.	T	C	0.482759	0/0	0/0	0/0	0/1
hyloniscus_main_001053_t1	589	.	A	T	0.509434	0/0	0/0	0/0	0/1
hyloniscus_main_001053_t1	637	.	A	T	0.476923	0/0	0/0	0/0	0/1
hyloniscus_main_001053_t1	649	.	GGTT	AGTG	0.492537	0/0	0/0	0/0	0/1
hyloniscus_main_001053_t1	691	.	C	T	0.421053	0/0	0/0	0/0	0/1
hyloniscus_main_001053_t1	796	.	G	A	0.426667	0/0	0/0	0/0	0/1
hyloniscus_main_001053_t1	820	.	T	C	0.382716	0/0	0/0	0/0	0/1
hyloniscus_main_001053_t1	874	.	G	T	0.38806	0/0	0/0	0/0	0/1
hyloniscus_main_001053_t1	893	.	A	C	0.438356	0/0	0/0	0/0	0/1
hyloniscus_main_001053_t1	964	.	C	T	0.369863	0/0	0/0	0/0	0/1
hyloniscus_main_001053_t1	982	.	A	G	0.323529	0/0	0/0	0/0	0/1
hyloniscus_main_001053_t1	1117	.	C	T	0.491803	0/0	0/0	0/0	0/1
hyloniscus_main_001053_t1	1195	.	A	G	0.383333	0/0	0/0	0/0	0/1
hyloniscus_main_001053_t1	1201	.	G	A	0.347826	0/0	0/0	0/0	0/1
hyloniscus_main_001053_t1	1210	.	T	C	0.343284	0/0	0/0	0/0	0/1
hyloniscus_main_001053_t1	1309	.	G	A	0.44898	0/0	0/0	0/0	0/1
hyloniscus_main_001053_t1	1327	.	C	T	0.5	0/0	0/0	0/0	0/1
hyloniscus_main_001053_t1	1372	.	A	C	0.456522	0/0	0/0	0/0	0/1
hyloniscus_main_001053_t1	1435	.	G	T	0.327273	0/0	0/0	0/0	0/1
hyloniscus_main_001053_t1	1621	.	AACT	GACA	0.425926	0/0	0/0	0/0	0/1
hyloniscus_main_001053_t1	1639	.	A	G	0.396226	0/0	0/0	0/0	0/1
hyloniscus_main_001053_t1	1705	.	A	G	0.390625	0/0	0/0	0/0	0/1
hyloniscus_main_001053_t1	1756	.	T	C	0.412698	0/0	0/0	0/0	0/1
hyloniscus_main_001053_t1	1822	.	TTAT	CTAC	0.261364	0/0	0/0	0/0	0/1
hyloniscus_main_001053_t1	1831	.	G	A	0.291667	0/0	0/0	0/0	0/1
hyloniscus_main_001053_t1	1918	.	A	G	0.363636	0/0	0/0	0/0	0/1
hyloniscus_main_001053_t1	2056	.	A	G	0.433333	0/0	0/0	0/0	0/1
hyloniscus_main_001053_t1	2062	.	T	A	0.429907	0/0	0/0	0/0	0/1
hyloniscus_main_001053_t1	2131	.	A	G	0.455696	0/0	0/0	0/0	0/1
hyloniscus_main_001053_t1	2200	.	C	T	0.441176	0/0	0/0	0/0	0/1
hyloniscus_main_001053_t1	2320	.	T	C	0.371681	0/0	0/0	0/0	0/1
hyloniscus_main_001053_t1	2363	.	C	T	0.326733	0/0	0/0	0/0	0/1
hyloniscus_main_001053_t1	2467	.	G	T	0.366197	0/0	0/0	0/0	0/1
hyloniscus_main_001053_t1	2482	.	G	T	0.407407	0/0	0/0	0/0	0/1
hyloniscus_main_001053_t1	2626	.	A	G	0.379845	0/0	0/0	0/0	0/1
hyloniscus_main_001053_t1	2641	.	G	A	0.382353	0/0	0/0	0/0	0/1
hyloniscus_main_001053_t1	2668	.	A	G	0.412791	0/0	0/0	0/0	0/1
hyloniscus_main_001053_t1	2980	.	T	C	0.448052	0/0	0/0	0/0	0/1
hyloniscus_main_001053_t1	3280	.	A	C	0.448529	0/0	0/0	0/0	0/1
hyloniscus_main_001053_t1	3343	.	T	C	0.384615	0/0	0/0	0/0	0/1
hyloniscus_main_001053_t1	3349	.	C	T	0.396552	0/0	0/0	0/0	0/1
hyloniscus_main_001053_t1	3488	.	T	G	0.338843	0/0	0/0	0/0	0/1
hyloniscus_main_001053_t1	3607	.	C	T	0.457895	0/0	0/0	0/0	0/1
hyloniscus_main_001053_t1	3694	.	T	G	0.397727	0/0	0/0	0/0	0/1
hyloniscus_main_001053_t1	3886	.	C	T	0.25523	0/0	0/0	0/0	0/1
hyloniscus_main_001053_t1	3906	.	T	C	0.248848	0/0	0/0	0/0	0/1
hyloniscus_main_001053_t1	4007	.	A	G	0.351064	0/0	0/0	0/0	0/1
hyloniscus_main_001055_t1	3417	.	C	T	0.425926	0/0	0/1	0/1	0/1
hyloniscus_main_001055_t1	3499	.	ATTTTTTATTT	ATTTTTATTT	0.525745	0/0	0/1	0/1	0/1
hyloniscus_main_001055_t1	3561	.	TGCATA	CGCGTG	0.399329	0/0	0/1	0/1	0/1
hyloniscus_main_001055_t1	3596	.	TTCTCTCTCTCTCA	TTCTCTCTCTCA	0.406863	0/0	0/1	0/1	0/1
hyloniscus_main_001069_t1	3496	.	CAGAGGTA	CA	0.296943	0/1	0/1	0/1	0/1
hyloniscus_main_001074_t1	1752	.	ATAC	GTAT	0.449296	0/1	1/1	0/1	0/1
hyloniscus_main_001074_t1	1761	.	T	C	0.480874	0/1	1/1	0/1	0/1
hyloniscus_main_001074_t1	1821	.	G	T	0.497006	0/1	1/1	0/1	0/1
hyloniscus_main_001074_t1	1827	.	T	C	0.514607	0/1	1/1	0/1	0/1
hyloniscus_main_001074_t1	2733	.	A	G	0.405442	0/1	1/1	0/1	0/1
hyloniscus_main_001074_t1	2757	.	A	G	0.440758	0/1	1/1	0/1	0/1
hyloniscus_main_001074_t1	2769	.	T	C	0.429389	0/1	1/1	0/1	0/1
hyloniscus_main_001074_t1	2874	.	G	T	0.423529	0/1	1/1	0/1	0/1
hyloniscus_main_001074_t1	3204	.	A	G	0.137755	0/1	1/1	0/0	0/1
hyloniscus_main_001074_t1	3231	.	G	A	0.212348	0/1	1/1	0/1	0/1
hyloniscus_main_001074_t1	3237	.	G	A	0.243127	0/1	1/1	0/1	0/1
hyloniscus_main_001074_t1	3246	.	G	A	0.255094	0/1	1/1	0/1	0/1
hyloniscus_main_001074_t1	3585	.	A	C	0.70229	0/1	0/0	0/1	0/1
hyloniscus_main_001074_t1	3606	.	T	C	0.592326	0/1	0/0	0/1	0/1
hyloniscus_main_001074_t1	3660	.	G	C	0.216182	0/1	1/1	0/1	0/1
hyloniscus_main_001074_t1	3678	.	A	C	0.223716	0/1	1/1	0/1	0/1
hyloniscus_main_001074_t1	3696	.	G	T	0.21745	0/1	1/1	0/1	0/1
hyloniscus_main_001074_t1	3714	.	G	C	0.22973	0/1	1/1	0/1	0/1
hyloniscus_main_001074_t1	3783	.	AA	GC	0.398058	0/1	1/1	0/1	0/1
hyloniscus_main_001074_t1	3864	.	A	G	0.300226	0/1	1/1	0/1	0/1
hyloniscus_main_001074_t1	3905	.	A	T	0.390029	0/1	1/1	0/1	0/1
hyloniscus_main_001074_t1	3914	.	TG	AA	0.395864	0/1	1/1	0/1	0/1
hyloniscus_main_001077_t1	5837	.	A	G	0.333333	.	0/0	0/0	0/1
hyloniscus_main_001088_t1	3979	.	A	T	0.285714	0/0	0/0	0/0	0/1
hyloniscus_main_001092_t1	1245	.	TTGGAG	CTAGAA	0.633803	0/1	0/1	0/0	0/1
hyloniscus_main_001092_t1	1385	.	A	T	0.661972	0/1	0/1	0/0	0/1
hyloniscus_main_001092_t1	1418	.	A	G	0.620253	0/1	0/1	0/0	0/1
hyloniscus_main_001092_t1	1427	.	T	A	0.641791	0/1	0/1	0/0	0/1
hyloniscus_main_001092_t1	2546	.	T	A	0.473684	0/1	0/1	0/0	0/1
hyloniscus_main_001092_t1	3152	.	G	T	0.481013	0/1	0/1	0/0	0/1
hyloniscus_main_001092_t1	3245	.	C	T	0.333333	0/1	0/1	0/0	0/1
hyloniscus_main_001098_t1	3434	.	T	G	0.616667	0/1	0/1	0/0	0/1
hyloniscus_main_001098_t1	3557	.	G	C	0.6	0/1	0/1	0/0	0/1
hyloniscus_main_001100_t1	2747	.	A	C	0.323529	1/1	1/1	0/1	0/1
hyloniscus_main_001108_t1	3625	.	T	A	0.472527	0/1	0/0	0/1	0/1
hyloniscus_main_001116_t1	269	.	G	A	0.489796	0/0	0/1	0/1	0/1
hyloniscus_main_001116_t1	598	.	T	C	0.285714	0/0	0/0	0/1	0/1
hyloniscus_main_001125_t1	6797	.	T	C	0.28	0/0	0/0	0/1	0/1
hyloniscus_main_001125_t1	6901	.	TAAAATC	TAAATC	0.618644	0/1	0/0	0/1	0/1
hyloniscus_main_001125_t1	7305	.	T	C	0.575758	0/1	0/0	0/1	0/1
hyloniscus_main_001125_t1	7330	.	GTTTTATA	GTTTATA	0.360656	0/1	0/0	0/1	0/1
hyloniscus_main_001127_t1	1305	.	T	C	0.486842	0/0	0/0	0/1	0/1
hyloniscus_main_001127_t1	1341	.	G	C	0.465753	0/0	0/0	0/1	0/1
hyloniscus_main_001162_t1	5168	.	ATTTGGG	ATTTTGGG	0.443182	0/1	1/1	0/0	0/1
hyloniscus_main_001174_t1	3798	.	GTTTTTTTTTTTTTTTTCAAG	GTTTTTTTTTTTTTTTCAAG	0.36703	0/1	0/1	0/1	0/1
hyloniscus_main_001180_t1	1524	.	G	A	0.38806	0/1	0/1	0/0	0/1
hyloniscus_main_001180_t1	3390	.	C	T	0.383133	0/1	0/1	0/0	0/1
hyloniscus_main_001180_t1	3495	.	G	T	0.344828	0/1	0/1	0/0	0/1
hyloniscus_main_001180_t1	3567	.	A	G	0.330612	0/1	0/1	0/0	0/1
hyloniscus_main_001199_t1	293	.	A	T	0.342857	0/0	.	0/0	0/1
hyloniscus_main_001199_t1	303	.	A	C	0.342857	0/0	.	0/0	0/1
hyloniscus_main_001199_t1	798	.	C	A	0.428571	.	.	0/0	0/1
hyloniscus_main_001199_t1	882	.	C	T	0.464286	.	.	0/0	0/1
hyloniscus_main_001199_t1	1101	.	T	C	0.560976	0/1	0/0	0/0	0/1
hyloniscus_main_001199_t1	1122	.	A	C	0.5	0/1	0/0	0/0	0/1
hyloniscus_main_001199_t1	1176	.	C	A	0.5	1/1	.	0/0	0/1
hyloniscus_main_001199_t1	1191	.	G	A	0.461538	.	0/0	0/0	0/1
hyloniscus_main_001199_t1	1260	.	T	A	0.548387	0/0	0/0	0/0	0/1
hyloniscus_main_001199_t1	1302	.	C	T	0.558824	0/0	0/0	0/0	0/1
hyloniscus_main_001199_t1	1362	.	AGGA	GGGC	0.44	0/0	.	0/0	0/1
hyloniscus_main_001199_t1	1383	.	G	A	0.47619	0/0	.	0/0	0/1
hyloniscus_main_001199_t1	1542	.	C	T	0.678571	0/0	.	0/0	0/1
hyloniscus_main_001199_t1	1848	.	T	A	0.5	.	.	0/0	0/1
hyloniscus_main_001199_t1	1950	.	A	C	0.516129	0/1	.	0/0	0/1
hyloniscus_main_001199_t1	1957	.	T	C	0.483871	0/1	.	0/0	0/1
hyloniscus_main_001199_t1	1962	.	C	T	0.483871	0/1	.	0/0	0/1
hyloniscus_main_001199_t1	2067	.	G	A	0.565217	0/0	.	0/0	0/1
hyloniscus_main_001199_t1	2169	.	G	A	0.65	0/0	.	0/0	0/1
hyloniscus_main_001199_t1	2985	.	G	A	0.355932	0/1	0/0	0/0	0/1
hyloniscus_main_001199_t1	3364	.	G	A	0.5	1/1	.	0/0	0/1
hyloniscus_main_001199_t1	4123	.	T	C	0.265306	1/1	0/0	0/0	0/1
hyloniscus_main_001199_t1	4381	.	A	G	0.340909	0/0	0/0	0/0	0/1
hyloniscus_main_001199_t1	4471	.	T	A	0.264151	1/1	0/0	0/0	0/1
hyloniscus_main_001199_t1	4511	.	A	C	0.313725	1/1	0/0	0/0	0/1
hyloniscus_main_001199_t1	4777	.	CTATAG	CTATATATAG	0.410256	0/1	0/0	0/0	0/1
hyloniscus_main_001199_t1	4865	.	A	C	0.288462	0/1	0/0	0/0	0/1
hyloniscus_main_001199_t1	4881	.	A	G	0.23913	0/1	0/0	0/0	0/1
hyloniscus_main_001199_t1	4927	.	AGT	AA	0.333333	0/0	0/0	0/0	0/1
hyloniscus_main_001199_t1	5008	.	A	T	0.35	0/0	0/0	0/0	0/1
hyloniscus_main_001199_t1	5073	.	AAATT	AAATGAATT	0.309091	0/0	0/0	0/0	0/1
hyloniscus_main_001199_t1	5108	.	G	A	0.337209	0/0	0/0	0/0	0/1
hyloniscus_main_001199_t1	5369	.	AATCATCT	AATCT	0.396825	0/1	0/0	0/0	0/1
hyloniscus_main_001205_t1	3598	.	T	C	0.140625	0/1	.	0/1	0/1
hyloniscus_main_001205_t1	3614	.	TGCA	GGCT	0.158537	0/1	.	0/1	0/1
hyloniscus_main_001210_t1	2127	.	A	C	0.337079	0/0	0/0	0/1	0/1
hyloniscus_main_001210_t1	3817	.	ATTTTTTTTATGTGA	ATTTTTTTATGTGA	0.451264	0/0	0/0	0/1	0/1
hyloniscus_main_001210_t1	4342	.	A	G	0.536082	1/1	1/1	0/1	0/1
hyloniscus_main_001210_t1	4376	.	GGGGGTGGTTGTGA	GGGGGGGGTTGTGA,GGGGTTGTGA	0.111111,0.288889	1/1	1/1	0/0	0/2
hyloniscus_main_001212_t1	314	.	AT	CA	0.421053	0/0	0/1	0/0	0/1
hyloniscus_main_001212_t1	491	.	G	A	0.43	0/0	0/1	0/0	0/1
hyloniscus_main_001212_t1	637	.	ACAAAAAACACAAAAGAAG	ACAAAAAAACACAAAAGAAG,ATAAAAAACACAAAAGAAG	0.208738,0.300885	0/1	0/2	0/1	0/2
hyloniscus_main_001212_t1	686	.	G	A	0.385214	0/0	0/1	0/0	0/1
hyloniscus_main_001212_t1	706	.	A	C	0.431655	0/0	0/1	0/0	0/1
hyloniscus_main_001212_t1	744	.	A	G	0.401709	0/0	0/1	0/0	0/1
hyloniscus_main_001212_t1	768	.	T	A	0.420415	0/0	0/1	0/0	0/1
hyloniscus_main_001212_t1	1263	.	T	C	0.394737	0/0	0/1	0/0	0/1
hyloniscus_main_001212_t1	1484	.	A	G	0.622642	0/0	0/1	0/0	0/1
hyloniscus_main_001212_t1	1640	.	C	T	0.454545	0/0	0/1	0/0	0/1
hyloniscus_main_001212_t1	1916	.	C	G	0.431818	0/0	0/1	0/0	0/1
hyloniscus_main_001212_t1	4974	.	A	G	0.411765	0/1	0/1	0/1	0/1
hyloniscus_main_001212_t1	4979	.	A	G	0.214876	0/0	0/1	0/0	0/1
hyloniscus_main_001223_t1	244	.	ATTTTTTGTTTTATTTTCA	ATTTTTTGTTTAATTTTCA,ATTTTTTGTTTTATTTTAA,AGTTTTTGTTTTATTTTCA	0.117647,0.285714,0.153846	0/0	0/3	1/2	0/1
hyloniscus_main_001223_t1	2758	.	CT	CG	0.278846	0/1	0/1	0/0	0/1
hyloniscus_main_001223_t1	3101	.	AG	CG	0.188889	0/1	0/1	0/1	0/1
hyloniscus_main_001223_t1	3167	.	G	A	0.170854	0/1	0/0	0/1	0/1
hyloniscus_main_001223_t1	3239	.	C	A	0.268519	0/1	0/1	0/1	0/1
hyloniscus_main_001223_t1	3242	.	G	A	0.192661	0/0	0/0	0/1	0/1
hyloniscus_main_001223_t1	3287	.	C	T	0.144654	0/1	0/0	0/0	0/1
hyloniscus_main_001223_t1	3317	.	T	C	0.146429	0/1	0/1	0/1	0/1
hyloniscus_main_001223_t1	3516	.	A	G	0.316129	0/1	0/1	0/1	0/1
hyloniscus_main_001224_t1	3495	.	C	A	0.146789	0/0	0/1	0/0	0/1
hyloniscus_main_001224_t1	3513	.	T	A	0.211538	0/0	0/1	0/0	0/1
hyloniscus_main_001224_t1	3526	.	G	T	0.175	0/0	1/1	0/0	0/1
hyloniscus_main_001224_t1	3533	.	C	T	0.189189	0/0	1/1	0/0	0/1
hyloniscus_main_001242_t1	38	.	A	G	0.615654	0/1	0/1	0/1	0/1
hyloniscus_main_001248_t1	5129	.	T	C	0.53125	0/0	0/0	0/0	0/1
hyloniscus_main_001272_t1	330	.	T	C	0.497674	0/1	0/0	0/1	0/1
hyloniscus_main_001272_t1	336	.	T	C	0.492823	0/1	0/0	0/1	0/1
hyloniscus_main_001272_t1	555	.	T	C	0.534351	0/1	1/1	0/1	0/1
hyloniscus_main_001272_t1	573	.	A	T	0.540541	0/1	1/1	0/1	0/1
hyloniscus_main_001272_t1	645	.	A	C	0.52	0/1	0/0	0/1	0/1
hyloniscus_main_001272_t1	900	.	G	A	0.426357	0/1	0/0	0/1	0/1
hyloniscus_main_001272_t1	924	.	A	T	0.450617	0/1	0/0	0/1	0/1
hyloniscus_main_001272_t1	933	.	G	A	0.442424	0/1	0/0	0/1	0/1
hyloniscus_main_001272_t1	1011	.	G	A	0.521368	0/1	0/0	0/1	0/1
hyloniscus_main_001272_t1	1386	.	A	G	0.508197	0/1	1/1	0/1	0/1
hyloniscus_main_001272_t1	1429	.	C	T	0.538462	0/1	1/1	0/1	0/1
hyloniscus_main_001272_t1	1688	.	A	C	0.496552	0/1	0/0	0/1	0/1
hyloniscus_main_001272_t1	1745	.	A	G	0.442748	0/1	0/0	0/1	0/1
hyloniscus_main_001272_t1	1752	.	A	G	0.446154	0/1	0/0	0/1	0/1
hyloniscus_main_001272_t1	1797	.	G	T	0.486239	0/1	0/0	0/1	0/1
hyloniscus_main_001272_t1	1881	.	A	G	0.534653	0/1	0/0	0/1	0/1
hyloniscus_main_001272_t1	2088	.	C	T	0.485149	0/1	0/0	0/1	0/1
hyloniscus_main_001272_t1	2295	.	T	C	0.419048	0/1	0/0	0/1	0/1
hyloniscus_main_001272_t1	2310	.	T	C	0.460784	0/1	0/0	0/1	0/1
hyloniscus_main_001272_t1	2592	.	A	C	0.478261	0/1	0/0	0/1	0/1
hyloniscus_main_001272_t1	3199	.	C	T	0.485437	0/1	1/1	0/1	0/1
hyloniscus_main_001272_t1	3430	.	ATGTAGATA	ATGTAGATG	0.282353	0/1	0/1	0/1	0/1
hyloniscus_main_001272_t1	3535	.	ATAAAA	ATAAAG	0.214286	0/1	0/1	0/1	0/1
hyloniscus_main_001278_t1	691	.	CAAAAAAAAAAAATTAATCC	CAAAAAAAAAAAAATTAATCC	0.179088	0/1	0/1	0/1	0/1
hyloniscus_main_001285_t1	4327	.	G	A	0.300971	0/1	0/1	0/1	0/1
hyloniscus_main_001286_t1	4756	.	C	T	0.444444	0/1	0/1	0/0	0/1
hyloniscus_main_001286_t1	4761	.	A	T	0.609023	0/1	0/1	0/0	0/1
hyloniscus_main_001286_t1	4766	.	G	T	0.480176	0/1	0/1	0/1	0/1
hyloniscus_main_001286_t1	4771	.	G	A	0.182741	0/0	0/1	0/1	0/1
hyloniscus_main_001286_t1	4778	.	A	G	0.551724	0/1	0/1	0/1	0/1
hyloniscus_main_001286_t1	4859	.	GTAAAAATAAAAACAAAAATG	ATAAAAATAAAAACAAAAAAG	0.441379	0/1	0/1	0/1	0/1
hyloniscus_main_001286_t1	4884	.	A	T	0.345196	0/1	0/1	0/1	0/1
hyloniscus_main_001286_t1	5261	.	T	C	0.160338	0/1	0/1	0/1	0/1
hyloniscus_main_001286_t1	5335	.	CTAAAAAATAAGAAAAAAAATACAAAAACT	CTAAAAAATAAGAAAAAAATACAAAAACT	0.43271	0/1	0/1	0/1	0/1
hyloniscus_main_001286_t1	5366	.	AGA	AAA	0.530557	0/1	0/1	0/1	0/1
hyloniscus_main_001286_t1	5381	.	A	C	0.864675	0/1	0/1	0/1	0/1
hyloniscus_main_001286_t1	5405	.	TAAAAAT	TAACAT	0.66623	0/1	0/1	0/1	0/1
hyloniscus_main_001286_t1	5471	.	C	T	0.32	0/0	0/0	0/0	0/1
hyloniscus_main_001286_t1	5846	.	TCT	TACT	0.491006	0/0	0/0	0/1	0/1
hyloniscus_main_001286_t1	6060	.	G	A	0.530407	0/0	0/0	0/1	0/1
hyloniscus_main_001288_t1	1418	.	GAAAAAAAACGAT	GAAAAAAAAACGAT	0.136054	0/0	0/1	0/0	0/1
hyloniscus_main_001308_t1	999	.	A	C	0.379747	1/1	0/1	0/1	0/1
hyloniscus_main_001315_t1	1269	.	C	T	0.54321	0/1	0/1	0/1	0/1
hyloniscus_main_001315_t1	1494	.	A	G	0.514638	0/1	0/1	0/1	0/1
hyloniscus_main_001322_t1	614	.	C	T	0.65625	0/0	0/0	0/0	0/1
hyloniscus_main_001322_t1	629	.	A	G	0.666667	0/0	0/0	0/0	0/1
hyloniscus_main_001322_t1	1430	.	C	T	0.321429	0/0	0/0	0/0	0/1
hyloniscus_main_001322_t1	1478	.	C	A	0.318182	0/0	0/0	0/0	0/1
hyloniscus_main_001322_t1	1557	.	A	C	0.351351	0/0	0/0	0/0	0/1
hyloniscus_main_001322_t1	1601	.	A	C	0.404762	0/0	0/0	0/0	0/1
hyloniscus_main_001322_t1	1610	.	T	C	0.375	0/0	0/0	0/0	0/1
hyloniscus_main_001322_t1	1733	.	G	A	0.414634	0/0	0/0	0/0	0/1
hyloniscus_main_001322_t1	1760	.	C	T	0.388889	0/0	0/0	0/0	0/1
hyloniscus_main_001322_t1	1766	.	C	T	0.411765	0/0	0/0	0/0	0/1
hyloniscus_main_001322_t1	1781	.	C	G	0.484848	0/0	0/0	0/0	0/1
hyloniscus_main_001322_t1	1830	.	C	T	0.352941	0/0	0/0	0/0	0/1
hyloniscus_main_001322_t1	1884	.	A	T	0.272727	0/0	0/0	0/0	0/1
hyloniscus_main_001322_t1	1970	.	C	T	0.48	0/0	0/0	0/0	0/1
hyloniscus_main_001322_t1	2407	.	T	C	0.285714	0/0	0/0	0/0	0/1
hyloniscus_main_001322_t1	3155	.	T	G	0.413043	0/0	0/0	0/0	0/1
hyloniscus_main_001322_t1	3618	.	TTCC	TTCTCC	0.521739	0/0	0/0	0/0	0/1
hyloniscus_main_001322_t1	3775	.	TAAAAAAATTTA	TAAAAAAAATTTA	0.369565	0/0	0/0	0/0	0/1
hyloniscus_main_001322_t1	4569	.	A	G	0.4	0/0	0/0	0/0	0/1
hyloniscus_main_001322_t1	4846	.	GTATATATATATATAAATAAATAAAATAT	GTATATATATATATATATATAAATAAATAAAATAT	0.204819	0/0	0/0	0/0	0/1
hyloniscus_main_001334_t1	3296	.	T	C	0.508197	0/0	0/1	0/0	0/1
hyloniscus_main_001337_t1	542	.	A	G	0.525714	0/1	1/1	0/1	0/1
hyloniscus_main_001337_t1	3445	.	TAAAAAAAAAAAAAAAACTTTC	TAAAAAAAAAAAAAAACTTTC	0.345395	0/1	0/1	0/1	0/1
hyloniscus_main_001347_t1	660	.	AGGTC	TGGTC	0.233161	0/1	0/1	0/1	0/1
hyloniscus_main_001347_t1	683	.	CAAAAAAATAGT	CAAAAAAAAATAGT	0.12	0/0	0/1	0/0	0/1
hyloniscus_main_001347_t1	704	.	TAAACAGAA	AAAACAGAA	0.606061	0/1	0/1	0/1	0/1
hyloniscus_main_001347_t1	739	.	AATACTTA	AATATTTA	0.177419	0/0	0/0	0/1	0/1
hyloniscus_main_001347_t1	748	.	TAGAAG	TAGAAT	0.288591	0/1	0/1	0/1	0/1
hyloniscus_main_001347_t1	788	.	G	T	0.252874	0/1	0/0	0/0	0/1
hyloniscus_main_001347_t1	793	.	C	A	0.16	0/0	0/1	0/0	0/1
hyloniscus_main_001347_t1	798	.	CAAAGCCC	CAAACCCC	0.13986	0/1	0/1	0/1	0/1
hyloniscus_main_001347_t1	819	.	CAT	CAC	0.22807	0/1	0/0	0/0	0/1
hyloniscus_main_001348_t1	6211	.	T	A	0.606299	0/1	0/1	0/1	0/1
hyloniscus_main_001351_t1	3970	.	C	T	0.289474	0/0	0/1	1/1	0/1
hyloniscus_main_001374_t1	65	.	T	C	0.232	0/1	0/1	0/1	0/1
hyloniscus_main_001374_t1	66	.	A	T	0.275794	0/1	0/1	0/1	0/1
hyloniscus_main_001374_t1	70	.	T	C	0.150538	0/1	0/0	0/1	0/1
hyloniscus_main_001374_t1	160	.	C	T	0.467532	0/1	0/0	0/1	0/1
hyloniscus_main_001402_t1	2391	.	G	A	0.764706	0/1	0/0	0/0	0/1
hyloniscus_main_001402_t1	2400	.	ATA	GCG	0.589041	0/1	0/0	0/1	0/1
hyloniscus_main_001402_t1	2410	.	T	C	0.641304	0/1	0/0	0/1	0/1
hyloniscus_main_001402_t1	2422	.	A	C	0.626263	0/1	0/0	0/1	0/1
hyloniscus_main_001402_t1	2492	.	T	G	0.693252	0/1	0/0	0/1	0/1
hyloniscus_main_001402_t1	2503	.	GAAAAAACT	GAAAAAAACT	0.115702	0/0	1/1	0/0	0/1
hyloniscus_main_001402_t1	2683	.	TG	AA	0.742138	0/1	.	0/1	0/1
hyloniscus_main_001402_t1	2689	.	G	T	0.751479	0/1	.	0/1	0/1
hyloniscus_main_001402_t1	2696	.	G	A	0.754011	0/1	.	0/1	0/1
hyloniscus_main_001402_t1	2701	.	C	T	0.753927	0/1	.	0/1	0/1
hyloniscus_main_001402_t1	2743	.	G	A	0.759091	1/1	.	0/1	0/1
hyloniscus_main_001402_t1	2795	.	C	A	0.758893	1/1	.	0/1	0/1
hyloniscus_main_001402_t1	2800	.	G	A	0.770992	1/1	.	0/1	0/1
hyloniscus_main_001402_t1	2860	.	C	T	0.795775	0/1	.	0/1	0/1
hyloniscus_main_001402_t1	2874	.	A	G	0.773234	0/1	.	0/1	0/1
hyloniscus_main_001402_t1	2904	.	C	G	0.767857	0/1	.	0/1	0/1
hyloniscus_main_001402_t1	2935	.	A	G	0.78626	0/1	.	0/1	0/1
hyloniscus_main_001402_t1	2986	.	C	T	0.18883	0/1	.	0/1	0/1
hyloniscus_main_001402_t1	3020	.	G	A	0.804878	0/1	.	0/1	0/1
hyloniscus_main_001402_t1	3109	.	C	A	0.738776	0/1	0/0	0/1	0/1
hyloniscus_main_001402_t1	3148	.	ACCT	TCCC	0.208696	0/1	.	0/1	0/1
hyloniscus_main_001402_t1	3208	.	C	T	0.209486	0/1	0/0	0/1	0/1
hyloniscus_main_001402_t1	3238	.	A	G	0.222222	0/0	0/0	0/1	0/1
hyloniscus_main_001402_t1	3265	.	T	C	0.197279	0/1	0/1	0/1	0/1
hyloniscus_main_001407_t1	1719	.	A	G	0.410615	0/1	0/1	0/1	0/1
hyloniscus_main_001407_t1	1726	.	GTT	ATC	0.415205	0/1	0/1	0/1	0/1
hyloniscus_main_001407_t1	1752	.	G	T	0.422442	0/1	0/1	0/1	0/1
hyloniscus_main_001408_t1	4226	.	G	A	0.47619	0/0	0/1	0/0	0/1
hyloniscus_main_001408_t1	4263	.	TC	CA	0.552381	0/0	0/1	0/0	0/1
hyloniscus_main_001408_t1	4691	.	G	C	0.464567	0/0	0/1	0/0	0/1
hyloniscus_main_001408_t1	4735	.	A	C	0.204082	0/0	0/0	0/0	0/1
hyloniscus_main_001409_t1	484	.	C	T	0.488889	0/0	1/1	0/1	0/1
hyloniscus_main_001410_t1	3873	.	GGG	TGT	0.56	1/1	1/1	0/0	0/1
hyloniscus_main_001410_t1	3922	.	CAACACA	CACACA	0.418605	1/1	1/1	0/1	0/1
hyloniscus_main_001411_t1	556	.	T	C	0.326923	0/1	0/1	0/1	0/1
hyloniscus_main_001438_t1	2819	.	A	G	0.46875	0/0	0/0	0/0	0/1
hyloniscus_main_001438_t1	2892	.	CAAGACAAAGAC	CTGTAC	0.37037	0/0	0/0	0/0	0/1
hyloniscus_main_001438_t1	3016	.	T	A	0.512821	.	0/0	0/0	0/1
hyloniscus_main_001448_t1	2081	.	C	G	0.333333	.	.	0/0	0/1
hyloniscus_main_001448_t1	2219	.	T	C	0.307692	1/1	.	0/0	0/1
hyloniscus_main_001448_t1	2241	.	ACA	TCG	0.259259	1/1	.	0/0	0/1
hyloniscus_main_001448_t1	2276	.	G	A	0.258065	1/1	.	0/0	0/1
hyloniscus_main_001448_t1	2537	.	T	C	0.206897	1/1	.	0/0	0/1
hyloniscus_main_001448_t1	2545	.	A	C	0.206897	1/1	.	0/0	0/1
hyloniscus_main_001448_t1	2678	.	C	A	0.333333	1/1	.	0/0	0/1
hyloniscus_main_001448_t1	2690	.	TTTA	GTTG	0.366667	0/1	.	0/0	0/1
hyloniscus_main_001448_t1	2738	.	T	C	0.347826	1/1	.	0/0	0/1
hyloniscus_main_001448_t1	2885	.	T	C	0.307692	.	.	0/0	0/1
hyloniscus_main_001448_t1	3511	.	CAAAAAGGGT	CAAAAGGGT	0.232558	1/1	1/1	0/1	0/1
hyloniscus_main_001448_t1	3525	.	C	T	0.258065	1/1	0/0	0/0	0/1
hyloniscus_main_001448_t1	3543	.	A	C	0.296296	1/1	0/0	0/0	0/1
hyloniscus_main_001479_t1	2795	.	TGTCA	GGTCG	0.497942	0/1	0/0	0/0	0/1
hyloniscus_main_001479_t1	2831	.	T	A	0.508876	0/1	0/0	0/0	0/1
hyloniscus_main_001479_t1	2864	.	A	C	0.514706	0/1	0/0	0/0	0/1
hyloniscus_main_001479_t1	2882	.	A	G	0.52439	0/1	0/0	0/0	0/1
hyloniscus_main_001479_t1	3089	.	C	T	0.465169	0/1	0/0	0/0	0/1
hyloniscus_main_001479_t1	3109	.	AT	CG	0.40856	0/1	0/0	0/0	0/1
hyloniscus_main_001479_t1	3134	.	A	G	0.450704	0/1	0/0	0/0	0/1
hyloniscus_main_001480_t1	2320	.	G	A	0.580524	0/1	0/1	0/1	0/1
hyloniscus_main_001507_t1	3453	.	T	G	0.348101	1/1	0/1	0/0	0/1
hyloniscus_main_001520_t1	4193	.	C	A	0.217391	0/1	0/1	0/1	0/1
hyloniscus_main_001520_t1	4241	.	G	C	0.35443	1/1	1/1	0/1	0/1
hyloniscus_main_001520_t1	4261	.	G	T	0.443878	0/1	0/1	0/1	0/1
hyloniscus_main_001520_t1	4318	.	CTTAA	CTAA	0.511364	0/1	0/1	0/0	0/1
hyloniscus_main_001520_t1	4326	.	C	T	0.511364	0/1	0/1	0/0	0/1
hyloniscus_main_001520_t1	4338	.	G	T	0.571429	0/0	0/0	0/0	0/1
hyloniscus_main_001520_t1	4356	.	A	T	0.590361	0/1	0/1	0/1	0/1
hyloniscus_main_001520_t1	4373	.	CTT	GTC	0.40625	0/0	0/0	0/1	0/1
hyloniscus_main_001520_t1	4408	.	T	G	0.566343	0/1	0/1	0/1	0/1
hyloniscus_main_001520_t1	4430	.	G	A	0.523985	0/1	0/1	0/0	0/1
hyloniscus_main_001520_t1	4435	.	G	A	0.542857	0/1	0/1	0/0	0/1
hyloniscus_main_001520_t1	4441	.	T	A	0.531034	0/0	0/0	0/1	0/1
hyloniscus_main_001520_t1	4579	.	T	A	0.495	1/1	1/1	0/1	0/1
hyloniscus_main_001520_t1	4676	.	A	G	0.514334	0/1	0/1	0/1	0/1
hyloniscus_main_001520_t1	4681	.	CATTA	TAGTA	0.29697	0/0	0/0	0/1	0/1
hyloniscus_main_001520_t1	4771	.	AT	GC	0.509338	0/1	0/1	0/0	0/1
hyloniscus_main_001520_t1	4796	.	T	A	0.5088	0/1	0/1	0/0	0/1
hyloniscus_main_001520_t1	4799	.	G	T	0.608333	0/0	0/0	0/0	0/1
hyloniscus_main_001520_t1	4869	.	GTACAAT	GT	0.675214	0/0	0/0	0/1	0/1
hyloniscus_main_001521_t1	1105	.	A	C	0.619048	0/0	0/0	0/0	0/1
hyloniscus_main_001521_t1	1410	.	G	A	0.666667	0/0	0/0	0/0	0/1
hyloniscus_main_001521_t1	1458	.	G	T	0.666667	0/0	0/0	0/0	0/1
hyloniscus_main_001521_t1	1467	.	A	G	0.7	0/0	0/0	0/0	0/1
hyloniscus_main_001521_t1	1758	.	A	G	0.75	0/0	0/0	0/0	0/1
hyloniscus_main_001521_t1	1791	.	T	C	0.772727	0/0	0/0	0/0	0/1
hyloniscus_main_001521_t1	1885	.	A	G	0.608696	0/0	0/0	0/0	0/1
hyloniscus_main_001521_t1	2484	.	A	T	0.5	0/0	0/0	0/0	0/1
hyloniscus_main_001521_t1	2505	.	A	C	0.487805	0/0	0/0	0/0	0/1
hyloniscus_main_001521_t1	2529	.	A	C	0.564103	0/0	0/0	0/0	0/1
hyloniscus_main_001521_t1	2535	.	T	A	0.465116	0/0	0/0	0/0	0/1
hyloniscus_main_001521_t1	2544	.	A	G	0.486486	0/0	0/0	0/0	0/1
hyloniscus_main_001521_t1	2631	.	A	G	0.461538	0/0	0/0	0/0	0/1
hyloniscus_main_001521_t1	2659	.	ATG	CTA	0.526316	0/0	0/0	0/0	0/1
hyloniscus_main_001521_t1	2865	.	T	C	0.563636	0/0	0/0	0/0	0/1
hyloniscus_main_001521_t1	2976	.	G	A	0.446429	0/0	0/0	0/0	0/1
hyloniscus_main_001521_t1	2987	.	A	G	0.5	0/0	0/0	0/0	0/1
hyloniscus_main_001521_t1	3039	.	A	G	0.586667	0/0	0/0	0/0	0/1
hyloniscus_main_001521_t1	3086	.	C	G	0.608696	0/0	0/0	0/0	0/1
hyloniscus_main_001521_t1	3114	.	C	T	0.528302	0/0	0/0	0/0	0/1
hyloniscus_main_001521_t1	3147	.	A	G	0.535714	0/0	0/0	0/0	0/1
hyloniscus_main_001521_t1	3169	.	C	A	0.545455	0/0	0/0	0/0	0/1
hyloniscus_main_001521_t1	3176	.	A	G	0.622951	0/0	0/0	0/0	0/1
hyloniscus_main_001521_t1	3194	.	ATAAGAAATCTGCTT	AT	0.423729	0/0	0/0	0/0	0/1
hyloniscus_main_001521_t1	3235	.	G	A	0.628571	0/0	0/0	0/0	0/1
hyloniscus_main_001521_t1	3242	.	GGG	TGT	0.625	0/0	0/0	0/0	0/1
hyloniscus_main_001521_t1	3250	.	G	A	0.630769	0/0	0/0	0/0	0/1
hyloniscus_main_001521_t1	3304	.	CAAAAATG	CAAAATG	0.538462	0/0	0/0	0/0	0/1
hyloniscus_main_001521_t1	3318	.	TAA	TGAG	0.52	0/0	0/0	0/0	0/1
hyloniscus_main_001521_t1	3395	.	C	T	0.521739	0/0	0/0	0/0	0/1
hyloniscus_main_001521_t1	3528	.	T	G	0.428571	0/0	0/0	0/0	0/1
hyloniscus_main_001521_t1	3548	.	AATT	AT	0.444444	0/0	0/0	0/0	0/1
hyloniscus_main_001521_t1	3555	.	TTTTAG	CTTTAG	0.405405	0/0	0/0	0/0	0/1
hyloniscus_main_001528_t1	4205	.	TAAGAAAC	TAAGAAAGAAAC	0.397727	0/1	0/0	0/0	0/1
hyloniscus_main_001528_t1	4272	.	T	A	0.479167	0/1	0/0	0/0	0/1
hyloniscus_main_001528_t1	4321	.	AATA	AA	0.4625	0/1	0/0	0/0	0/1
hyloniscus_main_001528_t1	4380	.	T	C	0.559524	0/1	0/0	0/0	0/1
hyloniscus_main_001528_t1	4579	.	GGTGA	AGTGGA	0.463415	0/1	0/0	0/0	0/1
hyloniscus_main_001528_t1	4754	.	G	A	0.351351	0/1	0/0	0/0	0/1
hyloniscus_main_001528_t1	4766	.	C	T	0.376623	0/1	0/0	0/0	0/1
hyloniscus_main_001528_t1	4979	.	T	G	0.409091	0/1	0/0	0/0	0/1
hyloniscus_main_001528_t1	4992	.	TCAC	ACAG	0.375	0/1	0/0	0/0	0/1
hyloniscus_main_001528_t1	5023	.	AATACA	CGTACG	0.394366	0/1	0/0	0/0	0/1
hyloniscus_main_001529_t1	6935	.	TAATAAATA	TAAATAAATA	0.511962	1/1	1/1	0/0	0/1
hyloniscus_main_001529_t1	6967	.	T	C	0.366025	0/1	0/0	0/0	0/1
hyloniscus_main_001529_t1	6981	.	A	T	0.439698	0/0	0/0	0/1	0/1
hyloniscus_main_001529_t1	7000	.	ATTTTTTTTTTGCA	ATTTTTTTTGCA,ATTTTTTTTTGCA	0.435096,0.353365	1/2	1/1	0/0	0/1
hyloniscus_main_001529_t1	7020	.	G	T	0.473684	0/1	1/1	0/0	0/1
hyloniscus_main_001529_t1	7160	.	C	G	0.531034	1/1	1/1	0/0	0/1
hyloniscus_main_001546_t1	3511	.	A	G	0.25	0/0	0/0	1/1	0/1
hyloniscus_main_001546_t1	3841	.	A	C	0.285714	0/0	0/0	1/1	0/1
hyloniscus_main_001549_t1	1755	.	T	C	0.275862	0/0	0/0	0/0	0/1
hyloniscus_main_001549_t1	1971	.	C	A	0.534884	0/0	0/0	0/0	0/1
hyloniscus_main_001549_t1	2238	.	G	T	0.326087	0/0	0/0	0/0	0/1
hyloniscus_main_001549_t1	2815	.	GAGAGCATACAATCCCAGAA	GA	0.380952	0/0	0/0	0/0	0/1
hyloniscus_main_001549_t1	3068	.	A	G	0.464286	0/0	0/0	0/0	0/1
hyloniscus_main_001549_t1	3191	.	A	G	0.6	0/0	0/0	0/0	0/1
hyloniscus_main_001549_t1	3755	.	A	G	0.23913	0/0	0/0	0/1	0/1
hyloniscus_main_001549_t1	3915	.	G	A	0.68	0/0	0/0	0/0	0/1
hyloniscus_main_001552_t1	3229	.	T	C	0.3	0/1	0/0	0/1	0/1
hyloniscus_main_001552_t1	3238	.	C	T	0.313433	0/1	0/0	0/1	0/1
hyloniscus_main_001552_t1	3268	.	AAATTTT	TACTTTC	0.345238	0/1	0/0	0/1	0/1
hyloniscus_main_001552_t1	3290	.	T	G	0.393939	0/1	0/0	0/1	0/1
hyloniscus_main_001552_t1	3327	.	G	C	0.397436	0/1	0/0	0/1	0/1
hyloniscus_main_001554_t1	888	.	G	A	0.828571	0/0	0/0	0/0	0/1
hyloniscus_main_001554_t1	1356	.	G	A	0.793103	0/0	0/0	0/0	0/1
hyloniscus_main_001554_t1	1392	.	G	A	0.857143	0/0	0/0	0/0	0/1
hyloniscus_main_001554_t1	1644	.	T	C	0.62069	0/0	0/0	0/0	0/1
hyloniscus_main_001554_t1	2088	.	T	C	0.640625	0/0	0/0	0/0	0/1
hyloniscus_main_001554_t1	2235	.	C	G	0.555556	0/0	0/0	0/0	0/1
hyloniscus_main_001554_t1	2244	.	A	T	0.5625	0/0	0/0	0/0	0/1
hyloniscus_main_001554_t1	2277	.	A	G	0.654545	0/0	0/0	0/0	0/1
hyloniscus_main_001554_t1	2391	.	C	T	0.618182	0/0	0/0	0/0	0/1
hyloniscus_main_001554_t1	2559	.	T	A	0.568966	0/0	0/0	0/0	0/1
hyloniscus_main_001554_t1	2586	.	C	T	0.55102	0/0	0/0	0/0	0/1
hyloniscus_main_001554_t1	2934	.	G	A	0.534884	0/0	0/0	0/0	0/1
hyloniscus_main_001554_t1	3270	.	T	G	0.848485	0/0	0/0	0/0	0/1
hyloniscus_main_001565_t1	752	.	AGTG	CGTA	0.542857	0/0	0/1	0/0	0/1
hyloniscus_main_001565_t1	795	.	T	C	0.55102	0/0	0/1	0/0	0/1
hyloniscus_main_001565_t1	806	.	C	T	0.5	0/0	0/1	0/0	0/1
hyloniscus_main_001565_t1	827	.	A	G	0.58	0/0	0/1	0/0	0/1
hyloniscus_main_001565_t1	860	.	AGGA	TGGG	0.468468	0/1	0/1	0/1	0/1
hyloniscus_main_001565_t1	917	.	TC	AT	0.55102	0/0	0/1	0/0	0/1
hyloniscus_main_001565_t1	1004	.	T	C	0.516129	0/1	0/1	0/1	0/1
hyloniscus_main_001565_t1	1010	.	T	C	0.521739	0/0	0/1	0/0	0/1
hyloniscus_main_001565_t1	1112	.	T	C	0.322917	0/1	0/1	0/1	0/1
hyloniscus_main_001565_t1	1139	.	C	G	0.666667	0/0	0/1	0/0	0/1
hyloniscus_main_001565_t1	1175	.	G	A	0.6	0/0	0/1	0/0	0/1
hyloniscus_main_001565_t1	1208	.	CATC	TATT,CATT	0.519481,0.5	0/2	0/1	0/2	0/1
hyloniscus_main_001565_t1	1253	.	A	G	0.513158	0/0	0/1	0/0	0/1
hyloniscus_main_001565_t1	1289	.	T	A	0.607843	0/0	0/1	0/0	0/1
hyloniscus_main_001565_t1	1346	.	T	A	0.641509	0/0	0/1	0/0	0/1
hyloniscus_main_001565_t1	1439	.	C	T	0.511628	0/1	0/1	0/1	0/1
hyloniscus_main_001565_t1	1517	.	G	A	0.490566	0/0	0/1	0/0	0/1
hyloniscus_main_001565_t1	1535	.	G	A	0.472727	0/0	0/1	0/0	0/1
hyloniscus_main_001565_t1	1601	.	C	T	0.45098	0/0	0/1	0/0	0/1
hyloniscus_main_001565_t1	2069	.	ACATC	ACATCATC	0.454545	0/1	0/1	0/1	0/1
hyloniscus_main_001568_t1	80	.	T	C	0.594595	1/1	0/1	0/0	0/1
hyloniscus_main_001568_t1	141	.	A	G	0.583893	1/1	0/1	0/0	0/1
hyloniscus_main_001568_t1	250	.	CG	AA	0.5625	1/1	0/1	0/0	0/1
hyloniscus_main_001568_t1	308	.	C	T	0.538462	1/1	0/1	0/0	0/1
hyloniscus_main_001568_t1	371	.	G	A	0.579545	1/1	0/1	0/0	0/1
hyloniscus_main_001568_t1	406	.	A	G	0.587629	1/1	0/1	0/0	0/1
hyloniscus_main_001568_t1	452	.	T	A	0.586538	1/1	0/1	0/0	0/1
hyloniscus_main_001568_t1	498	.	C	T	0.544554	1/1	0/1	0/0	0/1
hyloniscus_main_001568_t1	551	.	C	A	0.51	1/1	0/1	0/0	0/1
hyloniscus_main_001568_t1	558	.	A	T	0.49505	1/1	0/1	0/0	0/1
hyloniscus_main_001568_t1	587	.	TAACAACAACAACAACAAT	TAACAACAATAACAAT	0.457627	1/1	0/1	0/0	0/1
hyloniscus_main_001568_t1	740	.	C	T	0.54902	1/1	0/1	0/0	0/1
hyloniscus_main_001568_t1	797	.	T	G	0.528302	1/1	0/1	0/0	0/1
hyloniscus_main_001571_t1	241	.	C	T	0.350649	0/0	0/0	0/0	0/1
hyloniscus_main_001571_t1	244	.	A	G	0.24359	0/0	0/0	0/0	0/1
hyloniscus_main_001571_t1	335	.	CGA	TGA	0.329787	0/0	0/0	0/0	0/1
hyloniscus_main_001571_t1	942	.	G	T	0.359375	0/0	0/0	0/0	0/1
hyloniscus_main_001571_t1	1309	.	A	G	0.342466	0/0	0/0	0/0	0/1
hyloniscus_main_001571_t1	1786	.	T	G	0.419753	0/0	0/0	0/0	0/1
hyloniscus_main_001571_t1	2925	.	C	T	0.18	0/0	0/0	0/0	0/1
hyloniscus_main_001571_t1	3268	.	G	A	0.239474	0/0	0/0	0/0	0/1
hyloniscus_main_001571_t1	3336	.	AG	TT	0.185393	0/0	0/0	0/0	0/1
hyloniscus_main_001571_t1	3429	.	TAAAAGT	TAAGT	0.49635	0/0	0/0	0/0	0/1
hyloniscus_main_001571_t1	3961	.	AATGTATGTA	AATGTA	0.263014	0/0	0/0	0/0	0/1
hyloniscus_main_001571_t1	4047	.	C	A	0.259594	0/0	0/0	0/0	0/1
hyloniscus_main_001589_t1	2626	.	A	G	0.488722	0/1	0/1	0/1	0/1
hyloniscus_main_001589_t1	2638	.	ACAAG	TCAAA,TCAAG	0.298851,0.6375	0/2	0/2	0/1	0/1
hyloniscus_main_001589_t1	2686	.	T	C	0.438017	0/1	1/1	0/1	0/1
hyloniscus_main_001597_t1	102	.	A	T	0.333333	.	0/0	0/0	0/1
hyloniscus_main_001597_t1	344	.	T	C	0.518519	0/0	.	0/0	0/1
hyloniscus_main_001597_t1	525	.	C	A	0.52	.	0/0	0/0	0/1
hyloniscus_main_001597_t1	536	.	T	A	0.5	0/0	0/0	0/0	0/1
hyloniscus_main_001597_t1	692	.	A	G	0.516129	0/0	0/0	0/0	0/1
hyloniscus_main_001597_t1	989	.	T	G	0.457364	0/0	0/0	0/0	0/1
hyloniscus_main_001597_t1	1010	.	C	T	0.468531	0/0	.	0/0	0/1
hyloniscus_main_001597_t1	1025	.	A	G	0.477612	0/0	.	0/0	0/1
hyloniscus_main_001597_t1	1112	.	T	G	0.56962	.	0/0	0/0	0/1
hyloniscus_main_001597_t1	1145	.	C	A	0.603175	0/0	0/0	0/0	0/1
hyloniscus_main_001597_t1	1286	.	G	A	0.544554	0/0	0/0	0/0	0/1
hyloniscus_main_001597_t1	1385	.	T	C	0.617647	0/0	0/0	0/0	0/1
hyloniscus_main_001597_t1	1412	.	A	G	0.584615	0/0	0/0	0/0	0/1
hyloniscus_main_001597_t1	1433	.	AATT	GATA	0.60274	0/0	0/0	0/0	0/1
hyloniscus_main_001597_t1	1460	.	A	C	0.592105	0/0	0/0	0/0	0/1
hyloniscus_main_001597_t1	1853	.	T	A	0.509259	0/0	0/0	0/0	0/1
hyloniscus_main_001597_t1	1886	.	A	C	0.45045	0/0	.	0/0	0/1
hyloniscus_main_001597_t1	1916	.	C	T	0.418033	0/0	0/0	0/0	0/1
hyloniscus_main_001597_t1	1937	.	A	T	0.41129	0/0	0/0	0/0	0/1
hyloniscus_main_001597_t1	1949	.	G	A	0.387097	0/0	0/0	0/0	0/1
hyloniscus_main_001597_t1	1979	.	A	G	0.458716	0/0	0/0	0/0	0/1
hyloniscus_main_001597_t1	2009	.	G	A	0.841584	.	.	0/0	0/1
hyloniscus_main_001597_t1	2057	.	T	A	0.585366	0/0	0/0	0/0	0/1
hyloniscus_main_001597_t1	2144	.	T	C	0.6	0/0	0/0	0/0	0/1
hyloniscus_main_001597_t1	2186	.	C	T	0.303922	0/0	0/0	0/0	0/1
hyloniscus_main_001597_t1	2447	.	T	C	0.34375	0/0	0/0	0/0	0/1
hyloniscus_main_001597_t1	2510	.	T	C	0.37234	0/0	0/0	0/0	0/1
hyloniscus_main_001597_t1	3255	.	A	G	0.4	.	0/0	0/0	0/1
hyloniscus_main_001597_t1	3444	.	A	C	0.44	.	0/0	0/0	0/1
hyloniscus_main_001597_t1	3559	.	T	C	0.623853	.	0/0	0/0	0/1
hyloniscus_main_001602_t1	1525	.	T	C	0.233333	0/1	0/0	0/0	0/1
hyloniscus_main_001602_t1	1669	.	A	G	0.317073	0/1	0/0	0/0	0/1
hyloniscus_main_001602_t1	2047	.	C	T	0.2	0/1	0/0	0/0	0/1
hyloniscus_main_001602_t1	2140	.	C	T	0.317073	0/1	0/0	0/0	0/1
hyloniscus_main_001602_t1	2154	.	A	G	0.416667	0/1	0/0	0/0	0/1
hyloniscus_main_001602_t1	2176	.	G	A	0.483871	0/1	0/0	0/0	0/1
hyloniscus_main_001602_t1	2294	.	T	G	0.357143	0/1	0/0	0/0	0/1
hyloniscus_main_001602_t1	2558	.	GCC	CCT	0.342105	0/1	0/0	0/0	0/1
hyloniscus_main_001602_t1	2599	.	C	T	0.3125	0/1	0/0	0/0	0/1
hyloniscus_main_001602_t1	2656	.	G	A	0.322581	0/1	0/0	0/0	0/1
hyloniscus_main_001602_t1	2668	.	T	C	0.378378	0/1	0/0	0/0	0/1
hyloniscus_main_001602_t1	2674	.	T	C	0.378378	0/1	0/0	0/0	0/1
hyloniscus_main_001602_t1	2753	.	A	C	0.453125	0/1	0/0	0/0	0/1
hyloniscus_main_001602_t1	2758	.	A	G	0.45	0/1	0/0	0/0	0/1
hyloniscus_main_001602_t1	2821	.	A	T	0.44186	0/1	0/0	0/0	0/1
hyloniscus_main_001602_t1	2843	.	G	A	0.536585	0/1	0/0	0/0	0/1
hyloniscus_main_001602_t1	2848	.	A	G	0.571429	0/1	0/0	0/0	0/1
hyloniscus_main_001602_t1	2854	.	A	C	0.542857	0/1	0/0	0/0	0/1
hyloniscus_main_001602_t1	2865	.	C	T	0.5	0/1	0/0	0/0	0/1
hyloniscus_main_001602_t1	2881	.	CG	TA	0.372093	0/1	0/0	0/0	0/1
hyloniscus_main_001602_t1	2888	.	G	T	0.386364	0/1	0/0	0/0	0/1
hyloniscus_main_001602_t1	3026	.	A	T	0.375	0/1	0/0	0/0	0/1
hyloniscus_main_001602_t1	3056	.	CAATTA	CAATTAATTA	0.347826	0/1	0/0	0/0	0/1
hyloniscus_main_001602_t1	3072	.	A	T	0.47619	0/1	0/0	0/0	0/1
hyloniscus_main_001602_t1	3088	.	T	G	0.388889	0/1	0/0	0/0	0/1
hyloniscus_main_001602_t1	3104	.	G	T	0.387097	0/1	0/0	0/0	0/1
hyloniscus_main_001602_t1	3137	.	T	A	0.441176	0/1	0/0	0/0	0/1
hyloniscus_main_001602_t1	3154	.	T	C	0.392857	0/1	0/0	0/0	0/1
hyloniscus_main_001602_t1	3170	.	T	A	0.346154	0/1	0/0	0/0	0/1
hyloniscus_main_001616_t1	826	.	C	T	0.461538	0/0	.	.	0/1
hyloniscus_main_001620_t1	959	.	T	G	0.44186	0/0	0/0	0/0	0/1
hyloniscus_main_001620_t1	1019	.	C	T	0.394366	0/0	0/0	0/0	0/1
hyloniscus_main_001620_t1	1064	.	C	T	0.474576	0/0	0/0	0/0	0/1
hyloniscus_main_001620_t1	1116	.	G	A	0.351852	0/0	0/0	0/0	0/1
hyloniscus_main_001620_t1	1277	.	T	C	0.857143	0/0	0/0	0/0	0/1
hyloniscus_main_001620_t1	1295	.	ATTGG	GTTTC	0.297872	0/0	0/0	0/0	0/1
hyloniscus_main_001620_t1	1310	.	C	T	0.358491	0/0	0/0	0/0	0/1
hyloniscus_main_001620_t1	1406	.	G	T	0.901961	0/0	0/0	0/0	0/1
hyloniscus_main_001620_t1	1439	.	C	T	0.545455	0/0	0/0	0/0	0/1
hyloniscus_main_001620_t1	1451	.	C	A	0.535714	0/0	0/0	0/0	0/1
hyloniscus_main_001620_t1	1571	.	T	C	0.86	0/0	0/0	0/0	0/1
hyloniscus_main_001620_t1	1706	.	C	T	0.571429	0/0	0/0	0/0	0/1
hyloniscus_main_001620_t1	1718	.	T	A	0.6	0/0	0/0	0/0	0/1
hyloniscus_main_001620_t1	1743	.	GCA	ACC	0.608696	0/0	0/0	0/0	0/1
hyloniscus_main_001620_t1	1760	.	A	G	0.607477	0/0	0/0	0/0	0/1
hyloniscus_main_001620_t1	1766	.	A	G	0.612069	0/0	0/0	0/0	0/1
hyloniscus_main_001620_t1	2114	.	A	G	0.58209	0/0	0/0	0/0	0/1
hyloniscus_main_001620_t1	2129	.	T	C	0.623188	0/0	0/0	0/0	0/1
hyloniscus_main_001620_t1	2207	.	T	C	0.558824	0/0	0/0	0/0	0/1
hyloniscus_main_001620_t1	2351	.	G	T	0.511628	0/0	0/0	0/0	0/1
hyloniscus_main_001620_t1	2447	.	T	C	0.506494	0/0	0/0	0/0	0/1
hyloniscus_main_001620_t1	2460	.	A	G	0.547945	0/0	0/0	0/0	0/1
hyloniscus_main_001620_t1	2516	.	G	T	0.550725	0/0	0/0	0/0	0/1
hyloniscus_main_001620_t1	2576	.	GGTGC	AGTAA	0.433962	0/0	0/0	0/0	0/1
hyloniscus_main_001620_t1	2654	.	T	C	0.373984	0/0	0/0	0/0	0/1
hyloniscus_main_001620_t1	2711	.	T	C	0.427536	0/0	0/0	0/0	0/1
hyloniscus_main_001620_t1	2792	.	A	G	0.367347	0/0	0/0	0/0	0/1
hyloniscus_main_001620_t1	2801	.	G	A	0.361111	0/0	0/0	0/0	0/1
hyloniscus_main_001620_t1	2831	.	A	G	0.457143	0/0	0/0	0/0	0/1
hyloniscus_main_001620_t1	2855	.	CCCT	TCCC	0.478723	0/0	0/0	0/0	0/1
hyloniscus_main_001620_t1	2963	.	A	G	0.586957	0/0	0/0	0/0	0/1
hyloniscus_main_001620_t1	2975	.	G	A	0.59589	0/0	0/0	0/0	0/1
hyloniscus_main_001620_t1	2981	.	C	T	0.595745	0/0	0/0	0/0	0/1
hyloniscus_main_001620_t1	3020	.	T	G	0.537415	0/0	0/0	0/0	0/1
hyloniscus_main_001620_t1	3026	.	A	G	0.543624	0/0	0/0	0/0	0/1
hyloniscus_main_001620_t1	3162	.	G	A	0.490741	0/0	0/0	0/0	0/1
hyloniscus_main_001620_t1	3268	.	C	A	0.45098	0/0	0/0	0/0	0/1
hyloniscus_main_001620_t1	3616	.	A	T	0.567308	0/0	0/0	0/0	0/1
hyloniscus_main_001620_t1	3731	.	A	T	0.426966	0/0	0/0	0/0	0/1
hyloniscus_main_001620_t1	3790	.	A	T	0.304762	0/0	0/0	0/0	0/1
hyloniscus_main_001620_t1	3796	.	G	C	0.641509	0/0	0/0	0/0	0/1
hyloniscus_main_001620_t1	3799	.	ATTAT	ATGAC	0.300971	0/0	0/0	0/0	0/1
hyloniscus_main_001620_t1	3892	.	C	T	0.45045	0/0	0/0	0/0	0/1
hyloniscus_main_001620_t1	3977	.	CTTGAG	CTGAG	0.2	0/0	0/1	0/1	0/1
hyloniscus_main_001626_t1	2647	.	T	C	0.552632	.	1/1	0/0	0/1
hyloniscus_main_001626_t1	2929	.	G	A	0.564103	0/0	1/1	0/0	0/1
hyloniscus_main_001626_t1	3163	.	G	A	0.538462	0/1	1/1	0/0	0/1
hyloniscus_main_001626_t1	3172	.	T	C	0.527778	0/0	1/1	0/0	0/1
hyloniscus_main_001626_t1	3243	.	AA	ATT	0.5	0/0	1/1	0/0	0/1
hyloniscus_main_001636_t1	4065	.	C	T	0.37037	0/0	0/0	0/0	0/1
hyloniscus_main_001636_t1	4084	.	A	G	0.327957	0/1	0/1	0/1	0/1
hyloniscus_main_001636_t1	4106	.	A	G	0.373418	0/1	0/1	0/1	0/1
hyloniscus_main_001636_t1	4111	.	A	G	0.262069	0/1	0/1	0/1	0/1
hyloniscus_main_001644_t1	1404	.	T	C	0.807692	0/0	0/0	0/0	0/1
hyloniscus_main_001644_t1	1548	.	A	G	0.652174	0/0	0/0	0/0	0/1
hyloniscus_main_001644_t1	1800	.	C	T	0.37037	0/0	0/1	0/0	0/1
hyloniscus_main_001644_t1	2319	.	G	T	0.551724	0/0	0/0	0/0	0/1
hyloniscus_main_001644_t1	2331	.	GCTC	ACTA	0.435484	0/0	0/1	0/0	0/1
hyloniscus_main_001644_t1	2349	.	T	C	0.5	0/0	0/1	0/0	0/1
hyloniscus_main_001644_t1	2379	.	C	T	0.5	0/0	0/1	0/0	0/1
hyloniscus_main_001644_t1	2589	.	G	A	0.454545	0/0	0/0	0/0	0/1
hyloniscus_main_001644_t1	2694	.	A	G	0.304348	0/0	0/0	0/0	0/1
hyloniscus_main_001644_t1	2766	.	T	C	0.545455	0/0	0/0	0/0	0/1
hyloniscus_main_001644_t1	3141	.	A	G	0.45	0/0	0/1	0/0	0/1
hyloniscus_main_001644_t1	3207	.	A	T	0.613636	0/0	0/0	0/0	0/1
hyloniscus_main_001644_t1	3235	.	C	T	0.727273	0/0	0/0	0/0	0/1
hyloniscus_main_001644_t1	3262	.	A	C	0.666667	0/0	0/0	0/0	0/1
hyloniscus_main_001644_t1	3347	.	TG	CT	0.72973	0/0	0/0	0/0	0/1
hyloniscus_main_001644_t1	3409	.	A	G	0.583333	0/0	0/0	0/0	0/1
hyloniscus_main_001644_t1	3423	.	G	A	0.565217	0/0	0/0	0/0	0/1
hyloniscus_main_001652_t1	1447	.	T	C	0.709677	0/0	0/1	0/0	0/1
hyloniscus_main_001652_t1	1474	.	AAGG	GAGA	0.666667	0/0	0/0	0/0	0/1
hyloniscus_main_001652_t1	1777	.	G	C	0.761905	0/0	0/0	0/0	0/1
hyloniscus_main_001652_t1	2308	.	T	C	0.761905	0/0	0/0	0/0	0/1
hyloniscus_main_001652_t1	2356	.	A	G	0.8	0/0	.	0/0	0/1
hyloniscus_main_001652_t1	2392	.	T	C	0.777778	0/0	.	0/0	0/1
hyloniscus_main_001652_t1	2398	.	T	C	0.777778	0/0	.	0/0	0/1
hyloniscus_main_001652_t1	2422	.	G	A	0.740741	0/0	.	0/0	0/1
hyloniscus_main_001652_t1	2437	.	TA	CA	0.5	.	.	0/0	0/1
hyloniscus_main_001652_t1	2443	.	C	T	0.551724	0/0	.	0/0	0/1
hyloniscus_main_001652_t1	3079	.	A	G	0.708333	0/0	0/0	0/0	0/1
hyloniscus_main_001652_t1	3256	.	ATTTTTATG	ATTTTATG	0.738095	0/0	0/0	0/0	0/1
hyloniscus_main_001652_t1	3329	.	G	A	0.781818	0/0	0/1	0/0	0/1
hyloniscus_main_001652_t1	3351	.	G	A	0.651163	0/0	0/0	0/0	0/1
hyloniscus_main_001652_t1	3478	.	G	A	0.742857	0/0	0/0	0/0	0/1
hyloniscus_main_001652_t1	3562	.	T	A	0.782609	0/0	0/0	0/0	0/1
[truncated: 7,455 more rows]
