# Supplementary material for: Patterns of molecular evolution in a parthenogenic terrestrial isopod (Trichoniscus pusillus)
Source: PeerJ. 2024 Jul 23;12:e17780. doi: 10.7717/peerj.17780 (PMC11276757; doi:10.7717/peerj.17780)
Supplement: Supplemental Information 2 [file peerj-12-17780-s002.zip › Yarbrough_Chandler_Code/5_snp_effects/data/trachelipus_snps_filter2.genotypes.txt]

trachelipus_main_000002_t1	321	.	G	A	0.5	0/1	1/1
trachelipus_main_000002_t1	354	.	A	G	0.391304	0/1	1/1
trachelipus_main_000002_t1	387	.	T	G	0.37037	0/1	1/1
trachelipus_main_000002_t1	519	.	AGTG	GGTA	0.59375	0/1	1/1
trachelipus_main_000002_t1	540	.	A	T	0.5625	0/1	1/1
trachelipus_main_000002_t1	572	.	A	C	0.484848	0/1	0/0
trachelipus_main_000002_t1	585	.	T	C	0.515152	0/1	0/0
trachelipus_main_000002_t1	684	.	A	T	0.464286	0/1	0/0
trachelipus_main_000002_t1	928	.	ATA	ATG	0.18	0/0	0/1
trachelipus_main_000002_t1	1131	.	T	C	0.433333	0/1	0/0
trachelipus_main_000002_t1	1183	.	A	G	0.246575	0/0	0/1
trachelipus_main_000004_t1	13645	.	T	A	0.407407	0/1	0/0
trachelipus_main_000004_t1	13711	.	C	T	0	1/1	0/0
trachelipus_main_000004_t1	14215	.	A	G	0.689655	0/1	0/0
trachelipus_main_000004_t1	14518	.	A	T	0.44	0/1	0/0
trachelipus_main_000004_t1	14525	.	AAGATGACTGA	AA	0.454545	0/1	0/0
trachelipus_main_000004_t1	14553	.	T	C	0.575758	0/1	0/0
trachelipus_main_000004_t1	15016	.	A	G	0.574074	0/1	0/0
trachelipus_main_000004_t1	15082	.	G	A	0.508475	0/1	0/0
trachelipus_main_000004_t1	15143	.	G	A	0.436364	0/1	0/0
trachelipus_main_000004_t1	15214	.	C	T	0.5	0/1	0/0
trachelipus_main_000004_t1	15637	.	T	C	0.586207	0/1	0/0
trachelipus_main_000004_t1	15695	.	T	C	0.56	0/1	0/0
trachelipus_main_000006_t1	9737	.	G	A	0.666667	0/0	0/1
trachelipus_main_000006_t1	9743	.	C	T	0.5	0/1	0/0
trachelipus_main_000006_t1	9767	.	G	A	0.558824	0/1	0/1
trachelipus_main_000006_t1	10058	.	C	T	0.489796	0/1	1/1
trachelipus_main_000006_t1	11165	.	G	A	0	0/0	1/1
trachelipus_main_000006_t1	11192	.	T	A	0.414634	0/1	1/1
trachelipus_main_000006_t1	11570	.	G	T	0	0/0	1/1
trachelipus_main_000006_t1	11594	.	C	T	0.403846	0/1	0/0
trachelipus_main_000006_t1	11675	.	C	T	0.493333	0/1	0/0
trachelipus_main_000006_t1	11885	.	G	A	0	0/0	1/1
trachelipus_main_000006_t1	11942	.	G	C	0	0/0	1/1
trachelipus_main_000006_t1	11954	.	C	T	0.459459	0/1	1/1
trachelipus_main_000006_t1	12072	.	T	C	0.472973	0/1	0/0
trachelipus_main_000006_t1	12095	.	A	G	0	0/0	1/1
trachelipus_main_000006_t1	12146	.	T	C	0.407407	0/1	1/1
trachelipus_main_000006_t1	12182	.	G	A	0.392157	0/1	1/1
trachelipus_main_000006_t1	12188	.	T	G	0.404255	0/1	1/1
trachelipus_main_000006_t1	12194	.	A	T	0.395833	0/1	1/1
trachelipus_main_000006_t1	12269	.	T	C	0.442623	0/1	1/1
trachelipus_main_000006_t1	12366	.	T	C	0.472222	0/1	0/0
trachelipus_main_000006_t1	12452	.	C	T	0.443182	0/1	0/0
trachelipus_main_000006_t1	12458	.	GATT	AATC,GATC	0.444444,0	0/1	2/2
trachelipus_main_000006_t1	13373	.	C	A	0	0/0	1/1
trachelipus_main_000006_t1	13479	.	G	A	0.512821	0/1	0/0
trachelipus_main_000021_t1	11508	.	A	G	0.428571	0/0	0/1
trachelipus_main_000021_t1	11540	.	TTGCT	TTGCTGCT	0.378788	0/0	0/1
trachelipus_main_000021_t1	11545	.	C	T	0.378788	0/0	0/1
trachelipus_main_000021_t1	12156	.	ATCT	ATCTCT	0.232143	0/0	0/1
trachelipus_main_000021_t1	12193	.	G	A	0.318841	0/0	0/1
trachelipus_main_000021_t1	12201	.	G	C	0.293333	0/0	0/1
trachelipus_main_000021_t1	12210	.	CAGGGGGCGG	AAGGGGGGCGG	0.295082	0/0	0/1
trachelipus_main_000021_t1	12244	.	C	T	0.269841	0/0	0/1
trachelipus_main_000021_t1	12251	.	AT	TA	0.254545	0/0	0/1
trachelipus_main_000021_t1	12256	.	ATTTTTTTTTCTCTGTTTCC	ATTTTTTTCTCTATTTCC,ATTTTTTTTTCTCTAGTTTCC	0.292683,0.609756	0/0	1/2
trachelipus_main_000021_t1	12287	.	TTT	ATG	0.324324	0/0	0/1
trachelipus_main_000021_t1	12312	.	T	A	0.307692	0/0	0/1
trachelipus_main_000021_t1	12322	.	T	C	0.32	0/0	0/1
trachelipus_main_000021_t1	12573	.	ATTTTTGTT	ATTTTTTGTT	0.333333	0/0	0/1
trachelipus_main_000021_t1	12613	.	G	A	0.259259	0/0	0/1
trachelipus_main_000021_t1	12624	.	CACTTTTTTTTCTGTA	GCTCTTTTTTTCTGTA	0.26087	0/0	0/1
trachelipus_main_000021_t1	12726	.	C	T	0.295455	0/0	0/1
trachelipus_main_000021_t1	12764	.	G	C	0.404762	0/0	0/1
trachelipus_main_000021_t1	12776	.	A	T	0.4	0/0	0/1
trachelipus_main_000021_t1	12798	.	TT	TCCACCAGAG	0.361111	0/0	0/1
trachelipus_main_000021_t1	12830	.	TTC	CTA	0.491228	0/0	0/1
trachelipus_main_000021_t1	12844	.	A	G	0.538462	0/0	0/1
trachelipus_main_000021_t1	12919	.	GAAAAAAAGGGAGAC	GAAAAAAGCGAAAC	0.352941	0/0	0/1
trachelipus_main_000021_t1	12940	.	C	T	0.373913	0/0	0/1
trachelipus_main_000021_t1	12961	.	A	C	0.440476	0/0	0/1
trachelipus_main_000021_t1	12969	.	T	C	0.442623	0/0	0/1
trachelipus_main_000024_t1	11640	.	T	C	0.36	0/0	0/1
trachelipus_main_000025_t1	10455	.	TTTAATTAATCTTTTTTGTAC	TTTAAACTTTTTTGTAC	0.418182	0/1	0/0
trachelipus_main_000025_t1	10492	.	T	A	0.46875	0/1	0/0
trachelipus_main_000025_t1	10512	.	T	A	0.455645	0/1	0/0
trachelipus_main_000025_t1	10590	.	TAA	TGAAT	0.34466	0/1	0/0
trachelipus_main_000025_t1	10615	.	C	T	0.545455	0/1	0/0
trachelipus_main_000025_t1	10623	.	ATTTTTTTTTCTTTTAAAG	ATTTTTTTTCTTTTAAAG	0.519608	0/1	0/0
trachelipus_main_000025_t1	10661	.	ATTAG	ATTTAG	0.573529	0/1	0/0
trachelipus_main_000025_t1	10674	.	G	A	0.531915	0/1	0/0
trachelipus_main_000037_t1	6842	.	G	A	0.363636	0/1	0/0
trachelipus_main_000037_t1	6866	.	A	C	0.354839	0/1	0/0
trachelipus_main_000044_t1	6823	.	CAAA	TAAG	0.547619	0/1	1/1
trachelipus_main_000044_t1	6853	.	G	A	0.478261	0/1	0/1
trachelipus_main_000044_t1	6859	.	A	T	0.522876	0/1	0/1
trachelipus_main_000044_t1	6872	.	T	C	0.520548	0/1	0/1
trachelipus_main_000044_t1	6879	.	A	T	0.521127	0/0	0/1
trachelipus_main_000044_t1	6881	.	T	G	0.530303	0/1	0/1
trachelipus_main_000044_t1	9401	.	G	A	0.448718	0/1	1/1
trachelipus_main_000044_t1	9426	.	GG	CC,CG	0.511719,0.457143	0/1	1/2
trachelipus_main_000044_t1	9434	.	A	G	0.539419	0/1	0/1
trachelipus_main_000044_t1	9521	.	GTTTTTTTATTTGTTA	GTTTTTTTTTATTTGTTA	0.651163	0/1	0/1
trachelipus_main_000046_t1	6172	.	G	A	0	0/0	1/1
trachelipus_main_000046_t1	6187	.	G	A	0.489796	0/1	1/1
trachelipus_main_000046_t1	6214	.	C	T	0.428571	0/1	1/1
trachelipus_main_000046_t1	7387	.	TTCATCATCATCATCAA	TTCATCATCATCAA	0	0/0	1/1
trachelipus_main_000046_t1	7597	.	A	G	0.15	0/0	0/1
trachelipus_main_000052_t1	2466	.	T	A	0.681159	0/0	0/1
trachelipus_main_000052_t1	2496	.	A	C	0.423729	0/1	1/1
trachelipus_main_000052_t1	2998	.	A	G	0.514286	0/0	0/1
trachelipus_main_000052_t1	3025	.	C	A	0.48	0/1	0/0
trachelipus_main_000052_t1	3035	.	ATA	ATAATAGTAGTA	0.35	0/1	0/0
trachelipus_main_000052_t1	3071	.	T	C	0.481481	0/1	0/1
trachelipus_main_000052_t1	3084	.	GA	AC,AA	0.4,0.548387	0/1	0/2
trachelipus_main_000052_t1	3308	.	ATA	ATATTA	0.291667	0/0	0/1
trachelipus_main_000052_t1	3417	.	T	C	0.326531	0/0	0/1
trachelipus_main_000052_t1	3579	.	A	G	0.181818	0/0	0/1
trachelipus_main_000052_t1	3617	.	A	G	0.280702	0/0	0/1
trachelipus_main_000052_t1	3673	.	A	G	0.212121	0/0	0/1
trachelipus_main_000052_t1	3696	.	C	T	0.578652	0/1	0/1
trachelipus_main_000052_t1	3777	.	G	T	0.416667	0/1	1/1
trachelipus_main_000052_t1	3792	.	C	A	0.463158	0/0	0/1
trachelipus_main_000052_t1	3846	.	G	A	0.47541	0/0	0/1
trachelipus_main_000052_t1	3897	.	T	C	0.5	0/1	0/1
trachelipus_main_000052_t1	4083	.	A	G	0.475	0/1	0/0
trachelipus_main_000052_t1	4116	.	T	C	0.424779	0/0	0/1
trachelipus_main_000052_t1	4137	.	A	G	0.410256	0/0	0/1
trachelipus_main_000052_t1	4167	.	G	A	0.372881	0/1	0/1
trachelipus_main_000052_t1	4191	.	T	G	0.362319	0/1	0/0
trachelipus_main_000052_t1	4284	.	T	C	0.47561	0/0	0/1
trachelipus_main_000052_t1	4305	.	GGA	AGG	0.527778	0/0	0/1
trachelipus_main_000052_t1	4316	.	C	T	0.558442	0/0	0/1
trachelipus_main_000052_t1	4333	.	C	T	0.52381	0/0	0/1
trachelipus_main_000052_t1	4377	.	AAGTC	AC	0.560976	0/0	0/1
trachelipus_main_000052_t1	4396	.	A	C	0.577778	0/0	0/1
trachelipus_main_000052_t1	4452	.	G	A	0.533333	0/0	0/1
trachelipus_main_000052_t1	4458	.	T	C	0.55	0/0	0/1
trachelipus_main_000052_t1	4483	.	T	A	0.551724	0/0	0/1
trachelipus_main_000052_t1	4494	.	C	T	0.517857	0/0	0/1
trachelipus_main_000052_t1	4809	.	A	G	0.556818	0/0	0/1
trachelipus_main_000052_t1	4818	.	T	A	0.535211	0/1	0/1
trachelipus_main_000052_t1	4836	.	T	A	0.551724	0/0	0/1
trachelipus_main_000052_t1	4882	.	T	C	0.473684	0/1	0/0
trachelipus_main_000052_t1	4890	.	T	A	0.587156	0/0	0/1
trachelipus_main_000052_t1	5089	.	A	G	0.605263	0/0	0/1
trachelipus_main_000052_t1	5134	.	T	G	0.337838	0/1	0/1
trachelipus_main_000052_t1	5139	.	C	G	0.368098	0/1	0/1
trachelipus_main_000052_t1	5160	.	GGACGT	AGAAGT,AGAAGC	0.421429,0.6125	0/1	1/2
trachelipus_main_000052_t1	5274	.	G	A	0.524476	0/0	0/1
trachelipus_main_000052_t1	5315	.	AGGAT	AGGATTATAGGGAT	0.300971	0/1	0/1
trachelipus_main_000052_t1	5472	.	C	A	0.487179	0/0	0/1
trachelipus_main_000052_t1	5533	.	A	C	0.370079	0/1	1/1
trachelipus_main_000052_t1	5538	.	C	T	0.41958	0/1	0/1
trachelipus_main_000052_t1	5568	.	G	A	0.487952	0/0	0/1
trachelipus_main_000052_t1	5578	.	C	A	0.651515	0/1	0/0
trachelipus_main_000052_t1	5600	.	G	A	0.530387	0/0	0/1
trachelipus_main_000052_t1	5607	.	C	G	0.578512	0/1	0/0
trachelipus_main_000052_t1	5643	.	G	A	0.523438	0/1	0/0
trachelipus_main_000052_t1	5654	.	A	G	0.541985	0/1	0/0
trachelipus_main_000052_t1	5672	.	A	G	0.495868	0/1	0/0
trachelipus_main_000052_t1	5688	.	G	A	0.407407	0/0	0/1
trachelipus_main_000052_t1	5747	.	AGAGGAGGC	AGAGGC	0.43299	0/1	0/0
trachelipus_main_000052_t1	5763	.	C	T	0.4375	0/1	0/1
trachelipus_main_000052_t1	5792	.	TAG	TAGAAGTAGTAAAAG	0.225352	0/1	0/0
trachelipus_main_000052_t1	5798	.	AAATC	TAGTA	0.423077	0/0	0/1
trachelipus_main_000052_t1	5808	.	A	G	0.4	0/0	0/1
trachelipus_main_000052_t1	5812	.	AAAGAAAAAGAAAAAATT	ATCAAAGAAGAAAAAGAAAAAATT	0.425532	0/0	0/1
trachelipus_main_000052_t1	5928	.	C	T	0.566667	0/0	0/1
trachelipus_main_000052_t1	5944	.	T	A	0.432099	0/1	0/0
trachelipus_main_000052_t1	5952	.	T	C	0.633929	0/0	0/1
trachelipus_main_000052_t1	6018	.	GTCGATG	ATCGGTA,CTCGGTA	0.63,0.542169	0/2	0/1
trachelipus_main_000052_t1	6047	.	G	A	0.669355	0/0	0/1
trachelipus_main_000052_t1	6084	.	C	G	0.453488	0/1	0/0
trachelipus_main_000052_t1	6105	.	C	T	0.596386	0/0	0/1
trachelipus_main_000052_t1	6190	.	C	T	0.48	0/1	0/0
trachelipus_main_000052_t1	6240	.	A	C	0.463158	0/1	0/1
trachelipus_main_000052_t1	6246	.	A	T	0.441558	0/1	1/1
trachelipus_main_000052_t1	6299	.	A	G	0.333333	0/0	0/1
trachelipus_main_000052_t1	6355	.	A	G	0.413223	0/0	0/1
trachelipus_main_000052_t1	6360	.	A	G	0.396694	0/0	0/1
trachelipus_main_000052_t1	6417	.	A	G	0.521277	0/0	0/1
trachelipus_main_000052_t1	6450	.	AA	GG	0.365591	0/0	0/1
trachelipus_main_000052_t1	6612	.	A	G	0.447368	0/0	0/1
trachelipus_main_000052_t1	6711	.	G	A	0.485	0/0	0/1
trachelipus_main_000052_t1	6786	.	T	G	0.502463	0/0	0/1
trachelipus_main_000052_t1	6796	.	C	T	0.510204	0/0	0/1
trachelipus_main_000052_t1	6803	.	T	C	0.524064	0/0	0/1
trachelipus_main_000052_t1	6834	.	A	T	0.513761	0/0	0/1
trachelipus_main_000052_t1	6867	.	AACTTCTACTTCTA	AACTTCTA	0.5	0/0	0/1
trachelipus_main_000052_t1	6938	.	A	T	0.534884	0/0	0/1
trachelipus_main_000052_t1	6981	.	T	C	0.490909	0/0	0/1
trachelipus_main_000052_t1	7076	.	TAGAAGAAGAAAAGGAA	TAGAAGAAAAGGAA	0.521472	0/0	0/1
trachelipus_main_000052_t1	7197	.	T	C	0.463415	0/0	0/1
trachelipus_main_000052_t1	7206	.	C	A	0.455752	0/0	0/1
trachelipus_main_000052_t1	7239	.	G	A	0.482759	0/0	0/1
trachelipus_main_000052_t1	7338	.	G	T	0.481481	0/0	0/1
trachelipus_main_000052_t1	7352	.	AA	GA	0.220472	0/0	0/1
trachelipus_main_000052_t1	7377	.	A	G	0.516854	0/0	0/1
trachelipus_main_000052_t1	7387	.	A	G	0.403361	0/0	0/1
trachelipus_main_000052_t1	7392	.	C	T	0.53112	0/0	0/1
trachelipus_main_000052_t1	7448	.	AA	GA	0.289474	0/0	0/1
trachelipus_main_000052_t1	7462	.	A	C	0.523148	0/0	0/1
trachelipus_main_000052_t1	7482	.	AGTACCTA	AGTACCTG	0.213592	0/0	0/1
trachelipus_main_000052_t1	7527	.	A	G	0.597222	0/0	0/1
trachelipus_main_000052_t1	7532	.	A	C	0.578125	0/0	0/1
trachelipus_main_000052_t1	7551	.	G	A	0.587912	0/0	0/1
trachelipus_main_000052_t1	7564	.	T	C	0.569149	0/0	0/1
trachelipus_main_000052_t1	7622	.	T	G	0.507042	0/0	0/1
trachelipus_main_000052_t1	7697	.	GACCACCACCACCACCACCT	GACCACCACCACCACCACCACCT	0.357798	0/1	0/0
trachelipus_main_000052_t1	7863	.	G	A	0.518135	0/0	0/1
trachelipus_main_000052_t1	7956	.	T	C	0.569048	0/0	0/1
trachelipus_main_000052_t1	7992	.	ACCTCA	ACCTCCTCA	0.517391	0/0	0/1
trachelipus_main_000052_t1	8040	.	T	C	0.518	0/0	0/1
trachelipus_main_000052_t1	8070	.	C	T	0.541387	0/0	0/1
trachelipus_main_000052_t1	8232	.	T	G	0.46988	0/0	0/1
trachelipus_main_000052_t1	8300	.	GAAACGGT	GCGGA	0.398496	0/0	0/1
trachelipus_main_000052_t1	8325	.	G	T	0.423358	0/0	0/1
trachelipus_main_000052_t1	8409	.	C	T	0.469799	0/1	0/0
trachelipus_main_000052_t1	8521	.	ATTTTTTTTTCTACA	ATTTTTTTTTTCTACA,ATTTTTTTTTTTCTACA	0.288184,0.138329	0/2	0/1
trachelipus_main_000052_t1	8555	.	G	T	0.37037	0/0	0/1
trachelipus_main_000052_t1	9137	.	G	A	0.45	0/1	0/1
trachelipus_main_000052_t1	9165	.	ACTGAGTTGCAAGAGCAACATA	TCTGTTTCAAAAGTAACA	0.345455	0/1	0/1
trachelipus_main_000052_t1	9194	.	T	A	0.415205	0/1	0/1
trachelipus_main_000052_t1	9236	.	A	T	0.440909	0/1	0/1
trachelipus_main_000052_t1	9286	.	GTAT	GT	0.339286	0/1	0/1
trachelipus_main_000052_t1	9295	.	C	G	0.32967	0/1	0/1
trachelipus_main_000052_t1	9664	.	TTGCAC	ATGCATAC,ATGCAC	0.454545,0.0545455	0/1	2/2
trachelipus_main_000052_t1	9675	.	C	A	0.492537	0/1	0/0
trachelipus_main_000052_t1	9693	.	AGTAC	TGTAT,TGTAC	0.484848,0.0606061	0/1	2/2
trachelipus_main_000063_t1	5339	.	G	T	0.56	0/1	0/1
trachelipus_main_000063_t1	5376	.	CGAAA	AGAAG	0.490196	0/1	0/1
trachelipus_main_000063_t1	5605	.	A	T	0.48	0/1	0/1
trachelipus_main_000063_t1	5706	.	T	C	0.454545	0/1	0/1
trachelipus_main_000063_t1	5756	.	A	G	0.4	0/1	0/1
trachelipus_main_000063_t1	5903	.	TAAAGT	TAAAGG	0.288462	0/1	0/1
trachelipus_main_000063_t1	6579	.	G	T	0.365079	0/1	0/1
trachelipus_main_000063_t1	7602	.	C	T	0.497382	0/1	0/1
trachelipus_main_000063_t1	7789	.	C	T	0.289017	0/1	0/1
trachelipus_main_000063_t1	8045	.	CC	AA	0.595588	0/1	0/1
trachelipus_main_000066_t1	3456	.	C	T	0.444444	0/1	0/0
trachelipus_main_000066_t1	3507	.	A	G	0.342857	0/0	0/1
trachelipus_main_000066_t1	3518	.	A	G	0.558824	0/0	0/1
trachelipus_main_000066_t1	3531	.	A	G	0.176471	0/0	0/1
trachelipus_main_000066_t1	3534	.	T	C	0.666667	0/1	0/0
trachelipus_main_000066_t1	3549	.	A	G	0.727273	0/1	0/0
trachelipus_main_000066_t1	3604	.	C	T	0.681818	0/1	0/0
trachelipus_main_000066_t1	3789	.	C	A	0.454545	0/1	0/0
trachelipus_main_000066_t1	3810	.	C	T	0.486486	0/1	0/0
trachelipus_main_000066_t1	3822	.	G	A	0.5	0/1	0/0
trachelipus_main_000066_t1	4038	.	G	T	0.466667	0/1	0/0
trachelipus_main_000066_t1	4083	.	A	G	0.482759	0/1	0/0
trachelipus_main_000066_t1	4146	.	A	G	0.580645	0/1	0/0
trachelipus_main_000066_t1	4392	.	T	A	0.433333	0/1	0/0
trachelipus_main_000066_t1	4478	.	A	G	0.5	0/1	0/0
trachelipus_main_000066_t1	4635	.	A	G	0.464286	0/1	0/0
trachelipus_main_000066_t1	4655	.	ACTCA	ACTCCTCA	0.6	0/1	0/0
trachelipus_main_000066_t1	4687	.	C	T	0.6875	0/1	0/0
trachelipus_main_000066_t1	4887	.	A	T	0.638889	0/1	0/0
trachelipus_main_000066_t1	5028	.	A	T	0.491803	0/1	0/0
trachelipus_main_000066_t1	5265	.	T	C	0.490196	0/1	0/0
trachelipus_main_000066_t1	5592	.	A	G	0.45	0/1	0/0
trachelipus_main_000066_t1	5685	.	T	C	0.510204	0/1	0/0
trachelipus_main_000066_t1	5697	.	A	G	0.474576	0/1	0/0
trachelipus_main_000066_t1	5873	.	T	A	0.442623	0/1	0/0
trachelipus_main_000066_t1	5904	.	GGCT	AGCC	0.425926	0/1	0/0
trachelipus_main_000066_t1	5923	.	C	T	0.482759	0/1	0/0
trachelipus_main_000066_t1	5944	.	C	T	0.476923	0/1	0/0
trachelipus_main_000066_t1	5985	.	A	G	0.525424	0/1	0/0
trachelipus_main_000066_t1	6261	.	T	A	0.536232	0/1	0/0
trachelipus_main_000066_t1	6276	.	T	A	0.518072	0/1	0/0
trachelipus_main_000066_t1	6348	.	GAATA	AAATC	0.511364	0/1	0/0
trachelipus_main_000066_t1	6660	.	C	T	0.642857	0/1	0/0
trachelipus_main_000066_t1	6709	.	A	C	0.575342	0/1	0/0
trachelipus_main_000066_t1	6817	.	A	C	0.509804	0/1	0/0
trachelipus_main_000066_t1	6882	.	T	C	0.526316	0/1	0/0
trachelipus_main_000066_t1	6939	.	G	T	0.535088	0/1	0/0
trachelipus_main_000066_t1	7020	.	A	G	0.54902	0/1	0/0
trachelipus_main_000066_t1	7074	.	A	C	0.521739	0/1	0/0
trachelipus_main_000066_t1	7080	.	C	A	0.522124	0/1	0/0
trachelipus_main_000066_t1	7167	.	C	T	0.519231	0/1	0/0
trachelipus_main_000066_t1	7248	.	A	G	0.558333	0/1	0/0
trachelipus_main_000066_t1	7266	.	G	T	0.513514	0/1	0/0
trachelipus_main_000066_t1	7507	.	CA	AT	0.52381	0/1	0/0
trachelipus_main_000066_t1	7629	.	T	G	0.465241	0/1	0/0
trachelipus_main_000066_t1	7660	.	G	A	0.423913	0/1	0/0
trachelipus_main_000066_t1	7678	.	A	G	0.46798	0/1	0/0
trachelipus_main_000066_t1	7763	.	T	G	0.417582	0/1	0/0
trachelipus_main_000066_t1	7833	.	T	G	0.482143	0/1	0/0
trachelipus_main_000066_t1	8254	.	A	T	0.40625	0/1	0/0
trachelipus_main_000066_t1	8271	.	G	A	0.416667	0/1	0/0
trachelipus_main_000066_t1	8300	.	GTTTTTTTTATTATTATTTTATTTTATGAG	GTTTTTTTTTATTATTATTTTATTTTATGAG	0.432432	0/1	0/0
trachelipus_main_000069_t1	7101	.	A	G	0.197183	0/0	0/1
trachelipus_main_000071_t1	4047	.	C	T	0.466667	0/1	0/0
trachelipus_main_000071_t1	4122	.	C	T	0.5	1/1	0/1
trachelipus_main_000071_t1	5556	.	T	G	0.347826	0/1	0/0
trachelipus_main_000072_t1	3633	.	T	C	0.466667	1/1	0/1
trachelipus_main_000072_t1	3690	.	T	A	0.413793	1/1	0/1
trachelipus_main_000072_t1	3900	.	C	G	0.47619	0/0	0/1
trachelipus_main_000072_t1	4035	.	T	C	0.277778	0/0	0/1
trachelipus_main_000072_t1	4365	.	A	G	0.428571	0/0	0/1
trachelipus_main_000072_t1	4419	.	A	G	0.377778	0/0	0/1
trachelipus_main_000072_t1	4588	.	A	G	0.222222	0/0	0/1
trachelipus_main_000072_t1	4849	.	C	T	0.512821	0/0	0/1
trachelipus_main_000072_t1	5166	.	C	T	0.394737	0/0	0/1
trachelipus_main_000072_t1	5322	.	T	C	0.521739	0/0	0/1
trachelipus_main_000072_t1	5421	.	C	T	0.5	0/1	0/1
trachelipus_main_000072_t1	5481	.	T	C	0.537313	0/1	0/1
trachelipus_main_000072_t1	5499	.	G	A	0.394737	0/1	0/0
trachelipus_main_000072_t1	5550	.	T	C	0.481481	0/1	0/0
trachelipus_main_000072_t1	5630	.	ATGAT	ATGAC	0.454545	1/1	0/1
trachelipus_main_000072_t1	5695	.	A	G	0.324324	0/0	0/1
trachelipus_main_000072_t1	5706	.	T	C	0.471831	0/1	0/1
trachelipus_main_000072_t1	5727	.	C	A	0.518519	1/1	0/1
trachelipus_main_000072_t1	5766	.	T	C	0.47619	0/1	0/1
trachelipus_main_000072_t1	5814	.	A	G	0.435484	0/1	0/0
trachelipus_main_000072_t1	5823	.	A	G	0.492063	1/1	0/1
trachelipus_main_000072_t1	5865	.	T	C	0.471698	0/1	0/1
trachelipus_main_000072_t1	5874	.	T	C	0.470588	0/1	0/0
trachelipus_main_000072_t1	5886	.	G	T	0.432203	0/1	0/1
trachelipus_main_000072_t1	5901	.	G	A	0.4375	0/1	0/1
trachelipus_main_000072_t1	5937	.	G	C	0.409722	0/1	0/1
trachelipus_main_000072_t1	5964	.	T	C	0.432624	0/1	0/1
trachelipus_main_000072_t1	6012	.	G	T	0.479452	0/1	0/0
trachelipus_main_000072_t1	6072	.	G	A	0.5	0/0	0/1
trachelipus_main_000072_t1	6081	.	G	A	0.468966	0/1	0/1
trachelipus_main_000072_t1	6327	.	C	T	0.393939	1/1	0/1
trachelipus_main_000072_t1	6564	.	G	A	0.447761	0/1	0/1
trachelipus_main_000072_t1	6597	.	T	C	0.526786	0/1	0/1
trachelipus_main_000072_t1	6678	.	G	A	0.533333	0/0	0/1
trachelipus_main_000072_t1	7127	.	AC	AT	0.398551	0/0	0/1
trachelipus_main_000072_t1	7191	.	C	T	0.477477	1/1	0/1
trachelipus_main_000072_t1	7260	.	C	T	0.517647	0/1	0/0
trachelipus_main_000072_t1	7410	.	T	A	0.467577	0/1	0/1
trachelipus_main_000072_t1	7554	.	C	A	0.5	0/1	0/0
trachelipus_main_000072_t1	7701	.	T	C	0.536785	0/1	0/1
trachelipus_main_000072_t1	7756	.	AGTGG	AG	0.430769	0/1	0/1
trachelipus_main_000072_t1	7845	.	T	C	0.503546	1/1	0/1
trachelipus_main_000072_t1	7887	.	T	G	0.5625	0/1	0/1
trachelipus_main_000073_t1	64	.	C	A	0.709677	0/1	0/0
trachelipus_main_000073_t1	78	.	C	A	0.413043	0/0	0/1
trachelipus_main_000073_t1	84	.	AATATATATAAATG	AATATAAATG	0.391304	1/1	0/1
trachelipus_main_000073_t1	106	.	T	A	0.46875	1/1	0/1
trachelipus_main_000073_t1	979	.	G	A	0.5	0/1	0/0
trachelipus_main_000073_t1	988	.	A	G	0.493333	0/1	0/0
trachelipus_main_000073_t1	1009	.	A	G,T	0.451713,0.0872274	1/2	0/1
trachelipus_main_000073_t1	2008	.	CCCACCG	TCCTCCG,CCCTCCT,CCCTCCG	0.458904,0.541096,0.391304	1/2	0/3
trachelipus_main_000073_t1	2032	.	A	T	0.446809	0/1	0/0
trachelipus_main_000074_t1	5099	.	T	G	0.564516	0/1	0/0
trachelipus_main_000074_t1	5150	.	G	A	0.5625	0/1	0/0
trachelipus_main_000074_t1	5192	.	T	C	0.571429	0/1	0/0
trachelipus_main_000074_t1	5641	.	CCT	GCA	0.395349	0/1	0/0
trachelipus_main_000074_t1	5654	.	A	G	0.435294	0/1	0/0
trachelipus_main_000074_t1	5845	.	T	G	0.382979	0/1	0/0
trachelipus_main_000074_t1	5853	.	G	A	0.403846	0/1	0/0
trachelipus_main_000074_t1	6083	.	G	A	0.425287	0/1	0/0
trachelipus_main_000074_t1	6107	.	G	T	0.433333	0/1	0/0
trachelipus_main_000074_t1	6749	.	T	C	0.390071	0/1	0/0
trachelipus_main_000074_t1	7115	.	A	G	0.485	0/1	0/0
trachelipus_main_000074_t1	7409	.	G	A	0.521978	0/1	0/0
trachelipus_main_000074_t1	7463	.	A	G	0.422535	0/1	0/0
trachelipus_main_000074_t1	7472	.	A	T	0.447257	0/1	0/0
trachelipus_main_000074_t1	7792	.	A	T	0.506849	0/1	0/0
trachelipus_main_000074_t1	7831	.	TAAT	CAAC	0.462963	0/1	0/0
trachelipus_main_000080_t1	1992	.	T	C	0	0/0	1/1
trachelipus_main_000080_t1	2076	.	C	T	0.344262	0/1	0/1
trachelipus_main_000080_t1	2082	.	T	C	0.375	0/1	0/1
trachelipus_main_000080_t1	2089	.	C	T	0.75	0/0	0/1
trachelipus_main_000080_t1	2114	.	T	C	0.266667	0/0	0/1
trachelipus_main_000080_t1	2206	.	G	A	0.227273	0/0	0/1
trachelipus_main_000080_t1	2220	.	A	C	0.208333	0/0	0/1
trachelipus_main_000080_t1	2259	.	A	T	0.53125	0/1	0/0
trachelipus_main_000080_t1	2341	.	T	C	0.185185	0/0	0/1
trachelipus_main_000080_t1	2361	.	T	A	0.24	0/0	0/1
trachelipus_main_000080_t1	2595	.	T	C	0.361111	0/0	0/1
trachelipus_main_000080_t1	2613	.	A	T	0.372093	0/0	0/1
trachelipus_main_000080_t1	2688	.	T	A	0.518519	0/1	1/1
trachelipus_main_000080_t1	2736	.	C	T	0.166667	0/0	0/1
trachelipus_main_000080_t1	2985	.	GG	AA	0.285714	0/0	0/1
trachelipus_main_000080_t1	3009	.	G	T	0.266667	0/0	0/1
trachelipus_main_000080_t1	3117	.	A	G	0.375	0/1	1/1
trachelipus_main_000080_t1	3324	.	A	T	0.4	0/0	0/1
trachelipus_main_000080_t1	3342	.	C	A	0	0/0	1/1
trachelipus_main_000080_t1	3354	.	G	A	0.5625	0/0	0/1
trachelipus_main_000080_t1	3468	.	C	T	0.425532	0/0	0/1
trachelipus_main_000080_t1	3492	.	A	T	0.526316	0/1	0/1
trachelipus_main_000080_t1	3546	.	C	G	0.378378	0/1	0/0
trachelipus_main_000080_t1	3687	.	G	A	0.568182	0/0	0/1
trachelipus_main_000080_t1	3711	.	TGTAA	TGTTA,CGTTA	0.438356,0.333333	0/1	1/2
trachelipus_main_000080_t1	3790	.	C	T	0.384615	0/1	0/0
trachelipus_main_000080_t1	3972	.	G	A	0.5	0/1	0/0
trachelipus_main_000080_t1	4005	.	T	C	0.366667	0/1	0/0
trachelipus_main_000080_t1	4095	.	C	G	0.421053	0/0	0/1
trachelipus_main_000080_t1	4101	.	TTTG	TCTG	0.442308	0/0	0/1
trachelipus_main_000080_t1	4158	.	T	A	0.212121	0/0	0/1
trachelipus_main_000080_t1	4167	.	CC	CT,TT	0.646154,0.123077	0/1	1/2
trachelipus_main_000080_t1	4185	.	C	T	0.186047	0/0	0/1
trachelipus_main_000080_t1	4212	.	G	A	0.184211	0/0	0/1
trachelipus_main_000080_t1	4248	.	G	A	0.414634	0/0	0/1
trachelipus_main_000080_t1	4272	.	A	C	0.493151	0/1	0/1
trachelipus_main_000080_t1	4338	.	A	G	0.416667	0/1	1/1
trachelipus_main_000080_t1	4371	.	T	A	0.254545	0/0	0/1
trachelipus_main_000080_t1	4392	.	A	T	0.278689	0/0	0/1
trachelipus_main_000080_t1	4410	.	T	C	0.597015	0/1	0/1
trachelipus_main_000080_t1	4457	.	CG	TA	0.149254	0/0	0/1
trachelipus_main_000080_t1	4511	.	T	G	0.291667	0/0	0/1
trachelipus_main_000080_t1	4581	.	C	T	0.313725	0/0	0/1
trachelipus_main_000080_t1	4606	.	T	C	0.5	0/1	1/1
trachelipus_main_000080_t1	4629	.	T	C	0.392857	0/0	0/1
trachelipus_main_000080_t1	4644	.	TCAA	ACAG,TCAG	0.395349,0.464286	0/1	0/2
trachelipus_main_000080_t1	4659	.	T	G	0.436364	0/0	0/1
trachelipus_main_000080_t1	4661	.	TT	AC	0.204545	0/1	0/0
trachelipus_main_000080_t1	4666	.	A	G	0.242424	0/0	0/1
trachelipus_main_000080_t1	4672	.	C	A	0.22	0/1	0/0
trachelipus_main_000080_t1	4692	.	A	C	0.431373	0/0	0/1
trachelipus_main_000080_t1	4710	.	CATT	TATC	0.533333	0/0	0/1
trachelipus_main_000080_t1	4728	.	A	G	0	0/0	1/1
trachelipus_main_000080_t1	4746	.	G	C	0.454545	0/1	0/0
trachelipus_main_000080_t1	4794	.	T	A	0.467532	0/0	0/1
trachelipus_main_000080_t1	4800	.	A	T	0.444444	0/0	0/1
trachelipus_main_000080_t1	4809	.	T	A	0.420455	0/0	0/1
trachelipus_main_000080_t1	4863	.	T	C	0.559322	0/1	1/1
trachelipus_main_000080_t1	4872	.	C	T	0.487603	0/1	0/1
trachelipus_main_000080_t1	4877	.	GGAAG	GG	0.36036	0/1	0/1
trachelipus_main_000080_t1	4941	.	T	C	0.463918	0/0	0/1
trachelipus_main_000080_t1	4959	.	C	G	0.46	0/0	0/1
trachelipus_main_000080_t1	5070	.	TGCTC	GTCTG	0.152941	0/0	0/1
trachelipus_main_000080_t1	5087	.	A	G	0.22093	0/0	0/1
trachelipus_main_000080_t1	5101	.	A	G	0.244444	0/0	0/1
trachelipus_main_000080_t1	5109	.	A	G	0.1625	0/0	0/1
trachelipus_main_000080_t1	5124	.	A	T	0.166667	0/0	0/1
trachelipus_main_000080_t1	5229	.	A	G	0.865169	0/0	0/1
trachelipus_main_000080_t1	5292	.	T	A	0.387097	0/1	0/0
trachelipus_main_000080_t1	5298	.	A	G	0.261364	0/1	0/1
trachelipus_main_000080_t1	5327	.	A	G	0.180328	0/0	0/1
trachelipus_main_000080_t1	5503	.	A	G	0.425532	0/0	0/1
trachelipus_main_000080_t1	5733	.	G	C	0	0/0	1/1
trachelipus_main_000080_t1	5739	.	G	C	0.851852	0/0	0/1
trachelipus_main_000080_t1	5790	.	T	C	0	0/0	1/1
trachelipus_main_000080_t1	5927	.	A	G	0.160377	0/0	0/1
trachelipus_main_000080_t1	5931	.	A	T	0.831776	0/0	0/1
trachelipus_main_000080_t1	6006	.	G	T	0	0/0	1/1
trachelipus_main_000080_t1	6015	.	A	T	0	0/0	1/1
trachelipus_main_000080_t1	6072	.	G	A	0	0/0	1/1
trachelipus_main_000080_t1	6117	.	A	G	0	0/0	1/1
trachelipus_main_000080_t1	6166	.	A	G	0.25	0/0	0/1
trachelipus_main_000080_t1	6245	.	A	G	0.263636	0/0	0/1
trachelipus_main_000080_t1	6327	.	A	T	0.133333	0/0	0/1
trachelipus_main_000080_t1	6336	.	T	A	0.16129	0/0	0/1
trachelipus_main_000080_t1	6348	.	CAATAAATG	CAATAATAAATG	0.194175	0/0	0/1
trachelipus_main_000080_t1	6357	.	T	C	0.132743	0/0	0/1
trachelipus_main_000080_t1	6375	.	CT	TC	0.153061	0/0	0/1
trachelipus_main_000080_t1	6405	.	G	A	0.1875	0/0	0/1
trachelipus_main_000080_t1	6420	.	A	T	0.181818	0/0	0/1
trachelipus_main_000080_t1	6484	.	TTGCA	CTGCG	0.173913	0/0	0/1
trachelipus_main_000080_t1	6498	.	GTC	ATT	0.137931	0/0	0/1
trachelipus_main_000080_t1	6534	.	T	C	0.523256	0/1	0/0
trachelipus_main_000080_t1	6546	.	C	T	0.5	0/1	0/0
trachelipus_main_000080_t1	6548	.	TGCTATTT	TGCTGTTC	0.488889	0/1	0/0
trachelipus_main_000080_t1	6606	.	G	A	0.45122	0/1	0/0
trachelipus_main_000080_t1	6642	.	GCCC	GCCT,ACCT	0.714286,0.129534	0/1	1/2
trachelipus_main_000080_t1	6655	.	T	C	0.138756	0/0	0/1
trachelipus_main_000080_t1	6672	.	C	A	0.734568	0/1	0/1
trachelipus_main_000080_t1	6702	.	C	T	0.46281	0/1	0/0
trachelipus_main_000080_t1	6757	.	A	G	0.360248	0/0	0/1
trachelipus_main_000080_t1	6762	.	A	T	0.504425	0/1	1/1
trachelipus_main_000080_t1	6768	.	T	A	0.438596	0/1	0/0
trachelipus_main_000080_t1	6811	.	T	C	0.492424	0/1	1/1
trachelipus_main_000080_t1	6850	.	C	A	0.0894309	0/1	1/1
trachelipus_main_000080_t1	6859	.	T	C	0.530973	0/1	1/1
trachelipus_main_000080_t1	6927	.	G	A	0.846774	0/0	0/1
trachelipus_main_000080_t1	6942	.	AA	AG	0.386179	0/0	0/1
trachelipus_main_000080_t1	6947	.	G	T	0.136187	0/0	0/1
trachelipus_main_000080_t1	6958	.	T	C	0.121212	0/0	0/1
trachelipus_main_000080_t1	6981	.	G	T	0.136719	0/0	0/1
trachelipus_main_000080_t1	7000	.	A	G	0.476378	0/0	0/1
trachelipus_main_000080_t1	7006	.	AA	AG	0.42616	0/0	0/1
trachelipus_main_000080_t1	7013	.	AA	AG	0.288136	0/0	0/1
trachelipus_main_000080_t1	7038	.	C	T	0.134276	0/0	0/1
trachelipus_main_000080_t1	7056	.	TACAA	CACAA	0.481752	0/1	1/1
trachelipus_main_000080_t1	7070	.	C	A	0.16129	0/0	0/1
trachelipus_main_000080_t1	7150	.	C	T	0.86747	0/0	0/1
trachelipus_main_000080_t1	7203	.	C	T	0.5625	0/1	1/1
trachelipus_main_000080_t1	7230	.	C	T	0.515924	0/1	1/1
trachelipus_main_000080_t1	7287	.	C	T	0.141818	0/0	0/1
trachelipus_main_000080_t1	7314	.	C	T	0.133803	0/0	0/1
trachelipus_main_000080_t1	7449	.	A	G	0.129032	0/0	0/1
trachelipus_main_000080_t1	7497	.	G	A	0.141479	0/0	0/1
trachelipus_main_000080_t1	7504	.	GGCAAT	AGCACC	0.125926	0/0	0/1
trachelipus_main_000080_t1	7566	.	ATTTA	GTTTA	0.781915	0/0	0/1
trachelipus_main_000080_t1	7618	.	ATCT	ATAT	0.373494	0/1	0/0
trachelipus_main_000080_t1	7668	.	G	A	0.26506	0/1	0/0
trachelipus_main_000080_t1	7671	.	A	G	0	0/0	1/1
trachelipus_main_000080_t1	7697	.	G	T	0.577236	0/0	0/1
trachelipus_main_000080_t1	7739	.	ATTAAAAAAATTTATTG	ATTTAAAAAAATTTATTG,ATTAAAAAAAAATTTATTG,ATTAAAAAAAAAATTTATTG	0.424242,0.3,0.339623	0/2	1/3
trachelipus_main_000083_t1	5350	.	A	G	0.309091	0/1	0/0
trachelipus_main_000083_t1	5378	.	A	C	0.323529	0/1	0/0
trachelipus_main_000083_t1	5386	.	T	G,A	0.403226,0.333333	1/2	0/1
trachelipus_main_000083_t1	5392	.	G	A	0.296875	0/1	0/0
trachelipus_main_000083_t1	5428	.	CTCT	CCCG,TCCG	0.27957,0.333333	1/2	0/1
trachelipus_main_000083_t1	5443	.	G	C	0.385965	0/1	0/0
trachelipus_main_000083_t1	5487	.	T	C	0.218487	0/1	0/1
trachelipus_main_000083_t1	5489	.	C	T	0.393443	0/1	0/0
trachelipus_main_000083_t1	5510	.	CC	AA	0.366667	0/1	0/0
trachelipus_main_000083_t1	5523	.	T	C	0.254237	0/1	0/1
trachelipus_main_000083_t1	5584	.	T	A	0.30137	0/1	0/1
trachelipus_main_000083_t1	5736	.	C	T	0.4	0/1	0/0
trachelipus_main_000083_t1	5741	.	C	A	0.21875	0/1	0/0
trachelipus_main_000083_t1	6084	.	G	A	0.518519	0/1	0/0
trachelipus_main_000083_t1	6128	.	TAACC	TAAACC	0.297872	0/0	0/1
trachelipus_main_000083_t1	6137	.	T	G	0.35	0/0	0/1
trachelipus_main_000086_t1	2909	.	T	C	0.555556	0/1	0/0
trachelipus_main_000086_t1	3632	.	T	C	0.282051	1/1	0/1
trachelipus_main_000086_t1	3644	.	TGACCAT	CGATCAT	0.428571	0/1	0/1
trachelipus_main_000086_t1	3767	.	C	T	0.59375	0/0	0/1
trachelipus_main_000086_t1	3806	.	G	T	0.456522	1/1	0/1
trachelipus_main_000086_t1	3848	.	G	A	0.538462	0/0	0/1
trachelipus_main_000086_t1	3866	.	T	C	0.58209	0/1	0/1
trachelipus_main_000086_t1	3901	.	A	G	0.411765	1/1	0/1
trachelipus_main_000086_t1	3983	.	T	C,A	0.545455,0.384615	1/2	0/1
trachelipus_main_000086_t1	4031	.	T	A	0.423077	0/1	0/1
trachelipus_main_000086_t1	4061	.	A	G	0.423077	0/0	0/1
trachelipus_main_000086_t1	4085	.	T	A	0.470588	0/1	0/0
trachelipus_main_000086_t1	4319	.	G	A	0.317647	0/1	0/1
trachelipus_main_000086_t1	4349	.	C	T	0.333333	1/1	0/1
trachelipus_main_000086_t1	4532	.	G	C	0.439024	1/1	0/1
trachelipus_main_000086_t1	4616	.	C	T	0.470588	1/1	0/1
trachelipus_main_000086_t1	4634	.	AACC	GACC	0.480769	1/1	0/1
trachelipus_main_000086_t1	4667	.	C	A	0.416667	0/0	0/1
trachelipus_main_000086_t1	5132	.	C	T	0.416667	0/1	0/1
trachelipus_main_000086_t1	5321	.	A	G	0.608696	0/1	0/0
trachelipus_main_000086_t1	5621	.	A	G	0.588235	0/1	0/0
trachelipus_main_000086_t1	5636	.	CCTTA	TCTTA	0.2875	0/0	0/1
trachelipus_main_000086_t1	5669	.	C	T	0.438202	0/0	0/1
trachelipus_main_000086_t1	5777	.	G	A	0.493827	1/1	0/1
trachelipus_main_000086_t1	5792	.	A	G	0.552632	0/1	0/0
trachelipus_main_000086_t1	5831	.	A	T	0.51938	0/1	0/1
trachelipus_main_000086_t1	5900	.	G	A	0.689655	0/1	0/0
trachelipus_main_000086_t1	5963	.	A	T	0.520548	0/1	0/1
trachelipus_main_000086_t1	6185	.	G	A	0.486111	0/0	0/1
trachelipus_main_000086_t1	6242	.	G	A	0.493151	0/0	0/1
trachelipus_main_000086_t1	6251	.	C	T	0.50365	0/1	0/1
trachelipus_main_000086_t1	6257	.	G	A	0.488722	0/1	0/1
trachelipus_main_000086_t1	6695	.	A	T	0	1/1	0/0
trachelipus_main_000086_t1	6800	.	G	A	0.619048	0/1	0/0
trachelipus_main_000086_t1	6866	.	A	G	0.517647	0/1	0/0
trachelipus_main_000086_t1	7007	.	A	G	0.533333	0/1	0/0
trachelipus_main_000086_t1	7109	.	TCAACAACAACAACAACAACAAAACCAG	TCAACAACAACAACAACAAAACCAG	0	1/1	0/0
trachelipus_main_000086_t1	7331	.	C	T	0.329949	1/1	0/1
trachelipus_main_000086_t1	7494	.	A	T	0.24	0/0	0/1
trachelipus_main_000086_t1	7501	.	G	A	0.393939	0/1	0/0
trachelipus_main_000086_t1	7518	.	T	A	0.381818	0/1	0/0
trachelipus_main_000093_t1	7847	.	AGGGT	GGGGA	0	1/1	0/0
trachelipus_main_000093_t1	7879	.	G	A	0	1/1	0/0
trachelipus_main_000093_t1	7904	.	A	G	0.291667	0/1	0/0
trachelipus_main_000094_t1	5732	.	TGCAGAAGCAGAAGCAGAAG	TGCAGAAGCAGAAGCAGAAGCAGAAG	0.826087	0/1	0/0
trachelipus_main_000103_t1	5910	.	A	G	0.644068	0/1	0/1
trachelipus_main_000103_t1	5919	.	G	A	0.633333	0/1	0/1
trachelipus_main_000103_t1	6279	.	A	G	0.468354	0/1	0/1
trachelipus_main_000103_t1	6327	.	T	A	0.44	0/1	0/1
trachelipus_main_000103_t1	6369	.	A	G	0.301587	0/0	0/1
trachelipus_main_000103_t1	6375	.	T	C	0.53	0/1	0/1
trachelipus_main_000103_t1	6448	.	A	G	0.135802	0/0	0/1
trachelipus_main_000103_t1	6457	.	A	C	0.455285	0/1	0/1
trachelipus_main_000103_t1	6711	.	T	G	0.548673	0/1	0/1
trachelipus_main_000103_t1	6897	.	C	T	0.376068	0/1	0/1
trachelipus_main_000108_t1	5704	.	A	G	0.195804	0/0	0/1
trachelipus_main_000108_t1	5737	.	CGATGATGATGATGATG	CGATGATGATG,CGATGATGATGGTGATG	0.445205,0.140288	0/1	0/2
trachelipus_main_000108_t1	6467	.	A	G	0.286467	0/1	0/1
trachelipus_main_000108_t1	6538	.	GGAGGAAGAGGAAGA	GGAGGAAGA,GGAGGAAGAGGAGGA	0.386189,0.528278	0/1	0/2
trachelipus_main_000108_t1	6562	.	AGATGATGATGATGATGATGATGATAA	AGAAGATGATGATGATGATAA,AGATGATGATGATGA,AGATGATGATGATGATAA	0.265127,0.430421,0.566667	0/2	1/3
trachelipus_main_000108_t1	6649	.	T	A	0.680272	0/1	1/1
trachelipus_main_000108_t1	6659	.	C	A	0.503333	0/0	0/1
trachelipus_main_000108_t1	6772	.	TGGTCCCG	TG,TGGTCCTG	0.491841,0.002331	0/1	2/2
trachelipus_main_000108_t1	6810	.	C	T	0.493578	0/1	0/0
trachelipus_main_000108_t1	6853	.	T	G	0.558219	0/1	1/1
trachelipus_main_000108_t1	6860	.	AGT	GGC,GGT	0.545455,0.00395257	0/1	2/2
trachelipus_main_000108_t1	6872	.	TCTT	GCTA	0.455959	0/1	1/1
trachelipus_main_000108_t1	6915	.	TTATG	TTATATA,TTATA	0.442623,0.0491803	0/1	2/2
trachelipus_main_000108_t1	6926	.	G	T	0.491228	0/1	1/1
trachelipus_main_000108_t1	6936	.	CAAAAAATG	CAAAAATG	0.526316	0/1	0/0
trachelipus_main_000108_t1	6950	.	A	G	0.64	0/1	0/0
trachelipus_main_000112_t1	4537	.	C	T	0.409091	0/1	1/1
trachelipus_main_000112_t1	4555	.	T	C	0.47619	0/1	1/1
trachelipus_main_000112_t1	5101	.	AAAC	CAAT	0.490196	0/1	0/1
trachelipus_main_000112_t1	5155	.	A	G	0.454545	0/1	0/0
trachelipus_main_000112_t1	5176	.	G	A	0.4	0/1	0/0
trachelipus_main_000112_t1	5251	.	G	A	0.318182	0/0	0/1
trachelipus_main_000112_t1	5365	.	G	A	0.296296	0/0	0/1
trachelipus_main_000112_t1	5518	.	A	T	0.565217	0/0	0/1
trachelipus_main_000112_t1	5734	.	T	C	0.615385	0/0	0/1
trachelipus_main_000112_t1	5743	.	T	G	0.481481	0/1	0/0
trachelipus_main_000112_t1	5761	.	G	A	0.75	0/0	0/1
trachelipus_main_000112_t1	5935	.	G	T	0.483333	0/1	0/1
trachelipus_main_000112_t1	5986	.	A	T	0.409091	0/1	0/0
trachelipus_main_000112_t1	6037	.	CTAT	TTAC,CTAC	0.409091,0.448276	0/2	0/1
trachelipus_main_000112_t1	6079	.	T	C	0.525641	0/1	0/1
trachelipus_main_000112_t1	6127	.	A	G	0.473684	0/0	0/1
trachelipus_main_000112_t1	6166	.	A	G	0.463415	0/0	0/1
trachelipus_main_000112_t1	6193	.	C	T	0.433735	0/1	0/1
trachelipus_main_000112_t1	6238	.	A	G	0.511628	0/0	0/1
trachelipus_main_000112_t1	6247	.	G	A	0.511628	0/0	0/1
trachelipus_main_000112_t1	6253	.	C	G	0.513889	0/1	0/1
trachelipus_main_000112_t1	6286	.	G	C	0.578947	0/0	0/1
trachelipus_main_000112_t1	6291	.	G	T	0.648649	0/0	0/1
trachelipus_main_000112_t1	6301	.	T	A	0.575758	0/1	0/1
trachelipus_main_000112_t1	6358	.	A	G	0.5	0/1	0/1
trachelipus_main_000112_t1	6406	.	G	C	0.414634	0/1	0/1
trachelipus_main_000112_t1	6424	.	C	T	0.45977	0/1	0/1
trachelipus_main_000112_t1	6458	.	A	T	0.507692	0/0	0/1
trachelipus_main_000112_t1	6517	.	A	G	0.507937	0/0	0/1
trachelipus_main_000112_t1	6648	.	T	A	0.457364	0/1	0/1
trachelipus_main_000112_t1	6654	.	G	A	0.472	0/1	0/1
trachelipus_main_000112_t1	6670	.	C	T	0.442857	0/1	0/1
trachelipus_main_000112_t1	6715	.	T	C	0.496644	0/1	0/1
trachelipus_main_000112_t1	6837	.	G	C	0.468966	0/1	0/1
trachelipus_main_000112_t1	6925	.	A	C	0.58	0/0	0/1
trachelipus_main_000112_t1	7361	.	G	A	0.666667	0/0	0/1
trachelipus_main_000112_t1	7362	.	C	T	0.34375	0/1	0/1
trachelipus_main_000115_t1	3054	.	A	T	0.5	0/1	0/1
trachelipus_main_000115_t1	3261	.	C	T	0.485294	0/1	0/1
trachelipus_main_000115_t1	3363	.	A	C	0.486842	0/1	0/1
trachelipus_main_000115_t1	3420	.	C	T	0.513514	0/1	0/1
trachelipus_main_000115_t1	3615	.	A	G	0.566038	0/1	0/1
trachelipus_main_000115_t1	3773	.	C	G	0.467532	0/1	0/1
trachelipus_main_000115_t1	3816	.	T	C	0.454545	0/1	0/1
trachelipus_main_000115_t1	3829	.	AGA	CGG	0.433333	0/1	0/1
trachelipus_main_000115_t1	3900	.	T	C	0.360656	0/1	0/1
trachelipus_main_000115_t1	3999	.	A	T	0.448276	0/1	0/1
trachelipus_main_000115_t1	4072	.	T	C	0.554054	0/1	0/1
trachelipus_main_000115_t1	5663	.	CAAAAAAAGCT	CAAAAGAAGCT	0.583333	0/1	0/1
trachelipus_main_000115_t1	5682	.	T	C	0.575221	0/1	0/1
trachelipus_main_000115_t1	6018	.	C	T	0.533898	0/1	0/1
trachelipus_main_000115_t1	6024	.	T	A	0.528139	0/1	0/1
trachelipus_main_000115_t1	6177	.	A	G	0.488889	0/1	0/1
trachelipus_main_000115_t1	6507	.	A	G	0.490625	0/1	0/1
trachelipus_main_000115_t1	6562	.	G	A	0.496021	0/1	0/1
trachelipus_main_000115_t1	6681	.	T	C	0.476471	0/1	0/1
trachelipus_main_000118_t1	3592	.	A	T	0.272727	0/1	0/0
trachelipus_main_000118_t1	3727	.	C	T	0.55	0/1	0/0
trachelipus_main_000118_t1	4546	.	G	T	0.434783	0/1	0/0
trachelipus_main_000118_t1	4642	.	A	T	0.329268	0/0	0/1
trachelipus_main_000118_t1	4693	.	C	T	0.441176	0/0	0/1
trachelipus_main_000118_t1	4742	.	G	T	0.522727	0/1	0/1
trachelipus_main_000118_t1	4765	.	T	C	0.54878	0/1	0/1
trachelipus_main_000118_t1	4786	.	G	A	0.482143	1/1	0/1
trachelipus_main_000118_t1	4969	.	A	T	0.434783	0/1	0/0
trachelipus_main_000118_t1	5072	.	G	A	0.472527	0/0	0/1
trachelipus_main_000118_t1	5113	.	A	G	0.421053	0/1	0/0
trachelipus_main_000118_t1	5137	.	C	T	0.436782	0/0	0/1
trachelipus_main_000118_t1	5265	.	A	C	0.4375	0/1	0/0
trachelipus_main_000118_t1	5278	.	G	A	0.482143	0/0	0/1
trachelipus_main_000118_t1	5317	.	GGCA	GGCG,TGCG	0.422819,0.567568	1/2	0/1
trachelipus_main_000118_t1	5333	.	C	A	0.594595	0/1	0/0
trachelipus_main_000118_t1	5351	.	C	T	0.298077	0/1	0/1
trachelipus_main_000118_t1	5353	.	A	G	0.655172	0/1	0/0
trachelipus_main_000118_t1	5371	.	T	C	0.56	0/1	0/0
trachelipus_main_000118_t1	5617	.	T	G	0.477778	0/1	0/1
trachelipus_main_000118_t1	5632	.	C	T	0.461538	1/1	0/1
trachelipus_main_000118_t1	5643	.	C	A	0.642857	0/1	0/0
trachelipus_main_000118_t1	5651	.	T	C	0.697674	0/1	0/0
trachelipus_main_000118_t1	5686	.	C	T	0.462025	1/1	0/1
trachelipus_main_000118_t1	5749	.	C	A	0.486667	0/0	0/1
trachelipus_main_000118_t1	5795	.	G	A	0.717391	0/1	0/0
trachelipus_main_000118_t1	5836	.	T	C	0.42	0/0	0/1
trachelipus_main_000118_t1	5893	.	C	T	0.61165	1/1	0/1
trachelipus_main_000118_t1	5921	.	A	G	0.59322	1/1	0/1
trachelipus_main_000118_t1	5998	.	G	A	0.631579	0/1	0/0
trachelipus_main_000118_t1	6157	.	C	T	0.45749	1/1	0/1
trachelipus_main_000118_t1	6166	.	G	A	0.474576	0/0	0/1
trachelipus_main_000118_t1	6292	.	A	T	0.514563	1/1	0/1
trachelipus_main_000118_t1	6343	.	C	A	0.52381	0/1	0/1
trachelipus_main_000118_t1	6356	.	A	G	0.35	0/0	0/1
trachelipus_main_000118_t1	6472	.	A	C	0.530973	0/1	0/0
trachelipus_main_000118_t1	6610	.	G	A	0.465278	0/1	0/0
trachelipus_main_000123_t1	6210	.	T	C	0.514286	0/1	0/0
trachelipus_main_000123_t1	6222	.	T	A	0.5625	0/1	0/0
trachelipus_main_000123_t1	6249	.	A	T	0.475	0/1	0/0
trachelipus_main_000123_t1	6390	.	C	T	0.4375	0/1	0/0
trachelipus_main_000123_t1	6405	.	T	G	0.423077	0/1	0/0
trachelipus_main_000123_t1	6414	.	G	C	0.5	0/1	0/0
trachelipus_main_000123_t1	6420	.	A	G	0.5	0/1	0/0
trachelipus_main_000123_t1	6437	.	GGACC	AGACT	0.636364	0/1	0/0
trachelipus_main_000123_t1	6546	.	T	C	0.590909	0/1	0/0
trachelipus_main_000123_t1	6559	.	G	A	0.583333	0/1	0/0
trachelipus_main_000123_t1	6573	.	G	T	0.52	0/1	0/0
trachelipus_main_000123_t1	6582	.	T	G	0.451613	0/1	0/0
trachelipus_main_000123_t1	6597	.	C	G	0.448276	0/1	0/0
trachelipus_main_000123_t1	6603	.	C	G	0.4	0/1	0/0
trachelipus_main_000123_t1	6609	.	G	A	0.423077	0/1	0/0
trachelipus_main_000123_t1	6651	.	T	C	0.48	0/1	0/0
trachelipus_main_000123_t1	6741	.	G	A	0.363636	0/1	0/0
trachelipus_main_000127_t1	5712	.	G	A	0.307692	0/0	0/1
trachelipus_main_000127_t1	5721	.	C	T	0.318182	0/0	0/1
trachelipus_main_000127_t1	5736	.	A	G	0.392857	0/0	0/1
trachelipus_main_000127_t1	5745	.	G	A	0.366667	0/0	0/1
trachelipus_main_000127_t1	5755	.	T	A	0.413793	0/0	0/1
trachelipus_main_000127_t1	5763	.	TACAA	TA	0.481481	0/0	0/1
trachelipus_main_000127_t1	5878	.	A	C	0.394737	0/0	0/1
trachelipus_main_000127_t1	6072	.	C	T	0.323529	0/0	0/1
trachelipus_main_000127_t1	6086	.	A	T	0.315789	0/0	0/1
trachelipus_main_000127_t1	6111	.	C	T	0.470588	0/0	0/1
trachelipus_main_000127_t1	6201	.	A	G	0	0/0	1/1
trachelipus_main_000127_t1	6250	.	A	C	0.510204	0/0	0/1
trachelipus_main_000127_t1	6346	.	T	A	0.47541	0/0	0/1
trachelipus_main_000127_t1	6347	.	T	C	0.508197	0/0	0/1
trachelipus_main_000127_t1	6357	.	A	T	0.535714	0/0	0/1
trachelipus_main_000127_t1	6435	.	G	A	0	0/0	1/1
trachelipus_main_000127_t1	6456	.	C	T	0.372549	0/0	0/1
trachelipus_main_000127_t1	6474	.	C	T	0.465116	0/0	0/1
trachelipus_main_000127_t1	6480	.	AGTT	CGTA	0	0/0	1/1
trachelipus_main_000127_t1	6504	.	T	G	0.552632	0/0	0/1
trachelipus_main_000127_t1	6516	.	G	A	0	0/0	1/1
trachelipus_main_000127_t1	6588	.	T	A	0.666667	0/0	0/1
trachelipus_main_000127_t1	6651	.	A	G	0.428571	0/0	0/1
trachelipus_main_000127_t1	6709	.	C	T	0	0/0	1/1
trachelipus_main_000127_t1	6758	.	GAAAAACT	GAAAACT	0.77551	0/0	0/1
trachelipus_main_000127_t1	6776	.	TAAAAACCT	TAAAAAACCT	0.215686	0/0	0/1
trachelipus_main_000127_t1	6787	.	T	A	0.277778	0/0	0/1
trachelipus_main_000127_t1	6793	.	C	G	0.272727	0/0	0/1
trachelipus_main_000127_t1	6818	.	ACTCTAA	ACTAC,ACTCTAC	0.614035,0.385965	0/0	1/2
trachelipus_main_000127_t1	6848	.	G	A	0.482143	0/0	0/1
trachelipus_main_000127_t1	6867	.	CTA	CATTA,TTA	0.65625,0.3125	0/0	1/2
trachelipus_main_000127_t1	6881	.	C	G	0.642857	0/0	0/1
trachelipus_main_000127_t1	6906	.	TCCGC	CCCGT,TCCGT	0.4,0.44	0/0	1/2
trachelipus_main_000127_t1	6935	.	T	C	0.4	0/0	0/1
trachelipus_main_000132_t1	4494	.	C	T	0.447761	0/1	0/1
trachelipus_main_000132_t1	4519	.	C	T	0.296296	0/0	0/1
trachelipus_main_000132_t1	4539	.	T	C	0.447368	0/1	0/0
trachelipus_main_000132_t1	4572	.	G	A	0.362069	0/1	0/1
trachelipus_main_000132_t1	4698	.	T	G	0.217391	0/1	0/0
trachelipus_main_000132_t1	4731	.	C	T	0.259259	0/1	0/0
trachelipus_main_000132_t1	4973	.	C	A	0.551724	1/1	0/1
trachelipus_main_000132_t1	5031	.	G	A	0.482759	0/0	0/1
trachelipus_main_000132_t1	5166	.	C	T	0.416667	1/1	0/1
trachelipus_main_000132_t1	5197	.	G	A	0.447368	1/1	0/1
trachelipus_main_000132_t1	5271	.	C	T	0.428571	0/0	0/1
trachelipus_main_000132_t1	5367	.	T	C	0.40404	0/1	0/1
trachelipus_main_000132_t1	5409	.	T	C	0.386364	0/1	0/0
trachelipus_main_000132_t1	5457	.	G	C	0.375	0/1	0/0
trachelipus_main_000132_t1	5516	.	A	T	0.533333	0/1	0/0
trachelipus_main_000132_t1	5523	.	C	T	0.392157	0/0	0/1
trachelipus_main_000135_t1	3331	.	C	T	0.550562	0/0	0/1
trachelipus_main_000135_t1	6643	.	C	G	0	0/0	1/1
trachelipus_main_000140_t1	5737	.	G	A	0.39759	0/1	0/1
trachelipus_main_000140_t1	5800	.	G	A	0.530864	0/1	0/1
trachelipus_main_000142_t1	7045	.	TGGGAT	TGGAT	0.5	0/1	1/1
trachelipus_main_000142_t1	7068	.	C	A	0.294118	0/0	0/1
trachelipus_main_000142_t1	7073	.	AAA	GAT	0.432099	0/1	0/1
trachelipus_main_000142_t1	7117	.	G	A	0.474576	0/0	0/1
trachelipus_main_000142_t1	7141	.	AA	TT	0.483516	0/1	1/1
trachelipus_main_000142_t1	7171	.	C	G	0.481283	0/1	0/1
trachelipus_main_000142_t1	7185	.	A	G	0.44	0/1	1/1
trachelipus_main_000142_t1	7243	.	TAT	CAT	0.475524	0/0	0/1
trachelipus_main_000142_t1	7252	.	CTTTTGA	CTTTGA	0.725	0/1	1/1
trachelipus_main_000142_t1	7276	.	GTTATTTATAC	GTTATAC,GATATAC	0.612903,0.453202	0/1	1/2
trachelipus_main_000142_t1	7300	.	C	T	0.596859	0/1	0/1
trachelipus_main_000142_t1	7315	.	T	C	0.60628	0/1	0/1
trachelipus_main_000143_t1	3070	.	G	A	0.352941	0/0	0/1
trachelipus_main_000143_t1	3214	.	C	G	0.433333	0/0	0/1
trachelipus_main_000143_t1	3243	.	G	A	0.388889	0/0	0/1
trachelipus_main_000143_t1	3250	.	A	T	0.382353	0/0	0/1
trachelipus_main_000143_t1	3262	.	A	C	0.432432	0/0	0/1
trachelipus_main_000143_t1	3272	.	T	C	0.435897	0/0	0/1
trachelipus_main_000143_t1	3397	.	T	A	0.59375	0/0	0/1
trachelipus_main_000143_t1	3490	.	AC	TT	0.347826	0/0	0/1
trachelipus_main_000143_t1	3514	.	GC	TT	0.3	0/0	0/1
trachelipus_main_000143_t1	3577	.	CA	TT	0.375	0/0	0/1
trachelipus_main_000143_t1	3583	.	T	C	0.347826	0/0	0/1
trachelipus_main_000143_t1	3606	.	A	G	0.404255	0/0	0/1
trachelipus_main_000143_t1	3739	.	G	A	0.592593	0/0	0/1
trachelipus_main_000143_t1	3757	.	G	A	0.55102	0/0	0/1
trachelipus_main_000143_t1	3830	.	C	T	0.407407	0/0	0/1
trachelipus_main_000143_t1	3838	.	ATATC	GTATT	0.461538	0/0	0/1
trachelipus_main_000143_t1	3868	.	T	C	0.57971	0/1	0/1
trachelipus_main_000143_t1	3952	.	A	G	0.378378	0/1	0/0
trachelipus_main_000143_t1	4012	.	C	T	0.464789	0/0	0/1
trachelipus_main_000143_t1	4072	.	G	A	0.388889	0/1	0/0
trachelipus_main_000143_t1	4189	.	G	A	0.421053	0/0	0/1
trachelipus_main_000143_t1	4273	.	C	T	0.508772	0/1	0/1
trachelipus_main_000143_t1	4285	.	C	T	0.467391	0/1	0/1
trachelipus_main_000143_t1	4309	.	A	T	0.472973	0/1	1/1
trachelipus_main_000143_t1	4388	.	G	A	0.435897	0/1	0/0
trachelipus_main_000143_t1	4426	.	G	C	0.589041	0/1	1/1
trachelipus_main_000143_t1	4489	.	C	A	0.595745	0/1	1/1
trachelipus_main_000143_t1	6232	.	C	T	0.520755	0/1	1/1
trachelipus_main_000143_t1	6241	.	AAGA	GAGG	0.475362	0/1	0/1
trachelipus_main_000143_t1	6259	.	A	G	0.541401	0/0	0/1
trachelipus_main_000143_t1	6275	.	G	A	0.452113	0/1	0/1
trachelipus_main_000143_t1	6299	.	T	C	0.535714	0/0	0/1
trachelipus_main_000143_t1	6644	.	GAAAAAAGAGGAAT	GAAAAAAAGAGGAAT	0.432432	0/1	1/1
trachelipus_main_000143_t1	6664	.	GTGC	CTGT	0.583333	0/1	1/1
trachelipus_main_000143_t1	6730	.	CAAAAAAAAAAACACGG	CAAAAAAAACACGA,AAAAAAAAAAAACACGG	0.166667,0.118644	0/1	0/2
trachelipus_main_000153_t1	3679	.	C	T	0.210526	0/0	0/1
trachelipus_main_000153_t1	3699	.	G	A	0.210526	0/0	0/1
trachelipus_main_000153_t1	3824	.	A	T	0.395349	0/0	0/1
trachelipus_main_000153_t1	3844	.	A	C	0.413793	0/0	0/1
trachelipus_main_000153_t1	3883	.	G	A	0.346667	0/0	0/1
trachelipus_main_000153_t1	3897	.	A	T	0.376623	0/0	0/1
trachelipus_main_000153_t1	3938	.	A	G	0.369231	0/0	0/1
trachelipus_main_000153_t1	3971	.	TAGC	GAGT	0.380952	0/0	0/1
trachelipus_main_000153_t1	3999	.	TAAAAAAGT	TAAAAAAAAGT	0.242424	0/0	0/1
trachelipus_main_000153_t1	4008	.	G	T	0.323529	0/0	0/1
trachelipus_main_000153_t1	4906	.	G	A	0.388889	0/1	0/1
trachelipus_main_000153_t1	4911	.	A	G	0.438596	0/1	0/1
trachelipus_main_000153_t1	4921	.	AA	CA	0.4	0/1	1/1
trachelipus_main_000153_t1	4929	.	AC	TC	0.375	0/0	0/1
trachelipus_main_000153_t1	4943	.	AGGGGGGGGGGGGACCT	AGGGGGGGGGGGGCCT,AAGGGGGGGGGGACCT	0.388889,0.357143	0/1	1/2
trachelipus_main_000169_t1	5228	.	A	G	0.338983	0/1	0/1
trachelipus_main_000171_t1	6650	.	A	C	0.338462	0/0	0/1
trachelipus_main_000171_t1	6667	.	GACATACCGT	AACAT	0.3	0/0	0/1
trachelipus_main_000171_t1	6681	.	G	A	0.301587	0/0	0/1
trachelipus_main_000171_t1	6686	.	G	T	0.351064	0/1	0/1
trachelipus_main_000171_t1	6693	.	GTAT	ATAA	0.393939	0/1	0/0
trachelipus_main_000171_t1	6737	.	G	A	0.303797	0/0	0/1
trachelipus_main_000171_t1	6740	.	T	C	0.444444	0/1	0/0
trachelipus_main_000171_t1	6756	.	T	C	0.308511	0/0	0/1
trachelipus_main_000171_t1	6780	.	ACAAGCGTC	AC	0.333333	0/1	0/0
trachelipus_main_000171_t1	6794	.	A	G	0.357798	0/1	0/1
trachelipus_main_000178_t1	5039	.	T	C	0.208333	0/1	1/1
trachelipus_main_000178_t1	5075	.	G	T	0.404494	0/1	1/1
trachelipus_main_000178_t1	5111	.	G	A	0.422222	0/1	0/1
trachelipus_main_000178_t1	5120	.	G	A	0.583851	0/0	0/1
trachelipus_main_000178_t1	5130	.	A	G	0.557823	0/0	0/1
trachelipus_main_000178_t1	5891	.	CAG	CAGAGGTGATGGAAG	0.196388	0/1	0/1
trachelipus_main_000178_t1	5919	.	A	C	0.37931	0/1	1/1
trachelipus_main_000178_t1	5942	.	GGGC	TGGA	0.397626	0/1	0/1
trachelipus_main_000178_t1	5957	.	T	C	0.570755	0/0	0/1
trachelipus_main_000178_t1	5970	.	A	G	0.142105	0/0	0/1
trachelipus_main_000178_t1	6125	.	T	C	0.433824	0/1	0/1
trachelipus_main_000178_t1	6138	.	C	T	0.333333	0/1	0/0
trachelipus_main_000182_t1	4568	.	C	T	0.54717	0/1	0/1
trachelipus_main_000182_t1	4707	.	CTG	TTA	0.425	1/1	0/1
trachelipus_main_000182_t1	4781	.	C	T	0.438596	0/1	0/1
trachelipus_main_000182_t1	4787	.	A	G	0.419355	0/1	0/1
trachelipus_main_000182_t1	5066	.	CC	TA	0.548387	0/1	0/0
trachelipus_main_000182_t1	5129	.	A	G	0.390244	0/1	0/0
trachelipus_main_000182_t1	5477	.	A	G	0.3125	0/0	0/1
trachelipus_main_000182_t1	5579	.	C	A	0.34375	0/1	0/0
trachelipus_main_000182_t1	5621	.	GAGG	AAGA	0.3125	0/1	0/0
trachelipus_main_000182_t1	5661	.	AGAAG	CGAAA	0.444444	0/1	0/0
trachelipus_main_000182_t1	5741	.	G	A	0.837838	0/1	0/0
trachelipus_main_000182_t1	5819	.	A	C	0.634146	0/1	0/0
trachelipus_main_000182_t1	5835	.	A	T	0.605263	0/1	0/0
trachelipus_main_000182_t1	5881	.	TTTCTTCTTCTTCA	TATCTTCTTCTTCTTCA	0.636364	0/1	0/0
trachelipus_main_000182_t1	5896	.	A	G	0.657895	0/1	0/0
trachelipus_main_000182_t1	5904	.	A	G	0.638889	0/1	0/0
trachelipus_main_000182_t1	5985	.	CAAAAAACT	CAAAAAAACT	0.275862	0/1	0/0
trachelipus_main_000184_t1	6586	.	A	T	0.40625	0/0	0/1
trachelipus_main_000194_t1	5114	.	T	C	0.50813	0/0	0/1
trachelipus_main_000194_t1	5147	.	T	C	0.434921	1/1	0/1
trachelipus_main_000194_t1	5276	.	ATCCTCTTCCTCGT	AT	0.371795	0/0	0/1
trachelipus_main_000194_t1	5327	.	C	T	0.446875	0/0	0/1
trachelipus_main_000194_t1	5342	.	GAGCAGCAGCAGCAGCC	GAGCAGCAGCAGCC	0.418251	0/0	0/1
trachelipus_main_000194_t1	5384	.	T	C	0.473389	0/0	0/1
trachelipus_main_000194_t1	5426	.	G	A	0.439189	1/1	0/1
trachelipus_main_000194_t1	5435	.	C	G	0.40625	1/1	0/1
trachelipus_main_000197_t1	4048	.	GTT	ATC	0.478261	0/1	0/0
trachelipus_main_000197_t1	4090	.	C	A	0.538462	0/1	0/0
trachelipus_main_000197_t1	4116	.	CCC	CCT	0.533333	0/1	0/0
trachelipus_main_000197_t1	4169	.	T	C	0.5	0/1	0/0
trachelipus_main_000197_t1	4895	.	T	C	0.5	0/1	0/0
trachelipus_main_000197_t1	4951	.	C	A	0.4	0/1	0/0
trachelipus_main_000197_t1	5136	.	A	G	0.35	0/1	0/0
trachelipus_main_000197_t1	5222	.	G	A	0.32	0/1	0/0
trachelipus_main_000197_t1	5278	.	T	C	0.344828	0/1	0/0
trachelipus_main_000197_t1	5288	.	G	T	0.357143	0/1	0/0
trachelipus_main_000197_t1	5678	.	G	A	0.323529	0/1	0/0
trachelipus_main_000197_t1	5702	.	A	G	0.302326	0/1	0/0
trachelipus_main_000197_t1	5828	.	T	A	0.361111	0/1	0/0
trachelipus_main_000204_t1	3168	.	TATGGGGCCAGGTGGACCAA	TA	0.586957	0/1	0/1
trachelipus_main_000204_t1	3819	.	C	T	0.423077	0/1	1/1
trachelipus_main_000204_t1	3945	.	A	G	0.36	0/1	1/1
trachelipus_main_000204_t1	4065	.	A	T	0.391304	0/0	0/1
trachelipus_main_000204_t1	4167	.	A	G	0.354839	0/1	1/1
trachelipus_main_000204_t1	4893	.	T	C	0.539326	0/1	0/1
trachelipus_main_000204_t1	5025	.	CACC	AACG	0.622449	0/1	0/1
trachelipus_main_000204_t1	5212	.	A	G	0.238095	0/0	0/1
trachelipus_main_000204_t1	5642	.	A	G	0.655172	0/1	1/1
trachelipus_main_000204_t1	5754	.	G	T	0.547619	0/1	0/1
trachelipus_main_000204_t1	5895	.	G	A	0.364865	0/0	0/1
trachelipus_main_000204_t1	6132	.	C	T	0.243243	0/1	0/0
trachelipus_main_000226_t1	2782	.	C	T	0.45	0/1	0/0
trachelipus_main_000226_t1	2801	.	A	C	0.541667	1/1	0/1
trachelipus_main_000230_t1	2224	.	ACGC	GCGT,GCGC	0.290323,0.45	0/2	0/1
trachelipus_main_000230_t1	3111	.	G	A	0.551724	0/1	0/0
trachelipus_main_000230_t1	3628	.	C	T	0.3125	0/0	0/1
trachelipus_main_000234_t1	5115	.	C	A	0.408602	0/0	0/1
trachelipus_main_000234_t1	5235	.	T	A	0.491228	0/1	0/1
trachelipus_main_000235_t1	1503	.	TAAAA	CAAAG,CAAAA	0.272727,0.727273	0/0	1/2
trachelipus_main_000235_t1	2411	.	A	T	0.575758	0/0	0/1
trachelipus_main_000235_t1	2416	.	G	C	0.59375	0/0	0/1
trachelipus_main_000235_t1	2733	.	G	A	0.607143	0/0	0/1
trachelipus_main_000235_t1	2756	.	G	C	0.633333	0/0	0/1
trachelipus_main_000235_t1	2784	.	T	C	0.5	0/0	0/1
trachelipus_main_000235_t1	2791	.	T	C	0	0/0	1/1
trachelipus_main_000235_t1	3204	.	T	A	0	0/0	1/1
trachelipus_main_000235_t1	3231	.	T	C	0.504854	0/0	0/1
trachelipus_main_000235_t1	3672	.	A	T	0	0/0	1/1
trachelipus_main_000235_t1	3756	.	T	C	0.566667	0/0	0/1
trachelipus_main_000235_t1	3993	.	T	G	0.548673	0/0	0/1
trachelipus_main_000235_t1	4038	.	T	A	0.539823	0/0	0/1
trachelipus_main_000235_t1	4296	.	C	T	0	0/0	1/1
trachelipus_main_000235_t1	4368	.	A	G	0	0/0	1/1
trachelipus_main_000235_t1	4468	.	G	C	0.411111	0/0	0/1
trachelipus_main_000235_t1	4599	.	A	C	0	0/0	1/1
trachelipus_main_000235_t1	4638	.	GTT	ATA	0.466063	0/0	0/1
trachelipus_main_000235_t1	4665	.	A	G	0.495868	0/0	0/1
trachelipus_main_000235_t1	4674	.	T	G	0.481328	0/0	0/1
trachelipus_main_000235_t1	4700	.	TGGAA	TGGAAGAAGAACAGGAA	0.861702	0/0	0/1
trachelipus_main_000235_t1	4758	.	T	A	0.496032	0/0	0/1
trachelipus_main_000235_t1	4767	.	G	A	0.511364	0/0	0/1
trachelipus_main_000235_t1	4866	.	A	G	0.563877	0/0	0/1
trachelipus_main_000235_t1	4869	.	G	A	0.433628	0/0	0/1
trachelipus_main_000235_t1	4986	.	C	T	0.459239	0/0	0/1
trachelipus_main_000235_t1	5109	.	C	T	0.481884	0/0	0/1
trachelipus_main_000235_t1	5163	.	T	C	0.519531	0/0	0/1
trachelipus_main_000235_t1	5193	.	A	G	0.546816	0/0	0/1
trachelipus_main_000235_t1	5223	.	T	C	0	0/0	1/1
trachelipus_main_000235_t1	5298	.	C	T	0.559441	0/0	0/1
trachelipus_main_000235_t1	5460	.	G	A	0	0/0	1/1
trachelipus_main_000235_t1	5571	.	T	C	0	0/0	1/1
trachelipus_main_000248_t1	2211	.	T	A	0.7	0/0	0/1
trachelipus_main_000248_t1	2853	.	G	A	0.571429	0/0	0/1
trachelipus_main_000248_t1	2883	.	CG	TA	0.47619	0/0	0/1
trachelipus_main_000248_t1	2940	.	T	A	0.375	0/0	0/1
trachelipus_main_000248_t1	2951	.	G	T	0.45	0/0	0/1
trachelipus_main_000248_t1	3005	.	A	C	0.5	0/0	0/1
trachelipus_main_000248_t1	3186	.	G	A	0.387097	0/0	0/1
trachelipus_main_000248_t1	3273	.	TCCACCACCACCACAG	TCCACCACCACCACCACAG	0.515152	0/0	0/1
trachelipus_main_000248_t1	3302	.	C	T	0.526316	0/0	0/1
trachelipus_main_000248_t1	3312	.	C	T	0	0/0	1/1
trachelipus_main_000248_t1	3318	.	T	C	0	0/0	1/1
trachelipus_main_000248_t1	3414	.	T	G	0	0/0	1/1
trachelipus_main_000248_t1	3441	.	C	A	0	0/0	1/1
trachelipus_main_000248_t1	3475	.	C	T	0.295455	0/0	0/1
trachelipus_main_000248_t1	3513	.	AGATGATGATGATG	AGATGATGATGATGATG	0.52	0/0	0/1
trachelipus_main_000248_t1	3528	.	G	T	0.481481	0/0	0/1
trachelipus_main_000248_t1	3633	.	AC	GT	0.431818	0/0	0/1
trachelipus_main_000248_t1	3735	.	C	A	0.395833	0/0	0/1
trachelipus_main_000248_t1	3738	.	T	C	0.604167	0/0	0/1
trachelipus_main_000248_t1	3767	.	T	G	0.740741	0/0	0/1
trachelipus_main_000248_t1	3780	.	A	G	0.703704	0/0	0/1
trachelipus_main_000248_t1	3822	.	T	C	0	0/0	1/1
trachelipus_main_000248_t1	3854	.	TC	CT,CC	0.441176,0.558824	0/0	1/2
trachelipus_main_000248_t1	3948	.	C	T	0.425926	0/0	0/1
trachelipus_main_000248_t1	3990	.	C	T	0.471429	0/0	0/1
trachelipus_main_000248_t1	4275	.	G	A	0	0/0	1/1
trachelipus_main_000248_t1	4284	.	G	A	0.571429	0/0	0/1
trachelipus_main_000248_t1	4308	.	G	A	0.428571	0/0	0/1
trachelipus_main_000248_t1	4359	.	A	G	0	0/0	1/1
trachelipus_main_000248_t1	4380	.	A	C	0.478261	0/0	0/1
trachelipus_main_000248_t1	4395	.	G	A	0	0/0	1/1
trachelipus_main_000248_t1	4485	.	A	G	0.454545	0/0	0/1
trachelipus_main_000248_t1	4497	.	CCCTC	ACCTT	0.44186	0/0	0/1
trachelipus_main_000248_t1	4515	.	C	T	0.576923	0/0	0/1
trachelipus_main_000248_t1	4554	.	A	G	0	0/0	1/1
trachelipus_main_000248_t1	4683	.	T	C	0	0/0	1/1
trachelipus_main_000248_t1	4692	.	C	T	0.454545	0/0	0/1
trachelipus_main_000248_t1	4743	.	G	C	0.435294	0/0	0/1
trachelipus_main_000248_t1	4797	.	T	C	0.5	0/0	0/1
trachelipus_main_000248_t1	4818	.	C	T	0.54878	0/0	0/1
trachelipus_main_000248_t1	4840	.	C	A	0	0/0	1/1
trachelipus_main_000248_t1	4863	.	CCTT	TCTC	0.478873	0/0	0/1
trachelipus_main_000248_t1	4935	.	T	C	0	0/0	1/1
trachelipus_main_000248_t1	4941	.	A	G	0	0/0	1/1
trachelipus_main_000248_t1	4956	.	T	C	0.512195	0/0	0/1
trachelipus_main_000248_t1	5028	.	G	T	0.60274	0/0	0/1
trachelipus_main_000248_t1	5067	.	G	A	0.646341	0/0	0/1
trachelipus_main_000248_t1	5079	.	A	C	0.378049	0/0	0/1
trachelipus_main_000248_t1	5124	.	T	C	0.534091	0/0	0/1
trachelipus_main_000248_t1	5142	.	C	T	0.494624	0/0	0/1
trachelipus_main_000248_t1	5160	.	G	A	0.461538	0/0	0/1
trachelipus_main_000248_t1	5220	.	C	G	0.537736	0/0	0/1
trachelipus_main_000248_t1	5248	.	T	C	0	0/0	1/1
trachelipus_main_000248_t1	5262	.	C	T	0.508929	0/0	0/1
trachelipus_main_000248_t1	5292	.	GCTA	ACTG	0	0/0	1/1
trachelipus_main_000248_t1	5304	.	C	T	0.407407	0/0	0/1
trachelipus_main_000248_t1	5337	.	AAGG	CAGA	0	0/0	1/1
trachelipus_main_000248_t1	5379	.	C	T	0	0/0	1/1
trachelipus_main_000248_t1	5391	.	T	C	0	0/0	1/1
trachelipus_main_000248_t1	5415	.	A	G	0.632075	0/0	0/1
trachelipus_main_000248_t1	5493	.	T	G	0.504854	0/0	0/1
trachelipus_main_000248_t1	5607	.	T	C	0.606742	0/0	0/1
trachelipus_main_000248_t1	5655	.	C	T	0.619048	0/0	0/1
trachelipus_main_000248_t1	5658	.	A	C	0.373832	0/0	0/1
trachelipus_main_000248_t1	5750	.	C	T	0.466667	0/0	0/1
trachelipus_main_000254_t1	272	.	T	C	0.5	1/1	0/1
trachelipus_main_000254_t1	1265	.	C	T	0.461538	0/1	0/1
trachelipus_main_000254_t1	1289	.	G	A	0.541667	0/1	0/0
trachelipus_main_000254_t1	1345	.	A	T	0.511628	0/1	0/1
trachelipus_main_000254_t1	1399	.	T	C	0.54902	1/1	0/1
trachelipus_main_000254_t1	1457	.	G	A	0.805556	0/1	0/0
trachelipus_main_000254_t1	1544	.	G	T	0.386364	0/0	0/1
trachelipus_main_000259_t1	1703	.	T	C	0.47619	1/1	0/1
trachelipus_main_000259_t1	1994	.	GGGT	AGGC	0.323529	1/1	0/1
trachelipus_main_000259_t1	2144	.	C	A	0.545455	0/0	0/1
trachelipus_main_000259_t1	2150	.	T	C	0.445783	0/1	0/0
trachelipus_main_000259_t1	2168	.	G	A	0.448276	0/1	0/0
trachelipus_main_000259_t1	2219	.	A	T	0.423077	1/1	0/1
trachelipus_main_000259_t1	2234	.	A	G	0.512195	0/1	0/0
trachelipus_main_000259_t1	2415	.	T	C	0.5	0/1	0/0
trachelipus_main_000259_t1	2537	.	G	A	0.305556	0/1	0/1
trachelipus_main_000259_t1	2642	.	A	T	0.366667	0/0	0/1
trachelipus_main_000259_t1	2726	.	A	T	0.390244	0/1	0/1
trachelipus_main_000259_t1	2814	.	A	G	0.460526	0/1	0/0
trachelipus_main_000259_t1	2853	.	C	T	0.521127	0/1	0/0
trachelipus_main_000259_t1	2951	.	A	G	0.57971	0/1	0/0
trachelipus_main_000259_t1	3002	.	A	G	0.375	0/0	0/1
trachelipus_main_000259_t1	3054	.	C	G	0.392857	1/1	0/1
trachelipus_main_000259_t1	3116	.	T	C	0.413043	0/1	0/1
trachelipus_main_000259_t1	3251	.	T	G	0.529412	1/1	0/1
trachelipus_main_000259_t1	3299	.	A	C	0.439306	0/1	0/1
trachelipus_main_000259_t1	3337	.	G	A	0.420792	0/1	0/1
trachelipus_main_000259_t1	3461	.	A	G	0.36129	0/1	0/1
trachelipus_main_000259_t1	3479	.	T	A	0.415094	0/1	0/1
trachelipus_main_000259_t1	3659	.	A	T	0.469388	1/1	0/1
trachelipus_main_000259_t1	3674	.	T	C	0.552	0/1	0/0
trachelipus_main_000259_t1	3704	.	C	T	0.575	0/1	0/0
trachelipus_main_000259_t1	3749	.	C	A	0.530769	0/1	0/0
trachelipus_main_000259_t1	3833	.	C	T	0.509259	0/1	0/1
trachelipus_main_000259_t1	3872	.	G	A	0.487654	0/1	0/0
trachelipus_main_000259_t1	3896	.	C	T	0.48503	0/1	0/0
trachelipus_main_000259_t1	3932	.	A	C	0.540541	0/0	0/1
trachelipus_main_000259_t1	3968	.	G	T	0.402778	0/1	0/0
trachelipus_main_000259_t1	4151	.	C	T	0.444444	1/1	0/1
trachelipus_main_000259_t1	4208	.	T	A	0.48	0/1	0/0
trachelipus_main_000259_t1	4286	.	T	A	0.446154	1/1	0/1
trachelipus_main_000259_t1	4319	.	T	A	0.433333	0/1	0/1
trachelipus_main_000259_t1	4403	.	A	G	0.408451	1/1	0/1
trachelipus_main_000259_t1	4424	.	A	G	0.537313	0/1	0/1
trachelipus_main_000259_t1	4457	.	A	G	0.411765	0/1	0/0
trachelipus_main_000259_t1	4511	.	T	A	0.5	0/1	0/1
trachelipus_main_000259_t1	4532	.	T	C	0.428571	1/1	0/1
trachelipus_main_000259_t1	4622	.	A	C	0.375	1/1	0/1
trachelipus_main_000259_t1	4682	.	T	C	0.625641	0/1	0/0
trachelipus_main_000259_t1	4745	.	C	T	0.395161	0/1	0/1
trachelipus_main_000259_t1	4787	.	T	A	0.524064	0/1	0/0
trachelipus_main_000259_t1	4814	.	T	C	0.538095	0/1	0/0
trachelipus_main_000259_t1	4850	.	C	A	0.521739	0/1	0/0
trachelipus_main_000259_t1	4862	.	T	C	0.568528	0/1	0/0
trachelipus_main_000259_t1	4961	.	C	T	0.465455	0/1	0/1
trachelipus_main_000259_t1	4983	.	A	C	0.525253	0/1	0/0
trachelipus_main_000259_t1	4995	.	A	G	0.55102	0/1	0/0
trachelipus_main_000259_t1	5150	.	A	G	0.385965	0/1	0/1
trachelipus_main_000259_t1	5171	.	G	A	0.589958	0/1	0/0
trachelipus_main_000259_t1	5180	.	C	T	0.581967	0/1	0/0
trachelipus_main_000259_t1	5252	.	C	G	0.44697	0/1	0/1
trachelipus_main_000259_t1	5267	.	C	G	0.383178	0/0	0/1
trachelipus_main_000259_t1	5324	.	ATGT	TTGC,ATGC	0.475771,0.464286	0/1	0/2
trachelipus_main_000259_t1	5507	.	A	G	0.446809	1/1	0/1
trachelipus_main_000265_t1	5836	.	T	A	0	0/0	1/1
trachelipus_main_000265_t1	5861	.	C	T	0	0/0	1/1
trachelipus_main_000272_t1	5665	.	G	A	0.47619	0/1	0/0
trachelipus_main_000280_t1	5015	.	T	C	0.5	0/1	0/0
trachelipus_main_000280_t1	5092	.	C	T	0.333333	0/1	0/0
trachelipus_main_000280_t1	5120	.	C	T	0.3	0/1	0/0
trachelipus_main_000280_t1	5156	.	A	G	0.583333	0/1	0/0
trachelipus_main_000280_t1	5288	.	C	T	0.64	0/1	0/0
trachelipus_main_000296_t1	5949	.	G	T	0	1/1	0/0
trachelipus_main_000296_t1	5968	.	G	A	0	1/1	0/0
trachelipus_main_000296_t1	6001	.	T	C	0.383701	0/1	0/1
trachelipus_main_000296_t1	6009	.	T	A	0	1/1	0/0
trachelipus_main_000296_t1	6025	.	A	T	0	1/1	0/0
trachelipus_main_000296_t1	6035	.	CATAAAAAAAACTT	TATGAAAAAAAACTT	0	1/1	0/0
trachelipus_main_000296_t1	6080	.	G	T	0	1/1	0/0
trachelipus_main_000296_t1	6108	.	C	T	0	1/1	0/0
trachelipus_main_000299_t1	3955	.	T	A	0.25	0/1	0/0
trachelipus_main_000299_t1	4243	.	G	A	0.494253	1/1	0/1
trachelipus_main_000299_t1	4548	.	A	G	0.216981	0/0	0/1
trachelipus_main_000299_t1	4551	.	C	T	0.56	0/1	0/0
trachelipus_main_000299_t1	4585	.	T	C	0.442857	0/1	0/0
trachelipus_main_000299_t1	5044	.	C	T	0.431034	0/1	0/0
trachelipus_main_000299_t1	5070	.	A	T	0.408451	0/1	0/0
trachelipus_main_000299_t1	5091	.	A	G	0.4	0/1	0/0
trachelipus_main_000299_t1	5098	.	G	T	0.419753	0/1	0/0
trachelipus_main_000299_t1	5110	.	A	G	0.413793	0/1	0/0
trachelipus_main_000299_t1	5145	.	A	G	0.451923	0/1	0/0
trachelipus_main_000299_t1	5167	.	T	C	0.417476	0/1	0/0
trachelipus_main_000299_t1	5207	.	A	G	0.475248	0/1	0/0
trachelipus_main_000299_t1	5221	.	A	G	0.410959	0/1	0/0
trachelipus_main_000299_t1	5233	.	C	T	0.424242	0/1	0/0
trachelipus_main_000299_t1	5253	.	GATA	AATC	0.431818	0/1	0/0
trachelipus_main_000299_t1	5273	.	T	A	0.44898	0/1	0/0
trachelipus_main_000299_t1	5282	.	A	C	0.418605	0/1	0/0
trachelipus_main_000299_t1	5290	.	G	T	0.388889	0/1	0/0
trachelipus_main_000299_t1	5303	.	AAT	ATTAT	0.346154	0/1	0/0
trachelipus_main_000303_t1	673	.	A	G	0.708333	0/1	0/0
trachelipus_main_000303_t1	675	.	C	T	0.318182	0/1	0/0
trachelipus_main_000303_t1	1279	.	A	G	0.571429	0/1	0/0
trachelipus_main_000308_t1	1824	.	A	G	0.333333	0/1	0/1
trachelipus_main_000308_t1	2404	.	C	T	0.521739	0/1	0/1
trachelipus_main_000308_t1	2637	.	G	A	0.275862	0/0	0/1
trachelipus_main_000308_t1	2667	.	G	A	0.48	0/1	0/0
trachelipus_main_000308_t1	2676	.	C	T	0.310345	0/0	0/1
trachelipus_main_000308_t1	2709	.	C	T	0.214286	0/0	0/1
trachelipus_main_000308_t1	3045	.	G	T	0.235294	0/0	0/1
trachelipus_main_000308_t1	3165	.	T	C	0.285714	0/0	0/1
trachelipus_main_000308_t1	3246	.	G	A	0.204082	0/0	0/1
trachelipus_main_000308_t1	3267	.	T	C	0.648649	0/1	0/1
trachelipus_main_000308_t1	3312	.	T	A	0.583333	0/1	0/0
trachelipus_main_000308_t1	3321	.	T	C	0.571429	0/1	0/0
trachelipus_main_000308_t1	3348	.	A	T	0.413333	0/1	0/1
trachelipus_main_000308_t1	3381	.	T	A	0.353846	0/1	0/1
trachelipus_main_000308_t1	3417	.	T	C	0.584416	0/1	0/1
trachelipus_main_000308_t1	3423	.	A	G	0.56	0/1	0/1
trachelipus_main_000308_t1	3441	.	C	A	0.539683	0/1	0/1
trachelipus_main_000308_t1	3450	.	G	A	0.54386	0/1	0/1
trachelipus_main_000308_t1	3531	.	T	C	0.507937	0/1	0/1
trachelipus_main_000308_t1	3601	.	A	G	0.411765	0/0	0/1
trachelipus_main_000308_t1	3693	.	G	A	0.217391	0/0	0/1
trachelipus_main_000308_t1	3720	.	G	T	0.245902	0/0	0/1
trachelipus_main_000308_t1	3738	.	C	T	0.329897	0/1	0/1
trachelipus_main_000308_t1	3792	.	C	T	0.553191	0/1	0/1
trachelipus_main_000308_t1	3798	.	A	G	0.269231	0/0	0/1
trachelipus_main_000308_t1	3844	.	A	C	0.44086	0/1	0/1
trachelipus_main_000308_t1	3865	.	C	T	0.365385	0/0	0/1
trachelipus_main_000308_t1	3870	.	A	T	0.432099	0/1	0/1
trachelipus_main_000308_t1	3906	.	TTCG	CTCA	0.384615	0/1	1/1
trachelipus_main_000308_t1	3951	.	T	C	0.5	0/1	0/1
trachelipus_main_000308_t1	4038	.	T	C	0.586207	0/1	1/1
trachelipus_main_000308_t1	4056	.	G	A	0.34375	0/0	0/1
trachelipus_main_000308_t1	4110	.	GTCG	ATCA,TTCG	0.270833,0.391304	0/2	0/1
trachelipus_main_000308_t1	4122	.	A	G	0.354167	0/1	0/1
trachelipus_main_000308_t1	4272	.	G	A	0.328571	0/0	0/1
trachelipus_main_000308_t1	4302	.	G	A	0.376812	0/1	0/0
trachelipus_main_000308_t1	4362	.	A	G	0.343434	0/1	0/1
trachelipus_main_000308_t1	4416	.	A	T	0.222222	0/0	0/1
trachelipus_main_000308_t1	4431	.	A	C	0.205128	0/0	0/1
trachelipus_main_000308_t1	4441	.	G	C	0.225	0/0	0/1
trachelipus_main_000308_t1	4458	.	C	T	0.255319	0/0	0/1
trachelipus_main_000308_t1	4473	.	T	G	0.23913	0/0	0/1
trachelipus_main_000308_t1	4524	.	T	A	0.274725	0/1	0/1
trachelipus_main_000308_t1	4540	.	C	T	0.313725	0/1	0/0
trachelipus_main_000308_t1	4575	.	C	A	0.383333	0/1	0/0
trachelipus_main_000308_t1	4581	.	T	A	0.247191	0/0	0/1
trachelipus_main_000308_t1	4599	.	G	A	0.28934	0/1	0/1
trachelipus_main_000308_t1	4710	.	T	C	0.406977	0/1	0/0
trachelipus_main_000308_t1	4725	.	CA	TG	0.438095	0/1	0/0
trachelipus_main_000308_t1	4758	.	T	C	0.306748	0/0	0/1
trachelipus_main_000308_t1	4773	.	A	G	0.29697	0/0	0/1
trachelipus_main_000308_t1	4866	.	T	C	0.473118	0/1	0/0
trachelipus_main_000308_t1	5160	.	C	T	0.599119	0/1	0/1
trachelipus_main_000308_t1	5175	.	T	C	0.305785	0/0	0/1
trachelipus_main_000308_t1	5241	.	GAGA	TAGG,GAGG	0.578947,0.37931	0/1	1/2
trachelipus_main_000311_t1	1209	.	T	A	0.52	0/1	0/1
trachelipus_main_000311_t1	1467	.	G	A	0.410714	0/1	0/1
trachelipus_main_000311_t1	1533	.	C	T	0.5	0/1	0/1
trachelipus_main_000311_t1	1976	.	C	G	0.402439	0/1	0/1
trachelipus_main_000311_t1	2027	.	A	C	0.5	0/1	0/1
trachelipus_main_000311_t1	2043	.	C	T	0.493333	0/1	0/1
trachelipus_main_000311_t1	2064	.	A	G	0.511111	0/1	0/1
trachelipus_main_000311_t1	2082	.	G	T	0.494382	0/1	0/1
trachelipus_main_000311_t1	2088	.	C	A	0.494118	0/1	0/1
trachelipus_main_000311_t1	2197	.	C	T	0.580645	0/1	0/1
trachelipus_main_000311_t1	2379	.	G	A	0.55914	0/1	0/1
trachelipus_main_000311_t1	2472	.	G	A	0.5	0/1	0/1
trachelipus_main_000311_t1	2556	.	C	T	0.466019	0/1	0/1
trachelipus_main_000311_t1	2604	.	G	A	0.46875	0/1	0/1
trachelipus_main_000311_t1	2637	.	A	G	0.435484	0/1	0/1
trachelipus_main_000311_t1	2961	.	C	T	0.523077	0/1	0/1
trachelipus_main_000311_t1	2998	.	G	A	0.52381	0/1	0/1
trachelipus_main_000311_t1	3100	.	A	G	0.540741	0/1	0/1
trachelipus_main_000311_t1	3120	.	C	T	0.52459	0/1	0/1
trachelipus_main_000311_t1	3282	.	AAAA	GAAG	0.471429	0/1	0/1
trachelipus_main_000311_t1	3309	.	C	T	0.426829	0/1	0/1
trachelipus_main_000311_t1	3558	.	A	G	0.490566	0/1	0/1
trachelipus_main_000311_t1	3615	.	T	C	0.482014	0/1	0/1
trachelipus_main_000311_t1	3636	.	G	A	0.514085	0/1	0/1
trachelipus_main_000311_t1	3645	.	T	C	0.491803	0/1	0/1
trachelipus_main_000311_t1	4362	.	C	T	0.283333	0/1	0/1
trachelipus_main_000311_t1	4368	.	C	A	0.333333	0/1	0/1
trachelipus_main_000311_t1	4422	.	T	C	0.387234	0/1	0/1
trachelipus_main_000311_t1	4437	.	T	C	0.4125	0/1	0/1
trachelipus_main_000311_t1	4452	.	G	A	0.4573	0/1	0/1
trachelipus_main_000311_t1	4461	.	A	G	0.474531	0/1	0/1
trachelipus_main_000311_t1	4509	.	G	A	0.450151	0/1	0/1
trachelipus_main_000311_t1	5160	.	G	A	0.272727	0/1	0/1
trachelipus_main_000311_t1	5178	.	C	T	0.42093	0/1	0/1
trachelipus_main_000311_t1	5211	.	TGAAGAAGAGT	TGAAGAGT	0.407643	0/1	0/1
trachelipus_main_000311_t1	5230	.	TAAACAT	TAACAT	0.449541	0/1	0/1
trachelipus_main_000320_t1	688	.	A	G	0.5	1/1	0/1
trachelipus_main_000320_t1	760	.	C	A,T	0.516129,0.416667	0/1	0/2
trachelipus_main_000320_t1	805	.	T	A	0.5	1/1	0/1
trachelipus_main_000320_t1	931	.	C	T	0.507692	0/1	0/1
trachelipus_main_000320_t1	956	.	CTG	TTG,TTA	0.451613,0.384615	1/2	0/1
trachelipus_main_000320_t1	967	.	A	G	0.405405	1/1	0/1
trachelipus_main_000320_t1	1117	.	CCGT	TCGC	0.40625	0/1	0/0
trachelipus_main_000320_t1	1122	.	A	G	0.261905	0/0	0/1
trachelipus_main_000320_t1	1136	.	T	G	0.486111	0/1	0/1
trachelipus_main_000320_t1	1159	.	T	C	0.485294	0/1	0/1
trachelipus_main_000320_t1	1246	.	A	G	0.5	0/1	0/1
trachelipus_main_000320_t1	1259	.	T	C	0.551724	0/1	0/1
trachelipus_main_000320_t1	1276	.	A	T	0.533333	0/0	0/1
trachelipus_main_000320_t1	1321	.	C	T	0.375	0/1	0/0
trachelipus_main_000320_t1	1330	.	C	T	0.431818	0/0	0/1
trachelipus_main_000320_t1	1420	.	G	C	0.448276	0/1	0/0
trachelipus_main_000320_t1	1447	.	A	T	0.433333	0/1	0/0
trachelipus_main_000320_t1	1468	.	TGGA	CGGG	0.448276	0/1	0/0
trachelipus_main_000320_t1	1483	.	T	C	0.4375	0/1	0/0
trachelipus_main_000320_t1	1570	.	G	C	0.4375	0/1	0/0
trachelipus_main_000320_t1	1576	.	C	T	0.466667	0/1	0/0
trachelipus_main_000320_t1	1717	.	A	G	0.487805	0/0	0/1
trachelipus_main_000320_t1	1735	.	C	T	0.441558	0/1	0/1
trachelipus_main_000320_t1	1741	.	C	T	0.428571	0/1	0/1
trachelipus_main_000320_t1	1793	.	G	A	0.342857	0/1	0/0
trachelipus_main_000320_t1	1831	.	A	G	0.454545	0/0	0/1
trachelipus_main_000320_t1	1928	.	C	T	0.230769	0/1	0/0
trachelipus_main_000320_t1	1951	.	G	A	0.321429	0/1	0/0
trachelipus_main_000320_t1	1984	.	A	T	0.458333	0/1	0/1
trachelipus_main_000320_t1	2158	.	A	G	0.5625	0/1	0/0
trachelipus_main_000320_t1	2173	.	A	T	0.450704	0/1	0/1
trachelipus_main_000320_t1	2188	.	C	A	0.461538	0/1	0/0
trachelipus_main_000320_t1	2302	.	A	G	0.371429	0/1	0/0
trachelipus_main_000320_t1	2338	.	A	G	0.416667	0/1	0/0
trachelipus_main_000320_t1	2371	.	A	G	0.470588	0/1	0/0
trachelipus_main_000320_t1	2419	.	A	G	0.469697	0/1	0/1
trachelipus_main_000320_t1	2440	.	A	G	0.428571	1/1	0/1
trachelipus_main_000320_t1	2470	.	G	A	0.395062	1/1	0/1
trachelipus_main_000320_t1	2476	.	G	A	0.467153	0/1	0/1
trachelipus_main_000320_t1	2491	.	T	C	0.4	1/1	0/1
trachelipus_main_000320_t1	2521	.	C	T	0.434783	0/1	0/0
trachelipus_main_000320_t1	2555	.	A	C	0.461538	0/1	0/0
trachelipus_main_000320_t1	2569	.	C	T	0.426667	1/1	0/1
trachelipus_main_000320_t1	2662	.	C	T	0.43299	0/1	0/1
trachelipus_main_000320_t1	2674	.	G	A	0.477273	0/1	0/0
trachelipus_main_000320_t1	2737	.	G	A	0.308824	0/0	0/1
trachelipus_main_000320_t1	2743	.	C	T	0.418605	0/1	0/0
trachelipus_main_000320_t1	2752	.	G	A	0.422222	0/1	0/0
trachelipus_main_000320_t1	2776	.	C	T	0.376	0/1	0/1
trachelipus_main_000320_t1	2805	.	CTGTA	CTGTG	0.505155	0/1	0/1
trachelipus_main_000320_t1	2818	.	AACT	GACA,AACA	0.527473,0.4	1/2	0/1
trachelipus_main_000320_t1	2873	.	T	C	0.52381	0/1	0/0
trachelipus_main_000320_t1	2914	.	A	G	0.445946	1/1	0/1
trachelipus_main_000320_t1	2956	.	T	C	0.470588	0/0	0/1
trachelipus_main_000320_t1	2974	.	C	T	0.405797	0/0	0/1
trachelipus_main_000320_t1	3001	.	G	A	0.383333	0/0	0/1
trachelipus_main_000320_t1	3016	.	C	T	0.359375	0/0	0/1
trachelipus_main_000320_t1	3046	.	C	T	0.387097	0/0	0/1
trachelipus_main_000320_t1	3061	.	A	G	0.383333	0/0	0/1
trachelipus_main_000320_t1	3076	.	A	G	0.416667	0/1	0/1
trachelipus_main_000320_t1	3124	.	T	C	0.526316	0/1	0/0
trachelipus_main_000320_t1	3175	.	TTCC	CTCA,TTCA	0.55,0.52	0/1	0/2
trachelipus_main_000320_t1	3214	.	G	A	0.615385	0/1	0/0
trachelipus_main_000320_t1	3262	.	G	A	0.5	0/1	0/0
trachelipus_main_000320_t1	3286	.	A	G	0.377778	0/1	0/0
trachelipus_main_000320_t1	3412	.	A	G	0.409091	0/1	0/0
trachelipus_main_000320_t1	3454	.	A	G	0.363636	0/1	0/0
trachelipus_main_000320_t1	3499	.	A	G	0.426667	0/0	0/1
trachelipus_main_000320_t1	3511	.	A	G	0.392157	0/1	0/0
trachelipus_main_000320_t1	3616	.	C	T	0.358974	0/1	0/0
trachelipus_main_000320_t1	3688	.	A	G	0.418605	0/1	0/1
trachelipus_main_000320_t1	3820	.	T	C	0.46875	0/0	0/1
trachelipus_main_000320_t1	3843	.	TA	CC	0.373134	0/0	0/1
trachelipus_main_000320_t1	3853	.	G	A	0.394366	0/0	0/1
trachelipus_main_000320_t1	3877	.	T	C	0.391304	0/1	0/0
trachelipus_main_000320_t1	3920	.	C	T	0.367188	0/1	0/1
trachelipus_main_000320_t1	3943	.	G	T	0.444444	0/0	0/1
trachelipus_main_000320_t1	3996	.	C	G	0.462264	0/1	0/1
trachelipus_main_000320_t1	4018	.	C	T	0.494118	0/0	0/1
trachelipus_main_000320_t1	4114	.	G	A	0.395604	0/0	0/1
trachelipus_main_000320_t1	4180	.	G	A	0.457627	0/1	0/0
trachelipus_main_000320_t1	4186	.	AGAA	GGAG,GGAA	0.46,0.475248	0/1	0/2
trachelipus_main_000320_t1	4216	.	A	G	0.45	0/1	0/1
trachelipus_main_000320_t1	4416	.	A	G	0.221239	0/0	0/1
trachelipus_main_000320_t1	4498	.	A	C	0.368421	0/1	0/0
trachelipus_main_000320_t1	4555	.	C	T	0.405941	1/1	0/1
trachelipus_main_000320_t1	4585	.	TACG	CGCA,TGCA	0.424051,0.40625	1/2	0/1
trachelipus_main_000320_t1	4603	.	T	A	0.367647	0/1	0/0
trachelipus_main_000320_t1	4665	.	T	G	0.512821	0/1	0/1
trachelipus_main_000320_t1	4687	.	G	A	0.409836	0/1	0/0
trachelipus_main_000320_t1	4696	.	C	T	0.4375	0/1	0/0
trachelipus_main_000320_t1	4705	.	C	G	0.445205	0/0	0/1
trachelipus_main_000320_t1	4777	.	T	C	0.409639	0/1	0/0
trachelipus_main_000320_t1	4796	.	C	T	0.544061	0/1	0/1
trachelipus_main_000320_t1	4813	.	T	G	0.457944	0/1	0/0
trachelipus_main_000320_t1	4837	.	C	T	0.527132	0/1	0/1
trachelipus_main_000320_t1	4852	.	T	C	0.475207	0/1	0/1
trachelipus_main_000320_t1	4861	.	A	C,T	0.435374,0.216102	0/2	0/1
trachelipus_main_000320_t1	4889	.	A	G	0.590909	0/1	0/0
trachelipus_main_000320_t1	4961	.	A	G	0.269231	0/0	0/1
trachelipus_main_000320_t1	4975	.	C	T	0.402985	0/0	0/1
trachelipus_main_000320_t1	5026	.	C	A	0.423611	0/1	0/1
trachelipus_main_000320_t1	5036	.	C	A	0.420765	0/0	0/1
trachelipus_main_000320_t1	5062	.	A	T	0.440367	0/1	0/0
trachelipus_main_000320_t1	5083	.	C	G	0.436893	0/1	0/1
trachelipus_main_000320_t1	5176	.	C	T	0.486957	0/1	0/0
trachelipus_main_000320_t1	5293	.	A	G	0.412587	0/1	0/1
trachelipus_main_000320_t1	5305	.	C	T	0.409938	0/0	0/1
trachelipus_main_000320_t1	5329	.	T	C	0.4375	0/1	0/0
trachelipus_main_000320_t1	5371	.	G	T	0.460317	0/1	0/0
trachelipus_main_000320_t1	5458	.	GGGAAAACAAACAAAAAAAAGAAGAT	GTGAAAACAAAAAAAAAAAGAAGAT,GTGAAAACAAAAAAAAAAAAGAAGAT	0.48,0.16	1/2	0/0
trachelipus_main_000320_t1	5515	.	T	A	0.426829	0/1	0/1
trachelipus_main_000320_t1	5571	.	TAAAAAAAATATA	TAAAAAAATATA	0.454545	0/1	0/0
trachelipus_main_000336_t1	4174	.	G	A	0	0/0	1/1
trachelipus_main_000336_t1	4227	.	A	T	0	0/0	1/1
trachelipus_main_000336_t1	4327	.	GAAAAAATAACT	GAAAAAAATAACT	0	1/1	0/0
trachelipus_main_000340_t1	3120	.	C	T	0.214286	0/0	0/1
trachelipus_main_000340_t1	3182	.	G	A	0.466667	0/0	0/1
trachelipus_main_000340_t1	3218	.	C	T	0.473684	0/0	0/1
trachelipus_main_000340_t1	3612	.	A	G	0.650794	0/0	0/1
trachelipus_main_000340_t1	3785	.	A	T	0.535714	0/0	0/1
trachelipus_main_000340_t1	3853	.	C	T	0.592593	0/0	0/1
trachelipus_main_000340_t1	4568	.	C	T	0.625	0/0	0/1
trachelipus_main_000340_t1	4584	.	A	G	0.65	0/0	0/1
trachelipus_main_000340_t1	4730	.	GAAAAAAGACAAACAAC	GAAAAAAGACAAGCAGC	0.561644	0/0	0/1
trachelipus_main_000340_t1	4768	.	AAAA	TAAG	0.585859	0/0	0/1
trachelipus_main_000340_t1	4889	.	TATA	CATT	0.59633	0/0	0/1
trachelipus_main_000340_t1	4904	.	G	C	0.592	0/0	0/1
trachelipus_main_000340_t1	5114	.	T	A	0.566667	0/0	0/1
trachelipus_main_000350_t1	6671	.	G	A	0.146341	0/0	0/1
trachelipus_main_000350_t1	6684	.	C	T	0.333333	0/1	0/0
trachelipus_main_000354_t1	293	.	T	C	0.453416	0/1	0/1
trachelipus_main_000354_t1	436	.	G	A	0.442446	0/1	0/1
trachelipus_main_000354_t1	691	.	T	C	0.511364	0/1	0/1
trachelipus_main_000354_t1	862	.	ACTGGAC	GCTAGAT	0.491749	0/1	0/1
trachelipus_main_000354_t1	874	.	A	C	0.511696	0/1	0/1
trachelipus_main_000354_t1	895	.	T	C	0.501393	0/1	0/1
trachelipus_main_000354_t1	1057	.	A	T	0.401961	0/1	0/1
trachelipus_main_000354_t1	1102	.	G	A	0.405316	0/1	0/1
trachelipus_main_000354_t1	1146	.	T	C	0.450658	0/1	0/1
trachelipus_main_000354_t1	1324	.	T	C	0.480952	0/1	0/1
trachelipus_main_000354_t1	1423	.	A	G	0.490323	0/1	0/1
trachelipus_main_000354_t1	1660	.	G	A	0.42915	0/1	0/1
trachelipus_main_000354_t1	1837	.	T	C	0.510836	0/1	0/1
trachelipus_main_000354_t1	1855	.	A	T	0.5	0/1	0/1
trachelipus_main_000354_t1	2116	.	C	G	0.471624	0/1	0/1
trachelipus_main_000354_t1	2302	.	A	G	0.460899	0/1	0/1
trachelipus_main_000354_t1	2311	.	G	A	0.476589	0/1	0/1
trachelipus_main_000354_t1	2425	.	A	G	0.485019	0/1	0/1
trachelipus_main_000354_t1	2500	.	G	A	0.45279	0/1	0/1
trachelipus_main_000354_t1	2512	.	A	G	0.450855	0/1	0/1
trachelipus_main_000354_t1	2533	.	G	T	0.463918	0/1	0/1
trachelipus_main_000354_t1	2569	.	C	T	0.453441	0/1	0/1
trachelipus_main_000354_t1	2575	.	G	T	0.450593	0/1	0/1
trachelipus_main_000354_t1	2800	.	C	A	0.493506	0/1	0/1
trachelipus_main_000354_t1	2824	.	A	G	0.516595	0/1	0/1
trachelipus_main_000354_t1	2860	.	C	T	0.482201	0/1	0/1
trachelipus_main_000354_t1	3029	.	CCT	GCA	0.465444	0/1	0/1
trachelipus_main_000354_t1	3931	.	A	C	0.508065	0/1	0/1
trachelipus_main_000354_t1	4015	.	A	G	0.478795	0/1	0/1
trachelipus_main_000354_t1	4273	.	A	G	0.498525	0/1	0/1
trachelipus_main_000354_t1	4318	.	T	C	0.514212	0/1	0/1
trachelipus_main_000354_t1	4360	.	G	A	0.519766	0/1	0/1
trachelipus_main_000354_t1	4447	.	T	G	0.496933	0/1	0/1
trachelipus_main_000354_t1	4478	.	A	G	0.450212	0/1	0/1
trachelipus_main_000354_t1	4684	.	C	A	0.482295	0/1	0/1
trachelipus_main_000354_t1	4816	.	C	A	0.463061	0/1	0/1
trachelipus_main_000354_t1	4894	.	G	A	0.505759	0/1	0/1
trachelipus_main_000354_t1	5143	.	C	A	0.493597	0/1	0/1
trachelipus_main_000354_t1	5399	.	TAAAAAAAAACGAACAAT	TAAAAAAAACAAAAACGAACAAT	0.41	0/1	0/1
trachelipus_main_000354_t1	5438	.	G	A	0.394366	0/1	0/1
trachelipus_main_000354_t1	5626	.	TTTTGA	TTATTTGA	0.441648	0/1	0/1
trachelipus_main_000354_t1	5686	.	T	A	0.417582	0/1	0/1
trachelipus_main_000354_t1	5763	.	C	T	0.433071	0/1	0/1
trachelipus_main_000360_t1	4020	.	C	T	0.416667	0/0	0/1
trachelipus_main_000360_t1	4113	.	C	T	0.5	0/1	0/0
trachelipus_main_000360_t1	4122	.	G	T	0.333333	0/0	0/1
trachelipus_main_000360_t1	4566	.	A	T	0.366667	0/1	0/0
trachelipus_main_000360_t1	4602	.	A	G	0.4	0/1	0/0
trachelipus_main_000360_t1	4605	.	A	T	0.463918	0/0	0/1
trachelipus_main_000360_t1	4671	.	G	T,A	0.443548,0.5	1/2	0/1
trachelipus_main_000360_t1	4704	.	T	C	0.4375	0/1	0/0
trachelipus_main_000360_t1	4737	.	C	T	0.400901	0/1	0/1
trachelipus_main_000360_t1	4755	.	C	A	0.427386	0/0	0/1
trachelipus_main_000360_t1	4761	.	C	T	0.365854	0/1	0/0
trachelipus_main_000360_t1	4791	.	G	C	0.409091	0/1	0/0
trachelipus_main_000360_t1	4797	.	A	G	0.422222	0/1	0/0
trachelipus_main_000362_t1	5761	.	GAA	GAG	0.2	0/1	0/1
trachelipus_main_000362_t1	5778	.	G	A	0.517857	0/1	0/1
trachelipus_main_000362_t1	5790	.	G	A	0.62963	0/1	0/1
trachelipus_main_000362_t1	5803	.	GGG	AAG,GAG	0.278481,0.35443	1/2	1/2
trachelipus_main_000362_t1	5811	.	AATAGTAAA	AATAATAAA,AGTAGTAAG	0.166667,0.148936	0/1	1/2
trachelipus_main_000362_t1	5828	.	A	G	0.684932	0/1	0/1
trachelipus_main_000362_t1	5877	.	C	T	0.25	0/1	0/0
trachelipus_main_000362_t1	5883	.	TCCT	ACCT	0.642857	0/1	0/1
trachelipus_main_000362_t1	5900	.	T	C	0.660377	0/1	0/1
trachelipus_main_000362_t1	5911	.	CGA	TGG	0.6	1/1	0/1
trachelipus_main_000362_t1	5921	.	AA	GA	0.222222	0/1	0/1
trachelipus_main_000362_t1	5937	.	CCAA	TCAA	0.320513	0/1	0/0
trachelipus_main_000362_t1	5968	.	GGTG	CGTG,CGTA	0.477876,0.0973451	0/1	1/2
trachelipus_main_000362_t1	5978	.	A	C	0.338028	0/1	1/1
trachelipus_main_000362_t1	5983	.	A	G	0.511628	0/1	0/1
trachelipus_main_000363_t1	2366	.	G	T	0.4	0/1	1/1
trachelipus_main_000363_t1	2393	.	C	A	0.363636	0/1	0/0
trachelipus_main_000363_t1	2744	.	C	A	0	0/0	1/1
trachelipus_main_000363_t1	2990	.	C	T	0.5	0/1	1/1
trachelipus_main_000363_t1	3293	.	A	G	0.5	0/1	0/0
trachelipus_main_000363_t1	3383	.	G	T	0.392857	0/1	0/0
trachelipus_main_000363_t1	3548	.	G	A	0.322581	0/1	1/1
trachelipus_main_000363_t1	3806	.	T	G	0.521739	0/1	1/1
trachelipus_main_000363_t1	3827	.	AAA	GGA	0.18	0/0	0/1
trachelipus_main_000363_t1	3904	.	A	T	0.481481	0/1	1/1
trachelipus_main_000363_t1	3914	.	A	G	0.222222	0/0	0/1
trachelipus_main_000363_t1	3948	.	C	T	0.5	0/1	1/1
trachelipus_main_000363_t1	3995	.	A	T	0.508197	0/1	0/0
trachelipus_main_000363_t1	4004	.	C	T	0	0/0	1/1
trachelipus_main_000363_t1	4079	.	G	A	0.456522	0/1	1/1
trachelipus_main_000363_t1	4215	.	A	G	0.325843	0/0	0/1
trachelipus_main_000363_t1	4367	.	A	T	0.483871	0/1	1/1
trachelipus_main_000363_t1	4589	.	G	T	0	0/0	1/1
trachelipus_main_000363_t1	4748	.	A	T	0.384615	0/1	0/0
trachelipus_main_000363_t1	4841	.	G	T	0.409836	0/1	1/1
trachelipus_main_000363_t1	4884	.	C	T	0.359375	0/1	1/1
trachelipus_main_000363_t1	4898	.	C	T	0.4	0/1	0/0
trachelipus_main_000363_t1	4967	.	T	C	0	0/0	1/1
trachelipus_main_000363_t1	4976	.	C	T	0	0/0	1/1
trachelipus_main_000367_t1	4574	.	G	T	0.528169	0/1	0/1
trachelipus_main_000381_t1	4696	.	CCTAC	TCTAG,CCTAG	0.447205,0.448468	0/1	0/2
trachelipus_main_000381_t1	4729	.	G	A	0.452652	0/1	0/1
trachelipus_main_000381_t1	4735	.	C	T	0.398734	0/1	0/0
trachelipus_main_000381_t1	4780	.	C	T	0.271845	0/1	0/0
trachelipus_main_000381_t1	4825	.	G	A	0.703226	1/1	0/1
trachelipus_main_000385_t1	3344	.	A	T	0.238095	0/0	0/1
trachelipus_main_000385_t1	3941	.	G	A	0.36	0/0	0/1
trachelipus_main_000385_t1	4025	.	A	T	0.434783	0/0	0/1
trachelipus_main_000385_t1	4046	.	G	T	0.576923	0/0	0/1
trachelipus_main_000385_t1	4092	.	A	T	0.545455	0/0	0/1
trachelipus_main_000385_t1	4265	.	C	A	0.37037	0/0	0/1
trachelipus_main_000385_t1	4295	.	G	A	0.36	0/0	0/1
trachelipus_main_000385_t1	4385	.	CTCC	ATCT	0.4	0/0	0/1
trachelipus_main_000385_t1	4550	.	A	G	0.411765	0/0	0/1
trachelipus_main_000385_t1	4703	.	AAAG	GAAA	0.633333	0/0	0/1
trachelipus_main_000385_t1	4865	.	A	C	0.52	0/0	0/1
trachelipus_main_000385_t1	4997	.	T	G	0.509434	0/0	0/1
trachelipus_main_000385_t1	5012	.	C	T	0.512195	0/0	0/1
trachelipus_main_000400_t1	2128	.	T	C	0.372727	0/1	0/1
trachelipus_main_000400_t1	2241	.	C	T	0.397059	0/1	0/1
trachelipus_main_000400_t1	2313	.	C	G	0.457746	0/1	0/1
trachelipus_main_000400_t1	2317	.	G	A	0.290076	0/1	0/1
trachelipus_main_000400_t1	2348	.	C	T	0.289474	0/1	0/1
trachelipus_main_000400_t1	2358	.	A	G	0.301724	0/1	0/1
trachelipus_main_000400_t1	2400	.	T	G	0.576923	0/1	0/1
trachelipus_main_000400_t1	2670	.	A	T	0.505376	0/1	0/1
trachelipus_main_000400_t1	2742	.	G	A	0.363636	0/1	0/1
trachelipus_main_000400_t1	2773	.	T	C	0.322148	0/1	0/1
trachelipus_main_000400_t1	2789	.	C	A	0.381579	0/1	0/1
trachelipus_main_000400_t1	2829	.	T	C	0.354839	0/1	0/1
trachelipus_main_000400_t1	2843	.	A	T	0.346369	0/1	0/1
trachelipus_main_000400_t1	2895	.	A	G	0.321429	0/1	0/1
trachelipus_main_000400_t1	2962	.	G	A	0.432432	0/1	0/1
trachelipus_main_000400_t1	3009	.	C	T	0.307292	0/1	0/1
trachelipus_main_000400_t1	3012	.	CTA	TTG,CTG	0.392265,0.320442	1/2	0/1
trachelipus_main_000400_t1	3023	.	CTTCA	TTTCC	0.389189	0/1	0/1
trachelipus_main_000400_t1	3039	.	G	T	0.25	0/1	0/1
trachelipus_main_000400_t1	3042	.	G	A	0.427083	0/1	0/1
trachelipus_main_000400_t1	3068	.	T	C	0.432624	0/1	0/1
trachelipus_main_000400_t1	3084	.	A	G	0.408759	0/1	0/1
trachelipus_main_000400_t1	3327	.	T	A	0.405714	0/1	0/1
trachelipus_main_000400_t1	3391	.	A	G	0.375	0/1	0/1
trachelipus_main_000400_t1	3423	.	T	A	0.270492	0/0	0/1
trachelipus_main_000400_t1	3549	.	C	A	0.290698	0/1	0/1
trachelipus_main_000401_t1	561	.	G	A	0.208791	0/0	0/1
trachelipus_main_000401_t1	641	.	G	A	0.404959	0/0	0/1
trachelipus_main_000401_t1	785	.	A	T	0.442396	0/1	0/0
trachelipus_main_000401_t1	794	.	A	G	0.451444	0/1	0/1
trachelipus_main_000401_t1	845	.	A	T	0.405405	0/1	0/0
trachelipus_main_000401_t1	939	.	G	A	0.376582	0/1	0/1
trachelipus_main_000401_t1	958	.	AG	CT	0.321739	0/0	0/1
trachelipus_main_000401_t1	1020	.	C	G	0.385965	0/0	0/1
trachelipus_main_000401_t1	1050	.	A	T	0.48538	0/1	0/0
trachelipus_main_000401_t1	1067	.	G	A	0.401316	0/0	0/1
trachelipus_main_000401_t1	1084	.	T	G	0.42069	0/0	0/1
trachelipus_main_000401_t1	1104	.	A	C	0.40146	0/0	0/1
trachelipus_main_000401_t1	1119	.	G	A	0.396825	0/0	0/1
trachelipus_main_000401_t1	1213	.	A	G	0.606936	0/1	0/0
trachelipus_main_000401_t1	1228	.	TG	GT	0.541322	0/1	0/1
trachelipus_main_000401_t1	1236	.	T	A	0.644231	0/1	0/0
trachelipus_main_000401_t1	1238	.	C	T	0.488889	0/0	0/1
trachelipus_main_000401_t1	1271	.	G	A	0.383333	0/1	0/1
trachelipus_main_000401_t1	1319	.	TACAA	CACAC,CACAA	0.537313,0.615854	0/2	0/1
trachelipus_main_000401_t1	1325	.	A	G	0.571429	0/1	0/0
trachelipus_main_000401_t1	1331	.	T	C	0.594406	0/1	0/0
trachelipus_main_000401_t1	1343	.	T	A	0.548837	0/1	0/1
trachelipus_main_000401_t1	1352	.	A	T	0.542453	0/1	0/1
trachelipus_main_000401_t1	1401	.	A	G	0.448029	0/1	0/1
trachelipus_main_000401_t1	1433	.	A	C	0.447301	0/1	0/1
trachelipus_main_000401_t1	1454	.	CGAG	TGAA	0.437247	0/1	0/0
trachelipus_main_000401_t1	1527	.	T	C	0.485327	0/1	0/1
trachelipus_main_000401_t1	1547	.	A	C	0.498891	0/1	0/1
trachelipus_main_000401_t1	1554	.	G	A	0.494071	0/1	0/0
trachelipus_main_000401_t1	1567	.	TAAA	AAAG	0.524217	0/1	0/1
trachelipus_main_000401_t1	1580	.	A	C	0.528117	0/1	0/1
trachelipus_main_000401_t1	1619	.	G	A	0.455729	0/1	0/1
trachelipus_main_000401_t1	1664	.	G	A	0.501149	0/1	0/1
trachelipus_main_000401_t1	1667	.	G	A	0.470817	0/1	0/0
trachelipus_main_000401_t1	1731	.	G	A	0.435407	0/0	0/1
trachelipus_main_000401_t1	1775	.	G	A	0.42549	0/1	0/1
trachelipus_main_000401_t1	1847	.	C	T	0.468852	0/1	0/0
trachelipus_main_000401_t1	1889	.	T	A	0.463918	0/1	0/1
trachelipus_main_000401_t1	1901	.	T	C	0.480712	0/1	0/0
trachelipus_main_000401_t1	1931	.	T	C	0.47191	0/1	0/1
trachelipus_main_000401_t1	1976	.	A	C	0.483871	0/0	0/1
trachelipus_main_000401_t1	1985	.	A	C,T	0.494186,0.49569	0/2	0/1
trachelipus_main_000401_t1	2012	.	A	G	0.464706	0/0	0/1
trachelipus_main_000401_t1	2018	.	C	T	0.503968	0/1	0/0
trachelipus_main_000401_t1	2027	.	C	T	0.473988	0/0	0/1
trachelipus_main_000401_t1	2042	.	C	T	0.485646	0/1	0/1
trachelipus_main_000401_t1	2086	.	C	T	0.506637	0/1	0/1
trachelipus_main_000401_t1	2132	.	C	A	0.457143	0/1	0/0
trachelipus_main_000401_t1	2285	.	ACAG	TCAA,TCAG	0.446154,0.5	0/1	0/2
trachelipus_main_000401_t1	2346	.	G	C	0.469388	0/0	0/1
trachelipus_main_000401_t1	2359	.	C	G	0.459184	0/0	0/1
trachelipus_main_000401_t1	2377	.	G	A	0.42233	0/1	0/1
trachelipus_main_000401_t1	2449	.	C	G	0.472441	0/0	0/1
trachelipus_main_000401_t1	2467	.	T	C	0.402685	0/0	0/1
trachelipus_main_000401_t1	2476	.	A	G	0.403614	0/0	0/1
trachelipus_main_000401_t1	2658	.	C	T	0.492212	0/1	0/1
trachelipus_main_000401_t1	2671	.	G	C	0.470219	0/1	0/1
trachelipus_main_000401_t1	2754	.	A	T	0.380952	0/0	0/1
trachelipus_main_000401_t1	2769	.	G	C	0.36	0/0	0/1
trachelipus_main_000401_t1	2792	.	C	A	0.35	0/0	0/1
trachelipus_main_000401_t1	2819	.	C	A	0.406015	0/1	0/1
trachelipus_main_000401_t1	2828	.	G	A	0.386965	0/1	0/1
trachelipus_main_000401_t1	2849	.	C	T	0.437956	0/1	0/0
trachelipus_main_000401_t1	2858	.	G	A	0.427609	0/1	0/0
trachelipus_main_000401_t1	2889	.	A	C	0.405128	0/1	0/1
trachelipus_main_000401_t1	2903	.	T	A	0.443515	0/1	0/0
trachelipus_main_000401_t1	2909	.	C	T	0.321429	0/0	0/1
trachelipus_main_000401_t1	2917	.	A	G	0.451128	0/1	0/0
trachelipus_main_000401_t1	2927	.	C	A	0.475806	0/1	0/0
trachelipus_main_000401_t1	2978	.	A	G	0.476415	0/0	0/1
trachelipus_main_000401_t1	2987	.	G	A	0.459227	0/0	0/1
trachelipus_main_000401_t1	3001	.	A	C	0.402878	0/1	0/0
trachelipus_main_000401_t1	3036	.	AAAA	TTCT,TTCA	0.287402,0.413953	0/1	0/2
trachelipus_main_000401_t1	3060	.	T	A	0.41573	0/1	0/0
trachelipus_main_000401_t1	3065	.	G	T	0.415144	0/1	0/0
trachelipus_main_000401_t1	3107	.	G	A	0.409655	0/1	0/1
trachelipus_main_000401_t1	3148	.	C	A	0.432941	0/1	0/0
trachelipus_main_000401_t1	3159	.	G	C	0.434599	0/1	0/0
trachelipus_main_000401_t1	3252	.	C	A	0.460227	0/0	0/1
trachelipus_main_000401_t1	3467	.	G	A	0.447191	0/1	0/0
trachelipus_main_000401_t1	3503	.	G	A	0.467005	0/1	0/0
trachelipus_main_000401_t1	3514	.	T	G	0.470149	0/1	0/1
trachelipus_main_000401_t1	3541	.	A	G	0.509259	0/1	0/1
trachelipus_main_000401_t1	3569	.	G	T	0.492625	0/1	0/0
trachelipus_main_000401_t1	3661	.	C	T	0.463542	0/1	0/0
trachelipus_main_000401_t1	3746	.	C	T	0.441581	0/1	0/0
trachelipus_main_000401_t1	3774	.	G	T	0.443262	0/1	0/0
trachelipus_main_000401_t1	3841	.	C	A	0.493088	0/0	0/1
trachelipus_main_000401_t1	3950	.	T	A	0.424927	0/1	0/1
trachelipus_main_000401_t1	3977	.	G	A	0.451034	0/1	0/0
trachelipus_main_000401_t1	4030	.	ATA	GTT	0.399689	0/0	0/1
trachelipus_main_000401_t1	4097	.	C	A	0.397418	0/0	0/1
trachelipus_main_000401_t1	4146	.	G	T	0.412037	0/0	0/1
trachelipus_main_000401_t1	4193	.	T	C	0.474403	0/1	0/0
trachelipus_main_000401_t1	4352	.	ACGG	GCGT,GCGG	0.244143,0.386486	0/1	0/2
trachelipus_main_000401_t1	4397	.	T	A	0.445015	0/1	0/1
trachelipus_main_000401_t1	4421	.	A	T	0.39174	0/0	0/1
trachelipus_main_000401_t1	4475	.	C	T	0.355781	0/0	0/1
trachelipus_main_000401_t1	4478	.	G	A	0.469307	0/1	0/0
trachelipus_main_000401_t1	4529	.	A	G	0.34375	0/0	0/1
trachelipus_main_000401_t1	4585	.	C	A	0.373216	0/0	0/1
trachelipus_main_000401_t1	4708	.	CT	TG	0.377083	0/0	0/1
trachelipus_main_000401_t1	4718	.	C	T	0.400189	0/0	0/1
trachelipus_main_000401_t1	4833	.	A	G	0.418758	0/0	0/1
trachelipus_main_000401_t1	4855	.	C	A	0.404054	0/0	0/1
trachelipus_main_000401_t1	4930	.	T	G	0.339695	0/0	0/1
trachelipus_main_000401_t1	4945	.	G	A	0.294686	0/0	0/1
trachelipus_main_000418_t1	588	.	A	G	0.4	0/0	0/1
trachelipus_main_000418_t1	602	.	ACAAAA	GCAAGG	0.208333	0/0	0/1
trachelipus_main_000418_t1	673	.	G	T	0.5	0/1	0/1
trachelipus_main_000418_t1	775	.	T	G	0.545455	0/1	0/1
trachelipus_main_000418_t1	941	.	T	A	0.537037	0/1	0/1
trachelipus_main_000418_t1	1272	.	G	A	0.404494	0/1	0/1
trachelipus_main_000418_t1	1303	.	G	A	0.416058	0/1	0/1
trachelipus_main_000418_t1	1420	.	G	A	0.505882	0/1	0/1
trachelipus_main_000418_t1	1453	.	G	C	0.504587	0/1	0/1
trachelipus_main_000418_t1	1457	.	CAAAAAAAAATTG	CAAAAGAAAATTG	0.549451	0/1	0/1
trachelipus_main_000418_t1	1504	.	AGGT	GGGG	0.494845	0/1	0/1
trachelipus_main_000418_t1	1561	.	A	G	0.478873	0/1	0/1
trachelipus_main_000418_t1	1639	.	G	A	0.462687	0/1	0/1
trachelipus_main_000418_t1	1726	.	A	G	0.340206	0/1	0/1
trachelipus_main_000418_t1	1741	.	T	A	0.376068	0/1	0/1
trachelipus_main_000418_t1	1930	.	T	A	0.477941	0/1	0/1
trachelipus_main_000418_t1	1948	.	G	A	0.451128	0/1	0/1
trachelipus_main_000418_t1	1993	.	T	C	0.458824	0/1	0/1
trachelipus_main_000418_t1	2041	.	G	A	0.44375	0/1	0/1
trachelipus_main_000418_t1	2138	.	T	C	0.551282	0/1	0/1
trachelipus_main_000418_t1	2305	.	T	C	0.548718	0/1	0/1
trachelipus_main_000418_t1	2539	.	A	G	0.457014	0/1	0/1
trachelipus_main_000418_t1	2869	.	A	G	0.573034	0/1	0/1
trachelipus_main_000418_t1	2884	.	T	C	0.552239	0/1	0/1
trachelipus_main_000418_t1	2926	.	C	T	0.452055	0/1	0/1
trachelipus_main_000418_t1	3171	.	T	C	0.490683	0/1	0/1
trachelipus_main_000418_t1	3226	.	T	C	0.533784	0/1	0/1
trachelipus_main_000418_t1	3247	.	T	A	0.464567	0/1	0/1
trachelipus_main_000418_t1	3307	.	G	C	0.438849	0/1	0/1
trachelipus_main_000418_t1	3330	.	C	A	0.449275	0/1	0/1
trachelipus_main_000418_t1	3340	.	G	A	0.451389	0/1	0/1
trachelipus_main_000418_t1	3379	.	C	A	0.428571	0/1	0/1
trachelipus_main_000418_t1	3466	.	A	G	0.489177	0/1	0/1
trachelipus_main_000418_t1	3474	.	C	T	0.481013	0/1	0/1
trachelipus_main_000418_t1	3750	.	C	T	0.48996	0/1	0/1
trachelipus_main_000418_t1	3838	.	T	G	0.509434	0/1	0/1
trachelipus_main_000418_t1	3844	.	C	T	0.486381	0/1	0/1
trachelipus_main_000418_t1	3876	.	GTTTG	ATTTA,ATTTG	0.408163,0.432927	0/1	0/2
trachelipus_main_000418_t1	3886	.	A	G	0.429104	0/1	0/1
trachelipus_main_000418_t1	4099	.	T	C	0.496503	0/1	0/0
trachelipus_main_000418_t1	4120	.	AA	GA	0.157143	0/0	0/1
trachelipus_main_000418_t1	4279	.	T	G	0.414508	0/1	0/0
trachelipus_main_000418_t1	4606	.	G	C	0.441441	0/1	0/0
trachelipus_main_000418_t1	4753	.	A	C	0.497354	0/1	0/0
trachelipus_main_000418_t1	4909	.	C	T	0.5	0/1	0/0
trachelipus_main_000418_t1	5041	.	G	C	0.5	0/1	0/0
trachelipus_main_000418_t1	5045	.	TAAAAATC	TAAAAAATC	0.423611	0/1	0/0
trachelipus_main_000418_t1	5066	.	TAAAAAAAGGA	TAAAAAAAAGGA	0.474576	0/1	0/0
trachelipus_main_000419_t1	3866	.	ACAGCATC	AC	0.478261	0/1	0/0
trachelipus_main_000419_t1	3902	.	G	T	0.5	0/1	0/1
trachelipus_main_000419_t1	3917	.	C	G	0.464286	0/1	0/0
trachelipus_main_000419_t1	4093	.	GC	AT	0.434783	0/1	0/0
trachelipus_main_000419_t1	4145	.	G	C	0.483871	0/1	0/0
trachelipus_main_000419_t1	4236	.	A	C	0.4375	0/1	0/1
trachelipus_main_000419_t1	4306	.	A	G	0.392157	0/1	0/1
trachelipus_main_000419_t1	4547	.	A	G	0.435897	0/1	0/1
trachelipus_main_000419_t1	4589	.	A	G	0.432836	0/1	0/1
trachelipus_main_000419_t1	4639	.	C	G	0.475	0/0	0/1
trachelipus_main_000419_t1	4676	.	T	G	0.25	0/1	0/0
trachelipus_main_000419_t1	4760	.	T	A	0.2	0/1	0/0
trachelipus_main_000420_t1	1109	.	C	G	0.528846	0/1	0/1
trachelipus_main_000420_t1	1166	.	C	T	0.536082	0/1	0/1
trachelipus_main_000420_t1	1214	.	A	G	0.393939	0/1	0/1
trachelipus_main_000420_t1	1220	.	A	G	0.323077	0/1	0/1
trachelipus_main_000434_t1	3972	.	G	A	0.447917	0/0	0/1
trachelipus_main_000434_t1	4020	.	AC	TT	0.46729	0/0	0/1
trachelipus_main_000434_t1	4055	.	C	T	0.463235	0/0	0/1
trachelipus_main_000434_t1	4456	.	TC	GA	0.446809	0/0	0/1
trachelipus_main_000436_t1	3725	.	A	G	0.261364	0/0	0/1
trachelipus_main_000436_t1	3794	.	AAGGAGGAGGAGGAGGAGGT	AAGGAGGAGGAGGAGGT	0.324324	0/1	0/0
trachelipus_main_000436_t1	3889	.	G	T	0.351852	0/1	0/0
trachelipus_main_000452_t1	2883	.	A	G	0.442623	0/1	0/1
trachelipus_main_000452_t1	2889	.	G	A	0.414634	0/0	0/1
trachelipus_main_000452_t1	2901	.	T	C	0.487805	1/1	0/1
trachelipus_main_000452_t1	2907	.	T	A	0.479452	0/1	0/1
trachelipus_main_000452_t1	2919	.	T	A	0.52	0/1	0/0
trachelipus_main_000452_t1	2934	.	G	A	0.392157	1/1	0/1
trachelipus_main_000462_t1	3901	.	CC	GA	0.538462	0/0	0/1
trachelipus_main_000462_t1	4006	.	T	A	0.65	0/0	0/1
trachelipus_main_000462_t1	4313	.	CTA	TTG	0.333333	0/0	0/1
trachelipus_main_000462_t1	4334	.	T	A	0.363636	0/0	0/1
trachelipus_main_000462_t1	4453	.	T	A	0.52381	0/0	0/1
trachelipus_main_000462_t1	4627	.	A	G	0.545455	0/0	0/1
trachelipus_main_000462_t1	4688	.	T	A	0.28	0/0	0/1
trachelipus_main_000462_t1	4744	.	A	C	0.346154	0/0	0/1
trachelipus_main_000466_t1	2004	.	C	A	0.380952	0/1	0/0
trachelipus_main_000466_t1	4593	.	A	G	0.255556	0/1	0/0
trachelipus_main_000466_t1	4608	.	A	T	0.295428	0/1	0/1
trachelipus_main_000466_t1	4650	.	AAA	GAT	0.336855	0/1	0/1
trachelipus_main_000466_t1	4673	.	ATGTTAT	TTATTAT	0.334615	0/1	0/1
trachelipus_main_000474_t1	3636	.	T	C	0.392157	0/0	0/1
trachelipus_main_000515_t1	2885	.	A	G	0.642857	0/1	0/0
trachelipus_main_000515_t1	3121	.	T	C	0.458333	0/1	0/0
trachelipus_main_000515_t1	3142	.	G	A	0.411765	1/1	0/1
trachelipus_main_000515_t1	3334	.	T	C	0.666667	0/1	0/0
trachelipus_main_000515_t1	3373	.	A	G	0.528302	1/1	0/1
trachelipus_main_000515_t1	3424	.	A	G	0.433962	1/1	0/1
trachelipus_main_000515_t1	3634	.	T	C	0.282051	1/1	0/1
trachelipus_main_000515_t1	3727	.	A	G	0.451613	0/1	0/0
trachelipus_main_000515_t1	3838	.	C	T	0.566667	0/1	0/0
trachelipus_main_000515_t1	3953	.	A	G	0.407407	0/1	0/0
trachelipus_main_000515_t1	3973	.	G	A	0.433333	0/1	0/0
trachelipus_main_000515_t1	4016	.	C	G	0.465909	0/1	0/1
trachelipus_main_000515_t1	4135	.	TC	GA,TA	0,0.395062	1/1	0/2
trachelipus_main_000515_t1	4189	.	T	C	0	1/1	0/0
trachelipus_main_000515_t1	4249	.	A	G	0.425197	1/1	0/1
trachelipus_main_000515_t1	4312	.	C	T	0.590909	0/1	0/0
trachelipus_main_000515_t1	4318	.	G	A	0.438596	0/0	0/1
trachelipus_main_000515_t1	4372	.	A	C	0.612903	0/1	0/0
trachelipus_main_000519_t1	4993	.	G	A	0.509091	0/1	0/0
trachelipus_main_000519_t1	5042	.	G	T	0.4	0/1	0/0
trachelipus_main_000519_t1	5048	.	T	C	0.419355	0/1	0/0
trachelipus_main_000521_t1	1484	.	G	T	0.27451	0/1	0/1
trachelipus_main_000521_t1	1601	.	G	T	0.608696	0/1	0/0
trachelipus_main_000521_t1	1906	.	G	A	0.415094	0/1	0/1
trachelipus_main_000521_t1	1964	.	T	C	0.491803	0/1	0/1
trachelipus_main_000521_t1	1977	.	G	A	0.3	0/1	0/0
trachelipus_main_000521_t1	2000	.	T	C	0.460317	0/1	0/1
trachelipus_main_000521_t1	2005	.	GATCTACTAG	AATCTAG	0.446429	0/1	0/1
trachelipus_main_000521_t1	2058	.	G	A	0.424242	1/1	0/1
trachelipus_main_000521_t1	2213	.	C	T	0.457143	0/0	0/1
trachelipus_main_000521_t1	2261	.	G	A	0.533333	0/1	0/0
trachelipus_main_000521_t1	2293	.	C	G,T	0.37037,0.555556	1/2	0/1
trachelipus_main_000521_t1	2315	.	A	G	0.333333	0/1	0/1
trachelipus_main_000521_t1	2417	.	G	A	0.391304	0/1	0/0
trachelipus_main_000521_t1	2531	.	A	T	0.454545	0/1	0/0
trachelipus_main_000521_t1	2654	.	C	T	0.433333	0/1	0/0
trachelipus_main_000521_t1	2699	.	T	C	0.396825	1/1	0/1
trachelipus_main_000521_t1	2855	.	T	C	0.5	0/1	0/0
trachelipus_main_000521_t1	2918	.	AGAA	GGAG	0.5	0/1	0/0
trachelipus_main_000521_t1	3041	.	A	C	0.418182	0/1	0/1
trachelipus_main_000521_t1	3152	.	A	G	0.425	0/0	0/1
trachelipus_main_000521_t1	3195	.	C	T	0.410256	0/0	0/1
trachelipus_main_000521_t1	3200	.	TTCAA	CTCAG	0.425	0/0	0/1
trachelipus_main_000521_t1	3222	.	G	A	0.418605	0/0	0/1
trachelipus_main_000521_t1	3299	.	C	T	0.5	1/1	0/1
trachelipus_main_000521_t1	3383	.	C	T	0.508772	0/0	0/1
trachelipus_main_000521_t1	3443	.	T	C	0.377778	0/1	0/0
trachelipus_main_000521_t1	3488	.	AGGG	GGGT	0.358974	0/1	0/0
trachelipus_main_000521_t1	3524	.	G	A	0.506757	0/1	0/1
trachelipus_main_000521_t1	3578	.	C	A	0.586207	0/1	0/0
trachelipus_main_000521_t1	3710	.	C	T	0.477612	0/1	0/1
trachelipus_main_000521_t1	3770	.	G	A	0.642857	0/1	0/0
trachelipus_main_000521_t1	3829	.	GCACG	ACACA	0.544444	0/1	0/1
trachelipus_main_000521_t1	3869	.	A	T	0.512605	0/1	0/1
trachelipus_main_000521_t1	3893	.	C	T	0.520325	0/1	0/1
trachelipus_main_000521_t1	3905	.	G	A	0.474074	0/1	0/1
trachelipus_main_000521_t1	3998	.	T	C	0.387097	1/1	0/1
trachelipus_main_000521_t1	4013	.	G	A	0.476923	0/1	0/1
trachelipus_main_000521_t1	4046	.	C	T	0.361446	1/1	0/1
trachelipus_main_000521_t1	4151	.	A	G	0.489796	1/1	0/1
trachelipus_main_000521_t1	4295	.	TGCG	AGCT	0.401639	1/1	0/1
trachelipus_main_000521_t1	4433	.	A	T	0.394366	0/1	0/1
trachelipus_main_000521_t1	4551	.	C	T	0.436364	0/1	0/1
trachelipus_main_000521_t1	4558	.	GTTCTG	GTCTG	0.431373	0/1	0/1
trachelipus_main_000521_t1	4862	.	C	G	0.25	0/1	0/1
trachelipus_main_000521_t1	4876	.	G	A	0.254144	0/1	0/1
trachelipus_main_000521_t1	4890	.	AATCC	TATAT	0.261538	0/1	0/1
trachelipus_main_000521_t1	4921	.	T	G	0.592593	0/1	0/0
trachelipus_main_000521_t1	4929	.	GAA	AAG	0.567164	0/1	0/0
trachelipus_main_000521_t1	4986	.	A	G	0.551724	0/1	0/0
trachelipus_main_000521_t1	5011	.	TTG	TTATG	0.517241	0/1	0/0
trachelipus_main_000521_t1	5031	.	TAAAAAAAGCT	TTAAAAAAGCT,TAAAAAAGCT	0.408602,0.477273	1/2	0/1
trachelipus_main_000521_t1	5047	.	ATGTC	CTGTT	0.266667	1/1	0/1
trachelipus_main_000521_t1	5090	.	A	G	0.2	1/1	0/1
trachelipus_main_000521_t1	5209	.	T	C	0.452381	0/1	0/0
trachelipus_main_000521_t1	5226	.	C	A	0.525424	0/1	0/1
trachelipus_main_000521_t1	5233	.	AAT	CAC	0.467742	0/1	0/0
trachelipus_main_000521_t1	5262	.	G	A	0.517241	0/1	0/0
trachelipus_main_000521_t1	5267	.	CAACT	CTGAACT	0.429952	0/1	0/1
trachelipus_main_000521_t1	5304	.	C	A	0.532338	0/0	0/1
trachelipus_main_000521_t1	5323	.	T	G	0.360902	1/1	0/1
trachelipus_main_000521_t1	5376	.	A	G	0.49359	0/0	0/1
trachelipus_main_000521_t1	5410	.	C	T	0.477778	0/1	0/1
trachelipus_main_000521_t1	5439	.	T	C	0.458824	0/1	0/1
trachelipus_main_000521_t1	5447	.	AATAATT	AATAAAAATT,AAATT	0.377953,0.604167	1/2	0/1
trachelipus_main_000521_t1	5454	.	G	A	0.377953	0/1	0/1
trachelipus_main_000521_t1	5462	.	G	A	0.375	1/1	0/1
trachelipus_main_000521_t1	5481	.	T	G	0.615385	0/1	0/0
trachelipus_main_000525_t1	4337	.	C	T	0.585366	0/0	0/1
trachelipus_main_000529_t1	4670	.	C	A	0.407407	0/0	0/1
trachelipus_main_000529_t1	5591	.	T	G	0.481481	0/0	0/1
trachelipus_main_000529_t1	5621	.	A	G	0.444444	0/0	0/1
trachelipus_main_000529_t1	5651	.	T	C	0.416667	0/0	0/1
trachelipus_main_000529_t1	5999	.	T	A	0.583333	0/0	0/1
trachelipus_main_000529_t1	6008	.	C	T	0.6	0/0	0/1
trachelipus_main_000529_t1	6188	.	G	A	0.5	0/0	0/1
trachelipus_main_000529_t1	6224	.	T	G	0.6	0/0	0/1
trachelipus_main_000529_t1	6386	.	C	A	0.52381	0/0	0/1
trachelipus_main_000529_t1	6482	.	A	C	0.578947	0/0	0/1
trachelipus_main_000533_t1	3047	.	T	C	0.568627	0/1	0/1
trachelipus_main_000533_t1	3101	.	G	T	0.4	0/0	0/1
trachelipus_main_000533_t1	3131	.	AGAA	GGAG	0.625	0/1	0/0
trachelipus_main_000533_t1	3146	.	A	G	0.5	0/1	0/1
trachelipus_main_000533_t1	3161	.	G	A	0.529412	0/1	0/1
trachelipus_main_000533_t1	3176	.	A	C	0.428571	0/0	0/1
trachelipus_main_000533_t1	3320	.	T	C	0.540541	0/1	0/1
trachelipus_main_000533_t1	3392	.	A	C	0.382353	1/1	0/1
trachelipus_main_000533_t1	3533	.	T	C	0.571429	0/1	0/0
trachelipus_main_000533_t1	3569	.	C	T	0.410256	1/1	0/1
trachelipus_main_000533_t1	3587	.	T	A	0.44186	1/1	0/1
trachelipus_main_000533_t1	3614	.	T	C	0.456522	1/1	0/1
trachelipus_main_000533_t1	3647	.	T	G	0.513514	0/1	0/1
trachelipus_main_000533_t1	3674	.	T	A	0.438356	0/1	0/1
trachelipus_main_000533_t1	3683	.	C	T	0.351351	0/0	0/1
trachelipus_main_000533_t1	4181	.	A	T	0.5	0/1	0/0
trachelipus_main_000533_t1	4193	.	T	A	0.506494	0/1	0/1
trachelipus_main_000533_t1	4229	.	C	G	0.442308	0/1	0/0
trachelipus_main_000533_t1	4235	.	C	T	0.5	0/0	0/1
trachelipus_main_000533_t1	4253	.	TGGTATC	CGGAATA	0.46988	0/0	0/1
trachelipus_main_000533_t1	4267	.	C	G	0.505882	0/0	0/1
trachelipus_main_000533_t1	4277	.	A	C	0.430233	0/0	0/1
trachelipus_main_000533_t1	4281	.	A	G	0.521739	0/1	0/0
trachelipus_main_000534_t1	4652	.	A	T	0.566667	0/0	0/1
trachelipus_main_000534_t1	4675	.	G	T	0.5	0/1	0/0
trachelipus_main_000540_t1	717	.	G	T	0.492063	0/1	0/1
trachelipus_main_000540_t1	1173	.	C	T	0.309091	0/1	0/1
trachelipus_main_000540_t1	1197	.	G	A	0.245614	0/1	0/1
trachelipus_main_000541_t1	3426	.	C	A	0.357143	0/1	0/0
trachelipus_main_000541_t1	3689	.	G	A	0.464286	0/1	0/0
trachelipus_main_000541_t1	3886	.	A	T	0.586207	0/1	0/0
trachelipus_main_000541_t1	4073	.	C	T	0.545455	0/1	0/0
trachelipus_main_000541_t1	4151	.	C	T	0.431818	0/1	0/0
trachelipus_main_000541_t1	4313	.	C	G	0.375	0/1	0/0
trachelipus_main_000541_t1	4319	.	C	T	0.393939	0/1	0/0
trachelipus_main_000572_t1	1704	.	AAA	GAG	0.387097	0/0	0/1
trachelipus_main_000572_t1	1821	.	TAAAAAAGATT	TAAAAGAGATT	0.296296	0/0	0/1
trachelipus_main_000575_t1	3659	.	G	A	0.482759	0/1	0/1
trachelipus_main_000575_t1	4094	.	G	C	0.470588	0/0	0/1
trachelipus_main_000575_t1	4127	.	A	G	0.447059	0/1	0/1
trachelipus_main_000575_t1	4136	.	A	C	0.492063	0/0	0/1
trachelipus_main_000575_t1	4241	.	T	A	0.608696	0/1	0/0
trachelipus_main_000575_t1	4279	.	G	T	0.45098	0/0	0/1
trachelipus_main_000575_t1	4328	.	G	C	0.471264	0/1	0/1
trachelipus_main_000575_t1	4390	.	TAAAGGAC	TAAGGAC	0.4	0/1	1/1
trachelipus_main_000575_t1	4418	.	T	A	0.390244	0/0	0/1
trachelipus_main_000575_t1	4424	.	T	G	0.516129	0/1	0/1
trachelipus_main_000592_t1	2870	.	C	A	0.309524	0/1	0/0
trachelipus_main_000592_t1	2922	.	A	G	0.486486	0/1	0/0
trachelipus_main_000592_t1	2969	.	T	G	0.565217	0/1	0/0
trachelipus_main_000592_t1	2993	.	A	T	0.56	0/1	0/0
trachelipus_main_000592_t1	3017	.	C	A	0.48	0/1	0/0
trachelipus_main_000592_t1	3056	.	A	G	0.517241	0/1	0/0
trachelipus_main_000592_t1	3092	.	G	T	0.346154	0/1	0/0
trachelipus_main_000592_t1	3105	.	T	C	0.375	0/1	0/0
trachelipus_main_000592_t1	3128	.	C	T	0.333333	0/1	0/0
trachelipus_main_000596_t1	4067	.	GTCGC	ATCGT	0.5	0/1	0/0
trachelipus_main_000596_t1	4221	.	C	T	0.4	0/1	0/0
trachelipus_main_000596_t1	4239	.	C	T	0.625	0/1	0/0
trachelipus_main_000596_t1	4245	.	C	T	0.354839	0/1	0/0
trachelipus_main_000596_t1	4287	.	T	A	0.380952	0/1	0/0
trachelipus_main_000605_t1	3325	.	A	T	0.52381	0/1	0/0
trachelipus_main_000605_t1	3391	.	G	T	0.47619	0/1	0/0
trachelipus_main_000605_t1	3490	.	T	C	0.545455	0/1	0/0
trachelipus_main_000605_t1	3842	.	ACGAAT	ACGAAC	0.416667	0/1	0/0
trachelipus_main_000605_t1	3991	.	A	T	0.4	0/1	0/0
trachelipus_main_000605_t1	4060	.	C	T	0.470588	0/1	0/0
trachelipus_main_000605_t1	4086	.	GCAGCAATATC	GC	0.322581	0/1	0/0
trachelipus_main_000605_t1	4183	.	C	T	0.371429	0/1	0/0
trachelipus_main_000605_t1	4213	.	CAGT	CAGC	0.354839	0/1	0/0
trachelipus_main_000605_t1	4232	.	TGCAGCAGCAG	TGCAGCAG	0.344828	0/1	0/0
trachelipus_main_000605_t1	4277	.	G	A	0.47619	0/1	0/0
trachelipus_main_000620_t1	916	.	G	A	0.666667	0/1	0/0
trachelipus_main_000620_t1	1235	.	T	A	0.541667	0/1	0/0
trachelipus_main_000620_t1	1245	.	AGAGA	AGAGGAGA	0.5	0/1	0/0
trachelipus_main_000620_t1	1286	.	A	G	0.551724	0/1	0/0
trachelipus_main_000620_t1	1488	.	A	C	0.318182	0/1	0/0
trachelipus_main_000620_t1	1672	.	T	C	0.485714	0/1	0/0
trachelipus_main_000620_t1	1699	.	G	T	0.621622	0/1	0/0
trachelipus_main_000620_t1	3373	.	C	A	0.26087	0/1	0/0
trachelipus_main_000620_t1	3398	.	CCT	TCA	0.380952	0/1	0/0
trachelipus_main_000620_t1	3407	.	G	C	0.478261	0/1	0/0
trachelipus_main_000620_t1	3416	.	A	C	0.52381	0/1	0/0
trachelipus_main_000620_t1	3427	.	A	G	0.434783	0/1	0/0
trachelipus_main_000620_t1	3505	.	A	G	0.392857	0/1	0/0
trachelipus_main_000620_t1	3827	.	A	T	0.27027	0/1	0/0
trachelipus_main_000620_t1	3847	.	C	A	0.272727	0/1	0/0
trachelipus_main_000620_t1	3874	.	A	T	0.307692	0/1	0/0
trachelipus_main_000620_t1	4146	.	G	A	0.380952	0/1	0/0
trachelipus_main_000620_t1	4213	.	CGAGGAGGAGGAGGAGGT	CGAGGAGGAGGAGGAGGAGGT	0.3	0/1	0/0
trachelipus_main_000621_t1	2181	.	C	T	0.452381	0/1	0/0
trachelipus_main_000632_t1	4210	.	ATGC	TTGT	0.32	0/0	0/1
trachelipus_main_000635_t1	4113	.	A	T	0.480769	0/0	0/1
trachelipus_main_000635_t1	4130	.	ACCCCACCT	ACCCACCT	0.5	0/0	0/1
trachelipus_main_000635_t1	4147	.	C	T	0.402985	0/0	0/1
trachelipus_main_000635_t1	4155	.	GG	CT	0.402985	0/0	0/1
trachelipus_main_000636_t1	3296	.	T	C	0.355932	1/1	0/1
trachelipus_main_000636_t1	3341	.	G	A	0.266667	0/1	0/0
trachelipus_main_000652_t1	657	.	G	T	0.27381	0/1	0/1
trachelipus_main_000652_t1	691	.	TATATTTTGTTTTGGC	AATATGTGTTTTGGC	0.178947	0/1	0/1
trachelipus_main_000652_t1	711	.	TTG	ATG	0.363128	0/1	0/1
trachelipus_main_000652_t1	720	.	GAAAGAAT	GAGAGAAT	0.204082	0/1	0/1
trachelipus_main_000652_t1	743	.	A	G	0.293023	0/1	0/1
trachelipus_main_000652_t1	745	.	ATTTTGCT	ATTTACT	0.283186	0/1	0/1
trachelipus_main_000652_t1	757	.	TT	TA	0.25641	0/1	0/1
trachelipus_main_000652_t1	773	.	ATCAT	ATTTAC,ATTAT	0.277778,0.277778	0/2	0/1
trachelipus_main_000652_t1	814	.	T	G	0.352113	0/1	0/1
trachelipus_main_000652_t1	824	.	CTG	GTG	0.37037	0/1	0/1
trachelipus_main_000652_t1	2883	.	C	A	0.18	0/0	0/1
trachelipus_main_000652_t1	2894	.	T	A	0.479167	0/1	0/1
trachelipus_main_000652_t1	2918	.	A	G	0.355556	0/1	0/1
trachelipus_main_000652_t1	2960	.	G	A	0.166667	0/1	0/0
trachelipus_main_000652_t1	2973	.	GCT	GCC	0.283465	0/1	0/1
trachelipus_main_000652_t1	2984	.	C	T	0.207407	0/1	0/1
trachelipus_main_000652_t1	2993	.	A	G	0.317881	0/1	0/1
trachelipus_main_000652_t1	3371	.	A	C	0.217391	0/0	0/1
trachelipus_main_000652_t1	3378	.	G	A	0.410714	0/1	0/1
trachelipus_main_000652_t1	3391	.	C	T	0.451613	0/1	0/1
trachelipus_main_000652_t1	3396	.	GAC	AAC	0.40678	0/1	0/1
trachelipus_main_000652_t1	3439	.	C	T	0.40678	0/1	0/1
trachelipus_main_000652_t1	3450	.	A	G	0.186441	0/1	0/1
trachelipus_main_000652_t1	3451	.	C	T	0.42623	0/1	0/1
trachelipus_main_000652_t1	3457	.	C	T	0.185714	0/1	0/1
trachelipus_main_000652_t1	3465	.	AATAC	GATGC,GATAC	0.19697,0.69697	1/2	1/2
trachelipus_main_000652_t1	3475	.	C	T	0.606742	0/1	0/1
trachelipus_main_000652_t1	3869	.	A	G	0.4	0/1	0/1
trachelipus_main_000652_t1	3917	.	A	G	0.565445	0/1	0/1
trachelipus_main_000652_t1	3929	.	G	A	0.303191	0/1	0/1
trachelipus_main_000652_t1	3935	.	A	G	0.313514	0/1	0/1
trachelipus_main_000652_t1	3991	.	CATTT	GTATC,CATTC	0.272189,0.213018	0/1	0/2
trachelipus_main_000652_t1	4074	.	T	G	0.266667	0/1	0/1
trachelipus_main_000652_t1	4081	.	G	A	0.287066	0/1	0/1
trachelipus_main_000652_t1	4092	.	GGG	GGA	0.279874	0/1	0/1
trachelipus_main_000652_t1	4153	.	A	T	0.284746	0/1	0/1
trachelipus_main_000652_t1	4175	.	T	C	0.341463	0/1	0/1
trachelipus_main_000652_t1	4197	.	C	G	0.247104	0/1	0/1
trachelipus_main_000652_t1	4254	.	A	T	0.237288	0/1	0/1
trachelipus_main_000652_t1	4277	.	A	C	0.272727	0/1	0/1
trachelipus_main_000652_t1	4319	.	AT	AC	0.266055	0/1	0/1
trachelipus_main_000652_t1	4381	.	GTCAG	TTCAA	0.15508	0/1	0/1
trachelipus_main_000652_t1	4391	.	T	C	0.192118	0/1	0/1
trachelipus_main_000652_t1	4442	.	G	A	0.17052	0/1	0/1
trachelipus_main_000652_t1	4451	.	C	T	0.211196	0/1	0/1
trachelipus_main_000652_t1	4499	.	CC	AA	0.161959	0/1	0/1
trachelipus_main_000652_t1	4505	.	C	T	0.27289	0/1	0/1
trachelipus_main_000652_t1	4514	.	A	T	0.151351	0/1	0/1
trachelipus_main_000652_t1	4536	.	G	A	0.155963	0/1	0/1
trachelipus_main_000652_t1	4616	.	T	C	0.159696	0/1	0/1
trachelipus_main_000652_t1	4898	.	A	T	0.589189	0/1	0/1
trachelipus_main_000652_t1	4997	.	C	T	0.24	0/1	0/1
trachelipus_main_000652_t1	5123	.	A	G	0.827381	0/1	0/1
trachelipus_main_000652_t1	5195	.	GAAT	AAAG	0.3	0/1	0/1
trachelipus_main_000663_t1	107	.	A	G	0.584906	0/1	0/1
trachelipus_main_000663_t1	131	.	GC	TT,GT	0.594595,0.493506	0/1	0/2
trachelipus_main_000663_t1	149	.	C	T	0.5	0/1	0/1
trachelipus_main_000663_t1	159	.	T	C	0.547619	0/1	0/0
trachelipus_main_000663_t1	164	.	G	A	0.522727	0/1	0/0
trachelipus_main_000663_t1	176	.	G	A	0.424779	0/0	0/1
trachelipus_main_000663_t1	178	.	C	T	0.490566	0/1	0/0
trachelipus_main_000663_t1	194	.	T	G	0.489362	0/1	0/0
trachelipus_main_000663_t1	201	.	T	G	0.488889	0/1	0/0
trachelipus_main_000663_t1	212	.	TGTC	AGTT,AGTC	0.347368,0.47619	0/2	0/1
trachelipus_main_000663_t1	224	.	T	C	0.489362	0/1	0/0
trachelipus_main_000663_t1	242	.	A	G	0.5	0/1	0/0
trachelipus_main_000663_t1	255	.	G	C	0.54	0/1	0/0
trachelipus_main_000663_t1	284	.	G	T	0.52027	0/1	0/1
trachelipus_main_000663_t1	317	.	T	C	0.490909	1/1	0/1
trachelipus_main_000663_t1	374	.	ATTT	GTTC	0.571429	0/1	0/0
trachelipus_main_000663_t1	384	.	A	T	0.5	0/1	0/0
trachelipus_main_000663_t1	395	.	C	T	0.522581	0/1	0/1
trachelipus_main_000663_t1	431	.	A	G	0.502857	0/1	0/1
trachelipus_main_000663_t1	456	.	C	A	0.627119	0/1	0/0
trachelipus_main_000663_t1	512	.	C	A	0.440415	0/1	0/1
trachelipus_main_000663_t1	521	.	G	A	0.468468	1/1	0/1
trachelipus_main_000663_t1	575	.	T	C	0.565217	0/1	0/0
trachelipus_main_000663_t1	599	.	A	T	0.464516	0/1	0/1
trachelipus_main_000663_t1	641	.	T	C	0.482759	0/0	0/1
trachelipus_main_000663_t1	661	.	G	A	0.463158	0/0	0/1
trachelipus_main_000663_t1	668	.	C	A	0.478788	0/1	0/1
trachelipus_main_000663_t1	713	.	C	A	0.470085	1/1	0/1
trachelipus_main_000663_t1	765	.	C	T	0.404255	1/1	0/1
trachelipus_main_000663_t1	785	.	T	A	0.370629	0/1	0/1
trachelipus_main_000663_t1	884	.	C	T	0.5625	0/1	0/0
trachelipus_main_000663_t1	902	.	GCTTTTTGC	GCTTTTTTC,ACTTTTTTC	0.382979,0.522727	1/2	0/1
trachelipus_main_000663_t1	929	.	A	T	0.5	0/1	0/0
trachelipus_main_000663_t1	934	.	CCATC	TCATA	0.5	0/1	0/0
trachelipus_main_000663_t1	950	.	C	T	0.398305	0/0	0/1
trachelipus_main_000663_t1	1046	.	TGCC	CGCC,CGCA	0.443182,0.267045	1/2	0/1
trachelipus_main_000663_t1	1054	.	C	T	0.633803	0/1	0/0
trachelipus_main_000663_t1	1133	.	CA	TG,CG	0.464602,0.617284	1/2	0/1
trachelipus_main_000663_t1	1178	.	C	T	0.542373	0/1	0/0
trachelipus_main_000663_t1	1211	.	A	G	0.494118	0/1	0/1
trachelipus_main_000663_t1	1230	.	G	T	0.552381	0/0	0/1
trachelipus_main_000663_t1	1265	.	ACCAGTT	TCCTGTC	0.413462	1/1	0/1
trachelipus_main_000663_t1	1343	.	A	T	0.581818	0/1	0/0
trachelipus_main_000663_t1	1406	.	G	A	0.53125	0/1	0/0
trachelipus_main_000663_t1	1412	.	C	A	0.539683	0/1	0/0
trachelipus_main_000663_t1	1420	.	G	A	0.453237	1/1	0/1
trachelipus_main_000663_t1	1482	.	A	G	0.467153	1/1	0/1
trachelipus_main_000663_t1	1516	.	G	C	0.478528	1/1	0/1
trachelipus_main_000663_t1	1524	.	G	A	0.45977	1/1	0/1
trachelipus_main_000663_t1	1541	.	A	G	0.741071	0/1	0/0
trachelipus_main_000663_t1	1562	.	G	A	0.465969	1/1	0/1
trachelipus_main_000663_t1	1574	.	C	A	0.737288	0/1	0/0
trachelipus_main_000663_t1	1617	.	G	A	0.706422	0/1	0/0
trachelipus_main_000663_t1	1654	.	C	T	0.433333	0/1	0/1
trachelipus_main_000663_t1	1664	.	G	A	0.497462	1/1	0/1
trachelipus_main_000663_t1	1748	.	A	C	0.521008	0/1	0/0
trachelipus_main_000663_t1	1889	.	C	T	0.483444	0/1	0/1
trachelipus_main_000663_t1	1962	.	C	A	0.510204	0/1	0/1
trachelipus_main_000663_t1	2116	.	A	T	0.428571	0/1	0/1
trachelipus_main_000663_t1	2138	.	T	A	0.414634	0/0	0/1
trachelipus_main_000663_t1	2143	.	ATCCTCCTCCTCCTCCTCCTCCA	ATCCTCCTCCTCCTCCA,ATCCTCCTCCTCCA	0.392308,0	2/2	0/1
trachelipus_main_000663_t1	2167	.	T	G	0.594203	0/1	0/0
trachelipus_main_000663_t1	2198	.	G	A	0.489247	0/0	0/1
trachelipus_main_000663_t1	2240	.	T	A	0.516304	0/0	0/1
trachelipus_main_000663_t1	2253	.	A	G	0.520202	0/0	0/1
trachelipus_main_000663_t1	2255	.	A	T	0.364486	0/1	0/0
trachelipus_main_000663_t1	2324	.	C	T	0.512195	1/1	0/1
trachelipus_main_000663_t1	2355	.	T	G	0	1/1	0/0
trachelipus_main_000663_t1	2387	.	T	C	0.617647	0/1	0/0
trachelipus_main_000663_t1	2435	.	C	A	0.4	0/1	0/0
trachelipus_main_000663_t1	2460	.	A	G	0	1/1	0/0
trachelipus_main_000663_t1	2483	.	T	C	0.578431	0/1	0/0
trachelipus_main_000663_t1	2552	.	A	T	0.494737	0/0	0/1
trachelipus_main_000663_t1	2561	.	G	T	0.487562	1/1	0/1
trachelipus_main_000663_t1	2568	.	A	G	0.484694	1/1	0/1
trachelipus_main_000663_t1	2625	.	GTTGAAAG	TCTGATAA,TCTGAAAG,GCTGAAAG	0.395745,0.510949,0.489051	2/3	0/1
trachelipus_main_000663_t1	2657	.	A	G	0.436073	0/1	0/1
trachelipus_main_000663_t1	2664	.	GGACTAGC	TTCCTCGC,GGACTCGT	0.359259,0.00740741	2/2	0/1
trachelipus_main_000663_t1	2693	.	T	C	0.434505	1/1	0/1
trachelipus_main_000663_t1	2739	.	G	A	0.458333	0/1	0/1
trachelipus_main_000663_t1	2744	.	C	A	0.536913	0/1	0/0
trachelipus_main_000663_t1	2760	.	G	A	0.444444	0/0	0/1
trachelipus_main_000663_t1	2771	.	C	T	0.52071	0/1	0/0
trachelipus_main_000663_t1	2776	.	CTTTTTTAAAG	CTTATTTAAAG	0.417722	1/1	0/1
trachelipus_main_000663_t1	2804	.	A	T	0.517857	0/1	0/0
trachelipus_main_000663_t1	2807	.	A	G	0.467836	0/1	0/0
trachelipus_main_000663_t1	2852	.	T	C	0.449102	1/1	0/1
trachelipus_main_000663_t1	2858	.	GAAGGGA	AACGGGG,AAGAGGG	0.455531,0.509934	1/2	0/1
trachelipus_main_000663_t1	2882	.	G	A	0.413203	0/0	0/1
trachelipus_main_000663_t1	2919	.	G	A	0.561947	0/1	0/0
trachelipus_main_000663_t1	2998	.	A	T	0.758427	1/1	0/1
trachelipus_main_000663_t1	3009	.	A	G	0.793814	1/1	0/1
trachelipus_main_000663_t1	3083	.	C	T	0	1/1	0/0
trachelipus_main_000663_t1	3121	.	C	T	0	0/0	1/1
trachelipus_main_000663_t1	3884	.	C	T	0.468468	0/0	0/1
trachelipus_main_000663_t1	3890	.	CAAA	CAAG,TAAG	0.550296,0.391304	1/2	0/1
trachelipus_main_000663_t1	3936	.	T	C	0.477941	0/1	0/0
trachelipus_main_000663_t1	4006	.	T	A	0.472756	0/1	0/1
trachelipus_main_000663_t1	4039	.	G	A	0.349462	0/1	0/0
trachelipus_main_000663_t1	4055	.	A	G	0.387464	1/1	0/1
trachelipus_main_000663_t1	4073	.	C	T	0.413249	0/1	0/1
trachelipus_main_000669_t1	2133	.	C	T	0.333333	0/1	0/0
trachelipus_main_000669_t1	2138	.	AAGG	GAGA	0.333333	0/1	0/0
trachelipus_main_000669_t1	2375	.	G	A	0.666667	0/1	0/0
trachelipus_main_000669_t1	2405	.	A	G	0.703704	0/1	0/0
trachelipus_main_000669_t1	2513	.	A	C	0.5	1/1	0/1
trachelipus_main_000669_t1	2657	.	C	A	0.358209	0/1	0/1
trachelipus_main_000669_t1	2744	.	G	A	0.394904	0/1	0/1
[truncated: 8,541 more rows]
