# Supplementary material for: Patterns of molecular evolution in a parthenogenic terrestrial isopod (Trichoniscus pusillus)
Source: PeerJ. 2024 Jul 23;12:e17780. doi: 10.7717/peerj.17780 (PMC11276757; doi:10.7717/peerj.17780)
Supplement: Supplemental Information 2 [file peerj-12-17780-s002.zip › Yarbrough_Chandler_Code/5_snp_effects/data/snp_summary_table_4.txt]

sample	covered.nsites	covered.ssites	covered.nsnps	covered.ssnps	snp_freq	dN	dS	dN_dS
TrachelipusF	2530937	688108	1521	2820	1.35e-03	6.01e-04	4.10e-03	0.1466
TrachelipusM	1738784	474958	976	2530	1.58e-03	5.61e-04	5.33e-03	0.1054
HyF1	1724304	466443	832	2904	1.71e-03	4.82e-04	6.23e-03	0.0775
HyF2	3484506	944256	1662	2546	9.50e-04	4.77e-04	2.70e-03	0.1769
HyM1	1704014	461491	700	1860	1.18e-03	4.11e-04	4.03e-03	0.1020
HyM3	1976952	537642	590	1576	8.61e-04	2.99e-04	2.93e-03	0.1019
Hyloniscus all	881978	237763	657	2289	2.63e-03	7.45e-04	9.63e-03	0.0774
Tri5	2548636	700295	4300	13816	5.58e-03	1.69e-03	1.97e-02	0.0855
Tri75	2719388	742972	4250	14107	5.30e-03	1.56e-03	1.90e-02	0.0823
Tri170	3316605	910803	6164	19884	6.16e-03	1.86e-03	2.18e-02	0.0851
Tri85	2358416	645793	4065	13592	5.88e-03	1.72e-03	2.10e-02	0.0819
Tri85_offspring	334041	90801	248	1290	3.62e-03	7.42e-04	1.42e-02	0.0523
Trichoniscus candidate novel SNPs	1593394	434906	12	17	1.43e-05	7.53e-06	3.91e-05	0.1927
Trichoniscus identical SNPs	1593394	434906	338	1602	9.57e-04	2.12e-04	3.68e-03	0.0577
Hyloniscus low-frequency SNPs	881978	237763	388	1209	1.43e-03	4.40e-04	5.08e-03	0.0866
