# Supplementary material for: Patterns of molecular evolution in a parthenogenic terrestrial isopod (Trichoniscus pusillus)
Source: PeerJ. 2024 Jul 23;12:e17780. doi: 10.7717/peerj.17780 (PMC11276757; doi:10.7717/peerj.17780)
Supplement: Supplemental Information 2 [file peerj-12-17780-s002.zip › Yarbrough_Chandler_Code/5_snp_effects/data/Tri5_dnds.txt]

trichoniscus_main_000002_t1	12968	27847	+	11786.66666666654	3093.3333333333694	156.33333333333331	38.66666666666668	0	0	0	0
trichoniscus_main_000003_t1	11828	26812	+	11831.999999999929	3153.0000000000227	378.3333333333338	140.66666666666669	0	0	0	0
trichoniscus_main_000004_t1	8023	22791	+	11489.333333333156	3279.666666666738	424.3333333333335	130.66666666666663	1.0	1.0	0	0
trichoniscus_main_000005_t1	74	14845	+	11647.99999999988	3124.000000000041	1404.0000000000027	389.9999999999992	0	0	0	0
trichoniscus_main_000006_t1	147	14975	+	11633.33333333313	3195.6666666667575	433.6666666666671	115.33333333333316	0	0	0	0
trichoniscus_main_000007_t1	96	14387	+	11234.99999999986	3057.0000000000623	8465.000000000116	2295.999999999989	5.0	115.0	5.0	115.0
trichoniscus_main_000008_t1	1509	14693	+	10359.666666666662	2825.3333333333544	1805.3333333333403	474.66666666666475	0	0	0	0
trichoniscus_main_000010_t1	378	13907	+	10774.666666666535	2755.3333333333726	114.33333333333333	35.666666666666664	0	0	0	0
trichoniscus_main_000011_t1	2314	14541	+	9950.666666666666	2277.3333333333094	944.6666666666644	216.33333333333377	0	0	0	0
trichoniscus_main_000012_t1	393	11429	+	8552.666666666755	2484.333333333336	500.0000000000005	151.00000000000003	0	0	0	0
trichoniscus_main_000013_t1	189	12998	+	10097.999999999984	2712.0000000000136	345.0000000000001	86.99999999999997	0	0	0	0
trichoniscus_main_000015_t1	426	12935	+	9798.666666666692	2711.3333333333558	940.6666666666647	253.3333333333339	0	0	0	0
trichoniscus_main_000016_t1	130	10161	+	7772.333333333466	2259.6666666666592	445.3333333333336	124.66666666666657	0.0	1.0	0.0	1.0
trichoniscus_main_000017_t1	399	11198	+	8666.333333333456	2133.666666666632	1970.6666666666756	444.3333333333321	0	0	0	0
trichoniscus_main_000018_t1	17	10495	+	8333.000000000126	2145.9999999999804	2499.6666666666624	638.3333333333348	12.0	10.0	12.0	10.0
trichoniscus_main_000020_t1	480	10319	+	7632.666666666743	2207.3333333333203	4209.666666666647	1157.3333333333346	14.0	39.0	14.0	39.0
trichoniscus_main_000021_t1	224	10021	+	7592.666666666765	2205.333333333314	357.00000000000017	104.99999999999996	0	0	0	0
trichoniscus_main_000022_t1	976	9882	+	6880.000000000087	2026.999999999975	75.66666666666666	26.333333333333325	0.0	1.0	0	0
trichoniscus_main_000023_t1	153	9719	+	7426.666666666778	2140.333333333315	2207.333333333338	612.6666666666677	18.0	62.0	18.0	62.0
trichoniscus_main_000024_t1	329	9745	+	7537.666666666803	1879.3333333332996	808.3333333333316	217.66666666666725	0	0	0	0
trichoniscus_main_000025_t1	340	9615	+	7092.333333333418	2183.666666666654	5098.333333333347	1606.6666666666551	0.0	61.0	0.0	61.0
trichoniscus_main_000026_t1	478	9738	+	7179.666666666746	2081.3333333333135	5863.666666666719	1702.3333333333157	16.0	85.0	16.0	85.0
trichoniscus_main_000027_t1	252	9338	+	7152.000000000069	1934.999999999981	181.33333333333326	40.666666666666686	2.5	0.5	2.5	0.5
trichoniscus_main_000029_t1	49	8994	+	7077.000000000109	1868.9999999999661	869.3333333333319	213.66666666666697	1.0	1.0	0	0
trichoniscus_main_000030_t1	75	8675	+	6644.000000000061	1956.9999999999798	4600.999999999989	1338.999999999996	7.0	53.0	0	0
trichoniscus_main_000031_t1	124	8679	+	6670.000000000074	1885.999999999978	243.99999999999991	71.00000000000001	0	0	0	0
trichoniscus_main_000032_t1	196	8724	+	6626.333333333393	1902.6666666666436	2528.3333333333335	684.6666666666679	3.0	1.0	3.0	1.0
trichoniscus_main_000033_t1	980	9460	+	6651.666666666729	1829.3333333333123	281.66666666666663	78.33333333333329	0	0	0	0
trichoniscus_main_000034_t1	103	8526	+	6552.666666666731	1871.3333333333078	154.6666666666667	46.333333333333314	1.0	19.0	0	0
trichoniscus_main_000035_t1	365	8767	+	6481.333333333398	1921.6666666666415	0	0	0	0	0	0
trichoniscus_main_000036_t1	290	8662	+	6488.66666666673	1884.3333333333092	842.666666666665	243.3333333333337	0.0	1.0	0	0
trichoniscus_main_000037_t1	83	8392	+	6547.000000000055	1762.9999999999839	5308.666666666662	1414.3333333333337	12.0	49.0	12.0	49.0
trichoniscus_main_000038_t1	284	8593	+	6608.333333333417	1701.666666666645	3687.6666666666433	947.3333333333376	41.0	58.0	41.0	58.0
trichoniscus_main_000039_t1	82	8280	+	6395.666666666736	1803.3333333333105	110.00000000000001	30.999999999999996	0	0	0	0
trichoniscus_main_000041_t1	38	8062	+	6187.000000000042	1837.9999999999857	4190.666666666643	1257.3333333333305	10.0	58.0	10.0	58.0
trichoniscus_main_000042_t1	555	8540	+	6251.333333333378	1734.666666666651	1625.0000000000052	426.9999999999986	10.5	21.5	0	0
trichoniscus_main_000043_t1	76	8043	+	6231.666666666748	1736.3333333333096	4689.333333333337	1322.6666666666583	47.5	25.5	47.5	25.5
trichoniscus_main_000044_t1	971	8923	+	6262.33333333336	1690.6666666666595	1201.333333333334	298.6666666666665	1.0	7.0	1.0	7.0
trichoniscus_main_000045_t1	26	7972	+	6277.666666666738	1669.3333333333105	2240.0000000000077	597.9999999999991	12.0	18.0	12.0	18.0
trichoniscus_main_000046_t1	291	8201	+	6114.000000000051	1796.9999999999818	724.333333333333	202.6666666666668	0	0	0	0
trichoniscus_main_000048_t1	17	7897	+	6152.666666666697	1728.3333333333214	2430.0000000000014	681.0000000000009	13.5	73.5	13.5	73.5
trichoniscus_main_000049_t1	542	8398	+	6036.333333333383	1820.6666666666476	71.33333333333331	24.666666666666664	0	0	0	0
trichoniscus_main_000051_t1	235	7896	+	6128.000000000053	1533.999999999987	1245.3333333333328	332.66666666666674	1.0	5.0	1.0	5.0
trichoniscus_main_000052_t1	514	8142	+	5981.0000000000455	1647.9999999999823	3711.9999999999745	1019.0000000000074	11.0	16.0	11.0	16.0
trichoniscus_main_000054_t1	292	7893	+	5940.000000000031	1661.9999999999868	620.0000000000006	168.99999999999983	1.0	0.0	0	0
trichoniscus_main_000055_t1	32	6319	+	4868.000000000011	1419.9999999999911	687.3333333333327	185.66666666666694	2.0	7.0	2.0	7.0
trichoniscus_main_000056_t1	825	6530	+	4506.3333333333185	1199.6666666666656	167.66666666666663	54.33333333333335	0	0	0	0
trichoniscus_main_000057_t1	413	7948	+	5802.666666666713	1733.3333333333157	2242.6666666666715	658.333333333334	2.0	13.0	2.0	13.0
trichoniscus_main_000058_t1	206	7714	+	5808.000000000025	1700.9999999999852	86.33333333333337	27.66666666666666	0	0	0	0
trichoniscus_main_000059_t1	183	7664	+	5945.666666666714	1536.3333333333217	1615.0000000000039	394.9999999999995	2.0	4.0	2.0	4.0
trichoniscus_main_000060_t1	89	7567	+	5747.6666666667015	1731.3333333333167	150.66666666666663	38.33333333333335	0	0	0	0
trichoniscus_main_000061_t1	181	7659	+	5885.333333333369	1593.6666666666556	5279.000000000002	1422.9999999999968	47.0	58.0	0	0
trichoniscus_main_000063_t1	27	7394	+	5770.333333333363	1597.6666666666558	1515.666666666668	419.3333333333327	0	0	0	0
trichoniscus_main_000064_t1	129	7460	+	5840.666666666709	1491.3333333333208	139.99999999999997	40.00000000000001	0.0	4.0	0	0
trichoniscus_main_000066_t1	91	7410	+	5737.333333333377	1582.666666666652	174.33333333333326	53.66666666666669	0	0	0	0
trichoniscus_main_000068_t1	228	7534	+	5796.000000000051	1508.999999999984	776.3333333333321	195.66666666666694	0	0	0	0
trichoniscus_main_000069_t1	883	8169	+	5621.666666666704	1665.3333333333164	2946.99999999999	863.000000000006	3.0	11.0	3.0	11.0
trichoniscus_main_000070_t1	421	7668	+	5589.000000000019	1658.9999999999905	2162.0000000000064	630.9999999999999	4.0	18.0	4.0	18.0
trichoniscus_main_000071_t1	1272	7244	+	4723.333333333323	1249.6666666666667	1975.6666666666754	508.33333333333127	4.0	7.0	4.0	7.0
trichoniscus_main_000072_t1	539	5470	+	3898.9999999999723	1033.0000000000061	510.3333333333338	104.66666666666663	0	0	0	0
trichoniscus_main_000073_t1	164	7339	+	5684.666666666689	1491.3333333333262	3254.333333333321	861.6666666666699	0.0	58.0	0.0	58.0
trichoniscus_main_000074_t1	93	7223	+	5722.666666666693	1408.3333333333292	109.66666666666669	28.333333333333325	0	0	0	0
trichoniscus_main_000075_t1	205	7251	+	5463.333333333351	1583.6666666666542	189.99999999999994	44.00000000000002	0	0	0	0
trichoniscus_main_000077_t1	87	7097	+	5542.000000000037	1468.9999999999868	768.333333333332	188.66666666666706	0	0	0	0
trichoniscus_main_000078_t1	119	6757	+	5199.333333333337	1439.666666666665	184.9999999999999	39.999999999999986	0	0	0	0
trichoniscus_main_000079_t1	11	6973	+	5461.000000000023	1501.9999999999882	3154.999999999987	895.0000000000039	16.0	60.0	16.0	60.0
trichoniscus_main_000080_t1	114	6968	+	5303.000000000018	1551.9999999999886	1176.3333333333337	341.6666666666662	6.0	25.0	6.0	25.0
trichoniscus_main_000081_t1	56	7009	+	5375.666666666688	1578.3333333333242	166.99999999999997	55.00000000000002	0.0	4.0	0	0
trichoniscus_main_000082_t1	1220	6946	+	4442.66666666664	1284.3333333333321	0	0	0	0	0	0
trichoniscus_main_000083_t1	44	6952	+	5351.666666666667	1557.3333333333303	1621.3333333333383	469.6666666666654	12.0	18.0	12.0	18.0
trichoniscus_main_000084_t1	390	7274	+	5454.0000000000155	1430.9999999999948	188.33333333333334	51.66666666666667	0	0	0	0
trichoniscus_main_000085_t1	404	7261	+	5350.333333333345	1507.6666666666601	4016.666666666639	1122.333333333336	0	0	0	0
trichoniscus_main_000087_t1	104	6925	+	5323.000000000018	1498.9999999999889	1.6666666666666667	1.3333333333333333	0	0	0	0
trichoniscus_main_000088_t1	90	6911	+	5367.000000000009	1454.9999999999977	11.666666666666666	3.3333333333333335	0	0	0	0
trichoniscus_main_000089_t1	542	5602	+	3995.3333333332916	1065.6666666666752	1081.9999999999989	289.00000000000006	0	0	0	0
trichoniscus_main_000091_t1	184	6363	+	4844.333333333337	1335.6666666666595	868.6666666666654	229.33333333333374	0	0	0	0
trichoniscus_main_000092_t1	92	6814	+	5257.333333333338	1465.6666666666606	59.333333333333336	21.666666666666668	0	0	0	0
trichoniscus_main_000093_t1	415	6852	+	4993.666666666661	1444.3333333333294	23.333333333333336	6.666666666666666	0	0	0	0
trichoniscus_main_000094_t1	159	6857	+	5152.000000000008	1546.9999999999886	3467.333333333314	1020.6666666666736	1.0	19.0	1.0	19.0
trichoniscus_main_000095_t1	479	7165	+	5230.33333333335	1456.6666666666563	921.999999999998	248.00000000000054	0.0	4.0	0.0	4.0
trichoniscus_main_000097_t1	426	7076	+	5189.000000000005	1461.9999999999943	206.9999999999999	57.000000000000036	0	0	0	0
trichoniscus_main_000101_t1	234	6652	+	4933.6666666666815	1483.3333333333228	546.0000000000002	149.99999999999997	0.0	3.0	0	0
trichoniscus_main_000102_t1	149	6655	+	5129.9999999999945	1376.9999999999993	1210.6666666666654	322.33333333333354	0.0	1.0	0	0
trichoniscus_main_000104_t1	174	6665	+	5135.000000000021	1356.999999999992	364.66666666666674	97.33333333333331	0	0	0	0
trichoniscus_main_000106_t1	116	6556	+	5070.333333333339	1370.666666666661	4.333333333333334	1.6666666666666665	5.0	5.0	0	0
trichoniscus_main_000107_t1	151	6555	+	5038.333333333338	1366.6666666666633	345.33333333333366	77.66666666666664	0.0	2.0	0	0
trichoniscus_main_000108_t1	350	6763	+	5033.666666666683	1380.333333333324	1082.333333333331	264.66666666666754	4.0	45.0	4.0	45.0
trichoniscus_main_000109_t1	29	6418	+	5020.000000000002	1369.9999999999943	133.33333333333337	34.66666666666666	0	0	0	0
trichoniscus_main_000110_t1	501	6818	+	4889.333333333338	1428.6666666666608	4480.333333333323	1339.6666666666629	7.0	30.0	7.0	30.0
trichoniscus_main_000111_t1	265	6573	+	4981.666666666674	1327.333333333328	3884.3333333332985	1017.6666666666754	5.0	20.0	5.0	20.0
trichoniscus_main_000113_t1	32	6316	+	4935.000000000001	1349.9999999999925	4872.999999999995	1327.9999999999945	30.0	45.0	30.0	45.0
trichoniscus_main_000114_t1	357	6635	+	4907.999999999985	1370.9999999999986	36.33333333333333	8.666666666666666	0	0	0	0
trichoniscus_main_000115_t1	108	6365	+	4832.333333333329	1425.6666666666588	354.66666666666697	101.33333333333324	2.0	18.0	2.0	18.0
trichoniscus_main_000117_t1	15	6263	+	5030.333333333342	1218.6666666666674	0	0	0	0	0	0
trichoniscus_main_000118_t1	234	6443	+	4762.000000000001	1447.9999999999902	72.33333333333331	23.666666666666664	0	0	0	0
trichoniscus_main_000119_t1	85	6315	+	4912.666666666657	1318.333333333335	652.9999999999999	175.0	0	0	0	0
trichoniscus_main_000120_t1	159	6386	+	4983.666666666668	1244.3333333333342	1472.6666666666686	336.333333333333	0	0	0	0
trichoniscus_main_000121_t1	44	6262	+	4927.33333333332	1291.6666666666677	2385.999999999999	632.0000000000009	13.5	20.5	0	0
trichoniscus_main_000122_t1	768	6977	+	4936.999999999989	1273.0000000000025	4313.999999999967	1107.0000000000075	0	0	0	0
trichoniscus_main_000123_t1	156	6362	+	4830.333333333342	1376.6666666666588	449.6666666666674	123.33333333333317	6.0	10.0	6.0	10.0
trichoniscus_main_000124_t1	226	6426	+	4816.333333333325	1384.6666666666606	291.99999999999994	91.99999999999997	3.0	25.0	0	0
trichoniscus_main_000125_t1	223	6417	+	4833.333333333326	1361.6666666666629	3907.666666666638	1096.3333333333383	17.666666666666664	138.33333333333334	17.666666666666664	138.33333333333334
trichoniscus_main_000127_t1	128	6280	+	4888.333333333328	1264.6666666666663	1751.6666666666717	456.33333333333206	4.0	2.0	4.0	2.0
trichoniscus_main_000128_t1	103	6249	+	4719.6666666666615	1427.3333333333285	399.666666666667	116.33333333333326	0.0	4.0	0.0	4.0
trichoniscus_main_000129_t1	105	6242	+	4608.0	1529.9999999999925	4608.0	1529.9999999999925	15.0	60.0	15.0	60.0
trichoniscus_main_000130_t1	536	6667	+	4803.333333333345	1328.6666666666547	2717.999999999988	786.0000000000045	0.0	13.0	0	0
trichoniscus_main_000131_t1	41	6142	+	4885.999999999975	1216.0000000000089	709.9999999999997	175.00000000000003	1.0	3.0	0	0
trichoniscus_main_000133_t1	159	6248	+	4858.666666666647	1231.333333333339	2757.333333333322	701.6666666666692	4.0	25.0	0	0
trichoniscus_main_000134_t1	110	6151	+	4719.666666666661	1322.33333333333	1414.6666666666686	397.33333333333235	2.0	43.0	0	0
trichoniscus_main_000135_t1	77	6118	+	4679.999999999994	1361.9999999999961	3108.3333333333176	923.666666666673	9.0	55.0	9.0	55.0
trichoniscus_main_000137_t1	210	6245	+	4650.999999999988	1384.9999999999943	60.999999999999986	17.000000000000004	0.0	1.0	0	0
trichoniscus_main_000138_t1	1004	5506	+	3517.6666666666492	985.3333333333384	52.66666666666668	16.333333333333332	0	0	0	0
trichoniscus_main_000140_t1	591	6611	+	4599.666666666657	1421.3333333333246	1059.666666666664	308.3333333333331	0	0	0	0
trichoniscus_main_000141_t1	178	6195	+	4552.3333333333285	1465.66666666666	1367.666666666668	462.33333333333206	9.0	24.0	9.0	24.0
trichoniscus_main_000143_t1	7	6015	+	4754.333333333321	1254.6666666666686	349.66666666666674	91.33333333333331	8.0	8.0	0	0
trichoniscus_main_000144_t1	1031	6004	+	3905.666666666633	1068.3333333333399	3374.999999999976	909.0000000000072	3.5	56.5	3.5	56.5
trichoniscus_main_000145_t1	132	5801	+	4451.99999999998	1218.0000000000036	170.33333333333331	54.66666666666669	0	0	0	0
trichoniscus_main_000146_t1	54	6029	+	4754.333333333324	1221.6666666666679	1242.6666666666672	302.3333333333332	38.333333333333336	21.666666666666668	0	0
trichoniscus_main_000148_t1	212	6142	+	4744.333333333323	1186.6666666666704	1824.6666666666736	458.3333333333316	3.5	29.5	0	0
trichoniscus_main_000151_t1	252	1018	+	607.0000000000001	157.99999999999997	18.0	3.0	0	0	0	0
trichoniscus_main_000152_t1	195	6077	+	4619.333333333323	1263.666666666666	866.3333333333321	249.6666666666672	2.0	5.0	0	0
trichoniscus_main_000153_t1	126	5978	+	4611.333333333324	1241.6666666666645	76.0	20.0	2.0	4.0	0	0
trichoniscus_main_000154_t1	21	371	+	283.3333333333332	67.6666666666667	0	0	0	0	0	0
trichoniscus_main_000155_t1	122	5941	+	4608.6666666666415	1211.3333333333371	225.99999999999991	62.0	0	0	0	0
trichoniscus_main_000157_t1	261	6080	+	4611.333333333314	1208.666666666669	3016.666666666653	772.3333333333374	11.0	29.0	11.0	29.0
trichoniscus_main_000158_t1	192	6029	+	4468.999999999984	1368.9999999999939	2912.6666666666574	867.3333333333379	2.0	46.0	0	0
trichoniscus_main_000162_t1	82	5871	+	4500.333333333314	1289.6666666666647	916.9999999999986	274.0000000000002	13.0	23.0	0	0
trichoniscus_main_000163_t1	1259	7039	+	4473.666666666647	1307.333333333323	2374.333333333332	703.6666666666713	6.0	10.0	0	0
trichoniscus_main_000165_t1	176	5944	+	4577.6666666666515	1191.3333333333342	0	0	0	0	0	0
trichoniscus_main_000167_t1	75	5834	+	4489.666666666652	1270.33333333333	1925.3333333333399	555.666666666666	0	0	0	0
trichoniscus_main_000169_t1	69	5822	+	4507.333333333311	1246.6666666666683	68.0	18.999999999999996	0	0	0	0
trichoniscus_main_000170_t1	160	5913	+	4550.333333333314	1203.6666666666695	443.00000000000045	105.99999999999993	1.0	1.0	0	0
trichoniscus_main_000171_t1	59	5803	+	4441.666666666656	1303.3333333333323	1087.6666666666663	313.3333333333331	0.0	1.0	0.0	1.0
trichoniscus_main_000172_t1	1531	7263	+	4506.333333333315	1226.6666666666692	4270.999999999965	1162.0000000000036	14.0	31.0	14.0	31.0
trichoniscus_main_000174_t1	122	5842	+	4464.6666666666415	1256.33333333333	2695.6666666666592	739.3333333333353	16.0	43.0	0	0
trichoniscus_main_000176_t1	56	5713	+	4394.333333333312	1263.666666666666	940.9999999999984	253.00000000000043	0.0	1.0	0.0	1.0
trichoniscus_main_000177_t1	98	5755	+	4501.666666666648	1156.3333333333364	125.33333333333339	36.66666666666666	0	0	0	0
trichoniscus_main_000178_t1	13	5568	+	4327.999999999977	1227.999999999997	184.99999999999997	58.00000000000003	0	0	0	0
trichoniscus_main_000179_t1	154	5799	+	4425.666666666647	1220.3333333333348	27.333333333333332	11.666666666666668	3.0	13.0	0	0
trichoniscus_main_000180_t1	272	5914	+	4462.999999999969	1180.0000000000055	2479.333333333334	616.6666666666661	16.0	29.0	16.0	29.0
trichoniscus_main_000182_t1	779	6418	+	4333.99999999998	1305.999999999999	3868.66666666664	1156.3333333333355	14.0	37.0	14.0	37.0
trichoniscus_main_000184_t1	138	5765	+	4338.666666666642	1289.3333333333303	2297.000000000004	673.000000000001	4.0	40.0	4.0	40.0
trichoniscus_main_000187_t1	96	5690	+	4428.666666666651	1166.3333333333346	512.0000000000006	151.00000000000006	3.0	18.0	3.0	18.0
trichoniscus_main_000188_t1	88	5580	+	4328.66666666664	1164.3333333333374	273.9999999999999	68.00000000000003	0	0	0	0
trichoniscus_main_000190_t1	67	5646	+	4192.333333333309	1387.6666666666606	4192.333333333309	1387.6666666666606	16.0	34.0	16.0	34.0
trichoniscus_main_000191_t1	41	5617	+	4350.333333333307	1214.6666666666683	1733.3333333333374	495.666666666665	3.5	22.5	3.5	22.5
trichoniscus_main_000192_t1	374	5606	+	4095.3333333332957	1136.6666666666742	549.3333333333338	149.66666666666654	0	0	0	0
trichoniscus_main_000193_t1	176	5533	+	4177.3333333333	1180.6666666666683	435.66666666666714	125.33333333333316	0	0	0	0
trichoniscus_main_000195_t1	178	5574	+	4231.333333333302	1165.666666666661	284.3333333333332	66.6666666666667	0	0	0	0
trichoniscus_main_000196_t1	872	5527	+	3620.666666666641	1035.3333333333405	3381.9999999999786	962.0000000000067	0.0	1.0	0.0	1.0
trichoniscus_main_000198_t1	3791	9295	+	4305.333333333305	1199.666666666669	0	0	0	0	0	0
trichoniscus_main_000199_t1	207	5696	+	4316.666666666638	1173.3333333333374	682.3333333333325	187.6666666666669	0	0	0	0
trichoniscus_main_000200_t1	94	5574	+	4301.999999999969	1179.0000000000048	1070.9999999999973	285.00000000000057	0	0	0	0
trichoniscus_main_000201_t1	117	5588	+	4284.66666666663	1187.3333333333378	1568.000000000003	429.9999999999991	0	0	0	0
trichoniscus_main_000202_t1	153	5624	+	4201.333333333304	1270.6666666666677	368.33333333333337	111.66666666666664	1.0	1.0	0	0
trichoniscus_main_000203_t1	308	5773	+	4272.999999999977	1193.0000000000023	1510.0000000000018	439.9999999999991	0	0	0	0
trichoniscus_main_000205_t1	152	5599	+	4249.666666666638	1198.3333333333337	1522.3333333333371	418.6666666666653	3.0	9.0	3.0	9.0
trichoniscus_main_000207_t1	127	4287	+	3333.999999999986	827.000000000003	301.33333333333337	64.66666666666669	0	0	0	0
trichoniscus_main_000208_t1	648	5477	+	3750.6666666666447	1079.3333333333378	837.9999999999987	233.0000000000003	0.0	1.0	0	0
trichoniscus_main_000209_t1	121	5514	+	4250.666666666635	1143.3333333333362	221.33333333333323	54.66666666666669	0	0	0	0
trichoniscus_main_000210_t1	82	5466	+	4270.999999999965	1114.0000000000057	1078.333333333332	265.66666666666697	0	0	0	0
trichoniscus_main_000211_t1	9049	14418	+	4280.333333333296	1086.6666666666756	262.6666666666665	70.33333333333334	0	0	0	0
trichoniscus_main_000212_t1	241	5589	+	4221.333333333292	1127.666666666671	4221.333333333292	1127.666666666671	33.0	138.0	33.0	138.0
trichoniscus_main_000213_t1	1518	6866	+	4348.999999999962	1000.0000000000115	1442.0000000000016	349.0	10.0	8.0	10.0	8.0
trichoniscus_main_000214_t1	129	5468	+	4248.666666666637	1091.3333333333399	529.0000000000007	127.99999999999987	0	0	0	0
trichoniscus_main_000215_t1	95	4207	+	3233.3333333333167	879.6666666666716	301.0000000000001	73.99999999999997	0	0	0	0
trichoniscus_main_000216_t1	61	5391	+	4181.999999999967	1149.000000000004	1852.0000000000057	520.9999999999983	5.0	31.0	5.0	31.0
trichoniscus_main_000217_t1	66	5375	+	4175.999999999976	1134.0000000000011	81.00000000000001	23.999999999999996	0	0	0	0
trichoniscus_main_000219_t1	108	5384	+	4158.666666666631	1118.3333333333396	1691.333333333338	471.66666666666504	8.0	22.0	0	0
trichoniscus_main_000220_t1	118	5364	+	4165.999999999959	1081.0000000000057	441.66666666666737	98.33333333333317	0	0	0	0
trichoniscus_main_000221_t1	149	5254	+	3977.333333333308	1128.6666666666695	88.99999999999999	22.000000000000007	4.0	66.0	0	0
trichoniscus_main_000222_t1	65	5308	+	4169.999999999953	1074.0000000000102	464.33333333333394	114.66666666666653	0.0	3.0	0.0	3.0
trichoniscus_main_000223_t1	98	5341	+	4116.333333333293	1127.666666666674	448.33333333333366	112.66666666666659	0	0	0	0
trichoniscus_main_000226_t1	3787	9012	+	4123.3333333333	1102.6666666666713	1010.9999999999975	264.0000000000004	0	0	0	0
trichoniscus_main_000227_t1	90	5312	+	4219.666666666623	1003.3333333333458	2249.6666666666733	528.3333333333301	13.0	14.0	0	0
trichoniscus_main_000229_t1	152	5356	+	4067.999999999975	1137.0000000000023	270.3333333333333	62.666666666666664	0	0	0	0
trichoniscus_main_000230_t1	1308	6467	+	4134.666666666629	1025.333333333343	4.666666666666667	1.3333333333333333	0	0	0	0
trichoniscus_main_000231_t1	55	5247	+	4067.999999999959	1125.0000000000032	859.9999999999984	241.00000000000045	0	0	0	0
trichoniscus_main_000232_t1	92	5257	+	4079.3333333332944	1086.6666666666736	517.0000000000003	121.99999999999994	0	0	0	0
trichoniscus_main_000233_t1	352	5481	+	3966.333333333298	1163.666666666672	126.00000000000004	42.00000000000001	0	0	0	0
trichoniscus_main_000235_t1	66	5183	+	3990.9999999999754	1127.0000000000025	2261.0000000000045	628.0000000000007	7.0	40.0	7.0	40.0
trichoniscus_main_000236_t1	57	5159	+	3999.666666666631	1103.333333333337	188.66666666666663	48.33333333333335	0	0	0	0
trichoniscus_main_000237_t1	59	5161	+	4037.3333333332926	1065.666666666674	316.9999999999999	79.0	0.0	1.0	0.0	1.0
trichoniscus_main_000238_t1	510	5597	+	4001.3333333333003	1086.6666666666738	411.33333333333354	119.6666666666666	2.0	16.0	0	0
trichoniscus_main_000240_t1	26	5098	+	3955.3333333333035	1117.6666666666706	220.33333333333326	61.666666666666686	0	0	0	0
trichoniscus_main_000244_t1	381	2426	+	1635.0000000000055	410.9999999999987	20.333333333333332	3.6666666666666674	0	0	0	0
trichoniscus_main_000245_t1	173	4444	+	3328.999999999978	931.0000000000069	73.33333333333331	19.66666666666667	0	0	0	0
trichoniscus_main_000247_t1	9	5020	+	3962.3333333332957	1047.6666666666742	1145.6666666666663	306.33333333333314	8.0	27.0	0	0
trichoniscus_main_000248_t1	211	5163	+	3928.3333333333044	1024.6666666666717	1227.6666666666672	326.33333333333366	7.0	14.0	7.0	14.0
trichoniscus_main_000249_t1	118	5115	+	3745.666666666646	1252.3333333333285	3493.3333333333153	1171.666666666663	6.0	77.0	6.0	77.0
trichoniscus_main_000250_t1	225	5219	+	3859.3333333333094	1135.6666666666679	104.99999999999997	35.99999999999999	0.0	1.0	0	0
trichoniscus_main_000251_t1	66	5057	+	3853.9999999999686	1138.0000000000034	66.33333333333333	20.666666666666664	0	0	0	0
trichoniscus_main_000253_t1	181	4980	+	3713.333333333305	1086.666666666673	68.33333333333333	21.666666666666664	0	0	0	0
trichoniscus_main_000254_t1	318	5297	+	3769.333333333306	1210.6666666666658	170.6666666666667	33.33333333333332	0	0	0	0
trichoniscus_main_000255_t1	180	5156	+	3881.3333333333026	1095.6666666666724	538.0000000000007	139.9999999999998	0	0	0	0
trichoniscus_main_000256_t1	302	5275	+	3936.9999999999714	1037.000000000007	386.66666666666697	99.33333333333327	8.5	22.5	8.5	22.5
trichoniscus_main_000258_t1	130	3072	+	2388.6666666666692	554.3333333333312	0	0	0.0	1.0	0	0
trichoniscus_main_000259_t1	133	5091	+	3925.999999999969	1033.0000000000084	7.333333333333332	1.6666666666666665	0	0	0	0
trichoniscus_main_000260_t1	221	5035	+	3799.999999999968	1015.0000000000078	1860.3333333333408	521.6666666666652	10.0	33.0	10.0	33.0
trichoniscus_main_000261_t1	282	2468	+	1726.0000000000068	460.99999999999807	482.0000000000004	132.99999999999994	0	0	0	0
trichoniscus_main_000263_t1	48	4988	+	3824.333333333303	1116.6666666666697	643.9999999999995	190.00000000000026	1.0	7.0	1.0	7.0
trichoniscus_main_000264_t1	85	5019	+	3867.6666666666356	1067.3333333333403	624.0000000000001	174.00000000000006	0	0	0	0
trichoniscus_main_000266_t1	361	5226	+	3782.6666666666265	1083.3333333333428	136.33333333333334	37.666666666666664	0	0	0	0
trichoniscus_main_000267_t1	205	5124	+	3926.9999999999673	993.0000000000072	3275.999999999986	849.0000000000026	17.0	7.0	17.0	7.0
trichoniscus_main_000268_t1	175	5094	+	3842.666666666633	1077.3333333333399	207.3333333333332	59.66666666666669	0	0	0	0
trichoniscus_main_000270_t1	290	5179	+	3845.3333333333094	1044.6666666666717	90.0	26.999999999999996	0	0	0	0
trichoniscus_main_000271_t1	1064	4963	+	3047.666666666657	852.333333333337	1720.3333333333374	481.6666666666655	3.0	37.0	0	0
trichoniscus_main_000272_t1	394	5274	+	3852.9999999999723	1028.0000000000068	2593.666666666663	694.3333333333352	3.0	41.0	3.0	41.0
trichoniscus_main_000274_t1	2032	6906	+	3853.666666666634	1021.333333333343	601.3333333333336	169.66666666666669	7.0	55.0	7.0	55.0
trichoniscus_main_000275_t1	517	4080	+	2801.666666666664	762.3333333333358	199.3333333333333	37.66666666666665	0	0	0	0
trichoniscus_main_000276_t1	481	5346	+	3868.6666666666315	997.333333333342	2440.9999999999995	634.0000000000011	0	0	0	0
trichoniscus_main_000277_t1	132	4988	+	3780.666666666632	1076.3333333333414	13.0	5.0	0	0	0	0
trichoniscus_main_000278_t1	237	5093	+	3815.999999999959	1041.0000000000102	0	0	0	0	0	0
trichoniscus_main_000279_t1	92	4927	+	3798.999999999969	1037.0000000000064	69.33333333333331	20.666666666666664	0	0	0	0
trichoniscus_main_000280_t1	210	5012	+	3725.666666666639	1077.3333333333403	309.33333333333337	95.66666666666659	3.0	39.0	0	0
trichoniscus_main_000281_t1	177	5000	+	3779.999999999967	1044.0000000000095	179.99999999999997	51.000000000000014	1.0	7.0	0	0
trichoniscus_main_000283_t1	43	4818	+	3824.666666666628	951.333333333342	1206.9999999999995	284.00000000000034	2.0	0.0	0	0
trichoniscus_main_000284_t1	279	4910	+	3582.3333333333085	1049.6666666666722	719.666666666666	204.3333333333335	0	0	0	0
trichoniscus_main_000285_t1	509	5314	+	3794.9999999999704	1011.0000000000085	37.666666666666664	7.333333333333333	0	0	0	0
trichoniscus_main_000287_t1	68	4864	+	3663.3333333333057	1133.6666666666695	862.9999999999986	247.00000000000043	0.0	2.0	0	0
trichoniscus_main_000289_t1	261	5060	+	3747.999999999976	1052.000000000006	3159.66666666665	887.3333333333388	11.0	54.0	11.0	54.0
trichoniscus_main_000290_t1	17	4816	+	3813.333333333294	986.6666666666765	1464.3333333333358	380.666666666666	7.0	62.0	0	0
trichoniscus_main_000291_t1	68	4864	+	3656.666666666646	1140.3333333333346	93.66666666666666	29.333333333333336	1.0	0.0	0	0
trichoniscus_main_000293_t1	479	4885	+	3440.3333333333053	966.6666666666755	1467.6666666666683	422.3333333333331	4.0	10.0	4.0	10.0
trichoniscus_main_000295_t1	54	4811	+	3680.999999999972	1077.0000000000043	311.3333333333333	96.66666666666666	8.0	2.0	0	0
trichoniscus_main_000296_t1	44	4795	+	3792.9999999999654	959.0000000000085	257.66666666666634	51.333333333333385	2.0	0.0	0	0
trichoniscus_main_000298_t1	614	5347	+	3710.999999999967	1023.0000000000097	1563.666666666671	416.33333333333223	1.0	8.0	0	0
trichoniscus_main_000299_t1	42	4772	+	3627.9999999999773	1103.000000000004	161.33333333333331	48.666666666666686	0	0	0	0
trichoniscus_main_000300_t1	56	4786	+	3770.6666666666356	960.3333333333408	2143.333333333341	562.6666666666652	15.0	24.0	0	0
trichoniscus_main_000301_t1	27	4754	+	3688.333333333307	1039.666666666673	55.99999999999999	13.000000000000002	0	0	0	0
trichoniscus_main_000302_t1	141	4859	+	3642.3333333333085	1076.6666666666713	2958.6666666666542	875.3333333333384	0.0	5.0	0	0
trichoniscus_main_000303_t1	15	4730	+	3671.6666666666383	1044.3333333333405	193.9999999999999	46.000000000000036	0	0	0	0
trichoniscus_main_000305_t1	97	4806	+	3701.6666666666424	1008.3333333333408	77.66666666666669	21.333333333333332	0	0	0	0
trichoniscus_main_000307_t1	302	4984	+	3661.999999999978	1021.0000000000061	1730.3333333333376	495.6666666666649	0	0	0	0
trichoniscus_main_000311_t1	147	4811	+	3672.9999999999727	992.000000000007	847.3333333333325	229.66666666666688	0	0	0	0
trichoniscus_main_000312_t1	110	4696	+	3677.6666666666442	909.3333333333385	488.66666666666737	114.33333333333314	0	0	0	0
trichoniscus_main_000314_t1	106	4740	+	3605.999999999983	1029.0000000000043	1997.0000000000064	588.9999999999999	0.0	11.0	0.0	11.0
trichoniscus_main_000315_t1	178	4806	+	3567.6666666666456	1061.3333333333387	2134.6666666666724	637.3333333333345	0.0	3.0	0.0	3.0
trichoniscus_main_000316_t1	191	4804	+	3615.999999999972	998.0000000000072	2944.3333333333226	829.666666666671	12.5	51.5	12.5	51.5
trichoniscus_main_000317_t1	176	4786	+	3534.666666666647	1076.3333333333342	103.33333333333336	31.666666666666657	0	0	0	0
trichoniscus_main_000320_t1	87	4586	+	3523.333333333315	976.6666666666721	18.0	5.999999999999999	0	0	0	0
trichoniscus_main_000321_t1	193	4788	+	3634.666666666631	961.3333333333445	295.3333333333333	70.66666666666666	0	0	0	0
trichoniscus_main_000324_t1	769	1551	+	617.3333333333329	165.6666666666668	0	0	0	0	0	0
trichoniscus_main_000326_t1	132	4571	+	3414.3333333333126	1025.6666666666733	57.33333333333333	17.666666666666668	0.0	2.0	0.0	2.0
trichoniscus_main_000327_t1	353	4933	+	3594.3333333333135	986.666666666672	157.3333333333333	40.666666666666686	0	0	0	0
trichoniscus_main_000328_t1	7	4581	+	3561.9999999999804	1013.0000000000061	652.3333333333327	190.66666666666688	4.0	12.0	0	0
trichoniscus_main_000329_t1	118	4680	+	3482.666666666647	1080.3333333333383	51.0	15.0	0	0	0	0
trichoniscus_main_000330_t1	19	4572	+	3528.6666666666442	1025.3333333333396	2948.3333333333226	846.6666666666714	17.0	75.0	17.0	75.0
trichoniscus_main_000332_t1	61	4611	+	3613.3333333333003	937.6666666666755	2701.33333333333	694.6666666666677	47.0	48.0	47.0	48.0
trichoniscus_main_000333_t1	40	4590	+	3578.9999999999754	972.0000000000065	0	0	0	0	0	0
trichoniscus_main_000335_t1	221	4498	+	3302.999999999986	975.0000000000055	0	0	0	0	0	0
trichoniscus_main_000336_t1	185	4720	+	3567.3333333333117	968.6666666666725	1406.3333333333353	393.6666666666662	11.0	17.0	0	0
trichoniscus_main_000337_t1	580	5115	+	3498.666666666649	1037.3333333333392	1003.3333333333316	292.666666666667	0	0	0	0
trichoniscus_main_000338_t1	198	4730	+	3527.333333333313	1005.6666666666734	723.3333333333334	227.66666666666674	3.0	39.0	3.0	39.0
trichoniscus_main_000339_t1	98	4627	+	3344.6666666666497	1185.333333333328	1668.3333333333405	533.6666666666653	1.0	15.0	1.0	15.0
trichoniscus_main_000340_t1	128	4654	+	3521.999999999982	1005.0000000000059	98.00000000000003	30.999999999999993	0	0	0	0
trichoniscus_main_000341_t1	289	4293	+	3130.333333333317	874.6666666666722	402.66666666666714	104.33333333333323	3.0	13.0	0	0
trichoniscus_main_000342_t1	606	5123	+	3517.6666666666515	1000.3333333333379	2390.000000000002	709.0000000000016	1.0	13.0	1.0	13.0
trichoniscus_main_000343_t1	117	4628	+	3533.3333333333044	978.6666666666764	466.3333333333338	124.66666666666654	0.0	1.0	0.0	1.0
trichoniscus_main_000344_t1	309	4817	+	3536.66666666664	972.3333333333408	3498.333333333308	962.6666666666738	1.0	13.0	0	0
trichoniscus_main_000345_t1	14	3115	+	2495.66666666667	606.3333333333325	0	0	0	0	0	0
trichoniscus_main_000346_t1	111	4616	+	3563.999999999982	942.0000000000055	3563.999999999982	942.0000000000055	1.0	61.0	1.0	61.0
trichoniscus_main_000348_t1	164	4654	+	3386.666666666655	1104.3333333333367	2584.9999999999986	823.000000000003	7.5	26.5	7.5	26.5
trichoniscus_main_000349_t1	428	4915	+	3522.6666666666415	965.3333333333395	362.33333333333337	96.66666666666667	0	0	0	0
trichoniscus_main_000351_t1	498	4973	+	3516.6666666666524	959.3333333333378	1361.0000000000005	375.9999999999997	0	0	0	0
trichoniscus_main_000352_t1	67	4539	+	3496.3333333333085	976.6666666666736	2125.6666666666724	574.333333333333	14.5	50.5	0	0
trichoniscus_main_000354_t1	337	4800	+	3479.9999999999764	984.0000000000076	548.3333333333337	162.66666666666669	0	0	0	0
trichoniscus_main_000355_t1	1020	4684	+	2946.666666666658	716.3333333333352	0	0	0	0	0	0
trichoniscus_main_000356_t1	169	4629	+	3487.3333333333103	973.6666666666729	2671.9999999999945	742.0000000000036	2.0	8.0	2.0	8.0
trichoniscus_main_000358_t1	208	2616	+	1918.666666666673	490.3333333333317	76.66666666666666	19.333333333333332	0	0	0	0
trichoniscus_main_000359_t1	84	4532	+	3513.6666666666424	935.3333333333404	2915.6666666666547	786.3333333333371	10.0	63.0	10.0	63.0
trichoniscus_main_000361_t1	390	4832	+	3451.666666666642	991.3333333333408	1506.3333333333364	419.6666666666656	0	0	0	0
trichoniscus_main_000362_t1	142	4545	+	3408.666666666648	995.3333333333386	106.66666666666667	31.33333333333333	0	0	0	0
trichoniscus_main_000363_t1	1862	6301	+	3508.3333333333107	931.6666666666727	3508.3333333333107	931.6666666666727	0	0	0	0
trichoniscus_main_000364_t1	57	4493	+	3460.3333333333194	976.6666666666708	58.0	20.000000000000004	3.0	17.0	3.0	17.0
trichoniscus_main_000365_t1	279	4709	+	3485.3333333333144	945.6666666666715	2613.333333333331	704.6666666666683	5.0	35.0	5.0	35.0
trichoniscus_main_000367_t1	709	5133	+	3400.9999999999786	1024.0000000000077	3400.9999999999786	1024.0000000000077	1.0	6.0	1.0	6.0
trichoniscus_main_000368_t1	115	4536	+	3438.9999999999745	983.0000000000083	5.333333333333333	0.6666666666666666	3.0	8.0	0	0
trichoniscus_main_000369_t1	43	4461	+	3445.666666666652	973.3333333333385	546.3333333333336	161.66666666666677	3.0	6.0	0	0
trichoniscus_main_000370_t1	813	4415	+	2837.666666666657	765.3333333333368	73.0	20.0	0	0	0	0
trichoniscus_main_000371_t1	746	5086	+	3349.9999999999814	991.0000000000059	153.00000000000003	45.00000000000001	0	0	0	0
trichoniscus_main_000372_t1	347	4756	+	3425.9999999999804	984.0000000000057	1027.3333333333317	301.6666666666665	0	0	0	0
trichoniscus_main_000374_t1	126	4535	+	3450.3333333333107	959.6666666666736	1699.333333333339	484.666666666665	0	0	0	0
trichoniscus_main_000375_t1	176	4582	+	3493.6666666666442	913.3333333333393	124.6666666666667	31.333333333333325	0	0	0	0
trichoniscus_main_000378_t1	108	2921	+	2251.666666666673	562.3333333333314	956.3333333333312	240.66666666666728	1.0	2.0	1.0	2.0
trichoniscus_main_000379_t1	4467	7799	+	2638.6666666666642	694.3333333333343	77.0	21.999999999999996	0	0	0	0
trichoniscus_main_000380_t1	74	4462	+	3455.66666666664	933.3333333333417	636.3333333333334	152.6666666666666	2.0	15.0	0	0
trichoniscus_main_000381_t1	163	4542	+	3483.999999999978	896.0000000000057	949.9999999999976	241.0000000000005	1.0	0.0	0	0
trichoniscus_main_000385_t1	228	4568	+	3389.9999999999804	951.000000000008	224.3333333333333	66.66666666666666	1.0	3.0	0	0
trichoniscus_main_000387_t1	36	4388	+	3397.6666666666442	955.3333333333414	9.333333333333332	2.6666666666666665	0	0	0	0
trichoniscus_main_000388_t1	290	4642	+	3363.3333333333185	989.6666666666725	212.6666666666666	60.33333333333336	0	0	0	0
trichoniscus_main_000389_t1	409	4752	+	3341.6666666666465	1002.3333333333408	181.99999999999997	55.00000000000003	5.0	9.0	0	0
trichoniscus_main_000390_t1	309	4637	+	3384.666666666644	944.3333333333405	218.66666666666663	66.33333333333334	0	0	0	0
trichoniscus_main_000391_t1	36	4370	+	3446.9999999999795	888.0000000000053	799.6666666666653	214.33333333333383	3.0	0.0	0	0
trichoniscus_main_000392_t1	502	4836	+	3419.9999999999745	915.000000000007	662.3333333333333	183.6666666666668	0	0	0	0
trichoniscus_main_000394_t1	34	4353	+	3352.3333333333103	967.6666666666752	2203.000000000003	650.0000000000011	3.0	12.0	3.0	12.0
trichoniscus_main_000395_t1	416	4723	+	3387.3333333333017	920.666666666676	150.33333333333337	41.66666666666668	0	0	0	0
trichoniscus_main_000397_t1	144	4352	+	3259.999999999992	949.0000000000044	29.333333333333332	9.666666666666666	0	0	0	0
trichoniscus_main_000401_t1	548	4840	+	3345.3333333333144	947.6666666666722	167.6666666666666	39.33333333333336	0	0	0	0
trichoniscus_main_000404_t1	402	4688	+	3310.99999999998	976.000000000007	1473.6666666666686	422.3333333333322	0	0	0	0
trichoniscus_main_000408_t1	55	4185	+	3211.666666666654	919.3333333333378	264.9999999999999	76.99999999999997	0	0	0	0
trichoniscus_main_000410_t1	303	4571	+	3350.666666666655	918.3333333333385	218.99999999999991	57.00000000000003	0	0	0	0
trichoniscus_main_000412_t1	54	4310	+	3324.3333333333135	932.6666666666729	0	0	0	0	0	0
trichoniscus_main_000413_t1	439	4695	+	3315.999999999985	941.0000000000053	41.333333333333336	9.666666666666666	1.0	1.0	0	0
trichoniscus_main_000414_t1	458	4270	+	2988.6666666666583	824.3333333333374	88.00000000000001	22.999999999999993	0	0	0	0
trichoniscus_main_000415_t1	50	4132	+	3240.3333333333053	842.6666666666742	29.0	10.000000000000002	0	0	0	0
trichoniscus_main_000418_t1	374	4615	+	3371.3333333333117	870.6666666666722	719.666666666666	195.33333333333366	0	0	0	0
trichoniscus_main_000419_t1	141	4382	+	3365.6666666666456	876.3333333333385	108.33333333333336	38.66666666666667	0	0	0	0
trichoniscus_main_000421_t1	196	4434	+	3269.3333333333185	969.666666666672	252.33333333333317	62.6666666666667	0	0	0	0
trichoniscus_main_000422_t1	651	4886	+	3305.666666666654	930.3333333333378	1413.000000000002	416.9999999999993	2.0	11.0	2.0	11.0
trichoniscus_main_000423_t1	3	4235	+	3274.333333333318	958.666666666672	30.666666666666668	11.333333333333332	0	0	0	0
trichoniscus_main_000424_t1	69	4301	+	3313.999999999981	919.000000000006	2295.6666666666692	635.3333333333348	2.0	37.0	0	0
trichoniscus_main_000426_t1	104	4327	+	3300.6666666666456	923.3333333333401	99.33333333333334	26.66666666666666	1.0	1.0	0	0
trichoniscus_main_000427_t1	59	4279	+	3291.999999999986	929.0000000000051	0	0	0	0	0	0
trichoniscus_main_000428_t1	68	4284	+	3364.3333333333094	850.6666666666725	935.3333333333317	243.66666666666717	0	0	0	0
trichoniscus_main_000431_t1	136	4341	+	3362.6666666666483	843.3333333333379	723.3333333333331	194.6666666666667	0	0	0	0
trichoniscus_main_000432_t1	237	4439	+	3295.3333333333167	907.6666666666737	543.333333333334	140.66666666666654	28.5	22.5	0	0
trichoniscus_main_000433_t1	65	4267	+	3219.999999999985	983.0000000000081	0	0	0	0	0	0
trichoniscus_main_000434_t1	86	1585	+	1233.3333333333321	266.66666666666765	266.6666666666665	60.333333333333385	0	0	0	0
trichoniscus_main_000435_t1	133	4329	+	3334.333333333313	862.6666666666725	31.000000000000004	7.999999999999999	0	0	0	0
trichoniscus_main_000437_t1	391	4587	+	3260.9999999999814	936.000000000007	107.00000000000003	27.999999999999993	0	0	0	0
trichoniscus_main_000439_t1	198	4391	+	3319.9999999999804	874.0000000000051	90.33333333333337	20.666666666666657	0	0	0	0
trichoniscus_main_000440_t1	206	4399	+	3199.6666666666433	994.3333333333417	4.666666666666666	1.3333333333333333	0	0	0	0
trichoniscus_main_000441_t1	602	4789	+	3294.3333333333167	893.666666666672	78.33333333333334	20.66666666666666	0	0	0	0
trichoniscus_main_000442_t1	123	4310	+	3266.333333333312	921.6666666666749	2342.000000000005	670.000000000001	23.833333333333336	35.16666666666667	23.833333333333336	35.16666666666667
trichoniscus_main_000444_t1	121	4299	+	3265.9999999999854	913.0000000000044	0	0	0	0	0	0
trichoniscus_main_000445_t1	723	3776	+	2406.33333333333	647.6666666666687	50.33333333333333	12.666666666666666	0	0	0	0
trichoniscus_main_000446_t1	177	4355	+	3378.6666666666406	800.3333333333396	0	0	0	0	0	0
trichoniscus_main_000448_t1	138	4301	+	3304.6666666666483	859.3333333333383	57.333333333333314	14.66666666666667	0	0	0	0
trichoniscus_main_000449_t1	136	4299	+	3299.3333333333057	864.6666666666749	1150.3333333333326	292.66666666666674	0.0	7.0	0	0
trichoniscus_main_000450_t1	7	2781	+	2249.6666666666715	525.3333333333322	1152.0000000000002	290.9999999999999	1.0	1.0	0	0
trichoniscus_main_000451_t1	322	4461	+	3202.3333333333157	937.666666666673	182.66666666666663	54.33333333333336	0	0	0	0
trichoniscus_main_000453_t1	348	4493	+	3168.3333333333194	977.6666666666715	600.6666666666664	179.33333333333343	0	0	0	0
trichoniscus_main_000454_t1	118	4260	+	3253.999999999978	889.0000000000083	503.0000000000004	135.9999999999999	0.0	4.0	0	0
trichoniscus_main_000455_t1	128	4270	+	3256.666666666651	886.3333333333378	2439.000000000007	677.9999999999986	10.0	35.0	10.0	35.0
trichoniscus_main_000456_t1	149	3916	+	2934.9999999999786	833.0000000000072	465.3333333333339	128.6666666666665	0	0	0	0
trichoniscus_main_000457_t1	103	4185	+	3255.333333333311	827.6666666666729	39.66666666666667	8.33333333333333	0	0	0	0
trichoniscus_main_000460_t1	263	4378	+	3223.3333333333144	892.6666666666724	2052.0000000000095	578.9999999999991	2.0	15.0	2.0	15.0
trichoniscus_main_000462_t1	436	4245	+	2954.666666666661	855.3333333333354	740.3333333333331	231.6666666666668	22.0	58.0	0	0
trichoniscus_main_000465_t1	15	4106	+	3247.666666666649	844.3333333333379	324.33333333333337	86.66666666666664	0	0	0	0
trichoniscus_main_000466_t1	358	4458	+	3199.333333333315	901.6666666666734	170.66666666666663	51.33333333333336	0	0	0	0
trichoniscus_main_000469_t1	516	4610	+	3111.9999999999864	983.0000000000053	2189.000000000006	688.0000000000016	0	0	0	0
trichoniscus_main_000470_t1	208	4299	+	3175.666666666656	916.3333333333368	68.33333333333333	18.66666666666666	0.0	4.0	0	0
trichoniscus_main_000471_t1	272	4363	+	3187.666666666651	904.3333333333384	262.6666666666665	76.33333333333331	5.0	8.0	0	0
trichoniscus_main_000475_t1	167	2557	+	1965.0000000000111	425.99999999999784	353.3333333333334	78.6666666666667	1.0	1.0	0	0
trichoniscus_main_000476_t1	84	4163	+	3229.333333333315	850.6666666666727	577.0000000000002	151.99999999999997	0	0	0	0
trichoniscus_main_000477_t1	122	4156	+	3130.9999999999895	904.0000000000041	68.66666666666666	15.33333333333333	0	0	0	0
trichoniscus_main_000478_t1	766	4845	+	3240.6666666666442	839.3333333333402	135.00000000000003	29.999999999999996	2.0	1.0	0	0
trichoniscus_main_000479_t1	17	4090	+	3074.999999999978	999.0000000000075	0	0	0.0	1.0	0	0
trichoniscus_main_000481_t1	340	4407	+	3137.999999999988	918.0000000000047	2978.333333333325	876.6666666666703	3.0	25.0	3.0	25.0
trichoniscus_main_000483_t1	610	4074	+	2727.6666666666606	737.3333333333356	2054.3333333333435	540.666666666665	0.0	9.0	0	0
trichoniscus_main_000484_t1	108	4163	+	3148.9999999999877	907.0000000000034	2428.6666666666674	706.3333333333345	1.0	4.0	0	0
trichoniscus_main_000485_t1	93	725	+	496.33333333333377	136.66666666666663	462.33333333333366	128.66666666666657	0	0	0	0
trichoniscus_main_000486_t1	192	4241	+	3155.3333333333208	894.6666666666706	3120.999999999988	887.0000000000042	0.0	6.0	0.0	6.0
trichoniscus_main_000487_t1	69	4109	+	3147.999999999986	893.0000000000041	1437.3333333333358	401.6666666666657	14.0	40.0	0	0
trichoniscus_main_000489_t1	135	4175	+	3232.333333333308	808.6666666666731	106.33333333333337	25.666666666666657	0	0	0	0
trichoniscus_main_000490_t1	128	4165	+	3207.99999999998	830.0000000000058	481.0000000000006	100.99999999999993	0	0	0	0
trichoniscus_main_000491_t1	57	4088	+	3160.999999999982	871.0000000000048	2156.0000000000055	549.999999999999	2.0	3.0	2.0	3.0
trichoniscus_main_000492_t1	246	4274	+	3206.333333333314	822.6666666666717	587.3333333333335	144.6666666666666	0	0	0	0
trichoniscus_main_000493_t1	6	4031	+	3130.9999999999836	895.000000000005	2551.666666666665	739.3333333333361	26.0	75.0	26.0	75.0
trichoniscus_main_000495_t1	119	4141	+	3197.666666666649	825.3333333333383	342.0000000000002	83.99999999999994	1.0	3.0	1.0	3.0
trichoniscus_main_000498_t1	16	4032	+	3157.333333333317	859.6666666666737	1054.3333333333312	283.66666666666737	0.0	1.0	0	0
trichoniscus_main_000499_t1	86	4057	+	2984.666666666654	987.3333333333387	478.00000000000017	188.00000000000003	0	0	0	0
trichoniscus_main_000500_t1	214	4221	+	3238.9999999999777	769.0000000000038	50.66666666666666	12.333333333333334	0	0	0	0
trichoniscus_main_000501_t1	70	4068	+	3165.6666666666556	833.3333333333362	200.66666666666657	54.333333333333364	0	0	0	0
trichoniscus_main_000502_t1	51	4046	+	3126.3333333333253	869.6666666666696	1750.0000000000032	487.9999999999989	0	0	0	0
trichoniscus_main_000503_t1	294	4169	+	3012.3333333333217	863.6666666666707	8.0	1.0	1.0	1.0	0	0
trichoniscus_main_000504_t1	696	1652	+	716.3333333333329	240.666666666667	269.99999999999994	89.99999999999993	1.0	0.0	1.0	0.0
trichoniscus_main_000505_t1	25	4011	+	3147.333333333315	839.6666666666724	480.00000000000085	122.9999999999998	3.0	10.0	3.0	10.0
trichoniscus_main_000507_t1	564	4106	+	2768.3333333333294	774.6666666666688	883.6666666666652	244.33333333333383	0	0	0	0
trichoniscus_main_000508_t1	73	4053	+	3085.99999999999	895.0000000000048	326.3333333333334	90.66666666666663	0	0	0	0
trichoniscus_main_000509_t1	582	4307	+	2929.666666666658	796.3333333333371	106.00000000000001	25.999999999999993	0	0	0	0
trichoniscus_main_000510_t1	2	3982	+	3116.6666666666492	762.3333333333376	403.00000000000034	80.0	1.0	0.0	0	0
trichoniscus_main_000511_t1	1036	4083	+	2340.000000000001	708.0000000000028	1382.0000000000025	399.9999999999985	0	0	0	0
trichoniscus_main_000514_t1	111	4079	+	3084.9999999999886	884.0000000000042	221.99999999999994	66.00000000000001	0	0	0	0
trichoniscus_main_000515_t1	7	3975	+	3075.3333333333253	893.666666666671	1203.3333333333342	332.66666666666623	0.0	27.0	0.0	27.0
trichoniscus_main_000517_t1	43	4008	+	3070.3333333333226	895.6666666666708	1159.333333333333	328.66666666666646	2.0	36.0	2.0	36.0
trichoniscus_main_000519_t1	97	4056	+	3110.333333333317	849.666666666671	281.9999999999997	75.00000000000007	0.0	1.0	0	0
trichoniscus_main_000520_t1	94	4053	+	3082.6666666666547	865.333333333337	504.333333333334	134.66666666666657	0	0	0	0
trichoniscus_main_000521_t1	57	4016	+	3043.666666666653	904.3333333333392	1366.000000000003	403.9999999999989	1.0	2.0	0	0
trichoniscus_main_000522_t1	51	4004	+	3073.9999999999905	880.0000000000043	435.0000000000003	119.99999999999993	0	0	0	0
trichoniscus_main_000523_t1	100	4050	+	3069.9999999999877	881.0000000000057	1412.0000000000018	408.9999999999986	0.0	1.0	0	0
trichoniscus_main_000525_t1	16	3957	+	2993.9999999999823	948.0000000000063	357.6666666666668	116.33333333333329	0	0	0	0
trichoniscus_main_000527_t1	98	4039	+	3087.666666666649	854.3333333333395	197.66666666666654	45.33333333333336	2.0	6.0	0	0
trichoniscus_main_000528_t1	355	3327	+	2318.666666666671	654.3333333333329	300.99999999999994	86.0	0	0	0	0
trichoniscus_main_000530_t1	4530	5930	+	1095.9999999999989	305.00000000000006	0	0	0	0	0	0
trichoniscus_main_000531_t1	79	4011	+	3094.9999999999864	838.0000000000048	664.3333333333334	184.6666666666668	2.0	7.0	2.0	7.0
trichoniscus_main_000532_t1	1644	5576	+	3098.999999999985	834.0000000000051	91.66666666666667	19.333333333333336	0	0	0	0
trichoniscus_main_000533_t1	95	4024	+	3170.9999999999873	759.0000000000026	65.66666666666666	15.333333333333336	0	0	0	0
trichoniscus_main_000534_t1	8	3937	+	3007.999999999989	922.0000000000044	2254.3333333333358	676.6666666666675	0	0	0	0
trichoniscus_main_000536_t1	76	3999	+	3022.999999999988	901.0000000000064	987.9999999999977	266.0000000000005	0	0	0	0
trichoniscus_main_000537_t1	108	4031	+	3039.9999999999836	884.0000000000063	823.333333333332	232.66666666666708	0.0	4.0	0	0
trichoniscus_main_000538_t1	1	315	-	236.3333333333333	78.66666666666666	0	0	0	0	0	0
trichoniscus_main_000539_t1	52	3972	+	3108.9999999999854	812.0000000000039	1857.0000000000064	461.9999999999985	26.5	21.5	26.5	21.5
trichoniscus_main_000540_t1	494	4354	+	3008.3333333333253	852.6666666666724	22.0	5.0	0	0	0	0
trichoniscus_main_000541_t1	6	3923	+	3022.9999999999895	895.0000000000044	79.66666666666666	25.333333333333336	0	0	0	0
trichoniscus_main_000542_t1	132	4049	+	3083.9999999999877	834.0000000000036	386.66666666666674	105.33333333333329	0	0	0	0
trichoniscus_main_000543_t1	632	3919	+	2538.6666666666597	749.3333333333375	424.333333333334	106.66666666666647	1.0	4.0	0	0
trichoniscus_main_000544_t1	70	3984	+	3105.666666666645	809.3333333333395	3105.666666666645	809.3333333333395	28.0	70.0	28.0	70.0
trichoniscus_main_000545_t1	100	3987	+	3034.9999999999873	853.0000000000048	1328.666666666668	381.33333333333275	0.0	1.0	0.0	1.0
trichoniscus_main_000546_t1	935	3913	+	2353.3333333333326	625.6666666666689	538.3333333333339	127.66666666666633	3.0	4.0	0	0
trichoniscus_main_000547_t1	54	3943	+	3038.6666666666542	849.3333333333368	226.66666666666654	40.33333333333332	0	0	0	0
trichoniscus_main_000548_t1	92	4000	+	3051.999999999992	857.0000000000028	131.33333333333334	39.666666666666686	0	0	0	0
trichoniscus_main_000549_t1	265	4173	+	3017.999999999996	891.0000000000032	418.3333333333336	118.66666666666657	0	0	0	0
trichoniscus_main_000550_t1	239	4063	+	2964.333333333328	860.66666666667	516.333333333334	143.6666666666666	0	0	0	0
trichoniscus_main_000551_t1	47	3955	+	3042.333333333319	866.6666666666719	144.33333333333331	41.66666666666668	0	0	0	0
trichoniscus_main_000552_t1	138	4043	+	3074.3333333333126	831.6666666666723	2454.9999999999964	677.0000000000026	12.0	6.0	12.0	6.0
trichoniscus_main_000555_t1	159	3764	+	2766.333333333331	839.6666666666681	27.0	9.0	3.0	0.0	0	0
trichoniscus_main_000556_t1	68	3958	+	3045.9999999999845	845.0000000000056	67.66666666666666	16.333333333333336	6.0	7.0	0	0
trichoniscus_main_000557_t1	48	3938	+	3019.6666666666574	871.333333333338	93.00000000000001	23.999999999999993	0.0	1.0	0	0
trichoniscus_main_000562_t1	573	4157	+	2765.333333333329	819.6666666666691	0	0	0	0	0	0
trichoniscus_main_000563_t1	14	3889	+	3111.333333333318	764.6666666666705	79.0	20.0	0	0	0	0
trichoniscus_main_000564_t1	203	4072	+	3063.333333333321	806.6666666666704	1074.9999999999986	286.9999999999999	2.0	7.0	2.0	7.0
trichoniscus_main_000565_t1	203	4066	+	2934.666666666658	929.3333333333394	1722.6666666666724	551.3333333333322	0	0	0	0
trichoniscus_main_000566_t1	270	3896	+	2831.666666666659	795.3333333333362	39.666666666666664	11.333333333333332	0	0	0	0
trichoniscus_main_000567_t1	177	4040	+	2998.9999999999895	865.0000000000032	104.66666666666669	36.333333333333336	0	0	0	0
trichoniscus_main_000568_t1	48	3905	+	2981.6666666666574	876.3333333333369	1602.3333333333358	470.66666666666555	5.0	28.0	5.0	28.0
trichoniscus_main_000569_t1	454	4311	+	2989.666666666654	868.3333333333383	0	0	0	0	0	0
trichoniscus_main_000570_t1	124	3978	+	3021.333333333324	833.6666666666694	413.0000000000003	117.99999999999993	0	0	0	0
trichoniscus_main_000571_t1	798	4652	+	2890.9999999999914	964.0000000000052	138.00000000000003	48.000000000000014	0	0	0	0
trichoniscus_main_000573_t1	266	4117	+	3014.666666666651	837.3333333333396	1930.6666666666754	526.3333333333311	16.0	49.0	16.0	49.0
trichoniscus_main_000575_t1	80	3925	+	3007.9999999999877	838.0000000000047	601.6666666666666	160.33333333333337	3.0	1.0	3.0	1.0
trichoniscus_main_000578_t1	110	3946	+	2988.9999999999895	848.0000000000038	1633.6666666666708	484.3333333333321	3.0	22.0	3.0	22.0
trichoniscus_main_000580_t1	240	4073	+	2968.3333333333267	865.6666666666708	332.6666666666665	99.3333333333333	1.0	0.0	0	0
trichoniscus_main_000581_t1	604	4434	+	2980.9999999999854	850.000000000005	278.99999999999994	75.0	0.0	29.0	0	0
trichoniscus_main_000582_t1	95	3925	+	3047.333333333323	783.6666666666696	217.33333333333323	49.666666666666686	1.0	4.0	0	0
trichoniscus_main_000583_t1	55	3882	+	3054.333333333317	773.666666666671	13.0	5.0	0	0	0	0
trichoniscus_main_000584_t1	228	4055	+	3043.999999999987	784.0000000000034	462.0000000000002	138.0	0.0	3.0	0.0	3.0
trichoniscus_main_000585_t1	381	3815	+	2721.999999999994	713.0000000000022	9.666666666666666	2.3333333333333335	0	0	0	0
trichoniscus_main_000586_t1	72	2342	+	1781.3333333333396	489.6666666666647	135.33333333333334	35.66666666666668	0	0	0	0
trichoniscus_main_000587_t1	194	4015	+	3017.9999999999927	804.0000000000039	90.00000000000001	23.999999999999996	0	0	0	0
trichoniscus_main_000588_t1	383	4048	+	2879.999999999991	786.0000000000027	587.6666666666666	165.33333333333337	0.0	9.0	0	0
trichoniscus_main_000589_t1	27	3845	+	3001.333333333323	817.6666666666699	2731.999999999997	748.000000000002	14.0	62.0	14.0	62.0
trichoniscus_main_000590_t1	110	3928	+	3007.6666666666515	811.3333333333399	315.66666666666674	86.3333333333333	1.0	1.0	0	0
trichoniscus_main_000591_t1	326	4144	+	2933.666666666655	885.3333333333378	0	0	0	0	0	0
trichoniscus_main_000592_t1	89	3901	+	2926.9999999999845	886.0000000000064	167.33333333333334	48.666666666666664	0	0	0	0
trichoniscus_main_000593_t1	79	2480	+	1922.666666666675	477.33333333333144	0	0	0	0	0	0
trichoniscus_main_000597_t1	120	3926	+	2955.6666666666556	851.3333333333375	93.0	29.999999999999996	0	0	0	0
trichoniscus_main_000598_t1	14	3817	+	2982.999999999985	821.0000000000045	634.6666666666665	172.33333333333337	9.0	15.0	0	0
trichoniscus_main_000599_t1	115	3918	+	2993.3333333333226	810.6666666666703	1811.6666666666733	489.33333333333144	1.0	2.0	0	0
trichoniscus_main_000600_t1	666	4469	+	2860.333333333326	943.6666666666713	6.000000000000001	3.0	0.0	1.0	0	0
trichoniscus_main_000601_t1	58	3855	+	2947.3333333333303	850.6666666666681	599.0000000000002	178.00000000000006	3.0	15.0	0	0
trichoniscus_main_000602_t1	584	4381	+	2903.3333333333203	894.6666666666716	59.66666666666666	21.333333333333332	0	0	0	0
trichoniscus_main_000604_t1	382	4176	+	2998.999999999986	796.0000000000059	242.66666666666646	66.33333333333337	0	0	0	0
trichoniscus_main_000605_t1	74	3865	+	2951.666666666652	840.3333333333378	160.66666666666669	46.33333333333333	0.0	12.0	0	0
trichoniscus_main_000606_t1	873	3791	+	2309.666666666668	597.3333333333331	23.0	6.999999999999999	0	0	0	0
trichoniscus_main_000607_t1	188	3976	+	2930.666666666651	858.3333333333388	215.33333333333323	66.66666666666669	0	0	0	0
trichoniscus_main_000608_t1	61	3849	+	2953.9999999999905	835.0000000000039	0	0	0	0	0	0
trichoniscus_main_000609_t1	105	3890	+	2931.6666666666556	854.3333333333392	1536.3333333333364	446.66666666666544	1.0	8.0	1.0	8.0
trichoniscus_main_000610_t1	566	4246	+	2861.999999999995	819.0000000000026	656.9999999999999	183.00000000000014	0	0	0	0
trichoniscus_main_000611_t1	121	3903	+	2966.9999999999877	816.0000000000044	56.33333333333332	15.666666666666668	0	0	0	0
trichoniscus_main_000612_t1	189	3971	+	2992.3333333333235	790.6666666666696	40.33333333333333	10.666666666666668	0	0	0	0
trichoniscus_main_000613_t1	100	3879	+	2980.999999999985	799.0000000000055	1560.6666666666706	413.33333333333206	1.0	11.0	1.0	11.0
trichoniscus_main_000614_t1	74	3847	+	2965.666666666657	808.3333333333363	520.0000000000002	152.00000000000006	0	0	0	0
trichoniscus_main_000615_t1	129	3902	+	2977.333333333323	796.6666666666696	297.6666666666668	89.33333333333327	0	0	0	0
trichoniscus_main_000616_t1	186	3959	+	2970.333333333318	803.6666666666708	119.00000000000004	24.999999999999996	0	0	0	0
trichoniscus_main_000618_t1	156	3926	+	3000.9999999999804	770.0000000000057	111.66666666666674	26.333333333333318	0	0	0	0
trichoniscus_main_000623_t1	219	3980	+	2889.6666666666592	872.3333333333362	0	0	0	0	0	0
trichoniscus_main_000624_t1	159	3917	+	2947.666666666645	811.333333333341	1536.3333333333392	392.66666666666447	11.0	14.0	11.0	14.0
trichoniscus_main_000626_t1	24	3776	+	2960.666666666656	792.3333333333366	168.3333333333333	38.66666666666666	0.0	1.0	0	0
trichoniscus_main_000627_t1	75	3824	+	2874.3333333333244	875.6666666666703	369.3333333333335	122.66666666666653	0.0	3.0	0	0
trichoniscus_main_000628_t1	205	3954	+	2973.3333333333258	776.6666666666687	32.66666666666667	9.333333333333332	0	0	0	0
trichoniscus_main_000629_t1	88	3837	+	2970.666666666654	779.333333333337	1042.999999999998	268.00000000000017	3.0	22.0	0	0
trichoniscus_main_000630_t1	132	3878	+	2954.666666666653	792.3333333333378	655.3333333333334	172.66666666666669	0.0	5.0	0	0
trichoniscus_main_000631_t1	198	3941	+	2896.999999999989	847.0000000000047	5.0	1.0	0	0	0	0
trichoniscus_main_000632_t1	175	3918	+	2933.999999999989	810.000000000004	1388.3333333333346	381.6666666666659	5.0	29.0	5.0	29.0
trichoniscus_main_000633_t1	505	3867	+	2646.0000000000005	717.0000000000013	720.6666666666655	203.33333333333354	14.0	19.0	14.0	19.0
trichoniscus_main_000634_t1	2963	6703	+	2795.6666666666642	945.3333333333371	79.66666666666667	31.33333333333333	0	0	0	0
trichoniscus_main_000637_t1	1187	4732	+	2743.9999999999964	802.0000000000025	24.333333333333332	5.666666666666666	3.0	5.0	0	0
trichoniscus_main_000638_t1	92	3820	+	2882.3333333333235	846.6666666666706	247.9999999999998	58.00000000000003	2.0	12.0	2.0	12.0
trichoniscus_main_000639_t1	27	3752	+	2956.666666666654	769.3333333333372	90.00000000000001	15.000000000000005	0.0	3.0	0	0
trichoniscus_main_000640_t1	50	3775	+	2922.999999999989	803.0000000000043	562.0000000000002	151.99999999999991	13.0	26.0	13.0	26.0
trichoniscus_main_000641_t1	65	3766	+	2958.9999999999895	743.0000000000033	2465.000000000001	612.999999999999	2.0	28.0	2.0	28.0
trichoniscus_main_000642_t1	1714	5433	+	2897.333333333325	822.6666666666696	0	0	0	0	0	0
trichoniscus_main_000644_t1	3	3713	+	2897.6666666666556	813.3333333333377	1720.3333333333394	484.6666666666649	0.0	4.0	0	0
trichoniscus_main_000646_t1	210	3920	+	2898.333333333327	812.6666666666703	690.6666666666669	191.33333333333343	0	0	0	0
trichoniscus_main_000648_t1	1101	4802	+	2798.9999999999927	903.0000000000044	2267.0000000000045	739.0000000000016	1.0	0.0	0	0
trichoniscus_main_000649_t1	140	3781	+	2878.9999999999895	763.0000000000032	830.6666666666652	222.33333333333377	5.0	35.0	0	0
trichoniscus_main_000651_t1	203	3901	+	2884.3333333333253	814.6666666666698	2407.333333333335	688.6666666666682	0	0	0	0
trichoniscus_main_000653_t1	773	4471	+	2851.3333333333253	847.6666666666708	2513.6666666666656	738.3333333333358	10.0	14.0	0	0
trichoniscus_main_000654_t1	18	3716	+	2952.666666666653	746.3333333333367	1689.0000000000077	419.99999999999795	3.0	6.0	3.0	6.0
trichoniscus_main_000655_t1	96	3749	+	2842.9999999999886	811.0000000000042	159.66666666666669	44.33333333333332	0	0	0	0
trichoniscus_main_000656_t1	39	2780	+	1991.0000000000052	751.0000000000018	133.0	47.00000000000001	2.0	1.0	0	0
trichoniscus_main_000659_t1	85	3768	+	2877.333333333327	806.6666666666697	141.00000000000003	41.99999999999999	1.0	2.0	0	0
trichoniscus_main_000660_t1	102	3782	+	2868.999999999988	812.000000000003	51.33333333333333	14.666666666666668	0	0	0	0
trichoniscus_main_000661_t1	22	3702	+	2890.3333333333208	790.6666666666713	1343.3333333333342	375.666666666666	7.0	17.0	7.0	17.0
trichoniscus_main_000662_t1	491	3994	+	2710.3333333333235	793.6666666666716	22.333333333333332	7.666666666666665	1.0	11.0	0	0
trichoniscus_main_000663_t1	134	3811	+	2971.9999999999905	706.0000000000007	1232.0	277.0000000000005	5.0	10.0	0	0
trichoniscus_main_000664_t1	918	3677	+	2164.6666666666733	595.3333333333325	1335.000000000001	359.9999999999992	2.0	17.0	2.0	17.0
trichoniscus_main_000665_t1	148	3819	+	2826.3333333333276	845.6666666666702	295.6666666666669	85.33333333333329	3.0	9.0	0	0
trichoniscus_main_000666_t1	572	3673	+	2408.333333333332	693.66666666667	679.3333333333331	160.66666666666663	1.0	14.0	1.0	14.0
trichoniscus_main_000667_t1	159	3773	+	2876.3333333333217	738.6666666666697	77.66666666666667	18.333333333333336	18.0	15.0	18.0	15.0
trichoniscus_main_000668_t1	92	3763	+	2807.3333333333285	864.66666666667	7.333333333333333	1.6666666666666665	0	0	0	0
trichoniscus_main_000669_t1	134	3799	+	2848.9999999999936	817.000000000004	2152.333333333341	607.666666666666	10.0	19.0	10.0	19.0
trichoniscus_main_000671_t1	83	3742	+	2869.999999999989	790.0000000000047	234.3333333333332	53.666666666666686	0	0	0	0
trichoniscus_main_000672_t1	4142	7801	+	2842.333333333326	817.6666666666694	0	0	0	0	0	0
trichoniscus_main_000673_t1	265	3921	+	2897.99999999999	759.000000000003	1254.6666666666677	320.333333333333	1.0	25.0	1.0	25.0
trichoniscus_main_000674_t1	524	4180	+	2892.333333333321	764.6666666666708	21.666666666666668	5.333333333333333	0	0	0	0
trichoniscus_main_000675_t1	248	3847	+	2756.6666666666583	843.3333333333374	855.9999999999986	266.0000000000003	0	0	0	0
trichoniscus_main_000676_t1	260	3913	+	2833.333333333324	820.666666666671	311.33333333333337	81.66666666666667	0	0	0	0
trichoniscus_main_000677_t1	448	4098	+	2912.666666666652	738.3333333333375	1408.3333333333346	340.66666666666646	9.0	25.0	0	0
trichoniscus_main_000678_t1	132	3704	+	2779.9999999999914	793.0000000000042	0	0	0	0	0	0
trichoniscus_main_000679_t1	256	3906	+	2846.999999999991	804.000000000004	2122.6666666666724	607.3333333333339	2.0	10.0	2.0	10.0
trichoniscus_main_000680_t1	322	3891	+	2738.3333333333303	831.66666666667	1128.3333333333328	362.66666666666606	0.0	1.0	0	0
trichoniscus_main_000682_t1	45	3683	+	2835.999999999996	803.0000000000028	791.3333333333323	228.66666666666697	1.0	12.0	1.0	12.0
trichoniscus_main_000684_t1	176	3343	+	2425.333333333331	742.66666666667	484.66666666666725	154.33333333333326	0	0	0	0
trichoniscus_main_000685_t1	96	3712	+	2837.333333333327	777.6666666666698	1775.000000000008	471.9999999999978	0	0	0	0
trichoniscus_main_000686_t1	135	3749	+	2811.999999999992	803.0000000000035	64.99999999999997	13.000000000000004	0	0	0	0
trichoniscus_main_000687_t1	10	3624	+	2822.6666666666583	792.3333333333369	0	0	0.0	2.0	0	0
trichoniscus_main_000688_t1	341	3706	+	2581.333333333335	784.6666666666677	778.3333333333321	211.66666666666706	5.0	7.0	0	0
trichoniscus_main_000689_t1	141	3752	+	2896.333333333316	715.6666666666708	81.66666666666667	17.333333333333332	0	0	0	0
trichoniscus_main_000691_t1	285	3602	+	2602.6666666666633	715.3333333333361	163.00000000000003	38.00000000000001	0	0	0	0
trichoniscus_main_000692_t1	180	3785	+	2813.999999999996	792.0000000000033	11.0	3.9999999999999996	0	0	0	0
trichoniscus_main_000694_t1	224	3826	+	2797.3333333333308	805.6666666666684	889.3333333333328	268.666666666667	3.0	9.0	0	0
trichoniscus_main_000695_t1	82	3681	+	2802.999999999997	797.0000000000014	597.3333333333334	155.66666666666666	1.0	1.0	0	0
trichoniscus_main_000696_t1	584	3595	+	2398.9999999999986	613.0000000000009	1353.0000000000025	356.99999999999915	18.0	26.0	18.0	26.0
trichoniscus_main_000697_t1	182	3775	+	2851.333333333323	742.6666666666706	130.00000000000006	25.999999999999982	9.5	20.5	0	0
trichoniscus_main_000698_t1	512	4105	+	2779.999999999992	814.0000000000038	2779.999999999992	814.0000000000038	3.0	52.0	3.0	52.0
trichoniscus_main_000699_t1	197	3727	+	2747.6666666666633	783.3333333333356	140.6666666666667	48.333333333333336	0	0	0	0
trichoniscus_main_000700_t1	6	3593	+	2759.3333333333253	828.6666666666707	107.00000000000004	30.999999999999986	0.0	11.0	0	0
trichoniscus_main_000702_t1	124	3528	+	2682.6666666666583	722.333333333337	355.6666666666668	88.33333333333331	1.0	0.0	0	0
trichoniscus_main_000703_t1	89	3667	+	2833.3333333333276	745.66666666667	1174.6666666666656	283.3333333333336	0	0	0	0
trichoniscus_main_000704_t1	307	3636	+	2569.33333333333	760.6666666666703	1483.3333333333358	436.66666666666544	0.0	7.0	0.0	7.0
trichoniscus_main_000707_t1	81	3653	+	2828.333333333327	744.6666666666684	723.9999999999994	188.0000000000002	0.0	1.0	0	0
trichoniscus_main_000708_t1	32	3604	+	2751.333333333328	821.6666666666698	1219.3333333333314	346.66666666666663	0.0	6.0	0	0
trichoniscus_main_000710_t1	175	3741	+	2856.9999999999914	710.0000000000023	104.6666666666667	27.333333333333325	0	0	0	0
trichoniscus_main_000711_t1	141	3707	+	2768.9999999999873	798.000000000005	639.3333333333331	167.66666666666683	1.0	4.0	1.0	4.0
trichoniscus_main_000713_t1	590	4153	+	2773.333333333326	790.6666666666706	140.0	33.999999999999986	0	0	0	0
trichoniscus_main_000714_t1	1147	4710	+	2827.999999999993	736.0000000000018	144.66666666666669	44.333333333333336	4.0	9.0	4.0	9.0
trichoniscus_main_000715_t1	405	3965	+	2791.6666666666633	769.3333333333347	1753.3333333333376	487.6666666666652	3.0	0.0	3.0	0.0
trichoniscus_main_000716_t1	26	3268	+	2531.666666666666	711.3333333333352	17.0	4.0	0	0	0	0
trichoniscus_main_000717_t1	169	2025	+	1478.6666666666697	378.3333333333326	0	0	0	0	0	0
trichoniscus_main_000718_t1	26	3580	+	2822.3333333333285	732.6666666666681	1724.3333333333378	441.6666666666658	2.0	16.0	0	0
trichoniscus_main_000719_t1	28	3582	+	2764.666666666664	790.3333333333361	903.3333333333322	263.666666666667	1.0	5.0	0	0
trichoniscus_main_000720_t1	95	3649	+	2799.999999999996	755.000000000003	89.66666666666666	30.333333333333332	0.0	1.0	0	0
trichoniscus_main_000721_t1	399	3953	+	2809.333333333326	745.6666666666683	4.0	2.0	0.0	1.0	0	0
trichoniscus_main_000723_t1	69	3620	+	2770.6666666666597	781.3333333333356	1102.3333333333328	313.6666666666666	0.0	24.0	0.0	24.0
trichoniscus_main_000727_t1	14	3556	+	2792.3333333333276	750.666666666669	161.33333333333331	39.66666666666667	0	0	0	0
trichoniscus_main_000728_t1	45	3542	+	2749.6666666666606	748.3333333333355	279.6666666666665	83.33333333333334	0	0	0	0
trichoniscus_main_000729_t1	137	3676	+	2785.6666666666606	754.3333333333361	951.333333333332	254.66666666666703	0.0	17.0	0	0
trichoniscus_main_000730_t1	35	3571	+	2774.66666666666	762.3333333333356	723.3333333333326	194.6666666666669	0.0	7.0	0	0
trichoniscus_main_000731_t1	156	3635	+	2759.99999999999	720.0000000000038	201.99999999999986	56.00000000000004	5.0	1.0	0	0
trichoniscus_main_000732_t1	96	3617	+	2746.333333333332	775.6666666666677	325.6666666666666	94.33333333333333	0	0	0	0
trichoniscus_main_000733_t1	114	3635	+	2772.3333333333267	749.6666666666694	115.33333333333337	28.666666666666657	0	0	0	0
trichoniscus_main_000735_t1	219	3416	+	2529.6666666666692	668.333333333333	21.333333333333332	5.666666666666666	0	0	0	0
trichoniscus_main_000738_t1	194	3706	+	2728.999999999999	784.0000000000017	96.66666666666666	32.33333333333333	0.0	1.0	0	0
trichoniscus_main_000739_t1	226	3735	+	2702.3333333333285	807.666666666669	55.333333333333336	16.666666666666664	0	0	0	0
trichoniscus_main_000740_t1	357	3620	+	2531.3333333333294	732.6666666666689	1063.9999999999984	310.0000000000001	3.0	8.0	0	0
trichoniscus_main_000741_t1	157	3663	+	2767.666666666664	739.3333333333375	255.33333333333317	68.66666666666667	0	0	0	0
trichoniscus_main_000742_t1	76	3579	+	2770.666666666661	733.333333333335	14.666666666666666	3.333333333333333	0	0	0	0
trichoniscus_main_000743_t1	381	3881	+	2822.999999999995	678.0000000000003	193.9999999999999	52.000000000000036	0	0	0	0
trichoniscus_main_000744_t1	377	3877	+	2693.3333333333258	807.6666666666712	986.999999999998	302.99999999999994	0.0	1.0	0	0
trichoniscus_main_000745_t1	105	3602	+	2732.999999999998	753.0000000000024	783.6666666666662	224.33333333333343	1.0	7.0	0	0
trichoniscus_main_000746_t1	79	3576	+	2770.333333333326	727.666666666669	1429.3333333333355	364.666666666666	2.0	3.0	0	0
trichoniscus_main_000747_t1	154	3645	+	2696.3333333333294	795.6666666666683	447.6666666666669	125.33333333333327	0	0	0	0
trichoniscus_main_000748_t1	55	3543	+	2700.999999999996	788.000000000003	195.6666666666666	59.33333333333336	0	0	0	0
trichoniscus_main_000749_t1	86	3571	+	2801.666666666658	684.3333333333354	1001.6666666666641	231.3333333333339	25.0	19.0	25.0	19.0
trichoniscus_main_000752_t1	442	3921	+	2694.6666666666647	785.3333333333355	211.66666666666654	52.333333333333364	0	0	0	0
trichoniscus_main_000753_t1	103	3582	+	2733.6666666666633	746.3333333333348	88.33333333333334	25.66666666666666	3.0	16.0	0	0
trichoniscus_main_000756_t1	174	3641	+	2713.9999999999945	754.0000000000023	543.0000000000001	138.0	1.0	10.0	1.0	10.0
trichoniscus_main_000757_t1	165	3632	+	2642.9999999999964	825.0000000000039	0	0	0	0	0	0
trichoniscus_main_000759_t1	111	3572	+	2725.9999999999905	736.0000000000036	42.666666666666664	8.333333333333332	0	0	0	0
trichoniscus_main_000760_t1	160	3618	+	2723.9999999999977	735.0000000000016	261.3333333333332	74.66666666666667	0	0	0	0
trichoniscus_main_000761_t1	73	3528	+	2731.6666666666606	724.333333333336	1658.3333333333371	444.66666666666544	7.5	22.5	0	0
trichoniscus_main_000762_t1	32	3484	+	2683.9999999999905	769.0000000000036	1541.6666666666715	432.33333333333195	0	0	0	0
trichoniscus_main_000763_t1	127	3579	+	2716.6666666666597	736.3333333333356	2307.3333333333358	608.6666666666675	12.0	41.0	12.0	41.0
trichoniscus_main_000764_t1	232	3681	+	2675.6666666666624	774.333333333336	2361.3333333333344	683.666666666668	8.5	37.5	8.5	37.5
trichoniscus_main_000766_t1	765	3260	+	1994.333333333345	501.6666666666638	40.0	11.0	0	0	0	0
trichoniscus_main_000767_t1	231	3677	+	2694.333333333328	752.6666666666702	325.3333333333333	94.66666666666661	0	0	0	0
trichoniscus_main_000768_t1	167	3610	+	2682.9999999999977	761.0000000000011	9.666666666666668	2.333333333333333	0	0	0	0
trichoniscus_main_000769_t1	36	3477	+	2718.9999999999927	722.0000000000038	199.3333333333333	52.66666666666668	4.0	5.0	0	0
trichoniscus_main_000772_t1	204	3608	+	2660.9999999999977	744.0000000000013	267.66666666666646	59.33333333333344	0	0	0	0
trichoniscus_main_000776_t1	118	3546	+	2644.999999999993	784.0000000000033	356.3333333333336	96.6666666666666	0.0	1.0	0	0
trichoniscus_main_000777_t1	83	3508	+	2744.333333333333	681.6666666666662	908.9999999999984	231.00000000000043	1.0	10.0	0	0
trichoniscus_main_000778_t1	77	3502	+	2747.3333333333217	678.6666666666698	433.0000000000002	91.99999999999997	0	0	0	0
trichoniscus_main_000780_t1	66	3462	+	2634.6666666666656	761.3333333333362	50.999999999999986	12.0	2.0	11.0	0	0
trichoniscus_main_000781_t1	83	3502	+	2726.666666666663	693.3333333333344	75.66666666666666	17.333333333333336	0	0	0	0
trichoniscus_main_000782_t1	90	3509	+	2684.3333333333317	735.6666666666682	190.99999999999991	49.00000000000002	0	0	0	0
trichoniscus_main_000784_t1	140	3556	+	2636.999999999996	780.0000000000038	1638.3333333333376	476.66666666666487	3.0	32.0	3.0	32.0
trichoniscus_main_000786_t1	151	3564	+	2685.666666666661	728.3333333333363	161.3333333333333	45.666666666666686	0	0	0	0
trichoniscus_main_000787_t1	115	3474	+	2572.6666666666642	787.333333333337	319.9999999999999	99.99999999999997	0	0	0	0
trichoniscus_main_000789_t1	82	3492	+	2675.6666666666642	735.3333333333348	614.6666666666667	156.33333333333337	5.0	10.0	0	0
trichoniscus_main_000792_t1	983	4390	+	2682.6666666666633	725.3333333333355	2.6666666666666665	0.3333333333333333	0	0	0	0
trichoniscus_main_000793_t1	1199	4606	+	2704.6666666666583	703.3333333333359	0	0	0	0	0	0
trichoniscus_main_000795_t1	251	3655	+	2720.333333333322	684.6666666666697	1006.6666666666631	250.33333333333428	2.0	0.0	0	0
trichoniscus_main_000796_t1	114	3518	+	2696.3333333333285	708.6666666666688	2169.6666666666747	572.3333333333321	9.0	19.0	9.0	19.0
trichoniscus_main_000798_t1	18	3413	+	2681.666666666658	714.3333333333363	262.3333333333332	67.66666666666664	1.0	14.0	0	0
trichoniscus_main_000799_t1	147	3539	+	2687.3333333333303	705.6666666666681	75.66666666666666	23.333333333333336	0	0	0	0
trichoniscus_main_000800_t1	33	3425	+	2705.333333333329	687.6666666666675	807.6666666666655	209.33333333333357	6.0	6.0	6.0	6.0
trichoniscus_main_000802_t1	150	3542	+	2704.3333333333294	688.6666666666673	148.6666666666667	37.33333333333332	0.0	2.0	0	0
trichoniscus_main_000804_t1	100	3486	+	2684.666666666661	702.3333333333348	1341.000000000001	356.9999999999994	14.0	27.0	14.0	27.0
trichoniscus_main_000805_t1	283	3666	+	2600.6666666666665	783.3333333333345	128.00000000000003	40.00000000000001	2.0	4.0	0	0
trichoniscus_main_000806_t1	221	3433	+	2472.333333333335	740.6666666666681	0	0	0	0	0	0
trichoniscus_main_000807_t1	175	3528	+	2652.333333333333	701.6666666666679	0	0	0	0	0	0
trichoniscus_main_000809_t1	135	3515	+	2639.66666666666	741.3333333333362	1890.6666666666724	530.3333333333322	0	0	0	0
trichoniscus_main_000810_t1	59	3436	+	2589.333333333329	788.666666666669	0	0	0	0	0	0
trichoniscus_main_000811_t1	114	3491	+	2582.9999999999995	795.0000000000022	1698.0000000000034	524.999999999999	2.0	4.0	2.0	4.0
trichoniscus_main_000815_t1	2387	3373	+	754.6666666666657	232.33333333333368	189.33333333333334	59.66666666666668	0	0	0	0
trichoniscus_main_000816_t1	169	3540	+	2557.333333333327	814.6666666666722	343.6666666666667	100.33333333333333	0.0	6.0	0	0
trichoniscus_main_000817_t1	425	3769	+	2594.9999999999964	750.0000000000026	0	0	0	0	0	0
trichoniscus_main_000818_t1	201	3569	+	2746.6666666666583	622.333333333333	119.33333333333336	30.66666666666666	5.0	4.0	0	0
trichoniscus_main_000819_t1	164	3433	+	2558.6666666666647	711.333333333335	228.99999999999986	65.00000000000004	0	0	0	0
trichoniscus_main_000820_t1	38	3403	+	2610.333333333329	755.6666666666683	262.66666666666674	67.33333333333333	0.0	1.0	0	0
trichoniscus_main_000821_t1	49	3411	+	2696.6666666666642	666.3333333333337	840.6666666666658	206.33333333333346	12.0	22.0	0	0
trichoniscus_main_000822_t1	101	3460	+	2668.333333333328	691.6666666666688	155.33333333333334	33.66666666666665	0.0	2.0	0	0
trichoniscus_main_000823_t1	156	3515	+	2609.333333333331	750.6666666666694	111.33333333333336	29.66666666666666	0	0	0	0
trichoniscus_main_000826_t1	854	4210	+	2550.666666666666	806.3333333333354	453.3333333333336	134.66666666666657	0.0	6.0	0	0
trichoniscus_main_000827_t1	143	3496	+	2652.3333333333303	701.6666666666678	1167.3333333333321	296.6666666666668	2.0	17.0	0	0
trichoniscus_main_000828_t1	1099	4422	+	2643.3333333333326	680.6666666666674	0	0	0	0	0	0
trichoniscus_main_000829_t1	1960	3903	+	1571.3333333333358	372.6666666666663	0	0	0	0	0	0
trichoniscus_main_000830_t1	403	2358	+	1531.0000000000032	412.9999999999991	353.33333333333354	99.66666666666659	0	0	0	0
trichoniscus_main_000831_t1	63	3404	+	2662.3333333333244	679.6666666666695	465.6666666666673	119.33333333333314	1.0	8.0	0	0
trichoniscus_main_000832_t1	424	3162	+	2142.6666666666733	596.3333333333326	133.66666666666666	34.33333333333334	0	0	0	0
trichoniscus_main_000833_t1	1417	4758	+	2694.999999999998	646.9999999999997	625.0000000000002	142.9999999999998	1.0	7.0	0	0
trichoniscus_main_000834_t1	191	3529	+	2580.9999999999986	758.0000000000013	45.666666666666664	11.333333333333332	3.0	3.0	0	0
trichoniscus_main_000835_t1	29	3364	+	2608.6666666666656	727.333333333335	1749.6666666666724	497.33333333333167	0.0	29.0	0.0	29.0
trichoniscus_main_000836_t1	85	3414	+	2637.999999999995	692.000000000002	791.999999999999	213.00000000000028	5.0	10.0	0	0
trichoniscus_main_000837_t1	20	3349	+	2573.3333333333317	756.6666666666686	163.99999999999997	55.000000000000014	2.0	2.0	2.0	2.0
trichoniscus_main_000838_t1	259	3588	+	2637.999999999996	692.0000000000014	500.33333333333405	135.66666666666654	0	0	0	0
trichoniscus_main_000842_t1	81	3408	+	2668.6666666666583	658.3333333333355	1927.0000000000123	475.99999999999665	1.0	2.0	0	0
trichoniscus_main_000845_t1	68	3394	+	2652.6666666666656	674.3333333333337	36.333333333333336	8.666666666666666	0	0	0	0
trichoniscus_main_000846_t1	230	3499	+	2569.666666666664	700.3333333333358	60.33333333333332	14.666666666666668	0	0	0	0
trichoniscus_main_000849_t1	578	3340	+	2145.000000000009	617.9999999999995	1104.3333333333308	317.6666666666672	2.0	10.0	2.0	10.0
trichoniscus_main_000850_t1	72	3389	+	2629.0000000000036	688.999999999999	1523.0000000000002	394.0	10.0	6.0	10.0	6.0
trichoniscus_main_000851_t1	132	3449	+	2602.999999999997	715.0000000000023	84.0	20.999999999999996	0	0	0	0
trichoniscus_main_000852_t1	209	3526	+	2558.333333333333	759.6666666666692	1009.9999999999982	304.0000000000001	0	0	0	0
trichoniscus_main_000855_t1	117	1739	+	1314.6666666666665	308.33333333333366	6.666666666666666	2.3333333333333335	0	0	0	0
trichoniscus_main_000856_t1	184	3498	+	2631.6666666666642	683.3333333333351	121.33333333333336	31.666666666666654	1.0	6.0	0	0
trichoniscus_main_000857_t1	23	3334	+	2627.9999999999955	684.0000000000015	4.666666666666666	1.3333333333333333	0	0	0	0
trichoniscus_main_000858_t1	329	3637	+	2587.9999999999964	721.0000000000022	1221.6666666666674	332.33333333333275	0	0	0	0
trichoniscus_main_000859_t1	238	3540	+	2566.333333333333	736.6666666666675	458.00000000000017	132.99999999999994	0	0	0	0
trichoniscus_main_000860_t1	676	3978	+	2572.6666666666642	730.3333333333354	880.9999999999987	247.00000000000043	0	0	0	0
trichoniscus_main_000861_t1	88	3387	+	2550.33333333333	749.6666666666696	4.666666666666666	1.3333333333333333	0	0	0	0
trichoniscus_main_000862_t1	102	3401	+	2537.6666666666665	762.3333333333353	485.6666666666673	126.33333333333316	8.0	12.0	8.0	12.0
trichoniscus_main_000867_t1	262	3552	+	2576.6666666666597	714.3333333333359	615.6666666666671	185.33333333333334	0.0	8.0	0	0
trichoniscus_main_000868_t1	39	3329	+	2493.333333333332	797.6666666666682	686.9999999999999	216.0000000000001	2.0	7.0	0	0
trichoniscus_main_000869_t1	190	3480	+	2587.666666666663	703.3333333333361	1514.6666666666706	423.3333333333318	1.0	12.0	1.0	12.0
trichoniscus_main_000870_t1	90	3380	+	2585.666666666666	705.3333333333351	1541.6666666666706	420.3333333333319	0.0	3.0	0	0
trichoniscus_main_000871_t1	220	3510	+	2555.666666666668	735.3333333333347	6.666666666666666	2.333333333333333	0	0	0	0
trichoniscus_main_000872_t1	310	3600	+	2506.3333333333308	784.6666666666692	19.0	4.999999999999999	0	0	0	0
trichoniscus_main_000873_t1	101	3391	+	2609.999999999997	681.0000000000015	429.33333333333366	113.66666666666659	0	0	0	0
trichoniscus_main_000875_t1	161	3448	+	2563.6666666666656	724.3333333333359	270.66666666666663	59.33333333333334	0	0	0	0
trichoniscus_main_000876_t1	278	3564	+	2563.666666666662	721.3333333333354	403.0000000000002	100.99999999999994	0.0	6.0	0	0
trichoniscus_main_000877_t1	218	3502	+	2615.6666666666615	669.3333333333356	1402.0000000000011	349.9999999999997	0	0	0	0
trichoniscus_main_000878_t1	659	3931	+	2487.3333333333326	785.6666666666695	0	0	0	0	0	0
trichoniscus_main_000879_t1	5029	8313	+	2651.666666666667	633.3333333333323	18.0	3.0	0	0	0	0
trichoniscus_main_000881_t1	205	3360	+	2466.999999999998	689.0000000000013	2444.6666666666647	684.3333333333344	14.0	21.0	14.0	21.0
trichoniscus_main_000883_t1	4	3282	+	2633.6666666666647	645.3333333333333	376.3333333333335	85.66666666666666	2.0	10.0	0	0
trichoniscus_main_000884_t1	1542	1619	+	64.33333333333333	13.66666666666667	64.33333333333333	13.66666666666667	0	0	0	0
trichoniscus_main_000885_t1	39	2066	+	1635.000000000006	392.9999999999991	193.99999999999994	43.000000000000014	0	0	0	0
trichoniscus_main_000886_t1	126	3404	+	2561.3333333333285	717.6666666666688	1145.6666666666665	318.333333333333	1.0	29.0	0	0
trichoniscus_main_000887_t1	215	3403	+	2488.6666666666683	700.3333333333345	372.6666666666668	104.33333333333329	0	0	0	0
trichoniscus_main_000888_t1	32	2629	+	2091.0000000000055	506.9999999999988	46.99999999999999	16.0	0	0	0	0
trichoniscus_main_000889_t1	125	3400	+	2560.000000000001	715.9999999999998	1552.6666666666702	412.3333333333322	1.0	9.0	0	0
trichoniscus_main_000890_t1	308	3583	+	2536.999999999999	739.0000000000023	936.3333333333313	278.66666666666686	0.0	2.0	0	0
trichoniscus_main_000892_t1	120	3395	+	2563.3333333333308	712.6666666666696	35.0	6.999999999999999	0	0	0	0
trichoniscus_main_000893_t1	74	3349	+	2538.6666666666656	737.3333333333346	55.666666666666664	16.333333333333336	0	0	0	0
trichoniscus_main_000894_t1	117	3389	+	2585.3333333333276	687.6666666666689	416.3333333333337	108.66666666666656	0	0	0	0
trichoniscus_main_000896_t1	152	3421	+	2567.666666666664	702.3333333333346	1739.0000000000036	471.99999999999903	0	0	0	0
trichoniscus_main_000898_t1	45	3311	+	2571.33333333333	695.666666666668	948.6666666666649	248.33333333333383	5.0	14.0	0	0
trichoniscus_main_000900_t1	145	3411	+	2530.333333333333	736.6666666666689	2251.0000000000036	659.0000000000008	3.0	25.0	0	0
trichoniscus_main_000903_t1	108	3371	+	2584.6666666666597	679.3333333333361	944.9999999999989	264.0000000000001	0.0	1.0	0	0
trichoniscus_main_000908_t1	172	3432	+	2558.333333333327	702.6666666666694	332.00000000000017	87.9999999999999	0.0	7.0	0.0	7.0
trichoniscus_main_000909_t1	652	3156	+	1936.3333333333383	568.6666666666666	30.666666666666668	8.333333333333332	0	0	0	0
trichoniscus_main_000910_t1	219	3476	+	2500.9999999999973	757.0000000000015	1819.0000000000057	550.9999999999991	0	0	0	0
trichoniscus_main_000913_t1	565	3255	+	2108.000000000008	582.9999999999986	0	0	0	0	0	0
trichoniscus_main_000918_t1	58	3303	+	2554.6666666666615	691.3333333333354	885.666666666665	248.33333333333397	2.0	10.0	2.0	10.0
trichoniscus_main_000919_t1	170	3412	+	2519.666666666661	723.3333333333368	274.33333333333326	73.66666666666664	0	0	0	0
trichoniscus_main_000920_t1	509	3241	+	2123.333333333338	609.6666666666662	159.33333333333334	44.66666666666667	0.0	3.0	0	0
trichoniscus_main_000921_t1	49	3288	+	2509.9999999999986	730.0000000000018	0	0	0	0	0	0
trichoniscus_main_000922_t1	172	3408	+	2532.6666666666674	692.3333333333345	741.6666666666664	197.33333333333346	4.0	7.0	0	0
trichoniscus_main_000923_t1	122	3316	+	2497.3333333333344	697.6666666666678	0	0	0	0	0	0
trichoniscus_main_000925_t1	408	3491	+	2428.000000000001	656.0000000000009	1417.3333333333364	385.6666666666657	10.0	35.0	0	0
trichoniscus_main_000926_t1	237	3470	+	2535.666666666671	698.3333333333325	0	0	0	0	0	0
trichoniscus_main_000927_t1	56	3286	+	2562.6666666666624	668.3333333333355	1134.999999999999	296.0	4.0	23.0	4.0	23.0
trichoniscus_main_000928_t1	98	3262	+	2490.9999999999995	674.0000000000011	1941.33333333334	527.6666666666656	11.0	28.0	0	0
trichoniscus_main_000929_t1	78	3305	+	2523.0000000000023	705.0000000000001	61.99999999999999	12.999999999999998	0	0	0	0
trichoniscus_main_000930_t1	202	3429	+	2535.9999999999964	692.0000000000025	145.0	38.0	0	0	0	0
trichoniscus_main_000931_t1	213	3437	+	2569.9999999999973	655.0000000000002	231.99999999999986	65.00000000000003	1.0	12.0	0	0
trichoniscus_main_000932_t1	91	3312	+	2505.333333333335	716.6666666666672	93.0	27.0	0	0	0	0
trichoniscus_main_000933_t1	71	3292	+	2450.6666666666615	771.3333333333355	1512.3333333333376	467.6666666666655	1.0	1.0	1.0	1.0
trichoniscus_main_000934_t1	229	3450	+	2502.333333333332	719.6666666666687	337.33333333333337	88.66666666666664	0.0	8.0	0	0
trichoniscus_main_000935_t1	32	3250	+	2477.333333333333	741.6666666666688	350.99999999999983	105.0	0.0	6.0	0	0
trichoniscus_main_000936_t1	78	3296	+	2549.9999999999986	669.0000000000015	0	0	0	0	0	0
trichoniscus_main_000938_t1	875	3214	+	1826.3333333333385	513.6666666666649	854.9999999999987	234.0000000000004	5.0	12.0	5.0	12.0
trichoniscus_main_000939_t1	230	3442	+	2523.3333333333317	689.666666666668	491.0000000000003	135.99999999999991	1.0	9.0	0	0
trichoniscus_main_000944_t1	5309	6344	+	805.3333333333327	229.66666666666688	0	0	0	0	0	0
trichoniscus_main_000946_t1	102	3305	+	2498.6666666666647	705.3333333333358	175.33333333333331	43.66666666666667	0.0	13.0	0.0	13.0
trichoniscus_main_000947_t1	151	3351	+	2480.9999999999977	720.0000000000019	104.6666666666667	39.33333333333334	5.0	16.0	0	0
trichoniscus_main_000948_t1	138	3338	+	2501.999999999999	699.0000000000007	2501.999999999999	699.0000000000007	0.0	66.0	0.0	66.0
trichoniscus_main_000949_t1	205	3405	+	2496.9999999999986	704.0000000000019	32.333333333333336	9.666666666666666	0	0	0	0
trichoniscus_main_000950_t1	471	3335	+	2216.3333333333385	648.6666666666671	221.66666666666654	69.33333333333334	0	0	0	0
trichoniscus_main_000951_t1	118	3201	+	2417.333333333337	666.666666666667	161.99999999999991	45.00000000000002	0	0	0	0
trichoniscus_main_000952_t1	172	3369	+	2522.6666666666647	675.3333333333346	1747.0000000000075	472.99999999999835	0	0	0	0
trichoniscus_main_000954_t1	242	3436	+	2494.333333333331	700.6666666666686	0	0	0	0	0	0
trichoniscus_main_000955_t1	161	3334	+	2516.9999999999914	657.0000000000027	414.0000000000005	110.99999999999987	0	0	0	0
trichoniscus_main_000956_t1	82	3273	+	2516.3333333333294	675.6666666666683	11.0	4.0	0	0	0	0
trichoniscus_main_000958_t1	183	3371	+	2525.666666666671	663.3333333333325	601.9999999999998	157.0	5.0	5.0	0	0
trichoniscus_main_000959_t1	86	3271	+	2557.33333333333	628.6666666666679	1748.0000000000045	429.99999999999886	6.0	7.0	6.0	7.0
trichoniscus_main_000960_t1	87	3272	+	2510.666666666665	675.3333333333347	2406.3333333333344	644.6666666666674	3.0	37.0	0	0
trichoniscus_main_000962_t1	105	3287	+	2514.999999999997	668.0000000000015	80.66666666666666	21.33333333333333	14.0	9.0	0	0
trichoniscus_main_000963_t1	189	3371	+	2500.3333333333303	682.6666666666682	254.6666666666665	63.33333333333337	0	0	0	0
trichoniscus_main_000965_t1	107	3277	+	2509.6666666666656	661.3333333333344	464.0000000000005	114.99999999999987	0	0	0	0
trichoniscus_main_000966_t1	411	3587	+	2473.000000000001	704.0000000000011	2104.0000000000086	610.9999999999994	0	0	0	0
trichoniscus_main_000968_t1	46	3219	+	2525.666666666668	648.3333333333329	1011.6666666666646	254.3333333333337	16.666666666666664	37.333333333333336	16.666666666666664	37.333333333333336
trichoniscus_main_000971_t1	85	3255	+	2523.6666666666583	647.3333333333356	1006.6666666666637	244.33333333333405	0.0	10.0	0	0
trichoniscus_main_000973_t1	32	3199	+	2521.33333333333	646.6666666666683	128.6666666666667	27.333333333333325	0	0	0	0
trichoniscus_main_000974_t1	90	3251	+	2536.666666666663	625.333333333334	445.3333333333337	112.66666666666654	0	0	0	0
trichoniscus_main_000976_t1	43	3201	+	2478.000000000001	681.0000000000009	2440.333333333335	670.6666666666674	60.5	43.5	60.5	43.5
trichoniscus_main_000977_t1	406	3225	+	2210.0000000000077	609.9999999999991	257.33333333333314	69.66666666666666	4.0	21.0	0	0
trichoniscus_main_000980_t1	1024	4176	+	2453.000000000002	700.0000000000013	1029.9999999999977	290.00000000000034	0	0	0	0
trichoniscus_main_000981_t1	236	3334	+	2446.9999999999986	652.0000000000014	1625.6666666666724	432.33333333333155	2.0	1.0	0	0
trichoniscus_main_000982_t1	248	3331	+	2414.000000000003	670.0000000000002	157.66666666666663	37.33333333333334	0	0	0	0
trichoniscus_main_000983_t1	516	3563	+	2341.3333333333367	706.6666666666679	50.66666666666666	12.333333333333336	0	0	0	0
trichoniscus_main_000984_t1	153	3302	+	2448.0000000000005	702.0000000000008	2.6666666666666665	0.3333333333333333	0	0	0	0
trichoniscus_main_000986_t1	462	3578	+	2406.3333333333358	710.666666666668	192.6666666666667	56.33333333333332	0	0	0	0
trichoniscus_main_000987_t1	709	3399	+	2074.666666666671	616.3333333333326	1874.333333333337	552.6666666666658	0	0	0	0
trichoniscus_main_000991_t1	722	3862	+	2462.3333333333317	678.6666666666684	0	0	0	0	0	0
trichoniscus_main_000992_t1	186	3323	+	2457.333333333333	680.666666666668	2457.333333333333	680.666666666668	10.0	54.0	10.0	54.0
trichoniscus_main_000993_t1	75	3209	+	2457.000000000001	678.0000000000008	791.6666666666658	222.33333333333363	0	0	0	0
trichoniscus_main_000995_t1	1957	5079	+	2501.6666666666706	621.3333333333331	378.3333333333335	89.66666666666664	0	0	0	0
trichoniscus_main_000999_t1	69	3155	+	2458.666666666666	628.3333333333337	231.33333333333323	65.6666666666667	0	0	0	0
trichoniscus_main_001000_t1	24	3146	+	2556.9999999999995	565.9999999999977	86.33333333333333	21.666666666666668	0	0	0	0
trichoniscus_main_001001_t1	172	3294	+	2438.9999999999973	684.0000000000025	1155.333333333333	335.66666666666634	0	0	0	0
trichoniscus_main_001003_t1	76	3189	+	2481.33333333333	632.6666666666674	823.6666666666654	208.33333333333368	1.0	2.0	0	0
trichoniscus_main_001006_t1	54	3170	+	2492.3333333333317	624.6666666666672	110.6666666666667	27.333333333333325	0	0	0	0
trichoniscus_main_001011_t1	204	3312	+	2401.333333333333	706.6666666666687	535.0000000000005	139.99999999999991	0	0	0	0
trichoniscus_main_001012_t1	193	3300	+	2386.333333333333	721.6666666666686	191.0	58.0	0.0	1.0	0.0	1.0
trichoniscus_main_001014_t1	402	3509	+	2415.0000000000005	693.0000000000006	912.9999999999985	254.00000000000045	0	0	0	0
trichoniscus_main_001015_t1	116	3220	+	2432.3333333333335	672.6666666666675	289.33333333333326	79.66666666666666	0	0	0	0
trichoniscus_main_001018_t1	152	2107	+	1489.0000000000014	466.9999999999987	0	0	0	0	0	0
trichoniscus_main_001019_t1	50	3151	+	2443.3333333333335	658.6666666666673	419.33333333333377	108.66666666666653	0	0	0	0
trichoniscus_main_001020_t1	62	3160	+	2415.6666666666697	683.3333333333337	15.999999999999998	5.0	0	0	0	0
trichoniscus_main_001021_t1	83	3178	+	2393.666666666669	702.3333333333345	0	0	0	0	0	0
trichoniscus_main_001023_t1	121	3213	+	2389.000000000004	704.000000000002	1470.6666666666702	434.33333333333235	2.0	20.0	0	0
trichoniscus_main_001025_t1	279	3332	+	2366.3333333333326	687.666666666669	802.9999999999982	223.00000000000048	7.0	10.0	7.0	10.0
trichoniscus_main_001026_t1	1321	3168	+	1455.3333333333367	392.6666666666656	618.6666666666662	167.33333333333354	13.5	7.5	0	0
trichoniscus_main_001027_t1	57	3146	+	2414.000000000001	676.0000000000005	910.9999999999986	265.00000000000017	5.0	44.0	5.0	44.0
trichoniscus_main_001028_t1	396	3485	+	2452.3333333333335	637.6666666666671	1057.9999999999982	265.00000000000034	10.0	14.0	10.0	14.0
trichoniscus_main_001029_t1	779	1135	+	277.66666666666663	79.33333333333333	0	0	0	0	0	0
trichoniscus_main_001030_t1	84	3170	+	2393.0	694.0000000000018	191.99999999999986	54.00000000000004	0	0	0	0
trichoniscus_main_001031_t1	131	3214	+	2458.666666666669	625.3333333333331	1234.666666666665	304.3333333333339	18.0	23.0	18.0	23.0
trichoniscus_main_001032_t1	45	3128	+	2446.666666666669	637.3333333333331	292.33333333333337	73.66666666666666	5.0	4.0	5.0	4.0
trichoniscus_main_001033_t1	201	3284	+	2436.6666666666656	647.3333333333345	0	0	0	0	0	0
trichoniscus_main_001034_t1	646	3051	+	1942.0000000000084	463.99999999999795	0	0	0	0	0	0
trichoniscus_main_001036_t1	139	3219	+	2373.3333333333308	707.6666666666688	968.9999999999972	276.00000000000006	0	0	0	0
trichoniscus_main_001037_t1	212	3292	+	2419.0000000000014	662.0000000000022	1470.3333333333358	404.66666666666566	0.0	10.0	0	0
trichoniscus_main_001039_t1	155	3232	+	2481.666666666664	596.3333333333331	55.999999999999986	13.000000000000002	0	0	0	0
trichoniscus_main_001041_t1	231	3284	+	2423.999999999999	630.0000000000008	2423.999999999999	630.0000000000008	12.0	92.0	12.0	92.0
trichoniscus_main_001045_t1	52	3123	+	2390.666666666667	681.3333333333342	441.6666666666669	128.33333333333326	0	0	0	0
trichoniscus_main_001046_t1	29	3100	+	2424.999999999998	647.0000000000016	769.9999999999992	196.00000000000017	2.0	19.0	2.0	19.0
trichoniscus_main_001048_t1	227	3298	+	2428.3333333333253	643.6666666666702	614.3333333333335	162.66666666666654	1.0	5.0	1.0	5.0
trichoniscus_main_001049_t1	891	3074	+	1723.6666666666715	460.33333333333195	0	0	28.5	7.5	0	0
trichoniscus_main_001050_t1	63	3134	+	2423.000000000002	649.000000000001	124.00000000000001	31.999999999999996	0	0	0	0
trichoniscus_main_001052_t1	26	3094	+	2418.666666666669	650.333333333333	296.3333333333333	84.66666666666664	0	0	0	0
trichoniscus_main_001055_t1	206	3271	+	2352.6666666666683	713.3333333333344	2352.6666666666683	713.3333333333344	2.0	22.0	2.0	22.0
trichoniscus_main_001057_t1	116	355	+	189.99999999999994	50.000000000000014	107.00000000000003	27.99999999999999	0	0	0	0
trichoniscus_main_001059_t1	287	3349	+	2423.333333333329	639.6666666666687	2414.6666666666624	636.3333333333354	6.0	61.0	6.0	61.0
trichoniscus_main_001062_t1	168	3227	+	2416.9999999999986	643.0000000000013	132.66666666666669	41.333333333333336	1.0	1.0	0	0
trichoniscus_main_001064_t1	195	3083	+	2247.666666666672	641.3333333333334	2108.0000000000064	594.9999999999997	5.0	29.0	5.0	29.0
trichoniscus_main_001068_t1	142	3192	+	2400.3333333333376	650.6666666666666	314.3333333333332	78.66666666666669	0	0	0	0
trichoniscus_main_001069_t1	49	3099	+	2421.333333333337	629.6666666666662	0	0	0	0	0	0
trichoniscus_main_001071_t1	246	3083	+	2241.000000000005	596.9999999999995	370.3333333333335	109.66666666666661	0	0	0	0
trichoniscus_main_001072_t1	334	3264	+	2285.3333333333385	645.6666666666664	2213.666666666672	630.333333333333	4.0	18.0	4.0	18.0
trichoniscus_main_001073_t1	62	3106	+	2400.3333333333358	644.6666666666672	416.00000000000017	111.99999999999994	2.0	14.0	2.0	14.0
trichoniscus_main_001074_t1	299	3343	+	2356.666666666668	688.3333333333342	388.33333333333354	109.66666666666661	0.0	1.0	0	0
trichoniscus_main_001075_t1	157	2679	+	1984.666666666677	538.333333333332	140.6666666666667	36.33333333333332	0	0	0	0
trichoniscus_main_001076_t1	167	3166	+	2299.666666666666	700.3333333333348	1408.6666666666683	436.3333333333327	8.0	9.0	8.0	9.0
trichoniscus_main_001078_t1	134	3172	+	2368.6666666666665	670.333333333335	986.3333333333308	282.6666666666669	2.0	4.0	2.0	4.0
trichoniscus_main_001081_t1	225	3056	+	2235.666666666673	596.3333333333327	917.3333333333312	246.6666666666673	2.0	20.0	0	0
trichoniscus_main_001083_t1	248	3268	+	2363.3333333333367	657.6666666666674	41.99999999999999	9.000000000000002	0	0	0	0
trichoniscus_main_001084_t1	356	3241	+	2162.6666666666706	621.3333333333345	68.66666666666667	24.333333333333332	0	0	0	0
trichoniscus_main_001086_t1	284	3313	+	2376.3333333333358	653.6666666666667	100.66666666666669	31.333333333333332	0	0	0	0
trichoniscus_main_001087_t1	171	3014	+	2237.666666666675	606.3333333333329	415.33333333333366	124.66666666666657	0	0	0	0
trichoniscus_main_001088_t1	170	3196	+	2384.333333333336	642.6666666666673	0	0	0	0	0	0
trichoniscus_main_001091_t1	214	3102	+	2317.000000000001	571.9999999999999	63.66666666666666	14.333333333333337	0	0	0	0
trichoniscus_main_001092_t1	158	3109	+	2313.3333333333358	638.6666666666677	287.3333333333332	69.66666666666669	0	0	0	0
trichoniscus_main_001093_t1	110	3133	+	2376.0000000000014	648.0000000000009	68.66666666666666	21.333333333333332	0	0	0	0
trichoniscus_main_001094_t1	383	3316	+	2340.6666666666683	593.3333333333328	897.3333333333312	221.6666666666672	0.0	3.0	0	0
trichoniscus_main_001097_t1	228	3248	+	2305.6666666666683	715.3333333333353	396.00000000000017	119.99999999999996	3.0	2.0	0	0
trichoniscus_main_001098_t1	39	3056	+	2409.0000000000045	608.9999999999987	406.66666666666686	106.3333333333333	0	0	0	0
trichoniscus_main_001099_t1	109	3123	+	2372.000000000001	643.000000000001	60.999999999999986	17.000000000000004	0	0	0	0
trichoniscus_main_001100_t1	168	3182	+	2337.333333333332	677.6666666666684	20.333333333333332	3.666666666666667	0	0	0	0
trichoniscus_main_001105_t1	473	3010	+	1986.0000000000068	551.999999999999	220.66666666666654	64.33333333333336	0	0	0	0
trichoniscus_main_001107_t1	192	3197	+	2389.000000000006	616.999999999999	116.00000000000003	27.999999999999993	0	0	0	0
trichoniscus_main_001109_t1	262	1983	+	1305.333333333333	416.66666666666634	0	0	0	0	0	0
trichoniscus_main_001115_t1	348	3344	+	2307.000000000005	690.0000000000005	1310.000000000001	408.99999999999943	0	0	0	0
trichoniscus_main_001116_t1	295	3279	+	2389.666666666672	595.3333333333313	74.66666666666664	15.333333333333332	0	0	0	0
trichoniscus_main_001117_t1	104	3100	+	2423.6666666666683	573.3333333333321	677.3333333333333	156.6666666666667	6.0	5.0	0	0
trichoniscus_main_001118_t1	465	3098	+	2017.3333333333405	616.6666666666667	567.3333333333333	185.66666666666677	7.5	29.5	7.5	29.5
trichoniscus_main_001120_t1	330	3323	+	2349.9999999999977	644.0000000000015	194.9999999999999	57.00000000000005	1.0	18.0	0	0
trichoniscus_main_001121_t1	6	2993	+	2277.6666666666674	710.3333333333347	103.33333333333336	28.666666666666657	0	0	0	0
trichoniscus_main_001122_t1	436	3426	+	2324.333333333335	666.6666666666675	1432.6666666666683	412.3333333333324	2.0	2.0	0	0
trichoniscus_main_001123_t1	43	3033	+	2364.3333333333344	626.6666666666672	2083.333333333341	553.666666666666	0.0	46.0	0.0	46.0
trichoniscus_main_001124_t1	10	1416	+	1088.6666666666652	318.3333333333333	0	0	0	0	0	0
trichoniscus_main_001125_t1	183	3170	+	2364.333333333335	623.6666666666667	194.66666666666654	45.33333333333336	0	0	0	0
trichoniscus_main_001126_t1	377	3274	+	2281.666666666669	616.3333333333333	1484.333333333335	390.6666666666661	15.0	26.0	15.0	26.0
trichoniscus_main_001127_t1	41	3028	+	2384.666666666671	603.3333333333323	68.66666666666666	21.333333333333332	0	0	0	0
trichoniscus_main_001128_t1	557	2986	+	1910.3333333333417	519.666666666664	1165.9999999999998	312.9999999999998	0	0	0	0
trichoniscus_main_001130_t1	48	3029	+	2357.0000000000023	625.0000000000001	289.66666666666663	79.33333333333334	0	0	0	0
trichoniscus_main_001131_t1	61	3042	+	2330.3333333333376	651.6666666666666	27.666666666666668	8.333333333333332	0	0	0	0
trichoniscus_main_001134_t1	21	2999	+	2318.000000000003	661.0000000000002	60.33333333333333	20.66666666666666	0	0	0	0
trichoniscus_main_001137_t1	223	3200	+	2278.3333333333353	697.6666666666682	193.00000000000003	65.00000000000001	0	0	0	0
trichoniscus_main_001140_t1	664	2469	+	1357.3333333333342	448.66666666666555	0	0	0	0	0	0
trichoniscus_main_001141_t1	252	3224	+	2391.000000000001	581.999999999999	301.0	65.00000000000004	0	0	0	0
trichoniscus_main_001142_t1	147	3119	+	2203.000000000001	770.0000000000014	2137.0000000000014	746.0000000000013	6.5	37.5	6.5	37.5
trichoniscus_main_001144_t1	41	3010	+	2319.3333333333353	650.6666666666674	1257.6666666666652	356.3333333333334	0	0	0	0
trichoniscus_main_001147_t1	342	3311	+	2362.000000000003	607.9999999999994	178.99999999999997	49.00000000000001	0	0	0	0
trichoniscus_main_001149_t1	195	3164	+	2299.000000000003	671.0000000000015	0	0	0	0	0	0
trichoniscus_main_001152_t1	448	1599	+	900.0000000000001	252.00000000000003	36.333333333333336	11.666666666666666	0	0	0	0
trichoniscus_main_001153_t1	28	1884	+	1422.000000000001	422.9999999999991	87.0	21.0	0	0	0	0
trichoniscus_main_001154_t1	236	3196	+	2311.6666666666692	649.3333333333329	650.6666666666665	165.3333333333334	2.0	2.0	0	0
trichoniscus_main_001157_t1	176	3130	+	2291.3333333333408	663.6666666666673	1811.333333333342	528.6666666666642	0	0	0	0
trichoniscus_main_001158_t1	337	3291	+	2318.0000000000014	637.0	2318.0000000000014	637.0	1.0	31.0	1.0	31.0
trichoniscus_main_001163_t1	257	3172	+	2307.666666666669	608.3333333333336	75.33333333333333	20.666666666666664	0	0	0	0
trichoniscus_main_001176_t1	120	3062	+	2276.6666666666674	666.3333333333354	0	0	1.0	17.0	0	0
trichoniscus_main_001178_t1	490	3327	+	2205.6666666666683	632.3333333333344	118.6666666666667	37.33333333333333	0	0	0	0
trichoniscus_main_001180_t1	663	3194	+	1994.0000000000055	537.9999999999992	1695.6666666666702	449.33333333333235	0	0	0	0
trichoniscus_main_001181_t1	561	2938	+	1829.6666666666724	546.3333333333321	155.66666666666663	48.33333333333335	0	0	0	0
trichoniscus_main_001182_t1	339	3272	+	2312.6666666666683	621.3333333333338	2309.666666666668	621.3333333333338	1.0	39.0	1.0	39.0
trichoniscus_main_001183_t1	47	2980	+	2344.333333333337	589.666666666666	227.66666666666657	57.33333333333337	0.0	4.0	0	0
trichoniscus_main_001185_t1	138	1703	+	1186.0000000000002	379.99999999999926	134.6666666666667	45.333333333333336	0	0	0	0
trichoniscus_main_001187_t1	111	2942	+	2257.0000000000036	574.9999999999994	2186.0000000000055	558.999999999999	22.5	13.5	22.5	13.5
trichoniscus_main_001188_t1	82	3006	+	2308.000000000004	616.9999999999991	1434.3333333333355	377.6666666666663	1.0	11.0	1.0	11.0
trichoniscus_main_001190_t1	127	3051	+	2348.666666666671	576.3333333333319	1364.0000000000005	322.00000000000006	13.0	12.0	0	0
trichoniscus_main_001191_t1	73	2994	+	2299.6666666666724	622.3333333333331	2263.33333333334	610.6666666666661	7.0	35.0	7.0	35.0
trichoniscus_main_001192_t1	453	2948	+	1938.0000000000073	557.9999999999998	0	0	0	0	0	0
trichoniscus_main_001194_t1	82	3000	+	2302.0000000000055	616.9999999999992	707.666666666666	195.33333333333363	0	0	0	0
trichoniscus_main_001195_t1	79	2997	+	2259.0000000000055	660.0000000000009	556.3333333333337	166.66666666666666	0.0	7.0	0	0
trichoniscus_main_001196_t1	488	3046	+	1984.0000000000084	574.9999999999991	350.6666666666667	108.33333333333327	0.0	1.0	0	0
trichoniscus_main_001197_t1	307	3225	+	2312.000000000005	606.9999999999998	968.9999999999981	258.0000000000005	3.0	0.0	0	0
trichoniscus_main_001200_t1	49	2964	+	2284.6666666666706	631.333333333333	427.0000000000001	124.99999999999997	0	0	0	0
trichoniscus_main_001201_t1	324	3047	+	2136.66666666667	587.3333333333327	462.6666666666669	122.33333333333326	3.0	14.0	0	0
trichoniscus_main_001202_t1	181	3096	+	2318.666666666671	597.3333333333328	6.0	3.0	0	0	0	0
trichoniscus_main_001204_t1	90	2912	+	2207.000000000004	616.0000000000002	14.666666666666666	3.3333333333333335	0	0	0	0
trichoniscus_main_001205_t1	4997	6769	-	1418.6666666666686	354.3333333333331	352.3333333333335	97.6666666666666	0.0	5.0	0.0	5.0
trichoniscus_main_001206_t1	620	2914	+	1813.3333333333403	481.66666666666447	456.33333333333366	122.66666666666657	9.0	16.0	0	0
trichoniscus_main_001207_t1	46	2958	+	2235.6666666666706	677.3333333333345	2104.6666666666715	634.3333333333336	2.0	18.0	2.0	18.0
trichoniscus_main_001209_t1	273	3185	+	2291.000000000002	622.0000000000007	903.3333333333317	236.66666666666708	0	0	0	0
trichoniscus_main_001210_t1	210	3083	+	2218.3333333333385	655.6666666666667	128.00000000000003	34.0	0.0	4.0	0	0
trichoniscus_main_001211_t1	378	3056	+	2067.666666666673	611.3333333333327	97.00000000000001	25.999999999999996	0	0	0	0
trichoniscus_main_001212_t1	111	3020	+	2280.6666666666656	629.3333333333343	481.3333333333339	121.66666666666652	1.0	5.0	0	0
trichoniscus_main_001213_t1	151	3060	+	2303.3333333333408	606.6666666666658	862.9999999999987	235.00000000000037	0	0	0	0
trichoniscus_main_001214_t1	330	3239	+	2258.666666666668	651.3333333333347	0	0	0	0	0	0
trichoniscus_main_001215_t1	75	2981	+	2324.0000000000036	582.9999999999989	715.6666666666665	193.33333333333348	4.0	3.0	0	0
trichoniscus_main_001216_t1	411	3317	+	2255.0000000000036	652.0000000000014	632.3333333333333	177.66666666666683	1.0	0.0	1.0	0.0
trichoniscus_main_001217_t1	116	3022	+	2303.333333333337	603.6666666666667	23.333333333333332	3.6666666666666665	0	0	0	0
trichoniscus_main_001218_t1	106	3009	+	2333.3333333333353	570.6666666666662	568.3333333333335	136.6666666666666	0	0	0	0
trichoniscus_main_001219_t1	133	2946	+	2255.000000000007	558.9999999999983	107.66666666666669	24.333333333333336	0	0	0	0
trichoniscus_main_001222_t1	245	2983	+	2123.666666666674	615.333333333333	18.0	6.0	0	0	0	0
trichoniscus_main_001223_t1	736	3636	+	2165.333333333339	735.666666666668	0	0	0	0	0	0
trichoniscus_main_001224_t1	52	2952	+	2276.3333333333326	624.6666666666672	1395.666666666668	377.33333333333263	0.0	1.0	0.0	1.0
trichoniscus_main_001229_t1	920	3817	+	2259.0000000000023	639.0000000000002	302.3333333333333	90.66666666666664	0	0	0	0
trichoniscus_main_001230_t1	201	3098	+	2246.666666666668	651.3333333333347	0	0	0	0	0	0
trichoniscus_main_001231_t1	72	2966	+	2225.000000000002	670.0000000000017	2225.000000000002	670.0000000000017	0.0	2.0	0.0	2.0
trichoniscus_main_001232_t1	89	2983	+	2294.666666666672	600.3333333333333	127.33333333333339	25.66666666666666	0	0	0	0
trichoniscus_main_001234_t1	75	2966	+	2291.000000000003	600.9999999999994	182.0	45.99999999999999	0	0	0	0
trichoniscus_main_001235_t1	63	2954	+	2267.666666666672	624.3333333333329	1405.0000000000007	391.9999999999994	19.0	53.0	19.0	53.0
trichoniscus_main_001237_t1	123	2925	+	2160.6666666666697	641.3333333333351	34.666666666666664	7.333333333333332	0	0	0	0
trichoniscus_main_001242_t1	468	3353	+	2217.0000000000055	669.0000000000003	193.66666666666663	55.33333333333335	1.0	3.0	0	0
trichoniscus_main_001243_t1	89	2974	+	2272.000000000004	613.9999999999999	1765.000000000007	469.9999999999981	5.5	20.5	5.5	20.5
trichoniscus_main_001249_t1	581	2884	+	1842.0000000000086	461.9999999999979	1118.9999999999984	270.0000000000005	5.0	11.0	5.0	11.0
trichoniscus_main_001250_t1	88	2964	+	2305.0000000000064	571.9999999999982	904.9999999999987	229.00000000000017	24.5	33.5	24.5	33.5
trichoniscus_main_001251_t1	19	2895	+	2214.6666666666697	650.333333333334	0	0	0	0	0	0
trichoniscus_main_001252_t1	125	2998	+	2243.000000000005	631.0000000000008	385.33333333333354	100.66666666666661	0	0	0	0
trichoniscus_main_001253_t1	296	3121	+	2194.6666666666692	631.3333333333331	2056.333333333339	589.6666666666663	13.0	31.0	13.0	31.0
trichoniscus_main_001255_t1	155	3028	+	2271.3333333333376	602.666666666666	273.66666666666663	86.33333333333331	0.0	2.0	0.0	2.0
trichoniscus_main_001257_t1	140	3010	+	2235.0000000000005	636.000000000001	1295.6666666666665	375.33333333333286	2.0	19.0	0	0
trichoniscus_main_001258_t1	248	3118	+	2252.0000000000077	606.9999999999989	1229.6666666666654	318.3333333333336	4.5	52.5	4.5	52.5
trichoniscus_main_001259_t1	99	2969	+	2260.000000000006	611.0000000000002	159.33333333333334	41.66666666666666	0	0	0	0
trichoniscus_main_001261_t1	332	3199	+	2254.6666666666733	613.3333333333328	1147.3333333333314	298.66666666666697	0.0	3.0	0	0
trichoniscus_main_001262_t1	147	3488	+	2698.6666666666633	643.3333333333331	258.66666666666646	56.33333333333336	1.0	2.0	0	0
trichoniscus_main_001263_t1	60	2696	+	2136.00000000001	500.99999999999613	481.666666666667	109.33333333333329	0	0	0	0
trichoniscus_main_001266_t1	69	2927	+	2276.0000000000045	582.9999999999991	479.33333333333366	126.66666666666657	0	0	0	0
trichoniscus_main_001267_t1	157	3015	+	2252.3333333333358	606.6666666666669	136.33333333333334	40.66666666666667	0	0	0	0
trichoniscus_main_001268_t1	148	3006	+	2236.000000000006	622.9999999999995	757.9999999999993	211.0000000000002	6.0	15.0	6.0	15.0
trichoniscus_main_001270_t1	69	2924	+	2210.6666666666706	645.3333333333328	971.9999999999975	285.00000000000017	1.0	17.0	0	0
trichoniscus_main_001271_t1	25	2880	+	2275.6666666666697	580.3333333333329	110.00000000000003	24.999999999999993	1.5	2.5	0	0
trichoniscus_main_001272_t1	305	3160	+	2242.000000000005	614.0	1630.666666666671	442.333333333332	0	0	0	0
trichoniscus_main_001273_t1	167	3022	+	2174.000000000007	682.0000000000039	215.99999999999983	57.00000000000007	0.0	5.0	0.0	5.0
trichoniscus_main_001274_t1	231	3086	+	2261.66666666667	594.3333333333331	0	0	0	0	0	0
trichoniscus_main_001277_t1	88	2940	+	2250.666666666672	602.3333333333326	757.3333333333325	211.66666666666694	0	0	0	0
trichoniscus_main_001279_t1	240	3092	+	2304.0000000000045	548.9999999999981	191.33333333333326	51.666666666666686	0	0	0	0
trichoniscus_main_001282_t1	82	2931	+	2200.333333333339	649.666666666668	378.33333333333354	119.6666666666666	0	0	0	0
trichoniscus_main_001285_t1	103	2949	+	2208.3333333333344	638.6666666666684	536.6666666666671	150.33333333333331	0	0	0	0
trichoniscus_main_001286_t1	288	3134	+	2216.333333333338	630.6666666666675	19.333333333333332	4.666666666666667	0	0	0	0
trichoniscus_main_001289_t1	259	3105	+	2215.6666666666724	631.3333333333334	1407.3333333333353	407.6666666666658	0	0	0	0
trichoniscus_main_001291_t1	44	2884	+	2247.0000000000036	593.9999999999994	747.3333333333325	200.666666666667	0.0	18.0	0.0	18.0
trichoniscus_main_001293_t1	31	2259	+	1748.000000000007	480.9999999999981	0	0	0	0	0	0
trichoniscus_main_001294_t1	63	2901	+	2184.000000000005	654.000000000001	11.999999999999998	3.0	0	0	0	0
trichoniscus_main_001296_t1	84	2885	+	2208.333333333339	593.6666666666664	157.00000000000003	35.0	0	0	0	0
trichoniscus_main_001298_t1	265	3099	+	2221.66666666667	613.3333333333331	134.33333333333334	45.666666666666664	0	0	0	0
trichoniscus_main_001299_t1	525	3359	+	2203.000000000001	632.0000000000003	0	0	0	0	0	0
trichoniscus_main_001302_t1	164	2995	+	2245.3333333333403	586.6666666666653	39.666666666666664	14.333333333333334	0.0	4.0	0	0
trichoniscus_main_001303_t1	162	2993	+	2205.666666666673	626.3333333333329	1543.3333333333378	430.66666666666504	9.0	32.0	0	0
trichoniscus_main_001305_t1	31	2859	+	2224.0000000000095	604.9999999999992	172.99999999999994	33.99999999999999	0	0	0	0
trichoniscus_main_001307_t1	169	2991	+	2222.000000000003	600.9999999999997	69.33333333333331	26.666666666666664	0	0	0	0
trichoniscus_main_001309_t1	134	2962	+	2222.000000000004	607.0000000000006	254.99999999999986	66.00000000000001	6.0	19.0	0	0
trichoniscus_main_001310_t1	125	2950	+	2185.6666666666706	616.3333333333339	40.333333333333336	10.666666666666666	0	0	0	0
trichoniscus_main_001311_t1	352	2991	+	2081.00000000001	558.9999999999983	13.666666666666664	4.333333333333333	0	0	0	0
trichoniscus_main_001313_t1	109	2934	+	2226.3333333333408	599.6666666666658	87.00000000000001	23.999999999999996	0	0	0	0
trichoniscus_main_001317_t1	184	3006	+	2204.000000000007	618.9999999999999	1120.6666666666652	301.33333333333354	0	0	0	0
trichoniscus_main_001319_t1	286	3108	+	2205.000000000006	618.0000000000001	323.33333333333337	87.66666666666663	0	0	0	0
trichoniscus_main_001320_t1	92	2914	+	2213.6666666666733	609.3333333333327	735.6666666666658	197.33333333333354	9.0	9.0	0	0
trichoniscus_main_001322_t1	55	2874	+	2220.000000000004	599.9999999999995	447.0000000000003	119.99999999999991	3.0	3.0	3.0	3.0
trichoniscus_main_001323_t1	181	3000	+	2242.000000000005	577.9999999999986	126.33333333333336	32.66666666666666	2.0	2.0	0	0
trichoniscus_main_001324_t1	291	3044	+	2177.3333333333435	576.6666666666653	14.666666666666666	3.333333333333333	0	0	0	0
trichoniscus_main_001325_t1	321	3140	+	2154.3333333333385	665.6666666666679	858.3333333333325	278.66666666666686	1.0	2.0	1.0	2.0
trichoniscus_main_001326_t1	462	2819	+	1858.3333333333392	499.66666666666487	501.6666666666672	137.3333333333332	15.0	10.0	0	0
trichoniscus_main_001327_t1	144	2960	+	2192.0000000000036	625.0000000000002	189.33333333333337	53.666666666666664	5.0	0.0	5.0	0.0
trichoniscus_main_001328_t1	693	2819	+	1651.6666666666692	475.3333333333322	51.333333333333336	17.666666666666664	0	0	0	0
trichoniscus_main_001332_t1	115	2925	+	2270.000000000005	540.9999999999976	1545.6666666666729	365.33333333333167	3.0	2.0	3.0	2.0
trichoniscus_main_001333_t1	22	2832	+	2161.666666666673	649.333333333334	1339.333333333334	394.666666666666	0	0	0	0
trichoniscus_main_001334_t1	7	588	+	447.00000000000017	122.9999999999999	434.6666666666668	120.33333333333324	1.0	0.0	1.0	0.0
trichoniscus_main_001337_t1	307	3117	+	2223.666666666674	587.3333333333314	258.99999999999983	65.00000000000003	0	0	0	0
trichoniscus_main_001340_t1	3	2810	+	2175.6666666666715	632.333333333334	231.33333333333326	59.666666666666686	0	0	0	0
trichoniscus_main_001341_t1	7	2814	+	2194.6666666666715	613.3333333333331	547.3333333333336	160.66666666666663	5.0	13.0	0	0
trichoniscus_main_001342_t1	158	2896	+	2178.0000000000064	560.9999999999985	730.9999999999995	190.00000000000017	0	0	0	0
trichoniscus_main_001345_t1	10	2814	+	2199.3333333333353	605.6666666666669	503.33333333333366	132.66666666666657	0.0	27.0	0	0
trichoniscus_main_001346_t1	199	3003	+	2159.6666666666715	645.3333333333347	2159.6666666666715	645.3333333333347	1.0	28.0	1.0	28.0
trichoniscus_main_001347_t1	21	2822	+	2177.333333333337	612.6666666666667	29.666666666666664	6.333333333333333	0	0	0	0
trichoniscus_main_001348_t1	48	2849	+	2200.000000000005	601.9999999999997	596.666666666667	171.33333333333343	0	0	0	0
trichoniscus_main_001349_t1	114	2897	+	2195.0000000000086	588.9999999999991	1676.666666666671	450.33333333333206	0.0	13.0	0.0	13.0
trichoniscus_main_001353_t1	300	3098	+	2157.666666666673	641.3333333333343	187.99999999999994	49.00000000000002	0	0	0	0
trichoniscus_main_001354_t1	153	2678	+	1982.0000000000066	543.9999999999986	0	0	0	0	0	0
trichoniscus_main_001355_t1	23	1533	+	1172.9999999999998	336.00000000000006	45.666666666666664	14.333333333333334	0	0	0	0
trichoniscus_main_001358_t1	132	2915	+	2191.0000000000077	592.9999999999986	347.66666666666674	87.33333333333333	13.5	8.5	0	0
trichoniscus_main_001359_t1	151	2943	+	2187.6666666666697	605.3333333333338	281.6666666666666	75.33333333333333	0	0	0	0
trichoniscus_main_001360_t1	145	2937	+	2234.000000000004	558.9999999999989	1128.333333333332	266.6666666666671	8.0	20.0	0	0
trichoniscus_main_001361_t1	289	3078	+	2201.3333333333385	588.6666666666662	89.66666666666667	24.33333333333333	0.0	1.0	0	0
trichoniscus_main_001362_t1	73	2862	+	2156.6666666666733	633.3333333333331	105.33333333333334	26.666666666666664	0	0	0	0
trichoniscus_main_001363_t1	173	2962	+	2194.666666666671	595.3333333333333	1816.33333333334	493.6666666666645	3.0	34.0	3.0	34.0
trichoniscus_main_001365_t1	326	3115	+	2165.000000000003	625.0000000000006	666.6666666666663	200.33333333333357	0	0	0	0
trichoniscus_main_001367_t1	54	2843	+	2184.666666666673	605.3333333333337	1271.3333333333344	342.6666666666662	0.0	1.0	0.0	1.0
trichoniscus_main_001369_t1	101	2884	+	2176.000000000007	607.9999999999995	1022.6666666666652	282.3333333333335	9.0	24.0	9.0	24.0
trichoniscus_main_001371_t1	32	2815	+	2178.333333333339	605.6666666666666	0	0	0	0	0	0
trichoniscus_main_001375_t1	12	2792	+	2159.333333333337	621.6666666666673	0	0	0	0	0	0
trichoniscus_main_001376_t1	139	2919	+	2171.33333333334	609.666666666666	1079.6666666666652	303.33333333333326	9.0	34.0	0	0
trichoniscus_main_001378_t1	949	3729	+	2116.000000000006	665.0000000000003	500.666666666667	168.33333333333334	20.0	24.0	0	0
trichoniscus_main_001379_t1	138	2225	+	1671.0000000000068	416.99999999999847	753.9999999999991	182.00000000000023	0	0	0	0
trichoniscus_main_001381_t1	67	2844	+	2170.6666666666715	607.3333333333333	597.6666666666669	170.3333333333334	0	0	0	0
trichoniscus_main_001382_t1	145	2922	+	2172.0000000000045	606.0000000000005	38.333333333333336	12.666666666666666	1.0	26.0	0	0
trichoniscus_main_001383_t1	129	2903	+	2195.33333333334	579.6666666666661	431.6666666666671	117.33333333333321	0	0	0	0
trichoniscus_main_001384_t1	31	1395	+	1073.666666666665	291.3333333333336	0	0	0	0	0	0
trichoniscus_main_001385_t1	156	2816	+	2100.666666666678	560.3333333333322	56.999999999999986	18.0	0	0	0	0
trichoniscus_main_001386_t1	32	2803	+	2139.000000000006	633.0000000000005	403.0000000000004	109.99999999999991	0	0	0	0
trichoniscus_main_001390_t1	102	2870	+	2185.666666666675	583.3333333333326	254.33333333333312	60.666666666666714	0	0	0	0
trichoniscus_main_001391_t1	431	3199	+	2200.6666666666715	568.3333333333334	676.6666666666662	166.33333333333343	0	0	0	0
trichoniscus_main_001392_t1	95	2863	+	2135.0000000000045	634.0000000000003	77.0	22.0	0	0	0	0
trichoniscus_main_001393_t1	1215	3970	+	2159.000000000006	595.0000000000005	9.333333333333332	2.6666666666666665	0.0	6.0	0	0
trichoniscus_main_001396_t1	107	2872	+	2168.000000000008	597.9999999999983	163.99999999999997	39.99999999999999	0	0	0	0
trichoniscus_main_001398_t1	195	2960	+	2131.0000000000064	635.0	123.33333333333337	41.66666666666667	0	0	0	0
trichoniscus_main_001400_t1	392	3157	+	2154.666666666673	611.3333333333334	460.00000000000034	127.99999999999993	0	0	0	0
trichoniscus_main_001402_t1	207	2969	+	2171.000000000005	591.9999999999999	825.9999999999983	221.00000000000045	1.0	1.0	1.0	1.0
trichoniscus_main_001403_t1	248	3010	+	2156.6666666666706	606.3333333333334	2156.6666666666706	606.3333333333334	0.0	24.0	0.0	24.0
trichoniscus_main_001404_t1	433	2823	+	1879.3333333333403	511.6666666666644	225.99999999999977	50.00000000000004	0.0	1.0	0.0	1.0
trichoniscus_main_001406_t1	159	2087	+	1530.333333333337	398.66666666666555	1114.3333333333317	295.66666666666686	0	0	0	0
trichoniscus_main_001408_t1	436	3192	+	2189.333333333342	567.6666666666645	691.3333333333325	163.6666666666668	2.0	12.0	0	0
trichoniscus_main_001409_t1	134	2890	+	2161.333333333336	595.6666666666667	2010.0000000000066	554.9999999999998	6.5	36.5	6.5	36.5
trichoniscus_main_001410_t1	89	2842	+	2188.3333333333394	565.6666666666661	102.33333333333334	26.666666666666664	4.0	5.0	0	0
trichoniscus_main_001411_t1	286	2868	+	1995.3333333333426	587.6666666666657	921.9999999999983	275.0000000000004	0.0	2.0	0	0
trichoniscus_main_001414_t1	305	2818	+	1972.0000000000073	541.9999999999983	630.6666666666667	176.3333333333334	9.0	21.0	9.0	21.0
trichoniscus_main_001415_t1	189	2939	+	2135.3333333333394	615.6666666666671	524.0000000000006	156.99999999999994	0.0	1.0	0	0
trichoniscus_main_001417_t1	231	2981	+	2120.6666666666733	630.3333333333334	664.9999999999999	196.00000000000017	0.0	37.0	0	0
trichoniscus_main_001420_t1	114	2861	+	2162.666666666671	585.333333333334	167.99999999999994	48.00000000000002	0	0	0	0
trichoniscus_main_001421_t1	30	2675	+	2094.0000000000064	551.9999999999989	4.666666666666666	1.3333333333333333	0	0	0	0
trichoniscus_main_001422_t1	141	2879	+	2157.0000000000086	581.9999999999991	146.33333333333331	39.666666666666686	0.0	6.0	0	0
trichoniscus_main_001426_t1	79	2820	+	2151.3333333333417	590.6666666666663	802.6666666666658	211.33333333333363	10.5	5.5	0	0
trichoniscus_main_001429_t1	174	2894	+	2139.3333333333394	581.6666666666666	2132.0000000000064	580.0	0.0	5.0	0.0	5.0
trichoniscus_main_001430_t1	326	3067	+	2174.6666666666733	567.3333333333321	581.6666666666673	141.33333333333317	0	0	0	0
trichoniscus_main_001433_t1	181	2916	+	2160.333333333337	575.6666666666662	1670.666666666671	456.333333333332	11.5	32.5	11.5	32.5
trichoniscus_main_001434_t1	281	3016	+	2153.000000000005	582.9999999999993	2153.000000000005	582.9999999999993	16.0	39.0	16.0	39.0
trichoniscus_main_001435_t1	186	2921	+	2160.0000000000077	575.9999999999989	0	0	0	0	0	0
trichoniscus_main_001437_t1	126	2858	+	2143.6666666666733	589.3333333333326	215.9999999999999	57.00000000000003	0.0	9.0	0	0
trichoniscus_main_001439_t1	48	2780	+	2103.6666666666774	629.3333333333338	1797.0000000000075	542.9999999999977	0	0	0	0
trichoniscus_main_001440_t1	217	2949	+	2129.3333333333408	603.6666666666657	1642.0000000000055	466.99999999999807	0	0	0	0
trichoniscus_main_001441_t1	957	3671	+	2175.3333333333394	539.6666666666653	165.33333333333337	41.66666666666666	3.0	4.0	3.0	4.0
trichoniscus_main_001443_t1	181	2910	+	2133.3333333333417	596.6666666666656	329.99999999999994	78.00000000000004	0	0	0	0
trichoniscus_main_001445_t1	204	2933	+	2121.6666666666742	608.3333333333323	2086.3333333333417	595.6666666666656	1.0	12.0	1.0	12.0
trichoniscus_main_001446_t1	38	2767	+	2130.666666666671	599.333333333334	2130.666666666671	599.333333333334	5.0	14.0	5.0	14.0
trichoniscus_main_001449_t1	371	2821	+	1931.3333333333399	519.6666666666654	33.333333333333336	11.666666666666668	0	0	0	0
trichoniscus_main_001450_t1	549	3272	+	2132.666666666676	591.333333333334	796.3333333333321	223.666666666667	0.0	4.0	0	0
trichoniscus_main_001451_t1	556	3279	+	2074.000000000008	650.0000000000005	2074.000000000008	650.0000000000005	0	0	0	0
trichoniscus_main_001453_t1	101	2821	+	2093.0000000000064	628.0	116.0	40.0	0.0	2.0	0	0
trichoniscus_main_001454_t1	77	2797	+	2198.333333333341	522.6666666666641	1769.0000000000068	423.99999999999847	27.0	58.0	27.0	58.0
trichoniscus_main_001455_t1	25	2745	+	2116.6666666666724	604.3333333333335	1902.0000000000061	542.9999999999986	0.0	2.0	0.0	2.0
trichoniscus_main_001457_t1	244	2964	+	2123.000000000005	598.0000000000002	892.3333333333318	265.6666666666671	0.0	1.0	0.0	1.0
trichoniscus_main_001459_t1	188	2905	+	2162.000000000008	555.9999999999978	162.66666666666669	38.33333333333333	1.0	0.0	0	0
trichoniscus_main_001462_t1	2321	5038	+	2177.000000000006	540.9999999999982	687.6666666666664	167.3333333333334	0	0	0	0
trichoniscus_main_001464_t1	349	2724	+	1879.0000000000077	496.9999999999979	711.6666666666657	188.33333333333363	0	0	0	0
trichoniscus_main_001467_t1	427	2712	+	1770.3333333333385	515.6666666666649	163.99999999999997	49.000000000000014	1.0	3.0	0	0
trichoniscus_main_001468_t1	30	2741	+	2143.6666666666733	568.3333333333325	1413.3333333333355	380.666666666666	4.0	22.0	4.0	22.0
trichoniscus_main_001473_t1	62	2767	+	2164.0000000000086	541.9999999999977	79.33333333333336	19.66666666666666	7.0	7.0	0	0
trichoniscus_main_001474_t1	65	2770	+	2089.3333333333426	616.666666666667	125.33333333333334	27.66666666666665	0	0	0	0
trichoniscus_main_001475_t1	124	2469	+	1852.6666666666729	493.33333333333144	38.666666666666664	9.333333333333334	0	0	0	0
trichoniscus_main_001480_t1	102	2801	+	2070.000000000007	630.0000000000001	28.000000000000004	7.999999999999999	0	0	0	0
trichoniscus_main_001482_t1	22	2718	+	2112.33333333334	584.6666666666665	283.33333333333326	85.66666666666667	0	0	0	0
trichoniscus_main_001483_t1	28	2724	+	2171.3333333333417	525.6666666666645	202.33333333333323	46.66666666666668	6.0	3.0	0	0
trichoniscus_main_001484_t1	95	2791	+	2114.0000000000073	583.0000000000001	292.33333333333337	88.66666666666661	0	0	0	0
trichoniscus_main_001485_t1	442	3138	+	2114.333333333342	582.6666666666645	57.33333333333332	11.666666666666666	0	0	0	0
trichoniscus_main_001489_t1	44	2734	+	2108.0000000000045	582.9999999999993	995.9999999999989	285.00000000000034	0.0	1.0	0.0	1.0
trichoniscus_main_001491_t1	234	2849	+	2050.0000000000077	565.9999999999991	0	0	0	0	0	0
trichoniscus_main_001492_t1	335	3025	+	2133.3333333333417	557.666666666665	398.00000000000034	99.9999999999999	0	0	0	0
trichoniscus_main_001493_t1	109	2799	+	2084.000000000006	607.0000000000002	1247.6666666666667	372.3333333333331	0	0	0	0
trichoniscus_main_001494_t1	209	2899	+	2134.3333333333435	556.6666666666655	792.333333333332	209.6666666666671	13.0	22.0	0	0
trichoniscus_main_001496_t1	107	2779	+	2138.3333333333394	534.6666666666652	1601.0000000000043	399.99999999999903	0.0	7.0	0	0
trichoniscus_main_001497_t1	104	2794	+	2082.333333333338	608.6666666666664	981.666666666665	275.33333333333337	0	0	0	0
trichoniscus_main_001498_t1	11	2695	+	2066.0000000000086	618.9999999999998	103.00000000000001	28.999999999999993	0	0	0	0
trichoniscus_main_001500_t1	306	2993	+	2104.0000000000086	583.9999999999992	208.66666666666657	58.33333333333336	6.0	39.0	0	0
trichoniscus_main_001502_t1	137	2821	+	2104.333333333343	580.6666666666649	113.33333333333336	30.66666666666666	0.0	1.0	0	0
trichoniscus_main_001503_t1	107	2791	+	2141.000000000006	543.9999999999985	868.6666666666653	223.3333333333337	2.0	15.0	2.0	15.0
trichoniscus_main_001504_t1	84	2768	+	2081.6666666666715	603.3333333333344	627.0000000000003	183.00000000000014	0	0	0	0
trichoniscus_main_001506_t1	103	2784	+	2138.000000000007	543.9999999999987	164.33333333333326	39.666666666666686	2.0	0.0	0	0
trichoniscus_main_001507_t1	164	2824	+	2135.000000000008	525.9999999999977	133.00000000000006	35.0	0	0	0	0
trichoniscus_main_001508_t1	100	2781	+	2113.6666666666742	568.3333333333329	419.00000000000057	114.99999999999984	0	0	0	0
trichoniscus_main_001509_t1	71	2749	+	2141.0000000000073	537.9999999999984	405.6666666666669	95.33333333333327	0.0	2.0	0	0
trichoniscus_main_001512_t1	121	2799	+	2118.333333333341	560.6666666666655	392.3333333333337	93.6666666666666	2.0	7.0	0	0
trichoniscus_main_001515_t1	159	2837	+	2099.0000000000064	579.9999999999997	0	0	0.0	2.0	0	0
trichoniscus_main_001516_t1	32	2710	+	2108.3333333333394	570.6666666666667	202.66666666666652	46.33333333333336	3.0	6.0	0	0
trichoniscus_main_001517_t1	98	2773	+	2109.3333333333444	566.6666666666649	87.66666666666667	23.333333333333325	2.0	4.0	0	0
trichoniscus_main_001519_t1	233	2329	+	1662.666666666672	434.33333333333184	0	0	0	0	0	0
trichoniscus_main_001520_t1	84	2753	+	2117.6666666666747	552.3333333333326	328.3333333333335	79.66666666666664	0	0	0	0
trichoniscus_main_001521_t1	1186	3858	+	2145.0000000000073	527.9999999999981	83.66666666666667	21.333333333333325	1.0	2.0	0	0
trichoniscus_main_001524_t1	198	2867	+	2100.0000000000045	569.9999999999998	996.999999999998	275.0000000000004	1.0	3.0	0	0
trichoniscus_main_001527_t1	186	2846	+	2060.6666666666792	600.3333333333337	587.6666666666667	150.3333333333334	0.0	7.0	0.0	7.0
trichoniscus_main_001528_t1	99	2768	+	2065.666666666676	604.3333333333338	978.3333333333311	263.6666666666671	4.0	17.0	0	0
trichoniscus_main_001532_t1	15	2681	+	2089.3333333333403	577.6666666666681	635.9999999999995	162.00000000000023	8.0	17.0	8.0	17.0
trichoniscus_main_001534_t1	45	2708	+	2117.0000000000073	546.9999999999984	17.333333333333332	6.666666666666666	0	0	0	0
trichoniscus_main_001536_t1	34	2697	+	2115.6666666666774	548.3333333333311	621.6666666666669	167.33333333333331	0	0	0	0
trichoniscus_main_001537_t1	165	2735	+	1999.0000000000086	572.0	153.0	48.000000000000014	0	0	0	0
trichoniscus_main_001538_t1	509	3172	+	2027.3333333333405	636.6666666666657	1467.3333333333342	461.6666666666661	1.0	19.0	1.0	19.0
trichoniscus_main_001540_t1	576	3218	+	2047.0000000000102	595.9999999999998	1145.6666666666672	315.333333333333	0	0	0	0
trichoniscus_main_001544_t1	368	3025	+	2066.6666666666724	591.3333333333333	0	0	0	0	0	0
trichoniscus_main_001545_t1	3	2657	+	2077.666666666675	577.3333333333321	322.66666666666674	94.33333333333326	12.0	7.0	12.0	7.0
trichoniscus_main_001547_t1	84	2738	+	2037.000000000008	618.0000000000008	530.0	163.0000000000001	0	0	0	0
trichoniscus_main_001551_t1	161	2812	+	2056.666666666675	595.3333333333329	1360.6666666666683	397.3333333333324	0	0	0	0
trichoniscus_main_001552_t1	91	2742	+	2107.6666666666765	544.3333333333317	346.3333333333336	88.6666666666666	0.0	5.0	0	0
trichoniscus_main_001555_t1	229	2749	+	1960.3333333333412	559.6666666666656	46.66666666666666	10.333333333333334	0	0	0	0
trichoniscus_main_001558_t1	99	2741	+	2097.3333333333426	545.6666666666646	690.3333333333327	173.66666666666683	0.0	16.0	0	0
trichoniscus_main_001562_t1	76	2723	+	2109.6666666666747	536.3333333333316	130.66666666666669	31.333333333333325	0	0	0	0
trichoniscus_main_001563_t1	105	2750	+	2088.000000000008	558.0000000000002	1874.666666666676	501.3333333333307	18.0	38.0	0	0
trichoniscus_main_001564_t1	57	2702	+	2070.333333333342	575.6666666666661	0	0	0	0	0	0
trichoniscus_main_001571_t1	691	3327	+	2108.3333333333403	528.6666666666649	843.9999999999982	200.00000000000043	0	0	0	0
trichoniscus_main_001572_t1	173	2809	+	2057.000000000008	579.9999999999994	0	0	3.0	9.0	0	0
trichoniscus_main_001575_t1	180	2813	+	2081.3333333333394	552.6666666666654	0	0	0	0	0	0
trichoniscus_main_001578_t1	61	2691	+	2065.3333333333435	565.6666666666654	155.33333333333334	39.666666666666664	0	0	0	0
trichoniscus_main_001583_t1	224	2851	+	2039.33333333334	588.6666666666665	1266.6666666666679	377.3333333333327	1.0	19.0	1.0	19.0
trichoniscus_main_001584_t1	280	2625	+	1822.3333333333394	523.6666666666654	684.6666666666661	185.3333333333335	1.0	25.0	1.0	25.0
trichoniscus_main_001585_t1	210	2834	+	2048.333333333342	576.6666666666656	48.666666666666664	17.333333333333332	0	0	0	0
trichoniscus_main_001586_t1	45	2669	+	1997.6666666666708	627.3333333333342	45.333333333333336	11.666666666666666	0	0	0	0
trichoniscus_main_001587_t1	474	2627	+	1647.0000000000048	506.9999999999985	125.66666666666667	42.333333333333336	1.0	12.0	0	0
trichoniscus_main_001588_t1	87	2711	+	2034.0000000000086	590.9999999999998	47.0	13.0	0	0	0	0
trichoniscus_main_001591_t1	157	2778	+	2036.3333333333412	585.6666666666665	412.00000000000085	115.99999999999976	0	0	0	0
trichoniscus_main_001592_t1	127	2748	+	2007.6666666666724	614.3333333333336	683.9999999999991	204.0000000000003	1.0	8.0	0	0
trichoniscus_main_001593_t1	110	2731	+	2064.3333333333403	557.6666666666653	275.66666666666663	81.3333333333333	0	0	0	0
trichoniscus_main_001596_t1	146	2755	+	2058.3333333333417	551.6666666666657	789.6666666666658	221.33333333333357	0	0	0	0
trichoniscus_main_001597_t1	135	2753	+	2053.666666666675	565.3333333333321	466.3333333333336	136.6666666666666	0	0	0	0
trichoniscus_main_001598_t1	219	2837	+	2015.0000000000089	603.9999999999997	858.3333333333323	281.66666666666674	1.0	2.0	0	0
trichoniscus_main_001599_t1	88	2706	+	2076.3333333333417	542.6666666666655	514.0000000000007	130.9999999999999	9.5	10.5	0	0
trichoniscus_main_001601_t1	158	2776	+	2051.0000000000086	567.9999999999986	2051.0000000000086	567.9999999999986	0.0	6.0	0.0	6.0
trichoniscus_main_001605_t1	118	2730	+	2004.0000000000066	608.9999999999999	80.66666666666667	27.333333333333336	0	0	0	0
trichoniscus_main_001606_t1	71	2683	+	2011.0000000000084	601.9999999999995	441.6666666666669	125.33333333333323	0	0	0	0
trichoniscus_main_001608_t1	77	2539	+	1962.000000000008	500.999999999998	0	0	0	0	0	0
trichoniscus_main_001610_t1	610	2922	+	1801.3333333333412	511.66666666666436	1598.333333333339	453.66666666666475	3.0	24.0	3.0	24.0
trichoniscus_main_001611_t1	254	2863	+	2023.3333333333387	586.666666666667	379.66666666666674	100.33333333333327	4.0	39.0	4.0	39.0
trichoniscus_main_001612_t1	245	2854	+	2056.666666666676	553.3333333333317	732.9999999999997	203.00000000000009	5.0	15.0	5.0	15.0
trichoniscus_main_001617_t1	53	2659	+	2029.3333333333405	565.6666666666663	489.0000000000005	131.99999999999994	0	0	0	0
trichoniscus_main_001619_t1	52	2655	+	1965.3333333333353	638.6666666666667	349.0000000000001	106.99999999999996	0	0	0	0
trichoniscus_main_001621_t1	22	2622	+	2036.3333333333399	564.6666666666667	653.6666666666664	186.3333333333336	0.0	12.0	0.0	12.0
trichoniscus_main_001622_t1	18	2618	+	2049.000000000008	551.9999999999985	12.666666666666664	2.333333333333333	0.0	4.0	0	0
trichoniscus_main_001623_t1	230	2830	+	2024.000000000009	576.9999999999994	1545.0000000000036	431.999999999999	7.0	20.0	7.0	20.0
trichoniscus_main_001626_t1	90	2687	+	2047.0000000000066	550.9999999999984	0	0	0	0	0	0
trichoniscus_main_001627_t1	449	3004	+	1976.666666666674	579.3333333333333	1260.6666666666667	365.33333333333263	0	0	0	0
trichoniscus_main_001629_t1	163	2514	+	1837.6666666666738	514.3333333333316	71.33333333333331	18.666666666666668	0	0	0	0
trichoniscus_main_001630_t1	131	2725	+	2021.6666666666752	561.3333333333321	0	0	0	0	0	0
trichoniscus_main_001632_t1	605	3199	+	2052.0000000000095	542.999999999999	1182.6666666666654	323.33333333333314	1.0	21.0	1.0	21.0
trichoniscus_main_001633_t1	113	2704	+	2067.000000000007	524.9999999999984	120.00000000000004	26.99999999999999	0	0	0	0
trichoniscus_main_001634_t1	27	2618	+	2021.0000000000066	571.0000000000002	0	0	0	0	0	0
trichoniscus_main_001635_t1	76	2667	+	2028.3333333333433	563.6666666666655	53.99999999999999	9.0	0	0	0	0
trichoniscus_main_001636_t1	67	2658	+	2061.333333333342	530.666666666665	316.00000000000017	79.99999999999996	0.0	1.0	0.0	1.0
trichoniscus_main_001639_t1	194	2785	+	2054.000000000011	537.9999999999982	123.00000000000003	32.999999999999986	0	0	0	0
trichoniscus_main_001641_t1	138	2702	+	2050.0000000000114	514.9999999999975	1233.6666666666672	302.3333333333334	4.0	7.0	0	0
trichoniscus_main_001642_t1	29	2617	+	2058.666666666677	530.3333333333316	636.3333333333333	152.66666666666666	5.0	14.0	0	0
trichoniscus_main_001643_t1	1440	3638	+	1725.000000000004	473.99999999999875	366.0000000000001	101.99999999999994	1.0	5.0	1.0	5.0
trichoniscus_main_001646_t1	131	2716	+	2000.666666666671	585.3333333333325	2000.666666666671	585.3333333333325	6.0	33.0	6.0	33.0
trichoniscus_main_001647_t1	122	2707	+	2012.0000000000064	573.9999999999987	12.666666666666668	5.333333333333333	0	0	0	0
trichoniscus_main_001648_t1	4083	5714	+	1289.3333333333344	342.6666666666662	0	0	0	0	0	0
trichoniscus_main_001649_t1	41	2623	+	2061.3333333333408	521.666666666665	244.99999999999991	64.00000000000001	9.0	47.0	0	0
trichoniscus_main_001651_t1	166	2715	+	1997.666666666676	552.3333333333321	218.3333333333333	57.666666666666686	4.0	11.0	0	0
trichoniscus_main_001652_t1	188	2767	+	2006.3333333333412	573.666666666666	2006.3333333333412	573.666666666666	4.0	0.0	4.0	0.0
trichoniscus_main_001653_t1	14	2590	+	2037.0000000000066	539.9999999999986	825.3333333333322	215.666666666667	1.0	11.0	1.0	11.0
trichoniscus_main_001654_t1	16	2580	+	1989.3333333333442	575.6666666666653	129.33333333333337	26.666666666666657	0	0	0	0
trichoniscus_main_001656_t1	139	2700	+	2013.333333333344	548.6666666666649	762.999999999999	206.00000000000026	23.5	12.5	23.5	12.5
trichoniscus_main_001661_t1	224	2794	+	2025.000000000008	545.9999999999989	2020.3333333333412	544.6666666666655	2.0	14.0	0	0
trichoniscus_main_001664_t1	91	2658	+	1960.6666666666745	607.3333333333334	1617.000000000002	500.9999999999988	0.0	2.0	0.0	2.0
trichoniscus_main_001665_t1	3067	3915	+	637.3333333333336	211.6666666666668	104.00000000000001	33.99999999999999	2.0	0.0	0	0
trichoniscus_main_001667_t1	37	2574	+	1982.3333333333396	555.6666666666661	217.99999999999994	58.000000000000014	0.0	7.0	0	0
trichoniscus_main_001675_t1	833	3391	+	1932.666666666674	626.3333333333344	567.6666666666669	173.3333333333334	0	0	0	0
trichoniscus_main_001679_t1	62	2617	+	1969.0000000000066	586.9999999999985	861.999999999999	257.00000000000034	1.0	18.0	1.0	18.0
trichoniscus_main_001682_t1	66	2171	+	1663.3333333333358	442.6666666666657	60.99999999999999	20.0	0	0	0	0
trichoniscus_main_001684_t1	12	2564	+	1973.3333333333426	579.6666666666655	1973.3333333333426	579.6666666666655	0	0	0	0
trichoniscus_main_001685_t1	252	2804	+	1978.000000000008	574.9999999999994	1465.6666666666683	433.3333333333328	3.5	22.5	3.5	22.5
trichoniscus_main_001687_t1	271	2823	+	2017.6666666666745	535.333333333332	1902.3333333333396	503.66666666666515	0.0	3.0	0.0	3.0
trichoniscus_main_001688_t1	19	2552	+	2013.0000000000084	518.9999999999981	12.666666666666666	2.333333333333333	9.0	3.0	0	0
trichoniscus_main_001689_t1	80	2629	+	2034.0000000000089	515.9999999999978	327.0	69.00000000000004	0	0	0	0
trichoniscus_main_001690_t1	66	2615	+	2016.0000000000095	533.9999999999984	896.6666666666649	237.3333333333338	7.5	9.5	0	0
trichoniscus_main_001691_t1	79	2628	+	2003.33333333334	546.666666666666	878.6666666666658	240.33333333333366	0	0	0	0
trichoniscus_main_001692_t1	275	2824	+	2003.6666666666729	546.3333333333325	1868.6666666666715	510.3333333333319	9.0	12.0	9.0	12.0
trichoniscus_main_001693_t1	108	2621	+	1972.6666666666758	541.3333333333313	1249.0	337.99999999999966	12.0	17.0	12.0	17.0
trichoniscus_main_001696_t1	117	2663	+	2004.0000000000107	542.9999999999989	82.66666666666667	16.33333333333334	2.0	3.0	0	0
trichoniscus_main_001699_t1	23	2566	+	1992.6666666666752	551.3333333333321	402.3333333333336	122.6666666666666	1.0	5.0	0	0
trichoniscus_main_001701_t1	399	2585	+	1708.000000000004	478.9999999999988	823.6666666666655	229.33333333333363	1.0	1.0	1.0	1.0
trichoniscus_main_001702_t1	17	2557	+	2033.6666666666763	507.3333333333311	1696.0000000000055	418.9999999999987	24.5	20.5	24.5	20.5
trichoniscus_main_001703_t1	53	2593	+	2002.0000000000084	538.9999999999985	1237.6666666666672	334.33333333333263	0.0	3.0	0.0	3.0
trichoniscus_main_001704_t1	77	2617	+	1952.0000000000057	589.0000000000005	92.66666666666667	24.333333333333332	0	0	0	0
trichoniscus_main_001706_t1	92	2566	+	1925.6666666666706	549.3333333333327	73.66666666666666	22.333333333333332	0	0	0	0
trichoniscus_main_001707_t1	42	2579	+	1994.3333333333403	543.6666666666656	175.33333333333331	49.66666666666668	0.0	11.0	0	0
trichoniscus_main_001708_t1	62	2599	+	2014.333333333343	523.6666666666648	1952.0000000000086	504.99999999999756	13.0	29.0	13.0	29.0
trichoniscus_main_001709_t1	324	2171	+	1458.0000000000027	389.99999999999915	50.33333333333332	9.666666666666668	0	0	0	0
trichoniscus_main_001712_t1	99	2635	+	1942.333333333339	568.6666666666658	244.66666666666652	64.33333333333339	0.0	1.0	0	0
trichoniscus_main_001713_t1	49	2583	+	1990.6666666666738	544.3333333333313	36.66666666666667	8.333333333333332	0	0	0	0
trichoniscus_main_001714_t1	147	2681	+	2029.6666666666767	505.33333333333087	2028.00000000001	503.99999999999756	9.0	44.0	0	0
trichoniscus_main_001715_t1	83	2617	+	1961.6666666666763	573.3333333333326	1961.6666666666763	573.3333333333326	3.0	48.0	3.0	48.0
trichoniscus_main_001717_t1	61	2592	+	1974.6666666666767	557.3333333333317	122.33333333333336	33.666666666666664	0	0	0	0
trichoniscus_main_001718_t1	19	2223	+	1719.0000000000055	485.9999999999978	54.333333333333314	14.66666666666667	0	0	0	0
trichoniscus_main_001719_t1	236	2767	+	1993.6666666666747	538.3333333333323	13.999999999999998	4.0	0	0	0	0
trichoniscus_main_001720_t1	184	2715	+	1997.666666666673	534.3333333333318	1997.666666666673	534.3333333333318	1.0	21.0	1.0	21.0
trichoniscus_main_001721_t1	150	2681	+	2010.666666666674	521.3333333333319	1286.3333333333328	327.66666666666674	3.0	11.0	3.0	11.0
trichoniscus_main_001723_t1	69	2597	+	2033.0000000000055	495.99999999999875	411.66666666666686	104.33333333333327	4.0	5.0	4.0	5.0
trichoniscus_main_001724_t1	133	2661	+	1985.6666666666747	543.3333333333309	1985.6666666666747	543.3333333333309	2.0	18.0	2.0	18.0
trichoniscus_main_001725_t1	150	2678	+	2024.6666666666756	504.3333333333312	91.33333333333333	19.666666666666668	0	0	0	0
trichoniscus_main_001726_t1	214	2739	+	2003.666666666675	522.3333333333316	1454.6666666666683	378.333333333333	11.0	38.0	0	0
trichoniscus_main_001728_t1	97	2622	+	1978.0000000000064	547.9999999999993	1131.9999999999998	319.99999999999983	0.0	5.0	0.0	5.0
trichoniscus_main_001734_t1	119	2641	+	1954.333333333343	568.6666666666656	0	0	0	0	0	0
trichoniscus_main_001737_t1	2	2521	+	1999.6666666666706	520.3333333333325	242.66666666666657	66.33333333333337	0	0	0	0
trichoniscus_main_001738_t1	95	2614	+	1984.3333333333414	535.6666666666655	211.33333333333317	55.66666666666672	0	0	0	0
trichoniscus_main_001740_t1	166	2685	+	1950.6666666666692	569.333333333334	869.9999999999982	246.00000000000054	4.0	4.0	4.0	4.0
trichoniscus_main_001742_t1	295	2814	+	1992.0000000000089	527.9999999999982	493.0000000000004	130.99999999999994	0	0	0	0
trichoniscus_main_001747_t1	251	2566	+	1809.0000000000066	506.999999999998	1531.333333333338	430.66666666666526	4.0	35.0	4.0	35.0
trichoniscus_main_001748_t1	372	2276	+	1488.3333333333362	416.66666666666566	0	0	0	0	0	0
trichoniscus_main_001752_t1	46	2559	+	1975.3333333333428	538.6666666666646	1927.333333333343	523.6666666666644	12.5	36.5	12.5	36.5
trichoniscus_main_001754_t1	37	2307	+	1802.0000000000048	468.9999999999987	67.66666666666666	19.333333333333332	0	0	0	0
trichoniscus_main_001755_t1	41	2551	+	1964.0000000000055	546.9999999999993	1961.3333333333387	546.666666666666	0	0	0	0
trichoniscus_main_001758_t1	348	2858	+	1951.6666666666756	559.3333333333317	1951.6666666666756	559.3333333333317	20.0	55.0	20.0	55.0
trichoniscus_main_001759_t1	368	2518	+	1666.000000000006	484.99999999999784	0	0	0	0	0	0
trichoniscus_main_001760_t1	108	2615	+	1978.0000000000093	529.9999999999982	29.0	10.0	0	0	0	0
trichoniscus_main_001761_t1	142	2649	+	1920.3333333333374	587.6666666666661	138.33333333333337	38.66666666666666	0	0	0	0
trichoniscus_main_001762_t1	143	2602	+	1934.6666666666754	525.3333333333312	115.33333333333336	28.66666666666666	0	0	0	0
trichoniscus_main_001763_t1	221	2728	+	1984.3333333333426	523.6666666666644	1179.9999999999989	319.9999999999997	1.0	3.0	1.0	3.0
trichoniscus_main_001765_t1	89	2593	+	1973.0000000000107	531.999999999998	288.3333333333334	77.66666666666663	22.0	23.0	22.0	23.0
trichoniscus_main_001766_t1	323	2827	+	1898.0000000000032	607.0	69.33333333333334	20.666666666666668	0	0	0	0
trichoniscus_main_001767_t1	64	792	+	564.3333333333335	164.66666666666674	175.0	50.0	0	0	0	0
trichoniscus_main_001769_t1	10	2514	+	1955.0000000000073	549.9999999999989	57.33333333333333	20.666666666666668	0	0	0	0
trichoniscus_main_001770_t1	126	2630	+	1949.6666666666729	555.3333333333321	0	0	0	0	0	0
trichoniscus_main_001771_t1	106	2609	+	1942.3333333333403	559.6666666666671	1655.666666666671	480.3333333333317	11.0	7.0	0	0
trichoniscus_main_001772_t1	79	2580	+	1979.3333333333421	522.6666666666646	495.00000000000074	134.99999999999986	0.0	1.0	0	0
trichoniscus_main_001773_t1	16	2517	+	1966.3333333333396	535.666666666666	450.00000000000017	119.99999999999994	0	0	0	0
trichoniscus_main_001776_t1	254	2295	+	1614.666666666671	425.3333333333322	130.00000000000003	31.99999999999999	0	0	0	0
trichoniscus_main_001784_t1	294	2510	+	1744.0000000000055	472.99999999999824	355.6666666666669	103.33333333333326	3.0	20.0	0	0
trichoniscus_main_001785_t1	10	2502	+	1961.0000000000107	531.9999999999978	828.9999999999986	221.00000000000063	0	0	0	0
trichoniscus_main_001787_t1	433	2925	+	1926.3333333333374	566.6666666666654	495.33333333333377	137.66666666666654	0.0	5.0	0	0
trichoniscus_main_001790_t1	390	2492	+	1630.3333333333385	472.6666666666645	1630.3333333333385	472.6666666666645	0	0	0	0
trichoniscus_main_001791_t1	422	2493	+	1679.333333333337	390.6666666666662	139.00000000000003	28.999999999999982	0	0	0	0
trichoniscus_main_001792_t1	64	2553	+	1919.0000000000048	570.9999999999998	17.333333333333336	6.666666666666667	0	0	0	0
trichoniscus_main_001793_t1	97	2586	+	1966.0000000000075	523.9999999999982	1022.9999999999977	276.0	1.0	9.0	0	0
trichoniscus_main_001794_t1	140	2629	+	1964.0000000000082	525.9999999999985	2.0	1.0	2.0	1.0	0	0
trichoniscus_main_001795_t1	64	2553	+	1961.6666666666774	528.3333333333314	11.666666666666666	3.3333333333333335	0	0	0	0
trichoniscus_main_001796_t1	56	2545	+	1995.666666666674	494.33333333333184	571.3333333333336	145.6666666666666	0.0	6.0	0	0
trichoniscus_main_001799_t1	106	2595	+	1942.3333333333403	547.666666666666	616.333333333333	184.66666666666694	1.0	6.0	1.0	6.0
trichoniscus_main_001800_t1	150	2636	+	1952.333333333342	534.666666666665	286.99999999999994	82.00000000000003	0	0	0	0
trichoniscus_main_001801_t1	37	2523	+	1976.6666666666765	510.3333333333308	197.99999999999986	48.00000000000003	0	0	0	0
trichoniscus_main_001802_t1	295	2781	+	1968.6666666666733	518.333333333332	0	0	1.0	3.0	0	0
trichoniscus_main_001805_t1	110	2595	+	1974.6666666666752	509.3333333333311	59.33333333333332	15.666666666666668	0	0	0	0
trichoniscus_main_001808_t1	6	2489	+	1944.333333333342	539.6666666666653	1110.6666666666647	302.33333333333337	0.0	1.0	0.0	1.0
trichoniscus_main_001809_t1	376	2691	+	1854.000000000006	461.9999999999982	876.6666666666652	224.3333333333337	1.0	2.0	1.0	2.0
trichoniscus_main_001810_t1	258	2741	+	1950.6666666666738	533.3333333333322	372.6666666666667	98.3333333333333	0.0	3.0	0	0
trichoniscus_main_001814_t1	6	2486	+	1946.3333333333399	534.6666666666657	78.0	18.000000000000004	0	0	0	0
trichoniscus_main_001821_t1	130	2604	+	1927.333333333341	547.666666666666	1412.3333333333358	396.6666666666657	2.0	11.0	0	0
trichoniscus_main_001824_t1	149	2623	+	1981.3333333333474	493.66666666666276	504.6666666666676	119.33333333333312	3.0	5.0	3.0	5.0
trichoniscus_main_001826_t1	74	2545	+	1963.6666666666754	508.3333333333311	925.9999999999978	229.0000000000005	6.0	11.0	0	0
trichoniscus_main_001827_t1	118	2187	+	1578.3333333333378	491.66666666666424	128.33333333333337	33.66666666666665	0	0	0	0
trichoniscus_main_001828_t1	8	2479	+	1926.666666666675	545.3333333333316	1091.6666666666647	318.33333333333314	0.0	1.0	0	0
trichoniscus_main_001829_t1	1283	3754	+	1913.0000000000077	558.9999999999994	581.6666666666666	159.33333333333346	3.0	10.0	3.0	10.0
trichoniscus_main_001836_t1	429	2468	+	1615.666666666672	424.3333333333318	0	0	0	0	0	0
trichoniscus_main_001844_t1	60	2519	+	1940.0000000000084	519.999999999998	1331.3333333333353	357.66666666666583	5.0	3.0	0	0
trichoniscus_main_001845_t1	131	2590	+	1893.666666666672	566.333333333332	210.66666666666652	53.33333333333337	0	0	0	0
trichoniscus_main_001848_t1	126	2582	+	1955.6666666666752	501.33333333333127	95.66666666666669	21.33333333333333	0	0	0	0
trichoniscus_main_001849_t1	222	2546	+	1843.333333333343	481.6666666666641	393.0000000000003	92.99999999999996	0	0	0	0
trichoniscus_main_001851_t1	82	2535	+	1925.6666666666729	528.3333333333323	1878.000000000005	518.999999999999	0	0	0	0
trichoniscus_main_001852_t1	236	2689	+	1920.3333333333414	533.6666666666654	1858.6666666666738	511.3333333333312	0	0	0	0
trichoniscus_main_001853_t1	111	2564	+	1922.0000000000064	531.9999999999992	77.66666666666667	24.33333333333333	0	0	0	0
trichoniscus_main_001855_t1	37	2475	+	1905.6666666666738	533.3333333333319	221.66666666666657	57.33333333333334	1.0	1.0	0	0
trichoniscus_main_001856_t1	2998	4152	-	906.3333333333322	248.66666666666708	0	0	3.0	2.0	0	0
trichoniscus_main_001861_t1	254	2704	+	1891.6666666666713	559.3333333333331	264.0	69.0	0	0	0	0
trichoniscus_main_001862_t1	106	2556	+	1938.6666666666738	512.3333333333314	58.33333333333332	16.666666666666668	0	0	0	0
trichoniscus_main_001863_t1	30	2480	+	1921.333333333339	529.6666666666649	0	0	0.0	2.0	0	0
trichoniscus_main_001865_t1	87	2534	+	1977.0000000000114	470.9999999999973	1670.33333333334	393.66666666666504	16.0	38.0	16.0	38.0
trichoniscus_main_001866_t1	33	2480	+	1946.6666666666747	501.3333333333314	49.66666666666666	13.333333333333337	0.0	1.0	0	0
trichoniscus_main_001867_t1	563	2449	+	1501.333333333338	385.66666666666555	1267.9999999999995	321.9999999999999	10.5	4.5	10.5	4.5
trichoniscus_main_001868_t1	1096	2445	+	1072.3333333333308	277.666666666667	0	0	0	0	0	0
trichoniscus_main_001873_t1	39	2483	+	1878.0000000000077	566.9999999999987	405.00000000000034	119.99999999999984	4.0	7.0	0	0
trichoniscus_main_001875_t1	158	2602	+	1967.6666666666745	477.3333333333313	283.66666666666663	64.33333333333339	0	0	0	0
trichoniscus_main_001879_t1	82	2523	+	1881.0000000000057	560.9999999999995	1881.0000000000057	560.9999999999995	0.0	51.0	0.0	51.0
trichoniscus_main_001880_t1	61	2502	+	1904.666666666671	537.3333333333327	10.0	2.0	0.0	3.0	0	0
trichoniscus_main_001881_t1	192	2591	+	1879.000000000009	520.9999999999978	50.666666666666664	15.333333333333334	0	0	0	0
trichoniscus_main_001882_t1	42	2480	+	1923.000000000007	515.9999999999983	467.3333333333339	120.66666666666652	0.0	8.0	0.0	8.0
trichoniscus_main_001883_t1	115	2541	+	1911.0000000000102	515.9999999999969	860.3333333333316	216.66666666666723	2.0	13.0	2.0	13.0
trichoniscus_main_001884_t1	31	2469	+	1942.0000000000082	496.99999999999795	37.0	7.999999999999999	0	0	0	0
trichoniscus_main_001885_t1	241	2574	+	1854.6666666666767	479.3333333333308	1509.6666666666713	395.33333333333184	0	0	0	0
trichoniscus_main_001886_t1	2	2440	+	1902.3333333333421	536.6666666666649	88.0	25.999999999999993	0	0	0	0
trichoniscus_main_001887_t1	67	2505	+	1885.6666666666756	553.3333333333319	0	0	0	0	0	0
trichoniscus_main_001888_t1	697	3111	+	1900.3333333333437	514.6666666666636	1700.3333333333399	456.6666666666646	1.0	3.0	1.0	3.0
trichoniscus_main_001889_t1	76	2514	+	1929.6666666666754	509.3333333333309	1872.666666666674	497.33333333333115	1.0	38.0	1.0	38.0
trichoniscus_main_001890_t1	72	2507	+	1893.3333333333383	542.6666666666657	74.0	25.0	0	0	0	0
trichoniscus_main_001894_t1	139	2574	+	1940.0000000000095	495.9999999999976	19.333333333333332	7.666666666666666	4.0	1.0	0	0
trichoniscus_main_001895_t1	307	2562	+	1783.0000000000102	472.9999999999969	439.00000000000045	92.00000000000001	0	0	0	0
trichoniscus_main_001896_t1	15	2447	+	1944.0000000000118	488.9999999999969	342.33333333333354	83.6666666666666	0.0	4.0	0.0	4.0
trichoniscus_main_001897_t1	40	2472	+	1879.3333333333396	553.6666666666662	133.66666666666669	37.33333333333333	24.0	10.0	0	0
trichoniscus_main_001898_t1	119	2551	+	1921.3333333333421	511.6666666666641	243.3333333333333	62.66666666666667	0	0	0	0
trichoniscus_main_001899_t1	130	2562	+	1908.6666666666742	524.3333333333316	372.3333333333334	116.66666666666663	0	0	0	0
trichoniscus_main_001903_t1	140	2572	+	1945.0000000000093	487.9999999999976	279.66666666666663	71.33333333333333	0	0	0	0
trichoniscus_main_001905_t1	146	2575	+	1937.3333333333414	492.6666666666647	4.666666666666667	1.3333333333333333	0	0	0	0
trichoniscus_main_001907_t1	328	2757	+	1890.0000000000064	539.9999999999986	380.00000000000017	117.99999999999991	0.0	17.0	0.0	17.0
trichoniscus_main_001908_t1	88	2514	+	1937.666666666673	489.33333333333206	1937.666666666673	489.33333333333206	14.0	24.0	14.0	24.0
trichoniscus_main_001909_t1	76	2502	+	1915.333333333341	511.66666666666436	1763.333333333339	471.6666666666651	4.0	30.0	4.0	30.0
trichoniscus_main_001910_t1	397	2823	+	1912.0000000000075	514.9999999999982	182.33333333333331	48.66666666666667	0	0	0	0
trichoniscus_main_001911_t1	91	2517	+	1927.0000000000082	499.9999999999978	8.666666666666666	3.333333333333333	1.0	1.0	0	0
trichoniscus_main_001913_t1	189	2601	+	1905.6666666666754	506.333333333331	127.33333333333339	31.66666666666665	0	0	0	0
trichoniscus_main_001914_t1	256	2577	+	1799.33333333334	522.6666666666655	130.33333333333334	37.666666666666664	0	0	0	0
trichoniscus_main_001915_t1	268	2691	+	1926.6666666666756	497.33333333333104	985.6666666666645	247.3333333333339	10.5	10.5	0	0
trichoniscus_main_001917_t1	42	1871	+	1421.3333333333335	408.6666666666663	0	0	0	0	0	0
trichoniscus_main_001923_t1	153	2573	+	1962.3333333333428	458.66666666666447	135.66666666666666	32.33333333333333	0	0	0	0
trichoniscus_main_001927_t1	5	2419	+	1937.3333333333464	477.6666666666633	147.6666666666667	35.333333333333314	0	0	0	0
trichoniscus_main_001928_t1	35	2449	+	1946.6666666666767	468.33333333333115	151.99999999999997	43.00000000000001	0	0	0	0
trichoniscus_main_001930_t1	455	2413	+	1545.3333333333358	413.66666666666555	126.33333333333336	35.666666666666664	0	0	0	0
trichoniscus_main_001931_t1	97	2508	+	1886.0000000000061	525.9999999999983	1886.0000000000061	525.9999999999983	7.0	45.0	7.0	45.0
trichoniscus_main_001936_t1	67	2425	+	1879.3333333333399	478.6666666666652	5.333333333333333	0.6666666666666666	0	0	0	0
trichoniscus_main_001937_t1	297	2705	+	1895.0000000000086	513.9999999999978	167.6666666666666	51.33333333333335	0	0	0	0
trichoniscus_main_001940_t1	97	2502	+	1875.333333333338	530.6666666666656	526.6666666666671	157.33333333333337	0	0	0	0
trichoniscus_main_001942_t1	223	2628	+	1853.6666666666715	552.3333333333325	1199.9999999999998	359.9999999999996	1.0	0.0	0	0
trichoniscus_main_001945_t1	372	2774	+	1897.0000000000073	505.999999999998	986.9999999999978	252.00000000000054	0	0	0	0
trichoniscus_main_001946_t1	131	2533	+	1915.3333333333424	487.6666666666641	338.6666666666669	90.33333333333326	0	0	0	0
trichoniscus_main_001951_t1	305	2704	+	1893.6666666666745	506.3333333333314	1816.0000000000066	484.99999999999835	4.0	26.0	4.0	26.0
trichoniscus_main_001954_t1	327	2399	+	1617.0000000000023	455.99999999999915	376.3333333333337	115.66666666666656	0	0	0	0
trichoniscus_main_001955_t1	124	2235	+	1664.0000000000061	447.9999999999979	88.0	17.000000000000004	0	0	0	0
trichoniscus_main_001958_t1	74	2467	+	1862.0000000000066	531.9999999999984	522.666666666667	143.33333333333334	0	0	0	0
trichoniscus_main_001960_t1	189	2582	+	1887.0000000000055	506.99999999999847	77.0	21.999999999999996	0	0	0	0
trichoniscus_main_001961_t1	117	2504	+	1898.333333333338	489.66666666666544	255.66666666666652	53.333333333333364	0	0	0	0
trichoniscus_main_001966_t1	82	2472	+	1851.6666666666758	539.3333333333323	601.6666666666664	184.33333333333343	0	0	0	0
trichoniscus_main_001967_t1	79	2469	+	1891.3333333333414	499.66666666666436	523.3333333333342	136.66666666666652	0	0	0	0
trichoniscus_main_001969_t1	806	3196	+	1956.6666666666767	434.33333333333115	263.6666666666665	54.33333333333338	0	0	0	0
trichoniscus_main_001974_t1	374	2584	+	1775.0000000000036	435.99999999999926	1466.6666666666688	366.33333333333275	0	0	0	0
trichoniscus_main_001975_t1	159	2513	+	1874.6666666666767	480.3333333333307	130.00000000000003	31.99999999999999	0	0	0	0
trichoniscus_main_001976_t1	320	2707	+	1861.333333333339	526.6666666666655	1393.0000000000016	394.99999999999943	0	0	0	0
trichoniscus_main_001977_t1	200	2587	+	1864.6666666666747	523.3333333333314	521.3333333333339	138.66666666666657	0	0	0	0
trichoniscus_main_001984_t1	89	2473	+	1845.000000000008	539.9999999999991	55.999999999999986	16.000000000000004	0	0	0	0
trichoniscus_main_001985_t1	51	2435	+	1864.3333333333412	520.6666666666646	142.0	44.00000000000002	0	0	0	0
trichoniscus_main_001988_t1	75	2456	+	1890.3333333333387	491.66666666666515	414.0000000000001	119.99999999999997	0	0	0	0
trichoniscus_main_001989_t1	25	2406	+	1900.6666666666742	481.3333333333316	253.6666666666666	64.33333333333336	5.0	4.0	5.0	4.0
trichoniscus_main_001990_t1	115	2496	+	1901.3333333333426	480.666666666664	1324.6666666666688	343.3333333333323	4.0	12.0	4.0	12.0
trichoniscus_main_001992_t1	30	2411	+	1853.6666666666736	528.3333333333312	771.3333333333327	221.66666666666697	0	0	0	0
trichoniscus_main_001993_t1	158	2539	+	1890.0000000000095	491.9999999999975	1001.3333333333318	255.66666666666706	1.0	7.0	0	0
trichoniscus_main_001998_t1	106	2484	+	1816.3333333333374	562.666666666665	1816.3333333333374	562.666666666665	0	0	0	0
trichoniscus_main_002001_t1	105	2483	+	1885.3333333333383	493.66666666666544	222.6666666666666	56.33333333333334	0	0	0	0
trichoniscus_main_002004_t1	237	2612	+	1832.0000000000057	519.9999999999986	1363.3333333333358	391.666666666666	1.0	10.0	1.0	10.0
trichoniscus_main_002005_t1	37	2412	+	1861.000000000007	514.9999999999981	28.333333333333332	7.666666666666666	0	0	0	0
trichoniscus_main_002009_t1	155	2392	+	1740.0000000000066	497.99999999999795	639.6666666666667	182.33333333333348	0	0	0	0
trichoniscus_main_002010_t1	187	2532	+	1863.0000000000073	482.99999999999795	1487.0000000000034	390.9999999999989	0.0	28.0	0.0	28.0
trichoniscus_main_002012_t1	256	2625	+	1883.0000000000066	486.99999999999807	927.6666666666652	242.3333333333337	0.0	7.0	0.0	7.0
trichoniscus_main_002015_t1	630	2840	+	1726.0000000000068	484.99999999999795	36.333333333333336	11.666666666666668	1.0	0.0	0	0
trichoniscus_main_002019_t1	151	2514	+	1867.666666666674	496.3333333333313	1097.6666666666647	282.33333333333377	1.0	0.0	0	0
trichoniscus_main_002024_t1	56	2416	+	1865.0000000000073	495.9999999999981	709.3333333333327	184.66666666666686	19.0	25.0	0	0
trichoniscus_main_002025_t1	222	2582	+	1862.6666666666715	498.3333333333319	113.66666666666666	33.333333333333336	7.0	24.0	7.0	24.0
trichoniscus_main_002027_t1	251	2497	+	1746.333333333339	500.666666666665	627.9999999999999	170.0000000000001	0	0	0	0
trichoniscus_main_002028_t1	293	2653	+	1882.6666666666754	478.333333333331	1579.666666666671	403.33333333333206	0	0	0	0
trichoniscus_main_002029_t1	250	2409	+	1714.6666666666729	445.33333333333167	1190.3333333333328	318.66666666666646	10.0	18.0	10.0	18.0
trichoniscus_main_002030_t1	57	2417	+	1814.666666666675	546.3333333333321	184.66666666666663	49.33333333333334	0	0	0	0
trichoniscus_main_002031_t1	67	2424	+	1833.6666666666717	524.3333333333325	167.66666666666666	48.333333333333336	0	0	0	0
trichoniscus_main_002033_t1	202	2559	+	1810.3333333333358	445.66666666666725	276.6666666666667	74.33333333333329	0	0	0	0
trichoniscus_main_002034_t1	171	2528	+	1819.6666666666738	538.333333333332	8.0	4.0	0.0	3.0	0	0
trichoniscus_main_002036_t1	4	2361	+	1860.0000000000077	497.99999999999795	581.666666666667	159.33333333333337	2.0	11.0	0	0
trichoniscus_main_002037_t1	200	2503	+	1832.6666666666772	471.33333333333024	201.66666666666657	50.33333333333335	0	0	0	0
trichoniscus_main_002038_t1	502	2856	+	1883.3333333333414	471.66666666666447	77.66666666666666	15.333333333333334	0	0	0	0
trichoniscus_main_002040_t1	82	2433	+	1822.3333333333378	529.6666666666657	1822.3333333333378	529.6666666666657	0.0	9.0	0.0	9.0
trichoniscus_main_002041_t1	67	2394	+	1858.0000000000068	469.99999999999835	1809.0000000000057	461.99999999999864	12.0	23.0	0	0
trichoniscus_main_002042_t1	68	2419	+	1883.0000000000073	468.9999999999983	1280.333333333333	321.66666666666674	0.0	1.0	0	0
trichoniscus_main_002044_t1	183	2534	+	1818.6666666666765	533.3333333333314	1468.333333333336	424.6666666666651	10.0	45.0	10.0	45.0
trichoniscus_main_002045_t1	133	2391	+	1817.6666666666767	441.333333333331	1312.0000000000016	316.99999999999966	1.0	14.0	1.0	14.0
trichoniscus_main_002046_t1	103	2454	+	1876.0000000000114	475.9999999999965	1259.3333333333323	321.6666666666669	1.0	2.0	1.0	2.0
trichoniscus_main_002047_t1	350	2665	+	1777.3333333333392	538.6666666666654	231.66666666666666	77.3333333333333	0	0	0	0
trichoniscus_main_002049_t1	627	2351	+	1347.6666666666679	377.3333333333328	571.0000000000002	148.99999999999997	4.0	5.0	0	0
trichoniscus_main_002050_t1	142	2350	+	1699.3333333333358	508.666666666666	339.9999999999999	83.00000000000004	0	0	0	0
trichoniscus_main_002051_t1	118	2466	+	1876.3333333333408	472.6666666666648	53.999999999999986	12.000000000000002	0.0	2.0	0	0
trichoniscus_main_002054_t1	92	2440	+	1834.0000000000057	514.9999999999985	333.3333333333334	95.66666666666657	1.0	0.0	1.0	0.0
trichoniscus_main_002056_t1	113	2461	+	1864.3333333333408	484.66666666666464	7.666666666666666	1.3333333333333333	0	0	0	0
trichoniscus_main_002059_t1	31	2376	+	1800.0000000000066	545.9999999999992	407.6666666666669	108.33333333333327	0.0	8.0	0	0
trichoniscus_main_002060_t1	86	2431	+	1854.3333333333414	491.66666666666447	398.33333333333366	87.66666666666661	0	0	0	0
trichoniscus_main_002061_t1	177	2522	+	1854.3333333333396	491.66666666666475	331.3333333333333	82.66666666666667	0	0	0	0
trichoniscus_main_002065_t1	112	2346	+	1754.6666666666722	480.3333333333315	456.3333333333337	122.66666666666653	0	0	0	0
trichoniscus_main_002068_t1	172	2415	+	1767.0000000000061	476.9999999999979	241.99999999999986	70.00000000000004	2.0	1.0	2.0	1.0
trichoniscus_main_002069_t1	270	2612	+	1892.3333333333414	450.6666666666649	0	0	0	0	0	0
trichoniscus_main_002070_t1	637	2979	+	1838.333333333341	504.6666666666645	67.66666666666666	19.333333333333332	0	0	0	0
trichoniscus_main_002071_t1	6	2348	+	1833.0000000000068	509.99999999999795	1793.6666666666729	498.3333333333315	9.0	14.0	9.0	14.0
trichoniscus_main_002074_t1	444	2666	+	1739.000000000006	483.9999999999978	141.0	39.0	0	0	0	0
trichoniscus_main_002075_t1	60	2399	+	1827.6666666666724	512.3333333333317	421.33333333333366	127.66666666666657	0	0	0	0
trichoniscus_main_002077_t1	104	2443	+	1860.3333333333394	479.66666666666515	1805.6666666666724	462.33333333333195	36.0	29.0	36.0	29.0
trichoniscus_main_002080_t1	154	2493	+	1845.6666666666733	494.33333333333167	129.00000000000003	32.99999999999999	0	0	0	0
trichoniscus_main_002084_t1	111	2447	+	1873.0000000000057	463.9999999999987	526.3333333333338	130.66666666666654	5.0	19.0	0	0
trichoniscus_main_002085_t1	238	2574	+	1823.0000000000066	513.9999999999984	664.6666666666666	199.33333333333354	0.0	8.0	0.0	8.0
trichoniscus_main_002088_t1	756	3089	+	1837.0000000000055	496.99999999999847	638.0	178.00000000000014	0	0	0	0
trichoniscus_main_002089_t1	192	2525	+	1818.0000000000061	515.9999999999983	280.33333333333326	67.66666666666667	0	0	0	0
trichoniscus_main_002096_t1	62	2389	+	1866.6666666666788	461.3333333333297	340.66666666666674	55.333333333333385	2.0	4.0	0	0
trichoniscus_main_002097_t1	334	2415	+	1621.3333333333376	460.6666666666649	364.3333333333335	94.6666666666666	0.0	6.0	0	0
trichoniscus_main_002098_t1	836	2557	+	1337.666666666668	384.3333333333329	377.6666666666668	96.3333333333333	1.0	11.0	1.0	11.0
trichoniscus_main_002102_t1	85	2358	+	1752.6666666666695	521.3333333333322	76.33333333333333	22.666666666666664	0	0	0	0
trichoniscus_main_002103_t1	42	2366	+	1825.6666666666733	499.3333333333314	1741.6666666666722	481.3333333333316	3.0	15.0	0	0
trichoniscus_main_002104_t1	154	2478	+	1810.3333333333383	514.6666666666653	69.33333333333333	14.66666666666667	0.0	11.0	0	0
trichoniscus_main_002107_t1	754	2325	+	1236.3333333333323	335.66666666666674	13.333333333333334	4.666666666666666	0	0	0	0
trichoniscus_main_002109_t1	43	2364	+	1826.3333333333408	495.6666666666645	343.3333333333334	85.66666666666666	0	0	0	0
trichoniscus_main_002111_t1	137	2458	+	1832.0000000000102	489.9999999999972	273.33333333333314	68.6666666666667	2.0	5.0	2.0	5.0
trichoniscus_main_002112_t1	119	2440	+	1830.000000000006	491.99999999999835	78.66666666666667	23.33333333333333	0	0	0	0
trichoniscus_main_002120_t1	164	2482	+	1829.0000000000066	489.9999999999982	512.3333333333339	141.6666666666666	1.0	4.0	0	0
trichoniscus_main_002121_t1	41	2359	+	1846.333333333342	472.6666666666644	654.6666666666667	164.33333333333331	8.0	8.0	8.0	8.0
trichoniscus_main_002122_t1	168	2486	+	1831.0000000000061	487.9999999999982	693.9999999999997	185.00000000000009	0	0	0	0
trichoniscus_main_002123_t1	286	2604	+	1780.000000000006	538.9999999999993	520.6666666666672	148.3333333333334	0	0	0	0
trichoniscus_main_002125_t1	188	2506	+	1808.0000000000068	510.9999999999978	1299.333333333332	359.6666666666667	10.0	24.0	10.0	24.0
trichoniscus_main_002128_t1	40	2355	+	1821.0000000000052	494.99999999999835	735.3333333333328	200.66666666666686	11.0	16.0	0	0
trichoniscus_main_002130_t1	53	2370	+	1816.6666666666729	499.33333333333155	328.33333333333337	85.66666666666664	1.0	5.0	0	0
trichoniscus_main_002131_t1	196	2511	+	1823.3333333333396	492.6666666666648	36.99999999999999	8.0	0	0	0	0
trichoniscus_main_002132_t1	16	2331	+	1769.0000000000032	546.9999999999997	603.3333333333333	170.6666666666668	0	0	0	0
trichoniscus_main_002135_t1	300	2378	+	1634.0000000000055	444.9999999999984	0	0	0	0	0	0
trichoniscus_main_002138_t1	71	2383	+	1810.3333333333403	502.6666666666646	42.0	12.000000000000002	0	0	0	0
trichoniscus_main_002141_t1	47	2359	+	1839.3333333333424	473.6666666666644	82.0	20.0	0	0	0	0
trichoniscus_main_002143_t1	215	2527	+	1859.0000000000084	453.99999999999795	30.666666666666668	5.333333333333333	0	0	0	0
trichoniscus_main_002145_t1	80	2389	+	1827.0000000000075	482.99999999999784	138.66666666666669	35.333333333333336	1.0	2.0	0	0
trichoniscus_main_002156_t1	20	2326	+	1844.6666666666727	462.33333333333184	264.99999999999983	65.00000000000003	0.0	6.0	0	0
trichoniscus_main_002162_t1	437	2305	+	1441.0000000000034	427.9999999999991	414.3333333333335	125.66666666666661	0	0	0	0
trichoniscus_main_002163_t1	1412	3664	+	1767.6666666666736	485.33333333333115	260.99999999999983	66.00000000000003	2.0	4.0	0	0
trichoniscus_main_002166_t1	214	2514	+	1797.6666666666736	503.33333333333144	274.9999999999999	79.00000000000003	0	0	0	0
trichoniscus_main_002167_t1	129	2429	+	1800.0000000000064	500.9999999999976	0	0	0	0	0	0
trichoniscus_main_002168_t1	108	2381	+	1796.6666666666713	477.33333333333206	1034.333333333331	264.66666666666697	1.0	0.0	1.0	0.0
trichoniscus_main_002173_t1	129	2426	+	1800.666666666673	497.3333333333316	545.3333333333337	150.66666666666669	0	0	0	0
trichoniscus_main_002176_t1	152	2449	+	1795.3333333333385	502.6666666666651	341.66666666666686	93.33333333333329	0	0	0	0
trichoniscus_main_002180_t1	22	2286	+	1830.3333333333417	434.6666666666648	462.66666666666725	110.33333333333319	0	0	0	0
trichoniscus_main_002190_t1	235	2526	+	1794.3333333333371	497.6666666666653	818.9999999999991	225.0000000000003	1.0	18.0	0	0
trichoniscus_main_002197_t1	216	2504	+	1779.000000000007	509.9999999999977	0	0	0	0	0	0
trichoniscus_main_002201_t1	377	2288	+	1525.000000000003	385.99999999999926	1055.6666666666652	264.33333333333366	6.0	4.0	0	0
trichoniscus_main_002202_t1	30	2185	+	1736.3333333333396	417.66666666666566	4.333333333333333	1.6666666666666665	0	0	0	0
trichoniscus_main_002204_t1	188	2473	+	1771.0000000000066	514.9999999999983	769.3333333333328	229.666666666667	5.0	14.0	0	0
trichoniscus_main_002205_t1	50	2335	+	1773.0000000000052	512.9999999999984	1773.0000000000052	512.9999999999984	12.0	64.0	12.0	64.0
trichoniscus_main_002209_t1	35	2317	+	1828.6666666666747	454.3333333333315	517.333333333334	130.66666666666646	0.0	1.0	0	0
trichoniscus_main_002210_t1	37	2319	+	1803.0000000000061	479.9999999999983	428.0000000000001	111.99999999999996	7.0	8.0	0	0
trichoniscus_main_002211_t1	75	2357	+	1821.6666666666752	461.33333333333076	49.99999999999999	13.000000000000004	0	0	0	0
trichoniscus_main_002213_t1	234	2516	+	1754.3333333333371	528.6666666666656	1130.3333333333335	345.6666666666663	4.0	10.0	0	0
trichoniscus_main_002216_t1	211	2389	+	1654.0000000000055	523.999999999998	455.666666666667	147.3333333333333	0	0	0	0
trichoniscus_main_002217_t1	218	2443	+	1737.6666666666722	488.3333333333314	603.3333333333335	176.66666666666677	4.0	4.0	0	0
trichoniscus_main_002218_t1	221	2395	+	1697.0000000000036	477.99999999999864	513.0000000000006	137.99999999999997	0	0	0	0
trichoniscus_main_002219_t1	64	2337	+	1772.3333333333394	501.66666666666464	196.99999999999994	58.00000000000002	1.0	0.0	1.0	0.0
trichoniscus_main_002221_t1	424	2367	+	1503.6666666666706	440.3333333333321	183.66666666666654	50.33333333333337	0	0	0	0
trichoniscus_main_002223_t1	140	2418	+	1814.6666666666758	462.33333333333104	872.6666666666642	231.33333333333394	0.0	12.0	0	0
trichoniscus_main_002225_t1	9	2285	+	1789.6666666666747	487.3333333333311	942.6666666666652	248.3333333333338	0	0	0	0
trichoniscus_main_002226_t1	144	2387	+	1713.6666666666717	530.3333333333316	140.00000000000006	36.999999999999986	0.0	1.0	0	0
trichoniscus_main_002227_t1	153	2429	+	1790.6666666666715	486.33333333333184	77.0	25.0	0	0	0	0
trichoniscus_main_002228_t1	2	2278	+	1760.3333333333414	516.666666666664	760.3333333333326	214.6666666666672	0	0	0	0
trichoniscus_main_002233_t1	67	2328	+	1785.66666666667	476.3333333333325	698.3333333333328	192.66666666666686	0	0	0	0
trichoniscus_main_002234_t1	33	2306	+	1781.3333333333376	492.6666666666653	429.0000000000001	122.99999999999994	12.5	27.5	12.5	27.5
trichoniscus_main_002235_t1	270	2543	+	1756.0000000000057	517.9999999999984	696.6666666666661	227.33333333333357	0	0	0	0
trichoniscus_main_002240_t1	89	2359	+	1769.6666666666715	501.3333333333314	1607.0000000000032	459.9999999999986	0.0	15.0	0	0
trichoniscus_main_002242_t1	111	2381	+	1784.3333333333396	486.6666666666649	812.6666666666653	225.3333333333337	0	0	0	0
trichoniscus_main_002243_t1	267	1571	+	998.3333333333316	306.66666666666634	101.66666666666667	33.33333333333333	0	0	0	0
trichoniscus_main_002244_t1	153	2423	+	1850.3333333333403	420.6666666666654	0	0	0	0	0	0
trichoniscus_main_002250_t1	227	2494	+	1808.6666666666704	459.33333333333246	106.66666666666669	31.333333333333325	0	0	0	0
trichoniscus_main_002251_t1	670	2937	+	1778.000000000004	489.9999999999988	715.3333333333328	208.6666666666669	5.0	12.0	5.0	12.0
trichoniscus_main_002253_t1	6	2270	+	1796.6666666666713	468.3333333333322	165.0	39.00000000000001	0	0	0	0
trichoniscus_main_002255_t1	107	2371	+	1777.000000000005	487.99999999999835	1663.3333333333371	454.6666666666654	0	0	0	0
trichoniscus_main_002256_t1	307	2211	+	1491.666666666669	413.33333333333246	570.0000000000002	147.0	0	0	0	0
trichoniscus_main_002259_t1	203	2380	+	1680.3333333333371	497.6666666666654	344.3333333333334	108.66666666666664	1.0	2.0	1.0	2.0
trichoniscus_main_002260_t1	452	2311	+	1436.3333333333362	423.66666666666566	8.666666666666666	3.3333333333333335	0	0	0	0
trichoniscus_main_002262_t1	38	2302	+	1776.0000000000084	488.99999999999767	0	0	0	0	0	0
trichoniscus_main_002264_t1	55	2316	+	1763.0000000000039	498.99999999999864	723.3333333333331	215.66666666666688	11.0	8.0	0	0
trichoniscus_main_002265_t1	127	2370	+	1738.0000000000066	505.9999999999978	116.00000000000001	33.99999999999999	0	0	0	0
trichoniscus_main_002266_t1	153	2414	+	1777.3333333333426	484.6666666666636	424.6666666666671	100.33333333333327	0	0	0	0
trichoniscus_main_002270_t1	113	2371	+	1772.000000000006	486.99999999999824	1738.333333333339	478.6666666666649	2.0	39.0	2.0	39.0
trichoniscus_main_002272_t1	259	2517	+	1785.6666666666697	473.3333333333326	1401.6666666666688	365.3333333333327	1.0	4.0	1.0	4.0
trichoniscus_main_002273_t1	67	2325	+	1766.6666666666745	492.33333333333104	54.99999999999999	14.000000000000002	0	0	0	0
trichoniscus_main_002276_t1	30	2288	+	1755.0000000000064	503.99999999999744	422.3333333333337	105.66666666666657	0.0	4.0	0.0	4.0
trichoniscus_main_002278_t1	176	2293	+	1591.000000000006	526.9999999999985	1449.0000000000034	485.99999999999835	1.0	8.0	1.0	8.0
trichoniscus_main_002279_t1	87	2342	+	1789.3333333333403	466.6666666666647	161.66666666666669	45.33333333333333	0	0	0	0
trichoniscus_main_002282_t1	115	2370	+	1785.66666666667	470.3333333333325	579.0000000000002	149.9999999999999	0	0	0	0
trichoniscus_main_002283_t1	21	2276	+	1732.000000000007	523.9999999999984	1281.3333333333346	368.66666666666544	9.0	14.0	9.0	14.0
trichoniscus_main_002284_t1	67	2322	+	1755.3333333333383	500.66666666666515	76.33333333333333	19.666666666666668	0	0	0	0
trichoniscus_main_002287_t1	109	2361	+	1764.6666666666729	461.3333333333314	387.66666666666697	110.33333333333321	0	0	0	0
trichoniscus_main_002289_t1	94	2346	+	1792.6666666666715	460.33333333333195	249.9999999999999	71.00000000000001	0.0	1.0	0.0	1.0
trichoniscus_main_002290_t1	252	2504	+	1772.0000000000057	480.9999999999984	1616.666666666671	432.3333333333321	0.0	2.0	0.0	2.0
trichoniscus_main_002292_t1	16	2265	+	1773.3333333333374	476.66666666666544	0	0	0	0	0	0
trichoniscus_main_002293_t1	160	2409	+	1748.0000000000052	501.99999999999807	695.6666666666662	186.33333333333357	0	0	0	0
trichoniscus_main_002298_t1	1599	3848	+	1785.0000000000073	464.999999999998	111.66666666666669	29.333333333333325	0	0	0	0
trichoniscus_main_002301_t1	189	2261	+	1688.0000000000057	384.99999999999886	14.666666666666666	3.333333333333333	0	0	0	0
trichoniscus_main_002302_t1	153	2399	+	1793.0000000000075	453.9999999999982	7.0	2.0	0	0	0	0
trichoniscus_main_002303_t1	42	2285	+	1722.0000000000018	521.9999999999995	607.3333333333334	193.6666666666667	1.0	3.0	1.0	3.0
trichoniscus_main_002308_t1	215	2263	+	1629.0000000000057	419.9999999999985	63.99999999999999	20.000000000000007	0	0	0	0
trichoniscus_main_002314_t1	1878	4118	+	1780.0000000000057	460.9999999999986	174.00000000000003	44.99999999999999	0	0	0	0
trichoniscus_main_002316_t1	17	2254	+	1747.000000000006	490.99999999999847	907.9999999999984	262.00000000000045	0	0	0	0
trichoniscus_main_002317_t1	67	2304	+	1709.6666666666715	528.3333333333319	193.33333333333326	64.66666666666669	0	0	0	0
trichoniscus_main_002318_t1	1001	3238	+	1764.0000000000039	473.9999999999988	81.99999999999997	17.000000000000004	0	0	0	0
trichoniscus_main_002326_t1	140	2236	+	1642.0000000000052	454.99999999999864	114.00000000000003	26.999999999999996	0	0	0	0
trichoniscus_main_002327_t1	142	2373	+	1739.6666666666715	492.33333333333195	1454.0000000000018	417.99999999999926	0.0	6.0	0.0	6.0
trichoniscus_main_002328_t1	851	2233	+	1136.3333333333314	246.66666666666774	353.33333333333354	78.66666666666666	2.0	6.0	0	0
trichoniscus_main_002332_t1	14	2243	+	1668.3333333333374	536.6666666666661	14.333333333333332	3.6666666666666665	0	0	0	0
trichoniscus_main_002333_t1	250	2166	+	1515.3333333333371	401.66666666666544	97.33333333333334	31.666666666666668	1.0	0.0	1.0	0.0
trichoniscus_main_002334_t1	107	2335	+	1706.6666666666695	522.3333333333327	205.99999999999997	52.00000000000001	2.0	22.0	0	0
trichoniscus_main_002340_t1	64	2289	+	1736.0000000000048	489.9999999999985	126.66666666666676	29.33333333333331	0	0	0	0
trichoniscus_main_002341_t1	86	2311	+	1742.6666666666713	483.33333333333184	1742.6666666666713	483.33333333333184	14.0	42.0	14.0	42.0
trichoniscus_main_002343_t1	358	2583	+	1718.0000000000057	507.99999999999784	1167.0	338.9999999999997	0	0	0	0
trichoniscus_main_002345_t1	138	2363	+	1755.0000000000057	470.9999999999983	595.0	158.00000000000003	0	0	0	0
trichoniscus_main_002348_t1	115	2340	+	1730.6666666666742	495.3333333333309	0	0	0	0	0	0
trichoniscus_main_002351_t1	50	2272	+	1825.3333333333433	397.66666666666475	1148.3333333333326	252.66666666666754	1.0	0.0	0	0
trichoniscus_main_002352_t1	59	2281	+	1739.6666666666724	483.33333333333155	420.33333333333366	116.66666666666659	0.0	2.0	0.0	2.0
trichoniscus_main_002353_t1	82	2034	+	1518.6666666666706	434.3333333333322	459.6666666666671	122.3333333333332	0	0	0	0
trichoniscus_main_002354_t1	289	2433	+	1712.666666666671	432.33333333333223	0	0	0	0	0	0
trichoniscus_main_002355_t1	147	2369	+	1731.6666666666722	491.33333333333155	209.99999999999997	63.00000000000001	0	0	0	0
trichoniscus_main_002358_t1	39	2259	+	1771.6666666666733	448.33333333333155	1297.3333333333342	331.6666666666664	1.0	16.0	0	0
trichoniscus_main_002359_t1	432	2318	+	1459.333333333336	427.6666666666649	755.3333333333326	222.66666666666694	9.0	27.0	0	0
trichoniscus_main_002363_t1	31	2250	+	1739.333333333339	480.66666666666504	30.333333333333336	8.666666666666666	0.0	3.0	0	0
trichoniscus_main_002364_t1	150	2369	+	1743.3333333333392	476.666666666665	150.66666666666669	41.333333333333336	0.0	1.0	0	0
trichoniscus_main_002368_t1	214	2315	+	1659.000000000003	440.999999999999	1653.6666666666695	437.33333333333235	1.0	2.0	0	0
trichoniscus_main_002369_t1	25	2238	+	1722.3333333333374	491.66666666666555	0	0	0	0	0	0
trichoniscus_main_002370_t1	10	2223	+	1722.3333333333358	491.66666666666566	166.66666666666663	46.33333333333335	0	0	0	0
trichoniscus_main_002371_t1	21	2225	+	1765.0000000000066	439.9999999999984	421.3333333333339	97.66666666666653	0	0	0	0
trichoniscus_main_002372_t1	19	2232	+	1702.3333333333385	511.6666666666652	1702.3333333333385	511.6666666666652	12.0	42.0	12.0	42.0
trichoniscus_main_002374_t1	555	2768	+	1690.000000000003	523.9999999999991	1292.333333333334	411.66666666666606	3.0	17.0	0	0
trichoniscus_main_002378_t1	121	2332	+	1744.3333333333394	466.6666666666647	167.3333333333333	39.66666666666668	0	0	0	0
trichoniscus_main_002379_t1	80	2290	+	1724.3333333333399	486.6666666666647	73.00000000000001	17.0	0	0	0	0
trichoniscus_main_002380_t1	49	2259	+	1782.333333333341	428.6666666666648	2.6666666666666665	0.3333333333333333	0	0	0	0
trichoniscus_main_002382_t1	100	2310	+	1764.3333333333405	446.66666666666475	0	0	0	0	0	0
trichoniscus_main_002383_t1	6	2216	+	1754.666666666674	456.33333333333104	1188.3333333333314	311.6666666666668	0	0	0	0
trichoniscus_main_002387_t1	249	2237	+	1548.66666666667	440.33333333333235	188.99999999999991	48.000000000000014	0.0	2.0	0	0
trichoniscus_main_002388_t1	64	2271	+	1760.6666666666727	447.333333333332	361.66666666666686	94.3333333333333	6.0	3.0	0	0
trichoniscus_main_002389_t1	79	2286	+	1765.0000000000066	442.9999999999984	291.9999999999999	80.00000000000003	0.0	3.0	0	0
trichoniscus_main_002390_t1	60	2267	+	1725.000000000003	482.9999999999991	678.6666666666669	188.3333333333333	0.0	3.0	0.0	3.0
trichoniscus_main_002391_t1	24	2231	+	1725.3333333333399	482.66666666666475	23.0	10.0	0	0	0	0
trichoniscus_main_002392_t1	3	2210	+	1709.3333333333374	498.66666666666515	451.0000000000001	139.99999999999997	0.0	3.0	0	0
trichoniscus_main_002394_t1	93	2300	+	1742.3333333333424	465.666666666664	439.66666666666697	103.33333333333327	0	0	0	0
trichoniscus_main_002396_t1	59	2224	+	1694.0000000000032	471.9999999999988	483.33333333333354	137.6666666666666	0	0	0	0
trichoniscus_main_002398_t1	131	2212	+	1633.6666666666715	448.33333333333184	378.0000000000003	104.99999999999989	3.0	12.0	0	0
trichoniscus_main_002400_t1	50	2254	+	1729.6666666666717	475.3333333333314	335.33333333333354	87.66666666666664	0	0	0	0
trichoniscus_main_002402_t1	259	2223	+	1549.6666666666704	415.33333333333195	125.66666666666674	30.333333333333314	0	0	0	0
trichoniscus_main_002405_t1	617	2206	+	1255.0000000000005	334.99999999999943	811.6666666666653	214.33333333333374	1.0	17.0	1.0	17.0
trichoniscus_main_002406_t1	166	2367	+	1734.0000000000066	467.9999999999983	107.0	30.999999999999996	0	0	0	0
trichoniscus_main_002409_t1	222	2423	+	1722.666666666671	479.3333333333319	0	0	0	0	0	0
trichoniscus_main_002410_t1	231	2123	+	1433.666666666668	459.33333333333206	139.66666666666669	46.333333333333336	0	0	0	0
trichoniscus_main_002414_t1	349	2547	+	1715.0000000000034	483.999999999999	808.3333333333326	220.66666666666697	0	0	0	0
trichoniscus_main_002415_t1	1875	4073	+	1696.0000000000039	502.99999999999875	0	0	0	0	0	0
trichoniscus_main_002416_t1	43	2238	+	1739.000000000008	456.9999999999979	386.66666666666697	105.3333333333332	0	0	0	0
trichoniscus_main_002417_t1	95	2290	+	1744.6666666666717	451.3333333333322	976.9999999999981	247.00000000000043	0	0	0	0
trichoniscus_main_002419_t1	147	1844	+	1325.666666666668	372.3333333333324	203.3333333333332	54.66666666666671	0	0	0	0
trichoniscus_main_002420_t1	48	2243	+	1708.3333333333394	487.66666666666475	1324.3333333333364	376.66666666666555	0	0	0	0
trichoniscus_main_002421_t1	104	2299	+	1721.6666666666727	474.3333333333318	427.3333333333337	130.66666666666657	0	0	0	0
trichoniscus_main_002426_t1	144	1778	+	1304.3333333333335	327.66666666666674	0	0	0	0	0	0
trichoniscus_main_002427_t1	64	2256	+	1747.000000000004	445.99999999999875	162.66666666666669	44.33333333333334	0	0	0	0
trichoniscus_main_002428_t1	72	2264	+	1701.6666666666702	491.3333333333321	758.9999999999997	216.00000000000014	0.0	7.0	0.0	7.0
trichoniscus_main_002429_t1	127	2319	+	1724.6666666666733	468.33333333333144	149.0	37.00000000000001	0	0	0	0
trichoniscus_main_002430_t1	118	2310	+	1731.333333333339	461.6666666666651	282.3333333333333	77.66666666666666	0	0	0	0
trichoniscus_main_002431_t1	21	2213	+	1697.0000000000039	495.9999999999985	122.33333333333339	36.66666666666666	0.0	1.0	0	0
trichoniscus_main_002432_t1	6	2198	+	1787.6666666666765	405.33333333333104	0	0	0	0	0	0
trichoniscus_main_002433_t1	19	2211	+	1712.000000000007	480.9999999999979	98.33333333333333	30.666666666666664	0	0	0	0
trichoniscus_main_002434_t1	318	2234	+	1498.000000000002	418.99999999999915	288.66666666666634	83.33333333333339	0	0	0	0
trichoniscus_main_002435_t1	235	2427	+	1708.0000000000061	484.9999999999981	52.333333333333336	16.666666666666664	0	0	0	0
trichoniscus_main_002439_t1	119	2308	+	1781.3333333333449	408.66666666666384	1644.6666666666765	377.333333333331	14.0	27.0	0	0
trichoniscus_main_002441_t1	122	2311	+	1679.6666666666683	510.3333333333325	1558.000000000001	478.99999999999903	1.0	7.0	1.0	7.0
trichoniscus_main_002444_t1	163	1740	+	1240.9999999999993	334.00000000000017	285.3333333333333	77.66666666666666	0	0	0	0
trichoniscus_main_002445_t1	129	2279	+	1696.666666666669	454.3333333333325	848.9999999999992	216.0000000000001	5.0	14.0	5.0	14.0
trichoniscus_main_002451_t1	922	2154	+	947.3333333333309	273.66666666666725	200.6666666666666	57.33333333333335	0	0	0	0
trichoniscus_main_002452_t1	20	2206	+	1746.000000000007	440.99999999999824	1507.0000000000057	382.99999999999847	0.0	6.0	0.0	6.0
trichoniscus_main_002453_t1	51	2237	+	1682.0000000000043	504.9999999999985	0	0	0	0	0	0
trichoniscus_main_002454_t1	264	2450	+	1690.6666666666704	496.3333333333321	126.00000000000003	36.0	0	0	0	0
trichoniscus_main_002455_t1	592	2778	+	1656.000000000004	530.9999999999986	217.66666666666657	64.33333333333336	1.0	1.0	0	0
trichoniscus_main_002456_t1	31	2214	+	1718.3333333333392	465.66666666666487	116.33333333333337	27.66666666666666	0	0	0	0
trichoniscus_main_002458_t1	16	2199	+	1713.0000000000057	470.99999999999835	278.6666666666666	78.33333333333331	0	0	0	0
trichoniscus_main_002461_t1	152	2335	+	1683.6666666666715	500.3333333333318	1088.6666666666663	324.33333333333303	0.0	16.0	0.0	16.0
trichoniscus_main_002463_t1	125	2308	+	1729.0000000000077	454.99999999999756	387.3333333333336	80.6666666666666	0	0	0	0
trichoniscus_main_002466_t1	156	2336	+	1692.0000000000055	488.99999999999824	486.00000000000057	143.99999999999991	0	0	0	0
trichoniscus_main_002467_t1	44	2224	+	1717.000000000006	463.9999999999984	717.999999999999	182.00000000000026	0.0	7.0	0.0	7.0
trichoniscus_main_002471_t1	86	2263	+	1748.3333333333387	429.6666666666657	1023.3333333333312	257.66666666666714	0	0	0	0
trichoniscus_main_002472_t1	171	2348	+	1701.3333333333371	476.66666666666515	84.0	20.999999999999996	0	0	0	0
trichoniscus_main_002473_t1	65	2242	+	1684.0000000000057	493.9999999999983	1312.000000000002	385.9999999999992	0.0	13.0	0.0	13.0
trichoniscus_main_002474_t1	436	2613	+	1722.6666666666715	455.33333333333195	1371.0000000000011	365.9999999999995	20.0	15.0	20.0	15.0
trichoniscus_main_002477_t1	1048	3225	+	1756.3333333333421	421.66666666666475	2.6666666666666665	0.3333333333333333	0	0	0	0
trichoniscus_main_002478_t1	238	2214	+	1565.6666666666697	411.3333333333326	0	0	0	0	0	0
trichoniscus_main_002483_t1	128	2302	+	1714.3333333333374	460.6666666666655	383.0000000000003	105.99999999999991	2.0	11.0	0	0
trichoniscus_main_002484_t1	511	2685	+	1653.3333333333385	521.666666666665	0	0	0	0	0	0
trichoniscus_main_002485_t1	231	2390	+	1689.6666666666724	470.33333333333167	1357.6666666666686	367.3333333333326	0	0	0	0
trichoniscus_main_002489_t1	141	2270	+	1685.6666666666715	444.3333333333321	163.99999999999997	37.0	0	0	0	0
trichoniscus_main_002490_t1	256	2429	+	1667.0000000000055	504.9999999999979	86.66666666666669	27.33333333333333	0	0	0	0
trichoniscus_main_002491_t1	160	2331	+	1667.3333333333378	504.66666666666526	777.9999999999989	236.00000000000037	0.0	2.0	0	0
trichoniscus_main_002492_t1	278	2215	+	1517.0000000000032	420.999999999999	5.0	1.0	0	0	0	0
trichoniscus_main_002493_t1	170	2341	+	1679.3333333333378	492.6666666666653	688.9999999999995	205.00000000000026	8.0	29.0	8.0	29.0
trichoniscus_main_002494_t1	238	2409	+	1646.3333333333374	525.6666666666647	0	0	0	0	0	0
trichoniscus_main_002495_t1	36	2204	+	1729.0000000000066	439.9999999999982	376.33333333333366	91.66666666666657	8.0	11.0	8.0	11.0
trichoniscus_main_002496_t1	24	2192	+	1713.33333333334	455.66666666666504	549.0000000000001	141.00000000000006	1.0	10.0	1.0	10.0
trichoniscus_main_002497_t1	10	2178	+	1726.3333333333358	442.66666666666595	672.0	167.99999999999994	0	0	0	0
trichoniscus_main_002499_t1	167	2335	+	1704.6666666666722	464.33333333333155	218.6666666666665	51.33333333333338	0	0	0	0
trichoniscus_main_002500_t1	323	1936	+	1234.6666666666667	379.333333333333	239.66666666666657	69.33333333333336	0	0	0	0
trichoniscus_main_002502_t1	206	2329	+	1678.000000000006	445.9999999999982	83.33333333333333	18.666666666666668	0	0	0	0
trichoniscus_main_002506_t1	140	2308	+	1686.666666666671	482.3333333333321	1143.9999999999986	328.99999999999966	7.0	26.0	7.0	26.0
trichoniscus_main_002507_t1	26	2194	+	1732.0000000000082	436.9999999999977	238.6666666666665	58.33333333333337	0	0	0	0
trichoniscus_main_002510_t1	31	2196	+	1736.6666666666722	429.33333333333195	1341.3333333333355	332.66666666666606	8.0	22.0	8.0	22.0
trichoniscus_main_002512_t1	78	2165	+	1656.6666666666717	431.33333333333195	224.6666666666665	42.33333333333333	0	0	0	0
trichoniscus_main_002513_t1	82	2247	+	1691.0000000000043	474.99999999999864	56.0	13.0	0	0	0	0
trichoniscus_main_002514_t1	73	2238	+	1733.3333333333408	432.66666666666487	164.66666666666669	39.33333333333332	0	0	0	0
trichoniscus_main_002515_t1	198	2363	+	1695.3333333333367	470.6666666666653	0	0	0	0	0	0
trichoniscus_main_002520_t1	291	2453	+	1708.3333333333394	454.6666666666649	425.00000000000045	111.9999999999999	0	0	0	0
trichoniscus_main_002522_t1	792	2954	+	1775.6666666666742	387.3333333333319	209.6666666666666	45.33333333333333	0	0	0	0
trichoniscus_main_002524_t1	70	2229	+	1696.000000000005	463.9999999999986	390.0000000000002	95.99999999999994	0	0	0	0
trichoniscus_main_002526_t1	714	2342	+	1248.6666666666667	380.33333333333275	27.333333333333332	11.666666666666668	0	0	0	0
trichoniscus_main_002527_t1	90	2249	+	1695.3333333333385	464.666666666665	94.66666666666669	28.333333333333332	0	0	0	0
trichoniscus_main_002528_t1	23	2182	+	1681.3333333333378	478.6666666666649	1681.3333333333378	478.6666666666649	3.0	52.0	3.0	52.0
trichoniscus_main_002529_t1	99	2258	+	1728.0000000000039	431.9999999999992	1411.3333333333337	355.6666666666668	1.0	24.0	1.0	24.0
trichoniscus_main_002530_t1	52	2211	+	1693.6666666666715	466.3333333333318	850.3333333333322	238.66666666666708	0	0	0	0
trichoniscus_main_002533_t1	130	2289	+	1669.0000000000039	490.9999999999986	1111.9999999999993	324.99999999999966	4.0	12.0	4.0	12.0
trichoniscus_main_002536_t1	440	2158	+	1346.666666666668	372.33333333333246	254.33333333333312	60.66666666666672	0	0	0	0
trichoniscus_main_002538_t1	118	2274	+	1688.3333333333392	468.66666666666504	33.00000000000001	8.999999999999998	0	0	0	0
trichoniscus_main_002539_t1	44	2200	+	1699.0000000000048	457.9999999999986	103.00000000000001	28.999999999999996	0	0	0	0
trichoniscus_main_002541_t1	42	2198	+	1704.3333333333387	452.66666666666515	0	0	0	0	0	0
trichoniscus_main_002544_t1	85	2241	+	1690.6666666666713	466.3333333333324	155.66666666666657	36.33333333333336	0	0	0	0
trichoniscus_main_002547_t1	114	2270	+	1720.3333333333394	436.6666666666651	263.99999999999983	69.00000000000006	0.0	1.0	0	0
trichoniscus_main_002550_t1	70	2226	+	1752.333333333341	404.66666666666526	583.0000000000005	136.99999999999977	1.0	10.0	1.0	10.0
trichoniscus_main_002553_t1	98	2251	+	1708.6666666666738	445.3333333333314	64.66666666666666	19.33333333333333	0	0	0	0
trichoniscus_main_002554_t1	98	2230	+	1679.3333333333394	453.6666666666648	589.666666666667	163.3333333333334	0	0	0	0
trichoniscus_main_002555_t1	142	2295	+	1695.666666666671	458.33333333333206	0	0	0	0	0	0
trichoniscus_main_002558_t1	31	2181	+	1711.333333333338	439.66666666666544	112.00000000000004	25.999999999999986	3.0	1.0	0	0
trichoniscus_main_002559_t1	324	2171	+	1451.3333333333367	396.6666666666654	148.33333333333334	43.66666666666668	0	0	0	0
trichoniscus_main_002560_t1	144	2294	+	1673.6666666666727	477.33333333333127	41.99999999999999	12.0	1.0	27.0	0	0
trichoniscus_main_002563_t1	79	2226	+	1676.6666666666717	471.3333333333317	0	0	0	0	0	0
trichoniscus_main_002564_t1	34	2181	+	1678.6666666666727	469.33333333333167	99.33333333333336	26.666666666666657	0	0	0	0
trichoniscus_main_002565_t1	237	2384	+	1693.3333333333394	454.66666666666515	77.66666666666666	24.333333333333325	0	0	0	0
trichoniscus_main_002566_t1	84	2231	+	1660.3333333333367	487.66666666666515	861.6666666666657	257.3333333333337	0	0	0	0
trichoniscus_main_002567_t1	85	2229	+	1702.3333333333424	442.6666666666638	921.3333333333309	227.66666666666725	0	0	0	0
trichoniscus_main_002568_t1	154	2298	+	1676.333333333337	468.6666666666657	245.33333333333323	66.66666666666669	0	0	0	0
trichoniscus_main_002569_t1	59	2203	+	1692.0000000000043	452.9999999999987	200.66666666666657	60.333333333333364	0	0	0	0
trichoniscus_main_002570_t1	164	2308	+	1665.000000000005	479.9999999999982	183.99999999999991	53.000000000000014	0	0	0	0
trichoniscus_main_002571_t1	236	2380	+	1660.000000000005	484.99999999999864	0	0	0	0	0	0
trichoniscus_main_002573_t1	277	2388	+	1611.3333333333385	500.66666666666515	63.99999999999999	20.0	0	0	0	0
trichoniscus_main_002578_t1	232	2292	+	1611.000000000005	449.99999999999864	40.0	7.999999999999997	0	0	0	0
trichoniscus_main_002579_t1	167	2308	+	1680.333333333336	461.66666666666595	1510.3333333333337	415.666666666666	0	0	0	0
trichoniscus_main_002580_t1	103	2244	+	1707.6666666666752	434.33333333333064	157.66666666666666	40.33333333333334	0	0	0	0
trichoniscus_main_002581_t1	73	2211	+	1697.6666666666729	441.33333333333127	765.6666666666662	179.33333333333334	0	0	0	0
trichoniscus_main_002582_t1	86	2224	+	1691.000000000005	447.9999999999986	1041.6666666666645	269.33333333333377	9.0	26.0	9.0	26.0
trichoniscus_main_002583_t1	323	2413	+	1655.6666666666704	435.33333333333235	51.666666666666664	14.333333333333334	0	0	0	0
trichoniscus_main_002584_t1	20	2158	+	1677.3333333333378	461.66666666666504	644.6666666666663	162.3333333333334	1.0	11.0	0	0
trichoniscus_main_002587_t1	128	2242	+	1645.6666666666717	469.33333333333195	68.66666666666666	18.333333333333332	0	0	0	0
trichoniscus_main_002588_t1	312	2450	+	1686.3333333333399	452.66666666666475	1431.0000000000014	392.99999999999915	7.666666666666666	19.333333333333336	7.666666666666666	19.333333333333336
trichoniscus_main_002590_t1	475	2139	+	1279.0000000000014	385.9999999999991	191.66666666666663	63.33333333333336	0.0	8.0	0	0
trichoniscus_main_002594_t1	76	2211	+	1649.0000000000032	486.99999999999835	1564.0000000000016	463.9999999999986	2.0	3.0	2.0	3.0
trichoniscus_main_002596_t1	275	2410	+	1640.6666666666708	495.33333333333206	25.0	7.999999999999999	0	0	0	0
trichoniscus_main_002597_t1	33	2168	+	1711.666666666673	424.3333333333317	245.99999999999986	60.00000000000002	0	0	0	0
trichoniscus_main_002598_t1	200	2335	+	1658.0000000000036	477.99999999999795	412.0000000000002	127.9999999999999	0	0	0	0
trichoniscus_main_002603_t1	175	2307	+	1709.0000000000055	423.9999999999989	5.0	1.0	0	0	0	0
trichoniscus_main_002604_t1	117	2249	+	1645.0000000000032	487.9999999999989	681.9999999999998	203.00000000000014	0.0	1.0	0.0	1.0
trichoniscus_main_002606_t1	39	2171	+	1671.6666666666713	461.3333333333322	795.999999999999	212.0000000000004	3.0	5.0	0	0
trichoniscus_main_002609_t1	36	2165	+	1686.333333333338	443.6666666666655	672.6666666666665	179.3333333333335	0	0	0	0
trichoniscus_main_002611_t1	129	2258	+	1670.0000000000055	459.9999999999981	56.66666666666667	15.333333333333332	0	0	0	0
trichoniscus_main_002612_t1	289	2235	+	1520.000000000003	426.9999999999986	36.99999999999999	11.0	0	0	0	0
trichoniscus_main_002613_t1	130	2259	+	1681.0000000000055	448.9999999999986	75.33333333333333	20.666666666666668	0	0	0	0
trichoniscus_main_002616_t1	156	2285	+	1659.3333333333383	470.66666666666504	15.333333333333332	2.6666666666666665	0	0	0	0
trichoniscus_main_002617_t1	300	2429	+	1629.6666666666697	500.33333333333195	451.0000000000004	136.99999999999994	0	0	0	0
trichoniscus_main_002618_t1	46	2174	+	1671.3333333333396	455.6666666666651	1104.6666666666642	314.3333333333334	0	0	0	0
trichoniscus_main_002619_t1	102	2228	+	1661.6666666666713	465.33333333333195	1058.666666666665	291.33333333333354	0	0	0	0
trichoniscus_main_002621_t1	18	2144	+	1649.0000000000039	477.99999999999864	328.3333333333334	88.66666666666661	0	0	0	0
trichoniscus_main_002622_t1	172	2298	+	1644.6666666666706	482.3333333333322	534.3333333333331	167.6666666666668	5.0	55.0	0	0
trichoniscus_main_002625_t1	328	2262	+	1510.333333333337	424.66666666666526	720.333333333332	203.66666666666714	0	0	0	0
trichoniscus_main_002626_t1	25	1938	+	1476.0000000000018	437.99999999999886	34.33333333333333	10.666666666666668	0	0	0	0
trichoniscus_main_002627_t1	156	2282	+	1627.3333333333358	499.66666666666526	0	0	1.0	10.0	0	0
trichoniscus_main_002628_t1	75	2201	+	1659.666666666672	467.333333333332	0	0	0	0	0	0
trichoniscus_main_002629_t1	6	2129	+	1688.000000000005	435.9999999999985	100.66666666666667	31.333333333333332	0	0	0	0
trichoniscus_main_002631_t1	264	1376	+	875.333333333332	237.66666666666728	80.66666666666667	18.333333333333332	0	0	0	0
trichoniscus_main_002632_t1	117	2240	+	1658.0000000000061	465.99999999999795	333.66666666666674	92.3333333333333	0	0	0	0
trichoniscus_main_002633_t1	285	2408	+	1706.000000000006	417.9999999999986	181.66666666666666	43.33333333333333	14.0	12.0	14.0	12.0
trichoniscus_main_002634_t1	158	2281	+	1645.6666666666708	478.33333333333195	154.99999999999994	46.00000000000002	8.0	10.0	0	0
trichoniscus_main_002637_t1	57	2177	+	1669.3333333333374	451.6666666666653	0	0	0	0	0	0
trichoniscus_main_002639_t1	403	2223	+	1436.000000000002	384.99999999999926	1436.000000000002	384.99999999999926	2.0	26.0	2.0	26.0
trichoniscus_main_002640_t1	68	2122	+	1626.0000000000036	428.9999999999989	111.33333333333336	26.66666666666666	1.0	1.0	0	0
trichoniscus_main_002641_t1	42	2162	+	1657.0000000000036	463.9999999999987	0	0	0	0	0	0
trichoniscus_main_002642_t1	53	2170	+	1683.6666666666736	434.33333333333144	1329.6666666666688	341.3333333333325	2.5	2.5	0	0
trichoniscus_main_002643_t1	65	2182	+	1656.6666666666708	461.33333333333167	461.0000000000005	132.99999999999986	0	0	0	0
trichoniscus_main_002645_t1	24	2141	+	1681.6666666666688	436.3333333333328	0	0	0	0	0	0
trichoniscus_main_002647_t1	140	2257	+	1639.66666666667	478.33333333333206	14.999999999999998	3.0	0	0	0	0
trichoniscus_main_002648_t1	534	2651	+	1638.3333333333376	479.66666666666515	188.3333333333333	48.66666666666667	0	0	0	0
trichoniscus_main_002654_t1	286	2400	+	1648.6666666666702	466.3333333333323	114.66666666666667	38.33333333333333	0	0	0	0
trichoniscus_main_002657_t1	477	2117	+	1293.9999999999998	346.9999999999999	46.66666666666666	16.333333333333336	4.0	2.0	0	0
trichoniscus_main_002658_t1	90	2201	+	1690.6666666666724	421.33333333333206	42.333333333333336	8.666666666666664	0	0	0	0
trichoniscus_main_002659_t1	302	2413	+	1655.6666666666715	456.3333333333316	0	0	0	0	0	0
trichoniscus_main_002660_t1	58	2085	+	1625.3333333333392	402.6666666666652	310.33333333333337	70.6666666666667	0	0	0	0
trichoniscus_main_002661_t1	310	2421	+	1673.6666666666729	438.3333333333315	1673.6666666666729	438.3333333333315	13.0	38.0	13.0	38.0
trichoniscus_main_002662_t1	169	2268	+	1633.3333333333374	466.66666666666566	0	0	0	0	0	0
trichoniscus_main_002669_t1	69	2174	+	1700.6666666666724	405.33333333333184	1203.9999999999984	260.0000000000006	0	0	0	0
trichoniscus_main_002670_t1	36	2141	+	1638.3333333333378	467.66666666666526	34.66666666666667	7.333333333333333	0	0	0	0
trichoniscus_main_002672_t1	152	2257	+	1629.333333333339	476.6666666666647	0	0	0	0	0	0
trichoniscus_main_002675_t1	61	2164	+	1652.3333333333376	450.6666666666653	197.66666666666663	60.33333333333337	0	0	0	0
trichoniscus_main_002676_t1	135	2237	+	1655.6666666666706	447.3333333333322	891.9999999999984	251.00000000000043	0.0	2.0	0	0
trichoniscus_main_002679_t1	192	2294	+	1681.666666666674	421.3333333333311	116.66666666666671	27.33333333333332	0	0	0	0
trichoniscus_main_002680_t1	211	2199	+	1567.6666666666715	421.33333333333184	318.3333333333332	77.66666666666673	0	0	0	0
trichoniscus_main_002681_t1	92	2194	+	1598.666666666671	504.3333333333313	1211.666666666667	390.3333333333325	0.0	2.0	0.0	2.0
trichoniscus_main_002682_t1	535	2571	+	1589.000000000005	447.99999999999835	42.33333333333333	11.666666666666668	0	0	0	0
trichoniscus_main_002685_t1	62	2163	+	1727.6666666666727	372.3333333333327	475.66666666666737	103.33333333333321	6.0	5.0	0	0
trichoniscus_main_002687_t1	126	2225	+	1651.3333333333374	448.66666666666544	653.3333333333334	180.66666666666674	0.0	2.0	0.0	2.0
trichoniscus_main_002688_t1	184	2283	+	1628.3333333333378	471.6666666666647	914.6666666666646	261.3333333333338	2.0	12.0	0	0
trichoniscus_main_002689_t1	148	2247	+	1666.000000000005	433.99999999999875	608.666666666667	153.33333333333326	0	0	0	0
trichoniscus_main_002690_t1	96	2195	+	1650.333333333338	449.66666666666515	577.3333333333331	160.66666666666677	0	0	0	0
trichoniscus_main_002694_t1	108	2165	+	1601.0000000000023	456.99999999999903	561.3333333333335	155.66666666666669	0	0	0	0
trichoniscus_main_002695_t1	130	2229	+	1625.6666666666706	474.3333333333323	107.33333333333334	33.66666666666666	0	0	0	0
trichoniscus_main_002698_t1	140	2140	+	1604.3333333333392	384.6666666666655	436.666666666667	100.33333333333327	0	0	0	0
trichoniscus_main_002699_t1	94	2187	+	1668.3333333333403	425.66666666666475	213.3333333333333	56.66666666666667	0	0	0	0
trichoniscus_main_002700_t1	19	2112	+	1666.666666666672	427.33333333333184	1139.6666666666645	294.3333333333336	6.0	4.0	6.0	4.0
trichoniscus_main_002703_t1	48	2141	+	1636.3333333333385	457.666666666665	0	0	0	0	0	0
trichoniscus_main_002704_t1	166	2259	+	1636.666666666672	457.3333333333319	73.66666666666666	22.33333333333333	0.0	3.0	0	0
trichoniscus_main_002706_t1	229	2121	+	1521.6666666666717	371.333333333332	0	0	0	0	0	0
trichoniscus_main_002709_t1	7	2097	+	1665.3333333333376	425.66666666666526	58.33333333333332	13.666666666666668	0	0	0	0
trichoniscus_main_002710_t1	7	1206	+	941.6666666666655	258.3333333333337	102.66666666666667	32.33333333333333	0	0	0	0
trichoniscus_main_002712_t1	93	2183	+	1629.3333333333376	461.6666666666654	794.6666666666655	225.3333333333337	0.0	4.0	0	0
trichoniscus_main_002714_t1	51	2108	+	1616.3333333333383	441.66666666666526	458.666666666667	123.33333333333324	0.0	1.0	0	0
trichoniscus_main_002717_t1	265	2355	+	1637.3333333333364	453.6666666666652	79.99999999999997	22.000000000000007	1.0	10.0	0	0
trichoniscus_main_002722_t1	56	2143	+	1634.0000000000061	453.9999999999982	280.99999999999994	70.00000000000003	4.0	3.0	4.0	3.0
trichoniscus_main_002723_t1	104	2101	+	1554.666666666671	443.3333333333319	299.3333333333334	84.66666666666667	0	0	0	0
trichoniscus_main_002724_t1	402	2489	+	1649.0000000000055	438.99999999999847	537.0000000000005	143.99999999999997	0	0	0	0
trichoniscus_main_002729_t1	53	2137	+	1621.333333333336	463.6666666666659	1055.9999999999986	302.99999999999994	1.0	14.0	0	0
trichoniscus_main_002734_t1	639	2717	+	1684.0000000000073	394.9999999999986	4.333333333333333	1.6666666666666665	0	0	0	0
trichoniscus_main_002735_t1	1639	3723	+	1660.3333333333383	424.6666666666655	0	0	0	0	0	0
trichoniscus_main_002737_t1	14	2097	+	1656.333333333339	425.6666666666653	158.0	43.00000000000001	1.0	7.0	0	0
trichoniscus_main_002738_t1	21	1127	+	865.6666666666669	241.33333333333334	61.0	13.999999999999998	4.0	2.0	0	0
trichoniscus_main_002739_t1	344	2281	+	1531.6666666666708	406.33333333333223	0	0	0	0	0	0
trichoniscus_main_002740_t1	127	2208	+	1648.6666666666708	433.3333333333322	0	0	0	0	0	0
trichoniscus_main_002742_t1	9	2090	+	1680.666666666673	401.3333333333321	4.0	2.0	3.0	2.0	0	0
trichoniscus_main_002743_t1	70	2124	+	1639.3333333333367	415.6666666666659	71.66666666666666	15.333333333333336	1.0	0.0	0	0
trichoniscus_main_002745_t1	138	2219	+	1598.3333333333371	483.6666666666652	29.333333333333332	9.666666666666666	0.0	1.0	0	0
trichoniscus_main_002747_t1	364	2445	+	1607.6666666666692	474.33333333333206	141.0	42.00000000000002	0.0	7.0	0	0
trichoniscus_main_002751_t1	23	2101	+	1646.3333333333399	432.666666666665	53.66666666666666	18.333333333333332	2.0	18.0	0	0
trichoniscus_main_002752_t1	64	2142	+	1632.6666666666717	446.3333333333319	1071.3333333333308	290.66666666666697	2.0	8.0	2.0	8.0
trichoniscus_main_002754_t1	319	2385	+	1638.0000000000043	428.9999999999987	26.666666666666668	6.333333333333333	0	0	0	0
trichoniscus_main_002755_t1	42	2120	+	1599.6666666666695	479.3333333333324	1362.0000000000005	401.99999999999966	0.0	26.0	0	0
trichoniscus_main_002757_t1	147	2225	+	1639.000000000004	439.99999999999875	0	0	0	0	0	0
trichoniscus_main_002761_t1	224	2302	+	1633.3333333333371	445.6666666666652	812.9999999999991	219.00000000000026	0.0	1.0	0.0	1.0
trichoniscus_main_002763_t1	71	2146	+	1618.3333333333396	457.66666666666475	792.3333333333318	215.66666666666714	1.0	12.0	0	0
trichoniscus_main_002765_t1	320	2350	+	1598.0000000000023	432.9999999999992	125.00000000000003	31.0	0	0	0	0
trichoniscus_main_002769_t1	139	2212	+	1631.0000000000052	441.999999999998	890.6666666666652	237.33333333333383	0	0	0	0
trichoniscus_main_002770_t1	204	1847	+	1301.0000000000007	342.99999999999943	4.666666666666666	1.3333333333333333	0	0	0	0
trichoniscus_main_002771_t1	39	2111	+	1641.3333333333383	431.66666666666526	424.33333333333377	97.66666666666654	0	0	0	0
trichoniscus_main_002772_t1	288	2321	+	1587.333333333338	446.66666666666544	100.33333333333337	28.666666666666657	0	0	0	0
trichoniscus_main_002773_t1	104	2176	+	1617.6666666666697	455.3333333333322	207.9999999999999	59.00000000000003	1.0	11.0	0	0
trichoniscus_main_002774_t1	404	2476	+	1636.6666666666724	436.3333333333317	72.33333333333333	17.666666666666668	0	0	0	0
trichoniscus_main_002775_t1	148	2220	+	1588.3333333333358	484.66666666666583	313.3333333333335	97.66666666666664	0.0	2.0	0	0
trichoniscus_main_002778_t1	538	2070	+	1198.0000000000002	334.9999999999999	312.33333333333337	83.66666666666663	5.0	17.0	0	0
trichoniscus_main_002780_t1	125	2122	+	1572.333333333337	425.6666666666652	240.33333333333326	59.66666666666668	0	0	0	0
trichoniscus_main_002781_t1	155	2206	+	1564.0000000000025	487.99999999999864	792.3333333333327	242.66666666666706	0	0	0	0
trichoniscus_main_002784_t1	298	2367	+	1630.666666666671	439.33333333333195	456.0000000000005	125.99999999999986	4.0	11.0	4.0	11.0
trichoniscus_main_002785_t1	3785	6180	+	1908.0000000000052	485.9999999999987	0	0	0	0	0	0
trichoniscus_main_002788_t1	431	2068	+	1285.3333333333358	352.6666666666659	124.66666666666667	34.333333333333336	0	0	0	0
trichoniscus_main_002791_t1	116	2182	+	1637.0000000000027	429.99999999999915	0	0	0	0	0	0
trichoniscus_main_002795_t1	53	2119	+	1629.6666666666729	437.33333333333144	466.666666666667	130.33333333333326	0	0	0	0
trichoniscus_main_002800_t1	83	2143	+	1612.333333333336	448.6666666666658	0	0	0	0	0	0
trichoniscus_main_002804_t1	121	2184	+	1587.3333333333371	476.6666666666652	185.3333333333333	51.66666666666669	0	0	0	0
trichoniscus_main_002805_t1	75	2138	+	1606.0000000000055	457.9999999999981	417.66666666666697	119.33333333333326	0.0	2.0	0	0
trichoniscus_main_002806_t1	66	2129	+	1605.6666666666695	446.3333333333326	1585.3333333333362	439.666666666666	0.0	5.0	0.0	5.0
trichoniscus_main_002807_t1	276	2339	+	1618.3333333333378	445.6666666666652	241.9999999999998	67.00000000000009	1.0	1.0	0	0
trichoniscus_main_002808_t1	642	2705	+	1641.3333333333385	422.66666666666515	1568.333333333337	405.66666666666555	0.0	17.0	0	0
trichoniscus_main_002810_t1	414	2477	+	1643.666666666672	420.33333333333195	0	0	0	0	0	0
trichoniscus_main_002813_t1	146	2206	+	1610.0000000000052	450.9999999999983	288.9999999999999	73.99999999999999	0	0	0	0
trichoniscus_main_002814_t1	316	2376	+	1625.3333333333383	435.66666666666544	500.0000000000007	126.99999999999983	0	0	0	0
trichoniscus_main_002816_t1	189	2243	+	1615.666666666671	439.3333333333319	361.3333333333336	97.66666666666656	0	0	0	0
trichoniscus_main_002817_t1	388	2178	+	1384.6666666666686	406.3333333333325	16.0	5.0	0	0	0	0
trichoniscus_main_002820_t1	25	2085	+	1643.333333333338	417.6666666666654	1284.6666666666686	329.3333333333324	7.0	12.0	7.0	12.0
trichoniscus_main_002821_t1	38	2098	+	1615.3333333333387	445.66666666666504	95.33333333333334	27.666666666666657	2.0	0.0	0	0
trichoniscus_main_002822_t1	39	2096	+	1642.000000000004	415.9999999999989	1063.666666666666	271.33333333333326	0	0	0	0
trichoniscus_main_002823_t1	41	2098	+	1581.333333333337	476.6666666666658	745.9999999999991	223.00000000000045	6.0	2.0	6.0	2.0
trichoniscus_main_002827_t1	249	2306	+	1617.6666666666722	440.33333333333144	580.0000000000006	154.99999999999986	0	0	0	0
trichoniscus_main_002829_t1	127	2151	+	1552.0000000000048	472.9999999999979	249.6666666666665	68.33333333333334	0	0	0	0
trichoniscus_main_002830_t1	45	2084	+	1624.0000000000043	415.9999999999989	1624.0000000000043	415.9999999999989	10.0	21.0	10.0	21.0
trichoniscus_main_002831_t1	41	2098	+	1611.6666666666704	446.33333333333206	84.33333333333333	23.666666666666664	4.5	10.5	0	0
trichoniscus_main_002832_t1	60	2117	+	1607.3333333333378	450.6666666666654	1602.666666666671	449.333333333332	0	0	0	0
trichoniscus_main_002834_t1	63	2117	+	1615.6666666666715	439.3333333333318	978.6666666666646	278.3333333333334	1.0	38.0	0	0
trichoniscus_main_002836_t1	32	2086	+	1611.3333333333374	443.6666666666656	36.666666666666664	5.333333333333332	0	0	0	0
trichoniscus_main_002838_t1	91	2142	+	1652.666666666672	399.3333333333322	215.9999999999999	54.000000000000036	0	0	0	0
trichoniscus_main_002841_t1	124	2175	+	1621.0000000000034	430.9999999999992	2.0	1.0	0	0	0	0
trichoniscus_main_002843_t1	144	2195	+	1598.6666666666713	453.3333333333319	61.66666666666665	13.333333333333336	0	0	0	0
trichoniscus_main_002844_t1	113	2164	+	1579.3333333333399	472.666666666665	238.6666666666665	76.33333333333337	0	0	0	0
trichoniscus_main_002845_t1	89	961	+	680.3333333333333	192.66666666666674	83.33333333333334	21.66666666666666	0	0	0	0
trichoniscus_main_002846_t1	20	2071	+	1625.0000000000068	426.99999999999795	44.00000000000001	12.999999999999998	0	0	0	0
trichoniscus_main_002848_t1	106	2156	+	1623.6666666666713	425.3333333333321	36.0	12.0	0	0	0	0
trichoniscus_main_002850_t1	50	2098	+	1598.333333333339	450.6666666666647	0	0	0	0	0	0
trichoniscus_main_002852_t1	141	2189	+	1583.0000000000045	465.9999999999986	1548.6666666666713	455.33333333333206	2.0	30.0	2.0	30.0
trichoniscus_main_002853_t1	67	2115	+	1603.0000000000027	445.9999999999991	33.99999999999999	8.0	0	0	0	0
trichoniscus_main_002854_t1	607	2112	+	1186.0000000000011	319.99999999999943	506.00000000000097	126.99999999999973	2.0	6.0	2.0	6.0
trichoniscus_main_002855_t1	288	2336	+	1633.000000000004	415.9999999999989	0	0	0	0	0	0
trichoniscus_main_002859_t1	282	2327	+	1602.3333333333376	443.66666666666487	470.0000000000003	111.99999999999993	0.0	1.0	0.0	1.0
trichoniscus_main_002861_t1	49	2094	+	1552.0000000000023	481.9999999999987	99.00000000000003	36.0	0	0	0	0
trichoniscus_main_002862_t1	144	2189	+	1583.6666666666695	462.3333333333324	172.66666666666666	46.333333333333336	0.0	9.0	0	0
trichoniscus_main_002865_t1	314	2044	+	1360.0000000000014	370.9999999999994	187.66666666666663	49.33333333333334	0	0	0	0
trichoniscus_main_002866_t1	105	2147	+	1608.6666666666706	434.3333333333321	43.666666666666664	10.333333333333334	0.0	13.0	0	0
trichoniscus_main_002868_t1	203	2245	+	1590.6666666666692	452.3333333333321	823.3333333333325	226.6666666666669	3.0	5.0	0	0
trichoniscus_main_002869_t1	16	1554	+	1252.666666666667	286.33333333333354	0	0	0	0	0	0
trichoniscus_main_002872_t1	170	2209	+	1574.000000000002	465.9999999999988	132.3333333333334	35.66666666666665	0	0	0	0
trichoniscus_main_002873_t1	31	2022	+	1560.0000000000043	431.99999999999864	55.33333333333332	13.66666666666667	0	0	0	0
trichoniscus_main_002876_t1	7	2046	+	1631.0000000000045	408.99999999999886	150.0	29.999999999999986	0.0	1.0	0	0
trichoniscus_main_002877_t1	46	2085	+	1597.0000000000039	442.9999999999988	279.33333333333326	77.66666666666667	1.0	2.0	0	0
trichoniscus_main_002881_t1	375	2414	+	1587.6666666666708	452.3333333333321	37.0	7.999999999999999	0	0	0	0
trichoniscus_main_002882_t1	124	2163	+	1598.6666666666697	441.3333333333326	1598.6666666666697	441.3333333333326	7.0	17.0	7.0	17.0
trichoniscus_main_002883_t1	106	1491	+	1101.9999999999984	272.00000000000034	273.6666666666666	77.33333333333334	0	0	0	0
trichoniscus_main_002884_t1	3	1685	+	1391.3333333333399	291.6666666666652	327.3333333333335	41.666666666666686	0	0	0	0
trichoniscus_main_002885_t1	177	2216	+	1599.666666666672	440.3333333333312	355.0000000000002	94.99999999999984	0	0	0	0
trichoniscus_main_002886_t1	457	2172	+	1349.3333333333342	366.666666666666	0	0	0	0	0	0
trichoniscus_main_002889_t1	437	2039	+	1266.9999999999993	335.00000000000006	559.6666666666672	139.3333333333332	2.0	3.0	0	0
trichoniscus_main_002890_t1	234	2108	+	1480.0000000000023	394.9999999999991	1480.0000000000023	394.9999999999991	7.0	12.0	7.0	12.0
trichoniscus_main_002896_t1	44	2080	+	1596.666666666672	440.33333333333144	142.33333333333334	40.666666666666686	0	0	0	0
trichoniscus_main_002903_t1	55	2088	+	1632.3333333333374	401.666666666666	629.3333333333329	153.66666666666666	2.0	5.0	0	0
trichoniscus_main_002906_t1	43	2076	+	1605.6666666666715	428.33333333333184	84.0	21.0	0	0	0	0
trichoniscus_main_002911_t1	436	2034	+	1266.6666666666677	332.333333333333	77.0	18.999999999999996	0	0	0	0
trichoniscus_main_002913_t1	100	2130	+	1583.6666666666704	447.33333333333223	6.0	3.0	0	0	0	0
trichoniscus_main_002914_t1	65	2095	+	1608.0000000000055	422.99999999999847	18.333333333333332	5.666666666666666	0	0	0	0
trichoniscus_main_002915_t1	568	2598	+	1650.0000000000057	380.999999999999	260.66666666666646	60.333333333333385	0	0	0	0
trichoniscus_main_002916_t1	683	2032	+	1040.3333333333314	309.66666666666634	0	0	0	0	0	0
trichoniscus_main_002917_t1	509	2539	+	1620.3333333333364	410.66666666666566	0	0	0	0	0	0
trichoniscus_main_002919_t1	65	2095	+	1586.6666666666715	444.33333333333195	9.0	3.0	0	0	0	0
trichoniscus_main_002922_t1	129	2156	+	1611.333333333338	416.6666666666653	285.6666666666666	59.33333333333339	0	0	0	0
trichoniscus_main_002923_t1	268	2295	+	1648.3333333333399	379.6666666666653	150.0	32.99999999999998	0	0	0	0
trichoniscus_main_002926_t1	37	2064	+	1598.666666666671	429.333333333332	1000.9999999999978	262.00000000000034	5.0	25.0	5.0	25.0
trichoniscus_main_002927_t1	66	2093	+	1523.3333333333364	504.6666666666653	233.99999999999986	66.00000000000004	0	0	0	0
trichoniscus_main_002928_t1	144	2171	+	1561.333333333338	466.6666666666651	831.9999999999985	239.0000000000005	0	0	0	0
trichoniscus_main_002929_t1	1113	3140	+	1648.6666666666713	379.3333333333326	709.9999999999993	153.99999999999997	0	0	0	0
trichoniscus_main_002931_t1	188	2053	+	1469.0000000000025	396.9999999999994	447.00000000000034	116.99999999999991	0	0	0	0
trichoniscus_main_002932_t1	28	2052	+	1560.3333333333371	464.6666666666656	232.99999999999994	69.99999999999999	0	0	0	0
trichoniscus_main_002933_t1	128	2152	+	1585.333333333337	439.6666666666655	943.9999999999985	262.00000000000017	2.0	1.0	2.0	1.0
trichoniscus_main_002934_t1	98	2122	+	1615.3333333333371	409.6666666666658	197.99999999999997	57.00000000000001	0	0	0	0
trichoniscus_main_002935_t1	314	2224	+	1473.0000000000034	437.99999999999903	1082.999999999999	323.9999999999997	2.0	2.0	0	0
trichoniscus_main_002939_t1	265	2289	+	1603.6666666666704	421.33333333333184	12.666666666666664	2.333333333333333	0	0	0	0
trichoniscus_main_002940_t1	159	2183	+	1653.3333333333378	371.66666666666583	103.00000000000003	22.99999999999999	0.0	1.0	0	0
trichoniscus_main_002943_t1	380	2025	+	1289.6666666666677	354.33333333333263	121.33333333333337	22.666666666666664	0.0	2.0	0	0
trichoniscus_main_002946_t1	216	2237	+	1565.3333333333358	456.66666666666566	329.0000000000001	96.99999999999996	0	0	0	0
trichoniscus_main_002947_t1	200	2221	+	1596.0000000000057	425.99999999999835	164.33333333333331	45.666666666666664	4.0	6.0	0	0
trichoniscus_main_002953_t1	48	2066	+	1594.666666666671	424.33333333333206	661.333333333333	169.66666666666666	2.0	22.0	0	0
trichoniscus_main_002954_t1	86	2104	+	1587.3333333333394	431.6666666666648	2.0	1.0	1.0	3.0	0	0
trichoniscus_main_002955_t1	41	2059	+	1597.666666666673	421.3333333333315	225.99999999999991	62.00000000000002	0.0	4.0	0	0
trichoniscus_main_002956_t1	91	2109	+	1568.6666666666704	450.3333333333319	134.6666666666667	33.33333333333331	0.0	4.0	0.0	4.0
trichoniscus_main_002957_t1	135	2081	+	1570.666666666671	376.3333333333324	175.99999999999994	43.000000000000014	0	0	0	0
trichoniscus_main_002958_t1	258	2276	+	1612.333333333338	406.6666666666654	345.33333333333366	92.66666666666656	0	0	0	0
trichoniscus_main_002962_t1	1203	2873	+	1323.0000000000011	347.99999999999966	13.666666666666664	1.3333333333333333	0	0	0	0
trichoniscus_main_002967_t1	307	2016	+	1349.0	348.9999999999999	148.66666666666666	31.333333333333318	2.0	2.0	0	0
trichoniscus_main_002969_t1	67	2082	+	1567.3333333333371	448.66666666666526	218.6666666666666	63.33333333333335	0	0	0	0
trichoniscus_main_002973_t1	6	2018	+	1588.3333333333353	424.66666666666606	292.3333333333333	79.66666666666667	0	0	0	0
trichoniscus_main_002975_t1	349	2013	+	1323.6666666666672	341.3333333333332	0	0	0	0	0	0
trichoniscus_main_002976_t1	154	2166	+	1546.3333333333378	466.6666666666652	257.33333333333314	87.66666666666666	0	0	0	0
trichoniscus_main_002982_t1	42	2051	+	1575.0000000000025	434.9999999999992	322.3333333333333	85.66666666666664	0	0	0	0
trichoniscus_main_002984_t1	5	2014	+	1596.3333333333364	413.6666666666661	713.9999999999998	173.99999999999994	5.0	15.0	0	0
trichoniscus_main_002986_t1	187	2196	+	1557.3333333333385	452.6666666666652	0	0	0	0	0	0
trichoniscus_main_002988_t1	59	2068	+	1609.666666666673	400.3333333333317	0	0	0	0	0	0
trichoniscus_main_002992_t1	443	2056	+	1275.0000000000002	338.99999999999966	486.00000000000034	125.99999999999991	0	0	0	0
trichoniscus_main_002998_t1	75	2081	+	1539.66666666667	467.33333333333246	37.666666666666664	10.333333333333334	1.0	0.0	0	0
trichoniscus_main_003001_t1	136	2142	+	1572.3333333333383	434.6666666666651	0	0	0	0	0	0
trichoniscus_main_003003_t1	2	2005	+	1523.0000000000036	480.99999999999835	112.33333333333334	31.66666666666666	0.0	3.0	0	0
trichoniscus_main_003004_t1	7	2010	+	1563.666666666669	440.33333333333246	347.33333333333326	96.66666666666669	3.0	2.0	0	0
trichoniscus_main_003005_t1	95	2098	+	1581.6666666666706	422.3333333333322	103.66666666666669	25.333333333333325	0	0	0	0
trichoniscus_main_003007_t1	252	2255	+	1577.6666666666702	426.333333333332	4.0	2.0	0	0	0	0
trichoniscus_main_003008_t1	59	2062	+	1555.6666666666692	448.3333333333326	140.33333333333337	36.66666666666666	1.0	3.0	0	0
trichoniscus_main_003009_t1	136	2139	+	1585.6666666666706	418.333333333332	164.0	40.00000000000001	0	0	0	0
trichoniscus_main_003010_t1	331	2127	+	1414.3333333333364	382.66666666666583	995.6666666666644	270.33333333333377	2.0	3.0	2.0	3.0
trichoniscus_main_003011_t1	271	2274	+	1546.66666666667	457.333333333332	256.6666666666666	82.3333333333333	0	0	0	0
trichoniscus_main_003012_t1	145	2148	+	1579.0000000000032	424.99999999999915	1312.6666666666672	358.3333333333329	14.0	25.0	14.0	25.0
trichoniscus_main_003013_t1	97	2100	+	1566.6666666666697	437.3333333333323	102.33333333333336	26.666666666666657	2.0	3.0	0	0
trichoniscus_main_003015_t1	240	2201	+	1526.3333333333367	435.6666666666656	0	0	0	0	0	0
trichoniscus_main_003018_t1	68	2068	+	1589.6666666666706	411.3333333333323	1081.9999999999977	271.0000000000006	7.0	18.0	7.0	18.0
trichoniscus_main_003020_t1	28	2028	+	1591.0000000000039	409.9999999999988	293.33333333333326	69.6666666666667	2.0	1.0	2.0	1.0
trichoniscus_main_003021_t1	281	2281	+	1555.3333333333362	445.6666666666655	218.6666666666665	63.333333333333364	0	0	0	0
trichoniscus_main_003023_t1	17	2017	+	1565.0000000000032	435.999999999999	0	0	0	0	0	0
trichoniscus_main_003024_t1	253	2253	+	1574.666666666671	426.333333333332	1202.666666666665	330.33333333333326	0.0	10.0	0.0	10.0
trichoniscus_main_003025_t1	190	2190	+	1555.6666666666708	445.3333333333316	2.0	1.0	0	0	0	0
trichoniscus_main_003026_t1	42	2040	+	1631.3333333333387	366.6666666666658	256.3333333333332	61.6666666666667	3.0	7.0	0	0
trichoniscus_main_003027_t1	65	1975	+	1485.0000000000025	425.99999999999915	98.00000000000001	30.999999999999996	0	0	0	0
trichoniscus_main_003028_t1	116	2113	+	1553.6666666666692	444.3333333333321	584.6666666666666	165.33333333333334	0	0	0	0
trichoniscus_main_003029_t1	91	2088	+	1588.6666666666708	409.33333333333223	176.99999999999994	45.00000000000002	12.0	15.0	0	0
trichoniscus_main_003030_t1	191	2188	+	1571.6666666666708	426.33333333333223	1567.6666666666708	424.33333333333223	0.0	6.0	0	0
trichoniscus_main_003031_t1	37	2034	+	1612.6666666666717	385.33333333333223	104.66666666666669	24.333333333333314	1.0	0.0	0	0
trichoniscus_main_003032_t1	308	2305	+	1522.000000000003	475.9999999999989	103.66666666666671	37.333333333333336	0	0	0	0
trichoniscus_main_003033_t1	90	2087	+	1574.0000000000048	423.9999999999984	102.33333333333334	29.666666666666664	2.0	33.0	0	0
trichoniscus_main_003036_t1	159	2156	+	1544.6666666666697	453.33333333333263	724.6666666666655	211.3333333333336	0	0	0	0
trichoniscus_main_003037_t1	3081	4463	-	1073.9999999999986	308.99999999999994	0	0	0	0	0	0
trichoniscus_main_003038_t1	15	2009	+	1563.3333333333364	431.6666666666657	289.00000000000006	85.99999999999999	7.0	51.0	0	0
trichoniscus_main_003041_t1	107	2101	+	1513.666666666668	481.3333333333321	1491.666666666668	470.3333333333321	0	0	0	0
trichoniscus_main_003052_t1	152	2143	+	1533.333333333335	446.66666666666555	1454.6666666666679	423.3333333333328	0	0	0	0
trichoniscus_main_003053_t1	220	1965	+	1355.6666666666679	390.3333333333326	0	0	0	0	0	0
trichoniscus_main_003057_t1	34	2022	+	1550.3333333333378	438.66666666666515	495.00000000000057	150.00000000000003	0	0	0	0
trichoniscus_main_003058_t1	91	2079	+	1557.0000000000027	431.999999999999	33.33333333333333	11.666666666666668	0	0	0	0
trichoniscus_main_003060_t1	132	2120	+	1553.333333333338	435.6666666666651	1553.333333333338	435.6666666666651	1.0	7.0	1.0	7.0
trichoniscus_main_003064_t1	30	2015	+	1544.3333333333371	441.6666666666655	114.00000000000001	29.999999999999993	0	0	0	0
trichoniscus_main_003067_t1	295	2280	+	1577.0000000000048	408.99999999999864	947.3333333333316	258.66666666666714	0	0	0	0
trichoniscus_main_003068_t1	140	2125	+	1516.333333333336	469.6666666666652	0	0	0	0	0	0
trichoniscus_main_003069_t1	360	2228	+	1434.3333333333346	434.66666666666583	844.3333333333325	262.66666666666697	0.0	14.0	0.0	14.0
trichoniscus_main_003074_t1	40	2022	+	1558.000000000003	424.9999999999989	0	0	0	0	0	0
trichoniscus_main_003076_t1	67	2049	+	1576.3333333333405	406.6666666666646	230.33333333333323	54.66666666666668	0	0	0	0
trichoniscus_main_003081_t1	73	2028	+	1562.3333333333371	393.6666666666657	398.66666666666686	114.33333333333329	0	0	0	0
trichoniscus_main_003082_t1	36	2015	+	1592.3333333333394	387.6666666666649	314.33333333333337	78.66666666666664	0	0	0	0
trichoniscus_main_003084_t1	101	2080	+	1534.3333333333362	445.6666666666656	616.3333333333336	163.6666666666667	0	0	0	0
trichoniscus_main_003086_t1	216	2197	+	1538.0000000000055	441.9999999999977	116.00000000000004	33.99999999999999	0	0	0	0
trichoniscus_main_003087_t1	35	2014	+	1489.0000000000032	490.9999999999983	97.00000000000001	28.999999999999993	0	0	0	0
trichoniscus_main_003088_t1	750	2520	+	1291.6666666666663	478.333333333333	110.00000000000003	40.00000000000001	0.0	1.0	0	0
trichoniscus_main_003089_t1	210	1478	+	986.3333333333312	282.6666666666668	0	0	0	0	0	0
trichoniscus_main_003090_t1	617	2596	+	1520.000000000003	459.99999999999886	672.333333333333	188.66666666666674	0	0	0	0
trichoniscus_main_003093_t1	40	2016	+	1551.3333333333385	425.666666666665	722.9999999999989	192.00000000000045	2.0	13.0	2.0	13.0
trichoniscus_main_003098_t1	71	2047	+	1566.0000000000027	410.99999999999926	281.66666666666646	69.33333333333339	0.0	5.0	0	0
trichoniscus_main_003099_t1	350	2023	+	1309.333333333333	364.66666666666646	428.66666666666714	117.33333333333319	0	0	0	0
trichoniscus_main_003100_t1	75	2051	+	1592.6666666666736	384.33333333333167	31.66666666666667	7.333333333333332	1.0	1.0	0	0
trichoniscus_main_003106_t1	109	2082	+	1548.3333333333376	425.66666666666515	1548.3333333333376	425.66666666666515	1.0	32.0	1.0	32.0
trichoniscus_main_003107_t1	205	2178	+	1545.3333333333367	428.6666666666658	344.3333333333335	90.66666666666659	1.0	40.0	0	0
trichoniscus_main_003108_t1	117	2081	+	1540.6666666666708	424.33333333333195	265.3333333333332	70.66666666666669	1.0	7.0	0	0
trichoniscus_main_003110_t1	159	2132	+	1566.66666666667	407.3333333333325	66.33333333333333	20.666666666666664	0	0	0	0
trichoniscus_main_003115_t1	70	2040	+	1547.0000000000039	423.99999999999886	811.9999999999991	223.00000000000028	0	0	0	0
trichoniscus_main_003116_t1	219	2189	+	1535.0000000000027	435.99999999999847	203.66666666666674	63.33333333333332	0	0	0	0
trichoniscus_main_003117_t1	26	1996	+	1535.3333333333376	435.6666666666653	73.33333333333334	19.66666666666666	0	0	0	0
trichoniscus_main_003125_t1	178	2145	+	1547.000000000003	420.99999999999915	790.3333333333325	220.66666666666697	0	0	0	0
trichoniscus_main_003126_t1	227	2194	+	1576.66666666667	391.3333333333327	140.66666666666663	36.33333333333335	13.0	8.0	0	0
trichoniscus_main_003127_t1	17	1984	+	1541.3333333333367	426.66666666666555	126.00000000000001	39.0	0	0	0	0
trichoniscus_main_003128_t1	53	2020	+	1562.0000000000045	405.99999999999875	507.0000000000004	134.99999999999994	7.0	10.0	7.0	10.0
trichoniscus_main_003131_t1	28	1992	+	1568.0000000000032	396.9999999999991	159.66666666666666	41.33333333333334	0	0	0	0
trichoniscus_main_003132_t1	253	2055	+	1394.9999999999998	407.9999999999996	216.66666666666657	65.33333333333336	0.0	2.0	0	0
trichoniscus_main_003133_t1	120	2084	+	1543.0000000000034	421.99999999999903	763.6666666666663	208.33333333333348	0	0	0	0
trichoniscus_main_003134_t1	236	2200	+	1528.0000000000025	436.9999999999992	82.33333333333337	22.666666666666657	13.0	24.0	0	0
trichoniscus_main_003136_t1	312	2027	+	1390.000000000002	325.9999999999999	1375.6666666666688	322.33333333333326	5.0	16.0	5.0	16.0
trichoniscus_main_003137_t1	431	1966	+	1203.333333333333	332.66666666666674	1203.333333333333	332.66666666666674	0	0	0	0
trichoniscus_main_003138_t1	418	2307	+	1506.3333333333376	383.6666666666653	189.6666666666666	50.33333333333337	0	0	0	0
trichoniscus_main_003139_t1	290	2089	+	1398.6666666666688	401.3333333333325	963.9999999999982	278.00000000000017	1.0	9.0	1.0	9.0
trichoniscus_main_003140_t1	315	2201	+	1460.3333333333353	426.666666666666	259.33333333333314	73.6666666666667	0.0	11.0	0	0
trichoniscus_main_003143_t1	79	2040	+	1600.0000000000064	361.99999999999903	59.999999999999986	12.000000000000002	0	0	0	0
trichoniscus_main_003145_t1	50	2011	+	1551.3333333333367	410.6666666666657	198.33333333333323	59.66666666666669	0	0	0	0
trichoniscus_main_003148_t1	129	2090	+	1537.0000000000039	424.99999999999886	1319.3333333333342	372.6666666666663	0.0	17.0	0	0
trichoniscus_main_003151_t1	275	2236	+	1527.0000000000023	434.99999999999943	202.33333333333323	61.66666666666671	0	0	0	0
trichoniscus_main_003155_t1	111	923	+	634.3333333333331	178.66666666666674	102.66666666666667	35.333333333333336	0	0	0	0
trichoniscus_main_003156_t1	77	2035	+	1532.3333333333346	426.6666666666663	158.33333333333334	39.666666666666664	0	0	0	0
trichoniscus_main_003157_t1	95	2053	+	1531.3333333333362	427.6666666666656	81.0	23.99999999999999	0	0	0	0
trichoniscus_main_003158_t1	212	2098	+	1477.0000000000011	409.9999999999995	218.66666666666654	66.33333333333334	0	0	0	0
trichoniscus_main_003160_t1	131	2089	+	1550.6666666666708	408.33333333333223	797.9999999999986	213.00000000000037	0	0	0	0
trichoniscus_main_003163_t1	274	2217	+	1524.0000000000005	419.99999999999966	184.3333333333333	37.666666666666664	0	0	0	0
trichoniscus_main_003164_t1	96	1964	+	1479.0000000000023	389.9999999999994	147.6666666666667	38.33333333333332	0	0	0	0
trichoniscus_main_003170_t1	23	1978	+	1526.0000000000039	429.9999999999986	751.6666666666658	220.33333333333366	0	0	0	0
trichoniscus_main_003172_t1	161	2116	+	1520.6666666666677	435.3333333333325	614.3333333333333	177.66666666666669	0.0	5.0	0.0	5.0
trichoniscus_main_003176_t1	34	1987	+	1534.0000000000055	418.9999999999981	365.6666666666668	105.33333333333323	0	0	0	0
trichoniscus_main_003177_t1	46	1998	+	1530.6666666666708	422.3333333333321	598.6666666666666	163.33333333333348	0	0	0	0
trichoniscus_main_003179_t1	48	2000	+	1513.6666666666692	439.333333333332	1513.6666666666692	439.333333333332	0.0	44.0	0.0	44.0
trichoniscus_main_003184_t1	215	2167	+	1527.6666666666695	425.33333333333263	1527.6666666666695	425.33333333333263	0	0	0	0
trichoniscus_main_003198_t1	399	2342	+	1507.3333333333346	436.6666666666662	62.66666666666665	24.33333333333333	0	0	0	0
trichoniscus_main_003202_t1	12	1955	+	1554.0000000000048	389.99999999999875	1033.9999999999968	262.00000000000074	10.5	26.5	0	0
trichoniscus_main_003204_t1	277	2175	+	1482.0000000000025	416.99999999999903	18.333333333333332	5.666666666666667	0	0	0	0
trichoniscus_main_003206_t1	385	2160	+	1383.6666666666688	392.3333333333322	45.0	15.0	0	0	0	0
trichoniscus_main_003207_t1	181	2100	+	1493.6666666666695	426.33333333333235	143.00000000000006	39.99999999999999	0	0	0	0
trichoniscus_main_003208_t1	132	2075	+	1571.000000000006	372.9999999999987	581.3333333333338	138.66666666666643	3.0	14.0	0	0
trichoniscus_main_003209_t1	69	2012	+	1544.6666666666717	399.3333333333319	85.66666666666669	16.333333333333336	1.0	2.0	1.0	2.0
trichoniscus_main_003211_t1	220	2163	+	1534.000000000005	409.9999999999984	115.6666666666667	37.33333333333334	0.0	8.0	0	0
trichoniscus_main_003215_t1	181	2122	+	1540.6666666666702	400.3333333333321	1131.333333333332	284.666666666667	0	0	0	0
trichoniscus_main_003216_t1	45	1985	+	1523.0000000000034	417.99999999999864	564.3333333333339	158.66666666666663	0.0	1.0	0	0
trichoniscus_main_003217_t1	608	2017	+	1111.9999999999993	297.99999999999983	935.9999999999983	252.00000000000043	1.0	17.0	1.0	17.0
trichoniscus_main_003218_t1	9	1949	+	1570.6666666666722	370.3333333333321	814.3333333333321	184.6666666666668	5.0	25.0	5.0	25.0
trichoniscus_main_003224_t1	91	2028	+	1499.0000000000023	438.9999999999991	926.9999999999984	270.00000000000045	0.0	11.0	0	0
trichoniscus_main_003225_t1	29	1966	+	1516.666666666669	421.33333333333246	78.66666666666667	20.333333333333332	0	0	0	0
trichoniscus_main_003226_t1	79	2016	+	1531.0000000000039	406.9999999999986	541.0000000000003	146.0	2.0	27.0	0	0
trichoniscus_main_003227_t1	76	2013	+	1520.0000000000025	417.99999999999915	778.9999999999992	208.00000000000017	6.0	7.0	6.0	7.0
trichoniscus_main_003228_t1	315	2207	+	1466.66666666667	426.3333333333321	123.00000000000003	36.0	0	0	0	0
trichoniscus_main_003229_t1	125	2062	+	1525.3333333333364	412.6666666666656	585.3333333333336	149.66666666666663	0	0	0	0
trichoniscus_main_003230_t1	54	1991	+	1547.3333333333378	390.6666666666656	15.333333333333332	2.666666666666667	0	0	0	0
trichoniscus_main_003238_t1	80	2014	+	1516.000000000002	418.9999999999993	25.666666666666668	7.333333333333332	0	0	0	0
trichoniscus_main_003240_t1	92	2026	+	1544.6666666666727	390.3333333333317	0	0	0	0	0	0
trichoniscus_main_003241_t1	39	1973	+	1566.0000000000043	368.99999999999915	21.666666666666668	5.333333333333333	0	0	0	0
trichoniscus_main_003244_t1	41	1972	+	1522.0000000000027	409.999999999999	942.9999999999987	263.0000000000004	0	0	0	0
trichoniscus_main_003246_t1	86	1984	+	1482.6666666666688	416.33333333333235	277.99999999999983	78.99999999999999	0	0	0	0
trichoniscus_main_003247_t1	61	1992	+	1508.000000000006	423.9999999999983	785.3333333333314	213.66666666666723	0.0	2.0	0.0	2.0
trichoniscus_main_003251_t1	56	1984	+	1547.3333333333394	381.6666666666651	271.66666666666646	58.33333333333337	0	0	0	0
trichoniscus_main_003252_t1	47	1975	+	1505.666666666668	423.3333333333326	199.6666666666666	64.33333333333337	0.0	5.0	0	0
trichoniscus_main_003253_t1	55	1944	+	1452.6666666666672	437.33333333333303	522.0000000000002	180.00000000000014	0	0	0	0
trichoniscus_main_003254_t1	32	1960	+	1529.66666666667	399.3333333333325	369.66666666666686	107.33333333333327	13.0	12.0	13.0	12.0
trichoniscus_main_003255_t1	77	2005	+	1488.0000000000014	440.99999999999926	427.6666666666669	136.33333333333331	0.0	1.0	0	0
trichoniscus_main_003256_t1	239	2128	+	1479.333333333337	410.66666666666544	46.666666666666664	13.333333333333334	0	0	0	0
trichoniscus_main_003257_t1	93	2021	+	1520.6666666666686	408.3333333333323	360.0000000000003	89.99999999999994	0	0	0	0
trichoniscus_main_003258_t1	93	1886	+	1392.0000000000039	401.9999999999989	496.0000000000005	127.99999999999989	0	0	0	0
trichoniscus_main_003259_t1	20	1948	+	1549.000000000003	379.9999999999993	1082.9999999999982	270.0000000000004	0.0	3.0	0.0	3.0
trichoniscus_main_003261_t1	310	2238	+	1490.6666666666692	438.33333333333206	562.6666666666671	175.33333333333331	0	0	0	0
trichoniscus_main_003265_t1	79	1953	+	1509.6666666666697	365.33333333333275	874.6666666666653	217.33333333333363	4.0	9.0	4.0	9.0
trichoniscus_main_003267_t1	125	2050	+	1521.3333333333353	404.666666666666	258.9999999999999	79.99999999999997	0	0	0	0
trichoniscus_main_003269_t1	275	2200	+	1498.000000000003	427.99999999999864	685.0	184.99999999999997	0	0	0	0
trichoniscus_main_003272_t1	150	2072	+	1467.666666666669	455.33333333333286	799.333333333333	262.66666666666674	0	0	0	0
trichoniscus_main_003275_t1	86	2008	+	1520.666666666669	402.3333333333326	66.33333333333333	14.66666666666667	0	0	0	0
trichoniscus_main_003278_t1	28	1950	+	1509.3333333333376	413.6666666666653	1308.0000000000016	356.9999999999993	3.0	29.0	3.0	29.0
trichoniscus_main_003283_t1	116	2035	+	1495.0000000000023	424.9999999999988	152.00000000000003	40.0	2.0	2.0	0	0
trichoniscus_main_003284_t1	143	2062	+	1492.0000000000039	427.99999999999864	1492.0000000000039	427.99999999999864	5.0	26.0	5.0	26.0
trichoniscus_main_003285_t1	198	2117	+	1488.3333333333355	431.66666666666595	1396.666666666668	400.3333333333325	1.0	30.0	1.0	30.0
trichoniscus_main_003288_t1	7	1924	+	1477.333333333335	439.6666666666658	177.99999999999997	43.999999999999986	0	0	0	0
trichoniscus_main_003289_t1	1622	1825	-	160.33333333333331	43.66666666666668	89.33333333333334	24.666666666666664	0	0	0	0
trichoniscus_main_003291_t1	133	2049	+	1480.000000000003	436.9999999999987	0	0	0.0	2.0	0	0
trichoniscus_main_003295_t1	157	2073	+	1487.0000000000023	429.9999999999994	126.0	33.0	0	0	0	0
trichoniscus_main_003298_t1	245	2158	+	1488.0000000000036	425.9999999999987	619.6666666666672	160.33333333333312	0	0	0	0
trichoniscus_main_003300_t1	837	1955	+	869.6666666666655	240.33333333333374	247.3333333333332	61.6666666666667	0	0	0	0
trichoniscus_main_003301_t1	29	1942	+	1504.3333333333358	409.6666666666657	9.999999999999998	1.9999999999999998	0	0	0	0
trichoniscus_main_003310_t1	119	2029	+	1525.3333333333374	385.6666666666652	613.6666666666662	154.33333333333346	0	0	0	0
trichoniscus_main_003313_t1	178	2088	+	1491.0000000000025	419.9999999999992	0	0	0	0	0	0
trichoniscus_main_003315_t1	1741	2892	+	922.9999999999989	229.00000000000026	5.0	1.0	0	0	0	0
trichoniscus_main_003319_t1	31	1938	+	1515.3333333333362	392.66666666666583	1515.3333333333362	392.66666666666583	0	0	0	0
trichoniscus_main_003320_t1	181	2088	+	1490.6666666666692	417.33333333333223	1027.9999999999984	295.0000000000002	2.0	13.0	0	0
trichoniscus_main_003321_t1	7	1914	+	1528.666666666669	379.3333333333329	276.6666666666666	71.33333333333334	6.0	9.0	6.0	9.0
trichoniscus_main_003322_t1	99	2006	+	1498.0000000000032	409.9999999999991	409.0000000000004	97.9999999999999	13.0	14.0	0	0
trichoniscus_main_003323_t1	114	2021	+	1501.6666666666667	406.33333333333337	45.0	9.0	0	0	0	0
trichoniscus_main_003324_t1	96	2003	+	1497.000000000002	410.9999999999992	93.33333333333336	26.66666666666666	0	0	0	0
trichoniscus_main_003328_t1	263	1888	+	1293.6666666666686	332.3333333333326	201.99999999999994	59.000000000000036	0	0	0	0
trichoniscus_main_003330_t1	412	1908	+	1200.0000000000007	296.9999999999998	59.99999999999999	12.0	0	0	0	0
trichoniscus_main_003332_t1	540	1907	+	1058.9999999999989	308.9999999999999	32.66666666666667	9.333333333333332	1.0	1.0	0	0
trichoniscus_main_003334_t1	526	1905	+	1099.9999999999975	280.0000000000007	978.9999999999978	251.00000000000063	7.0	12.0	7.0	12.0
trichoniscus_main_003339_t1	260	1921	+	1321.3333333333337	340.6666666666664	262.66666666666646	61.33333333333339	3.0	1.0	3.0	1.0
trichoniscus_main_003341_t1	134	2035	+	1474.6666666666695	427.33333333333275	1474.6666666666695	427.33333333333275	7.5	31.5	7.5	31.5
trichoniscus_main_003344_t1	28	1929	+	1488.3333333333378	413.66666666666544	0	0	0	0	0	0
trichoniscus_main_003345_t1	113	2014	+	1486.0000000000018	415.9999999999993	1234.9999999999989	349.00000000000006	2.0	12.0	2.0	12.0
trichoniscus_main_003346_t1	68	1969	+	1504.0000000000034	397.9999999999992	0	0	0	0	0	0
trichoniscus_main_003350_t1	40	1938	+	1502.66666666667	396.33333333333223	379.6666666666667	103.33333333333331	15.5	26.5	15.5	26.5
trichoniscus_main_003356_t1	121	2016	+	1534.0000000000039	361.9999999999994	27.666666666666668	5.333333333333332	0	0	0	0
trichoniscus_main_003360_t1	37	1932	+	1465.000000000002	430.99999999999915	133.33333333333334	40.66666666666668	1.0	5.0	0	0
trichoniscus_main_003361_t1	169	2064	+	1493.3333333333364	402.66666666666583	396.0000000000001	110.99999999999993	0	0	0	0
trichoniscus_main_003363_t1	101	1996	+	1523.6666666666704	372.3333333333325	1343.3333333333353	321.6666666666663	10.0	18.0	10.0	18.0
trichoniscus_main_003368_t1	121	2013	+	1518.0000000000048	374.9999999999989	571.6666666666669	127.33333333333312	0	0	0	0
trichoniscus_main_003369_t1	136	2028	+	1483.0000000000034	409.9999999999989	129.66666666666674	29.333333333333318	0.0	1.0	0	0
trichoniscus_main_003370_t1	475	2142	+	1279.6666666666677	388.33333333333246	266.99999999999994	78.0	0	0	0	0
trichoniscus_main_003373_t1	497	2389	+	1490.6666666666692	402.33333333333235	31.333333333333336	10.666666666666668	0	0	0	0
trichoniscus_main_003374_t1	617	2383	+	1393.0000000000005	373.99999999999983	92.66666666666669	21.333333333333332	2.0	1.0	0	0
trichoniscus_main_003375_t1	195	2087	+	1500.6666666666702	392.3333333333324	749.3333333333328	195.66666666666669	6.0	9.0	6.0	9.0
trichoniscus_main_003378_t1	61	1952	+	1457.0000000000039	432.999999999999	6.333333333333334	2.6666666666666665	0	0	0	0
trichoniscus_main_003379_t1	66	1955	+	1511.0000000000016	379.0	421.3333333333337	100.6666666666666	0	0	0	0
trichoniscus_main_003382_t1	371	2038	+	1265.6666666666674	402.33333333333263	0	0	0	0	0	0
trichoniscus_main_003384_t1	61	1428	+	1061.6666666666647	306.3333333333335	336.00000000000006	89.99999999999999	1.0	4.0	0	0
trichoniscus_main_003390_t1	143	1874	+	1369.3333333333353	361.666666666666	98.33333333333334	27.666666666666664	0	0	0	0
trichoniscus_main_003391_t1	84	1970	+	1492.333333333335	394.6666666666662	296.6666666666666	84.33333333333331	0	0	0	0
trichoniscus_main_003392_t1	107	1993	+	1477.6666666666708	409.33333333333206	203.66666666666663	57.33333333333336	0	0	0	0
trichoniscus_main_003393_t1	98	1984	+	1462.0000000000023	424.9999999999994	115.66666666666667	31.333333333333332	2.0	7.0	0	0
trichoniscus_main_003394_t1	32	1918	+	1492.6666666666708	394.33333333333206	450.3333333333338	113.66666666666656	0.0	2.0	0	0
trichoniscus_main_003396_t1	120	2006	+	1473.3333333333371	413.6666666666655	7.0	2.0	0	0	0	0
trichoniscus_main_003398_t1	536	2416	+	1504.3333333333374	376.6666666666657	46.99999999999999	10.000000000000002	0	0	0	0
trichoniscus_main_003402_t1	74	1957	+	1503.666666666669	380.33333333333275	572.3333333333335	153.66666666666666	0	0	0	0
trichoniscus_main_003404_t1	63	1946	+	1459.3333333333362	424.66666666666555	74.33333333333333	18.666666666666668	1.0	1.0	0	0
trichoniscus_main_003405_t1	6	1889	+	1459.0000000000036	424.99999999999864	165.3333333333333	47.666666666666686	0	0	0	0
trichoniscus_main_003407_t1	93	1976	+	1513.0000000000039	370.99999999999903	30.66666666666667	5.333333333333332	0	0	0	0
trichoniscus_main_003409_t1	497	2314	+	1395.0	422.99999999999966	403.33333333333354	115.66666666666661	0	0	0	0
trichoniscus_main_003415_t1	452	1882	+	1106.666666666665	324.3333333333332	208.66666666666666	58.333333333333336	0.0	11.0	0	0
trichoniscus_main_003417_t1	131	2011	+	1470.333333333337	410.6666666666656	6.0	3.0	0.0	8.0	0	0
trichoniscus_main_003418_t1	16	1896	+	1446.0000000000025	434.9999999999993	137.66666666666669	42.33333333333333	0	0	0	0
trichoniscus_main_003419_t1	258	2099	+	1428.0000000000023	413.9999999999989	275.6666666666666	78.3333333333333	0	0	0	0
trichoniscus_main_003421_t1	247	2127	+	1442.6666666666695	438.3333333333321	1045.3333333333312	313.66666666666663	2.0	4.0	2.0	4.0
trichoniscus_main_003422_t1	111	1991	+	1453.000000000001	427.9999999999995	1453.000000000001	427.9999999999995	0	0	0	0
trichoniscus_main_003423_t1	136	2016	+	1482.0000000000032	398.9999999999988	116.00000000000004	27.999999999999986	0	0	0	0
trichoniscus_main_003425_t1	163	2043	+	1487.3333333333358	393.66666666666583	490.333333333334	130.66666666666652	0	0	0	0
trichoniscus_main_003426_t1	533	1945	+	1079.9999999999993	332.9999999999997	79.66666666666667	22.333333333333332	0	0	0	0
trichoniscus_main_003427_t1	1454	3255	+	1360.0000000000014	439.9999999999983	147.66666666666666	41.333333333333336	0	0	0	0
trichoniscus_main_003428_t1	293	2170	+	1437.6666666666683	440.3333333333325	0	0	0	0	0	0
trichoniscus_main_003430_t1	134	2011	+	1474.3333333333358	403.66666666666544	10.333333333333334	4.666666666666666	1.0	20.0	0	0
trichoniscus_main_003433_t1	54	524	+	375.66666666666697	95.33333333333329	18.666666666666668	5.333333333333333	0	0	0	0
trichoniscus_main_003434_t1	313	1878	+	1222.6666666666672	343.3333333333328	210.99999999999991	65.00000000000001	0.0	1.0	0.0	1.0
trichoniscus_main_003436_t1	146	2023	+	1475.3333333333355	402.6666666666656	2.6666666666666665	0.3333333333333333	0	0	0	0
trichoniscus_main_003445_t1	198	1973	+	1377.6666666666692	398.33333333333246	204.33333333333323	65.66666666666669	5.0	2.0	0	0
trichoniscus_main_003446_t1	6	1880	+	1476.666666666669	398.33333333333263	0	0	3.5	4.5	0	0
trichoniscus_main_003450_t1	148	2022	+	1463.6666666666697	411.33333333333206	0	0	0	0	0	0
trichoniscus_main_003451_t1	242	1027	+	586.3333333333333	187.66666666666674	4.666666666666666	1.3333333333333333	1.0	2.0	0	0
trichoniscus_main_003454_t1	51	1922	+	1476.0000000000023	395.99999999999926	1160.9999999999998	311.99999999999983	5.0	15.0	5.0	15.0
trichoniscus_main_003455_t1	489	1874	+	1085.9999999999989	299.9999999999999	393.33333333333337	101.66666666666664	0.0	13.0	0	0
trichoniscus_main_003459_t1	2836	3900	-	830.0000000000001	235.00000000000006	0	0	0	0	0	0
trichoniscus_main_003464_t1	230	1921	+	1359.6666666666672	332.3333333333331	29.000000000000004	6.999999999999999	2.0	0.0	0	0
trichoniscus_main_003466_t1	265	1938	+	1326.0000000000025	347.99999999999915	738.3333333333323	188.66666666666697	1.0	8.0	0	0
trichoniscus_main_003467_t1	628	2145	+	1192.9999999999995	325.00000000000006	1192.9999999999995	325.00000000000006	2.0	27.0	2.0	27.0
trichoniscus_main_003468_t1	74	1942	+	1451.0000000000032	417.9999999999988	234.9999999999999	65.00000000000004	0.0	3.0	0.0	3.0
trichoniscus_main_003469_t1	123	1991	+	1463.0000000000027	405.9999999999991	967.6666666666645	277.33333333333354	4.0	13.0	4.0	13.0
trichoniscus_main_003470_t1	124	1992	+	1458.3333333333367	410.66666666666566	995.3333333333311	276.6666666666666	0	0	0	0
trichoniscus_main_003472_t1	627	2495	+	1447.0000000000018	421.99999999999903	1447.0000000000018	421.99999999999903	20.0	16.0	20.0	16.0
trichoniscus_main_003474_t1	455	2053	+	1261.6666666666665	337.33333333333337	3.0	0.0	0	0	0	0
trichoniscus_main_003475_t1	73	1938	+	1456.333333333336	409.66666666666544	1319.3333333333348	372.6666666666659	0	0	0	0
trichoniscus_main_003477_t1	87	1952	+	1456.0000000000023	397.99999999999926	1446.0000000000025	395.9999999999993	0	0	0	0
trichoniscus_main_003478_t1	111	1976	+	1505.6666666666695	360.33333333333246	214.33333333333323	49.666666666666686	1.0	3.0	0	0
trichoniscus_main_003479_t1	84	1949	+	1431.0000000000045	434.9999999999987	0	0	0	0	0	0
trichoniscus_main_003480_t1	205	1959	+	1354.3333333333337	400.666666666666	1093.3333333333321	322.6666666666667	6.0	32.0	6.0	32.0
trichoniscus_main_003482_t1	4	1869	+	1471.666666666672	394.33333333333167	0	0	0	0	0	0
trichoniscus_main_003483_t1	69	1934	+	1480.0000000000027	385.99999999999915	271.0	73.99999999999997	3.0	6.0	0	0
trichoniscus_main_003484_t1	769	2634	+	1489.333333333338	376.66666666666544	1328.6666666666683	330.3333333333332	1.0	1.0	1.0	1.0
trichoniscus_main_003485_t1	59	1921	+	1486.333333333337	376.6666666666655	270.3333333333332	68.66666666666667	0	0	0	0
trichoniscus_main_003486_t1	111	1973	+	1489.3333333333362	373.6666666666661	1489.3333333333362	373.6666666666661	5.0	39.0	5.0	39.0
trichoniscus_main_003488_t1	152	2014	+	1454.6666666666695	408.3333333333322	129.0	32.99999999999999	0	0	0	0
trichoniscus_main_003489_t1	492	1865	+	1068.9999999999975	305.00000000000017	0	0	0	0	0	0
trichoniscus_main_003490_t1	72	1934	+	1447.3333333333376	415.66666666666526	1447.3333333333376	415.66666666666526	4.5	7.5	4.5	7.5
trichoniscus_main_003491_t1	157	2019	+	1450.0000000000027	412.99999999999903	428.6666666666669	111.33333333333327	1.0	10.0	0	0
trichoniscus_main_003494_t1	37	1896	+	1466.3333333333358	393.66666666666583	1270.0000000000002	343.9999999999998	0	0	0	0
trichoniscus_main_003495_t1	179	2038	+	1465.333333333336	394.66666666666583	1075.666666666666	283.33333333333314	0.0	5.0	0.0	5.0
trichoniscus_main_003496_t1	162	2021	+	1435.0000000000011	424.9999999999999	795.6666666666663	233.33333333333354	0	0	0	0
trichoniscus_main_003497_t1	336	2195	+	1462.666666666668	397.3333333333324	146.33333333333334	39.66666666666666	1.0	6.0	0	0
trichoniscus_main_003498_t1	215	2074	+	1442.0000000000014	417.9999999999994	0	0	0	0	0	0
trichoniscus_main_003505_t1	136	1992	+	1458.666666666668	398.3333333333327	77.66666666666666	21.333333333333332	0	0	0	0
trichoniscus_main_003506_t1	172	2016	+	1416.3333333333323	428.666666666667	32.666666666666664	12.333333333333334	0	0	0	0
trichoniscus_main_003508_t1	114	1970	+	1462.0000000000025	394.99999999999926	737.6666666666657	198.33333333333357	0	0	0	0
trichoniscus_main_003509_t1	87	1943	+	1461.6666666666679	395.33333333333275	476.00000000000045	132.9999999999999	1.0	1.0	1.0	1.0
trichoniscus_main_003513_t1	9	1862	+	1427.666666666668	426.33333333333246	1403.6666666666679	420.33333333333263	7.0	20.0	7.0	20.0
trichoniscus_main_003514_t1	82	1815	+	1348.6666666666683	385.3333333333326	339.0	92.99999999999996	0	0	0	0
trichoniscus_main_003521_t1	243	2096	+	1447.3333333333353	406.66666666666583	113.33333333333334	33.666666666666664	8.5	23.5	0	0
trichoniscus_main_003522_t1	748	1284	+	424.66666666666686	109.33333333333327	0	0	0	0	0	0
trichoniscus_main_003528_t1	387	1855	+	1120.3333333333321	346.666666666666	147.66666666666669	41.33333333333333	3.0	8.0	0	0
[truncated: 5,409 more rows]
