# Supplementary material for: Patterns of molecular evolution in a parthenogenic terrestrial isopod (Trichoniscus pusillus)
Source: PeerJ. 2024 Jul 23;12:e17780. doi: 10.7717/peerj.17780 (PMC11276757; doi:10.7717/peerj.17780)
Supplement: Supplemental Information 2 [file peerj-12-17780-s002.zip › Yarbrough_Chandler_Code/5_snp_effects/data/HyM3_het.genotypes.txt]

hyloniscus_main_000004_t1	17389	.	G	A	0.468098	0/1	0/0	0/0	0/1
hyloniscus_main_000004_t1	18653	.	G	A	0.465716	0/1	0/0	0/1	0/0
hyloniscus_main_000004_t1	18762	.	A	G	0.483279	0/1	0/0	0/1	0/0
hyloniscus_main_000004_t1	18836	.	T	G	0.474966	0/1	0/0	0/0	0/1
hyloniscus_main_000004_t1	27394	.	ACA	ACT	0.141791	0/1	0/0	0/1	0/1
hyloniscus_main_000005_t1	24700	.	ATCTT	ATCTC	0.683333	0/1	0/1	0/1	0/1
hyloniscus_main_000005_t1	24709	.	A	C,G	0.422222,0.097561	0/1	1/1	1/2	0/1
hyloniscus_main_000005_t1	24718	.	T	C,G	0.0888889,0.194444	0/2	0/0	0/1	0/0
hyloniscus_main_000005_t1	24724	.	TCGAAGTC	ACCCTGTC	0.45	0/1	1/1	1/1	0/1
hyloniscus_main_000005_t1	24741	.	CTGCTG	CCGCTG	0.58125	0/1	0/1	1/1	0/1
hyloniscus_main_000005_t1	24754	.	ATA	ATG	0.652778	0/1	0/1	0/1	0/1
hyloniscus_main_000005_t1	24785	.	TG	CT,AT	0.76,0.133333	0/1	0/1	1/2	0/1
hyloniscus_main_000007_t1	16347	.	T	A	0.313084	0/1	1/1	0/1	1/1
hyloniscus_main_000010_t1	16114	.	A	C	0.185185	0/1	0/1	0/1	0/1
hyloniscus_main_000010_t1	16115	.	A	C	0.292776	0/1	0/1	0/1	0/1
hyloniscus_main_000010_t1	16199	.	C	T	0.274694	0/1	0/1	0/1	0/1
hyloniscus_main_000010_t1	16348	.	A	G	0.141892	0/1	0/1	0/1	0/0
hyloniscus_main_000010_t1	16440	.	GTC	ATC	0.536424	0/1	0/1	0/1	0/1
hyloniscus_main_000010_t1	16493	.	A	T	0.414141	0/1	0/1	0/1	0/1
hyloniscus_main_000010_t1	16512	.	A	C	0.538462	0/1	0/1	0/1	0/1
hyloniscus_main_000010_t1	16611	.	G	C	0.289474	0/1	0/1	0/0	0/1
hyloniscus_main_000010_t1	16624	.	T	C	0.405714	0/1	0/1	0/1	0/1
hyloniscus_main_000010_t1	16633	.	A	G	0.367232	0/1	0/1	0/1	0/1
hyloniscus_main_000010_t1	16682	.	T	C	0.297872	0/1	0/1	0/1	0/1
hyloniscus_main_000010_t1	16772	.	G	A	0.215311	0/1	0/0	0/1	0/0
hyloniscus_main_000010_t1	16787	.	A	G	0.390887	0/1	0/1	0/1	0/1
hyloniscus_main_000010_t1	16886	.	CC	AT	0.245192	0/1	0/0	0/1	0/0
hyloniscus_main_000010_t1	16957	.	ATTTAAAAAAAAAAAAAAATCAAAATCAAAATTG	ATTTAAAAAAAAAAAAAAAATTCAAAATTG,ATTTAAAAAAAAAAAAAAAAATTTTCAAAATTG,ATTTAAAAAAAAAAAAAAAAAAATTTCAAAATTG,ATATAAAAAAAAAAAAAAAAAATCAAAATTG	0.0215827,0.0182371,0.028777,0.0298507	0/2	1/3	1/4	0/1
hyloniscus_main_000010_t1	17361	.	G	A	0.205128	0/1	0/0	0/1	0/0
hyloniscus_main_000010_t1	17396	.	T	C	0.232227	0/1	0/1	0/1	0/1
hyloniscus_main_000010_t1	17494	.	T	C	0.272	0/1	0/1	0/1	0/1
hyloniscus_main_000010_t1	17688	.	C	A	0.184211	0/1	0/1	0/1	0/1
hyloniscus_main_000010_t1	17709	.	A	G	0.651007	0/1	0/1	0/1	0/1
hyloniscus_main_000010_t1	17716	.	T	C	0.184713	0/1	0/1	0/1	0/1
hyloniscus_main_000010_t1	18072	.	T	C	0.307692	0/1	0/1	0/0	0/1
hyloniscus_main_000010_t1	18270	.	C	T	0.238095	0/1	0/1	0/1	0/1
hyloniscus_main_000012_t1	98	.	C	T	0.4003	0/1	0/1	0/1	0/1
hyloniscus_main_000012_t1	110	.	A	T	0.400894	0/1	0/1	0/1	0/1
hyloniscus_main_000012_t1	118	.	A	G	0.404478	0/1	0/1	0/1	0/1
hyloniscus_main_000012_t1	148	.	T	A	0.428235	0/1	0/1	0/1	0/1
hyloniscus_main_000012_t1	685	.	A	G	0.235638	0/1	0/1	0/1	0/1
hyloniscus_main_000012_t1	687	.	A	G	0.319559	0/1	0/1	0/1	0/1
hyloniscus_main_000012_t1	711	.	G	T	0.180244	0/1	0/1	0/1	0/1
hyloniscus_main_000012_t1	715	.	G	A	0.325739	0/1	0/1	0/1	0/1
hyloniscus_main_000012_t1	721	.	GCACCTGCGGAT	GCACCTTCGGGA,GCACCTTCGGAA	0.202001,0.167091	0/2	0/1	0/2	0/1
hyloniscus_main_000012_t1	736	.	G	A	0.169421	0/1	0/1	0/1	0/1
hyloniscus_main_000012_t1	750	.	T	G	0.181009	0/1	0/1	0/1	0/1
hyloniscus_main_000012_t1	762	.	A	C	0.265971	0/1	0/1	0/1	0/1
hyloniscus_main_000012_t1	793	.	G	A	0.251799	0/1	0/1	0/1	0/1
hyloniscus_main_000012_t1	794	.	T	C	0.729091	0/1	0/1	0/1	0/1
hyloniscus_main_000012_t1	804	.	G	T	0.142415	0/1	0/0	0/1	0/1
hyloniscus_main_000013_t1	8226	.	C	A	0.585366	0/1	0/1	0/0	0/0
hyloniscus_main_000013_t1	8559	.	A	G	0.52459	0/1	0/1	0/0	0/1
hyloniscus_main_000013_t1	9177	.	C	T	0.482759	0/1	0/1	0/0	0/0
hyloniscus_main_000013_t1	9189	.	A	G	0.539474	0/1	0/1	0/0	0/0
hyloniscus_main_000013_t1	9231	.	A	C	0.514286	0/1	0/1	0/0	0/0
hyloniscus_main_000013_t1	9249	.	C	T	0.509804	0/1	0/1	0/0	0/0
hyloniscus_main_000013_t1	9255	.	C	T	0.529412	0/1	0/1	0/0	0/0
hyloniscus_main_000013_t1	9261	.	T	G	0.529412	0/1	0/1	0/0	0/0
hyloniscus_main_000013_t1	9276	.	G	A	0.53211	0/1	0/1	0/0	0/0
hyloniscus_main_000013_t1	9942	.	G	T	0.404145	0/1	0/1	0/0	0/0
hyloniscus_main_000013_t1	11773	.	C	T	0.496599	0/1	0/1	0/0	0/0
hyloniscus_main_000013_t1	13722	.	T	A	0.543657	0/1	0/1	0/0	0/1
hyloniscus_main_000013_t1	13775	.	G	C	0.581066	0/1	0/1	0/0	0/1
hyloniscus_main_000013_t1	14089	.	ATTTGTA	ATTGTA	0.465839	0/1	0/1	0/0	0/0
hyloniscus_main_000015_t1	14521	.	AA	GG,GA	0.124601,0.166134	0/2	0/2	0/1	1/2
hyloniscus_main_000015_t1	15018	.	TTTCAAT	ATTCTAC	0.741379	0/1	0/1	0/0	0/1
hyloniscus_main_000015_t1	15041	.	A	T	0.67033	0/1	0/1	0/0	0/1
hyloniscus_main_000015_t1	15064	.	T	C	0.670213	0/1	0/1	0/0	0/1
hyloniscus_main_000015_t1	15110	.	T	C	0.586207	0/1	0/1	0/0	1/1
hyloniscus_main_000015_t1	15119	.	T	A	0.6	0/1	.	0/0	1/1
hyloniscus_main_000015_t1	15150	.	TAAAAAAAATTATATC	TAAAAAAAAATCTATC	0.666667	0/1	.	0/0	0/1
hyloniscus_main_000015_t1	15232	.	AA	CG	0.580357	0/1	0/1	0/0	0/1
hyloniscus_main_000015_t1	15238	.	TAG	TAAG	0.563025	0/1	0/1	0/0	0/1
hyloniscus_main_000015_t1	15266	.	ATAC	TAAT	0.56422	0/1	1/1	0/0	0/1
hyloniscus_main_000015_t1	15319	.	C	T	0.556604	0/1	1/1	0/0	1/1
hyloniscus_main_000015_t1	15383	.	CTGGTGC	CTGGGGC,TTGGGGC	0.39011,0.126374	0/1	1/2	0/0	1/2
hyloniscus_main_000015_t1	15395	.	C	T	0.308458	0/1	0/1	0/0	0/1
hyloniscus_main_000015_t1	15411	.	AATTTATTTTTTTT	AATTTTTATTTT,ATTTCTTTTGTTTTTTTT	0.383562,0.229167	0/1	0/1	0/1	1/2
hyloniscus_main_000015_t1	15435	.	GTTAGA	GTTATGA	0.408784	0/1	0/1	0/1	0/1
hyloniscus_main_000035_t1	9263	.	T	C	0.235294	0/1	0/0	0/0	0/0
hyloniscus_main_000035_t1	9339	.	TTTTG	ATTTC	0.444444	0/1	0/0	0/0	0/0
hyloniscus_main_000036_t1	1694	.	G	A	0.434783	0/1	0/1	0/0	0/0
hyloniscus_main_000036_t1	1704	.	A	C	0.367647	0/1	0/1	0/0	0/1
hyloniscus_main_000036_t1	1949	.	T	A	0.519608	0/1	0/1	0/0	0/0
hyloniscus_main_000036_t1	2134	.	C	T	0.514905	0/1	0/1	0/0	0/0
hyloniscus_main_000036_t1	2212	.	A	G	0.550964	0/1	0/1	0/0	0/0
hyloniscus_main_000036_t1	2371	.	AT	AA	0.42449	0/1	0/1	0/0	0/0
hyloniscus_main_000036_t1	2477	.	A	G	0.314917	0/1	0/1	0/0	0/1
hyloniscus_main_000036_t1	2617	.	TAAAGAAGAAGT	TGAAGAAGT	0.367647	0/1	0/1	0/0	0/0
hyloniscus_main_000036_t1	2648	.	GAGC	AAGA	0.368421	0/1	0/1	0/0	0/0
hyloniscus_main_000036_t1	8944	.	T	C	0.586207	0/1	0/1	0/0	0/0
hyloniscus_main_000036_t1	8974	.	G	A	0.68	0/1	0/1	0/0	0/0
hyloniscus_main_000039_t1	11096	.	CTATATATATATATATATATAC	CTATATATATATATATATAC	0.396739	0/1	1/1	0/1	0/1
hyloniscus_main_000040_t1	11654	.	GT	AT	0.263566	0/1	0/1	0/1	0/1
hyloniscus_main_000040_t1	11687	.	TAGAAGG	TGGAGA	0.222798	0/1	0/1	0/1	0/0
hyloniscus_main_000040_t1	11726	.	G	A	0.169903	0/1	0/0	0/0	0/1
hyloniscus_main_000040_t1	11744	.	CTTTAAA	CTTTAGA	0.233766	0/1	0/1	0/1	0/1
hyloniscus_main_000040_t1	11762	.	GTT	GCT	0.358974	0/1	0/1	0/1	0/1
hyloniscus_main_000040_t1	11775	.	C	T	0.141243	0/1	0/0	0/0	0/1
hyloniscus_main_000040_t1	11805	.	GTTTGGACTCCTAA	GTTTAGACTCCTAA,ATTTAAACTTCTAT	0.115772,0.134228	0/1	0/2	0/1	0/1
hyloniscus_main_000040_t1	11831	.	A	G	0.371053	0/1	0/1	0/1	0/1
hyloniscus_main_000040_t1	12011	.	C	T	0.488479	0/1	0/1	0/1	0/1
hyloniscus_main_000040_t1	12060	.	AATCC	AATTC	0.473988	0/1	0/1	0/1	0/1
hyloniscus_main_000040_t1	12103	.	GTTG	ATTA	0.285714	0/1	0/1	0/1	0/1
hyloniscus_main_000040_t1	12129	.	A	G	0.2	0/1	0/1	0/1	0/1
hyloniscus_main_000040_t1	12146	.	ACCAA	GCTAA	0.229885	0/1	0/1	0/1	0/0
hyloniscus_main_000047_t1	5294	.	A	T	0.654321	0/1	0/1	0/0	0/1
hyloniscus_main_000047_t1	5486	.	G	A	0.486486	0/1	0/0	0/0	0/1
hyloniscus_main_000047_t1	5534	.	A	G	0.45	0/1	0/1	0/0	0/1
hyloniscus_main_000047_t1	6404	.	A	T	0.506024	0/1	0/1	0/0	0/1
hyloniscus_main_000047_t1	6470	.	C	T	0.428571	0/1	0/0	0/0	0/1
hyloniscus_main_000047_t1	6791	.	C	T	0.33871	0/1	0/1	0/0	0/1
hyloniscus_main_000047_t1	6803	.	A	C	0.382353	0/1	0/1	0/0	0/1
hyloniscus_main_000047_t1	6809	.	C	T	0.375	0/1	0/0	0/0	0/1
hyloniscus_main_000047_t1	7259	.	C	A,T	0.428571,0.575	0/1	0/2	0/0	0/1
hyloniscus_main_000047_t1	7379	.	TATA	CATT	0.475904	0/1	0/1	0/0	0/1
hyloniscus_main_000047_t1	8837	.	T	C	0.5	0/1	0/0	0/0	0/1
hyloniscus_main_000047_t1	9257	.	T	A	0.505837	0/1	0/0	0/0	0/1
hyloniscus_main_000047_t1	9326	.	T	C	0.477733	0/1	0/0	0/0	0/1
hyloniscus_main_000047_t1	9408	.	C	A	0.477551	0/1	0/0	0/0	0/1
hyloniscus_main_000047_t1	9497	.	C	T	0.556075	0/1	0/0	0/0	0/1
hyloniscus_main_000047_t1	9518	.	A	G	0.564103	0/1	0/0	0/0	0/1
hyloniscus_main_000047_t1	9626	.	T	A	0.442029	0/1	0/0	0/0	0/1
hyloniscus_main_000047_t1	9681	.	A	G	0.302521	0/1	0/1	0/0	0/1
hyloniscus_main_000069_t1	4270	.	A	C	0.367925	0/1	1/1	0/0	0/1
hyloniscus_main_000069_t1	4488	.	A	G	0.262712	0/1	1/1	0/0	0/1
hyloniscus_main_000069_t1	4509	.	G	T	0.253968	0/1	1/1	0/0	0/1
hyloniscus_main_000069_t1	4519	.	G	A	0.225275	0/1	1/1	0/0	0/1
hyloniscus_main_000069_t1	4558	.	C	T	0.225	0/1	1/1	0/0	0/1
hyloniscus_main_000069_t1	4564	.	C	T	0.214575	0/1	1/1	0/0	0/1
hyloniscus_main_000069_t1	4732	.	A	G	0.290909	0/1	1/1	0/0	0/1
hyloniscus_main_000069_t1	4795	.	C	T	0.312757	0/1	1/1	0/0	0/1
hyloniscus_main_000069_t1	4864	.	T	C	0.367491	0/1	1/1	0/0	0/1
hyloniscus_main_000069_t1	4918	.	C	T	0.390041	0/1	1/1	0/0	0/1
hyloniscus_main_000069_t1	5026	.	T	A	0.39011	0/1	1/1	0/0	0/1
hyloniscus_main_000069_t1	5244	.	G	C	0.261682	0/1	1/1	0/0	0/1
hyloniscus_main_000069_t1	5692	.	G	A	0.280374	0/1	1/1	0/0	0/1
hyloniscus_main_000069_t1	5953	.	C	T	0.426471	0/1	1/1	0/0	0/1
hyloniscus_main_000069_t1	6022	.	T	C	0.393333	0/1	1/1	0/0	0/1
hyloniscus_main_000069_t1	6277	.	C	T	0.380435	0/1	1/1	0/0	0/1
hyloniscus_main_000069_t1	6307	.	C	T	0.347826	0/1	1/1	0/0	0/1
hyloniscus_main_000069_t1	6907	.	G	A	0.312925	0/1	1/1	0/0	0/1
hyloniscus_main_000069_t1	7723	.	G	A	0.379562	0/1	1/1	0/0	0/1
hyloniscus_main_000069_t1	7864	.	T	C	0.334746	0/1	1/1	0/0	0/1
hyloniscus_main_000069_t1	8557	.	T	C	0.389734	0/1	1/1	0/0	0/1
hyloniscus_main_000077_t1	4944	.	G	A	0.319149	0/1	0/0	0/1	0/1
hyloniscus_main_000084_t1	8664	.	T	A	0.461538	0/1	0/0	0/0	0/0
hyloniscus_main_000085_t1	3797	.	T	G	0.488764	0/1	0/1	0/1	0/0
hyloniscus_main_000085_t1	3860	.	G	T	0.5	0/1	0/0	0/1	0/0
hyloniscus_main_000085_t1	5179	.	G	C	0.313131	0/1	0/1	0/1	0/1
hyloniscus_main_000085_t1	5224	.	T	C	0.320988	0/1	1/1	0/1	1/1
hyloniscus_main_000100_t1	14456	.	G	A	0.392405	0/1	.	0/0	1/1
hyloniscus_main_000100_t1	14616	.	C	T	0.4	0/1	0/0	.	1/1
hyloniscus_main_000100_t1	14626	.	T	C	0.383562	0/1	0/0	.	1/1
hyloniscus_main_000100_t1	14657	.	TACT	TT	0.210526	0/1	0/0	.	1/1
hyloniscus_main_000125_t1	7861	.	C	A	0.504259	0/1	0/0	0/0	0/0
hyloniscus_main_000131_t1	5319	.	T	C	0.24	0/1	0/0	0/0	.
hyloniscus_main_000131_t1	5363	.	CATCTGG	TATCAGA	0.242424	0/1	.	1/1	.
hyloniscus_main_000135_t1	2169	.	T	C	0.424242	0/1	0/0	1/1	0/1
hyloniscus_main_000135_t1	2899	.	G	T	0.589286	0/1	1/1	0/0	0/1
hyloniscus_main_000135_t1	2932	.	A	C	0.596154	0/1	1/1	0/0	0/1
hyloniscus_main_000135_t1	2937	.	C	T	0.603774	0/1	1/1	0/0	0/1
hyloniscus_main_000135_t1	2982	.	C	T	0.613636	0/1	1/1	0/0	0/1
hyloniscus_main_000135_t1	3021	.	A	G	0.34	0/1	0/0	1/1	0/1
hyloniscus_main_000135_t1	3096	.	A	G	0.456522	0/1	0/0	1/1	0/1
hyloniscus_main_000135_t1	3117	.	G	C	0.469388	0/1	0/0	1/1	0/1
hyloniscus_main_000135_t1	3519	.	A	G	0.526316	0/1	1/1	0/0	0/1
hyloniscus_main_000135_t1	3678	.	T	C	0.581818	0/1	1/1	0/0	0/1
hyloniscus_main_000135_t1	3693	.	G	A	0.564516	0/1	1/1	0/0	0/1
hyloniscus_main_000135_t1	3711	.	C	T	0.612903	0/1	1/1	0/0	0/1
hyloniscus_main_000135_t1	3724	.	A	T	0.627119	0/1	1/1	0/0	0/1
hyloniscus_main_000135_t1	3732	.	C	T	0.614035	0/1	1/1	0/0	0/1
hyloniscus_main_000135_t1	3915	.	A	G	0.617284	0/1	1/1	0/0	0/1
hyloniscus_main_000135_t1	3957	.	T	C	0.625	0/1	1/1	0/0	0/1
hyloniscus_main_000135_t1	3996	.	G	A	0.520833	0/1	1/1	0/0	0/1
hyloniscus_main_000135_t1	4062	.	G	T	0.511111	0/1	1/1	0/0	0/1
hyloniscus_main_000135_t1	4071	.	T	G	0.511111	0/1	1/1	0/0	0/1
hyloniscus_main_000135_t1	4264	.	A	C	0.425532	0/1	1/1	0/0	0/1
hyloniscus_main_000135_t1	4467	.	A	C	0.428571	0/1	1/1	0/0	0/1
hyloniscus_main_000135_t1	4548	.	T	C	0.4375	0/1	1/1	0/0	0/1
hyloniscus_main_000135_t1	4599	.	A	G	0.456522	0/1	1/1	0/0	0/1
hyloniscus_main_000135_t1	4614	.	C	T	0.454545	0/1	1/1	0/0	0/1
hyloniscus_main_000135_t1	4836	.	T	C	0.653846	0/1	1/1	0/0	0/1
hyloniscus_main_000135_t1	4875	.	A	T	0.6	0/1	1/1	0/0	0/1
hyloniscus_main_000135_t1	4896	.	A	T	0.615385	0/1	1/1	0/0	0/1
hyloniscus_main_000135_t1	4899	.	T	A	0.375	0/1	0/0	1/1	0/1
hyloniscus_main_000135_t1	4971	.	C	T	0.5625	0/1	1/1	0/0	0/1
hyloniscus_main_000135_t1	5007	.	G	A	0.535714	0/1	1/1	0/0	0/1
hyloniscus_main_000135_t1	5247	.	G	A	0.449275	0/1	0/0	1/1	0/1
hyloniscus_main_000135_t1	5298	.	C	T	0.46875	0/1	0/0	1/1	0/1
hyloniscus_main_000135_t1	5409	.	C	T	0.384615	0/1	1/1	0/0	0/1
hyloniscus_main_000135_t1	5436	.	C	G	0.4375	0/1	1/1	0/0	0/1
hyloniscus_main_000135_t1	5520	.	G	A	0.548387	0/1	0/0	1/1	0/1
hyloniscus_main_000135_t1	5703	.	G	A	0.451327	0/1	1/1	0/0	0/1
hyloniscus_main_000135_t1	5760	.	G	A	0.389381	0/1	1/1	0/0	0/1
hyloniscus_main_000135_t1	6000	.	TCCCCAG	CCCTCAA	0.5375	0/1	1/1	0/0	0/1
hyloniscus_main_000135_t1	6057	.	T	C	0.362637	0/1	0/0	1/1	0/1
hyloniscus_main_000135_t1	6147	.	T	C	0.493151	0/1	0/0	1/1	0/1
hyloniscus_main_000135_t1	6582	.	A	C	0.527778	0/1	1/1	0/0	0/1
hyloniscus_main_000135_t1	6744	.	T	C	0.486486	0/1	1/1	0/0	0/1
hyloniscus_main_000135_t1	6756	.	G	A	0.46087	0/1	1/1	0/0	0/1
hyloniscus_main_000135_t1	6819	.	T	C	0.469027	0/1	0/0	1/1	0/1
hyloniscus_main_000135_t1	6885	.	T	C	0.514563	0/1	1/1	0/0	0/1
hyloniscus_main_000135_t1	6912	.	T	C	0.475248	0/1	1/1	0/0	0/1
hyloniscus_main_000135_t1	7176	.	G	A	0.626667	0/1	0/0	1/1	0/1
hyloniscus_main_000135_t1	7342	.	A	G	0.497175	0/1	1/1	0/0	0/1
hyloniscus_main_000135_t1	7368	.	C	T	0.509434	0/1	1/1	0/0	0/1
hyloniscus_main_000135_t1	7401	.	G	T	0.52193	0/1	1/1	0/0	0/1
hyloniscus_main_000135_t1	7419	.	C	T	0.518349	0/1	1/1	0/0	0/1
hyloniscus_main_000135_t1	7443	.	T	C	0.563218	0/1	1/1	0/0	0/1
hyloniscus_main_000135_t1	7456	.	T	C	0.574074	0/1	1/1	0/0	0/1
hyloniscus_main_000135_t1	7467	.	G	C	0.576159	0/1	1/1	0/0	0/1
hyloniscus_main_000135_t1	7596	.	G	A	0.565421	0/1	1/1	0/0	0/1
hyloniscus_main_000135_t1	7650	.	T	C	0.473469	0/1	1/1	0/0	0/1
hyloniscus_main_000135_t1	7665	.	TCAT	CCAC	0.44186	0/1	1/1	0/0	0/1
hyloniscus_main_000135_t1	7728	.	G	A	0.578431	0/1	0/0	1/1	0/1
hyloniscus_main_000135_t1	7742	.	T	A	0.557143	0/1	0/0	1/1	0/1
hyloniscus_main_000150_t1	7977	.	TTCT	TTAT,TCCT	0.507937,0.47619	0/2	0/1	0/1	0/1
hyloniscus_main_000150_t1	8012	.	TGTTT	GGTTA	0.483871	0/1	0/0	0/0	0/0
hyloniscus_main_000151_t1	5391	.	C	T	0.489362	0/1	0/0	0/0	0/1
hyloniscus_main_000151_t1	7556	.	A	T	0.297619	0/1	0/0	0/1	0/1
hyloniscus_main_000151_t1	7562	.	T	G	0.324675	0/1	0/0	0/1	0/1
hyloniscus_main_000151_t1	7564	.	TAATT	TATTT	0.44	0/1	1/1	0/1	0/1
hyloniscus_main_000151_t1	7570	.	T	A	0.358974	0/1	0/0	0/1	0/1
hyloniscus_main_000151_t1	7768	.	C	T	0.433962	0/1	0/0	0/0	0/1
hyloniscus_main_000151_t1	7805	.	T	G	0.388889	0/1	0/0	0/1	0/1
hyloniscus_main_000157_t1	1195	.	T	C	0.346154	0/1	1/1	1/1	1/1
hyloniscus_main_000157_t1	1492	.	G	C	0.348485	0/1	1/1	0/1	0/1
hyloniscus_main_000157_t1	1770	.	A	G	0.492537	0/1	1/1	0/1	0/0
hyloniscus_main_000157_t1	1895	.	CGT	TGT	0.507246	0/1	0/0	0/1	0/1
hyloniscus_main_000157_t1	1997	.	T	C	0.5	0/1	0/0	0/1	0/1
hyloniscus_main_000157_t1	2090	.	G	A	0.55814	0/1	0/0	0/1	0/1
hyloniscus_main_000157_t1	2309	.	T	C	0.439024	0/1	1/1	1/1	1/1
hyloniscus_main_000157_t1	2345	.	C	T	0.473684	0/1	1/1	1/1	1/1
hyloniscus_main_000157_t1	2357	.	ATGT	GTGC	0.421053	0/1	1/1	1/1	1/1
hyloniscus_main_000157_t1	2423	.	A	T	0.52381	0/1	1/1	1/1	1/1
hyloniscus_main_000157_t1	2432	.	A	G	0.512821	0/1	1/1	1/1	1/1
hyloniscus_main_000157_t1	2444	.	T	C	0.457143	0/1	1/1	1/1	1/1
hyloniscus_main_000157_t1	2481	.	A	C	0.566667	0/1	1/1	1/1	1/1
hyloniscus_main_000157_t1	2534	.	A	G	0.466667	0/1	0/0	0/0	0/0
hyloniscus_main_000157_t1	2978	.	ATGC	CTGT	0.390625	0/1	1/1	0/1	0/0
hyloniscus_main_000157_t1	3017	.	A	C	0.350649	0/1	1/1	0/1	0/1
hyloniscus_main_000157_t1	3032	.	A	G	0.315789	0/1	1/1	0/1	0/1
hyloniscus_main_000157_t1	3063	.	GAATG	CAATG	0.258065	0/1	1/1	0/1	0/0
hyloniscus_main_000157_t1	3149	.	C	T	0.315217	0/1	1/1	0/1	0/1
hyloniscus_main_000157_t1	3278	.	G	T	0.573171	0/1	0/0	0/1	0/1
hyloniscus_main_000157_t1	3329	.	A	G	0.419048	0/1	1/1	0/1	0/1
hyloniscus_main_000157_t1	3341	.	T	C	0.420168	0/1	1/1	0/1	0/1
hyloniscus_main_000157_t1	3410	.	C	G	0.538462	0/1	0/0	0/1	0/1
hyloniscus_main_000157_t1	3473	.	C	T	0.372093	0/1	1/1	1/1	1/1
hyloniscus_main_000157_t1	3488	.	GTGT	CTGC	0.378378	0/1	1/1	1/1	1/1
hyloniscus_main_000157_t1	3536	.	T	C	0.470588	0/1	0/0	0/1	1/1
hyloniscus_main_000157_t1	3545	.	T	C	0.346154	0/1	1/1	1/1	1/1
hyloniscus_main_000157_t1	3695	.	C	T	0.382353	0/1	0/0	0/0	0/0
hyloniscus_main_000157_t1	3821	.	T	C	0.2	0/1	0/0	0/0	0/0
hyloniscus_main_000157_t1	3902	.	C	T	0.44	0/1	0/0	0/0	0/0
hyloniscus_main_000157_t1	3908	.	T	C	0.48	0/1	0/0	0/0	0/0
hyloniscus_main_000157_t1	4016	.	G	A	0.44	0/1	0/0	0/0	0/0
hyloniscus_main_000157_t1	4088	.	C	G	0.342857	0/1	0/0	0/0	0/0
hyloniscus_main_000157_t1	4148	.	C	T	0.475	0/1	1/1	0/1	0/1
hyloniscus_main_000157_t1	4175	.	C	A	0.478261	0/1	0/0	0/0	0/0
hyloniscus_main_000157_t1	4259	.	T	A	0.54955	0/1	0/0	0/1	1/1
hyloniscus_main_000157_t1	4385	.	G	A	0.486486	0/1	1/1	0/1	0/0
hyloniscus_main_000157_t1	4397	.	G	A	0.486957	0/1	1/1	0/1	0/0
hyloniscus_main_000157_t1	4706	.	A	G	0.378378	0/1	1/1	1/1	1/1
hyloniscus_main_000157_t1	4715	.	GCGC	ACGG,ACGC	0.398601,0.521127	0/2	1/1	1/2	1/2
hyloniscus_main_000157_t1	4738	.	C	T	0.527273	0/1	0/0	0/1	0/1
hyloniscus_main_000157_t1	4759	.	A	T	0.5671	0/1	0/0	0/1	0/1
hyloniscus_main_000157_t1	4838	.	C	T	0.441176	0/1	1/1	0/1	0/1
hyloniscus_main_000157_t1	4850	.	A	G	0.461538	0/1	0/0	0/0	0/0
hyloniscus_main_000157_t1	4922	.	C	T	0.512821	0/1	0/0	0/1	0/1
hyloniscus_main_000157_t1	4964	.	T	C	0.423256	0/1	1/1	0/1	0/1
hyloniscus_main_000157_t1	5183	.	T	C	0.415301	0/1	1/1	0/1	0/1
hyloniscus_main_000157_t1	5210	.	CAC	AAA	0.434375	0/1	1/1	0/1	0/1
hyloniscus_main_000157_t1	5264	.	T	C	0.434932	0/1	1/1	0/1	0/1
hyloniscus_main_000157_t1	5312	.	G	A	0.373239	0/1	1/1	0/1	0/1
hyloniscus_main_000157_t1	5325	.	CTG	TTA,CTA	0.325581,0.48	0/2	1/1	0/1	0/1
hyloniscus_main_000157_t1	5358	.	A	G	0.41704	0/1	1/1	0/1	0/1
hyloniscus_main_000157_t1	5418	.	T	C	0.351852	0/1	1/1	0/1	0/1
hyloniscus_main_000157_t1	5535	.	T	C	0.397849	0/1	1/1	0/1	0/1
hyloniscus_main_000157_t1	5545	.	C	T	0.389513	0/1	1/1	0/1	0/1
hyloniscus_main_000157_t1	5564	.	A	G	0.465347	0/1	0/0	0/0	0/0
hyloniscus_main_000157_t1	5585	.	ATCC	GTCT	0.412556	0/1	1/1	0/1	0/1
hyloniscus_main_000157_t1	5645	.	G	A	0.574074	0/1	0/0	0/0	0/0
hyloniscus_main_000157_t1	5705	.	TACAACAACAACAACG	TACAACCACAACG	0.504348	0/1	1/1	1/1	1/1
hyloniscus_main_000157_t1	5786	.	TATCTC	CACCTT	0.384615	0/1	1/1	1/1	1/1
hyloniscus_main_000161_t1	3317	.	G	A	0.516304	0/1	1/1	0/1	1/1
hyloniscus_main_000161_t1	3362	.	G	A	0.462963	0/1	1/1	0/1	1/1
hyloniscus_main_000161_t1	3491	.	T	C	0.472727	0/1	0/0	0/1	0/0
hyloniscus_main_000161_t1	4784	.	T	G	0.5	0/1	0/0	0/1	0/0
hyloniscus_main_000161_t1	5717	.	T	A	0.537975	0/1	1/1	0/1	1/1
hyloniscus_main_000179_t1	9257	.	TAAAAAAAAAAAAATAAAATAAAAAGTCAAG	TAAAAAAAAAAAAAATAAAATAAAAAGTCAAG,TAAAAAAAAAATAAAAAAAATAAAAAGTCAAG	0.164179,0.235294	0/1	0/0	0/1	0/2
hyloniscus_main_000193_t1	1546	.	A	G	0.449275	0/1	0/0	0/1	0/1
hyloniscus_main_000193_t1	1553	.	G	C	0.43662	0/1	0/0	0/1	0/1
hyloniscus_main_000193_t1	1804	.	GTTC	CTTT	0.382114	0/1	1/1	0/1	0/1
hyloniscus_main_000193_t1	1879	.	T	C	0.330709	0/1	1/1	0/1	0/1
hyloniscus_main_000193_t1	1888	.	C	G	0.333333	0/1	1/1	0/1	0/1
hyloniscus_main_000193_t1	1993	.	G	A	0.462963	0/1	1/1	0/1	0/1
hyloniscus_main_000193_t1	2002	.	A	G	0.42	0/1	1/1	0/1	0/1
hyloniscus_main_000193_t1	2017	.	C	T	0.424658	0/1	1/1	0/1	0/1
hyloniscus_main_000193_t1	2272	.	C	T	0.477941	0/1	1/1	0/1	0/1
hyloniscus_main_000193_t1	2377	.	G	T	0.446154	0/1	0/0	0/1	0/1
hyloniscus_main_000193_t1	2404	.	T	C	0.431034	0/1	0/0	0/1	0/1
hyloniscus_main_000193_t1	2413	.	GGAA	AGAG	0.402844	0/1	0/0	0/1	0/1
hyloniscus_main_000193_t1	2446	.	G	A	0.344648	0/1	0/0	0/1	0/1
hyloniscus_main_000193_t1	2662	.	T	C	0.540373	0/1	1/1	0/1	0/1
hyloniscus_main_000193_t1	2713	.	T	G	0.468085	0/1	1/1	0/1	0/1
hyloniscus_main_000193_t1	2749	.	T	C	0.469072	0/1	1/1	0/1	0/1
hyloniscus_main_000193_t1	2929	.	T	C	0.520468	0/1	0/0	0/1	0/1
hyloniscus_main_000193_t1	3004	.	CCCC	TCCG	0.470968	0/1	0/0	0/1	0/1
hyloniscus_main_000193_t1	3082	.	C	T	0.42069	0/1	1/1	0/1	0/1
hyloniscus_main_000193_t1	3097	.	A	G	0.411765	0/1	1/1	0/1	0/1
hyloniscus_main_000193_t1	3181	.	T	G	0.596774	0/1	0/0	0/1	0/1
hyloniscus_main_000193_t1	3193	.	A	G	0.598901	0/1	0/0	0/1	0/1
hyloniscus_main_000193_t1	3208	.	T	C	0.660131	0/1	0/0	0/1	0/1
hyloniscus_main_000193_t1	3388	.	T	A	0.315789	0/1	1/1	0/1	0/1
hyloniscus_main_000193_t1	3413	.	A	G	0.261538	0/1	1/1	0/1	0/1
hyloniscus_main_000193_t1	4120	.	T	C	0.361607	0/1	1/1	0/1	0/1
hyloniscus_main_000193_t1	4162	.	A	G	0.422414	0/1	1/1	0/1	0/1
hyloniscus_main_000193_t1	6004	.	T	C	0.19305	0/1	1/1	0/1	0/1
hyloniscus_main_000193_t1	6024	.	G	T	0.228571	0/1	1/1	0/1	0/1
hyloniscus_main_000193_t1	6033	.	T	A	0.242424	0/1	1/1	0/1	0/1
hyloniscus_main_000193_t1	6046	.	C	T	0.307692	0/1	1/1	0/1	0/1
hyloniscus_main_000193_t1	6079	.	AGTTC	TGTTA	0.403183	0/1	1/1	0/1	0/1
hyloniscus_main_000193_t1	7080	.	ATTTTGGTA	ATTTTTGGTA	0.331959	0/1	1/1	0/1	0/1
hyloniscus_main_000193_t1	7157	.	TT	TG,GG	0.289157,0.413043	0/1	1/1	0/2	0/1
hyloniscus_main_000206_t1	3294	.	GTTTTTTTTATTTGTGG	GTTTTTTTTTATTTGTGG	0.171717	0/1	0/1	0/1	0/1
hyloniscus_main_000206_t1	4245	.	G	A	0.43871	0/1	0/0	0/1	0/1
hyloniscus_main_000206_t1	4685	.	C	T	0.515464	0/1	1/1	0/1	0/1
hyloniscus_main_000215_t1	5128	.	T	C	0.214286	0/1	0/1	0/1	0/1
hyloniscus_main_000215_t1	5134	.	T	C	0.224138	0/1	0/1	0/1	0/1
hyloniscus_main_000215_t1	5275	.	A	G	0.411765	0/1	0/1	0/1	0/1
hyloniscus_main_000215_t1	5281	.	A	T	0.411765	0/1	0/1	0/1	0/1
hyloniscus_main_000215_t1	5386	.	GGAA	AGAG	0.543478	0/1	0/1	0/1	0/0
hyloniscus_main_000222_t1	3909	.	T	A	0.590909	0/1	0/0	0/0	0/0
hyloniscus_main_000222_t1	3921	.	A	G	0.681818	0/1	0/0	0/0	0/0
hyloniscus_main_000222_t1	4107	.	G	A	0.55	0/1	0/0	0/0	0/0
hyloniscus_main_000222_t1	4113	.	C	A	0.55	0/1	0/0	0/0	0/0
hyloniscus_main_000222_t1	4458	.	C	T	0.6	0/1	0/0	0/0	0/0
hyloniscus_main_000222_t1	4566	.	A	G	0.541667	0/1	0/0	0/0	0/0
hyloniscus_main_000222_t1	4611	.	G	A	0.518519	0/1	0/0	0/0	0/0
hyloniscus_main_000222_t1	4680	.	A	T	0.47619	0/1	0/0	0/0	0/0
hyloniscus_main_000222_t1	4818	.	C	A	0.4	0/1	0/0	0/0	0/0
hyloniscus_main_000222_t1	5694	.	G	A	0.5	0/1	0/0	0/0	0/0
hyloniscus_main_000222_t1	5721	.	T	C	0.529412	0/1	0/0	0/0	0/0
hyloniscus_main_000222_t1	5970	.	C	T	0.333333	0/1	0/1	0/0	0/0
hyloniscus_main_000222_t1	6498	.	A	T	0.551724	0/1	0/0	0/0	0/0
hyloniscus_main_000226_t1	6856	.	CAAAAAAAAAAAAAAAATGAAATTAACAAAC	CAAAAAAAAAAAATGAAATTAACAAAC,CAAAAAAAAAAATGAAATTAACAAAC,CAAAAAAAAAAAAAAAAATGAAATTAACAAAC	0.350746,0.362007,0.169014	0/3	0/2	1/2	.
hyloniscus_main_000234_t1	4367	.	T	G	0.361111	0/1	0/0	1/1	0/1
hyloniscus_main_000234_t1	4435	.	C	A	0.555556	0/1	1/1	0/0	0/0
hyloniscus_main_000234_t1	4463	.	ACGC	TCGC,TCGT	0.488889,0.454545	0/1	1/1	0/1	1/2
hyloniscus_main_000252_t1	7510	.	GAGT	GAGA	0.55	0/1	0/1	0/1	0/1
hyloniscus_main_000252_t1	7536	.	T	A	0.433824	0/1	0/1	0/1	0/1
hyloniscus_main_000252_t1	7571	.	T	C	0.154589	0/1	0/1	0/1	0/1
hyloniscus_main_000252_t1	7576	.	A	G	0.1875	0/1	0/0	0/1	0/0
hyloniscus_main_000252_t1	7593	.	ATTT	ATTC	0.150602	0/1	0/1	0/1	0/0
hyloniscus_main_000252_t1	7598	.	A	G	0.329897	0/1	0/1	0/1	0/1
hyloniscus_main_000252_t1	7612	.	TTTCT	TTTCC	0.174825	0/1	0/1	0/1	0/1
hyloniscus_main_000252_t1	7633	.	TCG	TCA	0.413462	0/1	0/1	0/1	0/1
hyloniscus_main_000252_t1	7641	.	TTGT	TTGG	0.410256	0/1	0/1	0/1	0/1
hyloniscus_main_000252_t1	7653	.	CC	TC	0.307692	0/1	0/1	0/1	0/1
hyloniscus_main_000252_t1	7776	.	T	C	0.163265	0/1	0/0	0/0	0/1
hyloniscus_main_000252_t1	7778	.	CC	CT	0.5	0/1	0/1	0/1	0/1
hyloniscus_main_000252_t1	7783	.	TATGT	TATGC	0.14433	0/1	0/0	0/1	0/0
hyloniscus_main_000252_t1	7792	.	TTTAG	TTCAG	0.191781	0/1	0/1	0/1	0/1
hyloniscus_main_000252_t1	7799	.	TTA	TTG	0.210744	0/1	0/1	0/1	0/1
hyloniscus_main_000252_t1	7802	.	T	C	0.180952	0/1	0/0	0/0	0/1
hyloniscus_main_000252_t1	7825	.	T	C	0.134884	0/1	0/1	0/0	0/1
hyloniscus_main_000252_t1	7826	.	AGTTA	AGTTG	0.198113	0/1	0/1	0/1	0/1
hyloniscus_main_000252_t1	7856	.	ACCTC	ACCTT	0.168539	0/1	0/0	0/1	0/1
hyloniscus_main_000252_t1	7866	.	TAGTGA	TGGTGA,CAGTGA	0.146341,0.121951	0/1	0/2	0/1	0/2
hyloniscus_main_000252_t1	7872	.	C	T	0.182741	0/1	0/1	0/1	0/1
hyloniscus_main_000255_t1	6639	.	A	T	0.363636	0/1	1/1	0/1	1/1
hyloniscus_main_000257_t1	4812	.	G	A	0.560976	0/1	1/1	0/1	0/1
hyloniscus_main_000257_t1	4988	.	A	G	0.414449	0/1	0/1	0/0	0/0
hyloniscus_main_000263_t1	1225	.	C	T	0.6	0/1	0/1	0/0	0/0
hyloniscus_main_000263_t1	1288	.	T	C	0.518072	0/1	0/1	0/0	0/1
hyloniscus_main_000263_t1	1316	.	G	A	0.506329	0/1	0/1	0/0	0/1
hyloniscus_main_000263_t1	1441	.	T	C	0.586667	0/1	0/1	0/0	0/1
hyloniscus_main_000263_t1	3046	.	G	A	0.616071	0/1	0/1	0/0	0/1
hyloniscus_main_000263_t1	3061	.	GAAAG	AAAAA	0.54065	0/1	0/1	0/0	0/1
hyloniscus_main_000263_t1	3262	.	G	A	0.564815	0/1	0/1	0/0	0/1
hyloniscus_main_000263_t1	3338	.	A	T	0.685185	0/1	0/1	0/0	0/1
hyloniscus_main_000263_t1	3371	.	C	T	0.498069	0/1	0/1	0/0	0/1
hyloniscus_main_000263_t1	3382	.	G	A	0.526104	0/1	0/1	0/0	0/1
hyloniscus_main_000263_t1	3391	.	T	G	0.53937	0/1	0/1	0/0	0/1
hyloniscus_main_000263_t1	3514	.	TAAA	TAAG,CAAG	0.526515,0.4375	0/1	0/1	0/0	0/2
hyloniscus_main_000263_t1	3542	.	T	C	0.522936	0/1	0/1	0/0	0/1
hyloniscus_main_000263_t1	3579	.	CT	AT,AG	0.522293,0.458333	0/1	0/1	0/0	1/2
hyloniscus_main_000263_t1	3613	.	CTTGCAAGC	TTTGGAAGA	0.544643	0/1	0/1	0/0	0/1
hyloniscus_main_000263_t1	3647	.	G	A	0.484127	0/1	0/1	0/0	0/1
hyloniscus_main_000263_t1	4153	.	GCGAGAA	ACGGGAA,GCGGGAG	0.194656,0.442857	0/1	0/1	0/0	0/2
hyloniscus_main_000263_t1	4174	.	A	G	0.45478	0/1	0/1	0/0	0/0
hyloniscus_main_000263_t1	4219	.	GAAAAGC	GAAGATT,AAAGAGC	0.371546,0.493827	0/1	0/1	0/0	0/2
hyloniscus_main_000263_t1	4250	.	A	T	0.478214	0/1	0/1	0/0	0/0
hyloniscus_main_000263_t1	4255	.	G	A	0.498243	0/1	0/1	0/0	0/1
hyloniscus_main_000263_t1	4296	.	AG	GA	0.39881	0/1	0/1	0/0	0/0
hyloniscus_main_000263_t1	4459	.	CCTA	TCTT	0.528986	0/1	0/1	0/0	0/1
hyloniscus_main_000263_t1	4471	.	G	A	0.404075	0/1	0/1	0/0	0/1
hyloniscus_main_000263_t1	4516	.	T	C	0.457286	0/1	0/1	0/0	0/1
hyloniscus_main_000263_t1	4546	.	GCAC	TCAT	0.468037	0/1	0/1	0/0	0/0
hyloniscus_main_000263_t1	4554	.	GA	AA,AG	0.397219,0.538095	0/1	0/1	0/0	0/2
hyloniscus_main_000263_t1	4595	.	G	A	0.346505	0/1	0/1	0/0	0/0
hyloniscus_main_000263_t1	4600	.	G	A	0.413712	0/1	0/1	0/0	0/1
hyloniscus_main_000263_t1	5812	.	G	A	0.402778	0/1	0/1	0/0	0/1
hyloniscus_main_000263_t1	5884	.	A	G	0.361905	0/1	0/1	0/0	0/1
hyloniscus_main_000263_t1	5917	.	C	T	0.456113	0/1	0/1	0/1	0/1
hyloniscus_main_000263_t1	5953	.	C	A	0.54251	0/1	0/1	0/1	0/1
hyloniscus_main_000263_t1	5968	.	A	T	0.568116	0/1	0/1	0/1	0/0
hyloniscus_main_000263_t1	5978	.	C	T	0.489583	0/1	0/1	0/0	0/1
hyloniscus_main_000286_t1	4535	.	A	G	0.477387	0/1	0/0	0/1	0/1
hyloniscus_main_000286_t1	4706	.	C	T	0.510345	0/1	0/0	0/1	0/1
hyloniscus_main_000286_t1	4967	.	T	C	0.515152	0/1	0/0	0/1	0/1
hyloniscus_main_000286_t1	5229	.	G	A	0.451664	0/1	0/0	0/1	0/1
hyloniscus_main_000290_t1	4820	.	TTA	ATA,ATT	0.361111,0.253623	0/1	0/0	0/1	0/2
hyloniscus_main_000290_t1	4827	.	A	G	0.612335	0/1	0/0	0/1	0/1
hyloniscus_main_000290_t1	4838	.	T	A	0.636364	0/1	0/0	1/1	0/1
hyloniscus_main_000290_t1	4866	.	C	G	0.184343	0/1	0/1	0/0	0/1
hyloniscus_main_000290_t1	4896	.	G	T	0.189781	0/1	0/0	0/0	0/0
hyloniscus_main_000290_t1	4912	.	TCG	GCA,GCG	0.201681,0.335052	0/1	0/0	0/0	0/2
hyloniscus_main_000294_t1	3924	.	A	G	0.1875	0/1	.	.	0/1
hyloniscus_main_000294_t1	3952	.	G	A	0.139785	0/1	.	.	0/0
hyloniscus_main_000294_t1	3968	.	GA	AA	0.548872	0/1	.	.	0/1
hyloniscus_main_000318_t1	3355	.	T	A	0.411765	0/1	0/1	0/0	0/0
hyloniscus_main_000318_t1	3473	.	A	T	0.420455	0/1	0/1	0/1	.
hyloniscus_main_000318_t1	5531	.	A	G	0.453376	0/1	0/1	0/1	0/1
hyloniscus_main_000318_t1	6213	.	A	G	0.492537	0/1	0/1	0/0	0/0
hyloniscus_main_000320_t1	4048	.	C	T	0.520661	0/1	0/1	0/1	0/1
hyloniscus_main_000320_t1	4232	.	T	C	0.457746	0/1	0/1	0/1	0/1
hyloniscus_main_000320_t1	4276	.	C	T	0.556962	0/1	0/1	0/1	0/1
hyloniscus_main_000320_t1	4607	.	G	A	0.478723	0/1	0/1	0/1	0/1
hyloniscus_main_000320_t1	4633	.	A	G	0.506122	0/1	0/1	0/1	0/1
hyloniscus_main_000320_t1	4892	.	T	G	0.429348	0/1	0/1	0/1	0/1
hyloniscus_main_000320_t1	5609	.	T	G	0.477459	0/1	0/1	0/1	0/1
hyloniscus_main_000320_t1	5687	.	G	A	0.432099	0/1	0/1	0/1	0/1
hyloniscus_main_000320_t1	5729	.	C	T	0.442359	0/1	0/1	0/1	0/1
hyloniscus_main_000323_t1	4046	.	G	A	0.149254	0/1	0/0	0/1	0/1
hyloniscus_main_000348_t1	5968	.	A	T	0.386667	0/1	0/0	0/0	0/0
hyloniscus_main_000348_t1	6257	.	C	T	0.672727	0/1	0/1	0/1	0/1
hyloniscus_main_000348_t1	6263	.	C	T	0.224138	0/1	0/1	0/1	0/1
hyloniscus_main_000348_t1	6280	.	C	T	0.66129	0/1	0/1	0/1	0/1
hyloniscus_main_000348_t1	6286	.	CC	TT,TC	0.181818,0.242424	0/2	0/1	0/2	0/1
hyloniscus_main_000348_t1	6309	.	CC	CT,TC	0.43038,0.333333	0/1	1/2	0/1	0/1
hyloniscus_main_000348_t1	6316	.	A	C	0.24	0/1	1/1	0/0	0/0
hyloniscus_main_000348_t1	6385	.	A	G	0.184211	0/1	1/1	0/0	0/1
hyloniscus_main_000348_t1	6478	.	G	A	0.377778	0/1	1/1	0/0	0/1
hyloniscus_main_000348_t1	6489	.	G	T	0.319149	0/1	0/0	0/1	0/0
hyloniscus_main_000348_t1	6493	.	T	C	0.372093	0/1	1/1	0/0	0/1
hyloniscus_main_000348_t1	6739	.	G	T	0.344828	0/1	0/1	0/0	0/0
hyloniscus_main_000355_t1	6506	.	T	A	0.339806	0/1	0/0	0/1	0/1
hyloniscus_main_000361_t1	5785	.	G	A	0.166667	0/1	0/1	0/0	0/1
hyloniscus_main_000361_t1	5827	.	G	A	0.61674	0/1	0/1	0/1	0/1
hyloniscus_main_000361_t1	5833	.	T	G	0.142857	0/1	0/1	0/0	0/1
hyloniscus_main_000361_t1	6023	.	T	C	0.261438	0/1	0/1	0/1	0/1
hyloniscus_main_000361_t1	7157	.	ATTGATTTTTGCTAATTTG	ATTTATTATTGCTATTTTA,ATTGATTTTTTCAAATTTG	0.164179,0.0967742	0/1	0/2	0/0	0/1
hyloniscus_main_000361_t1	7218	.	T	C	0.15	0/1	0/0	0/0	0/1
hyloniscus_main_000361_t1	7228	.	A	G	0.166667	0/1	0/1	0/0	0/1
hyloniscus_main_000376_t1	1715	.	C	A	0.464789	0/1	0/1	0/1	1/1
hyloniscus_main_000376_t1	1721	.	T	C	0.465753	0/1	0/1	0/1	1/1
hyloniscus_main_000376_t1	2052	.	AT	AG	0.487395	0/1	0/1	0/1	0/0
hyloniscus_main_000376_t1	2986	.	A	T	0.402174	0/1	0/1	0/1	0/0
hyloniscus_main_000397_t1	3119	.	T	C	0.333333	0/1	0/0	0/0	0/1
hyloniscus_main_000397_t1	5307	.	T	G	0.290323	0/1	0/0	0/0	0/1
hyloniscus_main_000402_t1	5844	.	AAGAGTGC	GAGGGTGC	0.317073	0/1	0/0	0/1	0/0
hyloniscus_main_000402_t1	5859	.	C	T	0.216216	0/1	0/1	0/0	0/1
hyloniscus_main_000402_t1	6138	.	G	A	0.24	0/1	0/1	0/1	0/1
hyloniscus_main_000402_t1	6171	.	GAGGTTGTG	GAGATTGTG	0.196203	0/1	0/1	0/1	0/0
hyloniscus_main_000402_t1	6186	.	AGTTCCA	AGTTCCG	0.193548	0/1	0/1	0/1	0/1
hyloniscus_main_000402_t1	6339	.	G	T	0.15847	0/1	0/1	0/1	0/0
hyloniscus_main_000402_t1	6352	.	A	G	0.157303	0/1	0/1	0/1	0/1
hyloniscus_main_000402_t1	6373	.	G	A	0.167598	0/1	0/1	0/1	0/0
hyloniscus_main_000402_t1	6501	.	G	C	0.222826	0/1	0/0	0/1	0/0
hyloniscus_main_000402_t1	6524	.	GAAAAAAAGAAGATAT	GAAAAAAAAGAAAATAT,GAAATAAAGAAGATAT	0.166667,0.0920245	0/1	0/2	0/1	0/0
hyloniscus_main_000402_t1	6678	.	G	A	0.156863	0/1	0/0	0/1	0/0
hyloniscus_main_000402_t1	6693	.	GTTGGAAAA	GTTGGAGAA	0.169863	0/1	0/1	0/1	0/1
hyloniscus_main_000402_t1	6713	.	A	G	0.150718	0/1	0/0	0/1	0/1
hyloniscus_main_000402_t1	6748	.	C	T	0.16	0/1	0/0	0/1	0/0
hyloniscus_main_000402_t1	6799	.	G	A	0.348485	0/1	0/0	0/1	0/1
hyloniscus_main_000402_t1	6802	.	C	T	0.269231	0/1	0/1	0/1	0/1
hyloniscus_main_000402_t1	6903	.	T	A	0.194203	0/1	0/1	0/1	0/1
hyloniscus_main_000402_t1	6930	.	TGGAGTCC	AGATGTCC	0.140845	0/1	0/1	0/1	0/1
hyloniscus_main_000402_t1	6948	.	TTAAC	CCAAC	0.167082	0/1	0/1	0/1	0/1
hyloniscus_main_000402_t1	6984	.	C	A	0.184265	0/1	0/1	0/1	0/1
hyloniscus_main_000402_t1	6988	.	GAAAAAAAAAATTTGC	GAGAAAAAAAAATTTGC,GAAAAAAAAATGC	0.0954774,0.0252708	0/1	0/2	0/1	0/1
hyloniscus_main_000402_t1	7054	.	GAAAAAAAAAAAAACTGAT	GAAAAAAAAAAAACTGAT,GAAAAAAAAAAACTGAT	0.372881,0.128814	0/1	1/2	0/1	1/2
hyloniscus_main_000402_t1	7182	.	ATTGTTTTA	ATTTTGTTTTA	0.144928	0/1	0/1	0/1	0/1
hyloniscus_main_000402_t1	7202	.	TAAAAAGGAGGGAGAT	TAAAAAAAAGGAGGGAGAT,TAAAAAAAAAGGAGGGAGAT	0.155172,0.127389	0/2	0/1	0/1	0/0
hyloniscus_main_000469_t1	1337	.	C	T	0.424242	0/1	0/0	0/0	0/1
hyloniscus_main_000469_t1	1349	.	A	T	0.425	0/1	0/0	0/0	0/1
hyloniscus_main_000469_t1	2052	.	G	A	0.4	0/1	0/0	0/0	0/1
hyloniscus_main_000469_t1	2190	.	T	C	0.268293	0/1	0/0	0/0	0/1
hyloniscus_main_000469_t1	3927	.	T	C	0.425287	0/1	0/0	0/0	0/1
hyloniscus_main_000469_t1	4484	.	C	T	0.533333	0/1	0/0	0/0	0/0
hyloniscus_main_000469_t1	4496	.	C	A	0.642857	0/1	0/0	0/0	0/0
hyloniscus_main_000469_t1	4619	.	T	G	0.55	0/1	0/0	0/0	0/0
hyloniscus_main_000469_t1	4709	.	T	C	0.55	0/1	0/0	0/0	0/0
hyloniscus_main_000469_t1	4924	.	C	T	0.3125	0/1	0/0	0/0	0/0
hyloniscus_main_000469_t1	5069	.	TTTGGGT	GTTAGGC	0.393939	0/1	0/0	0/0	0/0
hyloniscus_main_000469_t1	5106	.	T	C	0.344828	0/1	0/0	0/0	0/0
hyloniscus_main_000469_t1	5165	.	C	T	0.342857	0/1	0/0	0/0	0/0
hyloniscus_main_000469_t1	5186	.	T	C	0.458333	0/1	0/0	0/0	0/0
hyloniscus_main_000483_t1	4381	.	A	C	0.401961	0/1	1/1	0/1	0/0
hyloniscus_main_000483_t1	4417	.	G	A	0.660714	0/1	0/0	0/1	1/1
hyloniscus_main_000494_t1	6122	.	A	C	0.444444	0/1	0/0	0/0	0/1
hyloniscus_main_000494_t1	6199	.	T	C	0.333333	0/1	0/0	0/0	0/0
hyloniscus_main_000494_t1	6711	.	T	C	0.516129	0/1	0/0	0/0	0/0
hyloniscus_main_000494_t1	6716	.	TTTAAA	TTTAATTAAA	0.433333	0/1	0/0	0/0	0/0
hyloniscus_main_000494_t1	6750	.	T	A	0.45	0/1	0/0	0/0	0/0
hyloniscus_main_000494_t1	6787	.	GAAAAAAATCAAT	GAAAAAAATCATA	0.333333	0/1	0/0	0/0	0/0
hyloniscus_main_000494_t1	6835	.	C	A	0.405405	0/1	0/0	0/0	0/0
hyloniscus_main_000494_t1	6844	.	GTTTTTTTTTATCG	GTTTTTTTTATCG	0.304348	0/1	0/0	0/0	0/1
hyloniscus_main_000494_t1	6957	.	TAAAAAAAATTAAATTTC	TAAAAAAAAATTGAATTTC,TAAAAAAAAATTAAATTTC	0.375,0.6	0/1	0/0	0/0	0/2
hyloniscus_main_000494_t1	7270	.	ATT	AA	0.2	0/1	0/0	0/0	0/1
hyloniscus_main_000526_t1	4741	.	A	T	0.434286	0/1	0/1	0/1	1/1
hyloniscus_main_000526_t1	4906	.	G	A	0.441558	0/1	0/1	1/1	1/1
hyloniscus_main_000526_t1	4921	.	G	A	0.410042	0/1	0/1	0/1	1/1
hyloniscus_main_000526_t1	5098	.	T	C	0.490566	0/1	0/1	0/1	1/1
hyloniscus_main_000540_t1	6025	.	GTTTTTTAAAAAA	GTTTTTTTAAAAAA	0.14377	0/1	0/1	0/1	0/1
hyloniscus_main_000540_t1	6253	.	T	A,C	0.288288,0.189189	0/1	0/2	0/1	0/1
hyloniscus_main_000541_t1	5241	.	CTTTTTATCTTTTTTTTTTCAAG	GTTTTTTTTTTTTTCAAG,CTTTTTATCTTTTTTTTTTTCAAG	0.352941,0.155556	0/2	0/0	0/1	0/1
hyloniscus_main_000544_t1	1140	.	T	C	0.37037	0/1	1/1	0/1	0/1
hyloniscus_main_000544_t1	1173	.	A	C	0.465347	0/1	1/1	0/1	0/1
hyloniscus_main_000544_t1	1356	.	G	A	0.458333	0/1	1/1	0/1	0/1
hyloniscus_main_000544_t1	1374	.	C	T	0.474227	0/1	1/1	0/1	0/1
hyloniscus_main_000544_t1	1665	.	AGCT	GGCC	0.537415	0/1	0/0	0/1	0/1
hyloniscus_main_000544_t1	1740	.	G	A	0.453333	0/1	1/1	0/1	0/1
hyloniscus_main_000544_t1	1776	.	C	A	0.465839	0/1	0/0	0/1	0/1
hyloniscus_main_000544_t1	1809	.	T	A	0.471503	0/1	0/0	0/1	0/1
hyloniscus_main_000544_t1	1968	.	A	G	0.421053	0/1	1/1	0/1	0/1
hyloniscus_main_000544_t1	2058	.	T	C	0.47205	0/1	1/1	0/1	0/1
hyloniscus_main_000544_t1	2191	.	G	A	0.56051	0/1	0/0	0/1	0/1
hyloniscus_main_000544_t1	2217	.	T	A	0.56	0/1	0/0	0/1	0/1
hyloniscus_main_000544_t1	2223	.	T	C	0.548148	0/1	0/0	0/1	0/1
hyloniscus_main_000544_t1	2514	.	C	T	0.48	0/1	0/0	0/1	0/1
hyloniscus_main_000544_t1	2730	.	A	G	0.498567	0/1	0/0	0/1	0/1
hyloniscus_main_000544_t1	2736	.	C	T	0.495775	0/1	0/0	0/1	0/1
hyloniscus_main_000544_t1	2742	.	CGGA	TGGG	0.467236	0/1	0/0	0/1	0/1
hyloniscus_main_000544_t1	3090	.	G	A	0.477752	0/1	0/0	0/1	0/1
hyloniscus_main_000544_t1	3191	.	G	T	0.50939	0/1	1/1	0/1	0/1
hyloniscus_main_000544_t1	3234	.	C	T	0.513353	0/1	0/0	0/1	0/1
hyloniscus_main_000544_t1	3387	.	C	T	0.462633	0/1	0/0	0/1	0/1
hyloniscus_main_000544_t1	3655	.	A	C	0.459559	0/1	1/1	0/1	0/1
hyloniscus_main_000544_t1	3744	.	A	G	0.455422	0/1	1/1	0/1	0/1
hyloniscus_main_000544_t1	3978	.	T	C	0.453968	0/1	1/1	0/1	0/1
hyloniscus_main_000544_t1	4641	.	T	A	0.52765	0/1	0/0	0/1	0/1
hyloniscus_main_000544_t1	4812	.	T	C	0.494369	0/1	1/1	0/1	0/1
hyloniscus_main_000562_t1	5366	.	GGAAA	GAAAA	0.468085	0/1	0/1	0/1	1/1
hyloniscus_main_000562_t1	5376	.	T	A	0.693548	0/1	0/1	0/1	1/1
hyloniscus_main_000562_t1	5385	.	C	T	0.434783	0/1	0/1	0/1	0/1
hyloniscus_main_000562_t1	5427	.	T	C	0.255474	0/1	0/1	0/1	0/0
hyloniscus_main_000562_t1	5437	.	C	T	0.140625	0/1	0/0	0/1	0/0
hyloniscus_main_000568_t1	1734	.	C	A	0.323529	0/1	0/0	0/0	0/1
hyloniscus_main_000568_t1	1747	.	A	G	0.193038	0/1	0/1	0/1	0/1
hyloniscus_main_000571_t1	1822	.	C	A	0.590909	0/1	0/0	0/0	0/0
hyloniscus_main_000571_t1	1891	.	A	T	0.457143	0/1	0/0	0/0	0/1
hyloniscus_main_000571_t1	1909	.	C	A	0.6	0/1	0/0	0/0	0/0
hyloniscus_main_000571_t1	3615	.	A	T	0.433735	0/1	0/0	0/0	0/1
hyloniscus_main_000571_t1	4159	.	T	G	0.413462	0/1	0/0	0/0	0/1
hyloniscus_main_000571_t1	4165	.	T	C	0.41	0/1	0/0	0/0	0/1
hyloniscus_main_000571_t1	4313	.	T	A	0.493827	0/1	0/0	0/0	0/0
hyloniscus_main_000571_t1	4558	.	G	A	0.303867	0/1	0/1	0/0	1/1
hyloniscus_main_000571_t1	4683	.	T	G	0.756906	0/1	0/0	0/0	0/0
hyloniscus_main_000571_t1	4936	.	C	A	0.75	0/1	0/0	0/0	0/0
hyloniscus_main_000571_t1	4942	.	C	T	0.76	0/1	0/0	0/0	0/0
hyloniscus_main_000583_t1	134	.	TAAAAAAAAAAAAAAATTTAAAATGC	TAAAAAAAATAAAAAATATAAAATGC,TAAAAAAAAAAAAAAAATTTAAAATGC,TAAAAAAAATAAAAAATTTAAAATGC	0.548077,0.187097,0.118483	0/1	0/2	0/2	1/3
hyloniscus_main_000583_t1	587	.	A	G	0.286765	0/1	0/0	0/1	0/1
hyloniscus_main_000583_t1	620	.	C	T	0.275641	0/1	0/0	0/1	0/1
hyloniscus_main_000583_t1	665	.	G	A	0.25	0/1	0/0	0/1	0/1
hyloniscus_main_000583_t1	866	.	G	A	0.189744	0/1	0/1	0/1	0/1
hyloniscus_main_000583_t1	946	.	A	G	0.566667	0/1	0/0	0/0	0/1
hyloniscus_main_000583_t1	957	.	G	A	0.280822	0/1	0/1	0/1	1/1
hyloniscus_main_000583_t1	980	.	T	A	0.642857	0/1	0/0	0/0	0/1
hyloniscus_main_000583_t1	1089	.	C	T	0.222222	0/1	0/0	0/0	0/1
hyloniscus_main_000583_t1	1196	.	GT	AC	0.155556	0/1	0/1	0/1	0/1
hyloniscus_main_000583_t1	1238	.	C	A	0.252747	0/1	0/0	0/1	1/1
hyloniscus_main_000583_t1	1514	.	G	T	0.295652	0/1	0/0	0/1	1/1
hyloniscus_main_000583_t1	1538	.	C	T	0.221154	0/1	0/0	0/1	0/0
hyloniscus_main_000583_t1	1556	.	G	A	0.521739	0/1	0/0	0/0	0/1
hyloniscus_main_000583_t1	1632	.	GT	TG	0.763006	0/1	0/1	0/1	0/1
hyloniscus_main_000583_t1	1638	.	G	C	0.766839	0/1	0/1	0/1	0/1
hyloniscus_main_000583_t1	1658	.	A	G	0.64	0/1	0/0	0/0	0/1
hyloniscus_main_000583_t1	1690	.	A	C	0.157635	0/1	0/1	0/1	0/1
hyloniscus_main_000583_t1	1733	.	GCAA	GCAG	0.333333	0/1	0/0	0/1	1/1
hyloniscus_main_000583_t1	1766	.	GGCTTCT	AGCTTCA	0.533333	0/1	0/0	0/0	0/1
hyloniscus_main_000583_t1	1820	.	A	G	0.551724	0/1	0/0	0/0	0/1
hyloniscus_main_000583_t1	1898	.	CAA	TAA	0.28	0/1	0/1	0/0	0/1
hyloniscus_main_000583_t1	1922	.	A	G	0.243421	0/1	0/0	0/1	0/1
hyloniscus_main_000583_t1	1937	.	T	A	0.239726	0/1	0/0	0/1	0/1
hyloniscus_main_000583_t1	1982	.	T	C	0.214286	0/1	0/0	0/0	0/1
hyloniscus_main_000583_t1	2117	.	ACT	GCA	0.87069	0/1	0/1	0/1	0/1
hyloniscus_main_000583_t1	2201	.	TGG	CGA	0.2	0/1	0/1	0/1	0/0
hyloniscus_main_000583_t1	2212	.	C	A	0.220339	0/1	0/1	0/1	0/0
hyloniscus_main_000583_t1	2339	.	T	C	0.323944	0/1	0/1	0/1	0/1
hyloniscus_main_000583_t1	2450	.	G	C	0.569767	0/1	0/0	0/0	0/1
hyloniscus_main_000583_t1	2558	.	G	A	0.251366	0/1	0/0	0/1	0/1
hyloniscus_main_000583_t1	2585	.	G	A	0.25	0/1	0/0	0/1	0/1
hyloniscus_main_000583_t1	2671	.	A	G	0.225064	0/1	0/1	0/1	0/1
hyloniscus_main_000583_t1	2679	.	G	A	0.226601	0/1	0/1	0/1	0/1
hyloniscus_main_000583_t1	2690	.	C	G	0.25066	0/1	0/1	0/1	0/1
hyloniscus_main_000583_t1	2778	.	C	T	0.255102	0/1	0/1	0/1	0/1
hyloniscus_main_000583_t1	2798	.	T	A	0.255208	0/1	0/1	0/1	0/1
hyloniscus_main_000583_t1	2831	.	G	A	0.212871	0/1	0/1	0/1	0/1
hyloniscus_main_000583_t1	2942	.	C	T	0.258216	0/1	0/0	0/1	0/1
hyloniscus_main_000583_t1	2954	.	G	C	0.25463	0/1	0/0	0/1	0/1
hyloniscus_main_000583_t1	2980	.	G	T	0.241706	0/1	0/0	0/1	0/1
hyloniscus_main_000583_t1	3085	.	T	C	0.228155	0/1	0/1	0/1	0/1
hyloniscus_main_000583_t1	3179	.	T	A	0.21645	0/1	0/1	0/1	0/1
hyloniscus_main_000583_t1	3251	.	T	C	0.191083	0/1	0/1	0/1	0/1
hyloniscus_main_000583_t1	3269	.	G	A	0.193452	0/1	0/1	0/1	0/1
hyloniscus_main_000583_t1	3290	.	T	C	0.279412	0/1	0/1	0/1	1/1
hyloniscus_main_000583_t1	3378	.	T	C	0.247588	0/1	0/1	0/1	0/1
hyloniscus_main_000583_t1	3419	.	T	C	0.346154	0/1	0/1	0/1	1/1
hyloniscus_main_000583_t1	3461	.	A	G	0.247525	0/1	0/1	0/1	0/1
hyloniscus_main_000583_t1	3484	.	G	C	0.25	0/1	0/1	0/1	0/1
hyloniscus_main_000583_t1	3500	.	T	C	0.218421	0/1	0/1	0/1	0/1
hyloniscus_main_000583_t1	3506	.	AA	AG	0.189744	0/1	0/1	0/1	0/1
hyloniscus_main_000583_t1	3554	.	T	C	0.178241	0/1	0/1	0/1	0/1
hyloniscus_main_000583_t1	3591	.	A	G	0.149502	0/1	0/0	0/1	0/1
hyloniscus_main_000583_t1	3609	.	A	C	0.166667	0/1	0/1	0/1	0/1
hyloniscus_main_000583_t1	3614	.	ACATC	TCATG	0.206422	0/1	0/0	0/1	0/1
hyloniscus_main_000583_t1	3660	.	T	A	0.209524	0/1	0/0	0/0	0/1
hyloniscus_main_000583_t1	3665	.	G	A	0.214634	0/1	0/0	0/1	0/1
hyloniscus_main_000583_t1	3674	.	A	G	0.238342	0/1	0/0	0/1	0/1
hyloniscus_main_000583_t1	3740	.	A	T	0.208333	0/1	0/0	0/1	0/1
hyloniscus_main_000583_t1	3755	.	T	A	0.185185	0/1	0/0	0/1	0/1
hyloniscus_main_000583_t1	3761	.	A	C	0.347826	0/1	0/0	0/1	1/1
hyloniscus_main_000583_t1	3779	.	T	G	0.17757	0/1	0/0	0/0	0/1
hyloniscus_main_000583_t1	3804	.	GAGGAT	CAGACG	0.711207	0/1	0/1	0/1	0/1
hyloniscus_main_000583_t1	3860	.	CAAATTG	TAAACTT	0.764706	0/1	0/1	0/1	0/1
hyloniscus_main_000583_t1	3913	.	A	G	0.142857	0/1	0/0	0/0	0/1
hyloniscus_main_000583_t1	3990	.	A	G	0.230189	0/1	0/1	0/1	0/1
hyloniscus_main_000583_t1	3998	.	C	T	0.229167	0/1	0/1	0/1	0/1
hyloniscus_main_000583_t1	4010	.	C	T	0.23506	0/1	0/1	0/1	0/1
hyloniscus_main_000583_t1	4124	.	GGATGTG	TGACGTC	0.742138	0/1	0/1	0/1	0/1
hyloniscus_main_000583_t1	4169	.	A	G	0.266594	0/1	0/1	0/1	0/1
hyloniscus_main_000583_t1	4184	.	T	C	0.255441	0/1	0/1	0/1	0/1
hyloniscus_main_000583_t1	4206	.	G	T	0.277019	0/1	0/1	0/1	0/1
hyloniscus_main_000583_t1	4214	.	C	T	0.28103	0/1	0/1	0/1	0/1
hyloniscus_main_000583_t1	4244	.	GATCG	AATCA	0.228659	0/1	0/1	0/1	0/1
hyloniscus_main_000583_t1	4261	.	CCA	TCG	0.232384	0/1	0/1	0/1	0/1
hyloniscus_main_000583_t1	4280	.	C	T	0.255618	0/1	0/1	0/1	0/1
hyloniscus_main_000583_t1	4295	.	A	G	0.259045	0/1	0/1	0/1	0/1
hyloniscus_main_000583_t1	4310	.	G	T	0.231275	0/1	0/1	0/1	0/1
hyloniscus_main_000583_t1	4319	.	C	T	0.24375	0/1	0/1	0/1	0/1
hyloniscus_main_000583_t1	4521	.	A	T	0.233471	0/1	0/1	0/1	0/1
hyloniscus_main_000583_t1	4550	.	T	A	0.367788	0/1	0/1	0/1	1/1
hyloniscus_main_000583_t1	4586	.	A	G	0.253032	0/1	0/1	0/1	0/1
hyloniscus_main_000583_t1	4613	.	C	T	0.235602	0/1	0/1	0/1	0/1
hyloniscus_main_000583_t1	4622	.	TTCG	CTCA,CTCG	0.237154,0.351145	0/2	0/1	0/1	1/2
hyloniscus_main_000583_t1	4691	.	TGAAGAAGAAGAAAT	TGAAGAAGAAAT	0.511834	0/1	0/0	0/0	0/1
hyloniscus_main_000583_t1	4712	.	TGAAGAACAAG	TG	0.460916	0/1	0/0	0/0	0/1
hyloniscus_main_000583_t1	4773	.	A	T	0.266228	0/1	0/1	0/1	0/1
hyloniscus_main_000583_t1	4789	.	T	C	0.57563	0/1	0/0	0/0	0/1
hyloniscus_main_000583_t1	4858	.	TTTTA	ATTTT	0.716724	0/1	0/1	0/1	0/1
hyloniscus_main_000583_t1	4876	.	AAACT	AGGTTTTAAATTCTAAGATTGGAACT,ATGTTTTAAATTCTAAGATTGGAACT	0.283465,0.348624	0/1	0/2	0/2	0/1
hyloniscus_main_000583_t1	4902	.	TAT	TAAT	0.606178	0/1	0/1	0/1	0/1
hyloniscus_main_000586_t1	4041	.	C	T	0.447653	0/1	0/0	0/0	0/0
hyloniscus_main_000586_t1	5099	.	CAAAAAACATT	CAAAAACATT	0.472574	0/1	0/0	0/0	0/0
hyloniscus_main_000586_t1	5290	.	C	G	0.533333	0/1	0/0	0/0	0/0
hyloniscus_main_000586_t1	5331	.	ATCTTT	ATCTTTCTTT	0.532258	0/1	0/0	0/0	0/0
hyloniscus_main_000594_t1	363	.	A	G	0.543689	0/1	0/1	0/1	0/0
hyloniscus_main_000594_t1	372	.	A	G	0.537445	0/1	0/1	0/1	0/0
hyloniscus_main_000594_t1	378	.	A	G	0.53304	0/1	0/1	0/1	0/0
hyloniscus_main_000594_t1	384	.	A	T	0.531915	0/1	0/1	0/1	0/0
hyloniscus_main_000594_t1	480	.	GCAA	ACAG	0.473684	0/1	0/1	0/1	1/1
hyloniscus_main_000594_t1	528	.	C	T	0.53125	0/1	0/1	0/1	0/0
hyloniscus_main_000594_t1	543	.	T	C	0.533101	0/1	0/1	0/1	0/0
hyloniscus_main_000594_t1	1683	.	A	G	0.454737	0/1	1/1	0/1	0/1
hyloniscus_main_000594_t1	1710	.	C	T	0.49467	0/1	1/1	0/1	0/1
hyloniscus_main_000594_t1	1743	.	C	T	0.483495	0/1	1/1	0/1	0/1
hyloniscus_main_000594_t1	1755	.	G	A	0.475345	0/1	1/1	0/1	0/1
hyloniscus_main_000594_t1	1971	.	G	A	0.485149	0/1	0/1	0/1	1/1
hyloniscus_main_000594_t1	2247	.	T	A	0.431734	0/1	0/1	0/1	0/0
hyloniscus_main_000594_t1	2280	.	TAATT	AAATC	0.578853	0/1	0/1	0/1	1/1
hyloniscus_main_000594_t1	2308	.	GGATC	AAATT	0.396624	0/1	0/1	0/1	1/1
hyloniscus_main_000594_t1	2321	.	GATTA	GA	0.42	0/1	0/1	0/1	1/1
hyloniscus_main_000594_t1	2330	.	G	C	0.474383	0/1	0/1	0/1	1/1
hyloniscus_main_000594_t1	2361	.	A	T	0.528481	0/1	0/1	0/1	1/1
hyloniscus_main_000594_t1	2367	.	TGGTGCTGG	TGGCGGTGC	0.441358	0/1	0/1	0/1	1/1
hyloniscus_main_000594_t1	2425	.	GGT	TCG	0.406688	0/1	0/1	0/1	1/1
hyloniscus_main_000594_t1	2481	.	T	C	0.423544	0/1	0/1	0/1	1/1
hyloniscus_main_000594_t1	2625	.	T	C	0.50437	0/1	0/1	0/1	0/0
hyloniscus_main_000594_t1	2640	.	C	T	0.528064	0/1	1/1	0/1	0/1
hyloniscus_main_000594_t1	2688	.	T	C	0.504222	0/1	0/1	0/1	0/0
hyloniscus_main_000594_t1	2729	.	CT	CG	0.495264	0/1	1/1	0/1	0/1
hyloniscus_main_000594_t1	2772	.	C	T	0.508246	0/1	0/1	0/1	1/1
hyloniscus_main_000594_t1	2781	.	T	C	0.518409	0/1	0/1	0/1	1/1
hyloniscus_main_000594_t1	2802	.	T	G	0.499522	0/1	0/1	0/1	1/1
hyloniscus_main_000594_t1	2856	.	C	A	0.453556	0/1	0/0	0/1	0/1
hyloniscus_main_000594_t1	2863	.	G	A	0.458763	0/1	0/1	0/1	1/1
hyloniscus_main_000594_t1	2918	.	T	C	0.544436	0/1	1/1	0/1	0/1
hyloniscus_main_000594_t1	2973	.	T	C	0.505308	0/1	0/0	0/1	0/1
hyloniscus_main_000594_t1	3019	.	GAAAAAACT	GAAAAAACC	0.508876	0/1	1/1	0/1	0/1
hyloniscus_main_000594_t1	3324	.	A	G	0.494107	0/1	0/1	0/1	1/1
hyloniscus_main_000594_t1	3468	.	T	C	0.486933	0/1	0/1	0/1	0/0
hyloniscus_main_000594_t1	3505	.	A	G	0.463324	0/1	0/1	0/1	0/0
hyloniscus_main_000594_t1	3531	.	CGAAC	TGAAT	0.455236	0/1	0/1	0/1	0/0
hyloniscus_main_000594_t1	3601	.	C	T	0.486575	0/1	0/0	0/1	0/1
hyloniscus_main_000594_t1	3657	.	C	T	0.507959	0/1	0/1	0/1	1/1
hyloniscus_main_000594_t1	3696	.	ATCT	GTCA	0.465026	0/1	0/1	0/1	0/0
hyloniscus_main_000594_t1	3885	.	T	C	0.529572	0/1	0/1	0/1	1/1
hyloniscus_main_000594_t1	3921	.	G	A	0.530856	0/1	0/1	0/1	1/1
hyloniscus_main_000594_t1	3933	.	A	G	0.53556	0/1	0/1	0/1	1/1
hyloniscus_main_000594_t1	3954	.	T	G	0.523649	0/1	0/1	0/1	1/1
hyloniscus_main_000594_t1	4032	.	A	G	0.462208	0/1	1/1	0/1	0/1
hyloniscus_main_000594_t1	4293	.	C	T	0.496572	0/1	0/1	0/1	0/0
hyloniscus_main_000594_t1	4299	.	A	G	0.499476	0/1	0/1	0/1	0/0
hyloniscus_main_000594_t1	4304	.	G	A	0.499484	0/1	0/1	0/1	0/0
hyloniscus_main_000594_t1	4314	.	T	C	0.515385	0/1	0/1	0/1	0/0
hyloniscus_main_000594_t1	4863	.	C	A	0.440208	0/1	0/1	0/1	1/1
hyloniscus_main_000646_t1	2572	.	T	C	0.315789	0/1	0/0	0/0	0/1
hyloniscus_main_000646_t1	2876	.	T	G	0.357143	0/1	0/0	0/0	0/1
hyloniscus_main_000646_t1	3070	.	CTAATAATAC	CTAATAC	0.220339	0/1	0/0	0/0	0/1
hyloniscus_main_000646_t1	3187	.	ACG	ACA	0.366197	0/1	0/0	0/0	0/1
hyloniscus_main_000646_t1	3285	.	G	A	0.328947	0/1	0/0	0/0	0/1
hyloniscus_main_000646_t1	3474	.	A	G	0.404762	0/1	0/0	0/0	0/1
hyloniscus_main_000646_t1	3516	.	G	A	0.357143	0/1	0/0	0/0	0/1
hyloniscus_main_000646_t1	3905	.	T	A	0.323944	0/1	0/0	0/0	0/1
hyloniscus_main_000646_t1	3953	.	G	A	0.317073	0/1	0/0	0/0	0/1
hyloniscus_main_000646_t1	3986	.	T	C	0.284091	0/1	0/0	0/0	0/1
hyloniscus_main_000646_t1	3995	.	G	T	0.276596	0/1	0/0	0/0	0/1
hyloniscus_main_000647_t1	3763	.	A	C	0.425743	0/1	0/0	0/1	0/0
hyloniscus_main_000647_t1	3769	.	T	C	0.432161	0/1	0/0	0/1	0/0
hyloniscus_main_000647_t1	3802	.	C	T	0.345455	0/1	0/0	0/1	0/1
hyloniscus_main_000660_t1	4502	.	G	A	0.404762	0/1	0/0	0/0	0/1
hyloniscus_main_000667_t1	928	.	A	G	0.622951	0/1	0/1	0/1	0/1
hyloniscus_main_000667_t1	989	.	GC	AC	0.526559	0/1	0/1	0/1	0/1
hyloniscus_main_000667_t1	1010	.	G	A	0.306122	0/1	0/1	0/1	0/1
hyloniscus_main_000667_t1	1027	.	G	A	0.354922	0/1	0/1	0/1	0/1
hyloniscus_main_000667_t1	1036	.	G	T	0.345763	0/1	0/1	0/1	0/1
hyloniscus_main_000667_t1	1047	.	C	T	0.161458	0/1	0/1	0/1	0/0
hyloniscus_main_000667_t1	1054	.	C	T	0.342857	0/1	0/1	0/1	0/1
hyloniscus_main_000667_t1	1064	.	C	G	0.32716	0/1	0/1	0/1	0/1
hyloniscus_main_000673_t1	4461	.	C	A	0.692308	0/1	0/0	0/0	1/1
hyloniscus_main_000673_t1	4476	.	T	C	0.75	0/1	0/0	0/0	1/1
hyloniscus_main_000673_t1	4483	.	C	T	0.75	0/1	0/0	0/0	1/1
hyloniscus_main_000675_t1	978	.	A	T	0.369231	0/1	0/1	0/1	0/1
hyloniscus_main_000675_t1	3900	.	G	A	0.43514	0/1	0/1	0/1	0/1
hyloniscus_main_000675_t1	4010	.	G	T	0.471354	0/1	0/1	0/1	0/1
hyloniscus_main_000675_t1	4152	.	G	A	0.468189	0/1	0/1	0/1	0/1
hyloniscus_main_000687_t1	4195	.	C	T	0.568259	0/1	0/1	0/1	0/1
hyloniscus_main_000687_t1	4267	.	GGCAAGCCTTG	GG	0.390769	0/1	0/1	0/1	0/1
hyloniscus_main_000696_t1	4005	.	T	C	0.578947	0/1	0/1	0/0	0/1
hyloniscus_main_000696_t1	4021	.	T	C	0.509804	0/1	0/0	0/0	0/1
hyloniscus_main_000696_t1	4035	.	T	C	0.481481	0/1	0/1	0/0	1/1
hyloniscus_main_000696_t1	4044	.	G	A	0.632184	0/1	0/1	0/0	0/1
hyloniscus_main_000696_t1	4062	.	G	T	0.469697	0/1	0/0	0/0	0/1
hyloniscus_main_000696_t1	4067	.	T	C	0.455882	0/1	0/0	0/0	0/1
hyloniscus_main_000696_t1	4137	.	ATTC	CTTT	0.510417	0/1	0/1	0/0	0/1
hyloniscus_main_000696_t1	4161	.	A	G	0.433333	0/1	0/1	0/0	1/1
hyloniscus_main_000696_t1	4179	.	G	T	0.446429	0/1	0/0	0/0	0/1
hyloniscus_main_000724_t1	4509	.	GACTACTACTACTC	GACTACTACTACTACTC	0.446429	0/1	0/1	1/1	0/1
hyloniscus_main_000724_t1	4699	.	CGTT	TGTA	0.232143	0/1	0/1	1/1	0/1
hyloniscus_main_000724_t1	4711	.	GTTAGTTC	ATTGGTTT	0.28125	0/1	0/1	1/1	0/1
hyloniscus_main_000724_t1	4730	.	G	A	0.2	0/1	0/1	1/1	0/1
hyloniscus_main_000724_t1	4735	.	T	G	0.195876	0/1	0/1	1/1	0/1
hyloniscus_main_000724_t1	4748	.	CC	CAGTG	0.156627	0/1	0/1	1/1	0/1
hyloniscus_main_000724_t1	4761	.	CAGC	TAGG	0.178571	0/1	0/1	1/1	0/1
hyloniscus_main_000724_t1	4934	.	G	A	0.523659	0/1	0/1	0/0	0/0
hyloniscus_main_000724_t1	4953	.	CTAATAATAATAATTTC	CTAATAATAATAATAATTTC	0.387097	0/1	0/1	1/1	1/1
hyloniscus_main_000756_t1	454	.	G	A	0.27027	0/1	0/1	0/0	0/1
hyloniscus_main_000756_t1	532	.	G	A	0.345238	0/1	0/1	0/0	0/1
hyloniscus_main_000756_t1	724	.	TAACCTC	CAACCTC,CAATCTT	0.445946,0.54902	0/1	1/2	0/0	1/2
hyloniscus_main_000756_t1	787	.	A	G	0.6	0/1	1/1	0/0	1/1
hyloniscus_main_000756_t1	835	.	A	G	0.608696	0/1	1/1	0/0	1/1
hyloniscus_main_000756_t1	883	.	C	T	0.420455	0/1	0/1	0/0	0/1
hyloniscus_main_000756_t1	961	.	T	C	0.558824	0/1	1/1	0/0	1/1
hyloniscus_main_000756_t1	983	.	G	T	0.595238	0/1	1/1	0/0	1/1
hyloniscus_main_000756_t1	1036	.	C	T	0.555556	0/1	1/1	0/0	1/1
hyloniscus_main_000756_t1	1111	.	T	C	0.588235	0/1	1/1	0/0	1/1
hyloniscus_main_000756_t1	1133	.	CAAAAAAATAGT	CAAAAAAAATAGT	0.149758	0/1	0/1	0/0	0/1
hyloniscus_main_000756_t1	1255	.	C	G	0.525	0/1	1/1	0/0	1/1
hyloniscus_main_000756_t1	1573	.	T	C	0.681818	0/1	1/1	0/0	1/1
hyloniscus_main_000756_t1	1675	.	T	C	0.228571	0/1	1/1	0/0	1/1
hyloniscus_main_000756_t1	2233	.	A	C	0.542857	0/1	1/1	0/0	1/1
hyloniscus_main_000756_t1	2278	.	C	T	0.538462	0/1	1/1	0/0	1/1
hyloniscus_main_000756_t1	2311	.	CCTA	TCTT	0.567568	0/1	1/1	0/0	1/1
hyloniscus_main_000756_t1	2344	.	G	C	0.360656	0/1	0/1	0/0	0/1
hyloniscus_main_000756_t1	2479	.	G	T	0.422535	0/1	0/1	0/0	0/1
hyloniscus_main_000756_t1	2522	.	C	T	0.557692	0/1	1/1	0/0	1/1
hyloniscus_main_000756_t1	2623	.	G	A	0.548387	0/1	1/1	0/0	1/1
hyloniscus_main_000756_t1	2713	.	T	C	0.557377	0/1	1/1	0/0	1/1
hyloniscus_main_000756_t1	2896	.	A	C	0.44	0/1	1/1	0/0	1/1
hyloniscus_main_000756_t1	3013	.	A	G	0.428571	0/1	1/1	0/0	1/1
hyloniscus_main_000756_t1	3113	.	C	T	0.510204	0/1	1/1	0/0	1/1
hyloniscus_main_000756_t1	3229	.	A	G	0.428571	0/1	1/1	0/0	1/1
hyloniscus_main_000756_t1	3256	.	T	C	0.557377	0/1	1/1	0/0	0/1
hyloniscus_main_000756_t1	3349	.	G	T	0.554054	0/1	1/1	0/0	1/1
hyloniscus_main_000756_t1	3544	.	G	A	0.620968	0/1	1/1	0/0	1/1
hyloniscus_main_000756_t1	3592	.	A	G	0.453416	0/1	0/1	0/0	0/1
hyloniscus_main_000756_t1	3740	.	G	A	0.419441	0/1	0/1	0/0	0/1
hyloniscus_main_000756_t1	3751	.	G	A	0.411111	0/1	0/1	0/0	0/1
hyloniscus_main_000756_t1	3811	.	T	C	0.430196	0/1	0/1	0/0	0/1
hyloniscus_main_000756_t1	3883	.	T	C	0.441884	0/1	0/1	0/0	0/1
hyloniscus_main_000756_t1	3889	.	T	C	0.441545	0/1	0/1	0/0	0/1
hyloniscus_main_000756_t1	4094	.	AAGCA	AA	0.547974	0/1	0/1	0/1	0/1
hyloniscus_main_000756_t1	4222	.	C	A	0.534615	0/1	1/1	0/0	1/1
hyloniscus_main_000756_t1	4430	.	CATTTTTA	CATTTTTATTTTTA	0.568182	0/1	0/1	0/0	0/1
hyloniscus_main_000760_t1	612	.	T	G	0.335878	0/1	0/1	0/0	0/1
hyloniscus_main_000760_t1	1435	.	G	A	0.409091	0/1	0/0	0/0	0/0
hyloniscus_main_000760_t1	1641	.	A	G	0.635359	0/1	0/1	1/1	0/1
hyloniscus_main_000760_t1	1863	.	T	C	0.418994	0/1	0/1	0/0	0/1
hyloniscus_main_000760_t1	2388	.	T	C	0.345304	0/1	0/1	0/0	0/1
hyloniscus_main_000760_t1	2994	.	T	C	0.507692	0/1	1/1	1/1	1/1
hyloniscus_main_000760_t1	3103	.	G	A	0.515513	0/1	0/1	0/1	0/1
hyloniscus_main_000760_t1	3202	.	A	C	0.451923	0/1	0/0	0/0	0/0
hyloniscus_main_000760_t1	3252	.	A	T	0.545455	0/1	0/0	0/0	0/0
hyloniscus_main_000760_t1	3438	.	G	A	0.555375	0/1	0/1	0/1	0/1
hyloniscus_main_000760_t1	3748	.	T	C	0.643162	0/1	0/1	1/1	0/1
hyloniscus_main_000760_t1	3792	.	A	C	0.638835	0/1	0/1	1/1	0/1
hyloniscus_main_000760_t1	3934	.	A	G	0.429714	0/1	0/1	0/1	0/1
hyloniscus_main_000760_t1	3951	.	C	T	0.41206	0/1	0/0	0/0	0/0
hyloniscus_main_000760_t1	4167	.	TA	CA,CG	0.387171,0.351199	0/1	0/1	0/2	0/1
hyloniscus_main_000760_t1	4206	.	CAGTTCAAGTTCAA	CAGTTCAA	0.428571	0/1	0/0	0/0	0/0
hyloniscus_main_000760_t1	4267	.	CAGTTCAAGTTCAA	CAGTTCAA	0.5	0/1	0/0	0/0	0/0
hyloniscus_main_000763_t1	862	.	G	T	0.46928	0/1	0/0	0/1	0/1
hyloniscus_main_000799_t1	1255	.	G	A	0.616279	0/1	0/1	0/0	0/1
hyloniscus_main_000799_t1	1273	.	C	T	0.348837	0/1	1/1	0/1	1/1
hyloniscus_main_000799_t1	1285	.	T	C	0.373494	0/1	1/1	0/1	1/1
hyloniscus_main_000799_t1	1330	.	C	T	0.683544	0/1	0/0	0/1	0/0
hyloniscus_main_000799_t1	1343	.	C	T	0.679012	0/1	0/0	0/1	0/0
hyloniscus_main_000799_t1	1405	.	A	G	0.464646	0/1	1/1	0/1	1/1
hyloniscus_main_000800_t1	2933	.	CAAAAAAAAACTT	CAAAAAAAAAACTT	0.312236	0/1	0/1	0/1	0/1
hyloniscus_main_000801_t1	4724	.	T	C	0.385965	0/1	0/0	0/0	0/1
hyloniscus_main_000834_t1	2890	.	T	C	0.464286	0/1	0/0	0/0	0/1
hyloniscus_main_000834_t1	3526	.	A	G	0.5	0/1	1/1	0/1	1/1
hyloniscus_main_000834_t1	3601	.	T	C	0.404762	0/1	0/0	0/0	0/1
hyloniscus_main_000842_t1	1672	.	GGAGA	AGAGT	0.6	0/1	0/0	0/0	0/0
hyloniscus_main_000842_t1	1693	.	GGGCT	AAGCC	0.541667	0/1	0/0	0/0	0/0
hyloniscus_main_000842_t1	2350	.	G	T	0.565217	0/1	0/1	0/0	0/0
hyloniscus_main_000842_t1	2371	.	T	C	0.55	0/1	1/1	0/0	0/0
hyloniscus_main_000842_t1	3091	.	G	A	0.333333	0/1	0/1	0/0	0/0
hyloniscus_main_000842_t1	3103	.	TGCCGGC	CGCGGGG	0.357143	0/1	0/1	0/0	0/0
hyloniscus_main_000842_t1	3739	.	G	A	0.566667	0/1	0/0	0/0	0/0
hyloniscus_main_000842_t1	3796	.	G	T	0.558824	0/1	0/0	0/0	0/0
hyloniscus_main_000842_t1	3808	.	A	G	0.470588	0/1	0/1	0/0	0/0
hyloniscus_main_000842_t1	3829	.	A	G	0.576923	0/1	0/0	0/0	0/0
hyloniscus_main_000842_t1	3923	.	A	G	0.583333	0/1	0/0	0/0	0/0
hyloniscus_main_000842_t1	3955	.	C	T	0.515152	0/1	0/1	0/0	0/0
hyloniscus_main_000842_t1	3967	.	C	T	0.512195	0/1	0/1	0/0	0/0
hyloniscus_main_000842_t1	4027	.	C	T	0.604167	0/1	0/1	0/0	0/0
hyloniscus_main_000842_t1	4156	.	A	T	0.535714	0/1	0/0	0/0	0/0
hyloniscus_main_000842_t1	4168	.	AGGG	GGGG	0.62069	0/1	0/0	0/0	0/0
hyloniscus_main_000853_t1	3804	.	T	G	0.325	0/1	0/1	0/1	0/1
hyloniscus_main_000860_t1	1793	.	C	A	0.571429	0/1	0/1	0/1	0/0
hyloniscus_main_000860_t1	2526	.	C	T	0.53012	0/1	0/0	0/1	0/1
hyloniscus_main_000860_t1	2657	.	G	A	0.540541	0/1	0/1	0/1	0/1
hyloniscus_main_000860_t1	3490	.	A	G	0.442857	0/1	0/1	0/1	0/1
hyloniscus_main_000860_t1	3535	.	G	A	0.446809	0/1	0/1	0/1	0/1
hyloniscus_main_000860_t1	3688	.	T	C	0.547619	0/1	0/1	0/1	1/1
hyloniscus_main_000860_t1	3985	.	G	T	0.425806	0/1	0/0	0/1	1/1
hyloniscus_main_000871_t1	4993	.	A	G	0.238579	0/1	0/1	0/1	0/1
hyloniscus_main_000874_t1	4017	.	A	G	0.503106	0/1	0/1	0/1	1/1
hyloniscus_main_000874_t1	4149	.	A	C	0.439024	0/1	0/1	0/0	0/0
hyloniscus_main_000874_t1	4161	.	T	C	0.61	0/1	0/1	0/1	0/1
hyloniscus_main_000874_t1	4744	.	G	C	0.517857	0/1	0/0	0/0	0/0
hyloniscus_main_000874_t1	4779	.	C	A	0.264151	0/1	1/1	0/1	1/1
hyloniscus_main_000891_t1	2684	.	G	A	0.230179	0/1	0/0	0/1	0/1
hyloniscus_main_000891_t1	2713	.	CT	TA	0.278926	0/1	0/1	0/1	1/1
hyloniscus_main_000891_t1	2748	.	A	G	0.320883	0/1	1/1	0/1	1/1
hyloniscus_main_000891_t1	2781	.	C	G	0.319923	0/1	1/1	0/1	0/1
hyloniscus_main_000891_t1	2813	.	T	C	0.518519	0/1	1/1	0/0	0/1
hyloniscus_main_000891_t1	2864	.	A	G	0.469136	0/1	1/1	0/0	0/1
hyloniscus_main_000891_t1	3051	.	C	T	0.481481	0/1	0/1	0/0	0/1
hyloniscus_main_000891_t1	3071	.	C	G	0.471831	0/1	0/1	0/0	0/1
hyloniscus_main_000891_t1	3081	.	T	G	0.319008	0/1	0/1	0/1	0/1
hyloniscus_main_000891_t1	3088	.	GAG	AAA,GAA	0.247826,0.5	0/2	0/2	0/1	0/2
hyloniscus_main_000891_t1	3119	.	C	T	0.330855	0/1	0/1	0/1	0/1
hyloniscus_main_000891_t1	3143	.	T	G	0.483607	0/1	0/1	0/0	0/1
hyloniscus_main_000891_t1	3158	.	CTT	TTA	0.284553	0/1	0/1	0/1	1/1
hyloniscus_main_000891_t1	3175	.	T	A	0.304183	0/1	0/1	0/1	0/1
hyloniscus_main_000891_t1	3197	.	C	T	0.331407	0/1	0/1	0/1	1/1
hyloniscus_main_000891_t1	3233	.	T	C	0.38009	0/1	0/1	0/1	1/1
hyloniscus_main_000891_t1	3249	.	A	G	0.363636	0/1	0/1	0/1	1/1
hyloniscus_main_000891_t1	3263	.	A	G	0.538462	0/1	0/1	0/0	0/1
hyloniscus_main_000891_t1	3307	.	G	A	0.344218	0/1	0/1	0/1	0/1
hyloniscus_main_000891_t1	3347	.	C	A	0.326625	0/1	0/1	0/1	0/1
hyloniscus_main_000891_t1	3365	.	G	A	0.325543	0/1	0/1	0/1	0/1
hyloniscus_main_000891_t1	3468	.	A	G	0.676417	0/1	0/1	0/1	0/1
hyloniscus_main_000891_t1	3524	.	G	A	0.308163	0/1	0/1	0/1	0/1
hyloniscus_main_000891_t1	3555	.	TTCAACAAA	TTCAACAAG	0.314685	0/1	1/1	0/1	0/1
hyloniscus_main_000891_t1	3683	.	G	A	0.335283	0/1	0/1	0/1	0/1
hyloniscus_main_000891_t1	3716	.	G	A	0.605882	0/1	0/1	0/0	0/1
hyloniscus_main_000891_t1	3722	.	T	C	0.609756	0/1	0/1	0/0	0/1
hyloniscus_main_000891_t1	3788	.	T	C	0.533742	0/1	0/1	0/0	0/1
hyloniscus_main_000891_t1	3818	.	T	G	0.362292	0/1	0/1	0/1	0/1
hyloniscus_main_000891_t1	3902	.	GACA	AACT	0.285714	0/1	0/1	0/0	0/1
hyloniscus_main_000891_t1	3935	.	T	A	0.294372	0/1	0/1	0/1	0/1
hyloniscus_main_000891_t1	3986	.	C	A	0.436893	0/1	0/1	0/0	0/1
hyloniscus_main_000891_t1	4064	.	G	A	0.442424	0/1	1/1	0/1	0/1
hyloniscus_main_000895_t1	3823	.	C	T	0.565217	0/1	0/1	0/1	.
hyloniscus_main_000905_t1	120	.	T	G	0.555556	0/1	0/0	0/0	0/0
hyloniscus_main_000905_t1	140	.	A	T	0.265537	0/1	0/1	0/1	0/1
hyloniscus_main_000905_t1	200	.	AGA	AATTGA	0.6	0/1	0/0	0/0	0/0
hyloniscus_main_000905_t1	252	.	A	T	0.428571	0/1	0/0	0/0	0/0
hyloniscus_main_000905_t1	257	.	GTTCCTAG	TTTCATAA	0.37037	0/1	0/0	0/0	0/0
hyloniscus_main_000905_t1	271	.	T	G	0.296296	0/1	0/0	0/0	0/0
hyloniscus_main_000905_t1	279	.	AT	CA	0.3	0/1	0/0	0/0	0/0
hyloniscus_main_000905_t1	409	.	C	T	0.414634	0/1	0/0	0/0	0/0
hyloniscus_main_000905_t1	565	.	G	A	0.444444	0/1	0/0	0/0	0/0
hyloniscus_main_000905_t1	613	.	A	G	0.451613	0/1	0/0	0/0	0/0
hyloniscus_main_000905_t1	910	.	T	C	0.386364	0/1	0/1	0/1	0/1
hyloniscus_main_000905_t1	1087	.	C	T	0.512111	0/1	0/0	0/0	0/0
hyloniscus_main_000905_t1	1167	.	G	A	0.49435	0/1	0/0	0/0	0/0
hyloniscus_main_000905_t1	1177	.	T	C	0.504348	0/1	0/0	0/0	0/0
hyloniscus_main_000905_t1	1195	.	G	A	0.52356	0/1	0/0	0/0	0/0
hyloniscus_main_000905_t1	1226	.	T	G	0.551724	0/1	0/0	0/0	0/0
hyloniscus_main_000905_t1	1306	.	A	T	0.514925	0/1	0/0	0/0	0/0
hyloniscus_main_000905_t1	1411	.	A	T	0.666667	0/1	0/0	0/0	0/0
hyloniscus_main_000905_t1	1453	.	T	C	0.538462	0/1	0/0	0/0	0/0
hyloniscus_main_000905_t1	1543	.	C	T	0.403509	0/1	0/0	0/0	0/0
hyloniscus_main_000905_t1	1573	.	T	C	0.431818	0/1	0/0	0/0	0/0
hyloniscus_main_000905_t1	1616	.	T	C	0.37931	0/1	0/0	0/0	0/0
hyloniscus_main_000905_t1	1690	.	G	A	0.6	0/1	0/0	0/0	0/0
hyloniscus_main_000905_t1	1708	.	C	T	0.558824	0/1	0/0	0/0	0/0
hyloniscus_main_000905_t1	1753	.	G	T	0.5	0/1	0/0	0/0	0/0
hyloniscus_main_000905_t1	1796	.	CTC	TTG	0.454545	0/1	0/0	0/0	0/0
hyloniscus_main_000905_t1	1810	.	T	C	0.452381	0/1	0/0	0/0	0/0
hyloniscus_main_000905_t1	1825	.	T	C	0.38	0/1	0/0	0/0	0/0
hyloniscus_main_000905_t1	1849	.	C	A	0.431373	0/1	0/0	0/0	0/0
hyloniscus_main_000905_t1	1861	.	G	A	0.435484	0/1	0/0	0/0	0/0
hyloniscus_main_000905_t1	1870	.	T	C	0.430769	0/1	0/0	0/0	0/0
hyloniscus_main_000905_t1	1909	.	T	C	0.400329	0/1	0/1	0/1	0/1
hyloniscus_main_000905_t1	2005	.	A	G	0.42623	0/1	0/1	0/1	0/0
hyloniscus_main_000905_t1	2026	.	G	C	0.513514	0/1	0/0	0/0	0/0
hyloniscus_main_000905_t1	2218	.	C	G	0.46875	0/1	0/0	0/0	0/0
hyloniscus_main_000905_t1	2236	.	A	G	0.433333	0/1	0/0	0/0	0/0
hyloniscus_main_000905_t1	2276	.	T	C	0.392857	0/1	0/0	0/0	0/0
hyloniscus_main_000905_t1	2290	.	G	A	0.333333	0/1	0/0	0/0	0/0
hyloniscus_main_000905_t1	2371	.	T	C	0.689655	0/1	0/0	0/0	0/0
hyloniscus_main_000905_t1	2704	.	C	A	0.433333	0/1	0/0	0/0	0/0
hyloniscus_main_000905_t1	2725	.	C	T	0.444444	0/1	0/0	0/0	0/0
hyloniscus_main_000905_t1	2765	.	C	T	0.484848	0/1	0/0	0/0	0/0
hyloniscus_main_000905_t1	2773	.	G	A	0.4375	0/1	0/0	0/0	0/0
hyloniscus_main_000905_t1	2815	.	T	C	0.621622	0/1	0/1	0/1	0/1
hyloniscus_main_000905_t1	2845	.	T	C	0.416667	0/1	0/0	0/0	0/0
hyloniscus_main_000905_t1	2905	.	T	C	0.576923	0/1	0/0	0/0	0/0
hyloniscus_main_000905_t1	2926	.	T	G	0.563636	0/1	0/0	0/0	0/0
hyloniscus_main_000905_t1	2938	.	A	G	0.592593	0/1	0/0	0/0	0/0
hyloniscus_main_000905_t1	2956	.	T	C	0.647059	0/1	0/0	0/0	0/0
hyloniscus_main_000905_t1	3022	.	C	T	0.586207	0/1	0/0	0/0	0/0
hyloniscus_main_000905_t1	3043	.	C	T	0.555556	0/1	0/0	0/0	0/0
hyloniscus_main_000905_t1	3943	.	C	T	0.474359	0/1	0/0	0/0	0/0
hyloniscus_main_000905_t1	4115	.	A	C	0.511628	0/1	0/0	0/0	0/0
hyloniscus_main_000905_t1	4120	.	G	A	0.467532	0/1	0/0	0/0	0/0
hyloniscus_main_000905_t1	4177	.	G	A	0.525424	0/1	0/0	0/0	0/0
hyloniscus_main_000926_t1	4628	.	T	G	0.468085	0/1	0/0	0/0	0/0
hyloniscus_main_000926_t1	4714	.	A	T	0.414634	0/1	1/1	0/1	0/1
hyloniscus_main_000934_t1	3126	.	C	G	0.5	0/1	0/0	0/0	0/0
hyloniscus_main_000934_t1	3226	.	A	G	0.478261	0/1	0/0	0/0	0/0
hyloniscus_main_000934_t1	3250	.	C	G	0.391304	0/1	0/0	0/0	0/0
hyloniscus_main_000934_t1	3334	.	T	A	0.459459	0/1	0/0	0/0	0/0
hyloniscus_main_000934_t1	3374	.	CTG	TTT	0.442623	0/1	0/0	0/0	0/0
hyloniscus_main_000934_t1	3381	.	CAAAAAAAGGAAATT	CGAAAAAAGGAAATT	0.459016	0/1	0/0	0/0	0/0
hyloniscus_main_000934_t1	3409	.	A	G	0.423077	0/1	0/0	0/0	0/0
hyloniscus_main_000934_t1	3442	.	G	A	0.384615	0/1	0/0	0/0	0/0
hyloniscus_main_000934_t1	3493	.	T	A	0.453416	0/1	0/0	0/0	0/0
hyloniscus_main_000934_t1	3531	.	TCAG	ACAC	0.525547	0/1	0/0	0/0	0/0
hyloniscus_main_000934_t1	3543	.	G	A	0.52027	0/1	0/0	0/0	0/0
hyloniscus_main_000934_t1	3637	.	A	G	0.541667	0/1	0/0	0/0	0/0
hyloniscus_main_000934_t1	3679	.	C	T	0.619048	0/1	0/0	0/0	0/0
hyloniscus_main_000951_t1	3179	.	A	C	0.327273	0/1	0/1	0/0	0/0
hyloniscus_main_000951_t1	4284	.	CAAAGGG	CAAAGTG	0.483333	0/1	0/1	0/0	0/0
hyloniscus_main_000951_t1	4312	.	G	T	0.460526	0/1	0/1	0/0	0/0
hyloniscus_main_000951_t1	4319	.	A	T	0.455696	0/1	0/1	0/0	0/0
hyloniscus_main_000951_t1	4324	.	C	G	0.432099	0/1	0/1	0/0	0/0
hyloniscus_main_000951_t1	4334	.	AC	TT	0.43662	0/1	0/1	0/0	0/0
hyloniscus_main_000989_t1	3665	.	T	C	0.496	0/1	0/0	0/0	0/1
hyloniscus_main_000992_t1	3339	.	CAAAAAATC	CAAAAAAATC	0.287425	0/1	.	0/1	0/1
hyloniscus_main_000996_t1	88	.	T	G	0.333333	0/1	1/1	1/1	1/1
hyloniscus_main_000996_t1	185	.	G	A	0.344828	0/1	1/1	1/1	1/1
hyloniscus_main_000996_t1	197	.	TTGTGTGTGTGTC	TTGTGTGTGTGTGTC,TTGTGTGTTTGTC	0.277778,0.680851	0/1	1/2	1/2	1/2
hyloniscus_main_000996_t1	323	.	G	A	0.644444	0/1	1/1	1/1	1/1
hyloniscus_main_000996_t1	341	.	AAACAACAACAACAACACCG	AAACAACAACAACACTG,AAACAACAACAACAACACTG	0.397959,0.557377	0/1	1/2	1/2	1/2
hyloniscus_main_000996_t1	371	.	CAAAAAAAAAATGTAAAAGAT	CAAAAAAAAATGTAAAAGAT,CAAAAAAAAAAATGTAAAAGAT	0.261261,0.198198	0/1	1/2	0/1	1/2
hyloniscus_main_001010_t1	5418	.	C	T	0.289017	0/1	0/1	0/1	1/1
hyloniscus_main_001010_t1	5444	.	TAAAAAAAAACATAG	TAAAAAAAACATAG	0.261261	0/1	1/1	0/1	1/1
hyloniscus_main_001010_t1	5485	.	C	A	0.276498	0/1	0/0	0/1	1/1
hyloniscus_main_001010_t1	5490	.	G	T	0.281106	0/1	0/0	0/1	1/1
hyloniscus_main_001010_t1	5604	.	TTACT	TTACA	0.387755	0/1	0/1	0/0	0/0
hyloniscus_main_001010_t1	5634	.	C	T	0.286364	0/1	0/1	0/1	1/1
hyloniscus_main_001010_t1	5674	.	T	C	0.384211	0/1	1/1	0/1	1/1
hyloniscus_main_001010_t1	5746	.	C	T	0.44	0/1	0/1	0/0	0/0
hyloniscus_main_001051_t1	1009	.	A	G	0.475	0/1	0/1	0/0	0/0
hyloniscus_main_001051_t1	1705	.	GAAAAAAAAATTTATG	GAAAAAAAAAATTATG	0.39726	0/1	0/1	0/0	0/0
hyloniscus_main_001051_t1	1834	.	C	T	0.5	0/1	0/1	0/1	0/1
hyloniscus_main_001051_t1	2430	.	T	C	0.448718	0/1	0/1	0/1	0/1
hyloniscus_main_001051_t1	2493	.	T	A	0.415094	0/1	0/1	0/1	0/1
hyloniscus_main_001051_t1	2695	.	TCGC	CCGC	0.333333	0/1	0/1	0/0	0/0
hyloniscus_main_001051_t1	2975	.	T	A	0.517375	0/1	0/1	1/1	1/1
hyloniscus_main_001051_t1	3247	.	A	T	0.473333	0/1	0/1	0/0	0/0
hyloniscus_main_001051_t1	3319	.	G	A	0.541353	0/1	0/1	0/1	0/1
hyloniscus_main_001058_t1	1616	.	T	G	0.406593	0/1	0/1	0/0	1/1
hyloniscus_main_001058_t1	1746	.	G	A	0.471074	0/1	0/1	1/1	0/0
hyloniscus_main_001058_t1	1866	.	C	A	0.418182	0/1	0/1	0/0	1/1
hyloniscus_main_001058_t1	1872	.	A	G	0.472727	0/1	0/1	0/0	1/1
hyloniscus_main_001058_t1	2022	.	G	T	0.433962	0/1	0/1	0/0	1/1
hyloniscus_main_001058_t1	2106	.	C	G	0.47541	0/1	0/1	1/1	0/0
hyloniscus_main_001058_t1	2331	.	A	G	0.472727	0/1	0/1	0/0	1/1
hyloniscus_main_001058_t1	2430	.	G	C	0.444444	0/1	0/1	1/1	0/0
hyloniscus_main_001058_t1	2490	.	C	G	0.421053	0/1	0/1	0/0	1/1
hyloniscus_main_001058_t1	2526	.	C	T	0.409836	0/1	0/1	0/0	1/1
hyloniscus_main_001058_t1	2652	.	A	G	0.541176	0/1	0/1	1/1	0/0
hyloniscus_main_001058_t1	2697	.	ATATG	ATATA	0.561321	0/1	0/1	1/1	0/0
hyloniscus_main_001058_t1	2724	.	C	T	0.616279	0/1	0/1	1/1	0/0
hyloniscus_main_001058_t1	2754	.	C	T	0.644737	0/1	0/1	1/1	0/0
hyloniscus_main_001058_t1	2766	.	G	C	0.664286	0/1	0/1	1/1	0/0
hyloniscus_main_001058_t1	2808	.	T	C	0.406977	0/1	0/1	0/0	1/1
hyloniscus_main_001058_t1	2820	.	T	C	0.395604	0/1	0/1	0/0	1/1
hyloniscus_main_001058_t1	2859	.	A	C	0.454545	0/1	0/1	0/0	1/1
hyloniscus_main_001058_t1	2877	.	A	G	0.457143	0/1	0/1	0/0	1/1
hyloniscus_main_001058_t1	2899	.	GCG	TCT	0.434211	0/1	0/1	0/0	1/1
hyloniscus_main_001058_t1	2982	.	G	A	0.421875	0/1	0/1	0/0	1/1
hyloniscus_main_001058_t1	3029	.	G	A	0.428571	0/1	0/1	0/0	1/1
hyloniscus_main_001058_t1	3111	.	CTG	TGC	0.509804	0/1	0/1	0/0	1/1
hyloniscus_main_001058_t1	3133	.	A	G	0.6	0/1	0/1	0/0	1/1
hyloniscus_main_001058_t1	3162	.	T	C	0.551724	0/1	0/1	0/0	1/1
hyloniscus_main_001058_t1	3234	.	G	T	0.525	0/1	0/1	0/0	1/1
hyloniscus_main_001058_t1	3261	.	C	T	0.477273	0/1	0/1	0/0	1/1
hyloniscus_main_001058_t1	3267	.	T	A	0.477273	0/1	0/1	0/0	1/1
hyloniscus_main_001058_t1	3315	.	T	C	0.54902	0/1	0/1	1/1	0/0
hyloniscus_main_001058_t1	3372	.	A	C	0.5	0/1	0/1	0/0	1/1
hyloniscus_main_001058_t1	3432	.	T	A	0.439024	0/1	0/1	1/1	0/0
hyloniscus_main_001058_t1	3441	.	A	G	0.5	0/1	0/1	1/1	0/0
hyloniscus_main_001058_t1	3508	.	AGAGG	AG	0.21875	0/1	0/1	0/1	0/0
hyloniscus_main_001058_t1	3597	.	A	T	0.455696	0/1	0/1	1/1	0/0
hyloniscus_main_001058_t1	3606	.	A	T	0.443038	0/1	0/1	1/1	0/0
hyloniscus_main_001058_t1	3625	.	TCT	GCC	0.430556	0/1	0/1	1/1	0/0
hyloniscus_main_001058_t1	3659	.	GAAAAAAAGAAAGTG	GAAAGAAAGAAAGTG	0.493827	0/1	0/1	1/1	0/0
hyloniscus_main_001058_t1	3693	.	G	A	0.528926	0/1	0/1	1/1	0/0
hyloniscus_main_001058_t1	3789	.	G	A	0.43038	0/1	0/1	0/0	1/1
hyloniscus_main_001058_t1	3819	.	GGAT	AGAC	0.352941	0/1	0/1	0/0	1/1
hyloniscus_main_001058_t1	3843	.	T	C	0.42623	0/1	0/1	0/0	1/1
hyloniscus_main_001058_t1	3909	.	CGTCGGA	TGTTGGT	0.404255	0/1	0/1	0/0	1/1
hyloniscus_main_001058_t1	3940	.	A	C	0.55	0/1	0/1	0/0	1/1
hyloniscus_main_001074_t1	1752	.	ATAC	GTAT	0.449296	0/1	1/1	0/1	0/1
hyloniscus_main_001074_t1	1761	.	T	C	0.480874	0/1	1/1	0/1	0/1
hyloniscus_main_001074_t1	1821	.	G	T	0.497006	0/1	1/1	0/1	0/1
hyloniscus_main_001074_t1	1827	.	T	C	0.514607	0/1	1/1	0/1	0/1
hyloniscus_main_001074_t1	2650	.	T	C	0.240964	0/1	1/1	0/1	0/1
hyloniscus_main_001074_t1	2733	.	A	G	0.405442	0/1	1/1	0/1	0/1
hyloniscus_main_001074_t1	2757	.	A	G	0.440758	0/1	1/1	0/1	0/1
hyloniscus_main_001074_t1	2769	.	T	C	0.429389	0/1	1/1	0/1	0/1
hyloniscus_main_001074_t1	2874	.	G	T	0.423529	0/1	1/1	0/1	0/1
hyloniscus_main_001074_t1	3204	.	A	G	0.137755	0/1	1/1	0/0	0/1
hyloniscus_main_001074_t1	3231	.	G	A	0.212348	0/1	1/1	0/1	0/1
hyloniscus_main_001074_t1	3237	.	G	A	0.243127	0/1	1/1	0/1	0/1
hyloniscus_main_001074_t1	3246	.	G	A	0.255094	0/1	1/1	0/1	0/1
hyloniscus_main_001074_t1	3585	.	A	C	0.70229	0/1	0/0	0/1	0/1
hyloniscus_main_001074_t1	3606	.	T	C	0.592326	0/1	0/0	0/1	0/1
hyloniscus_main_001074_t1	3660	.	G	C	0.216182	0/1	1/1	0/1	0/1
hyloniscus_main_001074_t1	3678	.	A	C	0.223716	0/1	1/1	0/1	0/1
hyloniscus_main_001074_t1	3696	.	G	T	0.21745	0/1	1/1	0/1	0/1
hyloniscus_main_001074_t1	3714	.	G	C	0.22973	0/1	1/1	0/1	0/1
hyloniscus_main_001074_t1	3783	.	AA	GC	0.398058	0/1	1/1	0/1	0/1
hyloniscus_main_001074_t1	3864	.	A	G	0.300226	0/1	1/1	0/1	0/1
hyloniscus_main_001074_t1	3905	.	A	T	0.390029	0/1	1/1	0/1	0/1
hyloniscus_main_001074_t1	3914	.	TG	AA	0.395864	0/1	1/1	0/1	0/1
hyloniscus_main_001092_t1	1218	.	GATAA	GA	0.534483	0/1	0/1	0/0	0/1
hyloniscus_main_001092_t1	1245	.	TTGGAG	CTAGAA	0.633803	0/1	0/1	0/0	0/1
hyloniscus_main_001092_t1	1385	.	A	T	0.661972	0/1	0/1	0/0	0/1
hyloniscus_main_001092_t1	1418	.	A	G	0.620253	0/1	0/1	0/0	0/1
hyloniscus_main_001092_t1	1427	.	T	A	0.641791	0/1	0/1	0/0	0/1
hyloniscus_main_001092_t1	2147	.	T	G	0.755556	0/1	1/1	0/0	0/1
hyloniscus_main_001092_t1	2195	.	T	C	0.659091	0/1	1/1	0/0	0/1
hyloniscus_main_001092_t1	2546	.	T	A	0.473684	0/1	0/1	0/0	0/1
hyloniscus_main_001092_t1	3152	.	G	T	0.481013	0/1	0/1	0/0	0/1
hyloniscus_main_001092_t1	3245	.	C	T	0.333333	0/1	0/1	0/0	0/1
hyloniscus_main_001098_t1	3434	.	T	G	0.616667	0/1	0/1	0/0	0/1
hyloniscus_main_001125_t1	7287	.	ATTTTGA	ATTATTTTTGA	0.621622	0/1	0/0	0/1	1/1
hyloniscus_main_001125_t1	7300	.	C	T	0.268293	0/1	0/0	0/1	0/0
hyloniscus_main_001125_t1	7305	.	T	C	0.575758	0/1	0/0	0/1	0/1
hyloniscus_main_001125_t1	7330	.	GTTTTATA	GTTTATA	0.360656	0/1	0/0	0/1	0/1
hyloniscus_main_001135_t1	2451	.	T	C	0.493333	0/1	0/0	0/1	0/0
hyloniscus_main_001135_t1	2472	.	A	G	0.472222	0/1	0/0	0/1	0/0
hyloniscus_main_001135_t1	2496	.	C	T	0.467532	0/1	0/0	0/1	0/0
hyloniscus_main_001135_t1	2547	.	A	G	0.570248	0/1	0/0	0/1	0/0
hyloniscus_main_001135_t1	2580	.	A	G	0.427419	0/1	1/1	0/1	1/1
hyloniscus_main_001135_t1	2671	.	A	G	0.475177	0/1	0/0	0/1	0/0
hyloniscus_main_001135_t1	2679	.	CGAA	TGAG	0.46	0/1	0/0	0/1	0/0
hyloniscus_main_001135_t1	2853	.	T	C	0.598485	0/1	1/1	0/1	1/1
hyloniscus_main_001135_t1	2952	.	G	A	0.410714	0/1	0/0	0/1	0/0
hyloniscus_main_001135_t1	3159	.	A	G	0.489362	0/1	1/1	0/1	1/1
hyloniscus_main_001135_t1	3234	.	G	T	0.469388	0/1	1/1	0/1	1/1
hyloniscus_main_001135_t1	3254	.	C	A	0.476636	0/1	1/1	0/1	1/1
hyloniscus_main_001135_t1	3474	.	T	C	0.465116	0/1	0/0	0/1	0/0
hyloniscus_main_001135_t1	3540	.	TCTG	CCTC	0.43662	0/1	0/0	0/1	0/0
hyloniscus_main_001160_t1	763	.	G	A	0.65	0/1	1/1	0/0	1/1
hyloniscus_main_001160_t1	775	.	C	T	0.681818	0/1	1/1	0/0	1/1
hyloniscus_main_001160_t1	997	.	C	T	0.6	0/1	1/1	0/0	1/1
hyloniscus_main_001160_t1	2053	.	C	T	0.380952	0/1	1/1	0/0	1/1
hyloniscus_main_001160_t1	3118	.	A	C	0.625	0/1	1/1	0/0	1/1
hyloniscus_main_001160_t1	3148	.	T	C	0.64	0/1	1/1	0/0	1/1
hyloniscus_main_001160_t1	3157	.	C	T	0.586207	0/1	1/1	0/0	1/1
hyloniscus_main_001160_t1	3178	.	C	T	0.444444	0/1	1/1	0/0	1/1
hyloniscus_main_001160_t1	3215	.	G	T	0.382353	0/1	1/1	0/0	1/1
hyloniscus_main_001160_t1	3232	.	C	G	0.333333	0/1	1/1	0/0	1/1
hyloniscus_main_001160_t1	3313	.	C	T	0.30303	0/1	1/1	0/0	1/1
hyloniscus_main_001160_t1	3328	.	A	G	0.375	0/1	1/1	0/0	1/1
hyloniscus_main_001160_t1	3340	.	G	A	0.388889	0/1	1/1	0/0	1/1
hyloniscus_main_001160_t1	3346	.	C	T	0.405405	0/1	1/1	0/0	1/1
hyloniscus_main_001160_t1	3379	.	CAAG	TAAA	0.38	0/1	1/1	0/0	1/1
hyloniscus_main_001160_t1	3394	.	TGGAGAG	AGGGGAA	0.380952	0/1	1/1	0/0	1/1
hyloniscus_main_001160_t1	3415	.	C	G	0.5	0/1	1/1	0/0	1/1
hyloniscus_main_001160_t1	3484	.	T	C	0.592593	0/1	1/1	0/0	1/1
hyloniscus_main_001160_t1	3496	.	T	C	0.62963	0/1	1/1	0/0	1/1
hyloniscus_main_001160_t1	3511	.	T	A	0.6	0/1	1/1	0/0	1/1
hyloniscus_main_001162_t1	4771	.	A	T	0.504132	0/1	0/0	0/0	0/0
hyloniscus_main_001162_t1	4814	.	A	T	0.481481	0/1	0/0	0/0	0/0
hyloniscus_main_001162_t1	4858	.	C	A	0.4125	0/1	0/0	0/0	0/0
hyloniscus_main_001162_t1	4870	.	C	T	0.386207	0/1	0/0	0/0	0/0
hyloniscus_main_001162_t1	4909	.	T	A	0.382716	0/1	0/0	0/0	0/0
hyloniscus_main_001162_t1	4920	.	T	A	0.304348	0/1	0/0	0/0	0/0
hyloniscus_main_001162_t1	4976	.	A	G	0.460317	0/1	0/0	0/0	0/0
hyloniscus_main_001162_t1	5168	.	ATTTGGG	ATTTTGGG	0.443182	0/1	1/1	0/0	0/1
hyloniscus_main_001172_t1	178	.	ATTTTTTTTTTTTTTCACCA	ATTTTTTTTTTTTTTTCACCA	0.188406	0/1	0/1	0/1	0/0
hyloniscus_main_001172_t1	207	.	AGGGTGGTTC	AGGTGGTTA	0.205128	0/1	0/0	0/0	0/1
hyloniscus_main_001172_t1	227	.	A	G	0.210084	0/1	0/1	0/1	0/1
hyloniscus_main_001172_t1	253	.	A	C	0.2375	0/1	0/0	0/1	0/1
hyloniscus_main_001174_t1	695	.	CAAAAAATC	CAAAAAAATC	0.205128	0/1	0/1	0/0	0/0
hyloniscus_main_001174_t1	3798	.	GTTTTTTTTTTTTTTTTCAAG	GTTTTTTTTTTTTTTTCAAG	0.36703	0/1	0/1	0/1	0/1
hyloniscus_main_001180_t1	3390	.	C	T	0.383133	0/1	0/1	0/0	0/1
hyloniscus_main_001180_t1	3495	.	G	T	0.344828	0/1	0/1	0/0	0/1
hyloniscus_main_001180_t1	3567	.	A	G	0.330612	0/1	0/1	0/0	0/1
hyloniscus_main_001181_t1	253	.	T	A	0.394737	0/1	0/0	0/0	0/0
hyloniscus_main_001181_t1	2565	.	C	T	0.409091	0/1	0/0	0/0	0/0
hyloniscus_main_001181_t1	2760	.	G	A	0.431373	0/1	0/0	0/0	0/0
hyloniscus_main_001212_t1	637	.	ACAAAAAACACAAAAGAAG	ACAAAAAAACACAAAAGAAG,ATAAAAAACACAAAAGAAG	0.208738,0.300885	0/1	0/2	0/1	0/2
hyloniscus_main_001212_t1	4974	.	A	G	0.411765	0/1	0/1	0/1	0/1
hyloniscus_main_001223_t1	2758	.	CT	CG	0.278846	0/1	0/1	0/0	0/1
hyloniscus_main_001223_t1	3101	.	AG	CG	0.188889	0/1	0/1	0/1	0/1
hyloniscus_main_001223_t1	3167	.	G	A	0.170854	0/1	0/0	0/1	0/1
hyloniscus_main_001223_t1	3239	.	C	A	0.268519	0/1	0/1	0/1	0/1
hyloniscus_main_001223_t1	3287	.	C	T	0.144654	0/1	0/0	0/0	0/1
hyloniscus_main_001223_t1	3516	.	A	G	0.316129	0/1	0/1	0/1	0/1
hyloniscus_main_001223_t1	3568	.	G	T	0.173611	0/1	0/1	0/1	0/1
hyloniscus_main_001223_t1	3609	.	A	G	0.208333	0/1	0/0	0/0	0/0
hyloniscus_main_001223_t1	3613	.	A	G	0.227273	0/1	0/1	0/0	0/1
hyloniscus_main_001224_t1	2989	.	G	A	0.54717	0/1	1/1	0/0	0/0
hyloniscus_main_001224_t1	3022	.	T	C	0.5	0/1	1/1	0/0	0/0
hyloniscus_main_001224_t1	3175	.	T	C	0.507042	0/1	1/1	0/0	0/0
hyloniscus_main_001224_t1	3214	.	T	A	0.511364	0/1	1/1	0/0	0/0
hyloniscus_main_001224_t1	3280	.	C	T	0.439024	0/1	1/1	0/0	0/0
hyloniscus_main_001224_t1	3388	.	C	T	0.477419	0/1	1/1	0/0	0/0
hyloniscus_main_001224_t1	3439	.	TAGTG	GAGCG	0.478723	0/1	1/1	0/0	0/0
hyloniscus_main_001224_t1	3454	.	T	C	0.438596	0/1	1/1	0/0	0/0
hyloniscus_main_001224_t1	3460	.	G	A	0.418301	0/1	1/1	0/0	0/0
hyloniscus_main_001228_t1	3803	.	ATTTTTTTTTTTTTTTACTTTCATTCG	ATTTTTTTTTTTTTTACTTTCATTCG	0.230263	0/1	0/1	0/1	0/1
hyloniscus_main_001242_t1	38	.	A	G	0.615654	0/1	0/1	0/1	0/1
hyloniscus_main_001247_t1	2761	.	T	C	0.217391	0/1	0/0	0/0	0/0
hyloniscus_main_001248_t1	352	.	A	G	0.465116	0/1	0/1	1/1	1/1
hyloniscus_main_001248_t1	395	.	TAAAAAAAAATAAAATTTATATC	TAAAATAAAAAATAAAATTTATATC	0.4375	0/1	0/1	1/1	1/1
hyloniscus_main_001257_t1	4218	.	TATAT	CATAC	0.25	0/1	0/0	0/1	0/0
hyloniscus_main_001260_t1	3423	.	AGACAGA	GGATAGA	0.320755	0/1	1/1	0/1	0/0
hyloniscus_main_001260_t1	3522	.	C	T	0.324324	0/1	1/1	0/1	0/0
hyloniscus_main_001272_t1	330	.	T	C	0.497674	0/1	0/0	0/1	0/1
hyloniscus_main_001272_t1	336	.	T	C	0.492823	0/1	0/0	0/1	0/1
hyloniscus_main_001272_t1	645	.	A	C	0.52	0/1	0/0	0/1	0/1
hyloniscus_main_001272_t1	924	.	A	T	0.450617	0/1	0/0	0/1	0/1
hyloniscus_main_001272_t1	933	.	G	A	0.442424	0/1	0/0	0/1	0/1
hyloniscus_main_001272_t1	1688	.	A	C	0.496552	0/1	0/0	0/1	0/1
hyloniscus_main_001272_t1	1745	.	A	G	0.442748	0/1	0/0	0/1	0/1
hyloniscus_main_001272_t1	1752	.	A	G	0.446154	0/1	0/0	0/1	0/1
hyloniscus_main_001272_t1	1797	.	G	T	0.486239	0/1	0/0	0/1	0/1
hyloniscus_main_001272_t1	2031	.	C	T	0.483871	0/1	0/0	0/1	0/1
hyloniscus_main_001272_t1	2295	.	T	C	0.419048	0/1	0/0	0/1	0/1
hyloniscus_main_001272_t1	2592	.	A	C	0.478261	0/1	0/0	0/1	0/1
hyloniscus_main_001272_t1	3199	.	C	T	0.485437	0/1	1/1	0/1	0/1
hyloniscus_main_001278_t1	691	.	CAAAAAAAAAAAATTAATCC	CAAAAAAAAAAAAATTAATCC	0.179088	0/1	0/1	0/1	0/1
hyloniscus_main_001285_t1	4285	.	A	G	0.534884	0/1	0/1	0/1	0/1
hyloniscus_main_001285_t1	4327	.	G	A	0.300971	0/1	0/1	0/1	0/1
hyloniscus_main_001285_t1	4334	.	ATTTC	GTTTC	0.191083	0/1	0/1	0/1	0/0
hyloniscus_main_001285_t1	4362	.	ATTG	ATTA	0.34375	0/1	0/1	0/1	0/1
hyloniscus_main_001286_t1	80	.	C	T	0.179856	0/1	0/0	0/1	0/0
hyloniscus_main_001286_t1	119	.	ATTTATTTATG	ATTATTTATG	0.295455	0/1	0/0	0/1	0/1
hyloniscus_main_001286_t1	130	.	C	T	0.294118	0/1	0/0	0/1	0/1
hyloniscus_main_001286_t1	160	.	GTAATAATATAATAATAAA	GTAATATAATAATAAA	0.551724	0/1	1/1	0/1	0/1
hyloniscus_main_001286_t1	279	.	G	A	0.551181	0/1	1/1	0/1	0/1
hyloniscus_main_001286_t1	398	.	AGGGGGAAAGAAA	AGGGGAAAGAAA	0.45614	0/1	1/1	0/1	1/1
hyloniscus_main_001286_t1	440	.	A	T	0.493109	0/1	1/1	0/1	1/1
hyloniscus_main_001286_t1	4756	.	C	T	0.444444	0/1	0/1	0/0	0/1
hyloniscus_main_001286_t1	4761	.	A	T	0.609023	0/1	0/1	0/0	0/1
hyloniscus_main_001286_t1	4766	.	G	T	0.480176	0/1	0/1	0/1	0/1
hyloniscus_main_001286_t1	4778	.	A	G	0.551724	0/1	0/1	0/1	0/1
hyloniscus_main_001286_t1	4859	.	GTAAAAATAAAAACAAAAATG	ATAAAAATAAAAACAAAAAAG	0.441379	0/1	0/1	0/1	0/1
hyloniscus_main_001286_t1	4884	.	A	T	0.345196	0/1	0/1	0/1	0/1
hyloniscus_main_001286_t1	5261	.	T	C	0.160338	0/1	0/1	0/1	0/1
hyloniscus_main_001286_t1	5291	.	C	T	0.84984	0/1	0/1	0/1	0/1
hyloniscus_main_001286_t1	5335	.	CTAAAAAATAAGAAAAAAAATACAAAAACT	CTAAAAAATAAGAAAAAAATACAAAAACT	0.43271	0/1	0/1	0/1	0/1
hyloniscus_main_001286_t1	5366	.	AGA	AAA	0.530557	0/1	0/1	0/1	0/1
hyloniscus_main_001286_t1	5405	.	TAAAAAT	TAACAT	0.66623	0/1	0/1	0/1	0/1
hyloniscus_main_001286_t1	5506	.	TTA	ATA	0.67033	0/1	0/1	0/1	0/1
hyloniscus_main_001286_t1	6537	.	TA	CT	0.277778	0/1	0/1	0/1	0/1
hyloniscus_main_001286_t1	6628	.	GAAAATTTAG	GAAAAAAATTAG	0.409091	0/1	0/1	0/1	0/1
hyloniscus_main_001286_t1	6888	.	C	A	0.494382	0/1	0/1	0/1	0/1
hyloniscus_main_001315_t1	1305	.	G	A	0.215686	0/1	0/0	0/1	0/0
hyloniscus_main_001315_t1	1407	.	ATCAC	TTCAT	0.15	0/1	0/0	0/1	0/0
hyloniscus_main_001315_t1	1437	.	C	T	0.164286	0/1	0/0	0/1	0/1
hyloniscus_main_001315_t1	1494	.	A	G	0.514638	0/1	0/1	0/1	0/1
hyloniscus_main_001337_t1	527	.	ACCC	GCCG	0.503401	0/1	0/1	0/1	0/0
hyloniscus_main_001337_t1	542	.	A	G	0.525714	0/1	1/1	0/1	0/1
hyloniscus_main_001337_t1	2406	.	CTT	TTG	0.475543	0/1	0/1	0/1	1/1
hyloniscus_main_001337_t1	2424	.	C	T	0.515294	0/1	0/1	0/1	1/1
hyloniscus_main_001337_t1	2450	.	G	A	0.508772	0/1	0/1	0/1	0/0
hyloniscus_main_001337_t1	2456	.	G	T	0.529963	0/1	0/1	0/1	0/0
hyloniscus_main_001337_t1	2555	.	C	T	0.421569	0/1	0/1	0/1	1/1
hyloniscus_main_001337_t1	3445	.	TAAAAAAAAAAAAAAAACTTTC	TAAAAAAAAAAAAAAACTTTC	0.345395	0/1	0/1	0/1	0/1
hyloniscus_main_001337_t1	3553	.	T	A	0.228571	0/1	0/1	0/1	0/0
hyloniscus_main_001347_t1	621	.	GGTGG	GGAGG	0.149351	0/1	0/1	0/1	0/0
hyloniscus_main_001347_t1	660	.	AGGTC	TGGTC	0.233161	0/1	0/1	0/1	0/1
hyloniscus_main_001347_t1	704	.	TAAACAGAA	AAAACAGAA	0.606061	0/1	0/1	0/1	0/1
hyloniscus_main_001347_t1	788	.	G	T	0.252874	0/1	0/0	0/0	0/1
hyloniscus_main_001347_t1	794	.	A	T	0.154472	0/1	0/1	0/0	0/0
hyloniscus_main_001347_t1	798	.	CAAAGCCC	CAAACCCC	0.13986	0/1	0/1	0/1	0/1
hyloniscus_main_001347_t1	810	.	GAT	AAT	0.222222	0/1	0/0	0/1	0/0
hyloniscus_main_001347_t1	819	.	CAT	CAC	0.22807	0/1	0/0	0/0	0/1
hyloniscus_main_001347_t1	835	.	A	G	0.241379	0/1	0/0	0/0	0/0
hyloniscus_main_001347_t1	849	.	GGGCGAT	AGGCGAT,GGGCAAT	0.203125,0.326087	0/2	0/1	0/2	0/1
hyloniscus_main_001347_t1	857	.	G	T	0.188235	0/1	0/1	0/1	0/1
hyloniscus_main_001347_t1	885	.	T	C	0.47619	0/1	0/0	0/1	0/0
hyloniscus_main_001374_t1	65	.	T	C	0.232	0/1	0/1	0/1	0/1
hyloniscus_main_001374_t1	66	.	A	T	0.275794	0/1	0/1	0/1	0/1
hyloniscus_main_001374_t1	160	.	C	T	0.467532	0/1	0/0	0/1	0/1
hyloniscus_main_001375_t1	118	.	TAAT	AACGTAT	0.686747	0/1	0/0	0/1	0/0
hyloniscus_main_001375_t1	125	.	CTTT	ATTC	0.703704	0/1	0/0	0/1	0/0
hyloniscus_main_001375_t1	152	.	T	A	0.641791	0/1	0/1	1/1	0/0
hyloniscus_main_001375_t1	168	.	C	G	0.489362	0/1	0/1	0/0	0/0
hyloniscus_main_001375_t1	170	.	G	A	0.382353	0/1	0/0	1/1	0/0
hyloniscus_main_001375_t1	196	.	T	C	0.572254	0/1	0/1	0/0	0/0
hyloniscus_main_001375_t1	214	.	ACCCCTTTAAA	ACCCTTTAAA	0.735294	0/1	1/1	0/0	0/1
hyloniscus_main_001375_t1	253	.	AATAGAAC	TATAAAAT	0.612648	0/1	0/1	0/0	0/1
hyloniscus_main_001375_t1	265	.	AAAG	AAGAG	0.582979	0/1	0/1	0/0	0/1
hyloniscus_main_001375_t1	276	.	ATTCAAAGATAT	AATCAATAATAG	0.453237	0/1	1/1	0/0	0/0
hyloniscus_main_001375_t1	295	.	G	T	0.4875	0/1	0/1	0/0	0/0
hyloniscus_main_001375_t1	301	.	CAATAAATAC	CAATAC	0.247059	0/1	1/1	0/0	0/0
hyloniscus_main_001375_t1	316	.	CCTC	ACTT	0.721951	0/1	1/1	0/0	0/1
hyloniscus_main_001375_t1	324	.	C	T	0.746606	0/1	0/1	0/0	0/1
hyloniscus_main_001375_t1	343	.	CATG	CATATA	0.740909	0/1	1/1	0/0	1/1
hyloniscus_main_001375_t1	574	.	C	T	0.285714	0/1	1/1	0/1	1/1
hyloniscus_main_001375_t1	597	.	A	T	0.304636	0/1	1/1	0/1	1/1
hyloniscus_main_001382_t1	3248	.	AGGAA	AGGGAA	0.377622	0/1	0/1	0/1	1/1
hyloniscus_main_001382_t1	3312	.	G	T	0.291045	0/1	0/1	0/1	0/1
hyloniscus_main_001382_t1	3546	.	C	A	0.494949	0/1	0/1	0/1	1/1
hyloniscus_main_001382_t1	3574	.	ATTTTTTTTAGG	ATTTTTTTAGG	0.463303	0/1	0/1	0/1	1/1
hyloniscus_main_001407_t1	1719	.	A	G	0.410615	0/1	0/1	0/1	0/1
hyloniscus_main_001407_t1	1726	.	GTT	ATC	0.415205	0/1	0/1	0/1	0/1
hyloniscus_main_001407_t1	1752	.	G	T	0.422442	0/1	0/1	0/1	0/1
hyloniscus_main_001410_t1	3386	.	G	A	0.59633	0/1	0/1	0/1	0/1
hyloniscus_main_001411_t1	556	.	T	C	0.326923	0/1	0/1	0/1	0/1
hyloniscus_main_001427_t1	830	.	GAAAAAAAAAAGAAAAAGAAGAAAAAGGCT	GAAAAAAAAAAAGAAAAAGAAGAAAAAGGCT	0.290909	0/1	0/1	0/0	0/1
hyloniscus_main_001437_t1	3237	.	A	G	0.629295	0/1	0/1	.	.
hyloniscus_main_001456_t1	969	.	C	T	0.666667	0/1	0/0	0/0	0/0
hyloniscus_main_001461_t1	4093	.	AATT	GATT	0.555556	0/1	0/1	0/1	0/1
hyloniscus_main_001461_t1	4149	.	C	T	0.206349	0/1	0/1	0/1	0/1
hyloniscus_main_001477_t1	1913	.	C	T	0.4	0/1	0/0	0/0	0/0
hyloniscus_main_001477_t1	1961	.	G	A	0.545455	0/1	0/0	0/0	0/0
hyloniscus_main_001479_t1	2795	.	TGTCA	GGTCG	0.497942	0/1	0/0	0/0	0/1
hyloniscus_main_001479_t1	2831	.	T	A	0.508876	0/1	0/0	0/0	0/1
hyloniscus_main_001479_t1	2864	.	A	C	0.514706	0/1	0/0	0/0	0/1
hyloniscus_main_001479_t1	2882	.	A	G	0.52439	0/1	0/0	0/0	0/1
hyloniscus_main_001479_t1	3089	.	C	T	0.465169	0/1	0/0	0/0	0/1
hyloniscus_main_001479_t1	3109	.	AT	CG	0.40856	0/1	0/0	0/0	0/1
hyloniscus_main_001479_t1	3134	.	A	G	0.450704	0/1	0/0	0/0	0/1
hyloniscus_main_001480_t1	2320	.	G	A	0.580524	0/1	0/1	0/1	0/1
hyloniscus_main_001520_t1	4253	.	C	T	0.407407	0/1	0/1	0/0	0/1
hyloniscus_main_001520_t1	4261	.	G	T	0.443878	0/1	0/1	0/1	0/1
hyloniscus_main_001520_t1	4271	.	T	C	0.467626	0/1	0/1	0/0	0/1
hyloniscus_main_001520_t1	4282	.	TCA	TA	0.435714	0/1	0/1	0/0	0/1
hyloniscus_main_001520_t1	4318	.	CTTAA	CTAA	0.511364	0/1	0/1	0/0	0/1
hyloniscus_main_001520_t1	4326	.	C	T	0.511364	0/1	0/1	0/0	0/1
hyloniscus_main_001520_t1	4356	.	A	T	0.590361	0/1	0/1	0/1	0/1
hyloniscus_main_001520_t1	4408	.	T	G	0.566343	0/1	0/1	0/1	0/1
hyloniscus_main_001520_t1	4430	.	G	A	0.523985	0/1	0/1	0/0	0/1
hyloniscus_main_001520_t1	4435	.	G	A	0.542857	0/1	0/1	0/0	0/1
hyloniscus_main_001520_t1	4545	.	A	T	0.57	0/1	0/1	0/0	0/0
hyloniscus_main_001520_t1	4610	.	CGT	TGC	0.470149	0/1	0/1	0/0	0/0
hyloniscus_main_001520_t1	4624	.	G	A	0.414815	0/1	0/1	0/0	0/0
hyloniscus_main_001520_t1	4632	.	TAACA	AAACT	0.305164	0/1	0/1	0/0	0/0
hyloniscus_main_001520_t1	4644	.	CTAAC	TTAAA	0.246445	0/1	0/1	0/0	0/0
hyloniscus_main_001520_t1	4676	.	A	G	0.514334	0/1	0/1	0/1	0/1
hyloniscus_main_001520_t1	4697	.	CTTCAAATG	CTTCAAAATG,CTTTAAAATG,CTTCAAATA	0.692478,0.368421,0.438596	0/1	0/1	0/2	1/3
hyloniscus_main_001520_t1	4710	.	AG	GA,GG	0.69214,0.573427	0/1	0/1	0/2	1/2
hyloniscus_main_001520_t1	4753	.	A	T	0.341463	0/1	0/1	0/1	0/0
hyloniscus_main_001520_t1	4771	.	AT	GC	0.509338	0/1	0/1	0/0	0/1
hyloniscus_main_001520_t1	4796	.	T	A	0.5088	0/1	0/1	0/0	0/1
hyloniscus_main_001520_t1	4826	.	CTAG	ATAA,ATAG	0.630468,0.669261	0/1	0/1	0/2	1/2
hyloniscus_main_001520_t1	4849	.	TATGA	TATGATGA	0.649505	0/1	0/1	0/1	1/1
hyloniscus_main_001520_t1	4891	.	TAAATAAG	TAATAAG,AAAATAAG	0.751773,0.72	0/1	0/1	0/2	1/2
hyloniscus_main_001520_t1	4904	.	AGTATCCT	GGAATGCA,CGAATGCA	0.514706,0.47619	0/1	0/1	0/2	1/2
hyloniscus_main_001528_t1	4167	.	G	A	0.410714	0/1	0/0	0/0	0/1
hyloniscus_main_001528_t1	4190	.	AATA	AATATA	0.379747	0/1	0/0	0/0	0/1
hyloniscus_main_001528_t1	4205	.	TAAGAAAC	TAAGAAAGAAAC	0.397727	0/1	0/0	0/0	0/1
hyloniscus_main_001528_t1	4272	.	T	A	0.479167	0/1	0/0	0/0	0/1
hyloniscus_main_001528_t1	4321	.	AATA	AA	0.4625	0/1	0/0	0/0	0/1
hyloniscus_main_001528_t1	4380	.	T	C	0.559524	0/1	0/0	0/0	0/1
hyloniscus_main_001528_t1	4517	.	TAAAAACT	TAAAAAACT	0.416667	0/1	0/0	0/0	0/1
hyloniscus_main_001528_t1	4674	.	T	G	0.302013	0/1	0/0	0/0	0/1
hyloniscus_main_001528_t1	4687	.	C	T	0.386364	0/1	0/0	0/0	0/0
hyloniscus_main_001528_t1	4706	.	ATC	CTT	0.372093	0/1	0/0	0/0	0/0
hyloniscus_main_001528_t1	4723	.	C	T	0.384615	0/1	0/0	0/0	0/0
hyloniscus_main_001528_t1	4754	.	G	A	0.351351	0/1	0/0	0/0	0/1
hyloniscus_main_001528_t1	4766	.	C	T	0.376623	0/1	0/0	0/0	0/1
hyloniscus_main_001528_t1	4860	.	G	A	0.207207	0/1	0/0	0/0	0/1
hyloniscus_main_001528_t1	4873	.	T	G	0.198198	0/1	0/0	0/0	0/1
hyloniscus_main_001528_t1	4883	.	T	C	0.192661	0/1	0/0	0/0	0/1
hyloniscus_main_001528_t1	4909	.	C	A	0.255814	0/1	0/0	0/0	0/1
hyloniscus_main_001528_t1	4915	.	C	T	0.289855	0/1	0/0	0/0	0/1
hyloniscus_main_001528_t1	4932	.	GTC	AAA	0.326087	0/1	0/0	0/0	0/1
hyloniscus_main_001528_t1	4979	.	T	G	0.409091	0/1	0/0	0/0	0/1
hyloniscus_main_001528_t1	4992	.	TCAC	ACAG	0.375	0/1	0/0	0/0	0/1
hyloniscus_main_001528_t1	5023	.	AATACA	CGTACG	0.394366	0/1	0/0	0/0	0/1
hyloniscus_main_001529_t1	6155	.	T	A	0.486486	0/1	1/1	0/1	1/1
hyloniscus_main_001529_t1	6161	.	A	C	0.458904	0/1	1/1	0/1	1/1
hyloniscus_main_001529_t1	6967	.	T	C	0.366025	0/1	0/0	0/0	0/1
hyloniscus_main_001529_t1	6977	.	A	T	0.532353	0/1	0/0	0/0	0/0
hyloniscus_main_001529_t1	7020	.	G	T	0.473684	0/1	1/1	0/0	0/1
hyloniscus_main_001529_t1	7229	.	CTGAA	CTAAA	0.380282	0/1	0/1	0/1	0/1
hyloniscus_main_001546_t1	4583	.	C	T	0.380952	0/1	0/1	.	0/1
hyloniscus_main_001552_t1	3215	.	A	C	0.228571	0/1	0/0	0/1	0/1
hyloniscus_main_001552_t1	3220	.	A	G	0.340909	0/1	0/0	0/0	0/1
hyloniscus_main_001552_t1	3229	.	T	C	0.3	0/1	0/0	0/1	0/1
hyloniscus_main_001552_t1	3238	.	C	T	0.313433	0/1	0/0	0/1	0/1
hyloniscus_main_001552_t1	3243	.	TC	CT,CC	0.390244,0.241379	0/1	0/0	0/2	0/1
hyloniscus_main_001552_t1	3268	.	AAATTTT	TACTTTC	0.345238	0/1	0/0	0/1	0/1
hyloniscus_main_001552_t1	3290	.	T	G	0.393939	0/1	0/0	0/1	0/1
hyloniscus_main_001552_t1	3327	.	G	C	0.397436	0/1	0/0	0/1	0/1
hyloniscus_main_001552_t1	3343	.	C	T	0.337662	0/1	0/0	0/1	0/1
hyloniscus_main_001565_t1	1004	.	T	C	0.516129	0/1	0/1	0/1	0/1
hyloniscus_main_001565_t1	1208	.	CATC	TATT,CATT	0.519481,0.5	0/2	0/1	0/2	0/1
hyloniscus_main_001565_t1	1388	.	C	T	0.540816	0/1	1/1	0/1	1/1
hyloniscus_main_001565_t1	1439	.	C	T	0.511628	0/1	0/1	0/1	0/1
hyloniscus_main_001565_t1	2069	.	ACATC	ACATCATC	0.454545	0/1	0/1	0/1	0/1
hyloniscus_main_001565_t1	2801	.	T	G	0.344828	0/1	0/0	0/1	0/0
hyloniscus_main_001571_t1	4284	.	A	C	0.238095	0/1	0/0	0/1	0/1
hyloniscus_main_001582_t1	2501	.	C	T	0.307692	0/1	1/1	0/1	1/1
hyloniscus_main_001582_t1	2668	.	A	T	0.512195	0/1	1/1	0/1	1/1
hyloniscus_main_001582_t1	2679	.	A	G	0.475	0/1	1/1	0/1	1/1
hyloniscus_main_001582_t1	2712	.	AT	TC	0.361111	0/1	1/1	0/1	1/1
hyloniscus_main_001582_t1	2751	.	C	T	0.552632	0/1	0/0	0/1	0/0
hyloniscus_main_001582_t1	2780	.	C	A	0.555556	0/1	0/0	0/1	0/0
hyloniscus_main_001582_t1	2834	.	C	T	0.45	0/1	0/0	0/1	0/0
hyloniscus_main_001582_t1	2849	.	C	T	0.46875	0/1	1/1	0/1	1/1
hyloniscus_main_001582_t1	2890	.	C	T	0.595745	0/1	0/0	0/1	0/0
hyloniscus_main_001582_t1	2990	.	A	G	0.5625	0/1	0/0	0/1	0/0
hyloniscus_main_001582_t1	3278	.	A	C	0.392157	0/1	1/1	0/1	1/1
hyloniscus_main_001582_t1	3335	.	A	G	0.329114	0/1	1/1	0/1	1/1
hyloniscus_main_001582_t1	3442	.	A	G	0.347826	0/1	1/1	0/1	1/1
hyloniscus_main_001582_t1	3465	.	G	C	0.329545	0/1	1/1	0/1	1/1
hyloniscus_main_001582_t1	3505	.	A	G	0.2875	0/1	1/1	0/1	1/1
hyloniscus_main_001589_t1	2614	.	C	T	0.508929	0/1	0/1	0/1	0/0
hyloniscus_main_001589_t1	2626	.	A	G	0.488722	0/1	0/1	0/1	0/1
hyloniscus_main_001589_t1	2638	.	ACAAG	TCAAA,TCAAG	0.298851,0.6375	0/2	0/2	0/1	0/1
hyloniscus_main_001589_t1	2686	.	T	C	0.438017	0/1	1/1	0/1	0/1
hyloniscus_main_001589_t1	2737	.	G	A	0.423729	0/1	1/1	0/1	0/1
hyloniscus_main_001602_t1	2753	.	A	C	0.453125	0/1	0/0	0/0	0/1
hyloniscus_main_001602_t1	2758	.	A	G	0.45	0/1	0/0	0/0	0/1
hyloniscus_main_001602_t1	3026	.	A	T	0.375	0/1	0/0	0/0	0/1
hyloniscus_main_001602_t1	3056	.	CAATTA	CAATTAATTA	0.347826	0/1	0/0	0/0	0/1
hyloniscus_main_001613_t1	2702	.	G	A	0.434783	0/1	0/0	0/0	0/0
hyloniscus_main_001613_t1	2942	.	A	G	0.236842	0/1	0/0	0/0	0/0
hyloniscus_main_001613_t1	3120	.	C	T	0.346939	0/1	0/0	0/0	0/0
hyloniscus_main_001613_t1	3123	.	A	G	0.519231	0/1	1/1	0/1	1/1
hyloniscus_main_001617_t1	106	.	T	G	0.148148	0/1	1/1	1/1	0/0
hyloniscus_main_001624_t1	3811	.	AATC	AGTC	0.253846	0/1	0/0	0/1	0/0
hyloniscus_main_001624_t1	3817	.	G	A	0.423841	0/1	0/1	0/1	0/0
hyloniscus_main_001624_t1	3826	.	GAGTGAA	AAATGAA,GAGTGGA	0.198758,0.0869565	0/1	0/2	0/1	1/2
hyloniscus_main_001624_t1	3838	.	G	A	0.314815	0/1	0/1	0/1	0/1
hyloniscus_main_001624_t1	3846	.	G	A	0.535484	0/1	0/1	0/1	0/1
hyloniscus_main_001624_t1	3853	.	AA	AG	0.177966	0/1	0/0	0/1	0/1
hyloniscus_main_001624_t1	4199	.	CAGCA	GAGCA	0.3	0/1	0/0	0/1	0/1
hyloniscus_main_001636_t1	4047	.	AGGGGGGGGGATC	AGGGGGGGGATC,AGGGGGGGGGGATC	0.533835,0.263158	0/1	0/1	0/1	0/2
hyloniscus_main_001636_t1	4084	.	A	G	0.327957	0/1	0/1	0/1	0/1
hyloniscus_main_001636_t1	4106	.	A	G	0.373418	0/1	0/1	0/1	0/1
hyloniscus_main_001659_t1	2847	.	T	G	0.612245	0/1	1/1	0/0	0/1
hyloniscus_main_001659_t1	2860	.	A	T	0.57377	0/1	1/1	0/0	0/1
hyloniscus_main_001659_t1	2908	.	C	T	0.641026	0/1	0/1	0/0	0/0
hyloniscus_main_001659_t1	2965	.	AA	GG	0.666667	0/1	0/1	0/0	0/0
hyloniscus_main_001659_t1	2998	.	A	T	0.695652	0/1	1/1	0/0	0/1
hyloniscus_main_001665_t1	383	.	T	C	0.518828	0/1	0/0	0/1	0/1
hyloniscus_main_001665_t1	805	.	A	C	0.557178	0/1	1/1	0/1	0/1
hyloniscus_main_001665_t1	854	.	TG	CA	0.55611	0/1	1/1	0/1	0/1
hyloniscus_main_001665_t1	1088	.	T	C	0.443038	0/1	0/0	0/1	0/1
hyloniscus_main_001665_t1	1115	.	A	G	0.447964	0/1	0/0	0/1	0/1
hyloniscus_main_001665_t1	1148	.	A	G	0.412698	0/1	0/0	0/1	0/1
hyloniscus_main_001665_t1	1193	.	C	T	0.365591	0/1	0/0	0/1	0/1
hyloniscus_main_001665_t1	1328	.	A	G	0.388021	0/1	0/0	0/1	0/1
hyloniscus_main_001665_t1	1415	.	C	T	0.427686	0/1	0/0	0/1	0/1
hyloniscus_main_001665_t1	1472	.	C	G	0.432432	0/1	0/0	0/1	0/1
hyloniscus_main_001665_t1	1491	.	C	T	0.467568	0/1	0/0	0/1	0/1
hyloniscus_main_001665_t1	1505	.	G	A	0.426997	0/1	0/0	0/1	0/1
hyloniscus_main_001665_t1	1577	.	C	A	0.489796	0/1	1/1	0/1	0/1
hyloniscus_main_001665_t1	1596	.	A	C	0.513298	0/1	1/1	0/1	0/1
hyloniscus_main_001665_t1	1697	.	A	G	0.503876	0/1	0/0	0/1	0/1
hyloniscus_main_001665_t1	1706	.	TGCG	AGCA	0.440341	0/1	0/0	0/1	0/1
hyloniscus_main_001665_t1	1838	.	A	G	0.343548	0/1	0/0	0/1	0/1
hyloniscus_main_001665_t1	1853	.	T	C	0.345826	0/1	0/0	0/1	0/1
hyloniscus_main_001665_t1	1877	.	C	T	0.330579	0/1	0/0	0/1	0/1
hyloniscus_main_001665_t1	1913	.	T	C	0.575258	0/1	1/1	0/1	0/1
hyloniscus_main_001665_t1	1931	.	T	C	0.54321	0/1	1/1	0/1	0/1
hyloniscus_main_001665_t1	1997	.	G	C	0.62704	0/1	1/1	0/1	0/1
hyloniscus_main_001683_t1	3547	.	CA	AT	0.46	0/1	0/0	0/1	0/1
hyloniscus_main_001683_t1	3554	.	G	A	0.566265	0/1	0/0	0/1	0/1
hyloniscus_main_001683_t1	3598	.	CGG	CGA,TGA	0.496454,0.215569	0/1	0/1	0/2	0/2
hyloniscus_main_001683_t1	3621	.	C	G	0.34382	0/1	0/1	0/1	0/1
hyloniscus_main_001683_t1	3626	.	CGCAGTAGAG	CG	0.317241	0/1	0/1	0/1	0/1
hyloniscus_main_001683_t1	3687	.	G	A	0.395349	0/1	0/1	0/1	0/1
hyloniscus_main_001683_t1	3698	.	T	G	0.39726	0/1	0/1	0/1	0/1
hyloniscus_main_001683_t1	3707	.	C	A	0.386486	0/1	0/1	0/1	0/1
hyloniscus_main_001683_t1	3728	.	T	A	0.374784	0/1	1/1	0/1	0/1
hyloniscus_main_001683_t1	3739	.	A	G	0.389078	0/1	1/1	0/1	0/1
hyloniscus_main_001683_t1	3746	.	T	A	0.386441	0/1	1/1	0/1	0/1
hyloniscus_main_001683_t1	3778	.	T	G	0.554113	0/1	0/0	0/1	0/1
hyloniscus_main_001683_t1	3788	.	GTGT	CTTC	0.356037	0/1	0/0	0/1	0/1
hyloniscus_main_001683_t1	3797	.	CCCCA	GCCTGCA	0.36859	0/1	0/0	0/1	0/1
hyloniscus_main_001683_t1	3805	.	A	T	0.527716	0/1	0/0	0/1	0/1
hyloniscus_main_001683_t1	3827	.	ATTAATTATTA	AATTA,ATTAATTA,ATTAA	0.439024,0.372549,0.483607	0/1	0/3	1/2	1/2
hyloniscus_main_001683_t1	3839	.	T	C	0.454721	0/1	0/0	0/1	0/1
hyloniscus_main_001683_t1	3842	.	TATCG	TATTG	0.509921	0/1	0/0	0/1	0/1
hyloniscus_main_001683_t1	3865	.	T	A	0.598639	0/1	0/0	0/1	0/1
hyloniscus_main_001683_t1	3877	.	C	T	0.627517	0/1	0/0	0/1	0/1
hyloniscus_main_001683_t1	3901	.	TCCTA	TCTA	0.571038	0/1	0/0	0/1	0/1
hyloniscus_main_001683_t1	3920	.	ACAGAAG	ATGCGAAC,ACAGAAT,ACAGAAC	0.504065,0.44868,0.467153	0/1	0/3	1/2	1/2
hyloniscus_main_001683_t1	3931	.	G	A	0.514493	0/1	0/0	0/1	0/1
hyloniscus_main_001683_t1	3941	.	A	G	0.502907	0/1	0/1	1/1	1/1
hyloniscus_main_001683_t1	3946	.	C	T	0.546311	0/1	0/0	0/1	0/1
hyloniscus_main_001683_t1	3982	.	A	T	0.464706	0/1	1/1	0/0	0/0
hyloniscus_main_001683_t1	3996	.	A	G	0.361386	0/1	1/1	0/1	0/1
hyloniscus_main_001689_t1	3327	.	A	G	0.222826	0/1	0/1	0/1	0/1
hyloniscus_main_001689_t1	3419	.	AC	GC,GG	0.182109,0.186551	0/1	0/2	0/1	0/1
hyloniscus_main_001689_t1	3492	.	GTTTTGAAGTCGG	GTTTTAAAGTCGG	0.359658	0/1	0/1	0/1	0/1
hyloniscus_main_001689_t1	3735	.	TCCTTTTTTGTTCA	TACTTTTTTTGTTCA,TCCTTTTTTTGTTCA	0.369099,0.154378	0/2	0/1	0/1	0/2
hyloniscus_main_001689_t1	3761	.	TAAAAAAAAATTTATG	TAAAAAAATTTTATG,TAAAAAAAAATTTATA	0.261905,0.16092	0/2	0/1	0/1	0/2
hyloniscus_main_001696_t1	2291	.	A	G	0.619048	0/1	0/0	0/0	0/0
hyloniscus_main_001696_t1	2333	.	G	A	0.652174	0/1	0/0	0/0	0/0
hyloniscus_main_001696_t1	2342	.	C	A	0.666667	0/1	0/0	0/0	0/0
hyloniscus_main_001696_t1	2348	.	C	T	0.65	0/1	0/0	0/0	0/0
hyloniscus_main_001696_t1	3475	.	A	T	0.271186	0/1	0/0	0/0	0/1
hyloniscus_main_001696_t1	3484	.	GGGC	AGGA	0.288462	0/1	0/0	0/0	0/1
hyloniscus_main_001696_t1	3532	.	T	C	0.362069	0/1	0/0	0/0	0/1
hyloniscus_main_001696_t1	3592	.	ATTTTTTTATATAC	ATTTTTTTTTATATAC	0.416667	0/1	0/0	0/0	0/0
hyloniscus_main_001696_t1	3730	.	GAA	AAT	0.454545	0/1	0/0	0/0	0/0
hyloniscus_main_001696_t1	3807	.	G	T	0.348485	0/1	0/0	0/0	0/1
hyloniscus_main_001696_t1	3822	.	A	G	0.316832	0/1	0/0	0/0	0/1
hyloniscus_main_001696_t1	3918	.	G	T	0.573333	0/1	0/0	0/0	0/0
hyloniscus_main_001696_t1	4007	.	G	T	0.295652	0/1	0/0	0/0	0/1
hyloniscus_main_001696_t1	4186	.	A	G	0.460784	0/1	0/0	0/0	0/0
hyloniscus_main_001725_t1	2759	.	G	A	0.479167	0/1	0/0	0/1	0/1
hyloniscus_main_001737_t1	1383	.	G	A	0.391753	0/1	1/1	0/1	0/1
hyloniscus_main_001750_t1	3472	.	A	T	0.436364	0/1	0/0	0/0	0/1
hyloniscus_main_001750_t1	3544	.	CAAAAAAAAAAAAAAAAATTCCG	CAAAAAAAAAAAAAAAATTCCG	0.263736	0/1	0/1	0/1	0/1
hyloniscus_main_001750_t1	3759	.	TAAGC	TAAAGC	0.489758	0/1	0/0	0/1	0/1
hyloniscus_main_001751_t1	2904	.	T	A	0.19469	0/1	0/1	0/0	0/1
hyloniscus_main_001751_t1	3083	.	GTTTTTTTTTCTCTTCCCTCTCCCTCA	GTTTTTTTTTTCTCTTCCCTCTCCCTCA	0.163636	0/1	0/1	0/1	0/1
hyloniscus_main_001751_t1	3120	.	C	T	0.641447	0/1	0/1	0/1	0/1
hyloniscus_main_001752_t1	258	.	GGTC	CGTG	0.556818	0/1	0/0	0/0	0/1
hyloniscus_main_001752_t1	297	.	G	A	0.440678	0/1	0/0	0/0	0/0
hyloniscus_main_001752_t1	819	.	CGGC	GGGT	0.490566	0/1	0/0	0/0	0/0
hyloniscus_main_001752_t1	870	.	G	A	0.486842	0/1	0/0	0/0	0/0
hyloniscus_main_001752_t1	933	.	TCAG	ACAA	0.428571	0/1	0/0	0/0	0/1
hyloniscus_main_001752_t1	1011	.	G	A	0.516129	0/1	0/0	0/0	0/0
hyloniscus_main_001752_t1	1230	.	C	T	0.518519	0/1	0/0	0/0	0/0
hyloniscus_main_001752_t1	1284	.	G	A	0.570093	0/1	0/0	0/0	0/1
hyloniscus_main_001752_t1	1293	.	C	T	0.57	0/1	0/0	0/0	0/1
hyloniscus_main_001752_t1	1308	.	G	A	0.58	0/1	0/0	0/0	0/1
hyloniscus_main_001752_t1	1455	.	C	T	0.594828	0/1	0/0	0/0	0/1
hyloniscus_main_001752_t1	1461	.	T	C	0.567568	0/1	0/0	0/0	0/1
hyloniscus_main_001752_t1	1570	.	A	T	0.616667	0/1	0/0	0/0	0/0
hyloniscus_main_001752_t1	1572	.	T	A	0.478261	0/1	0/0	0/0	0/1
hyloniscus_main_001752_t1	1648	.	C	T	0.493056	0/1	0/0	0/0	0/1
hyloniscus_main_001752_t1	1662	.	A	G	0.531646	0/1	0/0	0/0	0/1
hyloniscus_main_001752_t1	1785	.	T	G	0.6	0/1	0/0	0/0	0/1
hyloniscus_main_001752_t1	1815	.	T	A	0.629213	0/1	0/0	0/0	0/1
hyloniscus_main_001752_t1	1836	.	T	C	0.690909	0/1	0/0	0/0	0/1
hyloniscus_main_001752_t1	2031	.	A	C	0.534247	0/1	0/0	0/0	0/1
hyloniscus_main_001752_t1	2037	.	T	A	0.550725	0/1	0/0	0/0	0/1
hyloniscus_main_001752_t1	2097	.	C	T	0.573333	0/1	0/0	0/0	0/1
hyloniscus_main_001752_t1	2112	.	A	G	0.564706	0/1	0/0	0/0	0/1
hyloniscus_main_001752_t1	2127	.	G	A	0.508065	0/1	0/0	0/0	0/1
hyloniscus_main_001752_t1	2163	.	T	C	0.556338	0/1	0/0	0/0	0/1
hyloniscus_main_001752_t1	2172	.	A	T	0.552448	0/1	0/0	0/0	0/1
hyloniscus_main_001752_t1	2250	.	T	C	0.603448	0/1	0/0	0/0	0/1
hyloniscus_main_001752_t1	2298	.	G	A	0.581395	0/1	0/0	0/0	0/1
hyloniscus_main_001752_t1	2436	.	C	T	0.494118	0/1	0/0	0/0	0/1
hyloniscus_main_001752_t1	2478	.	A	G	0.473934	0/1	0/0	0/0	0/1
hyloniscus_main_001752_t1	2529	.	T	C	0.542601	0/1	0/0	0/0	0/1
hyloniscus_main_001752_t1	2658	.	C	T	0.547368	0/1	0/0	0/0	0/0
hyloniscus_main_001752_t1	2688	.	G	T	0.55	0/1	0/0	0/0	0/1
hyloniscus_main_001762_t1	4161	.	A	G	0.357143	0/1	0/1	0/1	0/0
hyloniscus_main_001762_t1	4197	.	ATA	ATG	0.377953	0/1	0/1	0/1	0/1
hyloniscus_main_001762_t1	4206	.	G	A	0.25	0/1	0/1	0/1	0/1
hyloniscus_main_001762_t1	4212	.	GT	AT	0.553763	0/1	0/1	0/1	0/1
hyloniscus_main_001762_t1	4219	.	AA	AG	0.167442	0/1	0/1	0/1	0/1
hyloniscus_main_001787_t1	1259	.	C	A	0.385542	0/1	0/1	0/0	0/1
hyloniscus_main_001787_t1	1328	.	TACT	AACG,TACG	0.309392,0.590909	0/1	1/2	1/1	0/2
hyloniscus_main_001787_t1	1535	.	T	A	0.75	0/1	1/1	1/1	0/0
hyloniscus_main_001787_t1	1547	.	T	C	0.727273	0/1	1/1	1/1	0/1
hyloniscus_main_001805_t1	844	.	T	A	0.571429	0/1	1/1	0/1	0/0
hyloniscus_main_001805_t1	862	.	G	A	0.462963	0/1	1/1	0/1	0/1
hyloniscus_main_001805_t1	880	.	T	G	0.438356	0/1	1/1	0/1	0/1
hyloniscus_main_001805_t1	925	.	T	C	0.409524	0/1	1/1	0/1	0/1
hyloniscus_main_001805_t1	988	.	A	T	0.4	0/1	1/1	0/1	0/0
hyloniscus_main_001805_t1	1011	.	C	G	0.428571	0/1	1/1	0/1	0/0
hyloniscus_main_001805_t1	1018	.	A	G	0.447761	0/1	1/1	0/1	0/0
hyloniscus_main_001805_t1	1027	.	G	A	0.407895	0/1	1/1	0/1	0/1
hyloniscus_main_001805_t1	1042	.	CTTTTTAC	CTTTTTTC,ATTTTTAC	0.402439,0.6	0/1	1/1	0/1	0/2
hyloniscus_main_001805_t1	1069	.	G	A	0.530864	0/1	1/1	0/1	0/1
hyloniscus_main_001805_t1	1111	.	A	C	0.456311	0/1	0/0	0/1	0/1
hyloniscus_main_001805_t1	1123	.	G	C	0.414062	0/1	0/0	0/1	0/1
hyloniscus_main_001805_t1	1135	.	T	C	0.441176	0/1	0/0	0/1	0/1
hyloniscus_main_001805_t1	1148	.	A	C	0.442029	0/1	0/0	0/1	0/1
hyloniscus_main_001805_t1	1237	.	T	C	0.526667	0/1	1/1	0/1	0/0
hyloniscus_main_001805_t1	1243	.	TTCTGGAAGG	CTCTAGGAGA	0.491803	0/1	1/1	0/1	0/0
hyloniscus_main_001805_t1	1276	.	T	C	0.463277	0/1	1/1	0/1	0/1
hyloniscus_main_001805_t1	1288	.	A	G	0.479167	0/1	1/1	0/1	0/0
hyloniscus_main_001805_t1	1315	.	C	A	0.424242	0/1	1/1	0/1	0/1
hyloniscus_main_001805_t1	1342	.	C	A	0.459459	0/1	1/1	0/1	0/0
hyloniscus_main_001805_t1	1348	.	A	C	0.451327	0/1	1/1	0/1	0/0
hyloniscus_main_001805_t1	1404	.	C	T	0.580882	0/1	0/0	0/1	0/1
hyloniscus_main_001805_t1	1435	.	AGCTA	GGCTT	0.431193	0/1	1/1	0/1	0/1
hyloniscus_main_001805_t1	2818	.	T	C	0.315789	0/1	0/0	0/1	0/1
hyloniscus_main_001805_t1	2869	.	A	G	0.559322	0/1	1/1	0/1	0/1
hyloniscus_main_001805_t1	2914	.	A	C	0.526316	0/1	1/1	0/1	1/1
hyloniscus_main_001805_t1	2923	.	C	T	0.523077	0/1	1/1	0/1	1/1
hyloniscus_main_001805_t1	3181	.	G	C	0.409091	0/1	1/1	0/1	0/1
hyloniscus_main_001805_t1	3224	.	T	G	0.445545	0/1	1/1	0/1	0/1
hyloniscus_main_001805_t1	3251	.	T	C	0.454955	0/1	1/1	0/1	0/1
hyloniscus_main_001805_t1	3259	.	G	T	0.454148	0/1	1/1	0/1	0/1
hyloniscus_main_001805_t1	3279	.	G	T	0.473118	0/1	1/1	0/1	0/1
hyloniscus_main_001811_t1	3057	.	C	A	0.383162	0/1	0/0	0/1	0/1
hyloniscus_main_001811_t1	3069	.	TTACA	GTACG	0.391785	0/1	0/0	0/1	0/1
hyloniscus_main_001811_t1	3083	.	GTTTGGC	GTTGGC	0.406897	0/1	0/0	0/1	0/1
hyloniscus_main_001842_t1	2220	.	C	G	0.549784	0/1	0/0	0/1	0/0
hyloniscus_main_001843_t1	3131	.	ATTTTTTTTAAG	ATTTTTTTTTAAG	0.378378	0/1	1/1	0/0	1/1
hyloniscus_main_001843_t1	3292	.	T	C	0.529412	0/1	1/1	0/0	1/1
hyloniscus_main_001877_t1	3002	.	TATGCATGGGC	TATGTCTGGGC,TATGTATGGGC	0.2,0.175	0/2	0/1	0/0	0/0
hyloniscus_main_001877_t1	3014	.	A	T	0.170213	0/1	0/1	0/0	0/0
hyloniscus_main_001877_t1	3018	.	TGTTATGAAGACATAT	TGCCTATGAAGACATAT	0.210526	0/1	0/1	0/0	0/1
hyloniscus_main_001884_t1	2979	.	TTGCT	CTGCG	0.525424	0/1	.	.	.
hyloniscus_main_001884_t1	3476	.	TTA	TTACGGTA	0.320988	0/1	.	.	.
hyloniscus_main_001884_t1	3507	.	G	A	0.190476	0/1	.	.	.
hyloniscus_main_001889_t1	957	.	A	G	0.35	0/1	0/0	0/0	0/0
hyloniscus_main_001889_t1	1092	.	C	T	0.478261	0/1	0/0	0/0	0/0
hyloniscus_main_001889_t1	1104	.	T	C	0.5	0/1	0/0	0/0	0/0
hyloniscus_main_001889_t1	1113	.	C	T	0.5	0/1	0/0	0/0	0/0
hyloniscus_main_001889_t1	1164	.	T	C	0.409091	0/1	0/0	0/0	0/0
hyloniscus_main_001889_t1	1278	.	TGGG	CGGA	0.4	0/1	0/0	0/0	0/0
hyloniscus_main_001889_t1	1308	.	ATCG	TTCA,TTCG	0.535714,0.571429	0/1	0/2	0/0	0/0
hyloniscus_main_001889_t1	1323	.	C	T	0.514286	0/1	0/1	0/0	0/0
hyloniscus_main_001889_t1	1347	.	T	C	0.5	0/1	0/0	0/0	0/0
hyloniscus_main_001889_t1	1386	.	A	T	0.4375	0/1	0/0	0/0	0/0
hyloniscus_main_001889_t1	1521	.	TGGCAGT	AGGGAGC	0.564103	0/1	0/0	0/0	0/0
hyloniscus_main_001889_t1	1548	.	T	C	0.533333	0/1	0/0	0/0	0/0
hyloniscus_main_001889_t1	1563	.	A	G	0.54321	0/1	0/1	0/0	0/0
hyloniscus_main_001889_t1	1590	.	T	A	0.289474	0/1	0/1	0/0	0/1
hyloniscus_main_001889_t1	1629	.	T	C	0.419355	0/1	0/0	0/0	0/0
hyloniscus_main_001889_t1	1650	.	C	T	0.383333	0/1	0/0	0/0	0/0
hyloniscus_main_001889_t1	1749	.	GGCA	GGCG,AGCG	0.226994,0.358974	0/2	0/1	0/1	0/1
hyloniscus_main_001889_t1	1761	.	C	T	0.207547	0/1	0/1	0/0	0/1
hyloniscus_main_001889_t1	1767	.	G	C,T	0.192982,0.375	0/2	0/1	0/0	0/1
hyloniscus_main_001889_t1	1825	.	A	C	0.232323	0/1	0/1	0/0	0/1
hyloniscus_main_001889_t1	1830	.	C	A	0.233831	0/1	0/1	0/0	0/1
hyloniscus_main_001889_t1	1905	.	T	C	0.329268	0/1	0/1	0/0	0/1
hyloniscus_main_001889_t1	1933	.	C	T	0.519231	0/1	0/0	0/0	0/0
hyloniscus_main_001889_t1	1971	.	CGGA	TGGG,TGGA	0.5,0.223301	0/1	0/2	0/0	0/2
hyloniscus_main_001889_t1	2037	.	C	A	0.446328	0/1	0/1	0/0	0/1
hyloniscus_main_001889_t1	2067	.	C	T	0.656716	0/1	0/0	0/0	0/0
hyloniscus_main_001889_t1	2076	.	T	C	0.584906	0/1	0/0	0/0	0/0
hyloniscus_main_001889_t1	2100	.	T	C	0.380952	0/1	0/1	0/0	0/1
hyloniscus_main_001889_t1	2146	.	GGTAAT	GGTAAC,AGCAAC	0.308571,0.568627	0/2	0/1	0/0	0/1
hyloniscus_main_001889_t1	2157	.	T	C	0.611111	0/1	0/0	0/0	0/0
hyloniscus_main_001889_t1	2196	.	CCCG	TCCT	0.396825	0/1	0/1	0/0	0/1
hyloniscus_main_001889_t1	2268	.	C	T	0.382353	0/1	0/1	0/0	0/1
hyloniscus_main_001889_t1	2301	.	T	C	0.352518	0/1	0/1	0/0	0/1
hyloniscus_main_001889_t1	2317	.	C	T	0.454545	0/1	0/0	0/0	0/0
hyloniscus_main_001889_t1	2337	.	G	C,T	0.316832,0.464286	0/2	0/1	0/0	0/1
hyloniscus_main_001889_t1	2343	.	AGTC	GGTC,CGTG	0.333333,0.481481	0/2	0/1	0/0	0/1
hyloniscus_main_001889_t1	2424	.	T	G	0.343478	0/1	0/1	0/0	0/1
hyloniscus_main_001889_t1	2456	.	TC	TT	0.338028	0/1	0/1	0/0	0/1
hyloniscus_main_001889_t1	2485	.	T	C	0.390244	0/1	0/0	0/0	0/0
hyloniscus_main_001889_t1	2538	.	G	T	0.459459	0/1	0/1	0/1	0/1
hyloniscus_main_001889_t1	2556	.	T	C	0.509434	0/1	0/0	0/0	0/0
hyloniscus_main_001889_t1	2565	.	C	A	0.508772	0/1	0/0	0/0	0/0
hyloniscus_main_001889_t1	2577	.	G	A	0.465517	0/1	0/0	0/0	0/0
hyloniscus_main_001889_t1	2589	.	T	A	0.460317	0/1	0/0	0/0	0/0
hyloniscus_main_001889_t1	2610	.	G	C	0.470588	0/1	0/0	0/0	0/0
hyloniscus_main_001889_t1	2625	.	T	A	0.421875	0/1	0/0	0/0	0/0
hyloniscus_main_001889_t1	2658	.	G	A	0.361111	0/1	0/0	0/0	0/0
hyloniscus_main_001889_t1	2673	.	G	A	0.388889	0/1	0/0	0/0	0/0
hyloniscus_main_001889_t1	2697	.	G	A	0.41791	0/1	0/0	0/0	0/0
hyloniscus_main_001889_t1	2746	.	GCA	TCG,GCG	0.321637,0.467742	0/2	0/1	0/0	0/1
hyloniscus_main_001920_t1	2992	.	CGT	CGAGT	0.353698	0/1	1/1	0/1	0/0
hyloniscus_main_001945_t1	3939	.	T	A	0.415094	0/1	0/0	0/1	0/1
hyloniscus_main_001945_t1	4005	.	G	A	0.45122	0/1	0/1	0/1	0/1
hyloniscus_main_001964_t1	3085	.	AGGA	GGGA	0.485714	0/1	0/1	0/1	0/1
hyloniscus_main_001964_t1	3101	.	AGTG	AGTA,GGTA,GGTG	0.230769,0.153846,0.12	0/1	1/2	0/1	2/3
hyloniscus_main_001964_t1	3146	.	A	G	0.160714	0/1	0/1	0/0	0/0
hyloniscus_main_001967_t1	2964	.	GG	AA	0.43038	0/1	1/1	0/1	0/0
hyloniscus_main_001967_t1	3041	.	G	A	0.463415	0/1	1/1	0/1	0/0
hyloniscus_main_001967_t1	3059	.	A	T	0.5	0/1	1/1	0/1	0/0
hyloniscus_main_001967_t1	3081	.	AT	TG	0.517241	0/1	1/1	0/1	0/0
hyloniscus_main_001967_t1	3100	.	AGA	AA	0.552941	0/1	1/1	0/1	0/0
hyloniscus_main_001967_t1	3117	.	G	T	0.558824	0/1	1/1	0/1	0/0
hyloniscus_main_001969_t1	737	.	T	A	0.391304	0/1	.	0/0	.
hyloniscus_main_001969_t1	2312	.	C	G	0.666667	0/1	.	0/0	.
hyloniscus_main_001969_t1	2726	.	A	G	0.541667	0/1	1/1	0/0	0/0
hyloniscus_main_001970_t1	2226	.	T	G	0.361111	0/1	0/0	0/0	0/1
hyloniscus_main_001970_t1	2250	.	G	A	0.380952	0/1	0/0	0/0	0/1
hyloniscus_main_001970_t1	2381	.	C	T	0.333333	0/1	0/0	0/0	0/1
hyloniscus_main_001970_t1	2420	.	A	G	0.303571	0/1	0/0	0/0	0/1
hyloniscus_main_001970_t1	2458	.	A	G	0.36	0/1	0/0	0/0	0/1
hyloniscus_main_001970_t1	2607	.	A	C	0.375	0/1	0/0	0/0	0/1
hyloniscus_main_001970_t1	2632	.	T	C	0.349398	0/1	0/0	0/0	0/1
hyloniscus_main_001970_t1	2651	.	C	T	0.325301	0/1	0/0	0/0	0/1
hyloniscus_main_001970_t1	2657	.	G	A	0.321429	0/1	0/0	0/0	0/1
hyloniscus_main_001970_t1	2669	.	C	T	0.329268	0/1	0/0	0/0	0/1
hyloniscus_main_001970_t1	2763	.	TATCA	GATCT	0.438356	0/1	0/0	0/0	0/1
hyloniscus_main_001970_t1	2773	.	A	G	0.423077	0/1	0/0	0/0	0/1
hyloniscus_main_001970_t1	2799	.	ACACC	GCACT	0.333333	0/1	0/0	0/0	0/1
hyloniscus_main_001970_t1	2819	.	T	C	0.382353	0/1	0/0	0/0	0/1
hyloniscus_main_001970_t1	2830	.	ACT	AATGCT	0.333333	0/1	0/0	0/0	0/1
hyloniscus_main_001970_t1	2945	.	TACA	TA	0.407407	0/1	0/0	0/0	0/1
hyloniscus_main_001982_t1	474	.	A	T	0.328125	0/1	0/1	.	0/1
hyloniscus_main_001982_t1	486	.	A	G	0.264706	0/1	0/0	0/0	0/0
hyloniscus_main_001982_t1	498	.	G	A	0.269231	0/1	0/0	0/0	0/0
hyloniscus_main_001982_t1	503	.	GG	AT	0.25	0/1	0/0	0/0	0/0
hyloniscus_main_001982_t1	519	.	T	C	0.268817	0/1	0/0	0/0	0/0
hyloniscus_main_001982_t1	528	.	C	A	0.267442	0/1	0/0	0/0	0/0
hyloniscus_main_001982_t1	567	.	A	G	0.364706	0/1	0/1	0/1	1/1
hyloniscus_main_001982_t1	1020	.	A	G	0.396226	0/1	0/0	0/0	0/1
hyloniscus_main_001982_t1	1050	.	TCA	CCG	0.459016	0/1	0/1	0/0	0/1
hyloniscus_main_001982_t1	1122	.	G	C	0.357143	0/1	0/1	0/1	0/1
hyloniscus_main_001982_t1	1152	.	T	G	0.657143	0/1	0/1	0/1	1/1
hyloniscus_main_001982_t1	1158	.	A	G	0.662338	0/1	0/1	0/1	1/1
hyloniscus_main_001982_t1	1174	.	G	T	0.645161	0/1	0/1	0/1	1/1
hyloniscus_main_001982_t1	1186	.	GATAAATTGACT	CAT	0.630435	0/1	1/1	0/1	1/1
hyloniscus_main_001982_t1	1278	.	A	T	0.328358	0/1	0/1	0/1	0/0
hyloniscus_main_001982_t1	1378	.	AGAAAT	CCAAAC	0.75	0/1	1/1	0/0	0/1
hyloniscus_main_001982_t1	1395	.	ATTGGA	TTTAGG	0.763158	0/1	1/1	0/0	0/1
hyloniscus_main_001982_t1	1428	.	G	A	0.214286	0/1	0/0	1/1	0/1
hyloniscus_main_001982_t1	1494	.	GACT	AACA	0.613445	0/1	0/1	0/1	0/1
hyloniscus_main_001982_t1	1504	.	C	A	0.627119	0/1	0/1	0/1	0/1
hyloniscus_main_001982_t1	1575	.	A	T	0.430894	0/1	0/1	0/1	0/1
hyloniscus_main_001982_t1	1590	.	C	T	0.413223	0/1	0/1	0/1	0/1
hyloniscus_main_001982_t1	1623	.	AGTAAAAAAAGAAAAA	GGTAAAAAAAGAAAAA	0.297521	0/1	0/1	0/1	0/1
hyloniscus_main_001982_t1	1671	.	G	A	0.347826	0/1	0/1	0/1	0/1
hyloniscus_main_001982_t1	1686	.	C	T	0.408333	0/1	0/1	0/1	0/1
hyloniscus_main_001982_t1	1731	.	C	T	0.305556	0/1	0/1	0/1	0/1
hyloniscus_main_001982_t1	1737	.	A	C	0.304348	0/1	0/1	0/1	0/1
hyloniscus_main_001982_t1	2074	.	C	A	0.43949	0/1	0/1	0/1	0/1
hyloniscus_main_001982_t1	2082	.	T	C	0.425806	0/1	0/1	0/1	0/1
hyloniscus_main_001982_t1	2103	.	C	T	0.358209	0/1	0/0	0/0	0/0
hyloniscus_main_001982_t1	2172	.	T	C	0.452381	0/1	0/1	1/1	0/1
hyloniscus_main_001982_t1	2262	.	T	C	0.425197	0/1	0/0	0/0	0/0
hyloniscus_main_001982_t1	2274	.	G	T	0.410112	0/1	0/1	0/1	0/1
hyloniscus_main_001982_t1	2314	.	T	C	0.416667	0/1	0/1	0/1	0/1
hyloniscus_main_001982_t1	2376	.	G	T	0.2875	0/1	0/1	1/1	0/1
hyloniscus_main_001982_t1	2400	.	A	T	0.352113	0/1	0/1	0/1	0/1
hyloniscus_main_001982_t1	2415	.	T	A	0.341772	0/1	0/1	0/1	0/1
hyloniscus_main_001982_t1	2436	.	T	C	0.390244	0/1	0/1	0/1	0/1
hyloniscus_main_001982_t1	2442	.	CACG	TACT	0.371429	0/1	0/1	0/0	0/1
hyloniscus_main_001982_t1	2472	.	C	T	0.454545	0/1	0/1	0/1	0/1
hyloniscus_main_001982_t1	2585	.	CAAAT	CAAAA	0.359649	0/1	0/1	0/1	0/1
hyloniscus_main_001982_t1	2625	.	AAAT	GAAC	0.386555	0/1	0/1	0/1	0/1
hyloniscus_main_001982_t1	2637	.	CGAA	TGAT	0.391667	0/1	0/1	0/1	0/1
hyloniscus_main_001982_t1	2673	.	CGTT	TGTC	0.398438	0/1	0/1	0/1	0/1
hyloniscus_main_001982_t1	2748	.	T	G	0.460526	0/1	0/1	0/1	0/1
hyloniscus_main_002028_t1	1535	.	C	A	0.612245	0/1	0/0	0/0	0/0
hyloniscus_main_002028_t1	1553	.	A	G	0.5625	0/1	0/0	0/0	0/0
hyloniscus_main_002028_t1	1658	.	T	C	0.678571	0/1	0/0	0/0	0/0
hyloniscus_main_002028_t1	1724	.	T	G	0.675	0/1	0/0	0/0	0/0
hyloniscus_main_002035_t1	2420	.	C	T	0.363636	0/1	0/0	0/1	0/0
hyloniscus_main_002035_t1	2457	.	T	C	0.339286	0/1	0/0	0/1	0/0
hyloniscus_main_002069_t1	2889	.	T	A	0.148837	0/1	0/1	0/1	0/1
hyloniscus_main_002069_t1	3138	.	C	T	0.449468	0/1	0/1	0/1	0/1
hyloniscus_main_002079_t1	3484	.	ATTTTTTTTTTTGTTACC	ATTTTTTTTTTTTGTTACC	0.119171	0/1	0/0	0/1	0/1
hyloniscus_main_002109_t1	2141	.	GAAAAAATTAG	AAAAAAATTAG	0.113971	0/1	0/0	0/1	0/1
hyloniscus_main_002141_t1	3209	.	ACT	AT	0.345238	0/1	0/0	0/0	0/1
hyloniscus_main_002141_t1	3278	.	ATATTATTATTATAATG	ATATTATTATTATTATAATG	0.327103	0/1	0/0	0/0	0/1
hyloniscus_main_002141_t1	3295	.	GG	AT	0.333333	0/1	0/0	0/0	0/1
hyloniscus_main_002141_t1	3343	.	TAAAACAA	TAAAAACAA	0.4	0/1	0/0	0/0	0/1
hyloniscus_main_002141_t1	3377	.	G	T	0.469388	0/1	0/0	0/0	0/1
hyloniscus_main_002141_t1	3476	.	CAATT	AAATC	0.397906	0/1	0/0	0/0	0/1
hyloniscus_main_002141_t1	3493	.	A	T	0.40625	0/1	0/0	0/0	0/1
hyloniscus_main_002141_t1	3544	.	G	A	0.342282	0/1	0/0	0/0	0/1
hyloniscus_main_002141_t1	3554	.	TAAAAATG	TAAAAAATG	0.330645	0/1	0/0	0/0	0/1
hyloniscus_main_002141_t1	3624	.	TGGTAAAAAAAAGATC	CGGTAAAAAAAGATC	0.320988	0/1	0/0	0/0	0/1
hyloniscus_main_002141_t1	3696	.	G	A	0.391304	0/1	0/1	0/0	0/1
hyloniscus_main_002150_t1	3003	.	C	T	0.212574	0/1	0/1	0/1	0/1
hyloniscus_main_002150_t1	3011	.	CCG	ACA	0.344423	0/1	0/1	0/1	0/1
hyloniscus_main_002150_t1	3018	.	T	C	0.395909	0/1	0/1	0/1	0/1
hyloniscus_main_002150_t1	3058	.	G	A	0.395025	0/1	0/1	0/1	0/1
hyloniscus_main_002151_t1	2487	.	C	T	0.211538	0/1	0/0	0/1	0/0
hyloniscus_main_002151_t1	2711	.	T	C	0.163793	0/1	0/1	0/1	0/0
hyloniscus_main_002151_t1	2997	.	GTG	ATA	0.304428	0/1	0/1	0/1	0/1
hyloniscus_main_002151_t1	3017	.	TAAAAAAAAAAAAAAAATCTCT	TAAAAAAAAATCTCT,TAAAAAAAAAAAAAAATCTCT	0.22619,0.133929	0/1	1/2	1/2	1/2
hyloniscus_main_002151_t1	3048	.	CT	TC	0.380173	0/1	0/1	0/1	0/1
hyloniscus_main_002151_t1	3065	.	CTGACATAGGTC	CTGACATGGGTT	0.15444	0/1	0/1	0/1	0/1
hyloniscus_main_002151_t1	3149	.	ATTTTTTTCACG	ATTTTTTCACG	0.199475	0/1	0/1	0/1	0/0
hyloniscus_main_002151_t1	3182	.	AT	CT	0.604839	0/1	0/1	0/1	0/1
hyloniscus_main_002151_t1	3187	.	G	A	0.373626	0/1	0/1	0/1	0/1
hyloniscus_main_002151_t1	3264	.	T	C	0.336245	0/1	0/1	0/1	0/1
hyloniscus_main_002151_t1	3292	.	A	G	0.201087	0/1	0/1	0/1	0/1
hyloniscus_main_002159_t1	3337	.	AAA	AAG	0.287129	0/1	0/1	0/1	0/1
hyloniscus_main_002162_t1	2830	.	TGGGGGGGGGGATAT	TGGGGGGGGGATAT	0.212121	0/1	0/1	0/1	0/1
hyloniscus_main_002164_t1	3508	.	A	T	0.583333	0/1	1/1	0/1	0/1
hyloniscus_main_002164_t1	3583	.	A	G	0.317073	0/1	0/0	0/1	0/0
hyloniscus_main_002166_t1	4527	.	G	A	0.447964	0/1	0/1	0/1	0/1
hyloniscus_main_002166_t1	4655	.	G	A	0.449367	0/1	0/1	0/1	0/1
hyloniscus_main_002166_t1	4702	.	A	T	0.487013	0/1	0/1	0/1	0/1
hyloniscus_main_002166_t1	4732	.	T	G	0.502304	0/1	0/1	0/1	0/1
hyloniscus_main_002166_t1	4946	.	TAAAAATC	TAAAATC	0.435961	0/1	0/1	0/1	0/1
hyloniscus_main_002166_t1	4998	.	C	A	0.437956	0/1	0/1	0/1	0/1
hyloniscus_main_002166_t1	5043	.	A	C	0.47861	0/1	0/1	0/1	0/1
hyloniscus_main_002166_t1	5061	.	ATTTTTTTTATTATTTAGTTTG	ATTTTTTTTTATTATTTAGTTTG	0.423077	0/1	0/1	0/1	0/1
hyloniscus_main_002166_t1	5108	.	CAT	CAGGTAT	0.418824	0/1	0/1	0/1	0/1
hyloniscus_main_002166_t1	5213	.	TCCTT	TCTT	0.446043	0/1	0/1	0/1	0/1
hyloniscus_main_002166_t1	5296	.	T	G	0.452381	0/1	0/1	0/1	0/1
hyloniscus_main_002166_t1	5417	.	C	A	0.506276	0/1	0/1	0/1	0/1
hyloniscus_main_002166_t1	5504	.	T	C	0.453608	0/1	0/1	0/1	0/1
hyloniscus_main_002166_t1	5609	.	A	T	0.50411	0/1	0/1	0/1	0/1
hyloniscus_main_002166_t1	5715	.	CAAGAA	CGAAGAA	0.457071	0/1	0/1	0/1	0/1
hyloniscus_main_002166_t1	6009	.	TTA	TTACTAATA	0.441275	0/1	0/1	0/1	0/1
hyloniscus_main_002166_t1	6182	.	C	A	0.465617	0/1	0/1	0/1	0/1
hyloniscus_main_002166_t1	6191	.	G	C	0.463768	0/1	0/1	0/1	0/1
hyloniscus_main_002166_t1	6240	.	AAAAA	AATATATATAT	0.25149	0/1	0/1	0/1	0/1
hyloniscus_main_002166_t1	6252	.	A	T	0.377519	0/1	0/1	0/1	0/1
hyloniscus_main_002166_t1	6402	.	C	A	0.41791	0/1	0/1	0/1	0/1
hyloniscus_main_002167_t1	3337	.	A	C	0.441667	0/1	0/1	0/1	0/1
hyloniscus_main_002167_t1	3402	.	AAGTC	GAGTT,AAGTT	0.333333,0.293333	0/1	0/1	0/2	0/2
hyloniscus_main_002167_t1	3472	.	TATTTAA	TA	0.242188	0/1	0/1	0/1	0/1
hyloniscus_main_002167_t1	3613	.	T	C	0.226148	0/1	0/0	0/1	0/1
hyloniscus_main_002185_t1	291	.	C	T	0.486239	0/1	0/1	0/1	0/1
hyloniscus_main_002185_t1	339	.	C	T	0.431953	0/1	0/1	0/1	0/0
hyloniscus_main_002185_t1	390	.	G	A	0.374291	0/1	0/1	0/1	0/1
hyloniscus_main_002185_t1	456	.	C	T	0.399142	0/1	0/1	0/1	0/1
hyloniscus_main_002185_t1	465	.	G	T	0.478365	0/1	0/1	0/1	0/1
hyloniscus_main_002185_t1	504	.	T	C	0.388158	0/1	0/1	0/1	0/1
hyloniscus_main_002185_t1	513	.	G	A	0.390144	0/1	0/1	0/1	0/1
hyloniscus_main_002185_t1	567	.	G	T	0.418288	0/1	0/1	0/1	0/1
hyloniscus_main_002185_t1	582	.	T	C	0.420408	0/1	0/1	0/1	0/1
hyloniscus_main_002185_t1	804	.	TCA	CCA	0.388365	0/1	0/1	0/1	0/0
hyloniscus_main_002185_t1	1221	.	C	T	0.418838	0/1	0/1	0/1	0/0
hyloniscus_main_002185_t1	1506	.	C	T	0.447635	0/1	0/1	0/1	0/0
hyloniscus_main_002185_t1	1765	.	T	C	0.448187	0/1	0/1	0/1	0/1
hyloniscus_main_002185_t1	1881	.	C	T	0.421558	0/1	0/1	0/1	0/1
hyloniscus_main_002185_t1	1996	.	A	C	0.438804	0/1	0/1	0/1	0/1
hyloniscus_main_002185_t1	2082	.	G	T	0.361278	0/1	0/1	0/1	0/1
hyloniscus_main_002185_t1	2256	.	T	G	0.462585	0/1	0/1	0/1	0/1
hyloniscus_main_002198_t1	562	.	G	A	0.479866	0/1	0/0	0/1	0/0
hyloniscus_main_002204_t1	2408	.	T	C	0.495327	0/1	0/1	0/0	0/1
hyloniscus_main_002204_t1	2419	.	G	T	0.434211	0/1	0/0	0/0	0/1
hyloniscus_main_002208_t1	3347	.	C	T	0.227488	0/1	0/1	0/1	0/1
hyloniscus_main_002210_t1	850	.	T	C	0.361702	0/1	0/1	1/1	0/0
hyloniscus_main_002210_t1	1051	.	G	A	0.356164	0/1	0/1	1/1	0/0
hyloniscus_main_002210_t1	1114	.	A	G	0.390244	0/1	0/1	1/1	0/0
hyloniscus_main_002210_t1	1183	.	T	C	0.390244	0/1	0/1	1/1	0/0
hyloniscus_main_002210_t1	1207	.	GA	AA	0.354331	0/1	0/1	0/1	0/0
hyloniscus_main_002210_t1	1213	.	A	T	0.395349	0/1	0/1	1/1	0/0
hyloniscus_main_002210_t1	1540	.	G	A	0.383333	0/1	0/1	1/1	0/0
hyloniscus_main_002210_t1	1728	.	C	G	0.479167	0/1	0/1	1/1	0/0
hyloniscus_main_002210_t1	2153	.	C	T	0.510638	0/1	0/1	1/1	0/0
hyloniscus_main_002210_t1	2158	.	C	T	0.469388	0/1	0/1	1/1	0/0
hyloniscus_main_002210_t1	2260	.	G	C	0.488152	0/1	0/1	0/1	0/0
hyloniscus_main_002210_t1	2281	.	T	C	0.42616	0/1	0/1	0/1	0/0
hyloniscus_main_002210_t1	3057	.	G	A	0.53	0/1	0/1	1/1	0/0
hyloniscus_main_002210_t1	3062	.	C	T	0.534653	0/1	0/1	1/1	0/0
hyloniscus_main_002210_t1	3143	.	C	T	0.590164	0/1	0/1	0/0	0/1
hyloniscus_main_002210_t1	3253	.	AG	CA	0.398577	0/1	0/1	1/1	0/0
hyloniscus_main_002210_t1	3309	.	A	C	0.57	0/1	0/1	0/0	1/1
hyloniscus_main_002210_t1	3339	.	G	T	0.509554	0/1	0/1	0/0	1/1
hyloniscus_main_002210_t1	3393	.	C	T	0.448052	0/1	0/1	1/1	0/0
hyloniscus_main_002210_t1	3419	.	GAAAAGT	GAAAAAGT	0.373494	0/1	0/1	1/1	0/0
hyloniscus_main_002210_t1	3468	.	G	A	0.395604	0/1	0/1	1/1	0/0
hyloniscus_main_002210_t1	3515	.	C	A	0.404762	0/1	0/1	1/1	0/0
hyloniscus_main_002210_t1	3624	.	A	G	0.492147	0/1	0/1	1/1	0/0
hyloniscus_main_002210_t1	3631	.	G	A	0.463158	0/1	0/1	1/1	0/0
hyloniscus_main_002219_t1	110	.	G	A	0.505618	0/1	1/1	0/1	0/1
hyloniscus_main_002232_t1	1375	.	G	C	0.441176	0/1	0/0	0/0	0/1
hyloniscus_main_002232_t1	2427	.	T	C	0.5	0/1	0/0	0/0	0/1
hyloniscus_main_002259_t1	270	.	C	A	0.526316	0/1	0/0	0/1	0/1
hyloniscus_main_002259_t1	1642	.	T	A	0.28125	0/1	1/1	1/1	1/1
hyloniscus_main_002259_t1	1669	.	C	T	0.358491	0/1	1/1	1/1	1/1
hyloniscus_main_002259_t1	1741	.	A	G	0.480769	0/1	1/1	1/1	1/1
hyloniscus_main_002259_t1	1753	.	A	G	0.542857	0/1	1/1	1/1	1/1
hyloniscus_main_002259_t1	1771	.	A	G	0.474747	0/1	1/1	1/1	1/1
hyloniscus_main_002259_t1	1837	.	T	A	0.506849	0/1	0/0	0/0	0/0
hyloniscus_main_002277_t1	2693	.	A	G	0.458333	0/1	0/0	0/0	0/0
hyloniscus_main_002277_t1	2715	.	GATCATCATCC	GATGATCATCC,GATCATCATCATCC	0.528302,0.37037	0/2	0/1	0/0	1/1
hyloniscus_main_002277_t1	2751	.	AAGAGTAC	GAGAATAA,ATGAGTAC	0.469388,0.606061	0/2	0/1	0/0	1/1
hyloniscus_main_002277_t1	2774	.	AACTT	AACTC	0.592308	0/1	0/1	0/0	1/1
hyloniscus_main_002277_t1	2784	.	C	A	0.605839	0/1	0/1	0/0	1/1
hyloniscus_main_002277_t1	2798	.	T	A	0.594203	0/1	0/1	0/0	1/1
hyloniscus_main_002277_t1	2812	.	TGCAATA	TACAAGAAATA,TACAAGAAATTA	0.507246,0.705882	0/2	0/1	0/0	1/1
hyloniscus_main_002277_t1	2978	.	A	C	0.549296	0/1	0/1	0/0	1/1
hyloniscus_main_002277_t1	3034	.	TAAAAGT	TAATAAAAAAGT,TTAAAGT	0.534884,0.46875	0/2	0/1	0/0	1/1
hyloniscus_main_002277_t1	3051	.	A	T	0.567901	0/1	0/1	0/0	1/1
hyloniscus_main_002277_t1	3077	.	C	A	0.641026	0/1	0/0	0/0	1/1
hyloniscus_main_002277_t1	3082	.	A	C	0.619048	0/1	0/0	0/0	1/1
hyloniscus_main_002277_t1	3109	.	C	A	0.472222	0/1	0/0	0/0	0/0
hyloniscus_main_002277_t1	3117	.	GTGT	GTGC,ATGC	0.465116,0.514286	0/2	0/1	0/0	1/1
hyloniscus_main_002277_t1	3165	.	C	T	0.688889	0/1	0/0	0/0	0/0
hyloniscus_main_002277_t1	3175	.	T	G	0.673913	0/1	0/0	0/0	0/0
hyloniscus_main_002277_t1	3188	.	CAC	CAAC	0.554348	0/1	0/1	0/0	1/1
hyloniscus_main_002277_t1	3216	.	A	C	0.517857	0/1	0/1	0/0	1/1
hyloniscus_main_002277_t1	3410	.	A	G	0.640625	0/1	0/1	0/1	0/1
hyloniscus_main_002280_t1	2882	.	C	T	0.266667	0/1	0/0	0/0	0/0
hyloniscus_main_002280_t1	2910	.	CCTA	CCAA	0.364341	0/1	0/0	0/0	0/0
hyloniscus_main_002280_t1	2966	.	GA	AG	0.420118	0/1	0/0	0/0	0/0
hyloniscus_main_002280_t1	2974	.	C	T	0.431694	0/1	0/0	0/0	0/0
hyloniscus_main_002280_t1	2983	.	T	C	0.435233	0/1	0/0	0/0	0/0
hyloniscus_main_002280_t1	3001	.	T	C	0.402174	0/1	0/0	0/0	0/0
hyloniscus_main_002280_t1	3021	.	GG	CA	0.381818	0/1	0/0	0/0	0/0
hyloniscus_main_002280_t1	3111	.	T	A	0.142857	0/1	0/0	0/0	0/0
hyloniscus_main_002280_t1	3127	.	G	T	0.198347	0/1	0/0	0/0	0/0
hyloniscus_main_002280_t1	3164	.	T	C	0.22619	0/1	0/0	0/0	0/0
hyloniscus_main_002280_t1	3170	.	GG	CC	0.219178	0/1	0/0	0/0	0/0
hyloniscus_main_002280_t1	3287	.	CT	AA	0.19084	0/1	0/0	0/0	0/0
hyloniscus_main_002280_t1	3294	.	TTT	ATA	0.203252	0/1	0/0	0/0	0/0
hyloniscus_main_002280_t1	3301	.	GAAATAAGA	GAATAAA	0.20339	0/1	0/0	0/0	0/0
hyloniscus_main_002280_t1	3329	.	C	T	0.333333	0/1	0/0	0/0	0/0
hyloniscus_main_002280_t1	3349	.	C	A	0.444444	0/1	0/0	0/0	0/0
hyloniscus_main_002280_t1	3357	.	TAAAAAGGT	TAAAAAAAAGGT	0.38	0/1	0/0	0/0	0/0
hyloniscus_main_002311_t1	351	.	GAAAAAAAAGAAAAGGAAAAAGAAAAAAAATGAAGC	GAAAAAAAAAGAAAAGGAAAAAGAAAAAAAATGAAGC	0.11609	0/1	0/1	0/1	0/1
hyloniscus_main_002311_t1	881	.	G	A	0.249123	0/1	0/1	0/0	0/0
hyloniscus_main_002315_t1	3064	.	G	C	0.35	0/1	1/1	0/0	0/1
hyloniscus_main_002315_t1	3069	.	T	G	0.584475	0/1	1/1	0/1	0/1
hyloniscus_main_002315_t1	3327	.	GG	AA	0.45283	0/1	1/1	0/1	0/1
hyloniscus_main_002315_t1	3354	.	G	A	0.489796	0/1	1/1	0/1	0/1
hyloniscus_main_002336_t1	2184	.	C	T	0.166667	0/1	0/1	0/0	0/0
hyloniscus_main_002336_t1	2206	.	G	A	0.350515	0/1	0/1	0/0	0/1
hyloniscus_main_002336_t1	2237	.	AACCG	AGCCG	0.204301	0/1	0/0	0/1	0/1
hyloniscus_main_002336_t1	2262	.	A	T	0.245614	0/1	0/0	0/1	0/0
hyloniscus_main_002364_t1	2256	.	A	T	0.293651	0/1	1/1	0/0	0/1
hyloniscus_main_002364_t1	2325	.	A	T	0.265823	0/1	1/1	0/0	0/1
hyloniscus_main_002364_t1	2346	.	T	C	0.289474	0/1	1/1	0/0	0/1
hyloniscus_main_002365_t1	674	.	C	T	0.516129	0/1	0/1	0/0	0/0
hyloniscus_main_002365_t1	683	.	T	A	0.514286	0/1	0/1	0/0	0/1
hyloniscus_main_002365_t1	695	.	C	T	0.57732	0/1	0/1	0/0	0/0
hyloniscus_main_002365_t1	736	.	T	A	0.636364	0/1	0/1	0/0	0/0
hyloniscus_main_002365_t1	757	.	G	A	0.584906	0/1	0/1	0/0	0/1
hyloniscus_main_002365_t1	770	.	CTG	TTA	0.483516	0/1	0/1	0/0	0/0
hyloniscus_main_002365_t1	777	.	G	C	0.483146	0/1	0/1	0/0	0/0
hyloniscus_main_002365_t1	801	.	C	T	0.5	0/1	0/1	0/0	0/0
hyloniscus_main_002365_t1	823	.	A	G	0.474747	0/1	0/1	0/0	0/0
hyloniscus_main_002365_t1	859	.	G	A	0.464286	0/1	0/1	0/0	0/0
hyloniscus_main_002365_t1	1567	.	AGTC	GGTC,GGTT	0.477733,0.602941	0/1	0/1	0/0	0/2
hyloniscus_main_002365_t1	2343	.	TAC	AAC,AAA	0.464497,0.384752	0/1	0/2	0/0	0/1
hyloniscus_main_002388_t1	3280	.	ACAACTGC	ACAGCCGC,ACAGCTGC,ACAACCGC	0.4875,0.346154,0.20339	0/2	0/2	1/3	0/1
hyloniscus_main_002396_t1	2162	.	C	T	0.44898	0/1	0/1	0/0	0/1
hyloniscus_main_002396_t1	2321	.	A	G	0.54	0/1	0/1	0/0	0/1
hyloniscus_main_002396_t1	2593	.	G	T	0.55	0/1	0/0	0/0	0/0
hyloniscus_main_002399_t1	1274	.	A	C	0.449664	0/1	0/1	0/0	0/0
hyloniscus_main_002399_t1	3276	.	GAAAAAAGGAAT	GAAAAAAAGGAAT,GAAAAAAAGAAT	0.112554,0.218182	0/1	0/0	0/1	0/2
hyloniscus_main_002399_t1	3458	.	T	A	0.39749	0/1	1/1	0/0	0/1
hyloniscus_main_002399_t1	3956	.	T	G	0.421525	0/1	0/0	0/0	0/0
hyloniscus_main_002416_t1	731	.	ACAT	TCAC	0.368421	0/1	0/1	0/1	0/1
hyloniscus_main_002416_t1	764	.	G	A	0.373418	0/1	0/1	0/1	0/1
hyloniscus_main_002416_t1	797	.	G	A	0.429319	0/1	0/1	0/1	0/1
hyloniscus_main_002416_t1	884	.	G	C	0.480176	0/1	0/1	0/1	0/1
hyloniscus_main_002416_t1	902	.	C	G	0.43913	0/1	0/1	0/1	0/1
hyloniscus_main_002416_t1	953	.	C	T	0.426724	0/1	0/1	0/1	0/1
hyloniscus_main_002416_t1	989	.	C	T	0.429319	0/1	0/1	0/1	0/1
hyloniscus_main_002416_t1	1109	.	A	G	0.502732	0/1	0/1	0/1	0/1
hyloniscus_main_002416_t1	1130	.	C	T	0.511236	0/1	0/1	0/1	0/1
hyloniscus_main_002416_t1	1136	.	G	A	0.513812	0/1	0/1	0/1	0/1
hyloniscus_main_002416_t1	1241	.	GCT	ACA	0.407407	0/1	0/1	0/1	0/1
hyloniscus_main_002416_t1	1250	.	C	T	0.421053	0/1	0/1	0/1	0/1
hyloniscus_main_002416_t1	1355	.	C	T	0.406393	0/1	0/1	0/1	0/1
hyloniscus_main_002416_t1	1370	.	T	C	0.425	0/1	0/1	0/1	0/1
hyloniscus_main_002416_t1	1397	.	A	G	0.39881	0/1	0/1	0/1	0/1
hyloniscus_main_002416_t1	1469	.	G	T	0.433121	0/1	0/1	0/1	0/1
hyloniscus_main_002416_t1	1514	.	A	G	0.576687	0/1	1/1	0/1	0/1
hyloniscus_main_002416_t1	1544	.	G	A	0.543956	0/1	0/1	0/1	0/1
hyloniscus_main_002416_t1	1589	.	GGTC	AGTT	0.514563	0/1	0/1	0/1	0/1
hyloniscus_main_002416_t1	1605	.	CGA	AGG	0.481203	0/1	0/1	0/1	0/1
hyloniscus_main_002416_t1	1616	.	A	G	0.49481	0/1	0/1	0/1	0/1
hyloniscus_main_002416_t1	1658	.	G	A	0.562005	0/1	0/1	0/1	0/1
hyloniscus_main_002416_t1	1712	.	TGCA	CGCG	0.367123	0/1	0/1	0/1	0/1
hyloniscus_main_002416_t1	1775	.	C	T	0.39375	0/1	0/1	0/1	0/1
hyloniscus_main_002416_t1	1799	.	C	A	0.430328	0/1	0/1	0/1	0/1
hyloniscus_main_002416_t1	1805	.	A	G	0.411504	0/1	0/1	0/1	0/1
hyloniscus_main_002416_t1	1841	.	G	A	0.601449	0/1	0/1	0/1	0/1
hyloniscus_main_002416_t1	1856	.	A	C	0.585586	0/1	0/1	0/1	0/1
hyloniscus_main_002416_t1	2429	.	A	G	0.422535	0/1	0/1	0/1	0/1
hyloniscus_main_002416_t1	2439	.	C	T	0.421488	0/1	0/1	0/1	0/1
hyloniscus_main_002416_t1	2447	.	G	A	0.404444	0/1	0/1	0/1	0/1
hyloniscus_main_002416_t1	2502	.	T	C	0.25	0/1	0/1	0/1	0/1
hyloniscus_main_002417_t1	543	.	A	C	0.408602	0/1	0/0	0/1	0/1
hyloniscus_main_002462_t1	948	.	ACAGCAGT	ACAGT	0.22549	0/1	0/1	0/1	0/1
hyloniscus_main_002465_t1	2589	.	T	C	0.3	0/1	0/1	0/1	.
hyloniscus_main_002482_t1	3083	.	A	C	0.388889	0/1	0/0	0/0	0/1
hyloniscus_main_002482_t1	3109	.	A	G	0.357143	0/1	0/0	0/0	0/1
hyloniscus_main_002512_t1	1583	.	C	T	0.468635	0/1	0/0	0/1	0/1
hyloniscus_main_002512_t1	3805	.	T	G	0.440299	0/1	0/0	0/1	0/1
hyloniscus_main_002512_t1	4523	.	T	G	0.508318	0/1	0/1	0/1	0/1
hyloniscus_main_002520_t1	1438	.	G	A	0.44	0/1	.	0/0	0/0
hyloniscus_main_002530_t1	1891	.	TTGACAATGGC	TTGAC,TTGGC	0.717949,0.130435	0/1	1/1	1/2	0/1
hyloniscus_main_002530_t1	2292	.	A	T	0.324324	0/1	0/0	0/0	0/1
hyloniscus_main_002530_t1	2366	.	A	T	0.486486	0/1	0/0	0/0	0/0
hyloniscus_main_002538_t1	3130	.	G	T	0.601695	0/1	0/0	0/1	0/1
hyloniscus_main_002538_t1	3205	.	G	A	0.424658	0/1	0/0	0/1	1/1
hyloniscus_main_002545_t1	176	.	T	C	0.482759	0/1	0/1	0/1	1/1
hyloniscus_main_002545_t1	643	.	G	C	0.50264	0/1	0/1	0/1	0/1
hyloniscus_main_002545_t1	717	.	C	T	0.482399	0/1	0/1	0/1	0/1
hyloniscus_main_002545_t1	816	.	A	G	0.49577	0/1	0/1	0/1	0/1
hyloniscus_main_002545_t1	912	.	C	T	0.479685	0/1	0/1	0/1	0/1
hyloniscus_main_002545_t1	972	.	A	G	0.544218	0/1	0/1	0/1	0/1
hyloniscus_main_002545_t1	1083	.	T	C	0.510526	0/1	0/1	0/1	0/1
hyloniscus_main_002545_t1	1113	.	A	G	0.521843	0/1	0/1	0/1	0/1
hyloniscus_main_002545_t1	1188	.	G	A	0.44698	0/1	0/1	0/1	0/1
hyloniscus_main_002545_t1	1291	.	G	A	0.508532	0/1	0/1	0/1	0/1
hyloniscus_main_002545_t1	1512	.	T	C	0.491304	0/1	0/1	0/1	0/1
hyloniscus_main_002545_t1	1555	.	T	C	0.484438	0/1	0/1	0/1	0/1
hyloniscus_main_002545_t1	1923	.	T	A	0.440154	0/1	0/1	0/1	0/1
hyloniscus_main_002545_t1	1931	.	C	G	0.436573	0/1	0/1	0/1	0/1
hyloniscus_main_002545_t1	1974	.	A	G	0.434938	0/1	0/1	0/1	0/1
hyloniscus_main_002545_t1	2199	.	C	T	0.436382	0/1	0/1	0/1	0/1
hyloniscus_main_002545_t1	2277	.	C	A	0.421793	0/1	0/1	0/1	0/1
hyloniscus_main_002545_t1	2727	.	TAT	TGAT	0.41482	0/1	0/1	0/1	0/1
hyloniscus_main_002545_t1	2749	.	G	A	0.429872	0/1	0/1	0/1	0/1
hyloniscus_main_002565_t1	62	.	T	C	0.583333	0/1	0/0	1/1	0/0
hyloniscus_main_002575_t1	3047	.	T	A	0.253012	0/1	0/1	0/1	0/1
hyloniscus_main_002586_t1	436	.	AAGGAGGAGGAGGAGAT	AAGGAGGAGGAGAT	0.47619	0/1	1/1	0/0	1/1
hyloniscus_main_002586_t1	494	.	CCCT	TCCG	0.565217	0/1	1/1	0/0	1/1
hyloniscus_main_002586_t1	578	.	G	A	0.515152	0/1	1/1	0/0	1/1
hyloniscus_main_002586_t1	823	.	G	A	0.448276	0/1	1/1	0/0	0/1
hyloniscus_main_002586_t1	1013	.	T	C	0.72	0/1	1/1	0/0	0/1
hyloniscus_main_002586_t1	1361	.	C	T	0.638889	0/1	1/1	0/0	.
hyloniscus_main_002586_t1	1376	.	A	G	0.65625	0/1	1/1	0/0	.
hyloniscus_main_002586_t1	1430	.	A	T	0.576923	0/1	1/1	0/0	.
hyloniscus_main_002586_t1	1818	.	G	T	0.183673	0/1	0/0	0/0	0/0
hyloniscus_main_002609_t1	4100	.	TAAAAAAAAAAAAAAATTTGAC	TAAAAAAAAAAAAAATTTGAC,TAAAAAAAAAAAAAAAATTTGAC	0.163842,0.20339	0/1	0/1	0/2	0/1
hyloniscus_main_002644_t1	844	.	T	C	0.531915	0/1	1/1	0/0	1/1
hyloniscus_main_002644_t1	862	.	C	T	0.55102	0/1	1/1	0/0	1/1
hyloniscus_main_002644_t1	925	.	C	T	0.512195	0/1	1/1	0/0	1/1
hyloniscus_main_002644_t1	937	.	A	G	0.435897	0/1	1/1	0/0	1/1
hyloniscus_main_002644_t1	962	.	T	C	0.409091	0/1	1/1	0/0	1/1
hyloniscus_main_002644_t1	1267	.	A	C	0.540541	0/1	0/0	1/1	.
hyloniscus_main_002644_t1	2578	.	T	G	0.446809	0/1	0/0	1/1	0/0
hyloniscus_main_002670_t1	2101	.	A	C	0.25	0/1	0/0	0/0	0/0
hyloniscus_main_002670_t1	2106	.	C	T	0.26087	0/1	0/0	0/0	0/0
hyloniscus_main_002670_t1	2112	.	A	C	0.25	0/1	0/0	0/0	0/0
hyloniscus_main_002670_t1	2249	.	G	A	0.45	0/1	0/0	0/0	0/0
hyloniscus_main_002670_t1	2273	.	T	G	0.411765	0/1	0/0	0/0	0/0
hyloniscus_main_002672_t1	3589	.	TCCCCCCCCCCCACTTG	TCCCCCCCCCCACTTG	0.163265	0/1	0/0	0/0	0/1
hyloniscus_main_002684_t1	1999	.	A	T	0.297619	0/1	0/0	0/1	0/1
hyloniscus_main_002684_t1	2045	.	C	A	0.512658	0/1	0/0	0/1	0/1
hyloniscus_main_002684_t1	2233	.	T	C	0.408163	0/1	1/1	0/1	0/1
hyloniscus_main_002684_t1	2262	.	A	G	0.372973	0/1	1/1	0/1	0/1
hyloniscus_main_002685_t1	2484	.	T	G	0.450704	0/1	1/1	0/1	0/1
hyloniscus_main_002685_t1	2493	.	G	A	0.443709	0/1	1/1	0/1	0/1
hyloniscus_main_002685_t1	2526	.	A	G	0.5	0/1	0/0	0/1	0/1
hyloniscus_main_002685_t1	2882	.	TATTGACCCCCAAG	TATTGACCCTTAAG,TATTGACCCCAAG	0.140523,0.0930657	0/2	0/1	0/1	0/1
hyloniscus_main_002691_t1	618	.	A	T	0.128713	0/1	.	0/0	0/0
hyloniscus_main_002691_t1	839	.	A	C	0.149254	0/1	.	.	0/0
hyloniscus_main_002691_t1	892	.	C	T	0.341615	0/1	.	.	0/1
hyloniscus_main_002691_t1	1159	.	T	C	0.142857	0/1	.	.	0/0
hyloniscus_main_002691_t1	1164	.	C	G	0.146341	0/1	.	.	0/0
hyloniscus_main_002691_t1	1228	.	A	T	0.17094	0/1	0/0	0/1	0/0
hyloniscus_main_002691_t1	1297	.	A	C	0.132653	0/1	0/0	0/1	0/0
hyloniscus_main_002691_t1	1667	.	AAT	GAC,GAT	0.747126,0.0872727	0/2	.	2/2	0/1
hyloniscus_main_002691_t1	1979	.	A	C	0.376623	0/1	.	.	0/1
hyloniscus_main_002691_t1	2050	.	A	G	0.12093	0/1	0/1	0/0	0/0
hyloniscus_main_002691_t1	2057	.	G	C	0.118182	0/1	0/1	0/0	0/0
hyloniscus_main_002691_t1	2072	.	G	A	0.12069	0/1	0/1	.	0/0
hyloniscus_main_002709_t1	2819	.	A	T	0.286275	0/1	1/1	0/0	0/1
hyloniscus_main_002719_t1	2659	.	A	G	0.214286	0/1	.	0/0	0/1
hyloniscus_main_002724_t1	2644	.	CTT	GTC	0.53	0/1	1/1	0/1	0/1
hyloniscus_main_002724_t1	2658	.	TGAATG	AGATTG,AGAAAC	0.358491,0.216981	0/1	2/2	0/1	0/1
hyloniscus_main_002724_t1	2680	.	A	C	0.277778	0/1	1/1	0/1	0/1
hyloniscus_main_002724_t1	6009	.	A	G	0.621212	0/1	0/1	0/1	0/1
hyloniscus_main_002724_t1	6030	.	T	G	0.562963	0/1	0/1	0/1	0/1
hyloniscus_main_002724_t1	6035	.	G	T	0.573427	0/1	0/1	0/1	0/1
hyloniscus_main_002724_t1	6069	.	C	A	0.278027	0/1	0/1	0/1	0/1
hyloniscus_main_002724_t1	6074	.	T	C	0.620087	0/1	0/1	0/1	0/1
hyloniscus_main_002724_t1	6095	.	AA	GA,GG	0.513761,0.0963303	0/1	0/1	0/2	0/1
hyloniscus_main_002724_t1	6101	.	TTG	ATA	0.606796	0/1	0/1	0/1	0/1
hyloniscus_main_002724_t1	6132	.	T	C	0.553299	0/1	0/1	0/1	0/1
hyloniscus_main_002724_t1	6147	.	A	T	0.52	0/1	0/1	0/1	0/1
hyloniscus_main_002724_t1	6152	.	A	G	0.511628	0/1	0/1	0/1	0/1
hyloniscus_main_002724_t1	6177	.	G	A	0.486239	0/1	0/1	0/1	0/1
hyloniscus_main_002726_t1	2336	.	C	T	0.391304	0/1	0/0	0/0	0/0
hyloniscus_main_002726_t1	2367	.	TAATAATTAATTAATTAATG	TTAATATTAATTAATG,TAATAATTAATTAATG	0.463768,0.44	0/2	0/1	0/0	0/0
hyloniscus_main_002726_t1	2395	.	ATTTTTTTAATTAATTTTC	ATTTTTTAATTAATTTTC	0.46	0/1	0/0	0/0	0/0
hyloniscus_main_002727_t1	639	.	A	G	0.219178	0/1	0/0	0/0	0/1
hyloniscus_main_002727_t1	1770	.	T	C	0.378571	0/1	0/1	0/0	0/1
hyloniscus_main_002727_t1	2414	.	T	C	0.424242	0/1	0/1	0/0	0/1
hyloniscus_main_002727_t1	2433	.	A	T	0.388889	0/1	0/1	0/0	0/1
hyloniscus_main_002729_t1	605	.	A	G	0.433735	0/1	0/0	0/1	0/1
hyloniscus_main_002729_t1	659	.	C	G	0.309091	0/1	0/0	0/0	0/1
hyloniscus_main_002758_t1	3448	.	C	T	0.483333	0/1	0/1	0/1	0/0
hyloniscus_main_002763_t1	107	.	TG	TA	0.5	0/1	0/1	0/0	0/0
hyloniscus_main_002763_t1	127	.	C	G	0.545455	0/1	0/1	0/0	0/0
hyloniscus_main_002763_t1	2665	.	C	T	0.425926	0/1	0/1	0/0	0/0
hyloniscus_main_002763_t1	2703	.	T	A	0.590164	0/1	0/1	0/0	0/0
hyloniscus_main_002763_t1	2717	.	TTTAA	TGTTAA	0.487654	0/1	0/1	0/0	0/0
hyloniscus_main_002763_t1	2774	.	A	G	0.506897	0/1	0/1	0/0	0/0
hyloniscus_main_002763_t1	2780	.	TCAT	CCCC	0.450382	0/1	0/1	0/0	0/0
hyloniscus_main_002763_t1	2865	.	C	T	0.533835	0/1	0/1	0/0	0/0
[truncated: 4,404 more rows]
