# Supplementary material for: Patterns of molecular evolution in a parthenogenic terrestrial isopod (Trichoniscus pusillus)
Source: PeerJ. 2024 Jul 23;12:e17780. doi: 10.7717/peerj.17780 (PMC11276757; doi:10.7717/peerj.17780)
Supplement: Supplemental Information 2 [file peerj-12-17780-s002.zip › Yarbrough_Chandler_Code/5_snp_effects/data/HyF1_dnds.txt]

hyloniscus_main_000003_t1	12565	27327	+	11496.999999999836	3266.0000000000673	0	0	0	0	0	0
hyloniscus_main_000004_t1	11876	26815	+	11817.666666666557	3122.3333333333626	4629.333333333305	1091.666666666673	2.0	1.0	0	0
hyloniscus_main_000005_t1	7401	22232	+	11765.666666666462	3066.3333333333953	277.6666666666666	73.33333333333333	0	0	0	0
hyloniscus_main_000007_t1	1395	16208	+	11469.666666666544	3344.3333333334035	1283.6666666666672	360.3333333333328	0	0	0	0
hyloniscus_main_000009_t1	240	11183	+	8527.666666666793	2416.333333333332	84.66666666666667	23.33333333333333	0	0	0	0
hyloniscus_main_000010_t1	570	15386	+	11633.333333333145	3183.666666666739	0	0	0	0	0	0
hyloniscus_main_000011_t1	46	14670	+	11617.999999999849	3007.000000000041	941.3333333333313	240.66666666666723	0.0	1.0	0.0	1.0
hyloniscus_main_000012_t1	187	6852	+	5294.333333333354	1371.6666666666606	532.6666666666672	118.3333333333332	9.5	1.5	0	0
hyloniscus_main_000013_t1	100	14004	+	10908.666666666599	2996.333333333372	3727.6666666666456	1054.333333333338	2.0	16.0	2.0	16.0
hyloniscus_main_000014_t1	142	11430	+	8699.66666666675	2589.3333333333453	177.99999999999991	56.00000000000003	0	0	0	0
hyloniscus_main_000015_t1	78	13859	+	10974.999999999849	2807.000000000042	2900.6666666666583	744.3333333333359	0	0	0	0
hyloniscus_main_000021_t1	99	12593	+	9920.666666666679	2574.333333333333	166.66666666666666	46.33333333333334	0	0	0	0
hyloniscus_main_000023_t1	224	12838	+	9920.999999999978	2694.000000000027	101.66666666666669	18.333333333333336	0.0	1.0	0	0
hyloniscus_main_000025_t1	152	12514	+	9690.000000000005	2673.000000000021	408.6666666666668	122.33333333333329	0.0	2.0	0.0	2.0
hyloniscus_main_000026_t1	220	12567	+	9587.999999999984	2760.0000000000277	108.66666666666669	32.33333333333333	0	0	0	0
hyloniscus_main_000028_t1	83	11653	+	9028.333333333418	2542.6666666666674	333.66666666666674	104.3333333333332	0	0	0	0
hyloniscus_main_000031_t1	1332	12614	+	8873.333333333436	2409.6666666666606	210.99999999999997	56.00000000000001	0	0	0	0
hyloniscus_main_000032_t1	267	8984	+	6868.666666666752	1849.3333333333112	204.66666666666663	65.33333333333334	0	0	0	0
hyloniscus_main_000033_t1	69	11087	+	8746.000000000144	2272.999999999967	2240.6666666666715	555.3333333333323	9.0	11.0	9.0	11.0
hyloniscus_main_000035_t1	132	10931	+	8445.666666666813	2354.333333333324	0	0	0	0	0	0
hyloniscus_main_000036_t1	23	10759	+	8508.000000000118	2228.9999999999823	1944.6666666666733	476.333333333332	3.0	0.0	0	0
hyloniscus_main_000039_t1	5	9829	+	7535.333333333486	1983.6666666666256	154.33333333333331	40.66666666666667	0	0	0	0
hyloniscus_main_000040_t1	782	10666	+	7901.000000000133	1983.9999999999686	244.66666666666652	49.333333333333364	0	0	0	0
hyloniscus_main_000045_t1	145	9825	+	7490.000000000108	2190.9999999999836	445.0000000000004	139.99999999999994	1.0	1.0	1.0	1.0
hyloniscus_main_000047_t1	99	9689	+	7542.666666666782	2048.3333333333017	2566.6666666666656	703.333333333334	0.0	15.0	0.0	15.0
hyloniscus_main_000049_t1	21	9374	+	7569.333333333485	1784.6666666666315	121.66666666666669	28.333333333333332	0	0	0	0
hyloniscus_main_000051_t1	335	9646	+	7129.666666666749	2182.333333333321	23.666666666666668	6.333333333333333	0	0	0	0
hyloniscus_main_000052_t1	135	9401	+	7426.000000000089	1840.999999999984	280.9999999999999	73.0	0	0	0	0
hyloniscus_main_000058_t1	75	1649	+	1226.6666666666667	348.33333333333263	146.00000000000003	40.000000000000014	0	0	0	0
hyloniscus_main_000059_t1	165	9212	+	7060.666666666767	1987.3333333333005	1622.000000000006	438.9999999999981	0.0	33.0	0.0	33.0
hyloniscus_main_000060_t1	82	9126	+	6942.000000000078	2102.9999999999764	122.66666666666669	42.333333333333336	0	0	0	0
hyloniscus_main_000064_t1	281	8770	+	6678.666666666727	1811.3333333333185	215.3333333333332	45.66666666666668	0	0	0	0
hyloniscus_main_000065_t1	363	9185	+	6925.000000000094	1897.999999999974	0	0	0	0	0	0
hyloniscus_main_000068_t1	217	8895	+	6878.000000000083	1737.999999999981	1621.6666666666715	367.3333333333324	0	0	0	0
hyloniscus_main_000069_t1	83	8683	+	6632.000000000055	1968.9999999999802	6408.000000000054	1904.9999999999848	1.0	22.0	1.0	22.0
hyloniscus_main_000070_t1	108	5507	+	4155.999999999974	1243.9999999999955	83.00000000000001	24.999999999999996	0	0	0	0
hyloniscus_main_000071_t1	328	8859	+	6594.333333333401	1937.6666666666392	0	0	0	0	0	0
hyloniscus_main_000077_t1	214	8520	+	6529.666666666751	1777.3333333333055	320.99999999999994	84.00000000000003	0	0	0	0
hyloniscus_main_000079_t1	74	8308	+	6485.333333333391	1749.66666666665	4.666666666666666	1.3333333333333333	0	0	0	0
hyloniscus_main_000080_t1	121	8334	+	6515.3333333334085	1698.6666666666472	151.66666666666666	34.333333333333314	0	0	0	0
hyloniscus_main_000084_t1	145	8325	+	6394.66666666673	1786.3333333333112	813.3333333333318	218.66666666666706	0	0	0	0
hyloniscus_main_000085_t1	618	8756	+	6337.333333333386	1801.6666666666483	554.333333333334	135.66666666666646	0	0	0	0
hyloniscus_main_000092_t1	356	7467	+	5701.333333333377	1408.6666666666572	177.99999999999994	47.00000000000001	0	0	0	0
hyloniscus_main_000093_t1	105	5534	+	4203.999999999974	1226.0000000000018	0	0	0	0	0	0
hyloniscus_main_000094_t1	311	8242	+	6127.33333333339	1804.6666666666474	0	0	0	0	0	0
hyloniscus_main_000097_t1	110	8017	+	6135.0000000000655	1772.9999999999702	403.0000000000003	109.99999999999991	0	0	0	0
hyloniscus_main_000100_t1	287	8140	+	6220.666666666748	1633.3333333333103	0	0	0	0	0	0
hyloniscus_main_000101_t1	265	8088	+	6169.6666666667015	1654.3333333333233	1661.333333333336	441.666666666666	0	0	0	0
hyloniscus_main_000104_t1	208	7926	+	6112.333333333387	1606.6666666666533	37.333333333333336	7.666666666666665	0	0	0	0
hyloniscus_main_000105_t1	290	8008	+	5912.000000000058	1806.9999999999718	1262.0000000000014	378.99999999999875	0	0	0	0
hyloniscus_main_000108_t1	73	7773	+	6239.0000000000355	1461.9999999999966	1518.3333333333376	341.6666666666667	0	0	0	0
hyloniscus_main_000113_t1	51	7700	+	6043.000000000015	1606.9999999999968	1627.3333333333385	388.6666666666658	0	0	0	0
hyloniscus_main_000120_t1	173	7696	+	5793.666666666692	1730.3333333333185	181.33333333333334	52.66666666666668	0	0	0	0
hyloniscus_main_000123_t1	167	7663	+	5818.000000000022	1678.9999999999875	12.333333333333332	2.6666666666666665	0	0	0	0
hyloniscus_main_000124_t1	378	7874	+	5674.666666666681	1822.333333333317	98.00000000000001	33.99999999999999	0	0	0	0
hyloniscus_main_000125_t1	58	7539	+	5895.000000000039	1586.9999999999845	0	0	0	0	0	0
hyloniscus_main_000126_t1	46	4797	+	3833.9999999999636	918.0000000000066	319.33333333333337	67.6666666666667	0	0	0	0
hyloniscus_main_000128_t1	202	7656	+	5931.3333333333785	1523.6666666666554	0	0	0	0	0	0
hyloniscus_main_000130_t1	170	7300	+	5799.000000000049	1331.999999999994	365.33333333333354	84.66666666666664	1.5	3.5	0	0
hyloniscus_main_000133_t1	141	7505	+	5860.000000000055	1504.9999999999823	223.66666666666654	61.33333333333337	0	0	0	0
hyloniscus_main_000134_t1	216	7550	+	5826.333333333383	1508.6666666666515	14.999999999999998	5.999999999999999	0	0	0	0
hyloniscus_main_000135_t1	370	7689	+	5628.666666666712	1691.3333333333137	3776.3333333333003	1149.666666666669	3.0	57.0	3.0	57.0
hyloniscus_main_000139_t1	194	7480	+	5642.666666666693	1644.3333333333235	148.00000000000003	41.0	0	0	0	0
hyloniscus_main_000140_t1	131	7375	+	5702.000000000038	1542.9999999999834	1904.666666666674	498.33333333333155	2.0	16.0	2.0	16.0
hyloniscus_main_000144_t1	194	7363	+	5687.666666666691	1482.3333333333264	1411.3333333333362	367.6666666666657	0	0	0	0
hyloniscus_main_000147_t1	247	5943	+	4487.999999999984	1208.999999999999	550.6666666666669	139.33333333333331	0	0	0	0
hyloniscus_main_000150_t1	19	7035	+	5628.000000000039	1388.9999999999925	0	0	0	0	0	0
hyloniscus_main_000151_t1	165	7166	+	5602.333333333362	1399.6666666666588	177.66666666666654	44.333333333333364	0.0	1.0	0	0
hyloniscus_main_000157_t1	99	7040	+	5490.000000000044	1451.999999999985	2514.33333333333	683.6666666666684	7.0	21.0	7.0	21.0
hyloniscus_main_000160_t1	280	7143	+	5349.66666666668	1514.3333333333271	293.3333333333334	87.66666666666661	0	0	0	0
hyloniscus_main_000161_t1	63	6908	+	5398.666666666673	1447.3333333333321	4830.666666666649	1280.3333333333383	0	0	0	0
hyloniscus_main_000162_t1	240	6968	+	5414.000000000025	1314.9999999999952	94.66666666666669	22.33333333333333	0	0	0	0
hyloniscus_main_000168_t1	23	6484	+	5192.666666666673	1269.3333333333335	0	0	0	0	0	0
hyloniscus_main_000169_t1	554	6958	+	4992.000000000001	1412.9999999999932	124.66666666666671	37.33333333333334	0	0	0	0
hyloniscus_main_000171_t1	161	6898	+	5273.00000000002	1464.9999999999882	381.0000000000003	81.0	0	0	0	0
hyloniscus_main_000172_t1	234	6791	+	5165.000000000003	1392.999999999995	379.33333333333366	118.6666666666666	0	0	0	0
hyloniscus_main_000173_t1	360	7082	+	5287.666666666693	1435.333333333316	0	0	0	0	0	0
hyloniscus_main_000175_t1	93	6782	+	5256.333333333339	1433.6666666666617	2.6666666666666665	0.3333333333333333	0	0	0	0
hyloniscus_main_000179_t1	67	6747	+	5156.0000000000055	1524.999999999993	3676.666666666645	1084.3333333333385	2.0	31.0	2.0	31.0
hyloniscus_main_000181_t1	133	6798	+	5244.333333333351	1421.6666666666574	287.3333333333333	87.66666666666664	0.0	1.0	0	0
hyloniscus_main_000184_t1	180	6818	+	5237.666666666684	1401.3333333333258	3825.333333333299	1019.6666666666763	0.0	1.0	0.0	1.0
hyloniscus_main_000187_t1	251	6877	+	5275.666666666667	1351.3333333333328	2001.000000000004	524.9999999999994	3.0	1.0	3.0	1.0
hyloniscus_main_000191_t1	144	3497	+	2609.666666666664	672.3333333333343	692.6666666666663	165.33333333333334	0	0	0	0
hyloniscus_main_000193_t1	173	6688	+	5149.6666666666615	1366.3333333333335	2258.6666666666724	600.3333333333328	3.0	30.0	0	0
hyloniscus_main_000196_t1	97	6048	+	4669.3333333333185	1282.6666666666645	392.6666666666668	105.3333333333333	2.0	0.0	0	0
hyloniscus_main_000197_t1	152	6640	+	5085.666666666678	1403.3333333333264	878.6666666666654	249.33333333333385	0	0	0	0
hyloniscus_main_000198_t1	82	6546	+	5148.000000000014	1316.9999999999943	20.666666666666668	6.333333333333333	0	0	0	0
hyloniscus_main_000206_t1	101	6520	+	5067.999999999999	1351.9999999999986	2067.0000000000077	545.9999999999994	1.0	1.0	1.0	1.0
hyloniscus_main_000210_t1	64	6453	+	5034.333333333337	1355.6666666666617	282.9999999999999	68.00000000000003	0	0	0	0
hyloniscus_main_000212_t1	65	6445	+	4964.66666666666	1416.3333333333276	88.33333333333334	25.66666666666666	0	0	0	0
hyloniscus_main_000216_t1	446	6760	+	4891.000000000001	1423.999999999996	38.33333333333333	9.666666666666668	0	0	0	0
hyloniscus_main_000222_t1	112	6363	+	4860.333333333332	1391.6666666666606	435.3333333333337	125.66666666666653	0	0	0	0
hyloniscus_main_000225_t1	340	6570	+	4874.66666666668	1356.333333333325	10.0	5.0	0	0	0	0
hyloniscus_main_000234_t1	336	6533	+	4847.666666666654	1350.3333333333312	2191.000000000009	589.9999999999978	0.0	1.0	0	0
hyloniscus_main_000235_t1	121	6315	+	4916.99999999999	1278.0000000000025	1019.6666666666644	261.3333333333337	0	0	0	0
hyloniscus_main_000236_t1	298	6486	+	4952.666666666669	1236.3333333333321	309.00000000000006	60.00000000000004	0	0	0	0
hyloniscus_main_000240_t1	129	6293	+	4632.333333333335	1532.6666666666583	2.0	1.0	0	0	0	0
hyloniscus_main_000241_t1	471	6620	+	4905.333333333325	1244.6666666666688	40.0	11.000000000000002	0	0	0	0
hyloniscus_main_000244_t1	165	6275	+	4844.999999999996	1265.9999999999939	94.00000000000004	14.000000000000005	0	0	0	0
hyloniscus_main_000249_t1	113	6217	+	4729.999999999982	1374.9999999999973	332.666666666667	87.33333333333316	0.0	2.0	0	0
hyloniscus_main_000252_t1	75	6143	+	4759.999999999991	1309.0000000000025	0	0	0	0	0	0
hyloniscus_main_000254_t1	150	6200	+	4829.666666666649	1221.3333333333383	277.3333333333332	73.66666666666664	0	0	0	0
hyloniscus_main_000255_t1	158	6205	+	4661.333333333321	1386.6666666666626	1372.3333333333346	415.6666666666653	2.0	4.0	0	0
hyloniscus_main_000257_t1	39	6071	+	4712.6666666666515	1320.3333333333308	3041.3333333333226	855.6666666666705	2.0	6.0	2.0	6.0
hyloniscus_main_000259_t1	152	6136	+	4721.999999999994	1262.9999999999977	8.0	1.0	0	0	0	0
hyloniscus_main_000261_t1	470	6484	+	4691.66666666666	1323.3333333333308	2.0	1.0	0	0	0	0
hyloniscus_main_000263_t1	233	6238	+	4751.666666666648	1254.333333333334	2338.6666666666697	544.3333333333312	13.0	25.0	0	0
hyloniscus_main_000265_t1	252	6248	+	4725.666666666659	1271.3333333333317	147.0	32.99999999999999	0	0	0	0
hyloniscus_main_000266_t1	79	6075	+	4723.666666666651	1273.3333333333328	181.66666666666674	46.333333333333314	0	0	0	0
hyloniscus_main_000267_t1	72	6065	+	4631.666666666659	1362.3333333333283	215.99999999999991	60.000000000000014	0	0	0	0
hyloniscus_main_000269_t1	47	6028	+	4681.666666666664	1300.3333333333326	694.9999999999991	175.0000000000004	0.0	1.0	0	0
hyloniscus_main_000270_t1	1977	7790	+	4572.999999999979	1240.9999999999993	97.00000000000003	22.999999999999993	0.0	1.0	0	0
hyloniscus_main_000279_t1	136	6075	+	4592.999999999998	1346.9999999999961	69.66666666666666	14.333333333333334	0	0	0	0
hyloniscus_main_000283_t1	129	6062	+	4713.999999999993	1220.0000000000002	3777.666666666644	971.3333333333385	1.0	15.0	1.0	15.0
hyloniscus_main_000285_t1	135	6056	+	4594.999999999989	1326.9999999999957	45.33333333333332	14.666666666666668	0	0	0	0
hyloniscus_main_000286_t1	156	6059	+	4637.333333333322	1266.6666666666613	1366.3333333333335	331.66666666666686	1.0	3.0	0	0
hyloniscus_main_000287_t1	728	6520	+	4501.999999999991	1290.999999999996	70.0	19.999999999999993	0	0	0	0
hyloniscus_main_000288_t1	153	6044	+	4764.333333333324	1127.6666666666706	9.999999999999998	1.9999999999999998	0	0	0	0
hyloniscus_main_000289_t1	175	4842	+	3586.3333333333126	1081.6666666666704	213.66666666666654	62.33333333333338	0	0	0	0
hyloniscus_main_000290_t1	330	3914	+	2800.6666666666592	784.333333333336	224.66666666666657	60.333333333333364	0	0	0	0
hyloniscus_main_000291_t1	77	5941	+	4706.333333333323	1158.66666666667	90.00000000000001	21.0	0	0	0	0
hyloniscus_main_000294_t1	4554	10373	+	4613.333333333309	1206.6666666666704	0	0	0	0	0	0
hyloniscus_main_000298_t1	335	1516	+	933.6666666666646	248.3333333333339	0	0	0	0	0	0
hyloniscus_main_000299_t1	62	4549	+	3583.9999999999727	904.0000000000069	187.99999999999994	46.000000000000014	0	0	0	0
hyloniscus_main_000301_t1	852	6623	+	4510.333333333313	1261.6666666666658	753.6666666666653	209.3333333333338	0	0	0	0
hyloniscus_main_000302_t1	244	6066	+	4410.66666666665	1412.3333333333278	52.33333333333333	13.666666666666668	0	0	0	0
hyloniscus_main_000304_t1	53	5251	+	4104.999999999971	1094.0000000000052	176.66666666666669	42.333333333333336	0	0	0	0
hyloniscus_main_000310_t1	163	5928	+	4511.666666666643	1254.3333333333326	871.9999999999981	241.00000000000054	0	0	0	0
hyloniscus_main_000312_t1	132	4568	+	3533.3333333333057	903.6666666666736	64.0	17.0	0	0	0	0
hyloniscus_main_000314_t1	50	5740	+	4471.666666666651	1219.3333333333273	49.66666666666667	19.333333333333336	0	0	0	0
hyloniscus_main_000315_t1	583	6057	+	4285.666666666646	1189.3333333333292	156.0	39.0	0	0	0	0
hyloniscus_main_000316_t1	68	5818	+	4437.999999999989	1312.999999999999	384.33333333333377	131.66666666666666	0	0	0	0
hyloniscus_main_000318_t1	33	5774	+	4500.666666666647	1241.3333333333321	0	0	0	0	0	0
hyloniscus_main_000320_t1	89	5824	+	4574.999999999989	1161.0000000000014	1846.6666666666752	478.33333333333104	7.0	3.0	0	0
hyloniscus_main_000323_t1	86	5809	+	4472.333333333306	1251.6666666666645	348.6666666666669	89.33333333333327	0	0	0	0
hyloniscus_main_000325_t1	577	6060	+	4173.666666666643	1310.3333333333317	207.33333333333331	65.66666666666666	0	0	0	0
hyloniscus_main_000326_t1	143	5848	+	4473.6666666666515	1220.3333333333321	49.33333333333333	16.666666666666668	0	0	0	0
hyloniscus_main_000330_t1	70	5733	+	4463.999999999976	1200.000000000003	70.0	16.999999999999996	0	0	0	0
hyloniscus_main_000331_t1	316	5937	+	4342.333333333321	1279.6666666666645	3420.6666666666524	1025.333333333338	0	0	0	0
hyloniscus_main_000333_t1	544	6204	+	4423.66666666664	1237.3333333333346	220.99999999999994	70.00000000000001	0	0	0	0
hyloniscus_main_000335_t1	191	5848	+	4403.999999999978	1254.0	487.0000000000003	121.99999999999997	0	0	0	0
hyloniscus_main_000338_t1	22	4149	+	3299.3333333333103	828.6666666666723	0	0	0	0	0	0
hyloniscus_main_000341_t1	102	5726	+	4438.666666666649	1186.333333333335	14.333333333333332	3.6666666666666665	0	0	0	0
hyloniscus_main_000343_t1	73	5682	+	4371.33333333331	1238.6666666666645	282.99999999999994	73.99999999999999	1.0	0.0	0	0
hyloniscus_main_000345_t1	106	5709	+	4385.333333333314	1218.666666666666	14.999999999999998	3.0	0	0	0	0
hyloniscus_main_000348_t1	281	5881	+	4402.333333333304	1198.6666666666702	744.6666666666663	173.3333333333334	2.0	1.0	2.0	1.0
hyloniscus_main_000349_t1	450	5993	+	4353.9999999999845	1190.0000000000007	0	0	0	0	0	0
hyloniscus_main_000351_t1	84	5669	+	4185.333333333308	1400.6666666666613	217.99999999999986	64.00000000000004	0	0	0	0
hyloniscus_main_000352_t1	305	5653	+	4106.999999999962	1241.999999999998	396.3333333333336	125.66666666666652	0	0	0	0
hyloniscus_main_000353_t1	141	5717	+	4448.333333333313	1128.6666666666715	59.66666666666666	12.333333333333334	0	0	0	0
hyloniscus_main_000355_t1	24	5594	+	4380.666666666647	1190.3333333333328	0	0	0	0	0	0
hyloniscus_main_000356_t1	136	5664	+	4273.999999999979	1254.999999999997	56.33333333333332	18.666666666666668	0	0	0	0
hyloniscus_main_000359_t1	9	4766	+	3758.333333333303	999.6666666666747	64.33333333333331	13.66666666666667	0	0	0	0
hyloniscus_main_000361_t1	1241	6790	+	4421.9999999999745	1128.0000000000055	3821.6666666666433	981.3333333333394	9.0	11.0	9.0	11.0
hyloniscus_main_000362_t1	55	5601	+	4365.999999999984	1180.9999999999998	191.6666666666666	60.33333333333335	0	0	0	0
hyloniscus_main_000364_t1	1094	6619	+	4342.999999999975	1183.0000000000023	195.66666666666652	41.33333333333336	0	0	0	0
hyloniscus_main_000369_t1	82	4842	+	3754.666666666635	1006.3333333333421	0	0	0	0	0	0
hyloniscus_main_000370_t1	138	5639	+	4366.333333333309	1135.6666666666706	264.3333333333332	86.66666666666666	0	0	0	0
hyloniscus_main_000376_t1	63	5528	+	4302.99999999997	1163.0000000000027	807.6666666666653	197.33333333333363	0	0	0	0
hyloniscus_main_000379_t1	347	5800	+	4237.666666666647	1216.3333333333323	0	0	0	0	0	0
hyloniscus_main_000380_t1	323	5182	+	3732.666666666644	1127.3333333333374	728.666666666666	210.33333333333363	0.0	3.0	0	0
hyloniscus_main_000384_t1	76	5499	+	4294.666666666638	1129.3333333333371	1478.3333333333376	390.6666666666656	0	0	0	0
hyloniscus_main_000385_t1	97	5505	+	4273.3333333332985	1135.666666666671	129.6666666666667	35.33333333333333	0	0	0	0
hyloniscus_main_000388_t1	255	5642	+	4241.666666666638	1146.3333333333367	230.99999999999983	57.00000000000004	0	0	0	0
hyloniscus_main_000389_t1	664	5202	+	3635.3333333332985	903.6666666666756	771.999999999999	182.00000000000026	0	0	0	0
hyloniscus_main_000391_t1	257	5611	+	4223.999999999981	1131.0000000000025	4.666666666666666	1.3333333333333333	0	0	0	0
hyloniscus_main_000393_t1	51	5336	+	4127.3333333333	1158.6666666666658	1751.6666666666745	486.33333333333127	0	0	0	0
hyloniscus_main_000395_t1	114	5450	+	4194.666666666628	1142.3333333333403	398.0000000000003	90.99999999999999	1.0	1.0	0	0
hyloniscus_main_000396_t1	644	5878	+	4167.3333333332985	1067.6666666666733	0	0	0	0	0	0
hyloniscus_main_000397_t1	63	5396	+	4166.666666666627	1167.3333333333353	375.6666666666668	92.3333333333333	0	0	0	0
hyloniscus_main_000401_t1	389	5686	+	4075.9999999999673	1221.9999999999986	0	0	0	0	0	0
hyloniscus_main_000402_t1	1624	6918	+	4225.999999999973	1069.0000000000057	750.9999999999989	176.00000000000014	3.0	1.0	3.0	1.0
hyloniscus_main_000410_t1	158	5398	+	4148.999999999964	1092.0000000000077	2510.3333333333353	666.6666666666678	0	0	0	0
hyloniscus_main_000411_t1	2051	7291	+	4181.66666666663	1059.3333333333421	0	0	0	0	0	0
hyloniscus_main_000419_t1	26	5224	+	4228.999999999957	970.0000000000123	395.00000000000034	96.99999999999993	0	0	0	0
hyloniscus_main_000422_t1	139	5328	+	4037.666666666635	1152.3333333333362	51.66666666666666	14.333333333333336	0	0	0	0
hyloniscus_main_000424_t1	1489	6669	+	4143.999999999957	1037.0000000000116	754.333333333332	181.666666666667	0.0	1.0	0	0
hyloniscus_main_000426_t1	53	5218	+	4132.333333333301	1033.6666666666742	188.33333333333323	39.66666666666667	0	0	0	0
hyloniscus_main_000434_t1	153	5300	+	3953.666666666637	1194.3333333333323	11.666666666666666	3.3333333333333335	0	0	0	0
hyloniscus_main_000435_t1	150	5195	+	3954.999999999964	1091.0000000000048	0	0	0	0	0	0
hyloniscus_main_000438_t1	159	5282	+	3944.3333333333057	1179.6666666666663	2.6666666666666665	0.3333333333333333	0	0	0	0
hyloniscus_main_000445_t1	158	5257	+	3943.3333333332994	1156.6666666666706	13.0	5.0	0	0	0	0
hyloniscus_main_000446_t1	107	5203	+	4101.6666666666315	995.3333333333418	42.33333333333333	11.666666666666668	0	0	0	0
hyloniscus_main_000447_t1	2260	7350	+	4091.999999999969	996.0000000000077	194.66666666666654	39.333333333333336	0	0	0	0
hyloniscus_main_000449_t1	80	5164	+	4002.9999999999714	1082.0000000000045	273.99999999999983	74.00000000000001	0	0	0	0
hyloniscus_main_000454_t1	502	5562	+	3853.333333333308	1207.666666666664	0	0	0	0	0	0
hyloniscus_main_000455_t1	125	5179	+	3995.3333333333017	1059.6666666666738	78.0	21.000000000000004	0	0	0	0
hyloniscus_main_000457_t1	652	5706	+	3905.333333333304	1149.6666666666697	58.33333333333333	16.666666666666664	0	0	0	0
hyloniscus_main_000461_t1	148	5178	+	3981.333333333301	1049.6666666666742	1273.3333333333335	331.66666666666634	0	0	0	0
hyloniscus_main_000462_t1	44	5065	+	3988.3333333333017	1033.666666666674	220.66666666666663	55.33333333333334	0	0	0	0
hyloniscus_main_000465_t1	276	5279	+	3969.999999999963	1034.0000000000082	59.99999999999999	17.999999999999996	0	0	0	0
hyloniscus_main_000467_t1	112	5103	+	3971.66666666663	1020.3333333333425	930.3333333333313	233.66666666666703	0	0	0	0
hyloniscus_main_000469_t1	315	5297	+	3785.9999999999764	1196.9999999999998	1157.999999999999	332.99999999999994	2.0	0.0	2.0	0.0
hyloniscus_main_000470_t1	116	5098	+	3966.6666666666342	1016.3333333333416	378.6666666666669	104.33333333333324	0	0	0	0
hyloniscus_main_000473_t1	163	5133	+	3930.3333333332994	1040.666666666674	2626.3333333333285	715.6666666666688	0	0	0	0
hyloniscus_main_000479_t1	120	5072	+	3825.999999999975	1127.0000000000039	160.66666666666663	40.333333333333336	0	0	0	0
hyloniscus_main_000482_t1	288	5231	+	3840.6666666666356	1103.3333333333371	244.66666666666652	64.33333333333337	2.0	3.0	2.0	3.0
hyloniscus_main_000483_t1	176	5092	+	3847.9999999999695	1069.0000000000075	340.0000000000001	79.99999999999997	0	0	0	0
hyloniscus_main_000487_t1	2259	5771	+	2737.6666666666606	775.3333333333359	0	0	0	0	0	0
hyloniscus_main_000488_t1	238	5172	+	3871.666666666636	1063.3333333333399	0	0	0	0	0	0
hyloniscus_main_000489_t1	171	5099	+	3933.99999999996	995.0000000000101	474.33333333333377	113.66666666666657	0	0	0	0
hyloniscus_main_000494_t1	15	4928	+	3852.333333333304	1061.6666666666736	0	0	0	0	0	0
hyloniscus_main_000498_t1	160	4443	+	3342.6666666666474	941.3333333333408	229.3333333333332	64.66666666666671	0	0	0	0
hyloniscus_main_000501_t1	984	5027	+	3119.9999999999914	924.0000000000035	210.99999999999991	62.00000000000003	1.0	0.0	0	0
hyloniscus_main_000504_t1	7	4893	+	3788.333333333312	1098.6666666666708	250.33333333333326	85.66666666666664	0	0	0	0
hyloniscus_main_000507_t1	90	4970	+	3831.6666666666374	1049.33333333334	1769.6666666666715	489.33333333333206	2.0	5.0	2.0	5.0
hyloniscus_main_000512_t1	161	5026	+	3786.99999999996	1079.0000000000095	234.3333333333332	53.666666666666664	0	0	0	0
hyloniscus_main_000519_t1	139	4980	+	3712.9999999999754	1129.0000000000039	239.99999999999994	51.00000000000001	0	0	0	0
hyloniscus_main_000520_t1	663	3998	+	2650.3333333333317	685.6666666666667	682.3333333333331	157.66666666666666	0	0	0	0
hyloniscus_main_000522_t1	153	3185	+	2438.999999999999	594.0000000000002	106.0	26.000000000000004	0.0	3.0	0	0
hyloniscus_main_000526_t1	314	5128	+	3740.3333333333103	1074.6666666666704	446.3333333333338	117.66666666666653	0	0	0	0
hyloniscus_main_000528_t1	75	4880	+	3789.666666666643	1016.3333333333406	86.00000000000001	24.999999999999996	0.0	2.0	0.0	2.0
hyloniscus_main_000530_t1	157	4959	+	3837.999999999971	965.0000000000078	81.66666666666667	26.333333333333332	0	0	0	0
hyloniscus_main_000531_t1	197	4954	+	3787.6666666666374	970.3333333333401	449.6666666666669	120.3333333333333	0.0	1.0	0	0
hyloniscus_main_000532_t1	172	4965	+	3883.3333333332876	910.6666666666774	119.00000000000004	21.999999999999996	0	0	0	0
hyloniscus_main_000534_t1	102	4888	+	3875.6666666666206	909.3333333333449	21.333333333333332	2.6666666666666665	0	0	0	0
hyloniscus_main_000539_t1	164	4882	+	3746.6666666666306	972.3333333333422	28.666666666666664	10.333333333333334	0	0	0	0
hyloniscus_main_000540_t1	399	5171	+	3792.6666666666297	980.3333333333433	0	0	0	0	0	0
hyloniscus_main_000541_t1	615	4457	+	3064.666666666654	778.3333333333368	0	0	0	0	0	0
hyloniscus_main_000543_t1	220	4833	+	3536.6666666666474	1077.3333333333374	1.6666666666666667	1.3333333333333333	0	0	0	0
hyloniscus_main_000544_t1	196	4950	+	3677.6666666666433	1077.3333333333376	1664.6666666666706	492.3333333333322	1.0	11.0	1.0	11.0
hyloniscus_main_000547_t1	168	4895	+	3644.999999999977	1083.000000000005	150.33333333333337	44.66666666666666	1.0	3.0	0	0
hyloniscus_main_000550_t1	66	4491	+	3722.6666666666256	702.3333333333359	126.66666666666673	20.33333333333333	0	0	0	0
hyloniscus_main_000557_t1	330	4994	+	3669.9999999999773	995.0000000000059	34.333333333333336	10.666666666666666	0	0	0	0
hyloniscus_main_000558_t1	162	4856	+	3739.333333333312	955.6666666666717	514.6666666666673	124.3333333333332	0	0	0	0
hyloniscus_main_000564_t1	89	4744	+	3697.3333333333085	958.6666666666738	0	0	0	0	0	0
hyloniscus_main_000568_t1	143	4777	+	3703.999999999977	931.0000000000041	563.0000000000006	129.99999999999974	1.0	0.0	0	0
hyloniscus_main_000569_t1	123	4757	+	3655.9999999999663	979.0000000000094	39.99999999999999	4.999999999999999	0	0	0	0
hyloniscus_main_000571_t1	41	4669	+	3705.666666666631	923.3333333333434	1350.3333333333348	317.6666666666665	3.0	9.0	3.0	9.0
hyloniscus_main_000573_t1	229	4854	+	3617.6666666666433	1008.3333333333399	0	0	0	0	0	0
hyloniscus_main_000580_t1	202	4803	+	3632.3333333333117	969.6666666666725	4.666666666666667	1.3333333333333333	0	0	0	0
hyloniscus_main_000583_t1	156	4751	+	3604.333333333307	991.6666666666749	3389.666666666643	936.3333333333402	33.5	44.5	33.5	44.5
hyloniscus_main_000586_t1	334	4917	+	3608.666666666646	975.3333333333395	798.999999999999	215.0000000000003	0	0	0	0
hyloniscus_main_000588_t1	423	5003	+	3579.333333333309	1001.6666666666732	190.6666666666666	58.33333333333335	0	0	0	0
hyloniscus_main_000589_t1	402	2819	+	1901.3333333333421	516.6666666666645	80.33333333333334	18.66666666666666	0	0	0	0
hyloniscus_main_000594_t1	76	4647	+	3544.6666666666456	1027.333333333339	3456.666666666648	998.3333333333388	6.0	26.0	6.0	26.0
hyloniscus_main_000598_t1	296	4855	+	3610.9999999999727	949.0000000000075	0	0	0	0	0	0
hyloniscus_main_000599_t1	78	4634	+	3445.6666666666497	1111.3333333333358	54.33333333333333	23.666666666666664	0	0	0	0
hyloniscus_main_000600_t1	41	4597	+	3586.6666666666415	970.3333333333405	3477.3333333333117	941.6666666666731	0	0	0	0
hyloniscus_main_000604_t1	274	4818	+	3557.999999999971	987.0000000000081	713.3333333333325	183.66666666666694	0.0	1.0	0	0
hyloniscus_main_000605_t1	63	4376	+	3425.9999999999727	888.0000000000078	1255.0000000000005	316.99999999999994	0.0	1.0	0	0
hyloniscus_main_000607_t1	465	4658	+	3257.6666666666542	936.3333333333375	0	0	0	0	0	0
hyloniscus_main_000608_t1	273	4805	+	3628.9999999999695	904.0000000000103	0	0	0	0	0	0
hyloniscus_main_000610_t1	348	4877	+	3489.3333333333153	1040.6666666666727	52.99999999999999	18.999999999999996	0	0	0	0
hyloniscus_main_000615_t1	181	4701	+	3407.3333333333235	1113.6666666666697	2514.999999999999	818.0000000000019	0.0	6.0	0.0	6.0
hyloniscus_main_000617_t1	45	4559	+	3593.6666666666447	921.3333333333388	3567.9999999999786	917.0000000000055	18.0	38.0	18.0	38.0
hyloniscus_main_000626_t1	658	5025	+	3430.9999999999836	937.0000000000041	26.333333333333332	6.666666666666666	0	0	0	0
hyloniscus_main_000634_t1	59	4534	+	3479.3333333333144	996.6666666666725	2398.3333333333326	676.6666666666678	3.0	52.0	0	0
hyloniscus_main_000636_t1	68	4534	+	3539.999999999968	927.0000000000089	504.6666666666677	119.33333333333307	0	0	0	0
hyloniscus_main_000639_t1	230	4555	+	3376.3333333333126	949.666666666673	232.99999999999986	67.00000000000001	0	0	0	0
hyloniscus_main_000641_t1	213	4547	+	3442.3333333333067	892.6666666666742	88.0	28.999999999999996	0	0	0	0
hyloniscus_main_000646_t1	138	4562	+	3504.666666666648	920.3333333333387	2110.3333333333403	562.6666666666655	7.5	9.5	0	0
hyloniscus_main_000647_t1	23	4444	+	3449.999999999978	972.0000000000084	1139.0000000000002	327.99999999999955	1.5	5.5	1.5	5.5
hyloniscus_main_000648_t1	373	4794	+	3426.6666666666474	995.3333333333396	951.6666666666652	272.33333333333337	0.0	2.0	0.0	2.0
hyloniscus_main_000649_t1	219	4637	+	3474.3333333333094	944.666666666673	133.3333333333334	34.666666666666664	0	0	0	0
hyloniscus_main_000653_t1	30	4445	+	3546.666666666645	869.3333333333385	108.66666666666666	26.333333333333332	0	0	0	0
hyloniscus_main_000655_t1	133	4467	+	3490.6666666666483	844.333333333337	32.0	6.999999999999999	0	0	0	0
hyloniscus_main_000659_t1	104	4507	+	3385.333333333311	1018.666666666675	405.0000000000004	113.99999999999989	0	0	0	0
hyloniscus_main_000661_t1	139	4536	+	3481.9999999999804	916.0000000000052	87.66666666666669	23.333333333333325	0	0	0	0
hyloniscus_main_000665_t1	158	4546	+	3480.999999999979	908.0000000000061	306.6666666666667	80.33333333333331	0	0	0	0
hyloniscus_main_000667_t1	209	1603	+	1130.666666666665	264.3333333333339	748.9999999999987	175.00000000000023	3.0	4.0	0	0
hyloniscus_main_000671_t1	162	4499	+	3327.666666666649	1010.3333333333416	0	0	0	0	0	0
hyloniscus_main_000672_t1	332	4408	+	3261.6666666666392	815.3333333333396	116.66666666666673	27.333333333333325	0	0	0	0
hyloniscus_main_000673_t1	295	4563	+	3343.9999999999777	925.0000000000074	139.33333333333334	40.666666666666664	0	0	0	0
hyloniscus_main_000675_t1	481	4830	+	3436.3333333333067	913.6666666666742	604.3333333333335	163.6666666666667	1.0	2.0	0	0
hyloniscus_main_000677_t1	69	4412	+	3388.6666666666497	955.3333333333401	65.0	21.999999999999996	0	0	0	0
hyloniscus_main_000684_t1	52	4383	+	3411.3333333333076	920.6666666666747	14.666666666666666	3.333333333333333	0.0	1.0	0	0
hyloniscus_main_000685_t1	46	4377	+	3374.33333333331	957.6666666666746	237.99999999999977	62.00000000000006	0	0	0	0
hyloniscus_main_000687_t1	59	4381	+	3401.6666666666442	921.3333333333397	323.6666666666668	96.33333333333327	0.0	1.0	0	0
hyloniscus_main_000696_t1	346	4647	+	3373.333333333313	928.6666666666728	303.99999999999994	77.00000000000001	3.0	11.0	0	0
hyloniscus_main_000704_t1	38	3190	+	2459.3333333333358	693.666666666667	565.666666666667	151.33333333333334	0	0	0	0
hyloniscus_main_000713_t1	171	4427	+	3401.999999999985	855.0000000000009	753.3333333333326	143.66666666666643	0	0	0	0
hyloniscus_main_000715_t1	389	4642	+	3305.333333333314	948.6666666666738	0	0	0	0	0	0
hyloniscus_main_000717_t1	236	4480	+	3218.9999999999795	1026.0000000000068	44.66666666666667	15.333333333333334	0	0	0	0
hyloniscus_main_000720_t1	140	4381	+	3239.999999999982	1002.0000000000066	33.666666666666664	11.333333333333334	0	0	0	0
hyloniscus_main_000723_t1	127	4224	+	3186.9999999999845	911.0000000000052	97.66666666666669	28.333333333333325	0	0	0	0
hyloniscus_main_000724_t1	168	4343	+	3369.9999999999764	806.0000000000051	288.6666666666666	68.3333333333334	0	0	0	0
hyloniscus_main_000726_t1	608	4831	+	3311.3333333333194	912.666666666671	466.3333333333337	124.66666666666657	0	0	0	0
hyloniscus_main_000732_t1	41	4258	+	3406.3333333333126	811.6666666666713	517.0000000000009	115.9999999999998	0	0	0	0
hyloniscus_main_000736_t1	212	4429	+	3328.3333333333157	889.6666666666714	0	0	0	0	0	0
hyloniscus_main_000745_t1	39	4223	+	3327.666666666649	857.333333333338	130.33333333333337	34.66666666666666	0.0	1.0	0	0
hyloniscus_main_000748_t1	10	4200	+	3404.999999999982	786.0000000000027	0	0	0	0	0	0
hyloniscus_main_000749_t1	217	4323	+	3210.333333333315	896.6666666666725	235.99999999999997	79.0	0	0	0	0
hyloniscus_main_000750_t1	239	4222	+	3202.9999999999727	781.000000000007	242.66666666666654	57.33333333333336	0	0	0	0
hyloniscus_main_000754_t1	70	4245	+	3273.3333333333185	902.6666666666711	39.333333333333336	11.666666666666666	0	0	0	0
hyloniscus_main_000755_t1	142	4311	+	3228.6666666666556	941.3333333333375	91.66666666666667	31.33333333333333	0	0	0	0
hyloniscus_main_000756_t1	113	4282	+	3312.333333333306	857.6666666666747	3312.333333333306	857.6666666666747	3.0	32.0	3.0	32.0
hyloniscus_main_000757_t1	77	4240	+	3316.99999999998	847.0000000000049	68.33333333333333	18.666666666666668	0	0	0	0
hyloniscus_main_000759_t1	182	4342	+	3226.9999999999836	934.0000000000058	0	0	0	0	0	0
hyloniscus_main_000760_t1	100	4257	+	3307.3333333333144	850.6666666666722	3307.3333333333144	850.6666666666722	6.0	13.0	6.0	13.0
hyloniscus_main_000763_t1	78	4220	+	3288.6666666666447	854.3333333333396	2960.999999999985	768.0000000000043	5.5	5.5	5.5	5.5
hyloniscus_main_000766_t1	76	4206	+	3281.6666666666465	849.3333333333393	447.3333333333341	107.66666666666659	0	0	0	0
hyloniscus_main_000768_t1	253	4386	+	3241.9999999999827	892.0000000000053	44.33333333333333	9.666666666666666	0	0	0	0
hyloniscus_main_000773_t1	80	4207	+	3249.999999999985	878.0000000000047	195.33333333333326	47.66666666666669	0	0	0	0
hyloniscus_main_000779_t1	169	3123	+	2323.3333333333408	631.6666666666658	549.0000000000006	134.9999999999998	0	0	0	0
hyloniscus_main_000783_t1	447	4553	+	3190.333333333312	916.666666666676	384.66666666666674	86.33333333333334	0	0	0	0
hyloniscus_main_000785_t1	531	4634	+	3117.666666666651	986.333333333339	0	0	0	0	0	0
hyloniscus_main_000789_t1	144	4238	+	3182.999999999987	912.000000000004	35.333333333333336	6.666666666666667	0	0	0	0
hyloniscus_main_000793_t1	17	4096	+	3225.6666666666474	854.3333333333393	246.99999999999983	67.99999999999999	0	0	0	0
hyloniscus_main_000794_t1	32	4108	+	3245.6666666666497	831.3333333333377	2085.000000000009	515.9999999999977	3.0	2.0	3.0	2.0
hyloniscus_main_000796_t1	545	4618	+	3174.3333333333208	899.666666666671	70.99999999999999	21.999999999999996	0	0	0	0
hyloniscus_main_000799_t1	155	4225	+	3224.333333333307	846.6666666666742	1096.3333333333305	280.6666666666675	1.0	2.0	0	0
hyloniscus_main_000800_t1	133	4203	+	3257.6666666666465	813.3333333333376	550.6666666666671	130.33333333333314	1.0	3.0	0	0
hyloniscus_main_000801_t1	263	4318	+	3153.33333333332	902.6666666666711	0	0	0	0	0	0
hyloniscus_main_000804_t1	116	4159	+	3124.6666666666624	919.333333333335	0	0	0	0	0	0
hyloniscus_main_000805_t1	7	4062	+	3109.333333333323	946.6666666666708	37.99999999999999	13.000000000000002	0	0	0	0
hyloniscus_main_000807_t1	348	4388	+	3159.9999999999827	881.0000000000068	187.3333333333333	52.66666666666668	0	0	0	0
hyloniscus_main_000810_t1	104	4153	+	3161.9999999999845	888.0000000000051	190.33333333333323	49.66666666666669	0	0	0	0
hyloniscus_main_000815_t1	42	4085	+	3155.666666666651	888.3333333333377	13.999999999999998	4.0	0	0	0	0
hyloniscus_main_000818_t1	91	4128	+	3202.9999999999854	835.0000000000041	169.99999999999997	43.00000000000001	0	0	0	0
hyloniscus_main_000819_t1	101	4138	+	3142.6666666666547	895.3333333333374	981.3333333333321	287.6666666666666	2.0	9.0	0	0
hyloniscus_main_000820_t1	162	4196	+	3145.9999999999845	889.0000000000051	161.66666666666666	45.333333333333336	0	0	0	0
hyloniscus_main_000823_t1	98	4129	+	3214.66666666665	817.3333333333375	542.3333333333337	141.66666666666663	1.0	1.0	1.0	1.0
hyloniscus_main_000827_t1	39	4061	+	3235.999999999984	787.0000000000026	808.9999999999994	193.00000000000017	0.0	3.0	0.0	3.0
hyloniscus_main_000830_t1	306	4313	+	3092.999999999987	915.0000000000055	51.333333333333336	17.666666666666668	0	0	0	0
hyloniscus_main_000834_t1	2	4009	+	3146.6666666666492	861.3333333333383	19.666666666666664	4.333333333333334	0	0	0	0
hyloniscus_main_000838_t1	139	4137	+	3040.666666666655	958.3333333333381	5.333333333333333	0.6666666666666666	0	0	0	0
hyloniscus_main_000842_t1	188	4177	+	3140.6666666666497	849.3333333333388	609.3333333333334	158.66666666666674	0	0	0	0
hyloniscus_main_000844_t1	583	4434	+	3009.6666666666565	842.3333333333366	306.00000000000006	83.99999999999997	0	0	0	0
hyloniscus_main_000845_t1	1069	4254	+	2417.000000000002	769.0000000000016	113.00000000000004	30.99999999999999	0	0	0	0
hyloniscus_main_000847_t1	45	4019	+	3206.333333333312	768.6666666666713	0	0	0	0	0	0
hyloniscus_main_000851_t1	168	4079	+	3025.3333333333235	886.6666666666711	178.3333333333333	52.666666666666686	0	0	0	0
hyloniscus_main_000853_t1	301	4269	+	3129.3333333333217	839.6666666666704	83.0	19.000000000000004	0	0	0	0
hyloniscus_main_000855_t1	314	4282	+	3162.999999999986	806.0000000000035	425.00000000000034	87.99999999999994	5.0	3.0	0	0
hyloniscus_main_000858_t1	484	4446	+	3079.6666666666524	883.333333333337	0	0	0	0	0	0
hyloniscus_main_000862_t1	91	4050	+	3119.3333333333208	840.6666666666711	129.33333333333334	26.66666666666666	0.0	1.0	0.0	1.0
hyloniscus_main_000865_t1	75	4028	+	3108.33333333332	845.6666666666711	396.66666666666714	92.33333333333326	0	0	0	0
hyloniscus_main_000868_t1	126	4064	+	3087.666666666651	851.3333333333375	0	0	0	0	0	0
hyloniscus_main_000869_t1	98	4042	+	3087.3333333333244	857.6666666666703	250.66666666666652	70.33333333333334	0	0	0	0
hyloniscus_main_000870_t1	159	4103	+	3114.999999999988	830.0000000000043	1599.6666666666692	431.3333333333326	5.0	11.0	0	0
hyloniscus_main_000871_t1	146	4000	+	2985.9999999999927	869.0000000000044	636.9999999999997	176.0000000000001	0.0	10.0	0	0
hyloniscus_main_000872_t1	318	4043	+	2902.6666666666583	823.333333333339	0	0	0	0	0	0
hyloniscus_main_000873_t1	73	4014	+	3104.333333333314	837.6666666666727	0	0	0	0	0	0
hyloniscus_main_000874_t1	307	4248	+	3056.9999999999845	885.0000000000058	182.99999999999997	48.00000000000001	0	0	0	0
hyloniscus_main_000875_t1	366	4304	+	3074.9999999999905	864.0000000000047	13.999999999999998	4.0	0	0	0	0
hyloniscus_main_000878_t1	144	4079	+	3101.666666666651	834.3333333333377	1162.9999999999993	324.99999999999966	0	0	0	0
hyloniscus_main_000879_t1	100	4032	+	3079.999999999982	853.0000000000056	125.0	37.00000000000001	0	0	0	0
hyloniscus_main_000880_t1	130	3159	+	2459.66666666667	570.3333333333316	343.00000000000006	80.00000000000001	0	0	0	0
hyloniscus_main_000882_t1	41	3967	+	2976.9999999999827	950.0000000000065	43.333333333333336	16.666666666666668	0	0	0	0
hyloniscus_main_000885_t1	80	4000	+	3075.666666666658	845.3333333333366	289.3333333333334	85.66666666666661	0	0	0	0
hyloniscus_main_000891_t1	165	4073	+	3046.9999999999877	862.0000000000042	53.99999999999999	15.000000000000002	0.0	1.0	0	0
hyloniscus_main_000892_t1	62	3967	+	3055.9999999999864	850.0000000000056	1670.0000000000039	465.99999999999903	0.0	2.0	0.0	2.0
hyloniscus_main_000898_t1	490	4383	+	3033.666666666659	860.3333333333379	0	0	0	0	0	0
hyloniscus_main_000901_t1	202	4092	+	3133.666666666661	757.3333333333337	263.6666666666666	54.333333333333364	0	0	0	0
hyloniscus_main_000903_t1	21	3908	+	2948.999999999985	939.0000000000049	145.00000000000003	34.99999999999999	0	0	0	0
hyloniscus_main_000905_t1	305	4189	+	3054.3333333333226	830.6666666666702	3054.3333333333226	830.6666666666702	2.0	12.0	2.0	12.0
hyloniscus_main_000906_t1	69	3953	+	3086.3333333333208	798.6666666666705	0	0	0	0	0	0
hyloniscus_main_000909_t1	82	3957	+	3103.999999999977	772.0000000000057	35.0	6.999999999999999	0	0	0	0
hyloniscus_main_000912_t1	262	3888	+	2838.3333333333276	788.666666666669	2773.6666666666615	769.3333333333355	1.0	32.0	1.0	32.0
hyloniscus_main_000914_t1	134	4000	+	2981.333333333328	885.6666666666683	365.99999999999994	114.00000000000001	0	0	0	0
hyloniscus_main_000919_t1	33	3887	+	2992.9999999999914	862.0000000000031	23.666666666666668	6.333333333333333	0	0	0	0
hyloniscus_main_000921_t1	220	4074	+	2999.33333333332	855.6666666666719	283.0	76.99999999999997	0	0	0	0
hyloniscus_main_000922_t1	256	4107	+	3085.9999999999814	766.0000000000049	118.33333333333336	31.666666666666657	0	0	0	0
hyloniscus_main_000923_t1	61	3912	+	3041.666666666661	810.3333333333347	122.66666666666671	27.333333333333325	0.0	2.0	0	0
hyloniscus_main_000926_t1	49	3894	+	3017.3333333333176	828.6666666666716	0	0	0	0	0	0
hyloniscus_main_000927_t1	135	3980	+	2962.6666666666597	883.333333333337	55.0	10.999999999999998	0	0	0	0
hyloniscus_main_000928_t1	208	4050	+	3015.3333333333194	827.6666666666714	107.00000000000003	27.99999999999999	0	0	0	0
hyloniscus_main_000930_t1	80	973	+	731.6666666666649	162.33333333333363	165.33333333333326	29.666666666666636	0.0	1.0	0.0	1.0
hyloniscus_main_000934_t1	125	3958	+	3026.666666666647	807.3333333333392	227.9999999999999	48.000000000000014	0	0	0	0
hyloniscus_main_000935_t1	186	4016	+	3019.3333333333208	811.6666666666705	74.66666666666669	24.333333333333336	0	0	0	0
hyloniscus_main_000936_t1	172	3993	+	3016.3333333333144	805.6666666666721	627.6666666666663	167.33333333333348	2.0	6.0	0	0
hyloniscus_main_000937_t1	17	3835	+	3003.666666666656	815.3333333333364	1871.666666666671	510.33333333333184	0	0	0	0
hyloniscus_main_000940_t1	95	3913	+	2960.3333333333194	858.6666666666715	91.33333333333334	25.666666666666654	0	0	0	0
hyloniscus_main_000942_t1	67	3864	+	2917.999999999994	880.0000000000028	14.999999999999998	3.0	0	0	0	0
hyloniscus_main_000943_t1	148	3954	+	3062.9999999999845	744.0000000000039	173.99999999999997	39.0	0.0	2.0	0	0
hyloniscus_main_000951_t1	63	3860	+	2995.9999999999877	802.0000000000049	2447.6666666666697	648.3333333333329	0.0	1.0	0.0	1.0
hyloniscus_main_000952_t1	236	4027	+	3045.6666666666506	746.3333333333371	289.66666666666663	70.33333333333336	2.0	0.0	0	0
hyloniscus_main_000955_t1	263	3835	+	2792.3333333333285	780.6666666666682	1861.0000000000048	526.9999999999989	0.0	11.0	0.0	11.0
hyloniscus_main_000961_t1	770	4555	+	2934.6666666666597	851.3333333333368	0	0	0	0	0	0
hyloniscus_main_000963_t1	130	3909	+	3020.333333333318	759.666666666671	206.66666666666663	51.33333333333334	0	0	0	0
hyloniscus_main_000964_t1	117	3893	+	2982.333333333318	794.6666666666712	47.33333333333333	18.666666666666664	0	0	0	0
hyloniscus_main_000966_t1	162	3938	+	2979.999999999985	797.0000000000045	0	0	0	0	0	0
hyloniscus_main_000967_t1	31	3804	+	2985.6666666666565	788.3333333333364	15.666666666666666	2.333333333333333	0	0	0	0
hyloniscus_main_000970_t1	146	3913	+	2974.333333333322	793.6666666666696	1501.6666666666683	391.3333333333327	0	0	0	0
hyloniscus_main_000973_t1	93	3848	+	2951.6666666666547	804.3333333333372	0	0	0	0	0	0
hyloniscus_main_000974_t1	101	3169	+	2395.666666666668	673.3333333333343	0	0	0	0	0	0
hyloniscus_main_000975_t1	122	3874	+	2993.6666666666497	759.3333333333385	206.66666666666652	39.33333333333335	0	0	0	0
hyloniscus_main_000976_t1	129	3881	+	2931.666666666657	821.3333333333375	295.33333333333337	76.66666666666664	0	0	0	0
hyloniscus_main_000977_t1	44	3790	+	2996.9999999999854	750.0000000000032	2400.999999999995	593.0000000000013	0	0	0	0
hyloniscus_main_000979_t1	174	3917	+	2956.9999999999873	787.0000000000038	242.99999999999977	63.00000000000007	1.0	0.0	0	0
hyloniscus_main_000980_t1	220	3894	+	2914.3333333333276	760.666666666669	2.0	1.0	0	0	0	0
hyloniscus_main_000986_t1	91	3705	+	2817.333333333329	797.666666666669	0	0	0	0	0	0
hyloniscus_main_000987_t1	122	3856	+	2965.6666666666524	769.3333333333363	23.333333333333332	6.666666666666666	0	0	0	0
hyloniscus_main_000989_t1	178	3861	+	2888.3333333333217	795.6666666666711	565.0000000000001	161.00000000000014	1.0	0.0	1.0	0.0
hyloniscus_main_000990_t1	50	3778	+	2897.3333333333226	831.6666666666715	75.0	24.0	0	0	0	0
hyloniscus_main_000991_t1	259	3609	+	2575.6666666666624	775.333333333336	303.6666666666668	95.33333333333329	0	0	0	0
hyloniscus_main_000992_t1	74	3802	+	2985.333333333322	743.6666666666698	2302.000000000005	574.9999999999987	0	0	0	0
hyloniscus_main_000996_t1	667	4386	+	2895.6666666666597	824.3333333333372	0	0	0	0	0	0
hyloniscus_main_001001_t1	185	3901	+	2930.3333333333157	786.6666666666712	109.66666666666671	25.333333333333325	0	0	0	0
hyloniscus_main_001003_t1	214	3804	+	2867.9999999999905	723.0000000000023	176.66666666666663	42.33333333333335	0	0	0	0
hyloniscus_main_001005_t1	105	3812	+	2980.666666666654	727.3333333333363	1842.6666666666752	431.33333333333127	11.0	4.0	11.0	4.0
hyloniscus_main_001008_t1	166	3867	+	2932.333333333322	769.6666666666698	36.666666666666664	8.333333333333332	0	0	0	0
hyloniscus_main_001010_t1	613	4314	+	2859.6666666666606	842.3333333333367	134.00000000000003	37.0	0	0	0	0
hyloniscus_main_001012_t1	65	3718	+	2898.9999999999864	755.0000000000036	2887.999999999987	751.0000000000035	0.0	17.0	0.0	17.0
hyloniscus_main_001013_t1	210	3863	+	2852.666666666656	801.3333333333375	842.9999999999984	249.00000000000043	0	0	0	0
hyloniscus_main_001016_t1	67	3759	+	2876.333333333323	816.6666666666696	11.999999999999998	3.0	0	0	0	0
hyloniscus_main_001017_t1	464	4156	+	2928.3333333333276	764.6666666666681	101.33333333333336	27.66666666666666	0	0	0	0
hyloniscus_main_001019_t1	222	3911	+	2852.3333333333203	837.6666666666724	172.66666666666666	43.33333333333333	0	0	0	0
hyloniscus_main_001022_t1	64	2205	+	1737.000000000005	404.99999999999915	95.33333333333336	21.66666666666666	0	0	0	0
hyloniscus_main_001024_t1	258	3680	+	2637.333333333328	785.6666666666689	0	0	0	0	0	0
hyloniscus_main_001028_t1	593	3850	+	2581.333333333331	676.6666666666674	282.33333333333326	68.66666666666667	0	0	0	0
hyloniscus_main_001030_t1	115	3780	+	2809.3333333333276	856.6666666666691	15.999999999999998	1.9999999999999998	0	0	0	0
hyloniscus_main_001032_t1	63	3731	+	2815.999999999996	853.0000000000033	1145.333333333333	372.66666666666634	3.0	6.0	0	0
hyloniscus_main_001033_t1	725	4174	+	2655.999999999994	794.0000000000015	0	0	0	0	0	0
hyloniscus_main_001034_t1	228	3839	+	2762.6666666666565	849.3333333333377	259.66666666666663	82.33333333333333	0	0	0	0
hyloniscus_main_001035_t1	121	3507	+	2651.333333333327	735.6666666666702	91.33333333333336	25.666666666666657	0	0	0	0
hyloniscus_main_001037_t1	190	3852	+	2857.666666666663	805.3333333333364	0	0	0	0	0	0
hyloniscus_main_001045_t1	48	3701	+	2874.3333333333258	779.6666666666695	274.66666666666663	76.3333333333333	1.0	3.0	0	0
hyloniscus_main_001047_t1	320	3775	+	2685.999999999996	770.0000000000032	133.0	31.999999999999996	0.0	1.0	0.0	1.0
hyloniscus_main_001048_t1	248	3898	+	2949.3333333333217	701.6666666666683	14.999999999999998	3.0000000000000004	0	0	0	0
hyloniscus_main_001049_t1	365	4015	+	2920.666666666645	730.3333333333388	300.3333333333334	71.66666666666667	0	0	0	0
hyloniscus_main_001051_t1	206	3853	+	2843.3333333333258	804.6666666666694	919.666666666665	268.3333333333337	2.0	2.0	2.0	2.0
hyloniscus_main_001053_t1	107	3748	+	2847.3333333333294	794.6666666666691	2847.3333333333294	794.6666666666691	1.0	49.0	1.0	49.0
hyloniscus_main_001055_t1	148	3465	+	2610.6666666666624	707.3333333333356	225.66666666666652	62.33333333333338	0.0	1.0	0.0	1.0
hyloniscus_main_001056_t1	69	3701	+	2874.6666666666533	758.3333333333369	165.00000000000003	32.999999999999986	0	0	0	0
hyloniscus_main_001058_t1	295	3927	+	2838.666666666662	794.3333333333348	256.6666666666666	58.333333333333385	0	0	0	0
hyloniscus_main_001062_t1	96	3509	+	2676.999999999995	737.0000000000031	0	0	0	0	0	0
hyloniscus_main_001065_t1	65	3685	+	2870.9999999999927	750.0000000000022	72.66666666666666	14.333333333333337	0	0	0	0
hyloniscus_main_001069_t1	419	3655	+	2538.9999999999973	698.0000000000022	735.6666666666663	203.33333333333343	0	0	0	0
hyloniscus_main_001074_t1	157	3762	+	2885.666666666652	720.3333333333374	1738.333333333341	433.66666666666475	0.0	18.0	0.0	18.0
hyloniscus_main_001076_t1	478	4083	+	2894.333333333322	711.6666666666692	104.33333333333333	24.666666666666664	0	0	0	0
hyloniscus_main_001077_t1	1059	3608	+	2014.3333333333428	535.666666666665	0	0	0	0	0	0
hyloniscus_main_001078_t1	449	4051	+	2773.9999999999914	829.0000000000048	136.66666666666674	31.333333333333304	0	0	0	0
hyloniscus_main_001082_t1	52	3651	+	2894.9999999999886	705.0000000000025	2250.3333333333394	548.666666666665	0	0	0	0
hyloniscus_main_001088_t1	217	3795	+	2811.333333333322	767.6666666666705	136.0	38.000000000000014	0	0	0	0
hyloniscus_main_001089_t1	184	3705	+	2782.9999999999923	739.0000000000025	0	0	0	0	0	0
hyloniscus_main_001092_t1	174	3749	+	2779.999999999997	796.0000000000026	1012.6666666666653	292.33333333333337	0.0	8.0	0	0
hyloniscus_main_001093_t1	117	3692	+	2753.3333333333267	822.6666666666707	244.3333333333332	67.66666666666669	0	0	0	0
hyloniscus_main_001094_t1	87	3659	+	2813.999999999997	759.0000000000014	0	0	0	0	0	0
hyloniscus_main_001098_t1	159	3725	+	2786.6666666666624	780.333333333336	151.99999999999997	43.0	0.0	2.0	0	0
hyloniscus_main_001100_t1	68	3625	+	2827.333333333325	730.6666666666688	1281.0000000000014	320.9999999999995	1.0	0.0	1.0	0.0
hyloniscus_main_001104_t1	36	3584	+	2791.3333333333285	757.6666666666688	0	0	0	0	0	0
hyloniscus_main_001106_t1	502	3978	+	2740.9999999999945	736.0000000000013	0	0	0	0	0	0
hyloniscus_main_001108_t1	27	3572	+	2825.333333333326	720.6666666666684	167.33333333333331	48.66666666666668	0	0	0	0
hyloniscus_main_001109_t1	155	3700	+	2829.33333333333	716.6666666666675	68.66666666666667	12.333333333333334	0	0	0	0
hyloniscus_main_001111_t1	184	3723	+	2782.333333333327	757.6666666666692	1237.3333333333335	334.6666666666666	0	0	0	0
hyloniscus_main_001112_t1	547	4083	+	2791.666666666655	745.3333333333378	0	0	0	0	0	0
hyloniscus_main_001116_t1	26	3556	+	2708.3333333333276	822.6666666666713	335.6666666666668	87.3333333333333	1.0	1.0	0	0
hyloniscus_main_001117_t1	34	3564	+	2749.6666666666624	781.3333333333361	290.66666666666663	78.33333333333334	0	0	0	0
hyloniscus_main_001125_t1	123	3644	+	2751.666666666663	770.3333333333353	0	0	0	0	0	0
hyloniscus_main_001126_t1	6	3524	+	2766.666666666659	752.3333333333361	232.66666666666652	46.33333333333335	0	0	0	0
hyloniscus_main_001127_t1	70	3588	+	2762.333333333324	756.6666666666696	848.3333333333312	240.66666666666725	0.0	2.0	0.0	2.0
hyloniscus_main_001130_t1	170	3685	+	2727.999999999997	788.0000000000024	15.666666666666666	2.333333333333333	0	0	0	0
hyloniscus_main_001135_t1	154	3660	+	2704.9999999999927	802.0000000000035	158.66666666666666	51.333333333333336	0	0	0	0
hyloniscus_main_001138_t1	190	3693	+	2751.666666666658	752.3333333333378	0	0	0	0	0	0
hyloniscus_main_001139_t1	46	3546	+	2759.33333333333	741.6666666666679	0	0	0	0	0	0
hyloniscus_main_001141_t1	446	3145	+	2123.666666666674	576.3333333333333	0	0	0	0	0	0
hyloniscus_main_001143_t1	178	3675	+	2763.333333333325	734.6666666666698	392.3333333333335	108.66666666666663	0	0	0	0
hyloniscus_main_001148_t1	111	3602	+	2755.999999999993	736.0000000000026	44.33333333333333	12.666666666666668	0	0	0	0
hyloniscus_main_001151_t1	224	3700	+	2710.333333333326	766.6666666666708	0	0	0	0	0	0
hyloniscus_main_001153_t1	238	3687	+	2684.333333333331	765.6666666666703	225.66666666666654	71.33333333333334	0	0	0	0
hyloniscus_main_001155_t1	258	3737	+	2711.9999999999973	768.0000000000018	2567.6666666666642	720.3333333333338	0	0	0	0
hyloniscus_main_001156_t1	88	3564	+	2733.999999999997	743.0000000000014	0	0	0	0	0	0
hyloniscus_main_001160_t1	104	3574	+	2723.9999999999986	747.0000000000007	28.0	8.0	0	0	0	0
hyloniscus_main_001161_t1	109	3570	+	2725.999999999996	736.0000000000017	300.33333333333326	62.66666666666671	0	0	0	0
hyloniscus_main_001162_t1	65	3340	+	2520.3333333333308	755.6666666666695	0	0	0	0	0	0
hyloniscus_main_001166_t1	117	3572	+	2709.66666666666	746.3333333333364	44.666666666666664	12.333333333333334	0	0	0	0
hyloniscus_main_001172_t1	3750	7190	+	2760.33333333333	680.666666666667	539.6666666666666	141.33333333333337	0	0	0	0
hyloniscus_main_001173_t1	54	3488	+	2657.6666666666615	777.3333333333368	405.0000000000002	107.99999999999994	0	0	0	0
hyloniscus_main_001174_t1	232	3666	+	2789.9999999999936	645.0000000000005	2767.333333333327	637.6666666666673	0	0	0	0
hyloniscus_main_001180_t1	199	3627	+	2698.999999999995	730.0000000000017	2129.3333333333394	585.6666666666658	0.0	4.0	0.0	4.0
hyloniscus_main_001181_t1	508	3664	+	2436.666666666662	719.333333333336	14.333333333333332	3.666666666666667	0	0	0	0
hyloniscus_main_001182_t1	132	3551	+	2660.666666666662	759.3333333333364	0	0	0	0	0	0
hyloniscus_main_001183_t1	119	3535	+	2696.9999999999936	720.0000000000031	79.66666666666667	19.333333333333332	0	0	0	0
hyloniscus_main_001184_t1	97	3513	+	2638.666666666662	778.3333333333376	135.99999999999997	38.000000000000014	0	0	0	0
hyloniscus_main_001191_t1	69	3473	+	2643.666666666663	761.3333333333355	11.666666666666666	3.3333333333333335	0	0	0	0
hyloniscus_main_001195_t1	79	3456	+	2638.6666666666642	739.3333333333353	15.999999999999998	1.9999999999999998	0	0	0	0
hyloniscus_main_001198_t1	228	3548	+	2596.333333333332	724.6666666666682	0	0	0	0	0	0
hyloniscus_main_001199_t1	178	3576	+	2623.999999999996	775.000000000003	1664.3333333333383	495.666666666665	2.0	19.0	2.0	19.0
hyloniscus_main_001200_t1	44	3151	+	2428.3333333333353	679.6666666666667	139.0	44.0	0	0	0	0
hyloniscus_main_001201_t1	56	3439	+	2657.9999999999955	726.0000000000016	566.6666666666666	150.33333333333334	0	0	0	0
hyloniscus_main_001205_t1	139	3525	+	2616.6666666666633	770.3333333333351	699.9999999999995	200.00000000000014	0	0	0	0
hyloniscus_main_001207_t1	114	3494	+	2667.666666666663	713.3333333333351	321.66666666666663	77.33333333333334	0	0	0	0
hyloniscus_main_001210_t1	127	3507	+	2640.3333333333276	740.6666666666692	2640.3333333333276	740.6666666666692	0.0	1.0	0.0	1.0
hyloniscus_main_001212_t1	297	3527	+	2570.6666666666633	660.3333333333345	1564.3333333333378	394.66666666666566	4.0	7.0	0	0
hyloniscus_main_001220_t1	88	3036	+	2320.0000000000045	628.9999999999993	78.33333333333334	20.666666666666668	0	0	0	0
hyloniscus_main_001223_t1	1782	5150	+	2730.33333333333	638.6666666666665	806.9999999999984	177.00000000000037	2.0	6.0	0	0
hyloniscus_main_001224_t1	116	3481	+	2651.6666666666624	714.3333333333356	1506.3333333333362	422.6666666666655	0	0	0	0
hyloniscus_main_001225_t1	156	3521	+	2643.666666666658	722.3333333333378	70.33333333333333	19.666666666666664	0	0	0	0
hyloniscus_main_001226_t1	457	3822	+	2653.333333333328	712.6666666666689	537.3333333333339	143.66666666666666	0	0	0	0
hyloniscus_main_001228_t1	113	3469	+	2613.9999999999955	743.000000000003	9.333333333333332	2.6666666666666665	0	0	0	0
hyloniscus_main_001233_t1	54	3410	+	2628.666666666662	728.3333333333355	81.66666666666669	26.33333333333333	0	0	0	0
hyloniscus_main_001235_t1	122	3478	+	2544.666666666662	812.3333333333384	0	0	0	0	0	0
hyloniscus_main_001240_t1	182	2503	+	1853.0000000000105	468.999999999997	96.00000000000001	26.999999999999996	0	0	0	0
hyloniscus_main_001241_t1	81	3431	+	2675.9999999999973	675.0000000000006	49.99999999999999	15.999999999999998	0	0	0	0
hyloniscus_main_001242_t1	393	3494	+	2463.6666666666683	638.3333333333335	0	0	0	0	0	0
hyloniscus_main_001244_t1	1038	4355	+	2612.6666666666656	705.3333333333346	4.666666666666666	1.3333333333333333	0	0	0	0
hyloniscus_main_001245_t1	197	3499	+	2639.3333333333235	663.6666666666696	425.0000000000005	96.99999999999993	0	0	0	0
hyloniscus_main_001246_t1	220	3561	+	2576.3333333333308	765.6666666666695	145.3333333333334	40.66666666666665	0	0	0	0
hyloniscus_main_001247_t1	904	4242	+	2725.333333333326	613.6666666666662	1198.3333333333326	250.66666666666717	0	0	0	0
hyloniscus_main_001248_t1	561	3896	+	2568.333333333326	767.6666666666707	0	0	0	0	0	0
hyloniscus_main_001251_t1	136	3468	+	2684.6666666666656	648.3333333333322	0	0	0	0	0	0
hyloniscus_main_001252_t1	42	3371	+	2644.999999999995	685.0000000000017	155.0	40.0	0	0	0	0
hyloniscus_main_001254_t1	497	3826	+	2644.6666666666642	685.3333333333343	551.666666666667	141.33333333333326	0	0	0	0
hyloniscus_main_001256_t1	37	3360	+	2630.999999999993	693.0000000000026	22.0	5.0	0	0	0	0
hyloniscus_main_001257_t1	216	3539	+	2573.666666666664	750.3333333333366	0	0	0	0	0	0
hyloniscus_main_001259_t1	188	3418	+	2587.9999999999977	643.0	1320.3333333333344	323.66666666666646	0	0	0	0
hyloniscus_main_001262_t1	21	3338	+	2623.9999999999955	694.0000000000024	58.333333333333336	16.666666666666664	0	0	0	0
hyloniscus_main_001265_t1	176	3472	+	2559.666666666665	737.3333333333359	23.333333333333332	3.666666666666667	0	0	0	0
hyloniscus_main_001266_t1	68	3379	+	2628.6666666666633	683.3333333333353	102.33333333333333	29.66666666666666	0	0	0	0
hyloniscus_main_001270_t1	416	3727	+	2664.999999999995	647.0000000000008	0	0	0	0	0	0
hyloniscus_main_001272_t1	127	3345	+	2539.6666666666624	679.3333333333358	2363.333333333335	633.6666666666678	2.0	19.0	2.0	19.0
hyloniscus_main_001273_t1	123	3431	+	2531.333333333333	777.6666666666696	336.33333333333337	98.66666666666661	0	0	0	0
hyloniscus_main_001274_t1	66	3374	+	2569.6666666666633	739.3333333333354	35.0	10.0	0	0	0	0
hyloniscus_main_001276_t1	84	3386	+	2621.333333333331	681.6666666666672	0	0	0	0	0	0
hyloniscus_main_001277_t1	318	3602	+	2578.666666666664	706.3333333333352	131.66666666666666	36.33333333333333	0	0	0	0
hyloniscus_main_001278_t1	64	3360	+	2667.3333333333285	629.6666666666667	2645.3333333333285	621.6666666666663	0	0	0	0
hyloniscus_main_001283_t1	228	3518	+	2609.6666666666633	681.3333333333348	416.6666666666671	108.33333333333321	0	0	0	0
hyloniscus_main_001285_t1	527	3817	+	2543.333333333332	747.6666666666683	0	0	0	0	0	0
hyloniscus_main_001286_t1	8525	11689	+	2507.666666666664	657.3333333333353	119.66666666666669	33.33333333333332	0	0	0	0
hyloniscus_main_001287_t1	243	3476	+	2560.3333333333303	673.6666666666684	0	0	0	0	0	0
hyloniscus_main_001288_t1	66	3350	+	2653.333333333326	631.6666666666683	2554.6666666666615	604.3333333333343	0	0	0	0
hyloniscus_main_001289_t1	105	3389	+	2585.3333333333294	699.6666666666687	2558.999999999996	693.0000000000015	0	0	0	0
hyloniscus_main_001290_t1	216	3131	+	2317.6666666666697	598.3333333333339	110.00000000000004	27.999999999999986	0	0	0	0
hyloniscus_main_001293_t1	676	3957	+	2552.999999999999	729.0000000000022	0	0	0	0	0	0
hyloniscus_main_001296_t1	237	3452	+	2504.9999999999945	711.0000000000032	131.33333333333334	39.66666666666664	0	0	0	0
hyloniscus_main_001297_t1	3241	6522	+	2650.666666666663	631.333333333333	396.0000000000001	98.99999999999997	0	0	0	0
hyloniscus_main_001299_t1	30	3305	+	2617.6666666666642	658.3333333333333	13.666666666666664	4.333333333333333	0	0	0	0
hyloniscus_main_001301_t1	35	3310	+	2601.666666666665	674.3333333333345	140.6666666666667	39.33333333333332	0	0	0	0
hyloniscus_main_001302_t1	41	3313	+	2577.999999999997	695.0000000000024	23.333333333333332	6.666666666666666	0	0	0	0
hyloniscus_main_001303_t1	23	3262	+	2563.333333333327	676.6666666666687	532.6666666666674	139.33333333333326	0	0	0	0
hyloniscus_main_001304_t1	222	3491	+	2541.0	729.0000000000019	146.33333333333331	45.666666666666686	0	0	0	0
hyloniscus_main_001307_t1	116	3382	+	2615.6666666666674	651.333333333333	198.99999999999991	53.000000000000014	0	0	0	0
hyloniscus_main_001308_t1	186	3452	+	2557.3333333333285	709.6666666666689	99.33333333333336	20.666666666666664	1.0	0.0	0	0
hyloniscus_main_001309_t1	165	3431	+	2595.666666666658	671.3333333333361	2.6666666666666665	0.3333333333333333	0	0	0	0
hyloniscus_main_001311_t1	210	3473	+	2563.9999999999986	700.0000000000011	152.33333333333337	42.66666666666667	0	0	0	0
hyloniscus_main_001314_t1	403	3663	+	2567.999999999992	693.0000000000027	2549.9999999999923	687.0000000000026	0	0	0	0
hyloniscus_main_001315_t1	472	3732	+	2641.666666666665	619.3333333333323	879.6666666666652	206.33333333333366	0.0	2.0	0	0
hyloniscus_main_001317_t1	142	3387	+	2569.3333333333267	676.6666666666695	50.33333333333333	12.666666666666668	0	0	0	0
hyloniscus_main_001318_t1	305	2956	+	2045.333333333342	606.6666666666665	85.33333333333334	25.666666666666657	0	0	0	0
hyloniscus_main_001321_t1	950	3793	+	2177.0000000000055	667.0000000000002	0	0	0	0	0	0
hyloniscus_main_001322_t1	252	3509	+	2562.6666666666642	695.3333333333352	2315.333333333338	627.6666666666669	3.0	13.0	3.0	13.0
hyloniscus_main_001325_t1	28	2628	+	2102.3333333333426	498.66666666666396	55.0	14.0	0	0	0	0
hyloniscus_main_001327_t1	60	3302	+	2551.999999999998	691.0000000000027	253.66666666666646	64.33333333333337	0	0	0	0
hyloniscus_main_001330_t1	786	3248	+	1945.0000000000055	517.9999999999987	202.66666666666663	61.33333333333334	0	0	0	0
hyloniscus_main_001334_t1	180	3422	+	2528.333333333335	714.6666666666675	989.3333333333313	279.66666666666697	0.0	1.0	0.0	1.0
hyloniscus_main_001337_t1	135	3374	+	2525.9999999999955	714.0000000000024	252.99999999999983	80.0	0.0	1.0	0.0	1.0
hyloniscus_main_001347_t1	1223	4453	+	2578.6666666666656	652.3333333333335	20.666666666666668	3.3333333333333335	0	0	0	0
hyloniscus_main_001348_t1	281	3511	+	2500.6666666666656	730.3333333333356	0	0	0	0	0	0
hyloniscus_main_001351_t1	548	3775	+	2485.9999999999995	742.0000000000028	7.666666666666666	1.3333333333333333	0	0	0	0
hyloniscus_main_001353_t1	181	3405	+	2552.333333333333	672.6666666666671	310.3333333333333	85.66666666666666	0	0	0	0
hyloniscus_main_001354_t1	123	3308	+	2468.999999999998	717.0000000000013	554.3333333333337	171.6666666666667	0	0	0	0
hyloniscus_main_001355_t1	171	3395	+	2554.666666666661	670.333333333335	0	0	0	0	0	0
hyloniscus_main_001363_t1	203	3418	+	2445.33333333333	770.6666666666688	322.33333333333326	103.66666666666664	0	0	0	0
hyloniscus_main_001366_t1	153	3347	+	2500.6666666666665	694.3333333333345	124.00000000000006	28.999999999999982	0	0	0	0
hyloniscus_main_001370_t1	74	3283	+	2566.3333333333303	643.6666666666673	844.6666666666653	217.3333333333337	0	0	0	0
hyloniscus_main_001374_t1	531	3335	+	2251.0000000000064	553.999999999998	0	0	0	0	0	0
hyloniscus_main_001375_t1	1214	3676	+	1955.000000000005	507.99999999999864	237.66666666666657	65.33333333333334	0	0	0	0
hyloniscus_main_001376_t1	91	3243	+	2488.3333333333308	664.6666666666683	70.0	17.0	0	0	0	0
hyloniscus_main_001378_t1	101	3304	+	2491.333333333334	712.6666666666671	414.00000000000017	122.99999999999993	0	0	0	0
hyloniscus_main_001379_t1	344	3052	+	2204.0000000000086	504.9999999999971	878.9999999999976	189.00000000000017	0	0	0	0
hyloniscus_main_001380_t1	786	3353	+	1990.3333333333437	577.6666666666655	107.33333333333334	30.66666666666666	0	0	0	0
hyloniscus_main_001382_t1	61	3243	+	2500.9999999999986	682.0000000000015	91.66666666666669	28.333333333333325	0	0	0	0
hyloniscus_main_001383_t1	338	3529	+	2506.666666666664	685.3333333333362	472.00000000000057	121.99999999999984	0	0	0	0
hyloniscus_main_001385_t1	201	3389	+	2548.33333333333	640.6666666666683	462.6666666666677	92.33333333333314	0	0	0	0
hyloniscus_main_001388_t1	257	3442	+	2489.3333333333358	696.6666666666677	0	0	0	0	0	0
hyloniscus_main_001394_t1	40	3222	+	2501.3333333333317	681.6666666666684	88.0	23.0	0	0	0	0
hyloniscus_main_001395_t1	477	3659	+	2454.6666666666697	728.3333333333343	0	0	0	0	0	0
hyloniscus_main_001399_t1	272	3432	+	2488.0000000000014	671.0000000000007	77.0	16.000000000000004	0	0	0	0
hyloniscus_main_001401_t1	22	3192	+	2485.3333333333344	685.6666666666683	0	0	0	0	0	0
hyloniscus_main_001402_t1	104	3274	+	2465.3333333333308	705.6666666666689	1548.3333333333367	449.6666666666651	10.0	14.0	10.0	14.0
hyloniscus_main_001403_t1	595	3765	+	2459.3333333333285	711.6666666666692	169.33333333333331	55.66666666666669	0	0	0	0
hyloniscus_main_001404_t1	64	3234	+	2574.999999999994	596.0	0	0	0	0	0	0
hyloniscus_main_001407_t1	184	3348	+	2494.3333333333317	670.6666666666684	526.6666666666672	136.33333333333317	1.0	3.0	0	0
hyloniscus_main_001408_t1	147	3311	+	2521.3333333333335	643.6666666666669	79.33333333333334	16.666666666666668	0	0	0	0
hyloniscus_main_001409_t1	20	3181	+	2412.0000000000005	750.0000000000023	298.6666666666667	97.33333333333326	0.0	1.0	0	0
hyloniscus_main_001410_t1	99	3260	+	2468.6666666666683	693.333333333334	0	0	0	0	0	0
hyloniscus_main_001411_t1	449	3610	+	2450.000000000001	712.0000000000015	64.66666666666666	19.333333333333336	0.0	1.0	0	0
hyloniscus_main_001412_t1	407	3568	+	2427.000000000001	735.0000000000018	0	0	0	0	0	0
hyloniscus_main_001417_t1	244	3390	+	2551.333333333332	595.6666666666662	223.99999999999991	49.00000000000001	0	0	0	0
hyloniscus_main_001419_t1	92	3247	+	2506.3333333333303	649.666666666668	0	0	0	0	0	0
hyloniscus_main_001422_t1	127	3279	+	2505.6666666666665	647.3333333333335	662.6666666666662	189.3333333333335	0	0	0	0
hyloniscus_main_001426_t1	302	3454	+	2459.9999999999995	693.0000000000011	75.33333333333336	20.66666666666666	0	0	0	0
hyloniscus_main_001427_t1	5	3154	+	2490.666666666666	659.3333333333335	46.66666666666666	7.333333333333331	0	0	0	0
hyloniscus_main_001428_t1	196	3345	+	2458.999999999997	691.0000000000031	186.3333333333333	62.66666666666669	0	0	0	0
hyloniscus_main_001430_t1	82	3228	+	2520.666666666665	626.3333333333336	405.33333333333377	101.66666666666656	0	0	0	0
hyloniscus_main_001438_t1	215	3205	+	2362.3333333333376	625.6666666666669	243.3333333333333	62.666666666666686	1.0	1.0	0	0
hyloniscus_main_001441_t1	157	3282	+	2430.3333333333353	695.6666666666672	208.99999999999986	52.000000000000036	0	0	0	0
hyloniscus_main_001442_t1	21	1946	+	1492.0000000000027	433.9999999999989	510.6666666666672	158.33333333333331	0	0	0	0
hyloniscus_main_001445_t1	174	3293	+	2424.3333333333326	695.6666666666689	123.33333333333339	38.66666666666666	0	0	0	0
hyloniscus_main_001447_t1	105	3212	+	2463.6666666666674	644.3333333333339	548.0000000000006	147.9999999999999	0	0	0	0
hyloniscus_main_001448_t1	147	3263	+	2456.333333333334	660.6666666666671	756.3333333333322	209.66666666666703	2.0	9.0	0	0
hyloniscus_main_001450_t1	92	2578	+	1997.6666666666745	489.3333333333314	165.66666666666663	32.33333333333332	0	0	0	0
hyloniscus_main_001454_t1	139	3171	+	2433.333333333336	599.6666666666653	8.666666666666666	3.3333333333333335	0	0	0	0
hyloniscus_main_001455_t1	66	3176	+	2381.333333333337	729.6666666666692	0	0	0	0	0	0
hyloniscus_main_001456_t1	409	3519	+	2414.666666666667	696.3333333333342	277.99999999999994	79.0	0	0	0	0
hyloniscus_main_001457_t1	34	3144	+	2393.333333333332	717.6666666666688	20.0	7.0	0	0	0	0
hyloniscus_main_001461_t1	532	3108	+	1996.333333333341	580.6666666666661	0	0	0	0	0	0
hyloniscus_main_001465_t1	149	3253	+	2345.3333333333335	759.6666666666705	244.33333333333317	73.66666666666669	0	0	0	0
hyloniscus_main_001470_t1	55	3156	+	2440.3333333333317	661.6666666666673	222.3333333333333	53.66666666666668	0	0	0	0
hyloniscus_main_001472_t1	143	3241	+	2445.000000000002	654.0000000000007	396.6666666666671	86.33333333333331	0	0	0	0
hyloniscus_main_001477_t1	21	3113	+	2407.000000000001	686.0000000000007	40.666666666666664	10.333333333333334	0	0	0	0
hyloniscus_main_001478_t1	124	3218	+	2475.3333333333335	617.6666666666664	167.33333333333334	39.666666666666664	0	0	0	0
hyloniscus_main_001479_t1	150	3242	+	2401.666666666666	691.333333333335	1169.333333333333	327.6666666666664	3.5	4.5	3.5	4.5
hyloniscus_main_001480_t1	512	3193	+	2137.333333333343	544.6666666666647	171.6666666666666	44.33333333333335	0.0	1.0	0	0
hyloniscus_main_001481_t1	119	3205	+	2451.000000000002	636.0000000000002	0	0	0	0	0	0
hyloniscus_main_001485_t1	44	3109	+	2443.3333333333317	622.6666666666671	140.6666666666667	36.33333333333332	0	0	0	0
hyloniscus_main_001490_t1	355	2751	+	1869.3333333333392	527.6666666666656	84.0	27.000000000000004	0	0	0	0
hyloniscus_main_001491_t1	52	3123	+	2412.000000000002	660.0	129.66666666666669	32.33333333333332	0	0	0	0
hyloniscus_main_001492_t1	23	3007	+	2329.66666666667	655.3333333333337	77.66666666666669	21.33333333333333	0	0	0	0
hyloniscus_main_001493_t1	666	3737	+	2372.666666666668	699.3333333333346	0	0	0	0	0	0
hyloniscus_main_001497_t1	151	3213	+	2385.0000000000023	678.0000000000007	397.33333333333366	109.66666666666654	0	0	0	0
hyloniscus_main_001498_t1	165	3227	+	2423.3333333333303	639.6666666666683	168.0	42.0	0	0	0	0
hyloniscus_main_001504_t1	119	3016	+	2287.6666666666674	610.3333333333342	0	0	0	0	0	0
hyloniscus_main_001505_t1	97	3147	+	2421.000000000002	630.0	190.33333333333331	49.66666666666667	0	0	0	0
hyloniscus_main_001507_t1	340	3390	+	2447.6666666666697	603.3333333333322	1889.00000000001	447.9999999999976	0	0	0	0
hyloniscus_main_001510_t1	55	3102	+	2409.6666666666583	638.3333333333368	2409.6666666666583	638.3333333333368	0	0	0	0
hyloniscus_main_001511_t1	95	3139	+	2403.000000000005	641.9999999999993	213.33333333333334	59.66666666666666	0	0	0	0
hyloniscus_main_001513_t1	113	1666	+	1213.6666666666667	340.333333333333	149.0	43.00000000000001	0	0	0	0
hyloniscus_main_001514_t1	65	3094	+	2396.0000000000005	634.0000000000003	383.3333333333334	93.66666666666666	0	0	0	0
hyloniscus_main_001515_t1	231	3272	+	2383.000000000002	659.0000000000008	34.666666666666664	10.333333333333332	0	0	0	0
hyloniscus_main_001516_t1	277	3213	+	2319.0000000000023	618.0000000000009	0	0	0	0	0	0
hyloniscus_main_001520_t1	433	3468	+	2405.666666666668	630.3333333333336	0	0	0	0	0	0
hyloniscus_main_001521_t1	130	3165	+	2396.000000000001	640.0000000000008	1119.6666666666656	305.33333333333326	5.5	16.5	5.5	16.5
hyloniscus_main_001522_t1	73	3108	+	2330.333333333339	705.6666666666673	246.99999999999991	77.00000000000001	0	0	0	0
hyloniscus_main_001523_t1	163	3195	+	2344.3333333333353	688.6666666666684	71.66666666666666	18.33333333333333	0	0	0	0
hyloniscus_main_001528_t1	67	3096	+	2377.6666666666665	652.3333333333346	0	0	0	0	0	0
hyloniscus_main_001529_t1	210	1478	+	950.666666666665	318.3333333333331	0	0	0	0	0	0
hyloniscus_main_001530_t1	158	3118	+	2291.66666666667	669.3333333333334	29.666666666666668	9.333333333333332	0	0	0	0
hyloniscus_main_001535_t1	190	3210	+	2427.0000000000036	593.9999999999991	364.3333333333332	85.66666666666667	0	0	0	0
hyloniscus_main_001539_t1	309	3326	+	2340.3333333333358	677.6666666666678	122.66666666666671	24.333333333333325	0	0	0	0
hyloniscus_main_001542_t1	12	3026	+	2391.6666666666674	623.3333333333338	328.3333333333334	76.66666666666667	0	0	0	0
hyloniscus_main_001543_t1	65	3079	+	2378.3333333333344	636.6666666666674	343.3333333333335	85.66666666666666	0	0	0	0
hyloniscus_main_001544_t1	300	2966	+	2139.0000000000055	527.9999999999991	221.66666666666669	51.33333333333333	0	0	0	0
hyloniscus_main_001546_t1	72	3083	+	2374.3333333333335	637.6666666666678	536.0000000000008	144.99999999999997	0	0	0	0
hyloniscus_main_001549_t1	1260	4268	+	2379.0000000000027	629.9999999999999	1946.0000000000082	510.999999999998	5.0	2.0	5.0	2.0
hyloniscus_main_001552_t1	141	3035	+	2322.000000000004	572.9999999999982	0	0	0	0	0	0
hyloniscus_main_001554_t1	142	3147	+	2312.666666666665	693.3333333333345	1776.333333333336	545.666666666667	0.0	12.0	0.0	12.0
hyloniscus_main_001555_t1	706	3069	+	1830.3333333333396	533.6666666666652	31.666666666666675	10.333333333333334	0	0	0	0
hyloniscus_main_001556_t1	111	3029	+	2301.3333333333367	617.6666666666665	8.666666666666666	3.333333333333333	0	0	0	0
hyloniscus_main_001559_t1	126	3125	+	2338.000000000002	662.0000000000008	0	0	0	0	0	0
hyloniscus_main_001563_t1	161	3157	+	2366.0000000000005	631.0000000000007	626.9999999999998	162.0000000000001	0	0	0	0
hyloniscus_main_001565_t1	234	3068	+	2238.3333333333408	596.6666666666661	1889.3333333333428	498.6666666666637	0.0	19.0	0	0
hyloniscus_main_001567_t1	157	3123	+	2201.000000000001	766.0000000000008	0	0	0	0	0	0
hyloniscus_main_001568_t1	3147	4691	-	1198.3333333333326	346.666666666666	76.33333333333333	16.66666666666667	0	0	0	0
hyloniscus_main_001569_t1	39	3029	+	2351.666666666667	639.3333333333337	18.0	6.0	0	0	0	0
hyloniscus_main_001571_t1	487	3477	+	2346.3333333333353	644.6666666666677	2346.3333333333353	644.6666666666677	4.0	2.0	4.0	2.0
hyloniscus_main_001576_t1	159	3053	+	2279.666666666671	615.3333333333329	15.333333333333334	5.666666666666666	0	0	0	0
hyloniscus_main_001579_t1	325	3309	+	2332.0000000000027	652.9999999999997	463.00000000000017	142.99999999999997	0	0	0	0
hyloniscus_main_001582_t1	450	3434	+	2321.666666666668	663.3333333333344	1795.3333333333394	508.6666666666647	0	0	0	0
hyloniscus_main_001589_t1	194	3172	+	2311.3333333333394	667.6666666666675	253.33333333333323	70.66666666666666	1.0	2.0	0	0
hyloniscus_main_001592_t1	720	3698	+	2309.6666666666674	669.3333333333358	54.33333333333334	17.666666666666668	0	0	0	0
hyloniscus_main_001597_t1	468	3236	+	2173.333333333337	595.6666666666667	1881.6666666666733	512.3333333333314	1.0	24.0	1.0	24.0
hyloniscus_main_001598_t1	254	3226	+	2382.3333333333344	590.6666666666664	476.0000000000005	111.99999999999986	0	0	0	0
hyloniscus_main_001602_t1	83	3046	+	2336.0000000000027	628.0000000000003	846.6666666666653	221.33333333333368	9.0	14.0	9.0	14.0
hyloniscus_main_001603_t1	292	2958	+	2143.6666666666747	523.333333333331	5.333333333333333	0.6666666666666666	0	0	0	0
hyloniscus_main_001604_t1	111	3074	+	2287.666666666668	676.3333333333352	0	0	0	0	0	0
hyloniscus_main_001606_t1	168	3128	+	2319.333333333334	641.6666666666667	40.0	14.0	0	0	0	0
hyloniscus_main_001607_t1	29	2986	+	2326.0000000000005	632.0000000000011	189.99999999999997	53.00000000000003	0	0	0	0
hyloniscus_main_001612_t1	84	3035	+	2273.000000000002	679.0000000000001	70.99999999999999	13.000000000000004	0	0	0	0
hyloniscus_main_001613_t1	153	3104	+	2302.6666666666706	649.3333333333347	23.0	4.0	0	0	0	0
hyloniscus_main_001615_t1	89	2962	+	2249.3333333333353	624.666666666668	2.6666666666666665	0.3333333333333333	0	0	0	0
hyloniscus_main_001616_t1	335	3085	+	2180.0000000000073	570.999999999999	634.9999999999999	150.99999999999997	0.0	1.0	0.0	1.0
hyloniscus_main_001617_t1	745	3623	+	2154.666666666669	722.333333333335	0	0	0	0	0	0
hyloniscus_main_001620_t1	171	3116	+	2332.6666666666706	613.3333333333325	2299.333333333338	604.6666666666658	4.0	32.0	4.0	32.0
hyloniscus_main_001624_t1	199	3132	+	2360.333333333335	573.6666666666663	0	0	0	0	0	0
hyloniscus_main_001626_t1	302	3238	+	2259.3333333333376	677.6666666666671	626.6666666666666	189.33333333333354	0.0	4.0	0.0	4.0
hyloniscus_main_001627_t1	200	3142	+	2302.666666666669	640.3333333333328	173.66666666666666	45.333333333333336	0	0	0	0
hyloniscus_main_001629_t1	380	3187	+	2174.000000000007	633.9999999999999	17.333333333333332	6.666666666666665	0	0	0	0
hyloniscus_main_001630_t1	85	2946	+	2187.333333333337	572.666666666666	73.0	11.000000000000002	0	0	0	0
hyloniscus_main_001636_t1	276	3212	+	2290.33333333334	646.6666666666663	0	0	0	0	0	0
hyloniscus_main_001640_t1	353	3286	+	2350.3333333333376	583.6666666666657	169.66666666666666	46.333333333333336	0	0	0	0
hyloniscus_main_001644_t1	262	3192	+	2312.3333333333326	618.6666666666667	820.3333333333316	235.66666666666714	0.0	11.0	0.0	11.0
hyloniscus_main_001650_t1	107	3031	+	2377.666666666672	547.3333333333313	1608.3333333333383	359.6666666666661	0	0	0	0
hyloniscus_main_001652_t1	329	3253	+	2316.000000000003	608.9999999999997	904.6666666666649	244.33333333333383	0.0	11.0	0.0	11.0
hyloniscus_main_001654_t1	139	2952	+	2225.0000000000055	588.9999999999992	247.99999999999983	58.00000000000005	0	0	0	0
hyloniscus_main_001655_t1	120	3038	+	2308.6666666666706	610.3333333333325	1018.999999999997	259.0000000000007	1.0	7.0	0	0
hyloniscus_main_001657_t1	53	2968	+	2317.0000000000036	598.9999999999998	17.333333333333336	6.666666666666667	0	0	0	0
hyloniscus_main_001658_t1	80	2995	+	2333.0000000000036	582.9999999999987	2333.0000000000036	582.9999999999987	0	0	0	0
hyloniscus_main_001659_t1	47	2962	+	2365.333333333336	550.6666666666649	6.333333333333333	2.6666666666666665	1.0	0.0	0	0
hyloniscus_main_001661_t1	99	3011	+	2336.3333333333353	576.6666666666657	587.3333333333336	129.66666666666657	0	0	0	0
hyloniscus_main_001663_t1	83	2992	+	2276.333333333333	633.6666666666677	1146.3333333333326	311.6666666666667	0	0	0	0
hyloniscus_main_001664_t1	25	2934	+	2333.666666666668	576.3333333333328	78.66666666666666	20.333333333333332	0	0	0	0
hyloniscus_main_001665_t1	390	2936	+	1997.6666666666742	549.3333333333326	1997.6666666666742	549.3333333333326	2.0	20.0	2.0	20.0
hyloniscus_main_001667_t1	12	2558	+	1979.3333333333412	528.6666666666647	320.6666666666668	96.33333333333329	0	0	0	0
hyloniscus_main_001672_t1	82	2982	+	2278.0000000000036	623.0000000000005	15.333333333333332	2.6666666666666665	0	0	0	0
hyloniscus_main_001673_t1	290	3187	+	2291.6666666666697	606.3333333333329	568.0000000000005	148.99999999999994	0	0	0	0
hyloniscus_main_001674_t1	149	3046	+	2287.3333333333417	610.6666666666657	145.33333333333331	43.66666666666668	0	0	0	0
hyloniscus_main_001676_t1	726	3197	+	1934.3333333333408	537.6666666666661	454.66666666666737	127.33333333333314	0	0	0	0
hyloniscus_main_001677_t1	1088	3985	+	2260.3333333333358	637.6666666666667	466.0000000000003	130.9999999999999	0	0	0	0
hyloniscus_main_001683_t1	271	3000	+	2128.0000000000073	602.0000000000005	0	0	0	0	0	0
hyloniscus_main_001685_t1	58	2949	+	2210.0000000000064	682.0000000000039	18.0	3.0	0	0	0	0
hyloniscus_main_001686_t1	313	3045	+	2133.33333333334	599.6666666666657	46.666666666666664	16.333333333333336	0	0	0	0
hyloniscus_main_001687_t1	43	2931	+	2274.6666666666706	614.3333333333329	286.6666666666667	70.33333333333333	0	0	0	0
hyloniscus_main_001688_t1	188	3070	+	2249.0000000000023	634.0000000000008	108.66666666666667	35.333333333333336	0	0	0	0
hyloniscus_main_001689_t1	173	3040	+	2308.000000000004	559.9999999999981	729.999999999999	176.00000000000014	0.0	1.0	0	0
hyloniscus_main_001693_t1	69	2954	+	2239.6666666666683	646.3333333333333	72.33333333333333	20.66666666666667	0	0	0	0
hyloniscus_main_001694_t1	178	3063	+	2318.000000000003	567.9999999999991	704.6666666666657	150.33333333333326	0	0	0	0
hyloniscus_main_001696_t1	72	2957	+	2249.6666666666692	636.3333333333337	35.99999999999999	9.0	0	0	0	0
hyloniscus_main_001701_t1	139	2916	+	2154.3333333333385	623.6666666666671	360.66666666666697	98.33333333333324	0	0	0	0
hyloniscus_main_001703_t1	101	2941	+	2235.000000000007	605.9999999999998	0	0	0	0	0	0
hyloniscus_main_001705_t1	1314	2597	+	1018.3333333333321	265.6666666666668	183.99999999999997	44.0	0	0	0	0
hyloniscus_main_001708_t1	86	2947	+	2237.6666666666692	624.3333333333339	21.666666666666668	5.333333333333333	0	0	0	0
hyloniscus_main_001711_t1	119	2869	+	2192.6666666666715	558.3333333333327	1026.6666666666654	257.3333333333336	0	0	0	0
hyloniscus_main_001718_t1	190	3045	+	2220.000000000004	636.0000000000009	0	0	0	0	0	0
hyloniscus_main_001720_t1	28	2853	+	2212.33333333334	613.6666666666661	91.33333333333336	22.66666666666666	0	0	0	0
hyloniscus_main_001723_t1	118	2979	+	2271.0000000000064	590.9999999999986	117.33333333333336	29.66666666666666	0	0	0	0
hyloniscus_main_001725_t1	99	2957	+	2200.666666666673	658.3333333333343	2.0	1.0	0	0	0	0
hyloniscus_main_001726_t1	151	3009	+	2270.6666666666692	588.3333333333336	675.0	174.0	1.0	0.0	0	0
hyloniscus_main_001728_t1	183	3041	+	2236.333333333339	622.6666666666663	172.99999999999994	58.000000000000036	0	0	0	0
hyloniscus_main_001731_t1	72	2804	+	2183.000000000007	549.9999999999983	146.0	37.00000000000001	0	0	0	0
hyloniscus_main_001733_t1	38	2893	+	2284.3333333333367	559.6666666666656	28.000000000000004	5.0	0	0	0	0
hyloniscus_main_001735_t1	302	3028	+	2173.000000000011	553.9999999999976	186.6666666666666	47.33333333333335	0	0	0	0
hyloniscus_main_001736_t1	168	3023	+	2244.666666666671	611.3333333333322	274.33333333333337	76.66666666666666	0	0	0	0
hyloniscus_main_001737_t1	31	2886	+	2284.333333333339	571.6666666666656	175.99999999999994	37.00000000000001	0.0	1.0	0	0
hyloniscus_main_001743_t1	69	2918	+	2245.333333333336	604.6666666666673	123.33333333333336	29.66666666666666	0	0	0	0
hyloniscus_main_001750_t1	253	3099	+	2218.666666666673	628.3333333333331	122.6666666666667	33.33333333333333	0	0	0	0
hyloniscus_main_001751_t1	3896	4825	+	723.6666666666662	206.3333333333335	0	0	0	0	0	0
hyloniscus_main_001752_t1	124	2967	+	2200.3333333333353	643.6666666666681	1488.333333333338	431.6666666666651	0.0	23.0	0	0
hyloniscus_main_001754_t1	156	2999	+	2211.3333333333358	632.6666666666671	58.666666666666664	25.333333333333332	0	0	0	0
hyloniscus_main_001755_t1	255	3098	+	2195.6666666666692	648.3333333333351	552.3333333333335	170.6666666666667	0	0	0	0
hyloniscus_main_001759_t1	120	2963	+	2252.3333333333367	591.6666666666658	33.333333333333336	8.666666666666666	0	0	0	0
hyloniscus_main_001760_t1	357	3200	+	2317.6666666666715	526.3333333333308	773.6666666666657	177.33333333333357	0	0	0	0
hyloniscus_main_001765_t1	111	2951	+	2169.3333333333403	671.66666666667	125.33333333333334	42.666666666666664	0	0	0	0
hyloniscus_main_001770_t1	200	1552	+	1049.6666666666654	303.33333333333303	0	0	0	0	0	0
hyloniscus_main_001773_t1	93	2924	+	2245.9999999999986	586.0000000000011	218.99999999999986	48.00000000000001	2.0	0.0	0	0
hyloniscus_main_001774_t1	349	3180	+	2190.0000000000027	642.0000000000008	272.6666666666666	75.33333333333333	0	0	0	0
hyloniscus_main_001775_t1	174	2564	+	1908.6666666666747	482.3333333333314	185.66666666666657	42.33333333333335	0	0	0	0
hyloniscus_main_001776_t1	359	3190	+	2242.6666666666733	589.3333333333322	1643.0000000000034	438.999999999999	0.0	2.0	0.0	2.0
hyloniscus_main_001783_t1	15	2837	+	2258.000000000007	564.9999999999981	0	0	0	0	0	0
hyloniscus_main_001784_t1	146	2926	+	2173.0000000000055	608.0	288.66666666666663	80.33333333333334	0	0	0	0
hyloniscus_main_001786_t1	321	3140	+	2198.333333333339	621.6666666666665	0	0	0	0	0	0
hyloniscus_main_001787_t1	522	2909	+	1904.3333333333399	483.66666666666464	1589.6666666666708	396.3333333333323	0.0	3.0	0	0
hyloniscus_main_001789_t1	29	2842	+	2278.000000000002	535.9999999999995	713.6666666666663	159.33333333333312	0.0	1.0	0	0
hyloniscus_main_001796_t1	67	2877	+	2163.666666666672	647.3333333333343	403.0000000000001	115.99999999999996	0	0	0	0
hyloniscus_main_001797_t1	138	2930	+	2196.666666666675	596.3333333333328	821.6666666666649	228.33333333333383	0	0	0	0
hyloniscus_main_001800_t1	19	2826	+	2180.0000000000027	628.0000000000008	0	0	0	0	0	0
hyloniscus_main_001802_t1	83	2869	+	2152.333333333338	634.6666666666678	1615.6666666666702	487.3333333333321	0	0	0	0
hyloniscus_main_001805_t1	578	3379	+	2122.0000000000077	680.0000000000011	297.6666666666667	92.33333333333331	4.0	1.0	0	0
hyloniscus_main_001807_t1	67	2868	+	2214.666666666672	587.3333333333334	2214.666666666672	587.3333333333334	0	0	0	0
hyloniscus_main_001810_t1	164	2938	+	2262.3333333333385	512.6666666666638	0	0	0	0	0	0
hyloniscus_main_001811_t1	231	3029	+	2228.000000000008	570.999999999998	448.666666666667	112.33333333333326	3.0	4.0	3.0	4.0
hyloniscus_main_001812_t1	122	2920	+	2198.666666666672	600.333333333333	214.66666666666663	61.33333333333335	0	0	0	0
hyloniscus_main_001813_t1	351	3149	+	2240.000000000008	558.999999999998	369.0000000000003	92.99999999999989	0	0	0	0
hyloniscus_main_001815_t1	26	2818	+	2242.000000000008	550.9999999999975	113.6666666666667	27.333333333333325	0	0	0	0
hyloniscus_main_001817_t1	69	2861	+	2164.3333333333394	628.666666666667	0	0	0	0	0	0
hyloniscus_main_001826_t1	47	2836	+	2191.6666666666715	598.3333333333338	64.66666666666666	16.333333333333336	0	0	0	0
hyloniscus_main_001827_t1	128	2917	+	2186.0000000000036	604.0000000000005	0	0	0	0	0	0
hyloniscus_main_001834_t1	71	2857	+	2166.6666666666747	620.3333333333338	1119.6666666666658	323.3333333333332	1.0	1.0	0	0
hyloniscus_main_001835_t1	54	2837	+	2221.33333333334	562.6666666666647	528.6666666666672	137.33333333333326	0	0	0	0
hyloniscus_main_001836_t1	38	2821	+	2197.000000000006	586.9999999999997	119.66666666666669	36.33333333333333	0	0	0	0
hyloniscus_main_001837_t1	82	2865	+	2266.0000000000036	517.9999999999975	228.33333333333317	53.66666666666671	0	0	0	0
hyloniscus_main_001838_t1	265	3045	+	2143.000000000006	637.9999999999998	2054.000000000008	613.0000000000001	0	0	0	0
hyloniscus_main_001840_t1	171	2885	+	2140.6666666666765	574.3333333333318	618.0000000000001	155.99999999999994	0	0	0	0
hyloniscus_main_001842_t1	113	2863	+	2116.33333333334	634.6666666666664	2055.6666666666747	620.3333333333329	3.0	15.0	3.0	15.0
hyloniscus_main_001843_t1	79	2856	+	2173.333333333338	604.6666666666667	1246.6666666666667	343.3333333333329	0	0	0	0
hyloniscus_main_001850_t1	112	2886	+	2162.3333333333394	612.666666666666	16.333333333333336	4.666666666666666	0	0	0	0
hyloniscus_main_001856_t1	180	2951	+	2198.6666666666756	573.333333333332	381.3333333333335	92.66666666666661	0.0	3.0	0	0
hyloniscus_main_001860_t1	165	2906	+	2125.000000000008	616.9999999999997	312.6666666666668	71.33333333333334	0	0	0	0
hyloniscus_main_001862_t1	263	2815	+	2004.3333333333428	548.6666666666644	916.3333333333314	241.66666666666717	0	0	0	0
hyloniscus_main_001864_t1	84	2780	+	2113.666666666673	583.3333333333331	318.33333333333326	83.66666666666664	0	0	0	0
hyloniscus_main_001865_t1	493	3258	+	2183.333333333338	582.666666666667	2183.333333333338	582.666666666667	8.0	15.0	8.0	15.0
hyloniscus_main_001871_t1	107	2869	+	2128.6666666666742	634.333333333334	0	0	0	0	0	0
hyloniscus_main_001873_t1	22	2772	+	2204.0000000000036	546.9999999999991	770.9999999999992	201.0000000000002	0	0	0	0
hyloniscus_main_001877_t1	66	2822	+	2261.333333333338	495.66666666666293	0	0	0	0	0	0
hyloniscus_main_001879_t1	97	2850	+	2165.666666666673	588.3333333333331	52.66666666666666	13.333333333333336	0	0	0	0
hyloniscus_main_001880_t1	27	1589	+	1216.0000000000002	316.99999999999955	281.6666666666665	69.33333333333337	0	0	0	0
hyloniscus_main_001881_t1	252	3005	+	2157.6666666666715	596.3333333333337	0	0	0	0	0	0
hyloniscus_main_001883_t1	527	3277	+	2207.0000000000036	543.9999999999995	44.00000000000001	12.999999999999998	0	0	0	0
hyloniscus_main_001888_t1	72	2819	+	2119.000000000005	629.0000000000003	98.66666666666667	27.33333333333333	0	0	0	0
hyloniscus_main_001889_t1	607	2853	+	1767.000000000006	479.9999999999981	1744.0000000000055	475.99999999999824	2.0	24.0	0	0
hyloniscus_main_001893_t1	432	3176	+	2170.000000000005	574.9999999999992	0	0	0	0	0	0
hyloniscus_main_001901_t1	282	3020	+	2156.0000000000077	582.999999999999	437.66666666666697	123.33333333333321	0.0	6.0	0	0
hyloniscus_main_001904_t1	126	2864	+	2142.3333333333385	596.6666666666666	1257.6666666666672	350.33333333333303	0	0	0	0
hyloniscus_main_001908_t1	104	2839	+	2172.0000000000023	563.9999999999995	314.3333333333335	87.6666666666666	0	0	0	0
hyloniscus_main_001911_t1	250	2754	+	1932.6666666666724	572.3333333333325	74.66666666666669	18.33333333333333	2.0	1.0	0	0
hyloniscus_main_001913_t1	188	2920	+	2133.6666666666724	599.3333333333326	85.33333333333333	28.666666666666668	0	0	0	0
hyloniscus_main_001916_t1	291	2855	+	2001.3333333333408	563.6666666666654	1476.3333333333355	416.66666666666566	0	0	0	0
hyloniscus_main_001920_t1	459	2831	+	1871.0000000000068	501.9999999999979	283.6666666666665	73.33333333333334	0	0	0	0
hyloniscus_main_001922_t1	83	2806	+	2114.0000000000064	610.0000000000002	1456.66666666667	430.3333333333317	2.0	10.0	0	0
hyloniscus_main_001924_t1	54	2777	+	2155.0000000000095	568.9999999999981	241.99999999999986	58.000000000000036	0	0	0	0
hyloniscus_main_001925_t1	114	2837	+	2098.0000000000055	626.0000000000002	159.3333333333333	44.666666666666686	0	0	0	0
hyloniscus_main_001933_t1	303	3020	+	2127.3333333333417	590.6666666666665	99.66666666666666	29.333333333333332	0	0	0	0
hyloniscus_main_001939_t1	2461	3024	+	454.6666666666673	109.33333333333316	0	0	0	0	0	0
hyloniscus_main_001941_t1	161	2872	+	2120.666666666671	591.3333333333334	1004.666666666665	273.33333333333366	0.0	4.0	0.0	4.0
hyloniscus_main_001943_t1	42	2750	+	2158.333333333341	550.6666666666648	8.0	1.0	0	0	0	0
hyloniscus_main_001944_t1	88	2796	+	2146.000000000006	562.9999999999989	0	0	0	0	0	0
hyloniscus_main_001945_t1	275	2911	+	2063.6666666666765	573.333333333332	0	0	0	0	0	0
hyloniscus_main_001947_t1	39	2744	+	2134.333333333339	571.6666666666661	1178.9999999999998	311.9999999999999	0	0	0	0
hyloniscus_main_001949_t1	35	2740	+	2119.33333333334	586.6666666666661	351.66666666666674	101.33333333333327	0	0	0	0
hyloniscus_main_001950_t1	159	2864	+	2108.000000000008	597.9999999999989	0	0	0	0	0	0
hyloniscus_main_001953_t1	986	3691	+	2088.3333333333417	617.6666666666667	15.33333333333333	2.6666666666666665	0	0	0	0
hyloniscus_main_001957_t1	476	3178	+	2228.0000000000077	474.99999999999716	102.00000000000003	23.99999999999999	2.0	1.0	0	0
hyloniscus_main_001958_t1	37	2739	+	2135.6666666666742	567.3333333333321	12.999999999999998	1.9999999999999998	0	0	0	0
hyloniscus_main_001961_t1	47	2746	+	2134.0000000000055	565.9999999999998	114.66666666666671	26.33333333333332	0	0	0	0
hyloniscus_main_001963_t1	71	2743	+	2154.6666666666733	518.3333333333305	1996.6666666666774	484.3333333333306	3.0	13.0	3.0	13.0
hyloniscus_main_001964_t1	983	2701	+	1343.0000000000014	375.9999999999994	68.33333333333333	15.66666666666667	1.0	0.0	0	0
hyloniscus_main_001965_t1	74	2773	+	2165.000000000004	534.9999999999991	73.0	23.000000000000004	0	0	0	0
hyloniscus_main_001970_t1	63	2759	+	2166.0000000000077	530.9999999999984	219.99999999999997	59.0	3.0	4.0	0	0
hyloniscus_main_001972_t1	182	2875	+	2115.0000000000086	578.9999999999985	20.666666666666668	6.333333333333333	0	0	0	0
hyloniscus_main_001973_t1	138	2831	+	2123.333333333341	570.666666666666	76.99999999999999	19.0	0	0	0	0
hyloniscus_main_001975_t1	667	3360	+	2065.00000000001	629.0000000000006	51.0	15.0	0	0	0	0
hyloniscus_main_001976_t1	153	2846	+	2122.3333333333417	571.6666666666654	2.6666666666666665	0.3333333333333333	0	0	0	0
hyloniscus_main_001978_t1	44	2734	+	2133.000000000006	557.9999999999992	249.33333333333317	71.66666666666667	0	0	0	0
hyloniscus_main_001982_t1	73	2763	+	2139.33333333334	551.6666666666657	28.000000000000004	4.999999999999999	0	0	0	0
hyloniscus_main_001989_t1	74	2758	+	2106.000000000008	578.9999999999997	191.99999999999997	57.00000000000002	0	0	0	0
hyloniscus_main_001994_t1	30	2708	+	2108.000000000007	570.9999999999998	22.333333333333336	4.666666666666666	0	0	0	0
hyloniscus_main_001998_t1	75	2750	+	2100.333333333339	575.6666666666658	261.66666666666663	77.33333333333331	0	0	0	0
hyloniscus_main_002000_t1	92	2749	+	2121.666666666673	536.333333333332	1702.666666666672	424.3333333333321	0	0	0	0
hyloniscus_main_002004_t1	175	2850	+	2099.333333333345	576.6666666666647	180.99999999999997	41.00000000000001	0	0	0	0
hyloniscus_main_002008_t1	959	2905	+	1555.3333333333376	391.66666666666566	0	0	0	0	0	0
hyloniscus_main_002009_t1	195	2867	+	2080.0000000000086	592.9999999999995	984.9999999999981	272.00000000000045	0	0	0	0
hyloniscus_main_002010_t1	97	2769	+	2004.6666666666765	668.3333333333355	107.33333333333336	39.66666666666667	0	0	0	0
hyloniscus_main_002011_t1	138	2753	+	2035.333333333342	580.6666666666656	0	0	0	0	0	0
hyloniscus_main_002017_t1	54	2687	+	2098.33333333334	535.6666666666656	399.3333333333336	89.66666666666663	0	0	0	0
hyloniscus_main_002023_t1	69	2732	+	2085.0000000000086	578.9999999999992	54.33333333333333	11.666666666666666	0	0	0	0
hyloniscus_main_002024_t1	5	2668	+	2125.0000000000073	538.9999999999983	2125.0000000000073	538.9999999999983	0	0	0	0
hyloniscus_main_002025_t1	91	2754	+	2078.6666666666747	585.3333333333328	129.33333333333334	35.66666666666667	0	0	0	0
hyloniscus_main_002026_t1	200	2785	+	2002.6666666666713	583.3333333333326	159.33333333333334	44.666666666666664	0	0	0	0
hyloniscus_main_002028_t1	69	2729	+	2085.333333333342	575.6666666666664	272.33333333333326	84.66666666666664	0	0	0	0
hyloniscus_main_002029_t1	60	2717	+	2110.000000000008	547.9999999999983	80.66666666666667	24.33333333333333	0	0	0	0
hyloniscus_main_002031_t1	81	2738	+	2118.3333333333403	539.6666666666653	264.66666666666663	62.33333333333334	0	0	0	0
hyloniscus_main_002034_t1	590	3247	+	2058.333333333343	599.6666666666669	296.66666666666674	78.33333333333329	0	0	0	0
hyloniscus_main_002036_t1	223	2832	+	2007.6666666666715	500.33333333333206	0	0	0	0	0	0
hyloniscus_main_002038_t1	199	2856	+	2095.6666666666747	562.3333333333314	101.66666666666669	27.333333333333325	0	0	0	0
hyloniscus_main_002040_t1	13	2004	+	1589.3333333333399	402.66666666666475	66.66666666666664	14.33333333333334	0	0	0	0
hyloniscus_main_002048_t1	160	2808	+	2097.333333333342	551.6666666666656	58.66666666666666	19.333333333333332	0	0	0	0
hyloniscus_main_002051_t1	91	2739	+	2114.000000000008	534.999999999998	272.33333333333314	63.66666666666672	0	0	0	0
hyloniscus_main_002055_t1	119	2761	+	2023.0000000000066	620.0	32.0	10.0	0	0	0	0
hyloniscus_main_002057_t1	143	2782	+	2088.666666666675	551.333333333332	876.9999999999984	233.0000000000004	12.0	15.0	12.0	15.0
hyloniscus_main_002059_t1	56	2695	+	2098.3333333333426	541.6666666666647	529.333333333334	136.66666666666654	1.0	6.0	0	0
hyloniscus_main_002060_t1	50	2686	+	2114.6666666666742	522.3333333333319	411.3333333333336	92.66666666666666	0	0	0	0
hyloniscus_main_002061_t1	4	2640	+	2100.666666666673	536.3333333333321	150.99999999999997	41.000000000000014	0	0	0	0
hyloniscus_main_002062_t1	272	2833	+	2026.0000000000084	535.9999999999984	0	0	0	0	0	0
hyloniscus_main_002067_t1	148	2781	+	2081.6666666666747	552.3333333333322	0	0	0	0	0	0
hyloniscus_main_002069_t1	116	2749	+	2075.3333333333417	558.6666666666654	2075.3333333333417	558.6666666666654	0	0	0	0
hyloniscus_main_002073_t1	319	2943	+	2086.000000000009	538.9999999999981	346.00000000000017	82.99999999999994	0	0	0	0
hyloniscus_main_002075_t1	130	2754	+	2087.333333333343	537.6666666666649	107.6666666666667	27.33333333333333	0	0	0	0
hyloniscus_main_002077_t1	41	2662	+	2046.6666666666742	575.3333333333334	115.33333333333337	28.666666666666654	0	0	0	0
hyloniscus_main_002079_t1	315	2936	+	2047.666666666674	574.3333333333326	0	0	0	0	0	0
hyloniscus_main_002083_t1	26	2644	+	2041.0000000000057	577.9999999999994	54.33333333333333	14.666666666666668	0	0	0	0
hyloniscus_main_002084_t1	231	2846	+	2026.6666666666724	589.3333333333337	101.00000000000001	27.999999999999996	0	0	0	0
hyloniscus_main_002087_t1	187	2799	+	2012.6666666666754	600.3333333333326	979.3333333333314	298.66666666666697	0	0	0	0
hyloniscus_main_002091_t1	171	2717	+	1971.6666666666754	575.3333333333321	1728.6666666666727	506.3333333333312	1.0	4.0	1.0	4.0
hyloniscus_main_002093_t1	282	2837	+	2023.6666666666774	532.3333333333309	12.0	3.0	0	0	0	0
hyloniscus_main_002095_t1	523	3021	+	1959.3333333333405	539.6666666666645	110.66666666666667	30.333333333333332	0	0	0	0
hyloniscus_main_002096_t1	152	2758	+	2047.3333333333394	559.6666666666667	1807.000000000004	496.99999999999886	3.0	16.0	3.0	16.0
hyloniscus_main_002098_t1	100	2703	+	2077.0000000000086	526.9999999999983	303.33333333333326	71.66666666666669	0	0	0	0
hyloniscus_main_002106_t1	233	2833	+	2060.6666666666774	540.3333333333313	93.33333333333333	26.666666666666664	0	0	0	0
hyloniscus_main_002107_t1	161	2719	+	1972.3333333333399	586.6666666666658	79.33333333333331	25.666666666666668	0	0	0	0
hyloniscus_main_002109_t1	321	2921	+	2055.0000000000105	545.9999999999984	1915.3333333333405	508.666666666665	3.0	8.0	3.0	8.0
hyloniscus_main_002111_t1	228	2576	+	1856.6666666666783	492.33333333332973	673.9999999999997	141.99999999999977	0	0	0	0
hyloniscus_main_002117_t1	55	2649	+	2038.000000000007	556.9999999999991	809.6666666666662	228.3333333333336	0	0	0	0
hyloniscus_main_002118_t1	85	2679	+	2038.000000000008	556.9999999999992	121.33333333333337	28.666666666666657	0.0	1.0	0	0
hyloniscus_main_002119_t1	798	3122	+	1844.6666666666733	480.33333333333155	410.3333333333336	99.6666666666666	0	0	0	0
hyloniscus_main_002120_t1	764	3359	+	2048.333333333343	534.6666666666649	282.99999999999983	71.00000000000004	2.0	0.0	0	0
hyloniscus_main_002121_t1	509	3103	+	2039.0000000000075	555.999999999999	6.333333333333333	2.6666666666666665	0	0	0	0
hyloniscus_main_002126_t1	110	2701	+	2011.3333333333414	580.6666666666661	122.66666666666673	33.33333333333333	0	0	0	0
hyloniscus_main_002131_t1	201	2678	+	1942.6666666666783	535.3333333333303	446.6666666666672	123.33333333333314	0	0	0	0
hyloniscus_main_002132_t1	96	2681	+	2080.0000000000105	505.9999999999974	21.999999999999996	8.0	0	0	0	0
hyloniscus_main_002133_t1	125	2710	+	2000.3333333333424	585.6666666666658	93.00000000000001	36.0	0	0	0	0
hyloniscus_main_002135_t1	441	2978	+	1962.33333333334	575.6666666666664	139.00000000000003	38.0	0	0	0	0
hyloniscus_main_002137_t1	74	2656	+	2053.0000000000073	529.9999999999986	89.66666666666669	18.33333333333333	0	0	0	0
hyloniscus_main_002139_t1	69	1853	+	1391.3333333333348	393.6666666666659	4.666666666666666	1.3333333333333333	0	0	0	0
hyloniscus_main_002141_t1	65	2644	+	2011.6666666666736	568.3333333333336	0	0	0	0	0	0
hyloniscus_main_002143_t1	160	2736	+	2053.666666666675	523.3333333333316	704.6666666666658	162.33333333333348	0	0	0	0
hyloniscus_main_002144_t1	94	2670	+	2050.3333333333435	526.6666666666644	1036.999999999997	268.0000000000006	0	0	0	0
hyloniscus_main_002150_t1	169	2703	+	2013.333333333343	521.6666666666646	528.0000000000006	131.99999999999983	0	0	0	0
hyloniscus_main_002151_t1	214	2787	+	2015.3333333333387	558.6666666666653	481.99999999999994	136.00000000000003	1.0	2.0	1.0	2.0
hyloniscus_main_002155_t1	852	2972	+	1647.000000000005	473.99999999999795	86.66666666666669	24.333333333333325	0	0	0	0
hyloniscus_main_002156_t1	58	2625	+	2047.6666666666763	520.3333333333312	1399.0000000000027	364.999999999999	0.0	11.0	0.0	11.0
hyloniscus_main_002159_t1	116	2683	+	2026.0000000000114	541.9999999999985	107.66666666666667	27.33333333333333	0	0	0	0
hyloniscus_main_002162_t1	195	2759	+	2027.6666666666727	537.333333333333	2027.6666666666727	537.333333333333	1.0	20.0	1.0	20.0
hyloniscus_main_002164_t1	1107	3419	+	1786.333333333339	526.6666666666648	238.33333333333323	64.6666666666667	0	0	0	0
hyloniscus_main_002166_t1	265	2724	+	1945.3333333333417	514.6666666666646	0	0	0	0	0	0
hyloniscus_main_002167_t1	140	2650	+	1992.3333333333412	518.6666666666642	0	0	0	0	0	0
hyloniscus_main_002168_t1	42	2597	+	1977.0000000000064	578.9999999999985	1769.0000000000039	516.9999999999986	0	0	0	0
hyloniscus_main_002170_t1	684	1661	+	790.6666666666649	187.33333333333385	0	0	0	0	0	0
hyloniscus_main_002171_t1	176	2731	+	2043.0000000000086	512.9999999999977	80.33333333333334	18.666666666666664	0	0	0	0
hyloniscus_main_002174_t1	104	2656	+	2009.3333333333414	543.6666666666655	0	0	0	0	0	0
hyloniscus_main_002182_t1	483	2480	+	1526.0000000000036	471.9999999999988	0	0	0	0	0	0
hyloniscus_main_002185_t1	427	2592	+	1674.666666666672	491.3333333333315	1674.666666666672	491.3333333333315	1.0	14.0	1.0	14.0
hyloniscus_main_002188_t1	128	2611	+	1996.3333333333421	487.6666666666645	0	0	0	0	0	0
hyloniscus_main_002189_t1	87	2633	+	2010.3333333333426	536.6666666666645	0	0	0	0	0	0
hyloniscus_main_002190_t1	111	2657	+	2007.6666666666777	539.3333333333309	81.00000000000001	20.999999999999996	0	0	0	0
hyloniscus_main_002198_t1	61	2601	+	2005.333333333341	535.6666666666653	2005.333333333341	535.6666666666653	0.0	1.0	0.0	1.0
hyloniscus_main_002200_t1	233	2770	+	1982.6666666666736	555.3333333333328	799.9999999999987	226.00000000000026	0	0	0	0
hyloniscus_main_002203_t1	86	2614	+	2057.0000000000105	471.99999999999756	692.9999999999997	153.00000000000003	0	0	0	0
hyloniscus_main_002204_t1	83	2617	+	1991.0000000000066	543.9999999999982	206.33333333333331	54.666666666666664	1.0	1.0	0	0
hyloniscus_main_002208_t1	475	2535	+	1620.666666666669	440.3333333333327	33.0	9.0	0	0	0	0
hyloniscus_main_002210_t1	119	2653	+	1970.0000000000061	564.9999999999999	739.6666666666658	208.33333333333363	0.0	2.0	0	0
hyloniscus_main_002212_t1	79	2553	+	1928.3333333333433	546.6666666666649	0	0	0	0	0	0
hyloniscus_main_002217_t1	367	2895	+	1998.6666666666765	530.3333333333313	898.9999999999983	232.00000000000037	0	0	0	0
hyloniscus_main_002219_t1	124	2583	+	1921.333333333341	538.6666666666653	174.3333333333333	50.666666666666686	0	0	0	0
hyloniscus_main_002221_t1	228	2756	+	2006.6666666666758	522.3333333333312	440.333333333334	114.66666666666649	0	0	0	0
hyloniscus_main_002222_t1	3201	5618	-	1912.3333333333424	505.6666666666641	1287.6666666666663	347.3333333333331	0	0	0	0
hyloniscus_main_002224_t1	231	2756	+	2018.0000000000077	507.999999999998	188.3333333333333	54.6666666666667	0	0	0	0
hyloniscus_main_002230_t1	132	2654	+	1964.3333333333408	558.666666666666	20.666666666666668	6.333333333333332	0	0	0	0
hyloniscus_main_002232_t1	451	2973	+	1934.3333333333421	588.666666666667	193.33333333333326	52.66666666666669	0	0	0	0
hyloniscus_main_002234_t1	85	1818	+	1303.6666666666679	430.33333333333206	16.666666666666664	4.333333333333334	0	0	0	0
hyloniscus_main_002237_t1	191	2659	+	1921.6666666666727	547.3333333333322	284.9999999999999	86.99999999999999	0	0	0	0
hyloniscus_main_002238_t1	74	2593	+	1997.6666666666733	522.333333333332	106.33333333333334	25.666666666666668	0	0	0	0
hyloniscus_main_002245_t1	168	2672	+	1941.333333333342	563.6666666666675	177.99999999999994	38.0	0	0	0	0
hyloniscus_main_002248_t1	28	2076	+	1632.3333333333424	416.66666666666384	110.00000000000001	21.99999999999999	0	0	0	0
hyloniscus_main_002259_t1	287	2794	+	1970.666666666677	537.3333333333312	719.6666666666661	198.3333333333336	0.0	1.0	0.0	1.0
hyloniscus_main_002264_t1	95	2599	+	1992.0000000000043	512.9999999999991	444.0000000000002	122.99999999999994	0	0	0	0
hyloniscus_main_002265_t1	67	2571	+	1954.333333333342	550.6666666666656	0	0	0	0	0	0
hyloniscus_main_002266_t1	139	2406	+	1782.6666666666745	485.3333333333309	65.0	18.999999999999996	0	0	0	0
hyloniscus_main_002271_t1	346	2847	+	1940.333333333342	561.6666666666653	1921.6666666666752	553.3333333333319	0	0	0	0
hyloniscus_main_002272_t1	450	2501	+	1577.6666666666697	474.33333333333223	0	0	0	0	0	0
hyloniscus_main_002273_t1	79	2577	+	1993.3333333333462	505.6666666666634	1403.000000000005	351.99999999999864	0	0	0	0
hyloniscus_main_002277_t1	73	2571	+	1929.6666666666742	569.3333333333327	0	0	0	0	0	0
hyloniscus_main_002280_t1	114	2516	+	1877.6666666666736	525.3333333333314	1748.0000000000055	486.9999999999984	0.0	1.0	0.0	1.0
hyloniscus_main_002285_t1	87	2582	+	1952.3333333333399	543.6666666666657	1051.9999999999975	295.00000000000006	0	0	0	0
hyloniscus_main_002286_t1	101	2596	+	1983.0000000000098	512.9999999999977	162.66666666666666	41.333333333333336	0	0	0	0
hyloniscus_main_002289_t1	16	2484	+	1808.3333333333353	660.6666666666665	138.0	51.00000000000001	0	0	0	0
hyloniscus_main_002290_t1	619	2316	+	1309.3333333333333	358.6666666666664	17.333333333333332	3.6666666666666665	0	0	0	0
hyloniscus_main_002291_t1	50	2539	+	1965.6666666666772	524.333333333331	1584.666666666673	416.3333333333314	0	0	0	0
hyloniscus_main_002292_t1	156	2645	+	1960.333333333343	529.6666666666646	435.00000000000057	113.99999999999982	0	0	0	0
hyloniscus_main_002293_t1	65	2554	+	1958.0000000000066	531.9999999999986	167.0	52.0	0	0	0	0
hyloniscus_main_002295_t1	31	2517	+	1956.000000000009	530.9999999999981	163.66666666666663	43.33333333333335	0	0	0	0
hyloniscus_main_002296_t1	86	2572	+	1915.0000000000045	571.9999999999985	0	0	0	0	0	0
hyloniscus_main_002298_t1	649	3135	+	1976.0000000000082	510.9999999999978	283.6666666666666	61.33333333333338	0	0	0	0
hyloniscus_main_002303_t1	707	3190	+	1987.6666666666752	496.33333333333104	498.3333333333341	107.66666666666647	0	0	0	0
hyloniscus_main_002307_t1	93	2573	+	1972.333333333341	508.6666666666649	254.9999999999999	75.00000000000003	0	0	0	0
hyloniscus_main_002308_t1	167	2647	+	1986.0000000000057	494.9999999999988	74.33333333333333	12.666666666666668	0	0	0	0
hyloniscus_main_002309_t1	81	2561	+	1896.3333333333387	584.6666666666669	50.33333333333333	15.666666666666668	0	0	0	0
hyloniscus_main_002311_t1	76	2529	+	1975.6666666666742	478.3333333333318	1973.0000000000075	477.9999999999984	1.0	10.0	1.0	10.0
hyloniscus_main_002315_t1	205	2682	+	1944.3333333333403	533.666666666665	0	0	0	0	0	0
hyloniscus_main_002326_t1	83	2554	+	1937.3333333333424	534.6666666666648	450.66666666666686	122.33333333333329	0	0	0	0
hyloniscus_main_002336_t1	79	2544	+	1946.3333333333412	519.6666666666647	207.66666666666657	53.33333333333334	1.0	0.0	0	0
hyloniscus_main_002337_t1	39	2504	+	1958.6666666666786	507.3333333333303	52.66666666666666	10.333333333333332	0	0	0	0
hyloniscus_main_002340_t1	41	2362	+	1823.6666666666745	498.3333333333312	0	0	0	0	0	0
hyloniscus_main_002345_t1	118	2580	+	1969.6666666666767	493.3333333333309	102.33333333333336	20.666666666666668	0	0	0	0
hyloniscus_main_002348_t1	84	2534	+	1874.3333333333396	576.6666666666658	135.33333333333334	41.666666666666664	0	0	0	0
hyloniscus_main_002349_t1	87	2474	+	1838.666666666674	549.3333333333328	23.333333333333332	6.666666666666666	0	0	0	0
hyloniscus_main_002357_t1	310	2580	+	1822.0000000000066	448.9999999999987	137.00000000000003	22.000000000000004	0	0	0	0
hyloniscus_main_002358_t1	229	2499	+	1771.3333333333399	499.66666666666487	224.66666666666669	69.33333333333333	0	0	0	0
hyloniscus_main_002362_t1	113	2476	+	1822.6666666666729	541.3333333333319	0	0	0	0	0	0
hyloniscus_main_002363_t1	477	2930	+	1928.3333333333417	525.6666666666647	0	0	0	0	0	0
hyloniscus_main_002364_t1	79	2529	+	1923.6666666666754	527.3333333333313	896.9999999999981	222.00000000000048	1.0	14.0	1.0	14.0
hyloniscus_main_002365_t1	86	2536	+	1938.6666666666756	512.3333333333308	1233.000000000001	320.9999999999997	9.0	23.0	9.0	23.0
hyloniscus_main_002367_t1	624	2495	+	1457.0000000000036	414.9999999999987	18.0	3.0	0	0	0	0
hyloniscus_main_002368_t1	133	2583	+	1917.000000000008	533.9999999999986	334.33333333333366	85.66666666666657	0	0	0	0
hyloniscus_main_002369_t1	191	2641	+	1935.0000000000095	515.9999999999975	1034.3333333333317	267.66666666666697	0	0	0	0
hyloniscus_main_002370_t1	245	2695	+	1915.0000000000036	535.9999999999991	1385.333333333336	393.6666666666659	0	0	0	0
hyloniscus_main_002371_t1	102	2552	+	1924.6666666666717	526.3333333333317	8.666666666666666	3.333333333333333	0	0	0	0
hyloniscus_main_002373_t1	33	2480	+	1918.0000000000075	529.9999999999982	214.99999999999994	61.00000000000003	0	0	0	0
hyloniscus_main_002383_t1	150	2582	+	1924.0000000000089	508.99999999999767	77.33333333333334	15.66666666666667	0	0	0	0
hyloniscus_main_002387_t1	115	2559	+	1919.0000000000066	525.9999999999983	427.66666666666686	115.33333333333327	0.0	6.0	0	0
hyloniscus_main_002388_t1	304	2643	+	1854.666666666677	485.3333333333306	1334.6666666666677	351.33333333333286	0	0	0	0
hyloniscus_main_002391_t1	52	2493	+	1930.666666666674	511.3333333333314	478.3333333333338	124.66666666666652	0	0	0	0
hyloniscus_main_002393_t1	55	2496	+	1913.666666666673	528.3333333333316	0	0	0	0	0	0
hyloniscus_main_002396_t1	111	2552	+	1872.6666666666724	569.3333333333326	36.66666666666667	11.333333333333334	0	0	0	0
hyloniscus_main_002397_t1	269	2665	+	1933.0000000000098	463.99999999999784	0	0	0	0	0	0
hyloniscus_main_002399_t1	316	1980	+	1323.0	342.0	665.3333333333327	174.66666666666688	0	0	0	0
hyloniscus_main_002400_t1	38	2443	+	1904.333333333341	501.6666666666645	453.6666666666672	122.33333333333321	0	0	0	0
hyloniscus_main_002401_t1	120	2558	+	1902.0000000000052	536.9999999999991	1089.9999999999984	310.99999999999983	0	0	0	0
hyloniscus_main_002402_t1	265	2703	+	1952.3333333333426	486.6666666666644	1326.000000000002	332.9999999999993	0	0	0	0
hyloniscus_main_002407_t1	208	2643	+	1935.666666666676	488.33333333333076	2.0	1.0	0	0	0	0
hyloniscus_main_002408_t1	48	2483	+	1885.3333333333392	550.6666666666661	1853.3333333333392	543.666666666666	0.0	15.0	0.0	15.0
hyloniscus_main_002410_t1	351	2786	+	1873.000000000005	562.9999999999992	101.33333333333337	30.66666666666666	0	0	0	0
hyloniscus_main_002412_t1	311	2470	+	1704.3333333333394	455.6666666666651	316.3333333333333	88.66666666666667	0	0	0	0
hyloniscus_main_002413_t1	115	2544	+	1919.6666666666774	510.33333333332996	1256.0	318.99999999999955	0	0	0	0
hyloniscus_main_002414_t1	101	2533	+	1894.6666666666733	538.333333333332	297.3333333333333	86.66666666666663	0	0	0	0
hyloniscus_main_002416_t1	162	2465	+	1808.6666666666742	495.33333333333115	1279.3333333333348	358.66666666666606	2.0	29.0	2.0	29.0
hyloniscus_main_002417_t1	513	2939	+	1904.0000000000057	522.9999999999989	186.99999999999994	38.0	1.0	0.0	0	0
hyloniscus_main_002419_t1	566	2998	+	1926.0000000000105	506.999999999997	865.9999999999977	226.00000000000054	0	0	0	0
hyloniscus_main_002420_t1	152	2581	+	1874.0000000000052	555.9999999999992	86.33333333333333	27.666666666666664	0	0	0	0
hyloniscus_main_002421_t1	136	2565	+	1923.3333333333399	506.66666666666464	1923.3333333333399	506.66666666666464	2.0	3.0	2.0	3.0
hyloniscus_main_002430_t1	88	2511	+	1918.00000000001	505.99999999999727	70.66666666666667	16.333333333333332	0	0	0	0
hyloniscus_main_002431_t1	49	2472	+	1889.3333333333394	534.6666666666655	11.0	4.0	0	0	0	0
hyloniscus_main_002435_t1	52	2475	+	1883.333333333342	540.6666666666656	128.33333333333337	36.66666666666667	1.0	1.0	0	0
hyloniscus_main_002439_t1	351	2549	+	1733.0000000000066	465.99999999999795	232.66666666666654	64.33333333333337	0	0	0	0
hyloniscus_main_002444_t1	218	2515	+	1814.3333333333403	483.6666666666647	234.33333333333317	59.66666666666671	0	0	0	0
hyloniscus_main_002445_t1	43	2460	+	1875.6666666666745	542.3333333333322	20.666666666666668	6.333333333333333	0	0	0	0
hyloniscus_main_002446_t1	419	2452	+	1630.000000000006	403.9999999999986	0	0	0	0	0	0
hyloniscus_main_002448_t1	94	2511	+	1833.0000000000052	582.0	0	0	0	0	0	0
hyloniscus_main_002450_t1	22	2427	+	1932.3333333333449	473.6666666666638	485.0000000000008	111.99999999999982	0	0	0	0
hyloniscus_main_002452_t1	94	2508	+	1902.0000000000077	512.999999999998	521.0000000000007	141.99999999999994	0	0	0	0
hyloniscus_main_002455_t1	263	2677	+	1875.6666666666708	539.3333333333326	1325.6666666666667	369.3333333333331	0	0	0	0
hyloniscus_main_002456_t1	234	2648	+	1893.0000000000061	521.9999999999984	92.66666666666669	24.33333333333333	0	0	0	0
hyloniscus_main_002458_t1	127	2538	+	1895.0000000000064	516.9999999999977	39.333333333333336	11.666666666666666	0	0	0	0
hyloniscus_main_002462_t1	15	2423	+	1860.0000000000048	509.9999999999986	76.0	20.0	0	0	0	0
hyloniscus_main_002463_t1	11	2419	+	1904.666666666675	504.333333333331	135.33333333333331	32.666666666666664	1.0	2.0	0	0
hyloniscus_main_002465_t1	133	2538	+	1841.3333333333374	564.666666666665	62.666666666666664	21.333333333333336	0	0	0	0
hyloniscus_main_002466_t1	47	2452	+	1933.3333333333435	472.66666666666424	1933.3333333333435	472.66666666666424	0	0	0	0
hyloniscus_main_002467_t1	164	2569	+	1919.0000000000095	486.99999999999756	127.00000000000004	28.999999999999986	0	0	0	0
hyloniscus_main_002470_t1	470	2875	+	1961.3333333333405	444.66666666666515	97.6666666666667	25.333333333333325	0	0	0	0
hyloniscus_main_002472_t1	110	2515	+	1906.0000000000089	499.99999999999767	187.99999999999997	42.99999999999999	0	0	0	0
hyloniscus_main_002473_t1	118	2520	+	1898.3333333333396	504.666666666665	31.000000000000004	11.0	0	0	0	0
hyloniscus_main_002474_t1	391	2625	+	1831.3333333333412	403.6666666666653	0	0	0	0	0	0
hyloniscus_main_002475_t1	44	2446	+	1895.0000000000084	507.99999999999767	877.9999999999978	235.00000000000054	0	0	0	0
hyloniscus_main_002480_t1	167	2566	+	1919.0000000000095	480.99999999999756	142.33333333333334	37.666666666666664	0	0	0	0
hyloniscus_main_002482_t1	265	2607	+	1796.3333333333383	546.6666666666654	538.6666666666671	163.3333333333333	0.0	3.0	0	0
hyloniscus_main_002484_t1	370	2742	+	1880.000000000008	492.9999999999982	395.6666666666669	102.33333333333324	0	0	0	0
hyloniscus_main_002486_t1	872	3268	+	1883.33333333334	513.6666666666647	220.66666666666657	61.33333333333336	0	0	0	0
hyloniscus_main_002490_t1	108	2504	+	1829.3333333333364	567.6666666666665	0	0	0	0	0	0
hyloniscus_main_002491_t1	231	2624	+	1864.0000000000045	529.9999999999987	348.6666666666668	104.33333333333329	0	0	0	0
hyloniscus_main_002493_t1	235	2628	+	1869.3333333333405	524.6666666666652	866.9999999999981	243.00000000000048	0	0	0	0
hyloniscus_main_002496_t1	127	2520	+	1880.6666666666772	513.3333333333306	94.66666666666667	22.333333333333336	0	0	0	0
hyloniscus_main_002498_t1	115	2508	+	1903.666666666672	490.33333333333195	1115.0	285.9999999999999	0.0	1.0	0.0	1.0
hyloniscus_main_002499_t1	52	1986	+	1540.6666666666702	394.3333333333324	0	0	0	0	0	0
hyloniscus_main_002501_t1	96	2486	+	1906.6666666666733	484.3333333333315	176.66666666666663	36.33333333333333	0	0	0	0
hyloniscus_main_002502_t1	80	2470	+	1897.0000000000086	493.9999999999977	37.66666666666667	10.33333333333333	0	0	0	0
hyloniscus_main_002503_t1	327	2702	+	1845.3333333333374	530.666666666666	23.333333333333332	6.666666666666666	0	0	0	0
hyloniscus_main_002509_t1	772	2625	+	1515.6666666666702	338.333333333333	0	0	0	0	0	0
hyloniscus_main_002511_t1	431	2818	+	1879.3333333333403	508.6666666666644	350.6666666666668	96.33333333333317	0	0	0	0
hyloniscus_main_002512_t1	306	2693	+	1892.3333333333383	495.66666666666555	1885.0000000000045	493.99999999999886	0.0	2.0	0.0	2.0
hyloniscus_main_002518_t1	167	2551	+	1907.3333333333446	477.6666666666631	366.99999999999983	80.0000000000001	0	0	0	0
hyloniscus_main_002520_t1	64	2445	+	1866.0000000000082	515.9999999999978	920.6666666666646	255.333333333334	0	0	0	0
hyloniscus_main_002522_t1	143	2176	+	1596.333333333337	437.6666666666658	239.33333333333326	63.66666666666669	0	0	0	0
hyloniscus_main_002527_t1	49	2427	+	1867.0000000000075	511.99999999999795	118.33333333333339	34.66666666666665	0	0	0	0
hyloniscus_main_002530_t1	159	2415	+	1768.3333333333394	487.66666666666436	176.99999999999997	48.0	0	0	0	0
hyloniscus_main_002531_t1	214	2589	+	1899.333333333341	476.6666666666647	1468.333333333337	355.6666666666661	0	0	0	0
hyloniscus_main_002538_t1	3	2378	+	1926.6666666666779	449.33333333333064	2.6666666666666665	0.3333333333333333	0	0	0	0
hyloniscus_main_002539_t1	367	2742	+	1867.3333333333417	508.6666666666642	342.66666666666674	83.33333333333331	0.0	1.0	0	0
hyloniscus_main_002545_t1	307	2679	+	1888.6666666666765	484.33333333333053	783.9999999999992	179.0000000000001	2.0	3.0	2.0	3.0
hyloniscus_main_002549_t1	149	2518	+	1883.6666666666742	486.33333333333115	1274.3333333333337	327.66666666666646	0	0	0	0
hyloniscus_main_002550_t1	132	2501	+	1899.6666666666758	470.33333333333115	1899.6666666666758	470.33333333333115	1.0	0.0	1.0	0.0
hyloniscus_main_002551_t1	233	2602	+	1871.3333333333408	498.66666666666464	250.33333333333314	67.6666666666667	0	0	0	0
hyloniscus_main_002555_t1	38	2407	+	1899.3333333333421	470.6666666666646	448.3333333333339	115.66666666666654	6.5	4.5	6.5	4.5
hyloniscus_main_002560_t1	171	2537	+	1850.000000000008	516.9999999999982	1850.000000000008	516.9999999999982	0	0	0	0
hyloniscus_main_002561_t1	201	2567	+	1917.666666666675	449.3333333333314	12.0	3.0	0	0	0	0
hyloniscus_main_002563_t1	82	2448	+	1822.6666666666747	544.3333333333322	53.666666666666664	18.333333333333336	0	0	0	0
hyloniscus_main_002565_t1	97	2460	+	1828.3333333333383	535.6666666666658	1828.3333333333383	535.6666666666658	0	0	0	0
hyloniscus_main_002571_t1	184	2544	+	1833.6666666666715	527.3333333333321	67.33333333333333	19.666666666666664	0	0	0	0
hyloniscus_main_002575_t1	358	2604	+	1741.333333333339	505.666666666665	1741.333333333339	505.666666666665	0	0	0	0
hyloniscus_main_002580_t1	74	2431	+	1877.0000000000055	480.9999999999986	67.99999999999999	16.000000000000004	0.0	1.0	0	0
hyloniscus_main_002581_t1	456	2408	+	1524.666666666672	428.3333333333317	0	0	0	0	0	0
hyloniscus_main_002583_t1	78	1968	+	1543.6666666666729	346.33333333333246	400.3333333333337	97.66666666666657	0.0	1.0	0	0
hyloniscus_main_002587_t1	505	2856	+	1881.3333333333414	470.66666666666447	940.6666666666652	232.33333333333368	1.0	0.0	1.0	0.0
hyloniscus_main_002593_t1	35	2383	+	1868.000000000008	480.99999999999795	20.33333333333333	6.666666666666668	1.0	0.0	0	0
hyloniscus_main_002594_t1	37	1614	+	1240.3333333333328	337.66666666666634	46.666666666666664	13.333333333333336	0	0	0	0
hyloniscus_main_002596_t1	148	2493	+	1870.6666666666736	475.3333333333314	866.3333333333319	228.66666666666706	0.0	1.0	0	0
hyloniscus_main_002600_t1	271	2613	+	1877.0000000000075	465.9999999999985	104.33333333333336	24.666666666666657	0	0	0	0
hyloniscus_main_002603_t1	94	2433	+	1817.000000000004	522.9999999999985	391.3333333333333	106.66666666666667	0	0	0	0
hyloniscus_main_002605_t1	78	2417	+	1856.33333333334	483.6666666666649	128.6666666666667	33.33333333333332	0	0	0	0
hyloniscus_main_002609_t1	530	2869	+	1858.3333333333417	481.6666666666644	0	0	0	0	0	0
hyloniscus_main_002613_t1	258	2579	+	1826.000000000007	495.99999999999807	0	0	0	0	0	0
hyloniscus_main_002615_t1	142	2478	+	1805.0000000000034	531.9999999999992	18.666666666666668	5.333333333333333	0	0	0	0
hyloniscus_main_002618_t1	222	2558	+	1846.0000000000064	490.99999999999835	70.0	16.999999999999996	0	0	0	0
hyloniscus_main_002622_t1	29	2362	+	1884.0000000000102	449.9999999999974	310.0	74.0	0	0	0	0
hyloniscus_main_002623_t1	518	2335	+	1418.6666666666674	399.33333333333235	406.6666666666669	97.33333333333329	0	0	0	0
hyloniscus_main_002629_t1	415	2727	+	1842.000000000008	470.9999999999979	43.66666666666666	13.333333333333336	0	0	0	0
hyloniscus_main_002633_t1	36	2261	+	1714.6666666666724	511.33333333333127	0	0	0	0	0	0
hyloniscus_main_002634_t1	43	1467	+	1176.3333333333326	248.66666666666748	0	0	0	0	0	0
hyloniscus_main_002636_t1	69	2396	+	1832.0000000000048	495.99999999999864	1832.0000000000048	495.99999999999864	0	0	0	0
hyloniscus_main_002641_t1	135	2459	+	1842.666666666677	482.3333333333305	244.33333333333323	79.66666666666663	0	0	0	0
hyloniscus_main_002642_t1	6	2330	+	1885.0000000000082	439.9999999999983	0	0	0	0	0	0
hyloniscus_main_002648_t1	172	2496	+	1856.0000000000075	468.9999999999981	505.6666666666673	121.33333333333317	0	0	0	0
hyloniscus_main_002649_t1	327	2255	+	1516.0000000000025	412.99999999999903	47.99999999999999	12.000000000000002	0	0	0	0
hyloniscus_main_002655_t1	202	2514	+	1830.000000000005	482.99999999999835	0	0	0	0	0	0
hyloniscus_main_002657_t1	75	2396	+	1827.6666666666727	494.33333333333167	134.66666666666669	33.33333333333332	0	0	0	0
hyloniscus_main_002658_t1	57	2375	+	1827.666666666674	491.33333333333127	36.666666666666664	11.333333333333334	0	0	0	0
hyloniscus_main_002659_t1	79	2397	+	1842.3333333333435	476.66666666666396	53.66666666666665	12.333333333333336	0	0	0	0
hyloniscus_main_002661_t1	138	2456	+	1823.0000000000057	495.9999999999982	330.6666666666667	92.3333333333333	0	0	0	0
hyloniscus_main_002670_t1	98	2413	+	1852.000000000007	463.9999999999984	565.3333333333336	142.66666666666666	1.0	4.0	0	0
hyloniscus_main_002672_t1	13	2301	+	1785.3333333333408	503.6666666666644	259.6666666666666	76.33333333333334	0	0	0	0
hyloniscus_main_002674_t1	116	2428	+	1770.0000000000061	542.999999999998	0	0	0	0	0	0
hyloniscus_main_002681_t1	306	2609	+	1821.3333333333355	482.6666666666662	1672.000000000002	442.99999999999943	2.0	9.0	2.0	9.0
hyloniscus_main_002682_t1	58	2367	+	1809.6666666666733	500.3333333333316	0	0	0	0	0	0
hyloniscus_main_002683_t1	516	2318	+	1446.0000000000025	356.99999999999955	237.66666666666652	62.33333333333338	0	0	0	0
hyloniscus_main_002684_t1	182	2341	+	1727.3333333333392	432.6666666666651	354.66666666666674	80.33333333333329	3.0	1.0	0	0
hyloniscus_main_002685_t1	244	2550	+	1849.0000000000075	457.99999999999824	85.66666666666666	22.33333333333334	0.0	3.0	0.0	3.0
hyloniscus_main_002686_t1	47	2353	+	1827.0000000000082	479.99999999999807	1805.3333333333405	474.6666666666649	0	0	0	0
hyloniscus_main_002691_t1	59	2362	+	1809.0000000000064	494.9999999999982	1809.0000000000064	494.9999999999982	5.0	16.0	5.0	16.0
hyloniscus_main_002694_t1	418	2463	+	1599.6666666666708	446.33333333333206	0	0	0	0	0	0
hyloniscus_main_002695_t1	137	2437	+	1803.666666666672	497.3333333333318	0	0	0	0	0	0
hyloniscus_main_002699_t1	97	2373	+	1808.0000000000082	468.9999999999979	218.9999999999998	48.00000000000004	0.0	1.0	0.0	1.0
hyloniscus_main_002701_t1	117	2414	+	1829.666666666674	468.33333333333127	1031.9999999999977	249.00000000000057	0.0	6.0	0.0	6.0
hyloniscus_main_002704_t1	280	2574	+	1831.0000000000066	463.99999999999824	1831.0000000000066	463.99999999999824	0	0	0	0
hyloniscus_main_002705_t1	93	2387	+	1823.6666666666765	471.3333333333306	236.99999999999983	66.0	0	0	0	0
hyloniscus_main_002708_t1	357	2651	+	1805.6666666666715	489.33333333333195	1222.3333333333342	328.66666666666595	0	0	0	0
hyloniscus_main_002709_t1	143	2437	+	1813.0000000000066	481.99999999999824	1813.0000000000066	481.99999999999824	6.0	5.0	6.0	5.0
hyloniscus_main_002711_t1	1237	2697	+	1149.9999999999995	310.9999999999997	917.3333333333312	243.66666666666725	0.0	4.0	0.0	4.0
hyloniscus_main_002713_t1	51	2342	+	1792.0000000000057	499.999999999998	386.00000000000034	102.99999999999991	6.0	6.0	6.0	6.0
hyloniscus_main_002715_t1	51	2342	+	1728.333333333338	563.666666666666	503.6666666666672	174.3333333333334	0	0	0	0
hyloniscus_main_002716_t1	60	2351	+	1789.0000000000061	502.99999999999824	55.333333333333336	16.666666666666668	0	0	0	0
hyloniscus_main_002719_t1	63	2351	+	1826.0000000000086	462.99999999999784	409.0000000000005	103.99999999999986	0	0	0	0
hyloniscus_main_002722_t1	184	2475	+	1776.6666666666747	515.3333333333306	48.666666666666664	11.333333333333334	0	0	0	0
hyloniscus_main_002724_t1	2758	5001	+	1772.000000000007	471.99999999999807	242.66666666666654	63.33333333333337	0	0	0	0
hyloniscus_main_002725_t1	4241	6430	-	1747.0000000000039	442.9999999999989	0	0	0	0	0	0
hyloniscus_main_002726_t1	161	2158	+	1578.0000000000036	419.9999999999987	0	0	0	0	0	0
hyloniscus_main_002727_t1	118	2403	+	1794.000000000008	491.9999999999979	1769.6666666666738	486.3333333333312	1.0	2.0	1.0	2.0
hyloniscus_main_002728_t1	143	2428	+	1778.6666666666717	507.3333333333318	1049.9999999999989	287.9999999999999	0	0	0	0
hyloniscus_main_002729_t1	249	2534	+	1820.0000000000057	465.9999999999985	339.33333333333337	83.66666666666666	0.0	7.0	0	0
hyloniscus_main_002732_t1	442	2496	+	1576.6666666666695	478.33333333333223	35.333333333333336	12.666666666666668	0	0	0	0
hyloniscus_main_002737_t1	354	2306	+	1504.333333333337	448.66666666666526	92.0	27.999999999999996	0	0	0	0
hyloniscus_main_002738_t1	245	2509	+	1795.0000000000077	469.9999999999977	92.33333333333336	27.66666666666666	0	0	0	0
hyloniscus_main_002739_t1	112	2394	+	1793.666666666674	489.3333333333312	0	0	0	0	0	0
hyloniscus_main_002744_t1	849	3023	+	1704.6666666666706	470.33333333333235	102.99999999999999	34.99999999999999	0	0	0	0
hyloniscus_main_002748_t1	105	2384	+	1801.6666666666708	478.333333333332	0	0	0	0	0	0
hyloniscus_main_002751_t1	164	2365	+	1722.6666666666722	479.3333333333319	97.33333333333334	28.666666666666668	0	0	0	0
hyloniscus_main_002755_t1	300	2318	+	1588.666666666671	430.33333333333195	228.66666666666654	65.33333333333336	0	0	0	0
hyloniscus_main_002759_t1	90	2363	+	1802.333333333338	471.66666666666526	1414.0000000000025	370.99999999999915	5.0	15.0	0	0
hyloniscus_main_002763_t1	143	2416	+	1787.3333333333392	486.666666666665	1609.0000000000052	436.9999999999985	0	0	0	0
hyloniscus_main_002767_t1	127	2400	+	1803.6666666666745	470.33333333333104	0	0	0	0	0	0
hyloniscus_main_002774_t1	604	2874	+	1788.0000000000068	482.9999999999978	1770.0000000000066	476.99999999999795	0	0	0	0
hyloniscus_main_002778_t1	52	2319	+	1839.6666666666727	428.3333333333322	225.33333333333314	38.66666666666667	0	0	0	0
hyloniscus_main_002779_t1	144	2411	+	1753.000000000003	514.999999999999	362.66666666666674	120.33333333333329	0	0	0	0
hyloniscus_main_002782_t1	437	2704	+	1752.0000000000066	515.9999999999981	1624.0000000000045	475.99999999999824	0	0	0	0
hyloniscus_main_002785_t1	128	2341	+	1794.0000000000105	419.9999999999972	1581.0000000000064	368.99999999999847	0	0	0	0
hyloniscus_main_002786_t1	114	2378	+	1743.6666666666727	521.3333333333329	10.333333333333332	1.6666666666666665	0	0	0	0
hyloniscus_main_002788_t1	334	2598	+	1775.6666666666715	489.3333333333316	248.9999999999999	63.00000000000003	1.0	3.0	0	0
hyloniscus_main_002796_t1	507	2264	+	1354.666666666667	403.3333333333328	0	0	0	0	0	0
hyloniscus_main_002799_t1	47	2308	+	1758.0000000000043	503.9999999999985	177.66666666666666	53.33333333333335	0	0	0	0
hyloniscus_main_002802_t1	72	2333	+	1770.0000000000061	491.9999999999981	135.66666666666669	35.333333333333336	0	0	0	0
hyloniscus_main_002807_t1	124	2382	+	1769.6666666666729	489.3333333333315	803.6666666666658	234.3333333333336	0.0	2.0	0	0
hyloniscus_main_002809_t1	288	2438	+	1713.6666666666752	437.3333333333306	332.00000000000017	102.99999999999993	0	0	0	0
hyloniscus_main_002819_t1	119	2374	+	1746.3333333333387	509.6666666666648	0	0	0	0	0	0
hyloniscus_main_002822_t1	43	2295	+	1754.6666666666713	498.33333333333223	482.0000000000003	138.99999999999991	2.0	4.0	2.0	4.0
hyloniscus_main_002823_t1	56	2308	+	1782.3333333333385	470.66666666666515	0	0	0	0	0	0
hyloniscus_main_002825_t1	209	2461	+	1772.3333333333394	480.6666666666649	0	0	0	0	0	0
hyloniscus_main_002826_t1	126	2378	+	1818.3333333333394	434.66666666666544	329.3333333333335	78.66666666666664	0	0	0	0
hyloniscus_main_002828_t1	340	2385	+	1620.6666666666722	425.33333333333144	0	0	0	0	0	0
hyloniscus_main_002829_t1	414	2663	+	1779.6666666666738	470.33333333333127	12.0	3.0	0	0	0	0
hyloniscus_main_002830_t1	103	2352	+	1860.3333333333433	389.66666666666515	59.66666666666665	12.333333333333336	0	0	0	0
hyloniscus_main_002834_t1	595	2484	+	1493.66666666667	396.33333333333263	536.3333333333336	147.66666666666666	0.0	2.0	0	0
hyloniscus_main_002840_t1	200	2443	+	1759.666666666673	484.3333333333316	82.66666666666669	25.333333333333325	0	0	0	0
hyloniscus_main_002844_t1	74	2317	+	1747.0000000000043	496.99999999999847	0	0	0	0	0	0
hyloniscus_main_002845_t1	411	2654	+	1720.000000000006	523.9999999999983	1454.3333333333348	441.6666666666654	4.0	15.0	4.0	15.0
hyloniscus_main_002846_t1	228	2303	+	1648.3333333333364	427.6666666666657	1648.3333333333364	427.6666666666657	6.0	11.0	6.0	11.0
hyloniscus_main_002847_t1	113	2353	+	1764.6666666666717	476.3333333333315	9.999999999999998	1.9999999999999998	0	0	0	0
hyloniscus_main_002848_t1	164	2287	+	1654.0000000000036	469.9999999999986	334.3333333333335	97.66666666666663	0	0	0	0
hyloniscus_main_002851_t1	179	2419	+	1739.666666666672	501.33333333333206	30.0	9.0	0	0	0	0
hyloniscus_main_002853_t1	25	2262	+	1722.333333333339	515.6666666666652	1714.0000000000057	514.9999999999984	2.0	5.0	2.0	5.0
hyloniscus_main_002854_t1	73	2310	+	1707.6666666666717	530.3333333333317	440.33333333333354	117.66666666666664	0	0	0	0
hyloniscus_main_002855_t1	177	2078	+	1487.6666666666695	414.3333333333322	0	0	0	0	0	0
hyloniscus_main_002861_t1	131	2365	+	1766.0000000000061	468.9999999999983	56.66666666666665	15.333333333333337	0	0	0	0
hyloniscus_main_002864_t1	80	2293	+	1719.3333333333396	494.66666666666475	0	0	0	0	0	0
hyloniscus_main_002865_t1	34	2265	+	1778.0000000000064	453.99999999999847	1620.666666666671	422.3333333333321	0	0	0	0
hyloniscus_main_002867_t1	42	2270	+	1744.0000000000045	484.9999999999988	182.99999999999991	51.000000000000014	0	0	0	0
hyloniscus_main_002868_t1	359	2347	+	1552.0000000000034	436.9999999999987	485.00000000000045	141.99999999999997	0	0	0	0
hyloniscus_main_002872_t1	123	2351	+	1741.000000000006	487.9999999999982	427.33333333333377	121.66666666666653	0	0	0	0
hyloniscus_main_002876_t1	184	2196	+	1559.3333333333364	453.66666666666583	291.3333333333332	92.66666666666661	0	0	0	0
hyloniscus_main_002878_t1	196	2421	+	1762.0000000000057	463.9999999999987	1088.9999999999986	294.00000000000017	0	0	0	0
hyloniscus_main_002880_t1	169	2394	+	1742.3333333333385	483.666666666665	0	0	0	0	0	0
hyloniscus_main_002881_t1	15	2237	+	1740.666666666673	482.3333333333312	92.33333333333334	21.666666666666664	0	0	0	0
hyloniscus_main_002882_t1	71	2293	+	1745.0000000000055	477.99999999999835	1256.333333333334	357.6666666666662	0	0	0	0
hyloniscus_main_002885_t1	56	2278	+	1764.0000000000057	458.99999999999847	299.6666666666666	78.3333333333333	0	0	0	0
hyloniscus_main_002887_t1	610	2811	+	1780.0000000000066	421.9999999999986	178.6666666666666	49.33333333333336	2.0	0.0	0	0
hyloniscus_main_002888_t1	173	2395	+	1720.6666666666736	502.33333333333104	42.0	9.0	0	0	0	0
hyloniscus_main_002890_t1	47	2266	+	1779.3333333333403	440.6666666666648	124.66666666666671	31.333333333333314	0	0	0	0
hyloniscus_main_002891_t1	69	2222	+	1713.3333333333396	440.66666666666487	396.0000000000004	80.9999999999999	0	0	0	0
hyloniscus_main_002893_t1	81	2300	+	1737.0000000000052	482.9999999999985	679.3333333333333	193.66666666666683	0	0	0	0
hyloniscus_main_002895_t1	60	2276	+	1825.3333333333449	391.6666666666646	21.333333333333332	2.6666666666666665	0	0	0	0
hyloniscus_main_002898_t1	456	2402	+	1550.6666666666704	396.33333333333235	10.0	2.0	0	0	0	0
hyloniscus_main_002899_t1	217	2433	+	1724.33333333334	492.6666666666645	147.33333333333334	50.666666666666686	0	0	0	0
hyloniscus_main_002902_t1	78	2291	+	1742.0000000000048	471.9999999999986	482.6666666666672	126.33333333333314	0	0	0	0
hyloniscus_main_002904_t1	403	2616	+	1739.333333333337	474.66666666666583	1106.9999999999993	302.9999999999999	1.0	20.0	1.0	20.0
hyloniscus_main_002905_t1	170	2383	+	1685.3333333333376	528.6666666666652	70.66666666666666	16.333333333333336	0	0	0	0
hyloniscus_main_002906_t1	373	2259	+	1456.6666666666688	430.3333333333319	337.6666666666666	88.33333333333331	0	0	0	0
hyloniscus_main_002911_t1	45	2255	+	1732.333333333338	478.666666666665	299.6666666666666	78.33333333333333	2.0	0.0	0	0
hyloniscus_main_002912_t1	186	2396	+	1729.6666666666727	481.33333333333155	1711.6666666666724	478.3333333333315	0.0	3.0	0.0	3.0
hyloniscus_main_002916_t1	804	2561	+	1356.333333333334	401.6666666666658	192.6666666666667	62.33333333333333	0	0	0	0
hyloniscus_main_002920_t1	55	2013	+	1542.6666666666704	416.3333333333322	556.3333333333338	151.66666666666663	0	0	0	0
hyloniscus_main_002922_t1	166	2370	+	1739.6666666666733	465.3333333333315	1107.999999999999	302.0	12.5	18.5	12.5	18.5
hyloniscus_main_002926_t1	18	2221	+	1750.0000000000068	451.9999999999983	52.99999999999999	13.0	0.0	1.0	0	0
hyloniscus_main_002929_t1	194	2395	+	1766.666666666672	435.3333333333321	152.66666666666669	42.333333333333336	0	0	0	0
hyloniscus_main_002939_t1	74	2272	+	1719.0000000000064	479.99999999999807	224.66666666666654	60.333333333333364	0	0	0	0
hyloniscus_main_002940_t1	165	2363	+	1729.6666666666729	469.3333333333313	0	0	0	0	0	0
hyloniscus_main_002942_t1	508	2682	+	1660.333333333336	514.6666666666653	161.66666666666663	51.333333333333336	0	0	0	0
hyloniscus_main_002946_t1	89	2284	+	1741.3333333333374	454.66666666666555	1683.333333333337	440.6666666666657	1.0	5.0	1.0	5.0
hyloniscus_main_002947_t1	136	2331	+	1701.3333333333378	494.66666666666515	52.66666666666666	13.333333333333336	0	0	0	0
hyloniscus_main_002951_t1	135	2330	+	1691.0000000000052	504.99999999999835	58.99999999999999	22.000000000000004	0	0	0	0
hyloniscus_main_002955_t1	23	2218	+	1764.6666666666736	431.3333333333316	0	0	0	0	0	0
hyloniscus_main_002956_t1	99	2294	+	1706.6666666666727	489.3333333333313	0	0	0	0	0	0
hyloniscus_main_002957_t1	58	2136	+	1601.6666666666717	477.33333333333155	12.666666666666666	5.333333333333334	0	0	0	0
hyloniscus_main_002963_t1	257	2443	+	1699.000000000006	487.99999999999807	211.3333333333333	55.66666666666668	0	0	0	0
hyloniscus_main_002964_t1	640	2715	+	1634.6666666666713	441.33333333333195	1320.6666666666688	350.3333333333326	0	0	0	0
hyloniscus_main_002965_t1	55	2232	+	1736.0000000000036	441.999999999999	117.6666666666667	23.333333333333332	0	0	0	0
hyloniscus_main_002974_t1	217	2406	+	1725.3333333333383	464.6666666666654	1591.3333333333376	427.66666666666555	0	0	0	0
hyloniscus_main_002980_t1	139	2325	+	1738.0000000000055	448.99999999999864	226.66666666666657	58.33333333333336	0	0	0	0
hyloniscus_main_002986_t1	149	2335	+	1742.6666666666729	444.33333333333167	88.66666666666669	22.33333333333333	0	0	0	0
hyloniscus_main_002990_t1	150	2333	+	1700.6666666666729	483.3333333333309	34.00000000000001	7.999999999999999	0	0	0	0
hyloniscus_main_002992_t1	175	2358	+	1722.6666666666724	461.3333333333316	1166.6666666666663	315.33333333333314	0	0	0	0
hyloniscus_main_002995_t1	55	2238	+	1671.0000000000043	512.9999999999984	1075.6666666666642	322.3333333333333	0	0	0	0
hyloniscus_main_002996_t1	117	2300	+	1685.3333333333374	498.6666666666651	1331.6666666666672	399.3333333333328	0.0	1.0	0.0	1.0
hyloniscus_main_003003_t1	271	2322	+	1619.3333333333378	432.6666666666654	16.333333333333332	4.666666666666666	0	0	0	0
hyloniscus_main_003007_t1	476	2179	+	1365.333333333335	338.6666666666662	0	0	0	0	0	0
hyloniscus_main_003011_t1	131	2305	+	1711.3333333333374	463.6666666666654	1711.3333333333374	463.6666666666654	0.0	3.0	0.0	3.0
hyloniscus_main_003016_t1	141	2108	+	1559.6666666666688	408.33333333333275	0	0	0	0	0	0
hyloniscus_main_003019_t1	41	2212	+	1734.3333333333408	437.6666666666647	158.66666666666663	39.33333333333334	0	0	0	0
hyloniscus_main_003021_t1	319	2481	+	1732.6666666666727	430.3333333333322	0	0	0	0	0	0
hyloniscus_main_003024_t1	213	2384	+	1697.6666666666702	474.333333333332	0	0	0	0	0	0
hyloniscus_main_003026_t1	125	2293	+	1747.3333333333392	421.66666666666566	536.0000000000007	117.99999999999976	1.0	0.0	0	0
hyloniscus_main_003027_t1	67	2235	+	1691.0000000000034	477.99999999999886	1691.0000000000034	477.99999999999886	0	0	0	0
hyloniscus_main_003028_t1	55	2112	+	1604.6666666666702	453.3333333333322	110.00000000000001	37.0	0	0	0	0
hyloniscus_main_003031_t1	391	2556	+	1677.0000000000043	488.99999999999864	1655.0000000000036	483.99999999999864	0	0	0	0
hyloniscus_main_003032_t1	96	2261	+	1708.0000000000048	457.9999999999984	0	0	0	0	0	0
hyloniscus_main_003033_t1	165	2246	+	1641.0000000000045	440.99999999999875	0	0	0	0	0	0
hyloniscus_main_003041_t1	68	2230	+	1740.666666666673	422.3333333333318	590.0	148.00000000000003	1.0	0.0	1.0	0.0
hyloniscus_main_003045_t1	94	2256	+	1704.6666666666713	458.33333333333206	200.3333333333333	51.66666666666669	0.0	3.0	0	0
hyloniscus_main_003046_t1	336	2495	+	1721.0000000000034	438.9999999999992	672.0000000000002	164.99999999999991	0	0	0	0
hyloniscus_main_003048_t1	242	2383	+	1658.000000000005	483.9999999999984	595.0000000000002	179.0000000000001	0	0	0	0
hyloniscus_main_003049_t1	162	2255	+	1651.0000000000045	442.99999999999824	18.666666666666664	5.333333333333333	0	0	0	0
hyloniscus_main_003055_t1	269	2425	+	1687.666666666672	469.3333333333317	366.3333333333336	95.66666666666659	0	0	0	0
hyloniscus_main_003057_t1	544	2391	+	1421.3333333333355	426.6666666666662	1155.666666666666	359.33333333333303	1.0	9.0	1.0	9.0
hyloniscus_main_003060_t1	39	2195	+	1668.333333333338	488.6666666666652	0	0	0	0	0	0
hyloniscus_main_003062_t1	164	2206	+	1577.0000000000023	465.99999999999915	184.99999999999991	58.00000000000002	0	0	0	0
hyloniscus_main_003064_t1	102	2255	+	1711.3333333333405	442.6666666666648	1388.0000000000032	363.99999999999915	0	0	0	0
hyloniscus_main_003065_t1	431	2395	+	1546.6666666666722	418.33333333333127	65.99999999999999	15.000000000000004	0	0	0	0
hyloniscus_main_003066_t1	529	2298	+	1366.333333333334	403.66666666666623	0	0	0	0	0	0
hyloniscus_main_003069_t1	65	2215	+	1693.666666666671	457.33333333333184	140.66666666666669	42.33333333333334	0	0	0	0
hyloniscus_main_003073_t1	85	2091	+	1538.3333333333385	468.6666666666646	543.6666666666672	164.3333333333334	0	0	0	0
hyloniscus_main_003074_t1	456	2606	+	1692.000000000005	458.99999999999835	122.00000000000004	33.999999999999986	0	0	0	0
hyloniscus_main_003076_t1	2390	2947	-	440.6666666666672	117.33333333333321	241.99999999999986	67.00000000000004	0	0	0	0
hyloniscus_main_003077_t1	687	2837	+	1692.0000000000055	458.9999999999981	0	0	0	0	0	0
hyloniscus_main_003081_t1	105	2252	+	1697.3333333333383	450.6666666666654	632.9999999999997	177.00000000000026	0	0	0	0
hyloniscus_main_003082_t1	143	2224	+	1631.333333333336	450.6666666666658	2.6666666666666665	0.3333333333333333	0	0	0	0
hyloniscus_main_003084_t1	29	2176	+	1695.0000000000057	452.99999999999847	1488.0000000000023	389.9999999999994	0	0	0	0
hyloniscus_main_003086_t1	754	2901	+	1653.0000000000027	494.9999999999989	88.66666666666667	22.333333333333332	0	0	0	0
hyloniscus_main_003089_t1	403	2232	+	1452.333333333335	377.66666666666606	847.333333333332	220.6666666666671	0	0	0	0
hyloniscus_main_003091_t1	58	2205	+	1690.0000000000036	457.99999999999886	1299.3333333333348	353.6666666666661	0	0	0	0
hyloniscus_main_003092_t1	106	2253	+	1648.6666666666706	499.3333333333318	42.333333333333336	11.666666666666666	0	0	0	0
hyloniscus_main_003093_t1	106	2250	+	1666.0000000000043	478.9999999999984	252.33333333333314	77.66666666666666	0	0	0	0
hyloniscus_main_003094_t1	84	2228	+	1706.0000000000093	438.99999999999716	1706.0000000000093	438.99999999999716	0	0	0	0
hyloniscus_main_003095_t1	26	2170	+	1696.3333333333378	448.66666666666544	6.0	3.0	0	0	0	0
hyloniscus_main_003097_t1	83	2227	+	1661.6666666666704	483.33333333333184	370.00000000000006	97.99999999999999	0	0	0	0
hyloniscus_main_003101_t1	367	2187	+	1435.3333333333355	385.66666666666595	870.6666666666655	224.33333333333363	0	0	0	0
hyloniscus_main_003105_t1	182	2320	+	1684.3333333333362	454.66666666666595	279.9999999999999	74.00000000000003	0	0	0	0
hyloniscus_main_003109_t1	638	1816	+	933.9999999999975	245.0000000000008	5.333333333333333	0.6666666666666666	0	0	0	0
hyloniscus_main_003111_t1	89	2221	+	1718.3333333333408	414.6666666666649	1443.333333333336	356.6666666666657	0	0	0	0
hyloniscus_main_003113_t1	127	2253	+	1649.0000000000045	477.999999999998	454.33333333333366	130.66666666666657	0	0	0	0
hyloniscus_main_003114_t1	135	2267	+	1690.3333333333396	442.666666666665	307.00000000000006	77.0	0	0	0	0
hyloniscus_main_003115_t1	30	2153	+	1665.0000000000036	458.99999999999903	1107.6666666666654	311.333333333333	0	0	0	0
hyloniscus_main_003117_t1	224	2356	+	1658.3333333333385	474.6666666666649	0	0	0	0	0	0
hyloniscus_main_003118_t1	93	2222	+	1669.000000000004	460.9999999999984	369.66666666666686	104.33333333333329	0	0	0	0
hyloniscus_main_003120_t1	190	2202	+	1615.3333333333367	397.6666666666662	0	0	0	0	0	0
hyloniscus_main_003121_t1	285	2414	+	1645.6666666666715	484.3333333333318	1622.666666666671	477.3333333333318	1.0	2.0	1.0	2.0
hyloniscus_main_003122_t1	15	2141	+	1699.000000000004	427.9999999999989	96.00000000000001	26.99999999999999	2.0	0.0	0	0
hyloniscus_main_003123_t1	95	2221	+	1657.000000000006	469.9999999999982	1657.000000000006	469.9999999999982	1.0	12.0	1.0	12.0
hyloniscus_main_003131_t1	128	1795	+	1310.6666666666695	357.33333333333235	0	0	0	0	0	0
hyloniscus_main_003137_t1	30	2147	+	1617.333333333337	500.6666666666655	389.3333333333334	126.66666666666659	0.0	8.0	0.0	8.0
hyloniscus_main_003141_t1	161	2275	+	1665.666666666672	449.33333333333195	1660.6666666666717	448.333333333332	2.0	21.0	2.0	21.0
hyloniscus_main_003143_t1	103	2160	+	1603.6666666666686	454.3333333333326	403.33333333333354	121.66666666666657	0	0	0	0
hyloniscus_main_003144_t1	327	2441	+	1678.0000000000061	436.99999999999824	121.3333333333334	25.666666666666657	0	0	0	0
hyloniscus_main_003145_t1	212	2326	+	1645.3333333333376	469.6666666666654	1645.3333333333376	469.6666666666654	1.0	11.0	1.0	11.0
hyloniscus_main_003151_t1	6	2117	+	1642.666666666671	469.3333333333316	36.666666666666664	8.333333333333332	0	0	0	0
hyloniscus_main_003152_t1	116	2227	+	1655.3333333333383	456.6666666666651	49.33333333333333	13.666666666666666	0	0	0	0
hyloniscus_main_003153_t1	63	2174	+	1684.666666666674	427.3333333333313	1120.9999999999986	283.00000000000034	2.0	3.0	2.0	3.0
hyloniscus_main_003155_t1	51	2102	+	1604.0000000000039	447.99999999999886	88.00000000000001	20.0	0	0	0	0
hyloniscus_main_003157_t1	32	2140	+	1694.6666666666717	414.33333333333223	899.9999999999984	216.00000000000026	0	0	0	0
hyloniscus_main_003158_t1	933	3041	+	1653.0000000000061	455.99999999999795	0	0	0	0	0	0
hyloniscus_main_003161_t1	159	2267	+	1642.0000000000039	466.9999999999988	1446.6666666666688	413.33333333333263	0.0	1.0	0	0
hyloniscus_main_003162_t1	43	2151	+	1682.3333333333405	426.6666666666645	199.99999999999997	52.000000000000014	0	0	0	0
hyloniscus_main_003170_t1	178	2280	+	1675.0000000000043	427.9999999999989	120.66666666666667	35.333333333333336	0	0	0	0
hyloniscus_main_003172_t1	173	2275	+	1678.0000000000064	424.9999999999983	1015.6666666666642	250.3333333333339	2.0	8.0	0	0
hyloniscus_main_003173_t1	35	2137	+	1642.6666666666692	460.33333333333235	1361.3333333333335	381.66666666666623	2.0	8.0	0	0
hyloniscus_main_003175_t1	106	2208	+	1643.6666666666704	459.33333333333235	103.99999999999999	31.0	0	0	0	0
hyloniscus_main_003177_t1	24	2123	+	1660.666666666672	439.3333333333318	1180.9999999999995	306.99999999999983	0	0	0	0
hyloniscus_main_003191_t1	1553	3649	+	1681.0000000000057	415.9999999999987	119.33333333333337	30.666666666666647	3.0	1.0	0	0
hyloniscus_main_003193_t1	382	1881	+	1204.6666666666667	295.3333333333333	0	0	0	0	0	0
hyloniscus_main_003196_t1	137	2227	+	1633.3333333333374	457.6666666666654	0	0	0	0	0	0
hyloniscus_main_003197_t1	138	2231	+	1662.0000000000068	431.9999999999979	152.6666666666667	39.33333333333332	0	0	0	0
hyloniscus_main_003198_t1	517	2565	+	1629.666666666671	419.3333333333322	182.66666666666666	45.333333333333336	0	0	0	0
hyloniscus_main_003199_t1	138	2231	+	1657.6666666666727	436.33333333333184	0	0	0	0	0	0
hyloniscus_main_003200_t1	4701	6785	-	1688.3333333333408	396.6666666666654	332.3333333333334	84.66666666666664	0	0	0	0
hyloniscus_main_003204_t1	132	2222	+	1668.3333333333385	422.6666666666654	130.00000000000003	34.999999999999986	0	0	0	0
hyloniscus_main_003205_t1	148	2238	+	1651.3333333333378	439.6666666666654	1596.6666666666702	425.33333333333235	0	0	0	0
hyloniscus_main_003208_t1	93	2060	+	1547.6666666666695	420.33333333333246	14.333333333333332	3.666666666666667	0	0	0	0
hyloniscus_main_003220_t1	465	2552	+	1613.000000000003	474.99999999999864	108.33333333333337	29.666666666666654	0	0	0	0
hyloniscus_main_003223_t1	79	2157	+	1684.3333333333408	394.6666666666654	569.0000000000001	129.99999999999972	2.5	1.5	0	0
hyloniscus_main_003227_t1	35	2047	+	1605.3333333333371	407.6666666666657	73.66666666666667	19.33333333333333	0	0	0	0
hyloniscus_main_003228_t1	55	2097	+	1617.6666666666717	425.3333333333317	284.6666666666666	72.33333333333336	0	0	0	0
hyloniscus_main_003231_t1	146	2143	+	1562.000000000004	435.99999999999875	89.66666666666667	21.333333333333336	0	0	0	0
hyloniscus_main_003233_t1	131	2209	+	1641.0000000000057	437.9999999999983	83.66666666666666	15.333333333333332	0	0	0	0
hyloniscus_main_003237_t1	317	2182	+	1444.6666666666674	421.3333333333326	1361.3333333333337	399.6666666666661	0.0	1.0	0	0
hyloniscus_main_003244_t1	58	2136	+	1608.6666666666697	470.33333333333235	300.99999999999983	85.99999999999999	0	0	0	0
hyloniscus_main_003257_t1	46	2121	+	1643.6666666666713	432.33333333333195	167.6666666666666	54.33333333333335	0	0	0	0
hyloniscus_main_003260_t1	120	2195	+	1661.3333333333396	414.6666666666652	823.9999999999986	211.00000000000037	0	0	0	0
hyloniscus_main_003264_t1	156	2207	+	1622.3333333333392	429.66666666666515	25.0	5.0	0	0	0	0
hyloniscus_main_003267_t1	15	2090	+	1611.3333333333367	464.6666666666655	0	0	0	0	0	0
hyloniscus_main_003268_t1	68	2140	+	1645.000000000006	427.99999999999835	310.3333333333332	79.66666666666669	0	0	0	0
hyloniscus_main_003275_t1	108	2180	+	1601.0000000000025	471.9999999999993	666.6666666666665	200.33333333333343	0	0	0	0
hyloniscus_main_003278_t1	886	2526	+	1265.6666666666663	375.33333333333303	492.666666666667	143.33333333333326	0.0	1.0	0	0
hyloniscus_main_003279_t1	265	2337	+	1614.3333333333385	458.6666666666652	314.0000000000001	72.99999999999997	0	0	0	0
hyloniscus_main_003284_t1	24	2093	+	1602.0000000000032	467.9999999999986	906.3333333333322	269.66666666666697	0	0	0	0
hyloniscus_main_003285_t1	102	2168	+	1651.33333333334	415.6666666666645	256.6666666666665	55.33333333333337	0	0	0	0
hyloniscus_main_003287_t1	357	1967	+	1290.0000000000007	320.99999999999983	0	0	0	0	0	0
hyloniscus_main_003290_t1	457	2373	+	1510.0000000000039	406.9999999999986	0	0	0	0	0	0
hyloniscus_main_003296_t1	1906	3972	+	1612.000000000003	454.9999999999989	0	0	0	0	0	0
hyloniscus_main_003298_t1	228	2294	+	1651.6666666666704	415.3333333333323	0	0	0	0	0	0
hyloniscus_main_003300_t1	331	2397	+	1573.3333333333367	493.6666666666652	879.999999999999	287.00000000000006	0	0	0	0
hyloniscus_main_003304_t1	142	2205	+	1614.0000000000048	449.9999999999984	60.33333333333332	17.666666666666664	0	0	0	0
hyloniscus_main_003308_t1	65	2128	+	1656.3333333333385	407.66666666666555	20.333333333333332	6.666666666666667	0	0	0	0
hyloniscus_main_003313_t1	80	2140	+	1645.0000000000036	415.99999999999886	1645.0000000000036	415.99999999999886	0	0	0	0
hyloniscus_main_003314_t1	388	2448	+	1629.666666666672	431.3333333333318	620.333333333333	159.66666666666674	0	0	0	0
hyloniscus_main_003315_t1	194	1705	+	1185.3333333333328	326.6666666666667	84.33333333333333	23.666666666666668	0	0	0	0
hyloniscus_main_003317_t1	295	2343	+	1593.000000000004	455.9999999999988	213.99999999999991	56.000000000000036	0	0	0	0
hyloniscus_main_003318_t1	163	2223	+	1638.000000000005	422.99999999999847	0	0	0	0	0	0
hyloniscus_main_003321_t1	647	2704	+	1601.0000000000045	456.9999999999986	622.6666666666666	175.33333333333337	0	0	0	0
hyloniscus_main_003330_t1	73	2127	+	1617.6666666666715	437.3333333333318	1559.0000000000048	423.9999999999986	0	0	0	0
hyloniscus_main_003331_t1	197	2227	+	1578.000000000003	452.99999999999915	0	0	0	0	0	0
hyloniscus_main_003343_t1	181	2229	+	1659.3333333333385	389.66666666666555	0	0	0	0	0	0
hyloniscus_main_003344_t1	226	2256	+	1578.3333333333385	452.66666666666504	35.66666666666667	12.333333333333334	0	0	0	0
hyloniscus_main_003347_t1	7821	9545	+	1347.0000000000016	377.99999999999915	0	0	0	0	0	0
hyloniscus_main_003353_t1	81	2126	+	1608.3333333333374	437.66666666666526	65.33333333333333	12.666666666666668	0	0	0	0
hyloniscus_main_003354_t1	25	2070	+	1605.0000000000057	440.99999999999824	60.999999999999986	17.000000000000004	0	0	0	0
hyloniscus_main_003357_t1	232	2073	+	1479.666666666672	362.333333333332	97.33333333333337	25.666666666666657	0	0	0	0
hyloniscus_main_003365_t1	105	2147	+	1623.6666666666729	419.3333333333315	122.33333333333336	33.66666666666667	0	0	0	0
hyloniscus_main_003370_t1	37	2076	+	1575.3333333333362	464.66666666666544	1575.3333333333362	464.66666666666544	0	0	0	0
hyloniscus_main_003373_t1	230	2269	+	1625.3333333333364	414.66666666666595	16.333333333333332	4.666666666666667	0	0	0	0
hyloniscus_main_003375_t1	171	2210	+	1580.3333333333355	459.6666666666656	0	0	0	0	0	0
hyloniscus_main_003379_t1	177	2213	+	1583.0000000000039	453.9999999999986	400.0000000000002	112.99999999999994	0	0	0	0
hyloniscus_main_003380_t1	60	2096	+	1599.0000000000055	437.9999999999983	157.0	44.000000000000014	0	0	0	0
hyloniscus_main_003383_t1	383	2419	+	1632.0000000000045	404.9999999999991	301.99999999999994	67.00000000000003	3.0	0.0	0	0
hyloniscus_main_003384_t1	94	2130	+	1619.3333333333385	417.6666666666654	172.33333333333331	40.666666666666664	0	0	0	0
hyloniscus_main_003388_t1	125	2158	+	1616.0000000000025	417.99999999999926	43.0	8.0	0	0	0	0
hyloniscus_main_003390_t1	157	1842	+	1359.6666666666683	326.3333333333332	0	0	0	0	0	0
hyloniscus_main_003398_t1	142	2133	+	1568.3333333333396	423.6666666666648	805.6666666666648	220.3333333333339	0	0	0	0
hyloniscus_main_003402_t1	136	2163	+	1589.0000000000045	438.99999999999847	375.3333333333336	104.6666666666666	0	0	0	0
hyloniscus_main_003405_t1	180	2207	+	1592.0000000000032	435.9999999999992	40.666666666666664	13.333333333333332	0	0	0	0
hyloniscus_main_003406_t1	279	2270	+	1554.6666666666697	437.3333333333324	454.66666666666674	133.33333333333331	0	0	0	0
hyloniscus_main_003407_t1	421	2376	+	1568.0000000000048	387.9999999999988	146.0	33.999999999999986	1.0	1.0	0	0
hyloniscus_main_003408_t1	245	2272	+	1616.3333333333385	411.6666666666652	105.33333333333336	23.666666666666664	0	0	0	0
hyloniscus_main_003410_t1	202	2229	+	1554.3333333333355	473.66666666666544	826.3333333333321	259.66666666666697	0	0	0	0
hyloniscus_main_003413_t1	634	2163	+	1203.6666666666656	326.33333333333354	0	0	0	0	0	0
hyloniscus_main_003422_t1	1289	2623	+	1047.3333333333312	287.66666666666697	453.66666666666714	125.3333333333332	1.0	0.0	0	0
hyloniscus_main_003423_t1	396	2417	+	1562.3333333333358	459.6666666666655	352.66666666666674	103.33333333333329	0	0	0	0
hyloniscus_main_003436_t1	80	2098	+	1603.0000000000023	415.9999999999999	141.33333333333337	32.66666666666666	0	0	0	0
hyloniscus_main_003440_t1	94	2112	+	1575.6666666666702	443.33333333333223	1575.6666666666702	443.33333333333223	2.0	37.0	2.0	37.0
hyloniscus_main_003441_t1	62	2080	+	1573.3333333333383	445.66666666666475	67.33333333333333	19.66666666666666	0	0	0	0
hyloniscus_main_003442_t1	51	2069	+	1578.6666666666708	440.333333333332	0	0	0	0	0	0
hyloniscus_main_003443_t1	159	2177	+	1572.0000000000034	446.9999999999987	973.3333333333319	271.66666666666674	0.0	1.0	0.0	1.0
hyloniscus_main_003445_t1	567	2018	+	1158.6666666666645	293.33333333333394	68.66666666666666	12.333333333333332	0	0	0	0
hyloniscus_main_003451_t1	278	2293	+	1551.3333333333362	464.6666666666652	54.66666666666665	17.333333333333332	0.0	1.0	0	0
hyloniscus_main_003459_t1	245	2257	+	1570.333333333336	442.6666666666658	1570.333333333336	442.6666666666658	0.0	6.0	0.0	6.0
hyloniscus_main_003460_t1	159	2171	+	1552.3333333333374	460.6666666666654	0	0	0	0	0	0
hyloniscus_main_003461_t1	106	2118	+	1566.000000000005	446.9999999999987	114.00000000000001	32.999999999999986	0	0	0	0
hyloniscus_main_003465_t1	594	2012	+	1137.3333333333314	281.66666666666714	116.33333333333339	33.66666666666666	1.0	2.0	0	0
hyloniscus_main_003469_t1	217	2226	+	1598.0000000000052	411.9999999999986	15.33333333333333	2.6666666666666665	0	0	0	0
hyloniscus_main_003470_t1	266	2275	+	1569.333333333338	440.6666666666652	488.6666666666669	138.33333333333337	0	0	0	0
hyloniscus_main_003472_t1	70	2079	+	1633.6666666666706	376.33333333333286	80.33333333333333	18.666666666666668	0	0	0	0
hyloniscus_main_003475_t1	219	2228	+	1581.0000000000034	428.99999999999875	240.66666666666657	65.33333333333336	0	0	0	0
hyloniscus_main_003477_t1	68	2075	+	1550.6666666666692	456.3333333333323	128.66666666666666	39.33333333333334	0	0	0	0
hyloniscus_main_003478_t1	88	2094	+	1597.0000000000039	409.9999999999989	966.6666666666644	245.33333333333388	0	0	0	0
hyloniscus_main_003481_t1	121	2028	+	1519.66666666667	388.3333333333325	711.6666666666658	191.33333333333357	0.0	1.0	0	0
hyloniscus_main_003484_t1	310	2318	+	1534.6666666666715	472.3333333333315	0	0	0	0	0	0
hyloniscus_main_003485_t1	22	2028	+	1578.666666666668	428.3333333333331	2.6666666666666665	0.3333333333333333	0	0	0	0
hyloniscus_main_003489_t1	287	2224	+	1543.6666666666706	394.3333333333324	24.333333333333332	5.666666666666667	0	0	0	0
hyloniscus_main_003491_t1	591	2558	+	1563.3333333333378	404.6666666666653	140.00000000000003	24.99999999999999	1.0	0.0	1.0	0.0
hyloniscus_main_003493_t1	76	2082	+	1546.6666666666688	460.33333333333235	0	0	0	0	0	0
hyloniscus_main_003495_t1	47	1927	+	1445.666666666669	435.3333333333323	219.9999999999999	71.0	0	0	0	0
hyloniscus_main_003502_t1	257	2260	+	1571.0000000000043	432.99999999999864	167.66666666666666	51.333333333333336	0	0	0	0
hyloniscus_main_003508_t1	114	2114	+	1629.000000000007	371.9999999999986	16.333333333333332	4.666666666666667	0	0	0	0
hyloniscus_main_003509_t1	45	2045	+	1579.6666666666692	421.3333333333324	6.0	3.0	0	0	0	0
hyloniscus_main_003516_t1	149	2146	+	1627.0000000000055	370.99999999999903	1612.000000000005	367.9999999999992	7.0	17.0	7.0	17.0
hyloniscus_main_003524_t1	12	2006	+	1563.0000000000045	431.9999999999987	478.3333333333338	130.6666666666665	0	0	0	0
hyloniscus_main_003526_t1	371	2035	+	1313.0000000000016	351.99999999999943	765.9999999999989	212.00000000000028	0	0	0	0
hyloniscus_main_003529_t1	212	2056	+	1451.000000000002	393.99999999999915	1451.000000000002	393.99999999999915	0	0	0	0
hyloniscus_main_003531_t1	270	2264	+	1562.0000000000034	432.999999999999	181.33333333333331	43.66666666666666	0	0	0	0
hyloniscus_main_003533_t1	65	2059	+	1572.000000000006	422.999999999998	0	0	0	0	0	0
hyloniscus_main_003539_t1	77	2068	+	1559.000000000003	432.999999999999	402.0000000000002	107.99999999999994	0	0	0	0
hyloniscus_main_003542_t1	103	1800	+	1344.3333333333337	353.66666666666634	82.0	20.0	0	0	0	0
hyloniscus_main_003543_t1	149	2101	+	1583.666666666672	369.33333333333235	189.66666666666657	41.33333333333335	0	0	0	0
hyloniscus_main_003544_t1	62	2053	+	1575.3333333333362	416.66666666666583	1199.333333333332	324.66666666666686	0	0	0	0
hyloniscus_main_003549_t1	614	2605	+	1537.666666666668	454.3333333333327	250.99999999999986	73.00000000000003	0	0	0	0
hyloniscus_main_003550_t1	1086	3044	+	1592.000000000005	366.99999999999926	135.00000000000006	29.999999999999993	0	0	0	0
hyloniscus_main_003551_t1	20	2008	+	1583.666666666672	405.3333333333318	31.000000000000004	7.999999999999998	0	0	0	0
hyloniscus_main_003554_t1	386	2245	+	1482.6666666666706	377.33333333333235	306.33333333333337	77.66666666666666	0.0	2.0	0	0
hyloniscus_main_003562_t1	336	2204	+	1439.0000000000014	429.99999999999915	510.00000000000045	143.99999999999991	0	0	0	0
hyloniscus_main_003566_t1	67	2052	+	1573.3333333333364	412.66666666666566	0	0	0	0	0	0
hyloniscus_main_003571_t1	32	2014	+	1591.3333333333364	391.6666666666659	8.666666666666666	3.333333333333333	0	0	0	0
hyloniscus_main_003572_t1	34	2004	+	1557.0000000000048	413.9999999999989	39.0	9.0	0	0	0	0
hyloniscus_main_003573_t1	152	2095	+	1552.666666666671	391.3333333333321	179.99999999999994	42.00000000000002	0	0	0	0
hyloniscus_main_003575_t1	137	2098	+	1519.0000000000032	442.9999999999986	161.66666666666666	39.33333333333333	0	0	0	0
hyloniscus_main_003576_t1	142	2109	+	1540.0000000000032	427.99999999999915	0	0	0	0	0	0
hyloniscus_main_003579_t1	998	2980	+	1524.000000000002	458.9999999999981	0	0	0	0	0	0
hyloniscus_main_003582_t1	114	2093	+	1551.333333333338	428.6666666666652	325.3333333333334	88.66666666666663	0	0	0	0
hyloniscus_main_003584_t1	144	2078	+	1568.000000000006	366.9999999999987	36.666666666666664	5.333333333333333	0	0	0	0
hyloniscus_main_003585_t1	170	2149	+	1556.3333333333376	423.6666666666653	123.00000000000001	33.0	0	0	0	0
hyloniscus_main_003591_t1	48	2024	+	1565.666666666669	411.33333333333246	174.6666666666666	47.33333333333335	0	0	0	0
hyloniscus_main_003592_t1	1189	1638	+	363.00000000000017	86.99999999999997	0	0	0	0	0	0
hyloniscus_main_003594_t1	41	2014	+	1534.0000000000034	439.9999999999989	0	0	0	0	0	0
hyloniscus_main_003595_t1	352	1968	+	1254.333333333334	362.66666666666595	9.999999999999998	1.9999999999999998	0	0	0	0
hyloniscus_main_003598_t1	334	2103	+	1359.6666666666686	410.33333333333246	493.0000000000006	142.99999999999994	0	0	0	0
hyloniscus_main_003599_t1	83	1876	+	1348.3333333333371	343.66666666666544	56.33333333333332	9.666666666666664	0	0	0	0
hyloniscus_main_003603_t1	122	2092	+	1550.6666666666697	420.3333333333324	1495.6666666666688	409.33333333333246	0	0	0	0
hyloniscus_main_003607_t1	190	2160	+	1536.3333333333346	434.6666666666663	1269.666666666666	356.3333333333334	0	0	0	0
hyloniscus_main_003610_t1	201	2165	+	1539.6666666666686	425.33333333333263	803.6666666666657	210.33333333333363	0	0	0	0
hyloniscus_main_003612_t1	173	2143	+	1539.000000000003	431.9999999999989	1486.6666666666688	418.3333333333324	0	0	0	0
hyloniscus_main_003619_t1	24	1991	+	1563.333333333337	404.6666666666654	1387.0000000000032	358.99999999999903	2.0	2.0	2.0	2.0
hyloniscus_main_003623_t1	62	2026	+	1586.0000000000055	378.9999999999987	518.0000000000008	126.99999999999979	0	0	0	0
hyloniscus_main_003631_t1	336	2150	+	1458.3333333333364	356.66666666666606	310.6666666666667	82.33333333333329	0	0	0	0
hyloniscus_main_003634_t1	171	2132	+	1563.0000000000045	398.99999999999875	530.0000000000006	135.9999999999999	0.0	3.0	0	0
hyloniscus_main_003635_t1	117	2078	+	1529.6666666666708	432.333333333332	1213.3333333333335	352.66666666666634	0	0	0	0
hyloniscus_main_003638_t1	65	2026	+	1539.0000000000052	422.9999999999984	1264.0000000000007	349.9999999999991	0	0	0	0
hyloniscus_main_003640_t1	84	2045	+	1518.3333333333355	443.66666666666566	278.66666666666663	78.33333333333331	0	0	0	0
hyloniscus_main_003641_t1	78	2039	+	1555.0000000000052	406.99999999999847	1555.0000000000052	406.99999999999847	5.0	35.0	5.0	35.0
hyloniscus_main_003644_t1	803	1258	-	351.3333333333334	104.66666666666663	0	0	0	0	0	0
hyloniscus_main_003648_t1	81	2036	+	1548.6666666666692	407.33333333333263	1035.9999999999982	290.00000000000034	6.0	17.0	0	0
hyloniscus_main_003651_t1	65	2020	+	1540.3333333333362	415.6666666666658	545.3333333333337	153.66666666666666	0	0	0	0
hyloniscus_main_003652_t1	155	2110	+	1550.0000000000036	405.99999999999886	270.3333333333332	68.66666666666669	0	0	0	0
hyloniscus_main_003655_t1	42	1997	+	1575.6666666666724	380.3333333333319	38.66666666666666	12.333333333333334	0	0	0	0
hyloniscus_main_003656_t1	31	1986	+	1518.6666666666706	437.3333333333317	39.0	12.0	0	0	0	0
hyloniscus_main_003659_t1	264	2219	+	1525.000000000001	430.9999999999993	2.0	1.0	0	0	0	0
hyloniscus_main_003660_t1	80	1702	+	1301.333333333333	321.66666666666663	0	0	0	0	0	0
hyloniscus_main_003664_t1	252	2207	+	1522.6666666666692	433.3333333333325	14.999999999999998	3.0	0	0	0	0
hyloniscus_main_003665_t1	71	2023	+	1530.6666666666708	422.33333333333195	373.3333333333335	103.66666666666659	0	0	0	0
hyloniscus_main_003667_t1	177	2129	+	1521.0000000000032	431.9999999999989	115.6666666666667	28.33333333333333	0	0	0	0
hyloniscus_main_003669_t1	389	2122	+	1352.6666666666679	381.3333333333324	1256.3333333333335	354.6666666666661	0	0	0	0
hyloniscus_main_003674_t1	126	2075	+	1561.0000000000032	388.9999999999992	303.3333333333334	68.66666666666673	0	0	0	0
hyloniscus_main_003676_t1	49	1998	+	1543.0000000000036	406.99999999999903	1401.3333333333353	374.6666666666662	0	0	0	0
hyloniscus_main_003677_t1	173	2122	+	1519.0000000000023	430.9999999999995	178.66666666666663	46.33333333333334	0	0	0	0
hyloniscus_main_003678_t1	155	2101	+	1536.0000000000023	410.9999999999991	126.66666666666671	32.33333333333332	0	0	0	0
hyloniscus_main_003682_t1	78	2024	+	1536.000000000003	410.99999999999903	34.333333333333336	13.666666666666666	0	0	0	0
hyloniscus_main_003686_t1	1773	2003	-	176.6666666666666	54.333333333333364	0	0	0	0	0	0
hyloniscus_main_003690_t1	144	2087	+	1486.9999999999993	457.00000000000045	350.3333333333333	114.66666666666666	0	0	0	0
hyloniscus_main_003691_t1	31	1974	+	1513.3333333333355	430.66666666666566	713.9999999999995	201.0000000000003	0	0	0	0
hyloniscus_main_003707_t1	50	1987	+	1557.6666666666715	380.3333333333322	258.33333333333314	65.66666666666671	0	0	0	0
hyloniscus_main_003712_t1	718	2127	+	1113.9999999999998	295.9999999999998	405.3333333333336	110.66666666666656	0	0	0	0
hyloniscus_main_003714_t1	80	2017	+	1553.0000000000045	384.99999999999875	0	0	0	0	0	0
hyloniscus_main_003723_t1	513	2330	+	1425.333333333335	392.6666666666662	1162.6666666666663	325.3333333333332	0	0	0	0
hyloniscus_main_003724_t1	15	1949	+	1498.0000000000018	436.9999999999991	0	0	0	0	0	0
hyloniscus_main_003728_t1	163	2073	+	1488.6666666666683	422.3333333333326	117.00000000000004	32.999999999999986	0.0	1.0	0	0
hyloniscus_main_003734_t1	295	2181	+	1469.000000000003	417.99999999999886	667.6666666666661	199.3333333333337	0	0	0	0
hyloniscus_main_003735_t1	49	1980	+	1499.3333333333353	432.66666666666595	1419.0000000000016	407.9999999999996	0.0	2.0	0.0	2.0
hyloniscus_main_003736_t1	331	2262	+	1481.3333333333348	450.6666666666657	0	0	0	0	0	0
hyloniscus_main_003739_t1	70	2001	+	1517.3333333333371	414.6666666666655	887.6666666666654	246.33333333333385	0	0	0	0
hyloniscus_main_003741_t1	131	2056	+	1524.0000000000039	401.99999999999886	59.33333333333333	15.666666666666668	0	0	0	0
hyloniscus_main_003744_t1	374	2230	+	1448.3333333333346	408.666666666666	668.333333333333	192.66666666666683	0	0	0	0
hyloniscus_main_003746_t1	73	2001	+	1537.0000000000027	391.99999999999926	0	0	0	0	0	0
hyloniscus_main_003749_t1	75	1955	+	1474.3333333333364	406.66666666666555	0	0	0	0	0	0
hyloniscus_main_003753_t1	137	2062	+	1512.6666666666692	413.3333333333322	122.33333333333336	33.66666666666666	0	0	0	0
hyloniscus_main_003755_t1	235	2103	+	1455.666666666668	413.3333333333325	162.66666666666669	44.33333333333334	0	0	0	0
hyloniscus_main_003756_t1	35	1960	+	1518.0000000000043	407.99999999999886	0	0	0	0	0	0
hyloniscus_main_003757_t1	60	1985	+	1534.3333333333392	391.6666666666652	274.3333333333332	55.66666666666673	0	0	0	0
hyloniscus_main_003760_t1	18	1943	+	1507.3333333333367	418.6666666666656	0	0	0	0	0	0
hyloniscus_main_003765_t1	315	2237	+	1468.6666666666706	454.33333333333235	66.33333333333333	14.666666666666666	0	0	0	0
hyloniscus_main_003767_t1	199	2121	+	1507.0000000000027	415.99999999999903	0	0	0	0	0	0
hyloniscus_main_003769_t1	178	2070	+	1478.000000000002	414.99999999999903	205.6666666666666	55.33333333333336	0.0	4.0	0	0
hyloniscus_main_003771_t1	38	1960	+	1505.3333333333353	417.6666666666656	799.6666666666662	214.33333333333346	2.0	4.0	2.0	4.0
hyloniscus_main_003774_t1	115	2037	+	1546.0000000000034	376.9999999999991	0	0	0	0	0	0
hyloniscus_main_003775_t1	136	2028	+	1463.000000000002	429.9999999999994	76.0	17.0	0	0	0	0
hyloniscus_main_003776_t1	193	2106	+	1505.666666666669	408.33333333333235	0	0	0	0	0	0
hyloniscus_main_003782_t1	149	2065	+	1516.3333333333376	400.6666666666654	383.33333333333354	99.6666666666666	0	0	0	0
hyloniscus_main_003785_t1	148	2064	+	1483.000000000003	433.9999999999988	21.333333333333332	5.666666666666666	0	0	0	0
hyloniscus_main_003787_t1	170	1879	+	1317.6666666666677	392.333333333332	134.3333333333334	39.66666666666668	0	0	0	0
hyloniscus_main_003788_t1	203	2119	+	1486.66666666667	430.33333333333223	1433.66666666667	414.33333333333235	2.0	13.0	2.0	13.0
hyloniscus_main_003797_t1	124	2034	+	1514.66666666667	396.33333333333223	87.66666666666667	26.33333333333333	0	0	0	0
hyloniscus_main_003799_t1	290	2038	+	1374.000000000001	374.99999999999943	1374.000000000001	374.99999999999943	0.0	10.0	0.0	10.0
hyloniscus_main_003800_t1	301	2208	+	1477.3333333333342	430.6666666666666	8.0	1.0	0	0	0	0
hyloniscus_main_003802_t1	240	2147	+	1468.0000000000034	439.99999999999915	30.0	11.999999999999998	0	0	0	0
hyloniscus_main_003806_t1	102	2006	+	1487.6666666666706	417.3333333333319	493.33333333333377	148.6666666666666	0.0	1.0	0.0	1.0
hyloniscus_main_003807_t1	223	2127	+	1526.6666666666715	378.33333333333206	1132.666666666665	280.3333333333338	0	0	0	0
hyloniscus_main_003810_t1	121	2022	+	1480.3333333333353	421.6666666666657	592.3333333333335	163.66666666666669	1.0	0.0	0	0
hyloniscus_main_003814_t1	89	1990	+	1496.3333333333337	405.6666666666664	0	0	0	0	0	0
hyloniscus_main_003815_t1	207	2108	+	1479.333333333336	422.6666666666657	1479.333333333336	422.6666666666657	2.0	33.0	2.0	33.0
hyloniscus_main_003822_t1	76	1974	+	1498.666666666669	400.3333333333324	327.33333333333337	83.66666666666663	0.0	5.0	0.0	5.0
hyloniscus_main_003825_t1	204	2081	+	1467.3333333333353	410.6666666666662	141.33333333333337	41.666666666666664	0	0	0	0
hyloniscus_main_003827_t1	484	2355	+	1452.0000000000034	419.9999999999984	12.0	2.9999999999999996	0	0	0	0
hyloniscus_main_003829_t1	266	2125	+	1447.666666666669	412.3333333333327	179.33333333333334	54.666666666666664	0.0	1.0	0.0	1.0
hyloniscus_main_003830_t1	10	1905	+	1521.0000000000018	374.99999999999966	14.666666666666666	3.333333333333333	0	0	0	0
hyloniscus_main_003832_t1	181	2076	+	1475.3333333333355	420.6666666666655	0	0	0	0	0	0
hyloniscus_main_003834_t1	195	2090	+	1494.0000000000027	401.99999999999903	314.0000000000001	81.99999999999994	0	0	0	0
hyloniscus_main_003837_t1	71	1930	+	1458.3333333333353	401.66666666666595	124.66666666666669	34.333333333333336	0	0	0	0
hyloniscus_main_003838_t1	2	1897	+	1453.6666666666692	442.3333333333326	0	0	0	0	0	0
hyloniscus_main_003839_t1	214	2109	+	1503.33333333334	392.6666666666646	0	0	0	0	0	0
hyloniscus_main_003840_t1	32	1831	+	1429.0000000000032	370.999999999999	2.6666666666666665	0.3333333333333333	0	0	0	0
hyloniscus_main_003851_t1	129	1931	+	1417.6666666666679	385.333333333333	382.66666666666686	112.33333333333324	0	0	0	0
hyloniscus_main_003852_t1	102	1991	+	1507.0000000000048	382.9999999999986	202.3333333333332	52.66666666666669	1.0	2.0	0	0
hyloniscus_main_003853_t1	129	1967	+	1423.6666666666688	415.33333333333263	1412.6666666666683	411.33333333333263	0	0	0	0
hyloniscus_main_003855_t1	13	1902	+	1491.6666666666708	398.3333333333322	583.9999999999997	160.0000000000001	0	0	0	0
hyloniscus_main_003857_t1	136	1989	+	1481.000000000004	372.99999999999875	213.66666666666657	47.33333333333334	0	0	0	0
hyloniscus_main_003860_t1	25	1911	+	1491.3333333333376	395.6666666666654	840.6666666666649	224.33333333333388	0	0	0	0
hyloniscus_main_003865_t1	263	1981	+	1375.3333333333342	343.6666666666667	15.666666666666666	2.333333333333333	0	0	0	0
hyloniscus_main_003867_t1	634	2058	+	1114.3333333333326	310.6666666666664	925.666666666665	259.3333333333337	0	0	0	0
hyloniscus_main_003871_t1	1149	2900	+	1346.0000000000027	405.9999999999989	27.666666666666664	11.333333333333332	0	0	0	0
hyloniscus_main_003872_t1	183	2000	+	1463.6666666666688	354.33333333333275	161.99999999999994	39.000000000000014	0	0	0	0
hyloniscus_main_003874_t1	160	2043	+	1466.6666666666683	417.3333333333327	263.33333333333326	81.66666666666667	0	0	0	0
hyloniscus_main_003877_t1	248	2131	+	1447.6666666666695	436.33333333333206	465.66666666666697	149.33333333333326	0	0	0	0
hyloniscus_main_003880_t1	245	2128	+	1465.333333333335	418.6666666666661	915.6666666666653	266.3333333333335	5.0	18.0	5.0	18.0
hyloniscus_main_003882_t1	80	1963	+	1474.6666666666688	409.33333333333275	315.3333333333335	95.66666666666661	0	0	0	0
hyloniscus_main_003883_t1	389	2272	+	1466.0000000000011	417.99999999999915	66.99999999999999	14.000000000000005	0	0	0	0
hyloniscus_main_003885_t1	197	2080	+	1493.000000000003	390.99999999999915	38.0	10.0	0	0	0	0
hyloniscus_main_003890_t1	64	1944	+	1486.6666666666692	394.3333333333326	92.0	30.999999999999993	1.0	0.0	0	0
hyloniscus_main_003894_t1	319	2034	+	1319.666666666667	396.33333333333286	836.3333333333325	261.6666666666669	0	0	0	0
hyloniscus_main_003899_t1	44	1847	+	1379.0	423.99999999999955	58.99999999999998	19.000000000000004	0	0	0	0
hyloniscus_main_003900_t1	49	1926	+	1496.3333333333396	381.66666666666504	1072.9999999999986	289.00000000000034	0	0	0	0
hyloniscus_main_003903_t1	320	2140	+	1441.6666666666688	379.33333333333263	416.33333333333354	117.66666666666663	0	0	0	0
hyloniscus_main_003904_t1	225	1994	+	1363.3333333333346	406.6666666666659	354.3333333333335	104.6666666666666	0	0	0	0
hyloniscus_main_003905_t1	94	1971	+	1475.000000000003	402.99999999999903	46.33333333333332	10.666666666666668	0	0	0	0
hyloniscus_main_003907_t1	96	1970	+	1500.0000000000034	374.9999999999991	25.666666666666664	4.333333333333333	0	0	0	0
hyloniscus_main_003913_t1	156	2030	+	1459.333333333336	415.6666666666655	0	0	0	0	0	0
hyloniscus_main_003914_t1	143	2017	+	1481.333333333337	393.6666666666656	282.6666666666666	77.33333333333334	0	0	0	0
hyloniscus_main_003915_t1	161	2035	+	1487.3333333333348	387.66666666666623	28.666666666666668	7.333333333333332	0	0	0	0
hyloniscus_main_003916_t1	111	1985	+	1472.3333333333355	402.66666666666555	898.9999999999983	250.0000000000004	0	0	0	0
hyloniscus_main_003917_t1	128	2002	+	1466.000000000003	408.9999999999987	231.9999999999999	59.00000000000003	0	0	0	0
hyloniscus_main_003923_t1	169	2040	+	1477.6666666666706	394.3333333333321	1477.6666666666706	394.3333333333321	0	0	0	0
hyloniscus_main_003925_t1	195	2066	+	1463.3333333333362	408.66666666666566	252.99999999999986	74.00000000000001	0	0	0	0
hyloniscus_main_003930_t1	435	1709	+	954.6666666666648	278.3333333333337	0	0	0	0	0	0
hyloniscus_main_003932_t1	709	2580	+	1518.000000000004	353.99999999999903	184.33333333333323	46.66666666666669	0	0	0	0
hyloniscus_main_003933_t1	82	1266	+	930.6666666666648	254.33333333333383	0	0	0	0	0	0
hyloniscus_main_003936_t1	92	1960	+	1487.3333333333378	381.66666666666544	514.3333333333339	130.6666666666665	0	0	0	0
hyloniscus_main_003940_t1	192	2060	+	1431.6666666666686	437.33333333333263	381.66666666666697	119.33333333333329	0	0	0	0
hyloniscus_main_003945_t1	8	1867	+	1459.6666666666695	400.3333333333324	7.333333333333332	1.6666666666666665	0	0	0	0
hyloniscus_main_003950_t1	103	1863	+	1386.666666666669	374.3333333333326	94.99999999999999	25.0	0	0	0	0
hyloniscus_main_003951_t1	300	2168	+	1469.6666666666697	399.3333333333321	0	0	0	0	0	0
hyloniscus_main_003952_t1	125	1993	+	1455.3333333333367	413.66666666666566	211.99999999999991	58.000000000000036	0	0	0	0
hyloniscus_main_003960_t1	173	2038	+	1461.0000000000043	404.9999999999989	155.99999999999997	51.000000000000036	0	0	0	0
hyloniscus_main_003961_t1	7	1872	+	1480.3333333333355	385.66666666666606	631.0000000000002	170.00000000000003	0	0	0	0
hyloniscus_main_003962_t1	90	1955	+	1460.6666666666695	405.3333333333323	71.66666666666666	21.333333333333332	0	0	0	0
hyloniscus_main_003963_t1	90	1955	+	1465.0000000000034	400.99999999999875	53.00000000000001	15.999999999999998	0	0	0	0
hyloniscus_main_003964_t1	81	1946	+	1480.0000000000032	385.99999999999886	317.3333333333333	90.66666666666664	0	0	0	0
hyloniscus_main_003966_t1	341	2206	+	1441.000000000003	424.9999999999986	419.66666666666674	126.33333333333326	0	0	0	0
hyloniscus_main_003972_t1	66	1850	+	1405.6666666666688	379.3333333333329	965.3333333333321	264.66666666666674	0	0	0	0
hyloniscus_main_003974_t1	366	2228	+	1434.3333333333348	428.666666666666	258.33333333333326	74.66666666666666	0	0	0	0
hyloniscus_main_003979_t1	149	2008	+	1428.3333333333346	431.6666666666664	153.00000000000006	41.99999999999999	0	0	0	0
hyloniscus_main_003984_t1	144	2003	+	1463.000000000002	396.99999999999926	336.99999999999994	86.00000000000003	0	0	0	0
hyloniscus_main_003985_t1	382	2241	+	1465.3333333333355	394.66666666666566	0	0	0	0	0	0
hyloniscus_main_003986_t1	538	1857	+	1063.3333333333305	256.6666666666676	268.99999999999983	61.000000000000064	0	0	0	0
hyloniscus_main_003989_t1	389	2071	+	1318.6666666666679	364.3333333333327	213.99999999999977	56.00000000000006	0	0	0	0
hyloniscus_main_003996_t1	95	1948	+	1481.3333333333371	372.66666666666555	557.0000000000006	138.99999999999983	0	0	0	0
hyloniscus_main_003997_t1	123	1976	+	1464.66666666667	389.333333333332	410.00000000000045	105.9999999999999	0	0	0	0
hyloniscus_main_003998_t1	154	2007	+	1483.0000000000023	370.9999999999997	255.66666666666643	62.333333333333385	0	0	0	0
hyloniscus_main_003999_t1	39	1892	+	1457.666666666669	396.33333333333246	674.9999999999997	186.00000000000014	0	0	0	0
hyloniscus_main_004001_t1	238	2091	+	1446.666666666669	407.33333333333246	19.666666666666664	4.333333333333333	0	0	0	0
hyloniscus_main_004002_t1	203	2056	+	1419.6666666666686	434.33333333333263	66.66666666666666	17.333333333333332	0	0	0	0
hyloniscus_main_004005_t1	88	1938	+	1449.6666666666695	401.3333333333327	1310.666666666668	363.3333333333325	0	0	0	0
hyloniscus_main_004007_t1	108	1958	+	1438.3333333333344	412.6666666666659	1432.3333333333344	412.6666666666659	2.0	33.0	2.0	33.0
hyloniscus_main_004009_t1	129	1976	+	1450.3333333333367	397.6666666666655	1386.0000000000018	377.99999999999926	5.0	21.0	5.0	21.0
hyloniscus_main_004011_t1	129	1976	+	1445.0000000000023	402.99999999999903	598.6666666666667	154.3333333333333	0	0	0	0
hyloniscus_main_004012_t1	2	1849	+	1473.000000000003	374.9999999999992	153.0	39.0	0	0	0	0
hyloniscus_main_004020_t1	113	1957	+	1444.0000000000023	400.9999999999992	0	0	0	0	0	0
hyloniscus_main_004028_t1	409	2253	+	1432.3333333333355	412.66666666666566	419.0000000000004	117.99999999999987	0.0	1.0	0	0
hyloniscus_main_004033_t1	124	1662	+	1214.9999999999995	324.0	218.66666666666663	60.33333333333334	0	0	0	0
hyloniscus_main_004037_t1	150	1991	+	1432.000000000001	409.9999999999996	127.6666666666667	43.33333333333333	0	0	0	0
hyloniscus_main_004040_t1	734	2575	+	1468.333333333338	373.6666666666653	0	0	0	0	0	0
hyloniscus_main_004041_t1	804	2645	+	1435.3333333333362	406.6666666666658	0	0	0	0	0	0
hyloniscus_main_004045_t1	561	1841	+	999.9999999999984	280.99999999999994	887.6666666666657	255.3333333333336	0	0	0	0
hyloniscus_main_004048_t1	55	1893	+	1435.6666666666692	403.3333333333322	852.3333333333319	236.6666666666671	2.0	11.0	2.0	11.0
hyloniscus_main_004055_t1	155	1960	+	1395.333333333335	410.6666666666659	0	0	0	0	0	0
hyloniscus_main_004057_t1	53	1864	+	1420.0000000000005	391.99999999999966	165.99999999999997	41.00000000000001	0	0	0	0
hyloniscus_main_004061_t1	394	2229	+	1389.333333333335	446.6666666666655	0	0	0	0	0	0
hyloniscus_main_004068_t1	54	1886	+	1486.0000000000048	346.9999999999994	337.66666666666674	85.33333333333331	0	0	0	0
hyloniscus_main_004069_t1	20	1852	+	1452.6666666666692	380.3333333333322	1085.3333333333321	291.6666666666669	0	0	0	0
hyloniscus_main_004073_t1	49	1785	+	1342.6666666666692	388.3333333333322	626.9999999999998	180.00000000000017	0	0	0	0
hyloniscus_main_004074_t1	158	1990	+	1396.3333333333353	436.6666666666659	0	0	0	0	0	0
hyloniscus_main_004076_t1	133	1965	+	1472.6666666666704	360.33333333333246	0	0	0	0	0	0
hyloniscus_main_004078_t1	264	1991	+	1356.6666666666665	371.33333333333326	57.333333333333336	17.666666666666664	0	0	0	0
hyloniscus_main_004079_t1	297	1946	+	1294.0000000000005	355.99999999999943	46.0	14.000000000000002	0	0	0	0
hyloniscus_main_004082_t1	230	2011	+	1360.666666666667	421.33333333333246	263.66666666666663	78.33333333333336	1.0	0.0	0	0
hyloniscus_main_004083_t1	330	2114	+	1387.0000000000018	397.9999999999988	740.6666666666661	216.33333333333366	0	0	0	0
hyloniscus_main_004089_t1	92	1918	+	1456.000000000002	370.9999999999995	154.00000000000003	34.99999999999999	1.0	4.0	0	0
hyloniscus_main_004092_t1	168	1994	+	1477.000000000003	349.9999999999996	562.3333333333338	127.66666666666646	0	0	0	0
hyloniscus_main_004095_t1	252	2009	+	1386.000000000002	371.99999999999943	0	0	0	0	0	0
hyloniscus_main_004103_t1	11	1834	+	1433.3333333333358	390.66666666666544	142.99999999999997	43.0	0	0	0	0
hyloniscus_main_004105_t1	38	1825	+	1420.6666666666702	367.33333333333235	1056.6666666666645	269.333333333334	9.0	5.0	9.0	5.0
hyloniscus_main_004107_t1	180	2000	+	1415.3333333333346	405.66666666666606	411.6666666666669	128.33333333333326	0	0	0	0
hyloniscus_main_004114_t1	315	1901	+	1234.6666666666665	352.333333333333	9.333333333333332	2.6666666666666665	0	0	0	0
hyloniscus_main_004115_t1	60	1877	+	1397.6666666666697	420.3333333333322	205.33333333333326	61.666666666666686	0	0	0	0
hyloniscus_main_004121_t1	70	1833	+	1369.0000000000014	394.9999999999991	118.33333333333337	34.666666666666664	0	0	0	0
hyloniscus_main_004124_t1	516	2300	+	1398.3333333333346	386.6666666666658	0	0	0	0	0	0
hyloniscus_main_004132_t1	269	2083	+	1409.3333333333344	405.6666666666661	274.33333333333326	85.66666666666667	0.0	11.0	0	0
hyloniscus_main_004135_t1	99	1913	+	1429.0000000000048	385.99999999999835	1429.0000000000048	385.99999999999835	0.0	3.0	0.0	3.0
hyloniscus_main_004136_t1	37	1851	+	1447.3333333333358	367.666666666666	177.00000000000003	44.99999999999999	0	0	0	0
hyloniscus_main_004138_t1	63	1874	+	1414.3333333333344	397.6666666666661	1312.6666666666663	376.333333333333	0	0	0	0
hyloniscus_main_004139_t1	295	1857	+	1249.6666666666679	313.3333333333331	484.6666666666673	127.33333333333316	0	0	0	0
hyloniscus_main_004140_t1	63	1874	+	1420.3333333333358	391.666666666666	1372.3333333333353	379.66666666666606	0.0	2.0	0.0	2.0
hyloniscus_main_004141_t1	120	1931	+	1441.0000000000027	370.9999999999992	605.3333333333336	165.66666666666669	0	0	0	0
hyloniscus_main_004142_t1	228	2039	+	1478.333333333335	333.6666666666668	300.0	72.00000000000001	0	0	0	0
hyloniscus_main_004145_t1	145	1956	+	1400.333333333334	411.6666666666659	0	0	0	0	0	0
hyloniscus_main_004146_t1	170	1981	+	1437.333333333336	374.66666666666595	114.33333333333336	32.666666666666664	0	0	0	0
hyloniscus_main_004151_t1	133	1938	+	1410.6666666666688	395.33333333333275	20.333333333333332	6.666666666666666	0	0	0	0
hyloniscus_main_004158_t1	96	1865	+	1369.0000000000014	400.9999999999992	1369.0000000000014	400.9999999999992	2.0	19.0	2.0	19.0
hyloniscus_main_004162_t1	220	2028	+	1421.6666666666695	387.3333333333323	1122.9999999999993	301.99999999999983	0	0	0	0
hyloniscus_main_004164_t1	106	1914	+	1425.3333333333355	383.6666666666658	411.66666666666714	113.33333333333319	0	0	0	0
hyloniscus_main_004171_t1	80	1837	+	1407.0000000000027	350.9999999999992	14.0	4.0	0	0	0	0
hyloniscus_main_004172_t1	273	2081	+	1478.3333333333385	330.6666666666658	1267.3333333333348	280.66666666666697	0	0	0	0
hyloniscus_main_004173_t1	108	1913	+	1437.0000000000014	368.99999999999955	7.333333333333334	1.6666666666666665	0	0	0	0
hyloniscus_main_004183_t1	69	1874	+	1403.0000000000023	402.9999999999993	424.33333333333377	130.66666666666654	0	0	0	0
hyloniscus_main_004189_t1	113	1897	+	1373.0000000000002	411.99999999999955	0	0	0	0	0	0
hyloniscus_main_004192_t1	197	1999	+	1421.3333333333367	381.6666666666656	710.3333333333325	192.66666666666694	0	0	0	0
hyloniscus_main_004193_t1	286	1947	+	1286.6666666666672	375.33333333333303	0	0	0	0	0	0
hyloniscus_main_004199_t1	202	2001	+	1425.6666666666679	374.33333333333303	323.00000000000006	78.99999999999999	0	0	0	0
hyloniscus_main_004200_t1	118	1890	+	1392.3333333333355	380.6666666666658	821.6666666666652	219.3333333333338	1.0	0.0	0	0
hyloniscus_main_004202_t1	113	1912	+	1440.3333333333367	359.6666666666657	0	0	0	0	0	0
hyloniscus_main_004203_t1	1323	1799	+	367.0000000000003	109.99999999999993	0	0	0	0	0	0
hyloniscus_main_004207_t1	592	2388	+	1382.3333333333333	414.6666666666663	866.3333333333329	252.6666666666668	1.0	9.0	0	0
hyloniscus_main_004215_t1	88	1395	+	1074.3333333333312	233.66666666666737	73.33333333333333	16.666666666666668	0.0	2.0	0.0	2.0
hyloniscus_main_004217_t1	600	2027	+	1122.9999999999993	305.0000000000002	514.6666666666671	142.33333333333323	3.0	3.0	0	0
hyloniscus_main_004218_t1	2340	3956	-	1246.9999999999993	369.99999999999966	0	0	0	0	0	0
hyloniscus_main_004221_t1	96	1886	+	1389.0000000000018	401.9999999999992	163.00000000000003	50.00000000000001	0	0	0	0
hyloniscus_main_004223_t1	537	1793	+	997.9999999999974	259.00000000000057	14.666666666666666	3.333333333333333	0	0	0	0
hyloniscus_main_004224_t1	154	1944	+	1447.000000000003	343.9999999999993	529.6666666666673	121.33333333333313	0	0	0	0
hyloniscus_main_004225_t1	278	2068	+	1372.333333333335	418.6666666666658	0	0	0	0	0	0
hyloniscus_main_004227_t1	66	1856	+	1440.6666666666692	350.33333333333286	0	0	0	0	0	0
hyloniscus_main_004234_t1	67	1854	+	1436.666666666668	351.333333333333	14.333333333333334	3.6666666666666665	0	0	0	0
hyloniscus_main_004235_t1	207	1994	+	1422.6666666666708	365.33333333333223	18.333333333333332	5.666666666666666	0	0	0	0
hyloniscus_main_004237_t1	72	1856	+	1413.3333333333355	371.6666666666661	141.00000000000003	32.99999999999999	0	0	0	0
hyloniscus_main_004240_t1	148	1050	+	715.6666666666661	187.33333333333348	0	0	0	0	0	0
hyloniscus_main_004244_t1	1406	1759	+	278.0	75.99999999999996	0	0	0	0	0	0
hyloniscus_main_004249_t1	87	1871	+	1398.3333333333353	386.66666666666606	51.333333333333336	11.666666666666666	0	0	0	0
hyloniscus_main_004255_t1	116	1900	+	1420.3333333333344	364.66666666666634	733.3333333333329	196.6666666666668	0	0	0	0
hyloniscus_main_004256_t1	225	1871	+	1265.3333333333335	381.6666666666659	0	0	0	0	0	0
hyloniscus_main_004264_t1	54	1835	+	1403.6666666666695	378.3333333333324	1060.9999999999975	289.00000000000034	0	0	0	0
hyloniscus_main_004265_t1	130	1911	+	1410.3333333333358	371.6666666666658	7.333333333333334	1.6666666666666665	0	0	0	0
hyloniscus_main_004268_t1	127	1908	+	1412.0000000000036	369.9999999999986	360.0000000000003	77.99999999999999	0	0	0	0
hyloniscus_main_004273_t1	737	1807	+	858.9999999999986	212.00000000000028	566.0000000000003	144.99999999999991	0	0	0	0
hyloniscus_main_004280_t1	245	2023	+	1379.6666666666704	399.3333333333316	103.33333333333336	25.666666666666664	0	0	0	0
hyloniscus_main_004284_t1	229	2007	+	1388.3333333333353	390.66666666666583	0	0	0	0	0	0
hyloniscus_main_004286_t1	280	1836	+	1236.333333333334	320.66666666666634	481.6666666666672	124.33333333333319	7.0	3.0	7.0	3.0
hyloniscus_main_004290_t1	250	2025	+	1386.6666666666686	389.3333333333323	219.99999999999986	59.000000000000036	0	0	0	0
hyloniscus_main_004295_t1	227	2002	+	1341.6666666666677	434.3333333333325	78.33333333333333	23.666666666666664	0	0	0	0
hyloniscus_main_004300_t1	100	1872	+	1392.6666666666672	380.3333333333329	828.9999999999993	233.0000000000002	0	0	0	0
hyloniscus_main_004307_t1	243	2015	+	1393.666666666669	379.33333333333235	1178.666666666666	321.333333333333	2.0	14.0	2.0	14.0
hyloniscus_main_004308_t1	198	1922	+	1385.333333333336	339.66666666666623	91.66666666666667	28.333333333333332	0	0	0	0
hyloniscus_main_004310_t1	42	1814	+	1421.3333333333355	351.6666666666663	96.33333333333336	32.66666666666665	0	0	0	0
hyloniscus_main_004312_t1	162	1934	+	1394.0000000000034	378.9999999999985	1394.0000000000034	378.9999999999985	0.0	1.0	0.0	1.0
hyloniscus_main_004313_t1	50	1774	+	1338.0000000000016	386.9999999999995	255.3333333333332	74.66666666666666	0	0	0	0
hyloniscus_main_004316_t1	68	1838	+	1442.6666666666695	327.333333333333	985.9999999999983	226.00000000000034	17.0	13.0	0	0
hyloniscus_main_004320_t1	1040	2365	+	1040.666666666665	285.33333333333337	0	0	0	0	0	0
hyloniscus_main_004323_t1	161	1798	+	1266.9999999999998	370.9999999999998	208.33333333333323	58.66666666666669	0	0	0	0
hyloniscus_main_004338_t1	235	2001	+	1376.6666666666677	390.3333333333328	757.3333333333325	208.66666666666686	0	0	0	0
hyloniscus_main_004345_t1	53	1819	+	1395.0000000000025	371.99999999999886	1298.6666666666672	345.33333333333275	0.0	2.0	0.0	2.0
hyloniscus_main_004346_t1	179	1945	+	1383.3333333333355	383.6666666666657	0	0	0	0	0	0
hyloniscus_main_004347_t1	187	1767	+	1263.333333333333	317.6666666666667	163.66666666666666	43.333333333333364	0.0	1.0	0	0
hyloniscus_main_004350_t1	65	1822	+	1378.3333333333355	379.66666666666595	431.00000000000034	111.9999999999999	0	0	0	0
hyloniscus_main_004351_t1	12	1775	+	1375.333333333333	388.6666666666667	119.99999999999999	39.000000000000014	0.0	2.0	0	0
hyloniscus_main_004356_t1	97	1860	+	1396.6666666666688	367.3333333333325	1396.6666666666688	367.3333333333325	0	0	0	0
hyloniscus_main_004361_t1	246	1946	+	1326.3333333333348	374.6666666666658	653.3333333333336	183.66666666666669	0.0	1.0	0	0
hyloniscus_main_004362_t1	71	1834	+	1385.6666666666679	378.3333333333327	164.99999999999994	51.00000000000003	0	0	0	0
hyloniscus_main_004371_t1	75	1835	+	1369.3333333333337	391.6666666666661	951.3333333333318	281.666666666667	0	0	0	0
hyloniscus_main_004379_t1	144	1901	+	1404.333333333335	353.6666666666662	200.3333333333332	45.66666666666669	0	0	0	0
hyloniscus_main_004380_t1	127	1782	+	1289.000000000001	366.9999999999989	0	0	0	0	0	0
hyloniscus_main_004384_t1	1	1549	-	1239.6666666666667	308.3333333333334	0	0	0	0	0	0
hyloniscus_main_004397_t1	167	1735	+	1234.0000000000011	334.99999999999955	42.0	12.0	0	0	0	0
hyloniscus_main_004399_t1	136	1890	+	1383.0000000000011	371.9999999999994	217.99999999999986	52.00000000000003	0	0	0	0
hyloniscus_main_004402_t1	74	1600	+	1195.3333333333335	331.66666666666634	0	0	0	0	0	0
hyloniscus_main_004404_t1	56	1807	+	1391.0000000000014	360.9999999999996	1391.0000000000014	360.9999999999996	1.0	8.0	1.0	8.0
hyloniscus_main_004405_t1	91	1842	+	1383.6666666666692	368.3333333333326	348.6666666666669	86.33333333333326	0	0	0	0
hyloniscus_main_004412_t1	835	1749	+	715.0	200.00000000000014	0	0	0	0	0	0
hyloniscus_main_004416_t1	158	1906	+	1340.666666666669	408.33333333333223	696.3333333333328	215.6666666666669	0	0	0	0
hyloniscus_main_004419_t1	37	1776	+	1399.0000000000034	340.9999999999991	129.00000000000006	32.999999999999986	0	0	0	0
hyloniscus_main_004420_t1	202	1950	+	1357.6666666666674	391.33333333333303	63.99999999999999	20.0	0	0	0	0
hyloniscus_main_004421_t1	284	2029	+	1383.0000000000014	362.9999999999991	171.33333333333334	47.66666666666667	0	0	0	0
hyloniscus_main_004422_t1	44	1789	+	1373.3333333333355	372.6666666666653	92.66666666666667	30.33333333333333	0	0	0	0
hyloniscus_main_004425_t1	48	1115	+	856.3333333333316	211.66666666666714	204.9999999999999	53.00000000000004	0	0	0	0
hyloniscus_main_004428_t1	124	1869	+	1376.66666666667	369.3333333333324	56.333333333333314	15.66666666666667	0	0	0	0
hyloniscus_main_004430_t1	123	1868	+	1376.0000000000016	369.9999999999995	552.666666666667	155.33333333333331	0	0	0	0
hyloniscus_main_004431_t1	79	1791	+	1355.0000000000011	357.99999999999966	0	0	0	0	0	0
hyloniscus_main_004432_t1	601	2346	+	1347.3333333333346	398.6666666666658	281.99999999999994	81.00000000000003	0	0	0	0
hyloniscus_main_004440_t1	264	2006	+	1340.6666666666674	402.33333333333314	518.0000000000001	166.00000000000006	0	0	0	0
hyloniscus_main_004441_t1	68	1810	+	1360.0000000000025	382.99999999999903	78.33333333333333	20.666666666666664	0	0	0	0
hyloniscus_main_004446_t1	186	1772	+	1273.0000000000016	313.9999999999996	0	0	0	0	0	0
hyloniscus_main_004449_t1	310	2049	+	1381.3333333333355	358.6666666666661	28.333333333333336	7.666666666666665	0	0	0	0
hyloniscus_main_004452_t1	66	1805	+	1362.333333333335	377.66666666666595	55.0	17.0	0	0	0	0
hyloniscus_main_004456_t1	183	1898	+	1370.666666666668	345.33333333333275	161.33333333333334	27.666666666666636	0	0	0	0
hyloniscus_main_004460_t1	60	1796	+	1341.6666666666665	395.3333333333332	692.333333333333	219.66666666666666	0	0	0	0
hyloniscus_main_004462_t1	70	1806	+	1383.6666666666686	353.333333333333	1383.6666666666686	353.333333333333	1.0	2.0	1.0	2.0
hyloniscus_main_004467_t1	260	1843	+	1224.9999999999982	359.00000000000006	23.000000000000004	6.999999999999999	0	0	0	0
hyloniscus_main_004474_t1	86	1819	+	1395.0000000000011	338.99999999999983	23.666666666666668	6.333333333333332	0	0	0	0
hyloniscus_main_004475_t1	132	1865	+	1356.9999999999995	376.99999999999994	348.6666666666667	89.33333333333329	0	0	0	0
hyloniscus_main_004478_t1	580	1434	+	631.333333333333	181.66666666666677	0	0	0	0	0	0
hyloniscus_main_004481_t1	480	1784	+	1029.6666666666652	275.3333333333335	460.00000000000017	118.99999999999993	0	0	0	0
hyloniscus_main_004487_t1	22	1755	+	1378.3333333333353	355.6666666666661	0	0	0	0	0	0
hyloniscus_main_004493_t1	311	2041	+	1435.6666666666702	295.33333333333314	806.9999999999985	156.00000000000003	0	0	0	0
hyloniscus_main_004494_t1	8	1738	+	1360.0000000000014	370.9999999999996	0	0	0	0	0	0
hyloniscus_main_004495_t1	1955	2356	+	333.66666666666674	68.33333333333339	0	0	0	0	0	0
hyloniscus_main_004496_t1	782	2371	+	1270.6666666666677	319.3333333333331	366.0000000000001	89.99999999999997	0.0	7.0	0.0	7.0
hyloniscus_main_004502_t1	132	1859	+	1326.333333333333	401.6666666666661	1280.9999999999995	389.99999999999955	0	0	0	0
hyloniscus_main_004507_t1	51	1775	+	1351.000000000001	373.9999999999992	1332.000000000001	368.9999999999992	7.0	6.0	0	0
hyloniscus_main_004508_t1	150	1874	+	1355.333333333335	366.66666666666583	34.33333333333333	7.666666666666665	0	0	0	0
hyloniscus_main_004510_t1	208	1359	+	917.6666666666652	234.33333333333368	0	0	0	0	0	0
hyloniscus_main_004511_t1	249	1934	+	1307.333333333333	378.66666666666634	114.33333333333337	38.66666666666668	0	0	0	0
hyloniscus_main_004521_t1	67	1725	+	1311.000000000001	347.9999999999997	0	0	0	0	0	0
hyloniscus_main_004522_t1	35	1666	+	1281.0000000000007	350.9999999999989	90.6666666666667	23.333333333333325	0	0	0	0
hyloniscus_main_004525_t1	105	1826	+	1381.6666666666686	340.33333333333286	35.99999999999999	9.000000000000002	0	0	0	0
hyloniscus_main_004527_t1	211	1797	+	1231.666666666669	355.3333333333325	33.33333333333333	14.666666666666666	0	0	0	0
hyloniscus_main_004529_t1	330	2051	+	1334.6666666666679	387.3333333333327	123.66666666666667	38.33333333333334	0	0	0	0
hyloniscus_main_004531_t1	90	1811	+	1303.333333333333	418.6666666666657	559.3333333333335	175.66666666666669	0	0	0	0
hyloniscus_main_004532_t1	70	1758	+	1353.6666666666683	335.33333333333286	7.333333333333334	1.6666666666666665	0	0	0	0
hyloniscus_main_004537_t1	56	1774	+	1384.3333333333355	334.6666666666662	251.99999999999983	57.00000000000005	0	0	0	0
hyloniscus_main_004538_t1	45	1763	+	1339.3333333333348	379.66666666666595	222.66666666666652	65.33333333333336	0.0	2.0	0	0
hyloniscus_main_004545_t1	55	1773	+	1361.333333333335	357.66666666666566	538.3333333333337	124.6666666666665	0	0	0	0
hyloniscus_main_004548_t1	704	2422	+	1378.6666666666686	340.3333333333329	921.3333333333318	224.6666666666669	0	0	0	0
hyloniscus_main_004549_t1	125	1843	+	1359.333333333335	359.6666666666662	0	0	0	0	0	0
hyloniscus_main_004560_t1	1416	1847	+	345.3333333333333	86.66666666666669	32.333333333333336	6.666666666666665	0	0	0	0
hyloniscus_main_004563_t1	27	1727	+	1304.6666666666667	396.333333333333	5.333333333333333	0.6666666666666666	0	0	0	0
hyloniscus_main_004565_t1	55	1767	+	1385.0000000000023	327.9999999999998	863.3333333333314	207.66666666666708	0	0	0	0
hyloniscus_main_004567_t1	74	1786	+	1372.666666666669	340.33333333333275	75.33333333333333	20.666666666666664	0	0	0	0
hyloniscus_main_004569_t1	113	1825	+	1313.3333333333328	399.6666666666663	196.9999999999999	61.00000000000004	0	0	0	0
hyloniscus_main_004575_t1	108	1820	+	1368.0000000000011	344.99999999999955	0	0	0	0	0	0
hyloniscus_main_004586_t1	210	1799	+	1247.3333333333321	342.6666666666668	7.0	2.0	0	0	0	0
hyloniscus_main_004587_t1	66	1775	+	1361.0000000000014	348.99999999999955	1117.999999999999	283.0000000000001	0.0	1.0	0.0	1.0
hyloniscus_main_004592_t1	50	1759	+	1335.0000000000016	374.9999999999989	1305.0000000000007	368.999999999999	3.0	1.0	3.0	1.0
hyloniscus_main_004603_t1	24	1727	+	1344.3333333333337	359.66666666666606	1179.9999999999995	311.00000000000017	0	0	0	0
hyloniscus_main_004609_t1	30	1736	+	1334.3333333333344	372.66666666666595	264.33333333333326	71.66666666666669	0	0	0	0
hyloniscus_main_004610_t1	464	2077	+	1252.0000000000007	361.9999999999997	298.66666666666663	88.33333333333333	0	0	0	0
hyloniscus_main_004613_t1	118	1818	+	1323.0000000000014	377.99999999999915	138.66666666666669	41.33333333333333	0	0	0	0
hyloniscus_main_004614_t1	149	1855	+	1381.0000000000014	325.9999999999998	164.66666666666666	39.33333333333333	0	0	0	0
hyloniscus_main_004620_t1	75	1778	+	1352.6666666666688	351.3333333333326	101.0	27.999999999999996	0	0	0	0
hyloniscus_main_004625_t1	431	2134	+	1307.6666666666672	396.3333333333327	1068.9999999999984	328.9999999999999	0.0	1.0	0	0
hyloniscus_main_004634_t1	392	1933	+	1233.6666666666654	308.3333333333336	90.66666666666667	23.33333333333332	0	0	0	0
hyloniscus_main_004636_t1	88	1632	+	1187.3333333333326	357.6666666666662	341.0000000000001	99.99999999999996	0	0	0	0
hyloniscus_main_004640_t1	130	1827	+	1333.000000000001	364.99999999999926	0	0	0	0	0	0
hyloniscus_main_004646_t1	75	1769	+	1363.333333333335	331.66666666666634	283.66666666666663	67.33333333333336	0	0	0	0
hyloniscus_main_004650_t1	178	1872	+	1309.6666666666674	385.3333333333327	48.66666666666667	14.33333333333333	0	0	0	0
hyloniscus_main_004652_t1	176	1870	+	1309.3333333333328	385.6666666666661	0	0	0	0	0	0
hyloniscus_main_004656_t1	84	1751	+	1334.6666666666674	333.3333333333332	0	0	0	0	0	0
hyloniscus_main_004657_t1	127	1821	+	1322.3333333333353	372.66666666666595	0	0	0	0	0	0
hyloniscus_main_004659_t1	92	1783	+	1321.3333333333333	370.6666666666661	71.99999999999999	18.0	0	0	0	0
hyloniscus_main_004664_t1	119	1810	+	1378.6666666666679	313.3333333333336	267.3333333333332	65.66666666666669	0	0	0	0
hyloniscus_main_004665_t1	786	2477	+	1338.0000000000007	353.9999999999997	0	0	0	0	0	0
hyloniscus_main_004666_t1	205	1746	+	1224.6666666666665	317.3333333333333	26.333333333333336	6.666666666666666	0	0	0	0
hyloniscus_main_004667_t1	290	1981	+	1382.0000000000027	310.0	0	0	0	0	0	0
hyloniscus_main_004670_t1	338	1684	+	1052.6666666666652	294.33333333333337	118.66666666666669	37.33333333333333	0	0	0	0
hyloniscus_main_004673_t1	173	1717	+	1198.3333333333333	346.6666666666665	94.33333333333334	25.66666666666666	0	0	0	0
hyloniscus_main_004674_t1	194	1819	+	1293.333333333335	332.66666666666606	291.3333333333334	74.66666666666661	0	0	0	0
hyloniscus_main_004675_t1	270	1958	+	1340.3333333333344	348.66666666666634	1340.3333333333344	348.66666666666634	2.0	16.0	2.0	16.0
hyloniscus_main_004678_t1	44	1732	+	1347.66666666667	341.3333333333323	109.66666666666667	31.333333333333325	0	0	0	0
hyloniscus_main_004679_t1	436	2007	+	1254.6666666666674	317.3333333333329	5.0	1.0	0	0	0	0
hyloniscus_main_004680_t1	53	1738	+	1350.333333333334	335.6666666666666	104.66666666666671	24.333333333333318	0	0	0	0
hyloniscus_main_004686_t1	474	2135	+	1298.3333333333342	363.6666666666662	235.66666666666654	67.33333333333336	0	0	0	0
hyloniscus_main_004688_t1	268	1752	+	1156.666666666666	328.33333333333314	2.0	1.0	0	0	0	0
hyloniscus_main_004690_t1	52	1737	+	1317.333333333333	368.66666666666606	415.3333333333334	118.66666666666663	0	0	0	0
hyloniscus_main_004694_t1	83	1765	+	1341.000000000001	341.9999999999998	293.66666666666663	75.33333333333333	0	0	0	0
hyloniscus_main_004695_t1	110	1792	+	1320.3333333333335	362.66666666666663	368.3333333333333	102.66666666666667	0	0	0	0
hyloniscus_main_004696_t1	152	1825	+	1316.3333333333326	357.66666666666583	1217.9999999999982	321.0000000000004	0	0	0	0
hyloniscus_main_004698_t1	203	1885	+	1313.6666666666686	369.33333333333275	251.66666666666657	75.33333333333334	0	0	0	0
hyloniscus_main_004699_t1	208	1806	+	1262.0	336.9999999999999	86.33333333333334	24.666666666666664	0	0	0	0
hyloniscus_main_004700_t1	54	1736	+	1325.6666666666672	357.33333333333275	82.33333333333333	19.666666666666664	0	0	0	0
hyloniscus_main_004702_t1	134	1816	+	1298.0000000000005	384.99999999999955	1298.0000000000005	384.99999999999955	0	0	0	0
hyloniscus_main_004703_t1	407	2089	+	1304.3333333333344	378.6666666666662	0	0	0	0	0	0
hyloniscus_main_004709_t1	133	1812	+	1296.0000000000011	383.9999999999994	9.0	3.0	0	0	0	0
hyloniscus_main_004713_t1	60	1739	+	1293.0000000000016	386.9999999999995	689.3333333333329	216.66666666666686	0.0	3.0	0.0	3.0
hyloniscus_main_004714_t1	173	1786	+	1264.3333333333344	349.66666666666623	177.33333333333331	50.66666666666667	0	0	0	0
hyloniscus_main_004718_t1	25	1704	+	1313.6666666666683	366.3333333333327	0	0	0	0	0	0
hyloniscus_main_004720_t1	247	1530	+	1015.333333333331	268.6666666666669	0	0	0	0	0	0
hyloniscus_main_004722_t1	89	1765	+	1320.0000000000002	357.0000000000001	282.66666666666646	56.333333333333364	0	0	0	0
hyloniscus_main_004735_t1	134	1801	+	1328.0000000000011	339.9999999999997	0	0	0	0	0	0
hyloniscus_main_004737_t1	723	1955	+	936.9999999999991	296.0	0	0	0	0	0	0
hyloniscus_main_004738_t1	63	1736	+	1382.000000000002	292.0000000000007	9.666666666666666	2.333333333333333	0	0	0	0
hyloniscus_main_004741_t1	44	1717	+	1305.6666666666674	368.3333333333328	68.33333333333333	18.666666666666664	0	0	0	0
hyloniscus_main_004742_t1	287	1960	+	1297.6666666666674	376.3333333333326	74.33333333333333	27.66666666666666	0	0	0	0
hyloniscus_main_004743_t1	433	1674	+	973.9999999999975	268.00000000000034	99.6666666666667	26.33333333333332	0	0	0	0
hyloniscus_main_004748_t1	278	1950	+	1310.6666666666672	360.3333333333328	285.6666666666667	86.33333333333329	0	0	0	0
hyloniscus_main_004751_t1	446	2116	+	1325.3333333333337	345.6666666666665	193.9999999999999	43.000000000000014	0.0	2.0	0	0
hyloniscus_main_004752_t1	555	1982	+	1055.9999999999986	371.99999999999966	63.99999999999999	26.0	1.0	0.0	0	0
hyloniscus_main_004754_t1	24	1694	+	1306.9999999999998	363.9999999999999	104.66666666666667	33.33333333333333	0	0	0	0
hyloniscus_main_004755_t1	194	1864	+	1297.333333333334	373.6666666666663	173.33333333333326	51.6666666666667	0	0	0	0
hyloniscus_main_004757_t1	253	1854	+	1238.3333333333335	363.666666666666	66.33333333333331	14.666666666666666	0	0	0	0
hyloniscus_main_004758_t1	66	1733	+	1285.6666666666674	382.33333333333275	526.0000000000003	155.00000000000003	0	0	0	0
hyloniscus_main_004759_t1	119	1780	+	1319.3333333333348	342.6666666666661	453.00000000000057	125.99999999999983	0	0	0	0
hyloniscus_main_004761_t1	321	1889	+	1211.3333333333323	357.6666666666664	115.33333333333336	40.66666666666666	0	0	0	0
hyloniscus_main_004762_t1	94	1761	+	1306.666666666666	361.3333333333331	561.3333333333334	167.66666666666674	0	0	0	0
hyloniscus_main_004763_t1	123	1790	+	1290.6666666666683	377.3333333333324	184.66666666666657	52.33333333333337	0	0	0	0
hyloniscus_main_004765_t1	178	1845	+	1271.6666666666674	396.3333333333327	0	0	0	0	0	0
hyloniscus_main_004779_t1	98	1762	+	1302.0000000000016	362.99999999999943	0	0	0	0	0	0
hyloniscus_main_004782_t1	48	1712	+	1343.3333333333342	321.66666666666674	145.33333333333334	31.66666666666665	0	0	0	0
hyloniscus_main_004786_t1	124	1788	+	1317.666666666668	347.33333333333286	349.3333333333336	91.6666666666666	3.0	3.0	0	0
hyloniscus_main_004790_t1	207	1868	+	1347.0000000000007	314.9999999999999	1121.333333333332	258.66666666666725	0	0	0	0
hyloniscus_main_004792_t1	80	1741	+	1287.9999999999989	373.9999999999997	772.9999999999997	217.0000000000001	0	0	0	0
hyloniscus_main_004798_t1	83	1744	+	1309.3333333333335	352.6666666666661	1176.3333333333328	314.66666666666663	1.0	0.0	1.0	0.0
hyloniscus_main_004799_t1	23	1684	+	1314.0000000000023	347.99999999999903	305.33333333333337	78.66666666666661	0.0	1.0	0	0
hyloniscus_main_004801_t1	420	1700	+	1000.6666666666645	280.3333333333335	69.66666666666667	14.333333333333334	0	0	0	0
hyloniscus_main_004806_t1	61	1701	+	1297.000000000001	343.9999999999996	32.333333333333336	9.666666666666666	0	0	0	0
hyloniscus_main_004810_t1	99	1745	+	1272.3333333333323	374.66666666666606	676.6666666666664	202.3333333333335	0.0	1.0	0	0
hyloniscus_main_004811_t1	342	2000	+	1351.0000000000011	307.9999999999999	0	0	0	0	0	0
hyloniscus_main_004822_t1	175	1830	+	1305.6666666666683	350.33333333333263	171.99999999999997	50.00000000000001	0	0	0	0
hyloniscus_main_004824_t1	121	1764	+	1276.6666666666656	367.3333333333333	0	0	0	0	0	0
hyloniscus_main_004825_t1	340	1995	+	1266.6666666666665	389.3333333333327	205.9999999999999	61.000000000000036	0	0	0	0
hyloniscus_main_004826_t1	489	2102	+	1277.3333333333337	336.6666666666666	157.0	41.00000000000001	0	0	0	0
hyloniscus_main_004831_t1	92	1744	+	1329.3333333333337	323.6666666666666	1307.6666666666667	318.3333333333333	0	0	0	0
hyloniscus_main_004841_t1	67	1716	+	1292.3333333333346	357.6666666666662	255.66666666666654	71.33333333333339	0	0	0	0
hyloniscus_main_004845_t1	115	1686	+	1233.9999999999998	337.9999999999997	0	0	0	0	0	0
hyloniscus_main_004848_t1	184	1833	+	1348.0000000000007	302.0000000000001	28.000000000000004	7.999999999999999	0	0	0	0
hyloniscus_main_004850_t1	32	1681	+	1288.6666666666674	361.33333333333263	122.00000000000001	30.999999999999993	0	0	0	0
hyloniscus_main_004851_t1	105	1754	+	1264.0	385.9999999999995	1264.0	385.9999999999995	0.0	4.0	0.0	4.0
hyloniscus_main_004857_t1	57	1703	+	1278.3333333333323	368.66666666666623	1167.9999999999986	340.9999999999999	0	0	0	0
hyloniscus_main_004864_t1	83	1705	+	1272.666666666668	350.3333333333329	98.66666666666669	27.33333333333333	0	0	0	0
hyloniscus_main_004867_t1	223	1869	+	1282.6666666666674	364.33333333333263	865.3333333333317	244.6666666666672	0	0	0	0
hyloniscus_main_004870_t1	120	1766	+	1294.0000000000023	352.99999999999903	127.00000000000004	25.999999999999996	0	0	0	0
hyloniscus_main_004873_t1	54	1697	+	1313.3333333333358	330.66666666666595	217.3333333333333	49.66666666666667	0	0	0	0
hyloniscus_main_004879_t1	116	1759	+	1286.666666666667	357.33333333333314	475.33333333333377	139.66666666666669	0	0	0	0
hyloniscus_main_004881_t1	50	1693	+	1292.0000000000016	351.9999999999995	140.0	33.99999999999999	0	0	0	0
hyloniscus_main_004882_t1	40	1683	+	1278.000000000001	365.9999999999993	0	0	0	0	0	0
hyloniscus_main_004888_t1	159	1799	+	1307.3333333333353	333.6666666666661	658.6666666666665	169.33333333333337	0	0	0	0
hyloniscus_main_004891_t1	19	1659	+	1271.0000000000005	369.9999999999995	95.66666666666667	27.333333333333332	0	0	0	0
hyloniscus_main_004892_t1	136	1686	+	1237.0000000000007	313.99999999999966	110.33333333333337	27.666666666666654	0	0	0	0
hyloniscus_main_004894_t1	79	1719	+	1288.000000000002	352.9999999999992	1059.3333333333321	290.66666666666663	0	0	0	0
hyloniscus_main_004896_t1	180	1781	+	1249.0000000000007	352.99999999999943	333.66666666666686	92.33333333333327	0	0	0	0
hyloniscus_main_004901_t1	130	1770	+	1355.0000000000018	286.0000000000001	0	0	0	0	0	0
hyloniscus_main_004909_t1	55	1692	+	1280.3333333333342	357.6666666666663	242.33333333333331	69.66666666666667	0.0	3.0	0	0
hyloniscus_main_004911_t1	214	1851	+	1303.6666666666677	334.33333333333275	389.6666666666671	93.33333333333323	0	0	0	0
hyloniscus_main_004913_t1	72	1691	+	1271.0000000000018	348.9999999999994	195.99999999999994	56.000000000000014	0	0	0	0
hyloniscus_main_004914_t1	105	1616	+	1188.999999999999	322.9999999999997	0	0	0	0	0	0
hyloniscus_main_004916_t1	296	1930	+	1279.333333333334	355.66666666666623	654.6666666666664	179.33333333333346	0	0	0	0
hyloniscus_main_004917_t1	180	1694	+	1190.6666666666658	324.33333333333326	1190.6666666666658	324.33333333333326	2.0	0.0	2.0	0.0
hyloniscus_main_004922_t1	107	1741	+	1271.3333333333344	363.6666666666661	1271.3333333333344	363.6666666666661	0.0	19.0	0.0	19.0
hyloniscus_main_004929_t1	156	1787	+	1314.6666666666683	317.3333333333331	1314.6666666666683	317.3333333333331	1.0	6.0	1.0	6.0
hyloniscus_main_004932_t1	197	1828	+	1264.9999999999995	366.99999999999983	1264.9999999999995	366.99999999999983	0.0	5.0	0.0	5.0
hyloniscus_main_004933_t1	34	1665	+	1297.000000000002	334.9999999999993	1297.000000000002	334.9999999999993	1.0	2.0	1.0	2.0
hyloniscus_main_004934_t1	83	1702	+	1291.333333333334	328.66666666666634	222.66666666666652	53.333333333333364	0.0	1.0	0.0	1.0
hyloniscus_main_004935_t1	521	2152	+	1234.9999999999998	396.9999999999989	54.666666666666664	17.333333333333332	0	0	0	0
hyloniscus_main_004937_t1	336	1847	+	1174.333333333332	337.66666666666697	0	0	0	0	0	0
hyloniscus_main_004939_t1	106	1692	+	1267.333333333334	319.6666666666664	588.6666666666665	155.33333333333343	0	0	0	0
hyloniscus_main_004946_t1	170	1798	+	1247.666666666667	381.3333333333336	408.6666666666667	131.3333333333333	0	0	0	0
hyloniscus_main_004949_t1	82	1710	+	1301.6666666666679	327.3333333333329	0	0	0	0	0	0
hyloniscus_main_004959_t1	123	1748	+	1271.666666666667	354.3333333333331	1262.0	351.9999999999998	0	0	0	0
hyloniscus_main_004962_t1	96	1721	+	1263.3333333333305	362.6666666666671	199.3333333333333	52.666666666666664	0.0	1.0	0	0
hyloniscus_main_004964_t1	381	2006	+	1260.6666666666658	365.3333333333335	0	0	0	0	0	0
hyloniscus_main_004972_t1	429	1706	+	1015.6666666666649	262.33333333333366	0	0	0	0	0	0
hyloniscus_main_004977_t1	219	1841	+	1287.6666666666665	335.3333333333331	0	0	0	0	0	0
hyloniscus_main_004981_t1	24	1643	+	1280.0	339.9999999999997	82.66666666666669	22.33333333333333	0	0	0	0
hyloniscus_main_004983_t1	106	1656	+	1203.3333333333333	347.6666666666662	139.33333333333331	37.66666666666667	0	0	0	0
hyloniscus_main_004999_t1	53	1663	+	1280.333333333334	330.6666666666664	217.9999999999999	58.000000000000036	0	0	0	0
hyloniscus_main_005000_t1	167	1783	+	1256.6666666666674	360.3333333333325	1035.3333333333317	299.66666666666634	4.0	5.0	4.0	5.0
hyloniscus_main_005001_t1	69	1685	+	1271.3333333333348	345.6666666666659	24.0	5.999999999999998	0	0	0	0
hyloniscus_main_005003_t1	738	2255	+	1168.3333333333328	349.66666666666634	109.33333333333336	40.666666666666664	0	0	0	0
hyloniscus_main_005004_t1	97	1713	+	1287.3333333333335	329.6666666666666	150.33333333333331	44.666666666666686	0	0	0	0
hyloniscus_main_005008_t1	190	1803	+	1287.6666666666677	326.3333333333329	1004.6666666666644	255.33333333333394	0.0	1.0	0.0	1.0
hyloniscus_main_005010_t1	116	1648	+	1208.0000000000007	324.99999999999955	1198.0000000000005	322.99999999999955	0	0	0	0
hyloniscus_main_005012_t1	71	1684	+	1258.6666666666672	355.3333333333328	159.99999999999997	50.00000000000003	0	0	0	0
hyloniscus_main_005017_t1	49	1662	+	1283.6666666666679	330.33333333333286	80.33333333333333	21.666666666666668	0	0	0	0
hyloniscus_main_005018_t1	23	1636	+	1250.0	363.99999999999926	356.0000000000001	96.99999999999996	0	0	0	0
hyloniscus_main_005020_t1	105	1718	+	1268.6666666666677	345.3333333333331	1206.9999999999995	331.99999999999966	0	0	0	0
hyloniscus_main_005023_t1	133	1746	+	1254.666666666667	359.33333333333326	154.66666666666663	52.33333333333334	0	0	0	0
hyloniscus_main_005029_t1	135	1745	+	1266.9999999999998	343.99999999999983	122.66666666666669	36.333333333333336	0	0	0	0
hyloniscus_main_005030_t1	46	1656	+	1247.333333333333	363.66666666666646	1189.333333333333	349.6666666666666	0	0	0	0
hyloniscus_main_005038_t1	135	1661	+	1186.3333333333323	340.6666666666665	53.0	15.999999999999998	0	0	0	0
hyloniscus_main_005055_t1	115	1722	+	1267.3333333333328	340.6666666666668	7.333333333333334	1.6666666666666665	0	0	0	0
hyloniscus_main_005056_t1	182	1789	+	1248.0000000000018	359.99999999999926	146.33333333333331	36.66666666666667	0	0	0	0
hyloniscus_main_005061_t1	64	1668	+	1270.333333333333	334.6666666666668	63.66666666666666	14.333333333333334	0	0	0	0
hyloniscus_main_005065_t1	133	1737	+	1253.6666666666672	351.3333333333331	1070.333333333332	306.6666666666667	0	0	0	0
hyloniscus_main_005069_t1	161	1765	+	1267.6666666666683	337.3333333333328	1050.9999999999982	275.0000000000003	0	0	0	0
hyloniscus_main_005074_t1	102	1703	+	1246.0000000000007	355.9999999999999	69.33333333333331	17.66666666666667	0	0	0	0
hyloniscus_main_005075_t1	54	1646	+	1251.000000000001	341.9999999999996	350.9999999999999	96.0	0.0	2.0	0.0	2.0
hyloniscus_main_005079_t1	118	1719	+	1265.3333333333348	336.66666666666606	0	0	0	0	0	0
hyloniscus_main_005081_t1	171	1772	+	1285.6666666666674	316.3333333333333	47.66666666666666	12.333333333333336	0	0	0	0
hyloniscus_main_005091_t1	30	1628	+	1237.6666666666677	361.333333333333	1134.3333333333335	335.66666666666634	0	0	0	0
hyloniscus_main_005098_t1	29	1627	+	1254.0000000000007	344.9999999999998	238.9999999999999	67.00000000000003	0.0	1.0	0	0
hyloniscus_main_005103_t1	145	1743	+	1317.3333333333348	281.6666666666674	0	0	0	0	0	0
hyloniscus_main_005106_t1	209	1807	+	1237.3333333333326	361.6666666666666	941.666666666666	279.3333333333337	0	0	0	0
hyloniscus_main_005123_t1	31	1614	+	1233.3333333333344	350.6666666666663	0	0	0	0	0	0
hyloniscus_main_005126_t1	146	1528	+	1077.3333333333321	305.6666666666665	286.99999999999994	75.99999999999999	0	0	0	0
hyloniscus_main_005130_t1	45	1598	+	1213.6666666666663	340.3333333333329	481.0000000000005	142.99999999999983	1.0	4.0	1.0	4.0
hyloniscus_main_005131_t1	141	1733	+	1244.9999999999995	348.00000000000006	966.3333333333317	269.66666666666725	0.0	12.0	0	0
hyloniscus_main_005132_t1	161	1753	+	1281.0000000000011	311.99999999999983	0	0	0	0	0	0
hyloniscus_main_005134_t1	101	1693	+	1236.6666666666683	356.33333333333263	557.0000000000002	163.00000000000006	0	0	0	0
hyloniscus_main_005136_t1	191	1783	+	1238.000000000001	354.9999999999994	1238.000000000001	354.9999999999994	0	0	0	0
hyloniscus_main_005141_t1	61	1644	+	1240.6666666666674	343.3333333333328	443.66666666666714	126.33333333333321	0	0	0	0
hyloniscus_main_005144_t1	307	1896	+	1246.3333333333323	343.6666666666666	501.0000000000004	146.99999999999994	0	0	0	0
hyloniscus_main_005150_t1	120	1709	+	1272.9999999999998	317.0000000000001	225.9999999999999	65.00000000000001	0	0	0	0
hyloniscus_main_005151_t1	104	1693	+	1242.3333333333333	347.6666666666667	0	0	0	0	0	0
hyloniscus_main_005152_t1	41	1630	+	1235.3333333333333	354.6666666666665	0	0	0	0	0	0
hyloniscus_main_005157_t1	153	1739	+	1259.666666666667	327.33333333333326	19.666666666666668	7.333333333333333	0	0	0	0
hyloniscus_main_005161_t1	158	1744	+	1247.6666666666665	339.333333333333	1247.6666666666665	339.333333333333	0	0	0	0
hyloniscus_main_005165_t1	114	1691	+	1253.333333333333	324.66666666666663	0	0	0	0	0	0
hyloniscus_main_005172_t1	250	1836	+	1229.3333333333333	357.66666666666606	105.0	36.0	0	0	0	0
hyloniscus_main_005176_t1	658	2244	+	1243.9999999999998	342.99999999999966	1046.6666666666642	285.33333333333377	0	0	0	0
hyloniscus_main_005178_t1	34	1620	+	1241.3333333333335	345.6666666666663	0	0	0	0	0	0
hyloniscus_main_005181_t1	368	1586	+	934.9999999999987	283.00000000000006	120.33333333333336	26.666666666666664	0	0	0	0
hyloniscus_main_005187_t1	136	1719	+	1263.3333333333335	320.6666666666665	696.3333333333331	173.66666666666666	0	0	0	0
hyloniscus_main_005188_t1	77	1507	+	1128.6666666666658	302.33333333333354	284.6666666666667	75.33333333333333	0	0	0	0
hyloniscus_main_005189_t1	110	1531	+	1132.6666666666645	289.3333333333337	0	0	0	0	0	0
hyloniscus_main_005196_t1	166	1749	+	1254.666666666667	329.33333333333314	66.66666666666666	14.333333333333334	0	0	0	0
hyloniscus_main_005198_t1	693	2276	+	1209.9999999999995	373.99999999999926	0	0	0	0	0	0
hyloniscus_main_005203_t1	191	1771	+	1236.9999999999998	343.99999999999983	148.66666666666666	43.333333333333336	0	0	0	0
hyloniscus_main_005204_t1	174	1754	+	1212.6666666666672	368.3333333333328	426.3333333333337	131.66666666666663	0	0	0	0
hyloniscus_main_005207_t1	46	1569	+	1207.9999999999995	316.0	257.6666666666666	66.33333333333334	0	0	0	0
hyloniscus_main_005211_t1	210	1772	+	1206.666666666667	356.333333333333	0	0	0	0	0	0
hyloniscus_main_005212_t1	126	1706	+	1292.0000000000007	289.00000000000034	0	0	0	0	0	0
hyloniscus_main_005216_t1	357	1580	+	1007.9999999999961	216.00000000000068	15.33333333333333	2.6666666666666665	0	0	0	0
hyloniscus_main_005225_t1	116	1693	+	1252.6666666666667	325.33333333333303	942.3333333333313	242.66666666666725	0	0	0	0
hyloniscus_main_005230_t1	545	1645	+	872.3333333333311	228.6666666666673	34.0	10.999999999999998	0	0	0	0
hyloniscus_main_005231_t1	25	1587	+	1204.3333333333317	358.6666666666667	0	0	0	0	0	0
hyloniscus_main_005232_t1	168	1745	+	1237.6666666666663	340.33333333333326	174.00000000000003	44.99999999999999	0	0	0	0
hyloniscus_main_005246_t1	153	1727	+	1200.0000000000005	374.99999999999966	896.3333333333326	285.6666666666665	1.0	0.0	1.0	0.0
hyloniscus_main_005249_t1	36	1610	+	1221.6666666666663	353.3333333333331	544.6666666666666	157.33333333333337	2.0	0.0	2.0	0.0
hyloniscus_main_005253_t1	86	1660	+	1232.6666666666665	342.33333333333303	110.33333333333334	39.666666666666664	0	0	0	0
hyloniscus_main_005254_t1	334	1908	+	1251.666666666666	323.3333333333335	183.3333333333333	47.66666666666668	0	0	0	0
hyloniscus_main_005255_t1	371	1681	+	1012.9999999999973	297.9999999999999	0	0	0	0	0	0
hyloniscus_main_005256_t1	86	1660	+	1248.333333333333	326.6666666666666	286.0	76.99999999999999	3.0	4.0	0	0
hyloniscus_main_005257_t1	328	1764	+	1128.3333333333326	308.6666666666667	250.33333333333314	67.66666666666667	0	0	0	0
hyloniscus_main_005261_t1	152	1708	+	1219.999999999997	337.00000000000074	139.33333333333334	31.666666666666654	0	0	0	0
hyloniscus_main_005262_t1	238	1758	+	1143.6666666666647	377.3333333333332	79.0	29.0	0	0	0	0
hyloniscus_main_005265_t1	43	1614	+	1231.6666666666674	340.3333333333328	116.66666666666667	30.333333333333336	0	0	0	0
hyloniscus_main_005268_t1	77	1648	+	1207.3333333333326	364.66666666666634	118.66666666666671	31.333333333333318	0	0	0	0
hyloniscus_main_005271_t1	303	1874	+	1247.0000000000007	324.9999999999997	1247.0000000000007	324.9999999999997	0.0	2.0	0.0	2.0
hyloniscus_main_005273_t1	112	1656	+	1222.3333333333335	322.6666666666665	0	0	0	0	0	0
hyloniscus_main_005277_t1	170	1741	+	1221.333333333335	350.6666666666657	1221.333333333335	350.6666666666657	0.0	10.0	0.0	10.0
hyloniscus_main_005284_t1	28	1596	+	1244.9999999999986	324.0000000000002	1106.6666666666647	294.33333333333366	0	0	0	0
hyloniscus_main_005292_t1	399	1826	+	1128.3333333333317	299.66666666666697	970.6666666666649	253.33333333333377	0	0	0	0
hyloniscus_main_005293_t1	46	1539	+	1184.3333333333317	309.6666666666666	93.66666666666669	23.333333333333325	0	0	0	0
hyloniscus_main_005294_t1	97	1665	+	1229.3333333333335	339.66666666666646	100.00000000000001	28.999999999999996	0	0	0	0
hyloniscus_main_005296_t1	186	1754	+	1230.0000000000002	338.9999999999994	3.3333333333333335	2.6666666666666665	0	0	0	0
hyloniscus_main_005297_t1	499	2052	+	1243.666666666667	310.33333333333337	0	0	0	0	0	0
hyloniscus_main_005298_t1	186	1754	+	1198.0	370.9999999999998	1198.0	370.9999999999998	0	0	0	0
hyloniscus_main_005299_t1	1203	2750	+	1198.3333333333328	349.6666666666663	422.33333333333354	123.66666666666657	0.0	6.0	0	0
hyloniscus_main_005300_t1	115	1677	+	1230.666666666666	332.3333333333333	208.66666666666666	61.33333333333335	0	0	0	0
hyloniscus_main_005303_t1	20	1585	+	1222.6666666666674	343.33333333333303	161.6666666666666	51.33333333333335	0	0	0	0
hyloniscus_main_005306_t1	218	1783	+	1197.666666666667	368.3333333333329	187.99999999999997	64.00000000000003	0	0	0	0
hyloniscus_main_005314_t1	698	1564	+	660.3333333333335	206.6666666666668	161.33333333333337	51.666666666666664	3.0	2.0	0	0
hyloniscus_main_005317_t1	83	1576	+	1184.6666666666652	309.3333333333337	94.0	26.000000000000004	0	0	0	0
hyloniscus_main_005322_t1	678	1703	+	771.9999999999984	254.00000000000065	0	0	0	0	0	0
hyloniscus_main_005326_t1	136	1698	+	1236.666666666666	326.33333333333354	545.3333333333334	150.66666666666666	0	0	0	0
hyloniscus_main_005331_t1	80	1639	+	1227.3333333333323	332.6666666666667	284.6666666666666	72.33333333333336	0	0	0	0
hyloniscus_main_005332_t1	170	1729	+	1234.0000000000002	325.9999999999996	445.00000000000034	121.99999999999986	0	0	0	0
hyloniscus_main_005334_t1	96	1655	+	1180.6666666666672	379.33333333333314	1180.6666666666672	379.33333333333314	0	0	0	0
hyloniscus_main_005339_t1	229	1788	+	1247.6666666666663	312.3333333333336	113.6666666666667	21.333333333333332	0.0	1.0	0	0
hyloniscus_main_005347_t1	67	1599	+	1222.6666666666672	310.33333333333303	67.0	14.000000000000002	0	0	0	0
hyloniscus_main_005350_t1	94	1650	+	1216.666666666667	340.333333333333	1216.666666666667	340.333333333333	0.0	3.0	0.0	3.0
hyloniscus_main_005351_t1	134	1690	+	1221.3333333333337	335.6666666666663	264.6666666666667	80.33333333333331	0	0	0	0
hyloniscus_main_005353_t1	74	1630	+	1277.666666666668	279.33333333333366	721.3333333333327	157.6666666666668	0	0	0	0
hyloniscus_main_005364_t1	48	1601	+	1239.666666666667	314.33333333333314	266.9999999999999	63.00000000000005	0	0	0	0
hyloniscus_main_005370_t1	543	1805	+	1005.3333333333316	257.666666666667	74.33333333333333	15.666666666666673	0	0	0	0
hyloniscus_main_005373_t1	75	1628	+	1239.6666666666686	314.33333333333286	944.9999999999974	240.00000000000082	1.0	2.0	1.0	2.0
hyloniscus_main_005374_t1	141	1694	+	1205.6666666666665	348.3333333333329	328.3333333333334	94.6666666666666	0	0	0	0
hyloniscus_main_005376_t1	361	1914	+	1227.666666666666	326.3333333333333	966.9999999999975	257.0000000000005	0.0	9.0	0.0	9.0
hyloniscus_main_005377_t1	120	1673	+	1242.0000000000002	311.99999999999994	212.99999999999983	54.00000000000004	0.0	1.0	0	0
hyloniscus_main_005378_t1	180	1733	+	1201.6666666666658	352.333333333333	493.0000000000003	152.00000000000006	0	0	0	0
hyloniscus_main_005381_t1	23	1573	+	1220.3333333333335	330.66666666666634	13.0	2.0	0	0	0	0
hyloniscus_main_005385_t1	117	1225	+	859.3333333333312	247.6666666666673	94.33333333333334	25.666666666666664	0	0	0	0
hyloniscus_main_005387_t1	50	1600	+	1217.999999999999	332.9999999999998	0	0	0	0	0	0
hyloniscus_main_005390_t1	54	1604	+	1230.6666666666672	320.3333333333332	620.0	163.00000000000006	0	0	0	0
hyloniscus_main_005394_t1	176	1669	+	1184.3333333333326	309.6666666666667	387.66666666666697	95.33333333333323	0	0	0	0
hyloniscus_main_005397_t1	337	1833	+	1151.9999999999989	344.9999999999996	123.66666666666669	41.33333333333333	0	0	0	0
hyloniscus_main_005398_t1	71	1621	+	1215.6666666666658	335.3333333333334	1207.6666666666656	334.3333333333334	2.0	0.0	2.0	0.0
hyloniscus_main_005399_t1	126	1676	+	1213.9999999999986	337.0000000000001	403.33333333333326	121.66666666666666	0	0	0	0
hyloniscus_main_005407_t1	71	1618	+	1223.6666666666674	324.33333333333303	542.0000000000003	151.00000000000006	0	0	0	0
hyloniscus_main_005413_t1	56	1600	+	1233.6666666666672	311.3333333333332	396.666666666667	98.33333333333323	0	0	0	0
hyloniscus_main_005415_t1	52	1596	+	1212.333333333333	332.6666666666666	282.99999999999994	80.0	0	0	0	0
hyloniscus_main_005417_t1	36	1580	+	1240.3333333333326	304.6666666666668	493.3333333333338	112.66666666666652	0	0	0	0
hyloniscus_main_005418_t1	71	1591	+	1179.6666666666672	341.33333333333275	141.33333333333337	44.66666666666667	0	0	0	0
hyloniscus_main_005422_t1	192	1736	+	1194.3333333333342	350.66666666666606	539.0000000000001	163.00000000000009	0	0	0	0
hyloniscus_main_005424_t1	23	1567	+	1212.9999999999993	332.0	0	0	0	0	0	0
hyloniscus_main_005431_t1	117	1658	+	1201.6666666666665	340.333333333333	0	0	0	0	0	0
hyloniscus_main_005436_t1	648	2063	+	1095.3333333333314	320.66666666666663	303.66666666666663	98.33333333333326	0	0	0	0
hyloniscus_main_005437_t1	177	1718	+	1198.9999999999995	342.9999999999996	230.66666666666663	63.333333333333336	0	0	0	0
hyloniscus_main_005438_t1	337	1818	+	1173.6666666666665	308.333333333333	413.3333333333336	117.66666666666659	0	0	0	0
hyloniscus_main_005439_t1	276	1817	+	1218.3333333333335	323.6666666666664	0	0	0	0	0	0
hyloniscus_main_005440_t1	523	2064	+	1239.000000000001	303.00000000000006	337.99999999999994	79.00000000000003	0	0	0	0
hyloniscus_main_005445_t1	177	1718	+	1204.6666666666658	337.33333333333303	156.99999999999997	38.00000000000001	0	0	0	0
hyloniscus_main_005451_t1	211	1749	+	1196.0000000000002	342.99999999999983	0	0	0	0	0	0
hyloniscus_main_005452_t1	169	1707	+	1202.0	336.9999999999994	431.0000000000002	120.99999999999991	0	0	0	0
hyloniscus_main_005453_t1	576	1838	+	965.9999999999984	297.00000000000006	191.66666666666669	51.333333333333336	0	0	0	0
hyloniscus_main_005458_t1	70	1608	+	1215.6666666666663	323.33333333333303	12.0	3.0	0	0	0	0
hyloniscus_main_005463_t1	68	1603	+	1260.6666666666665	275.33333333333417	2.6666666666666665	0.3333333333333333	0	0	0	0
hyloniscus_main_005465_t1	79	1614	+	1204.333333333334	331.66666666666634	629.3333333333331	180.6666666666669	0	0	0	0
hyloniscus_main_005470_t1	128	1663	+	1218.333333333333	317.66666666666674	401.6666666666671	93.33333333333323	0	0	0	0
hyloniscus_main_005471_t1	148	1683	+	1191.666666666666	344.3333333333332	780.9999999999993	224.0000000000002	1.0	1.0	1.0	1.0
hyloniscus_main_005472_t1	113	1648	+	1217.6666666666674	318.3333333333331	1217.6666666666674	318.3333333333331	2.0	3.0	2.0	3.0
hyloniscus_main_005476_t1	47	1582	+	1226.9999999999998	309.0000000000001	240.99999999999991	62.00000000000002	0	0	0	0
hyloniscus_main_005477_t1	53	1588	+	1193.3333333333333	342.66666666666663	0	0	0	0	0	0
hyloniscus_main_005480_t1	1343	2767	+	1137.3333333333326	287.66666666666674	944.9999999999981	240.00000000000045	0	0	0	0
hyloniscus_main_005485_t1	36	1568	+	1217.999999999999	315.0	1217.999999999999	315.0	1.0	1.0	1.0	1.0
hyloniscus_main_005488_t1	189	1721	+	1139.6666666666656	393.333333333333	376.00000000000006	127.99999999999994	0	0	0	0
hyloniscus_main_005490_t1	159	1691	+	1232.333333333333	300.66666666666686	795.3333333333323	197.66666666666697	0	0	0	0
hyloniscus_main_005492_t1	39	1571	+	1210.9999999999995	322.0000000000001	242.3333333333332	63.66666666666671	0	0	0	0
hyloniscus_main_005493_t1	233	1765	+	1195.6666666666677	337.33333333333286	606.6666666666662	179.3333333333335	0	0	0	0
hyloniscus_main_005511_t1	112	1641	+	1196.333333333333	333.6666666666663	12.999999999999998	1.9999999999999998	0	0	0	0
hyloniscus_main_005515_t1	116	1645	+	1226.3333333333333	303.6666666666669	638.9999999999997	159.00000000000006	0	0	0	0
hyloniscus_main_005517_t1	19	1545	+	1203.9999999999995	322.9999999999998	255.3333333333332	65.6666666666667	0	0	0	0
hyloniscus_main_005518_t1	45	1571	+	1192.333333333333	334.6666666666665	496.66666666666686	136.33333333333323	1.0	0.0	0	0
hyloniscus_main_005520_t1	62	1588	+	1213.9999999999989	313.00000000000017	65.66666666666664	15.333333333333337	0	0	0	0
hyloniscus_main_005521_t1	195	1721	+	1228.3333333333342	298.6666666666665	126.33333333333339	29.666666666666654	5.0	1.0	0	0
hyloniscus_main_005523_t1	60	1586	+	1209.6666666666656	317.3333333333336	131.33333333333337	36.66666666666668	0	0	0	0
hyloniscus_main_005525_t1	87	1538	+	1147.666666666665	304.33333333333354	45.0	15.0	0	0	0	0
hyloniscus_main_005528_t1	77	1603	+	1201.3333333333323	325.66666666666674	76.99999999999999	19.000000000000004	0	0	0	0
hyloniscus_main_005538_t1	67	1590	+	1203.0	320.9999999999998	365.33333333333366	93.66666666666659	0	0	0	0
hyloniscus_main_005539_t1	135	1658	+	1190.6666666666656	333.33333333333337	87.66666666666666	26.33333333333333	0	0	0	0
hyloniscus_main_005540_t1	73	1590	+	1182.3333333333328	335.66666666666634	0	0	0	0	0	0
hyloniscus_main_005543_t1	153	1676	+	1167.3333333333328	356.66666666666606	467.66666666666725	141.3333333333333	0	0	0	0
hyloniscus_main_005546_t1	263	1759	+	1203.9999999999998	293.0	273.3333333333333	68.6666666666667	0.0	5.0	0	0
hyloniscus_main_005549_t1	170	1534	+	1060.9999999999984	303.99999999999983	164.66666666666669	48.33333333333335	0	0	0	0
hyloniscus_main_005550_t1	360	1880	+	1202.0	318.9999999999998	181.66666666666654	43.333333333333364	0	0	0	0
hyloniscus_main_005551_t1	116	1636	+	1140.0000000000002	380.99999999999994	1140.0000000000002	380.99999999999994	0	0	0	0
hyloniscus_main_005552_t1	82	1602	+	1204.333333333333	316.66666666666646	222.9999999999999	59.00000000000003	0	0	0	0
hyloniscus_main_005555_t1	58	1578	+	1168.6666666666652	352.33333333333314	324.33333333333326	95.66666666666664	0	0	0	0
hyloniscus_main_005561_t1	387	1868	+	1146.3333333333321	335.66666666666646	110.00000000000001	30.999999999999993	1.0	1.0	1.0	1.0
hyloniscus_main_005563_t1	107	1624	+	1209.6666666666665	308.3333333333333	232.33333333333323	61.6666666666667	0	0	0	0
hyloniscus_main_005564_t1	193	1710	+	1203.333333333333	314.66666666666663	467.00000000000034	120.99999999999991	0	0	0	0
hyloniscus_main_005566_t1	216	1733	+	1178.3333333333326	339.6666666666662	1178.3333333333326	339.6666666666662	0	0	0	0
hyloniscus_main_005569_t1	11	1528	+	1190.6666666666667	327.3333333333329	160.66666666666669	49.33333333333334	0	0	0	0
hyloniscus_main_005570_t1	556	2013	+	1142.9999999999984	314.9999999999999	1081.999999999998	304.0000000000001	0	0	0	0
hyloniscus_main_005572_t1	280	1797	+	1176.0	341.99999999999983	37.33333333333333	13.666666666666668	0	0	0	0
hyloniscus_main_005574_t1	80	1597	+	1187.3333333333326	330.66666666666663	0	0	0	0	0	0
hyloniscus_main_005580_t1	83	1597	+	1195.6666666666672	319.3333333333332	427.66666666666697	115.33333333333324	0	0	0	0
hyloniscus_main_005582_t1	25	1539	+	1197.9999999999986	317.0	0	0	0	0	0	0
hyloniscus_main_005589_t1	146	1660	+	1182.6666666666663	332.33333333333263	4.666666666666666	1.3333333333333333	0	0	0	0
hyloniscus_main_005590_t1	55	1569	+	1170.9999999999998	343.99999999999983	0	0	0	0	0	0
hyloniscus_main_005594_t1	1749	2858	+	874.3333333333308	235.6666666666673	6.333333333333334	2.6666666666666665	0	0	0	0
hyloniscus_main_005602_t1	96	1607	+	1172.0000000000002	339.99999999999955	373.33333333333326	106.66666666666666	0	0	0	0
hyloniscus_main_005603_t1	14	1522	+	1174.3333333333326	334.66666666666634	319.33333333333337	88.66666666666663	0	0	0	0
hyloniscus_main_005607_t1	294	1805	+	1159.9999999999982	351.9999999999998	19.333333333333332	4.666666666666666	0	0	0	0
hyloniscus_main_005608_t1	43	1548	+	1176.9999999999995	329.0	375.3333333333334	104.66666666666664	0	0	0	0
hyloniscus_main_005609_t1	122	1633	+	1161.3333333333333	350.6666666666664	0	0	0	0	0	0
hyloniscus_main_005610_t1	167	1678	+	1150.6666666666652	361.333333333333	348.6666666666667	110.33333333333331	0.0	1.0	0	0
hyloniscus_main_005615_t1	36	1424	+	1109.3333333333321	279.66666666666674	0	0	0	0	0	0
hyloniscus_main_005616_t1	183	1513	+	1026.6666666666658	302.3333333333336	221.33333333333323	54.66666666666668	0	0	0	0
hyloniscus_main_005623_t1	451	1779	+	1025.3333333333312	303.66666666666686	1025.3333333333312	303.66666666666686	0	0	0	0
hyloniscus_main_005626_t1	408	1916	+	1171.666666666665	337.33333333333354	113.33333333333336	30.666666666666654	0	0	0	0
hyloniscus_main_005628_t1	255	1631	+	1075.9999999999984	300.9999999999999	0	0	0	0	0	0
hyloniscus_main_005630_t1	14	1504	+	1169.666666666666	321.33333333333326	0	0	0	0	0	0
hyloniscus_main_005638_t1	148	1638	+	1154.6666666666663	336.3333333333328	295.3333333333333	88.66666666666663	0	0	0	0
hyloniscus_main_005639_t1	113	1618	+	1175.333333333334	330.666666666666	0	0	0	0	0	0
hyloniscus_main_005640_t1	165	1670	+	1179.3333333333326	326.66666666666595	14.333333333333332	3.666666666666667	0	0	0	0
hyloniscus_main_005644_t1	112	1617	+	1162.3333333333337	343.66666666666606	499.666666666667	163.33333333333337	0	0	0	0
hyloniscus_main_005653_t1	254	1759	+	1151.6666666666667	354.3333333333331	1151.6666666666667	354.3333333333331	0	0	0	0
hyloniscus_main_005654_t1	288	1793	+	1167.6666666666665	338.3333333333329	47.33333333333333	12.666666666666668	0	0	0	0
hyloniscus_main_005655_t1	326	1831	+	1194.6666666666656	311.3333333333334	741.9999999999993	197.00000000000028	1.0	8.0	0	0
hyloniscus_main_005666_t1	25	1527	+	1211.0000000000005	291.99999999999994	216.33333333333323	50.666666666666686	0	0	0	0
hyloniscus_main_005668_t1	255	1748	+	1131.6666666666672	338.3333333333335	87.33333333333331	29.66666666666667	0	0	0	0
hyloniscus_main_005670_t1	390	1820	+	1127.9999999999984	303.00000000000017	321.66666666666663	92.33333333333331	0.0	1.0	0	0
hyloniscus_main_005671_t1	45	1547	+	1142.3333333333328	360.6666666666665	229.66666666666646	64.33333333333339	0	0	0	0
hyloniscus_main_005672_t1	138	1562	+	1128.9999999999986	296.00000000000017	0	0	0	0	0	0
hyloniscus_main_005674_t1	110	1564	+	1157.3333333333333	297.66666666666663	1157.3333333333333	297.66666666666663	0	0	0	0
[truncated: 3,378 more rows]
