# Supplementary material for: Patterns of molecular evolution in a parthenogenic terrestrial isopod (Trichoniscus pusillus)
Source: PeerJ. 2024 Jul 23;12:e17780. doi: 10.7717/peerj.17780 (PMC11276757; doi:10.7717/peerj.17780)
Supplement: Supplemental Information 2 [file peerj-12-17780-s002.zip › Yarbrough_Chandler_Code/5_snp_effects/data/Tri85_dnds.txt]

trichoniscus_main_000002_t1	12968	27847	+	11786.66666666654	3093.3333333333694	126.00000000000006	29.999999999999986	0	0	0	0
trichoniscus_main_000003_t1	11828	26812	+	11831.999999999929	3153.0000000000227	250.3333333333333	97.66666666666664	0	0	0	0
trichoniscus_main_000004_t1	8023	22791	+	11489.333333333156	3279.666666666738	408.00000000000017	122.99999999999996	1.0	1.0	0	0
trichoniscus_main_000005_t1	74	14845	+	11647.99999999988	3124.000000000041	247.6666666666666	67.33333333333331	0	0	0	0
trichoniscus_main_000006_t1	147	14975	+	11633.33333333313	3195.6666666667575	316.99999999999994	79.0	0.0	1.0	0	0
trichoniscus_main_000007_t1	96	14387	+	11234.99999999986	3057.0000000000623	5979.000000000049	1598.9999999999836	8.0	107.0	8.0	107.0
trichoniscus_main_000008_t1	1509	14693	+	10359.666666666662	2825.3333333333544	1215.3333333333323	317.6666666666668	7.0	13.0	0	0
trichoniscus_main_000010_t1	378	13907	+	10774.666666666535	2755.3333333333726	1154.666666666666	309.3333333333332	0	0	0	0
trichoniscus_main_000011_t1	2314	14541	+	9950.666666666666	2277.3333333333094	870.3333333333316	197.666666666667	0	0	0	0
trichoniscus_main_000012_t1	393	11429	+	8552.666666666755	2484.333333333336	335.33333333333337	102.66666666666661	0	0	0	0
trichoniscus_main_000013_t1	189	12998	+	10097.999999999984	2712.0000000000136	465.33333333333394	113.66666666666652	2.0	0.0	0	0
trichoniscus_main_000014_t1	218	13048	+	10160.000000000004	2671.0000000000045	80.66666666666666	30.333333333333332	0	0	0	0
trichoniscus_main_000015_t1	426	12935	+	9798.666666666692	2711.3333333333558	664.6666666666664	175.33333333333343	0	0	0	0
trichoniscus_main_000016_t1	130	10161	+	7772.333333333466	2259.6666666666592	524.0000000000005	144.99999999999994	0.0	1.0	0.0	1.0
trichoniscus_main_000017_t1	399	11198	+	8666.333333333456	2133.666666666632	2233.3333333333408	517.6666666666649	0.0	1.0	0	0
trichoniscus_main_000018_t1	17	10495	+	8333.000000000126	2145.9999999999804	3126.9999999999823	791.0000000000047	18.0	9.0	18.0	9.0
trichoniscus_main_000020_t1	480	10319	+	7632.666666666743	2207.3333333333203	3577.3333333333217	976.6666666666696	18.0	36.0	18.0	36.0
trichoniscus_main_000021_t1	224	10021	+	7592.666666666765	2205.333333333314	600.6666666666667	164.33333333333337	0	0	0	0
trichoniscus_main_000023_t1	153	9719	+	7426.666666666778	2140.333333333315	3384.999999999978	980.0000000000074	19.5	73.5	19.5	73.5
trichoniscus_main_000024_t1	329	9745	+	7537.666666666803	1879.3333333332996	222.66666666666657	59.33333333333337	0	0	0	0
trichoniscus_main_000025_t1	340	9615	+	7092.333333333418	2183.666666666654	4905.333333333333	1547.666666666656	2.0	87.0	2.0	87.0
trichoniscus_main_000026_t1	478	9738	+	7179.666666666746	2081.3333333333135	5187.666666666681	1481.3333333333226	10.0	85.0	10.0	85.0
trichoniscus_main_000027_t1	252	9338	+	7152.000000000069	1934.999999999981	155.3333333333333	36.66666666666668	0	0	0	0
trichoniscus_main_000029_t1	49	8994	+	7077.000000000109	1868.9999999999661	112.00000000000001	31.999999999999993	0	0	0	0
trichoniscus_main_000030_t1	75	8675	+	6644.000000000061	1956.9999999999798	5442.00000000002	1592.9999999999932	7.0	62.0	7.0	62.0
trichoniscus_main_000031_t1	124	8679	+	6670.000000000074	1885.999999999978	50.33333333333333	15.666666666666666	0	0	0	0
trichoniscus_main_000032_t1	196	8724	+	6626.333333333393	1902.6666666666436	2122.666666666675	574.3333333333321	1.0	1.0	1.0	1.0
trichoniscus_main_000033_t1	980	9460	+	6651.666666666729	1829.3333333333123	330.3333333333333	89.66666666666664	0	0	0	0
trichoniscus_main_000034_t1	103	8526	+	6552.666666666731	1871.3333333333078	1636.6666666666708	457.333333333332	1.0	16.0	1.0	16.0
trichoniscus_main_000035_t1	365	8767	+	6481.333333333398	1921.6666666666415	0	0	0	0	0	0
trichoniscus_main_000036_t1	290	8662	+	6488.66666666673	1884.3333333333092	496.3333333333336	142.6666666666667	0.0	1.0	0	0
trichoniscus_main_000037_t1	83	8392	+	6547.000000000055	1762.9999999999839	4815.6666666666415	1286.333333333339	14.0	63.0	14.0	63.0
trichoniscus_main_000038_t1	284	8593	+	6608.333333333417	1701.666666666645	5358.000000000002	1356.0000000000014	63.0	93.0	63.0	93.0
trichoniscus_main_000039_t1	82	8280	+	6395.666666666736	1803.3333333333105	93.00000000000001	29.999999999999996	0	0	0	0
trichoniscus_main_000041_t1	38	8062	+	6187.000000000042	1837.9999999999857	4830.666666666671	1448.333333333327	10.0	70.0	10.0	70.0
trichoniscus_main_000042_t1	555	8540	+	6251.333333333378	1734.666666666651	2617.6666666666633	700.3333333333347	36.5	44.5	0	0
trichoniscus_main_000043_t1	76	8043	+	6231.666666666748	1736.3333333333096	4299.666666666646	1211.333333333329	50.5	23.5	50.5	23.5
trichoniscus_main_000044_t1	971	8923	+	6262.33333333336	1690.6666666666595	1275.0000000000018	323.9999999999994	1.0	6.0	1.0	6.0
trichoniscus_main_000045_t1	26	7972	+	6277.666666666738	1669.3333333333105	2208.000000000008	575.9999999999981	9.0	18.0	9.0	18.0
trichoniscus_main_000046_t1	291	8201	+	6114.000000000051	1796.9999999999818	301.0	92.00000000000001	0	0	0	0
trichoniscus_main_000048_t1	17	7897	+	6152.666666666697	1728.3333333333214	3021.99999999999	848.0000000000035	10.5	46.5	10.5	46.5
trichoniscus_main_000049_t1	542	8398	+	6036.333333333383	1820.6666666666476	64.99999999999999	19.000000000000004	0	0	0	0
trichoniscus_main_000051_t1	235	7896	+	6128.000000000053	1533.999999999987	1384.3333333333335	358.66666666666663	1.0	5.0	1.0	5.0
trichoniscus_main_000052_t1	514	8142	+	5981.0000000000455	1647.9999999999823	1692.666666666673	461.3333333333314	13.0	18.0	0	0
trichoniscus_main_000054_t1	292	7893	+	5940.000000000031	1661.9999999999868	677.0000000000003	180.99999999999986	0	0	0	0
trichoniscus_main_000055_t1	32	6319	+	4868.000000000011	1419.9999999999911	921.3333333333308	269.66666666666737	2.0	6.0	2.0	6.0
trichoniscus_main_000056_t1	825	6530	+	4506.3333333333185	1199.6666666666656	31.333333333333336	10.666666666666668	0	0	0	0
trichoniscus_main_000057_t1	413	7948	+	5802.666666666713	1733.3333333333157	1840.6666666666736	553.3333333333328	1.0	30.0	1.0	30.0
trichoniscus_main_000058_t1	206	7714	+	5808.000000000025	1700.9999999999852	199.9999999999999	64.00000000000001	0	0	0	0
trichoniscus_main_000059_t1	183	7664	+	5945.666666666714	1536.3333333333217	2265.3333333333367	572.6666666666662	4.0	6.0	4.0	6.0
trichoniscus_main_000061_t1	181	7659	+	5885.333333333369	1593.6666666666556	5191.66666666667	1399.3333333333314	47.0	58.0	0	0
trichoniscus_main_000063_t1	27	7394	+	5770.333333333363	1597.6666666666558	1390.000000000001	382.99999999999966	0	0	0	0
trichoniscus_main_000064_t1	129	7460	+	5840.666666666709	1491.3333333333208	215.66666666666657	57.333333333333364	0.0	1.0	0	0
trichoniscus_main_000066_t1	91	7410	+	5737.333333333377	1582.666666666652	0	0	0	0	0	0
trichoniscus_main_000068_t1	228	7534	+	5796.000000000051	1508.999999999984	322.6666666666665	85.33333333333337	0	0	0	0
trichoniscus_main_000069_t1	883	8169	+	5621.666666666704	1665.3333333333164	2122.666666666676	613.3333333333327	8.0	34.0	8.0	34.0
trichoniscus_main_000070_t1	421	7668	+	5589.000000000019	1658.9999999999905	1363.666666666667	403.3333333333325	5.0	20.0	5.0	20.0
trichoniscus_main_000071_t1	1272	7244	+	4723.333333333323	1249.6666666666667	950.3333333333312	243.6666666666671	9.0	10.0	9.0	10.0
trichoniscus_main_000072_t1	539	5470	+	3898.9999999999723	1033.0000000000061	463.00000000000034	95.0	0	0	0	0
trichoniscus_main_000073_t1	164	7339	+	5684.666666666689	1491.3333333333262	3186.666666666655	842.3333333333364	0.0	51.0	0.0	51.0
trichoniscus_main_000074_t1	93	7223	+	5722.666666666693	1408.3333333333292	51.66666666666666	11.333333333333336	0	0	0	0
trichoniscus_main_000075_t1	205	7251	+	5463.333333333351	1583.6666666666542	230.99999999999997	51.000000000000014	0.0	2.0	0	0
trichoniscus_main_000076_t1	36	7070	+	5473.333333333353	1561.666666666655	0	0	0	0	0	0
trichoniscus_main_000077_t1	87	7097	+	5542.000000000037	1468.9999999999868	302.6666666666667	63.33333333333341	0	0	0	0
trichoniscus_main_000078_t1	119	6757	+	5199.333333333337	1439.666666666665	234.6666666666665	50.33333333333337	0	0	0	0
trichoniscus_main_000079_t1	11	6973	+	5461.000000000023	1501.9999999999882	3341.9999999999845	945.0000000000049	20.0	59.0	20.0	59.0
trichoniscus_main_000080_t1	114	6968	+	5303.000000000018	1551.9999999999886	1815.3333333333394	536.6666666666657	5.0	20.0	5.0	20.0
trichoniscus_main_000081_t1	56	7009	+	5375.666666666688	1578.3333333333242	665.3333333333333	201.6666666666669	1.0	10.0	0	0
trichoniscus_main_000083_t1	44	6952	+	5351.666666666667	1557.3333333333303	1773.0000000000064	548.999999999999	11.0	17.0	11.0	17.0
trichoniscus_main_000084_t1	390	7274	+	5454.0000000000155	1430.9999999999948	191.66666666666666	51.333333333333336	0	0	0	0
trichoniscus_main_000085_t1	404	7261	+	5350.333333333345	1507.6666666666601	3222.666666666653	893.3333333333381	0	0	0	0
trichoniscus_main_000086_t1	113	6871	+	5306.333333333331	1452.666666666665	28.333333333333336	7.666666666666666	0	0	0	0
trichoniscus_main_000087_t1	104	6925	+	5323.000000000018	1498.9999999999889	189.33333333333326	62.666666666666686	0	0	0	0
trichoniscus_main_000088_t1	90	6911	+	5367.000000000009	1454.9999999999977	51.0	17.999999999999996	0	0	0	0
trichoniscus_main_000089_t1	542	5602	+	3995.3333333332916	1065.6666666666752	117.33333333333337	23.66666666666666	0	0	0	0
trichoniscus_main_000091_t1	184	6363	+	4844.333333333337	1335.6666666666595	147.66666666666666	38.33333333333334	0.0	1.0	0.0	1.0
trichoniscus_main_000092_t1	92	6814	+	5257.333333333338	1465.6666666666606	265.66666666666663	79.33333333333337	0	0	0	0
trichoniscus_main_000093_t1	415	6852	+	4993.666666666661	1444.3333333333294	24.333333333333336	8.666666666666666	0	0	0	0
trichoniscus_main_000094_t1	159	6857	+	5152.000000000008	1546.9999999999886	3404.3333333333157	1005.6666666666734	1.0	19.0	1.0	19.0
trichoniscus_main_000095_t1	479	7165	+	5230.33333333335	1456.6666666666563	752.3333333333322	204.66666666666697	0.0	5.0	0.0	5.0
trichoniscus_main_000097_t1	426	7076	+	5189.000000000005	1461.9999999999943	135.33333333333337	38.66666666666666	1.0	1.0	0	0
trichoniscus_main_000101_t1	234	6652	+	4933.6666666666815	1483.3333333333228	400.6666666666667	112.33333333333331	1.0	6.0	0	0
trichoniscus_main_000102_t1	149	6655	+	5129.9999999999945	1376.9999999999993	1610.0000000000027	426.99999999999926	0.0	1.0	0.0	1.0
trichoniscus_main_000106_t1	116	6556	+	5070.333333333339	1370.666666666661	214.66666666666657	55.33333333333335	1.0	0.0	0	0
trichoniscus_main_000107_t1	151	6555	+	5038.333333333338	1366.6666666666633	311.3333333333332	72.66666666666676	0	0	0	0
trichoniscus_main_000108_t1	350	6763	+	5033.666666666683	1380.333333333324	1502.666666666671	387.33333333333195	5.0	32.0	0	0
trichoniscus_main_000109_t1	29	6418	+	5020.000000000002	1369.9999999999943	250.3333333333331	67.6666666666667	0	0	0	0
trichoniscus_main_000110_t1	501	6818	+	4889.333333333338	1428.6666666666608	1655.000000000004	540.9999999999991	10.0	29.0	10.0	29.0
trichoniscus_main_000111_t1	265	6573	+	4981.666666666674	1327.333333333328	2417.3333333333326	624.6666666666673	3.0	18.0	3.0	18.0
trichoniscus_main_000113_t1	32	6316	+	4935.000000000001	1349.9999999999925	3868.3333333333026	1051.6666666666729	38.5	65.5	38.5	65.5
trichoniscus_main_000114_t1	357	6635	+	4907.999999999985	1370.9999999999986	48.00000000000001	12.0	0	0	0	0
trichoniscus_main_000115_t1	108	6365	+	4832.333333333329	1425.6666666666588	982.9999999999976	286.0000000000002	0.0	20.0	0.0	20.0
trichoniscus_main_000116_t1	1052	7309	+	5077.333333333339	1180.666666666671	13.333333333333332	1.6666666666666665	0	0	0	0
trichoniscus_main_000117_t1	15	6263	+	5030.333333333342	1218.6666666666674	7.666666666666666	1.3333333333333333	0	0	0	0
trichoniscus_main_000118_t1	234	6443	+	4762.000000000001	1447.9999999999902	167.0	49.00000000000002	0	0	0	0
trichoniscus_main_000119_t1	85	6315	+	4912.666666666657	1318.333333333335	624.3333333333334	158.66666666666663	0	0	0	0
trichoniscus_main_000120_t1	159	6386	+	4983.666666666668	1244.3333333333342	378.33333333333354	86.6666666666666	0	0	0	0
trichoniscus_main_000121_t1	44	6262	+	4927.33333333332	1291.6666666666677	2359.666666666667	625.3333333333337	15.0	22.0	0	0
trichoniscus_main_000122_t1	768	6977	+	4936.999999999989	1273.0000000000025	3432.9999999999754	872.0000000000061	0	0	0	0
trichoniscus_main_000123_t1	156	6362	+	4830.333333333342	1376.6666666666588	935.3333333333312	252.66666666666717	4.0	11.0	4.0	11.0
trichoniscus_main_000124_t1	226	6426	+	4816.333333333325	1384.6666666666606	1617.0000000000025	464.9999999999985	1.0	17.0	1.0	17.0
trichoniscus_main_000125_t1	223	6417	+	4833.333333333326	1361.6666666666629	2837.999999999992	798.0000000000038	16.166666666666664	95.83333333333334	16.166666666666664	95.83333333333334
trichoniscus_main_000126_t1	9135	15302	+	4807.999999999995	1359.9999999999973	0	0	0	0	0	0
trichoniscus_main_000127_t1	128	6280	+	4888.333333333328	1264.6666666666663	1130.6666666666647	294.3333333333338	4.0	3.0	4.0	3.0
trichoniscus_main_000128_t1	103	6249	+	4719.6666666666615	1427.3333333333285	834.9999999999995	245.00000000000014	2.0	8.0	2.0	8.0
trichoniscus_main_000129_t1	105	6242	+	4608.0	1529.9999999999925	3573.333333333317	1211.6666666666638	14.0	52.0	14.0	52.0
trichoniscus_main_000130_t1	536	6667	+	4803.333333333345	1328.6666666666547	1521.0000000000055	437.9999999999981	4.0	24.0	0	0
trichoniscus_main_000131_t1	41	6142	+	4885.999999999975	1216.0000000000089	694.6666666666663	166.33333333333331	1.0	3.0	0	0
trichoniscus_main_000133_t1	159	6248	+	4858.666666666647	1231.333333333339	2991.333333333317	755.666666666671	4.0	23.0	0	0
trichoniscus_main_000134_t1	110	6151	+	4719.666666666661	1322.33333333333	3588.999999999974	1019.0000000000082	14.5	68.5	0	0
trichoniscus_main_000135_t1	77	6118	+	4679.999999999994	1361.9999999999961	2856.9999999999905	842.0000000000043	8.0	42.0	8.0	42.0
trichoniscus_main_000137_t1	210	6245	+	4650.999999999988	1384.9999999999943	0	0	0	0	0	0
trichoniscus_main_000138_t1	1004	5506	+	3517.6666666666492	985.3333333333384	131.33333333333334	45.666666666666686	0	0	0	0
trichoniscus_main_000140_t1	591	6611	+	4599.666666666657	1421.3333333333246	670.9999999999994	190.00000000000017	0.0	1.0	0.0	1.0
trichoniscus_main_000141_t1	178	6195	+	4552.3333333333285	1465.66666666666	1517.3333333333367	516.6666666666653	8.0	20.0	8.0	20.0
trichoniscus_main_000142_t1	49	6057	+	4696.666666666664	1312.3333333333323	33.66666666666667	11.333333333333332	0	0	0	0
trichoniscus_main_000143_t1	7	6015	+	4754.333333333321	1254.6666666666686	457.33333333333366	121.66666666666656	2.0	2.0	0	0
trichoniscus_main_000144_t1	1031	6004	+	3905.666666666633	1068.3333333333399	2003.6666666666765	534.3333333333314	2.5	36.5	2.5	36.5
trichoniscus_main_000145_t1	132	5801	+	4451.99999999998	1218.0000000000036	317.3333333333333	90.66666666666659	0	0	0	0
trichoniscus_main_000146_t1	54	6029	+	4754.333333333324	1221.6666666666679	1969.6666666666765	493.333333333331	45.333333333333336	27.666666666666668	0	0
trichoniscus_main_000148_t1	212	6142	+	4744.333333333323	1186.6666666666704	1802.3333333333405	447.6666666666649	3.5	22.5	0	0
trichoniscus_main_000151_t1	252	1018	+	607.0000000000001	157.99999999999997	80.33333333333336	21.666666666666657	0	0	0	0
trichoniscus_main_000152_t1	195	6077	+	4619.333333333323	1263.666666666666	844.6666666666655	247.3333333333339	2.0	3.0	0	0
trichoniscus_main_000153_t1	126	5978	+	4611.333333333324	1241.6666666666645	2336.000000000002	640.0000000000009	7.5	43.5	7.5	43.5
trichoniscus_main_000155_t1	122	5941	+	4608.6666666666415	1211.3333333333371	175.33333333333331	49.66666666666667	0	0	0	0
trichoniscus_main_000157_t1	261	6080	+	4611.333333333314	1208.666666666669	2355.000000000004	596.999999999999	6.0	49.0	6.0	49.0
trichoniscus_main_000158_t1	192	6029	+	4468.999999999984	1368.9999999999939	2498.3333333333303	738.6666666666689	8.0	63.0	0	0
trichoniscus_main_000159_t1	5	5842	+	4640.666666666654	1197.3333333333348	640.9999999999998	163.00000000000006	0	0	0	0
trichoniscus_main_000160_t1	269	5902	+	4360.333333333312	1273.666666666667	35.66666666666667	9.333333333333332	0	0	0	0
trichoniscus_main_000162_t1	82	5871	+	4500.333333333314	1289.6666666666647	1649.666666666671	483.3333333333317	22.0	30.0	0	0
trichoniscus_main_000163_t1	1259	7039	+	4473.666666666647	1307.333333333323	1526.666666666673	438.33333333333155	7.0	13.0	0	0
trichoniscus_main_000165_t1	176	5944	+	4577.6666666666515	1191.3333333333342	90.66666666666669	20.33333333333333	0	0	0	0
trichoniscus_main_000167_t1	75	5834	+	4489.666666666652	1270.33333333333	1435.6666666666697	415.33333333333235	0	0	0	0
trichoniscus_main_000169_t1	69	5822	+	4507.333333333311	1246.6666666666683	733.3333333333327	205.66666666666688	0	0	0	0
trichoniscus_main_000170_t1	160	5913	+	4550.333333333314	1203.6666666666695	826.6666666666652	205.33333333333363	1.0	1.0	0	0
trichoniscus_main_000171_t1	59	5803	+	4441.666666666656	1303.3333333333323	869.3333333333316	246.66666666666714	0	0	0	0
trichoniscus_main_000172_t1	1531	7263	+	4506.333333333315	1226.6666666666692	3721.9999999999673	1015.0000000000098	34.0	52.0	34.0	52.0
trichoniscus_main_000173_t1	197	4027	+	3005.3333333333203	825.6666666666719	73.66666666666667	16.333333333333336	0	0	0	0
trichoniscus_main_000174_t1	122	5842	+	4464.6666666666415	1256.33333333333	1914.3333333333408	518.6666666666649	11.0	30.0	0	0
trichoniscus_main_000175_t1	84	5798	+	4507.9999999999745	1207.0000000000045	89.00000000000001	19.000000000000004	0	0	0	0
trichoniscus_main_000176_t1	56	5713	+	4394.333333333312	1263.666666666666	197.33333333333331	60.666666666666686	0	0	0	0
trichoniscus_main_000177_t1	98	5755	+	4501.666666666648	1156.3333333333364	199.33333333333323	52.66666666666669	0	0	0	0
trichoniscus_main_000178_t1	13	5568	+	4327.999999999977	1227.999999999997	1062.9999999999995	302.0000000000002	0	0	0	0
trichoniscus_main_000179_t1	154	5799	+	4425.666666666647	1220.3333333333348	1150.6666666666658	328.3333333333334	6.0	17.0	0	0
trichoniscus_main_000180_t1	272	5914	+	4462.999999999969	1180.0000000000055	2189.0000000000073	522.9999999999975	13.0	27.0	13.0	27.0
trichoniscus_main_000182_t1	779	6418	+	4333.99999999998	1305.999999999999	3084.999999999989	917.0000000000047	17.0	39.0	17.0	39.0
trichoniscus_main_000184_t1	138	5765	+	4338.666666666642	1289.3333333333303	1674.333333333339	491.66666666666487	3.0	26.0	3.0	26.0
trichoniscus_main_000185_t1	8	5635	+	4431.999999999981	1195.9999999999989	0	0	0	0	0	0
trichoniscus_main_000186_t1	19	5622	+	4336.999999999981	1266.9999999999973	34.333333333333336	10.666666666666666	0	0	0	0
trichoniscus_main_000187_t1	96	5690	+	4428.666666666651	1166.3333333333346	831.6666666666654	233.33333333333374	3.0	9.0	3.0	9.0
trichoniscus_main_000188_t1	88	5580	+	4328.66666666664	1164.3333333333374	50.33333333333333	12.666666666666668	0	0	0	0
trichoniscus_main_000189_t1	119	5698	+	4383.666666666641	1196.3333333333346	283.33333333333326	76.66666666666669	0.0	5.0	0	0
trichoniscus_main_000190_t1	67	5646	+	4192.333333333309	1387.6666666666606	3267.3333333333194	1073.6666666666708	15.0	48.0	15.0	48.0
trichoniscus_main_000191_t1	41	5617	+	4350.333333333307	1214.6666666666683	796.6666666666658	226.3333333333336	4.5	23.5	4.5	23.5
trichoniscus_main_000195_t1	178	5574	+	4231.333333333302	1165.666666666661	306.00000000000006	72.00000000000001	0	0	0	0
trichoniscus_main_000196_t1	872	5527	+	3620.666666666641	1035.3333333333405	2758.999999999992	790.0000000000048	0.0	1.0	0.0	1.0
trichoniscus_main_000198_t1	3791	9295	+	4305.333333333305	1199.666666666669	0	0	0	0	0	0
trichoniscus_main_000199_t1	207	5696	+	4316.666666666638	1173.3333333333374	756.3333333333322	206.666666666667	0	0	0	0
trichoniscus_main_000200_t1	94	5574	+	4301.999999999969	1179.0000000000048	1148.333333333332	309.66666666666686	0	0	0	0
trichoniscus_main_000201_t1	117	5588	+	4284.66666666663	1187.3333333333378	1157.333333333332	297.6666666666671	0.0	2.0	0	0
trichoniscus_main_000202_t1	153	5624	+	4201.333333333304	1270.6666666666677	652.0	191.00000000000006	2.0	2.0	0	0
trichoniscus_main_000203_t1	308	5773	+	4272.999999999977	1193.0000000000023	312.66666666666663	89.33333333333334	0	0	0	0
trichoniscus_main_000205_t1	152	5599	+	4249.666666666638	1198.3333333333337	1378.6666666666677	376.33333333333286	3.0	7.0	3.0	7.0
trichoniscus_main_000207_t1	127	4287	+	3333.999999999986	827.000000000003	346.00000000000017	73.99999999999997	0	0	0	0
trichoniscus_main_000208_t1	648	5477	+	3750.6666666666447	1079.3333333333378	734.9999999999995	204.00000000000017	0.0	2.0	0	0
trichoniscus_main_000209_t1	121	5514	+	4250.666666666635	1143.3333333333362	226.99999999999983	55.00000000000004	0	0	0	0
trichoniscus_main_000210_t1	82	5466	+	4270.999999999965	1114.0000000000057	1142.9999999999998	285.00000000000006	0	0	0	0
trichoniscus_main_000211_t1	9049	14418	+	4280.333333333296	1086.6666666666756	246.33333333333317	65.6666666666667	0.0	2.0	0	0
trichoniscus_main_000212_t1	241	5589	+	4221.333333333292	1127.666666666671	4221.333333333292	1127.666666666671	30.0	136.0	30.0	136.0
trichoniscus_main_000213_t1	1518	6866	+	4348.999999999962	1000.0000000000115	1194.6666666666658	287.3333333333336	7.0	10.0	7.0	10.0
trichoniscus_main_000214_t1	129	5468	+	4248.666666666637	1091.3333333333399	823.6666666666658	202.33333333333348	0	0	0	0
trichoniscus_main_000215_t1	95	4207	+	3233.3333333333167	879.6666666666716	177.66666666666663	44.333333333333336	0	0	0	0
trichoniscus_main_000216_t1	61	5391	+	4181.999999999967	1149.000000000004	1381.3333333333344	394.66666666666623	2.0	25.0	0	0
trichoniscus_main_000217_t1	66	5375	+	4175.999999999976	1134.0000000000011	156.66666666666663	35.33333333333332	0	0	0	0
trichoniscus_main_000218_t1	72	5375	+	4200.3333333333	1103.666666666672	3011.3333333333185	789.6666666666708	14.0	16.0	14.0	16.0
trichoniscus_main_000219_t1	108	5384	+	4158.666666666631	1118.3333333333396	932.3333333333312	255.66666666666723	5.0	13.0	0	0
trichoniscus_main_000220_t1	118	5364	+	4165.999999999959	1081.0000000000057	884.3333333333301	216.6666666666675	0	0	0	0
trichoniscus_main_000221_t1	149	5254	+	3977.333333333308	1128.6666666666695	3954.666666666642	1124.3333333333362	12.5	144.5	12.5	144.5
trichoniscus_main_000222_t1	65	5308	+	4169.999999999953	1074.0000000000102	133.00000000000006	31.999999999999986	0	0	0	0
trichoniscus_main_000223_t1	98	5341	+	4116.333333333293	1127.666666666674	180.66666666666666	41.33333333333332	0	0	0	0
trichoniscus_main_000225_t1	289	5520	+	4047.6666666666374	1184.3333333333348	33.0	12.0	0	0	0	0
trichoniscus_main_000226_t1	3787	9012	+	4123.3333333333	1102.6666666666713	957.999999999998	242.0000000000005	0	0	0	0
trichoniscus_main_000227_t1	90	5312	+	4219.666666666623	1003.3333333333458	2421.3333333333335	572.6666666666652	14.0	14.0	0	0
trichoniscus_main_000230_t1	1308	6467	+	4134.666666666629	1025.333333333343	304.6666666666668	73.33333333333334	1.0	0.0	0	0
trichoniscus_main_000231_t1	55	5247	+	4067.999999999959	1125.0000000000032	1112.9999999999986	314.9999999999997	0	0	0	0
trichoniscus_main_000232_t1	92	5257	+	4079.3333333332944	1086.6666666666736	288.3333333333332	62.666666666666714	0	0	0	0
trichoniscus_main_000233_t1	352	5481	+	3966.333333333298	1163.666666666672	77.99999999999999	27.0	0	0	0	0
trichoniscus_main_000235_t1	66	5183	+	3990.9999999999754	1127.0000000000025	1965.000000000008	545.9999999999985	9.0	44.0	9.0	44.0
trichoniscus_main_000236_t1	57	5159	+	3999.666666666631	1103.333333333337	388.00000000000045	97.99999999999986	0	0	0	0
trichoniscus_main_000237_t1	59	5161	+	4037.3333333332926	1065.666666666674	802.9999999999987	208.0000000000003	3.0	2.0	3.0	2.0
trichoniscus_main_000238_t1	510	5597	+	4001.3333333333003	1086.6666666666738	661.0	182.0	0.0	13.0	0	0
trichoniscus_main_000240_t1	26	5098	+	3955.3333333333035	1117.6666666666706	192.99999999999997	40.99999999999999	0	0	0	0
trichoniscus_main_000242_t1	1723	6762	+	3927.3333333333	1112.6666666666713	73.66666666666666	22.333333333333336	0	0	0	0
trichoniscus_main_000244_t1	381	2426	+	1635.0000000000055	410.9999999999987	141.66666666666669	38.33333333333334	0	0	0	0
trichoniscus_main_000247_t1	9	5020	+	3962.3333333332957	1047.6666666666742	1395.0000000000036	368.99999999999886	15.0	34.0	0	0
trichoniscus_main_000248_t1	211	5163	+	3928.3333333333044	1024.6666666666717	1762.000000000005	469.9999999999989	6.0	21.0	0	0
trichoniscus_main_000249_t1	118	5115	+	3745.666666666646	1252.3333333333285	2692.6666666666556	919.3333333333387	6.0	84.0	6.0	84.0
trichoniscus_main_000250_t1	225	5219	+	3859.3333333333094	1135.6666666666679	267.00000000000006	77.99999999999997	0.0	4.0	0	0
trichoniscus_main_000252_t1	23	5011	+	3877.999999999971	1111.0000000000016	209.6666666666666	60.33333333333336	0	0	0	0
trichoniscus_main_000254_t1	318	5297	+	3769.333333333306	1210.6666666666658	145.00000000000006	28.999999999999986	0	0	0	0
trichoniscus_main_000255_t1	180	5156	+	3881.3333333333026	1095.6666666666724	538.333333333334	139.6666666666665	0	0	0	0
trichoniscus_main_000256_t1	302	5275	+	3936.9999999999714	1037.000000000007	1394.0000000000016	378.9999999999993	5.0	25.0	5.0	25.0
trichoniscus_main_000258_t1	130	3072	+	2388.6666666666692	554.3333333333312	76.0	22.999999999999996	0.0	1.0	0	0
trichoniscus_main_000259_t1	133	5091	+	3925.999999999969	1033.0000000000084	74.33333333333333	18.666666666666664	0	0	0	0
trichoniscus_main_000260_t1	221	5035	+	3799.999999999968	1015.0000000000078	1502.0000000000036	426.9999999999987	8.5	23.5	8.5	23.5
trichoniscus_main_000261_t1	282	2468	+	1726.0000000000068	460.99999999999807	481.0000000000005	127.99999999999987	0	0	0	0
trichoniscus_main_000263_t1	48	4988	+	3824.333333333303	1116.6666666666697	481.6666666666671	142.33333333333334	2.0	5.0	2.0	5.0
trichoniscus_main_000264_t1	85	5019	+	3867.6666666666356	1067.3333333333403	450.6666666666671	131.3333333333332	0	0	0	0
trichoniscus_main_000265_t1	116	5044	+	3812.3333333333103	1116.6666666666702	74.66666666666666	24.333333333333332	2.0	4.0	0	0
trichoniscus_main_000266_t1	361	5226	+	3782.6666666666265	1083.3333333333428	0	0	0	0	0	0
trichoniscus_main_000267_t1	205	5124	+	3926.9999999999673	993.0000000000072	3420.3333333333167	881.6666666666706	16.0	7.0	16.0	7.0
trichoniscus_main_000268_t1	175	5094	+	3842.666666666633	1077.3333333333399	297.66666666666663	83.33333333333331	1.0	4.0	0	0
trichoniscus_main_000270_t1	290	5179	+	3845.3333333333094	1044.6666666666717	220.66666666666657	61.33333333333337	0.0	1.0	0.0	1.0
trichoniscus_main_000271_t1	1064	4963	+	3047.666666666657	852.333333333337	726.6666666666664	209.33333333333348	0.0	16.0	0	0
trichoniscus_main_000272_t1	394	5274	+	3852.9999999999723	1028.0000000000068	222.33333333333331	62.66666666666668	0.0	4.0	0	0
trichoniscus_main_000274_t1	2032	6906	+	3853.666666666634	1021.333333333343	1640.6666666666708	429.3333333333323	7.0	54.0	7.0	54.0
trichoniscus_main_000275_t1	517	4080	+	2801.666666666664	762.3333333333358	133.6666666666667	22.333333333333336	0	0	0	0
trichoniscus_main_000276_t1	481	5346	+	3868.6666666666315	997.333333333342	1083.9999999999982	272.0000000000004	0	0	0	0
trichoniscus_main_000278_t1	237	5093	+	3815.999999999959	1041.0000000000102	0	0	0	0	0	0
trichoniscus_main_000279_t1	92	4927	+	3798.999999999969	1037.0000000000064	63.999999999999986	17.000000000000004	0	0	0	0
trichoniscus_main_000280_t1	210	5012	+	3725.666666666639	1077.3333333333403	1409.3333333333348	420.6666666666657	4.0	33.0	0	0
trichoniscus_main_000281_t1	177	5000	+	3779.999999999967	1044.0000000000095	479.3333333333336	132.66666666666657	0.0	8.0	0	0
trichoniscus_main_000283_t1	43	4818	+	3824.666666666628	951.333333333342	435.666666666667	104.33333333333326	9.5	0.5	0	0
trichoniscus_main_000284_t1	279	4910	+	3582.3333333333085	1049.6666666666722	2.6666666666666665	0.3333333333333333	0	0	0	0
trichoniscus_main_000287_t1	68	4864	+	3663.3333333333057	1133.6666666666695	124.00000000000003	34.99999999999999	0.0	1.0	0	0
trichoniscus_main_000288_t1	181	1254	+	862.9999999999983	211.0000000000004	32.66666666666667	9.333333333333332	0	0	0	0
trichoniscus_main_000289_t1	261	5060	+	3747.999999999976	1052.000000000006	3096.6666666666533	866.3333333333386	11.0	47.0	11.0	47.0
trichoniscus_main_000290_t1	17	4816	+	3813.333333333294	986.6666666666765	1924.3333333333442	493.66666666666384	8.5	40.5	8.5	40.5
trichoniscus_main_000291_t1	68	4864	+	3656.666666666646	1140.3333333333346	140.33333333333334	39.66666666666665	0	0	0	0
trichoniscus_main_000293_t1	479	4885	+	3440.3333333333053	966.6666666666755	1101.3333333333323	308.6666666666663	5.0	11.0	5.0	11.0
trichoniscus_main_000295_t1	54	4811	+	3680.999999999972	1077.0000000000043	216.99999999999997	65.0	8.0	3.0	0	0
trichoniscus_main_000296_t1	44	4795	+	3792.9999999999654	959.0000000000085	279.3333333333332	56.666666666666714	4.0	0.0	0	0
trichoniscus_main_000298_t1	614	5347	+	3710.999999999967	1023.0000000000097	809.3333333333321	207.66666666666703	0.0	2.0	0	0
trichoniscus_main_000299_t1	42	4772	+	3627.9999999999773	1103.000000000004	414.3333333333335	119.66666666666659	0	0	0	0
trichoniscus_main_000300_t1	56	4786	+	3770.6666666666356	960.3333333333408	2143.6666666666747	562.3333333333318	15.0	24.0	0	0
trichoniscus_main_000302_t1	141	4859	+	3642.3333333333085	1076.6666666666713	2040.0000000000075	608.9999999999995	9.0	59.0	0	0
trichoniscus_main_000303_t1	15	4730	+	3671.6666666666383	1044.3333333333405	13.333333333333332	1.6666666666666665	0	0	0	0
trichoniscus_main_000305_t1	97	4806	+	3701.6666666666424	1008.3333333333408	10.0	2.0	0	0	0	0
trichoniscus_main_000306_t1	59	4759	+	3694.6666666666433	1006.3333333333394	2.0	1.0	0	0	0	0
trichoniscus_main_000307_t1	302	4984	+	3661.999999999978	1021.0000000000061	1088.6666666666656	315.33333333333337	0	0	0	0
trichoniscus_main_000311_t1	147	4811	+	3672.9999999999727	992.000000000007	1471.6666666666688	391.33333333333263	0	0	0	0
trichoniscus_main_000312_t1	110	4696	+	3677.6666666666442	909.3333333333385	112.33333333333337	22.666666666666668	0	0	0	0
trichoniscus_main_000314_t1	106	4740	+	3605.999999999983	1029.0000000000043	691.6666666666663	196.33333333333346	0.0	11.0	0	0
trichoniscus_main_000315_t1	178	4806	+	3567.6666666666456	1061.3333333333387	1657.6666666666708	487.33333333333155	0.0	2.0	0.0	2.0
trichoniscus_main_000316_t1	191	4804	+	3615.999999999972	998.0000000000072	2498.0000000000023	706.0000000000014	14.5	50.5	14.5	50.5
trichoniscus_main_000317_t1	176	4786	+	3534.666666666647	1076.3333333333342	0	0	0	0	0	0
trichoniscus_main_000320_t1	87	4586	+	3523.333333333315	976.6666666666721	101.66666666666669	21.33333333333333	0	0	0	0
trichoniscus_main_000321_t1	193	4788	+	3634.666666666631	961.3333333333445	312.00000000000006	74.99999999999996	0	0	0	0
trichoniscus_main_000322_t1	71	4660	+	3610.999999999976	979.0000000000078	84.66666666666667	20.33333333333333	0	0	0	0
trichoniscus_main_000323_t1	666	4898	+	3279.9999999999905	953.000000000004	146.33333333333337	39.66666666666666	0	0	0	0
trichoniscus_main_000326_t1	132	4571	+	3414.3333333333126	1025.6666666666733	306.3333333333332	98.66666666666664	0.0	3.0	0	0
trichoniscus_main_000327_t1	353	4933	+	3594.3333333333135	986.666666666672	71.33333333333331	18.66666666666667	0	0	0	0
trichoniscus_main_000328_t1	7	4581	+	3561.9999999999804	1013.0000000000061	1511.0000000000027	432.9999999999992	4.0	12.0	0	0
trichoniscus_main_000330_t1	19	4572	+	3528.6666666666442	1025.3333333333396	2791.3333333333244	802.6666666666705	19.0	73.0	19.0	73.0
trichoniscus_main_000332_t1	61	4611	+	3613.3333333333003	937.6666666666755	2493.333333333335	632.6666666666664	42.0	44.0	42.0	44.0
trichoniscus_main_000333_t1	40	4590	+	3578.9999999999754	972.0000000000065	84.66666666666664	26.33333333333333	0	0	0	0
trichoniscus_main_000334_t1	12	4559	+	3576.3333333333035	971.6666666666761	60.33333333333333	11.666666666666666	0	0	0	0
trichoniscus_main_000335_t1	221	4498	+	3302.999999999986	975.0000000000055	0	0	0	0	0	0
trichoniscus_main_000336_t1	185	4720	+	3567.3333333333117	968.6666666666725	498.00000000000057	144.0	4.0	6.0	0	0
trichoniscus_main_000337_t1	580	5115	+	3498.666666666649	1037.3333333333392	109.00000000000001	31.999999999999996	0	0	0	0
trichoniscus_main_000338_t1	198	4730	+	3527.333333333313	1005.6666666666734	1136.6666666666654	327.3333333333336	3.0	24.0	3.0	24.0
trichoniscus_main_000339_t1	98	4627	+	3344.6666666666497	1185.333333333328	803.9999999999987	240.00000000000043	1.0	16.0	1.0	16.0
trichoniscus_main_000341_t1	289	4293	+	3130.333333333317	874.6666666666722	559.3333333333337	154.6666666666668	3.0	12.0	3.0	12.0
trichoniscus_main_000342_t1	606	5123	+	3517.6666666666515	1000.3333333333379	863.3333333333321	264.6666666666673	1.0	8.0	0	0
trichoniscus_main_000343_t1	117	4628	+	3533.3333333333044	978.6666666666764	605.9999999999998	159.00000000000006	0.0	5.0	0.0	5.0
trichoniscus_main_000344_t1	309	4817	+	3536.66666666664	972.3333333333408	913.3333333333314	247.66666666666717	1.0	10.0	0	0
trichoniscus_main_000345_t1	14	3115	+	2495.66666666667	606.3333333333325	0	0	0	0	0	0
trichoniscus_main_000346_t1	111	4616	+	3563.999999999982	942.0000000000055	3563.999999999982	942.0000000000055	1.0	77.0	1.0	77.0
trichoniscus_main_000348_t1	164	4654	+	3386.666666666655	1104.3333333333367	1257.3333333333333	386.66666666666634	3.0	25.0	3.0	25.0
trichoniscus_main_000349_t1	428	4915	+	3522.6666666666415	965.3333333333395	227.99999999999994	66.00000000000001	0	0	0	0
trichoniscus_main_000351_t1	498	4973	+	3516.6666666666524	959.3333333333378	392.66666666666674	114.3333333333333	0	0	0	0
trichoniscus_main_000352_t1	67	4539	+	3496.3333333333085	976.6666666666736	1780.0000000000052	490.9999999999983	6.0	46.0	0	0
trichoniscus_main_000356_t1	169	4629	+	3487.3333333333103	973.6666666666729	446.6666666666671	123.33333333333323	1.0	4.0	0	0
trichoniscus_main_000358_t1	208	2616	+	1918.666666666673	490.3333333333317	284.6666666666667	69.33333333333331	0	0	0	0
trichoniscus_main_000359_t1	84	4532	+	3513.6666666666424	935.3333333333404	2136.6666666666742	575.333333333332	8.0	43.0	8.0	43.0
trichoniscus_main_000361_t1	390	4832	+	3451.666666666642	991.3333333333408	1638.6666666666715	452.3333333333322	2.0	8.0	2.0	8.0
trichoniscus_main_000362_t1	142	4545	+	3408.666666666648	995.3333333333386	379.33333333333366	106.66666666666657	1.0	0.0	0	0
trichoniscus_main_000363_t1	1862	6301	+	3508.3333333333107	931.6666666666727	531.0000000000002	140.99999999999994	2.0	1.0	0	0
trichoniscus_main_000364_t1	57	4493	+	3460.3333333333194	976.6666666666708	715.9999999999995	214.0000000000002	3.0	8.0	3.0	8.0
trichoniscus_main_000365_t1	279	4709	+	3485.3333333333144	945.6666666666715	2480.666666666668	669.3333333333343	4.0	34.0	4.0	34.0
trichoniscus_main_000366_t1	101	4528	+	3489.3333333333076	938.6666666666742	28.0	7.999999999999999	0	0	0	0
trichoniscus_main_000367_t1	709	5133	+	3400.9999999999786	1024.0000000000077	3031.9999999999823	895.0000000000056	5.0	28.0	5.0	28.0
trichoniscus_main_000368_t1	115	4536	+	3438.9999999999745	983.0000000000083	528.3333333333338	155.6666666666667	2.0	8.0	0	0
trichoniscus_main_000369_t1	43	4461	+	3445.666666666652	973.3333333333385	906.9999999999992	263.00000000000034	4.0	7.0	4.0	7.0
trichoniscus_main_000370_t1	813	4415	+	2837.666666666657	765.3333333333368	35.0	10.000000000000002	0	0	0	0
trichoniscus_main_000371_t1	746	5086	+	3349.9999999999814	991.0000000000059	258.6666666666665	71.33333333333333	0	0	0	0
trichoniscus_main_000372_t1	347	4756	+	3425.9999999999804	984.0000000000057	364.0000000000002	106.9999999999999	0	0	0	0
trichoniscus_main_000374_t1	126	4535	+	3450.3333333333107	959.6666666666736	203.99999999999991	60.000000000000036	0	0	0	0
trichoniscus_main_000375_t1	176	4582	+	3493.6666666666442	913.3333333333393	161.99999999999994	42.000000000000014	0	0	0	0
trichoniscus_main_000378_t1	108	2921	+	2251.666666666673	562.3333333333314	505.6666666666674	121.33333333333317	0	0	0	0
trichoniscus_main_000379_t1	4467	7799	+	2638.6666666666642	694.3333333333343	23.666666666666664	6.333333333333333	0	0	0	0
trichoniscus_main_000380_t1	74	4462	+	3455.66666666664	933.3333333333417	576.0000000000002	150.0	0.0	1.0	0	0
trichoniscus_main_000381_t1	163	4542	+	3483.999999999978	896.0000000000057	1237.3333333333328	325.6666666666665	5.0	1.0	0	0
trichoniscus_main_000383_t1	63	4439	+	3378.9999999999777	998.0000000000078	38.0	16.0	0	0	0	0
trichoniscus_main_000384_t1	125	4495	+	3466.9999999999773	904.0000000000063	187.3333333333333	46.666666666666686	0	0	0	0
trichoniscus_main_000385_t1	228	4568	+	3389.9999999999804	951.000000000008	293.3333333333331	78.66666666666673	0	0	0	0
trichoniscus_main_000387_t1	36	4388	+	3397.6666666666442	955.3333333333414	35.00000000000001	7.0	0	0	0	0
trichoniscus_main_000388_t1	290	4642	+	3363.3333333333185	989.6666666666725	296.33333333333326	84.66666666666663	0	0	0	0
trichoniscus_main_000389_t1	409	4752	+	3341.6666666666465	1002.3333333333408	226.99999999999991	67.00000000000001	2.0	3.0	2.0	3.0
trichoniscus_main_000390_t1	309	4637	+	3384.666666666644	944.3333333333405	264.99999999999994	74.00000000000001	0	0	0	0
trichoniscus_main_000391_t1	36	4370	+	3446.9999999999795	888.0000000000053	43.99999999999999	12.999999999999998	1.0	0.0	0	0
trichoniscus_main_000392_t1	502	4836	+	3419.9999999999745	915.000000000007	593.0000000000003	162.99999999999997	0	0	0	0
trichoniscus_main_000394_t1	34	4353	+	3352.3333333333103	967.6666666666752	751.3333333333323	202.66666666666688	2.0	12.0	2.0	12.0
trichoniscus_main_000395_t1	416	4723	+	3387.3333333333017	920.666666666676	248.33333333333317	63.66666666666672	0	0	0	0
trichoniscus_main_000397_t1	144	4352	+	3259.999999999992	949.0000000000044	1022.3333333333325	309.6666666666669	3.0	7.0	0	0
trichoniscus_main_000398_t1	64	4362	+	3416.666666666638	882.3333333333419	0	0	0	0	0	0
trichoniscus_main_000401_t1	548	4840	+	3345.3333333333144	947.6666666666722	67.99999999999999	13.000000000000005	0	0	0	0
trichoniscus_main_000403_t1	69	4355	+	3349.666666666654	937.3333333333369	7.0	1.9999999999999998	0	0	0	0
trichoniscus_main_000404_t1	402	4688	+	3310.99999999998	976.000000000007	144.33333333333337	41.666666666666664	0	0	0	0
trichoniscus_main_000408_t1	55	4185	+	3211.666666666654	919.3333333333378	0	0	0	0	0	0
trichoniscus_main_000412_t1	54	4310	+	3324.3333333333135	932.6666666666729	301.66666666666663	82.33333333333333	0.0	3.0	0	0
trichoniscus_main_000413_t1	439	4695	+	3315.999999999985	941.0000000000053	755.3333333333327	204.66666666666688	5.5	2.5	0	0
trichoniscus_main_000415_t1	50	4132	+	3240.3333333333053	842.6666666666742	159.0	48.00000000000003	0	0	0	0
trichoniscus_main_000418_t1	374	4615	+	3371.3333333333117	870.6666666666722	96.33333333333336	26.66666666666666	0	0	0	0
trichoniscus_main_000419_t1	141	4382	+	3365.6666666666456	876.3333333333385	23.0	6.999999999999999	1.0	0.0	0	0
trichoniscus_main_000420_t1	146	3460	+	2663.333333333334	651.666666666666	79.33333333333333	19.666666666666664	0	0	0	0
trichoniscus_main_000421_t1	196	4434	+	3269.3333333333185	969.666666666672	50.33333333333333	12.666666666666668	0	0	0	0
trichoniscus_main_000422_t1	651	4886	+	3305.666666666654	930.3333333333378	447.0000000000004	134.9999999999999	0.0	6.0	0.0	6.0
trichoniscus_main_000424_t1	69	4301	+	3313.999999999981	919.000000000006	1797.3333333333403	500.6666666666644	0.0	29.0	0	0
trichoniscus_main_000425_t1	155	4369	+	3245.66666666665	969.3333333333417	106.00000000000001	38.0	0.0	1.0	0	0
trichoniscus_main_000426_t1	104	4327	+	3300.6666666666456	923.3333333333401	393.3333333333336	113.66666666666657	0	0	0	0
trichoniscus_main_000427_t1	59	4279	+	3291.999999999986	929.0000000000051	55.666666666666664	16.333333333333332	0	0	0	0
trichoniscus_main_000428_t1	68	4284	+	3364.3333333333094	850.6666666666725	57.33333333333332	14.66666666666667	0	0	0	0
trichoniscus_main_000431_t1	136	4341	+	3362.6666666666483	843.3333333333379	206.66666666666663	63.33333333333335	0	0	0	0
trichoniscus_main_000432_t1	237	4439	+	3295.3333333333167	907.6666666666737	1439.666666666669	384.33333333333235	14.0	15.0	0	0
trichoniscus_main_000433_t1	65	4267	+	3219.999999999985	983.0000000000081	248.99999999999983	72.0	4.0	1.0	0	0
trichoniscus_main_000434_t1	86	1585	+	1233.3333333333321	266.66666666666765	171.0	35.999999999999986	0	0	0	0
trichoniscus_main_000435_t1	133	4329	+	3334.333333333313	862.6666666666725	26.333333333333336	6.666666666666665	0	0	0	0
trichoniscus_main_000437_t1	391	4587	+	3260.9999999999814	936.000000000007	104.33333333333336	24.66666666666666	0	0	0	0
trichoniscus_main_000439_t1	198	4391	+	3319.9999999999804	874.0000000000051	110.6666666666667	27.333333333333325	0	0	0	0
trichoniscus_main_000442_t1	123	4310	+	3266.333333333312	921.6666666666749	2313.666666666672	662.3333333333344	24.833333333333336	35.16666666666667	24.833333333333336	35.16666666666667
trichoniscus_main_000444_t1	121	4299	+	3265.9999999999854	913.0000000000044	2155.333333333337	598.6666666666669	0	0	0	0
trichoniscus_main_000445_t1	723	3776	+	2406.33333333333	647.6666666666687	58.99999999999999	16.0	0	0	0	0
trichoniscus_main_000446_t1	177	4355	+	3378.6666666666406	800.3333333333396	95.66666666666669	15.333333333333337	0	0	0	0
trichoniscus_main_000447_t1	856	4764	+	3009.666666666651	899.3333333333379	15.0	5.999999999999999	0	0	0	0
trichoniscus_main_000448_t1	138	4301	+	3304.6666666666483	859.3333333333383	502.0000000000006	133.99999999999991	0.0	3.0	0	0
trichoniscus_main_000449_t1	136	4299	+	3299.3333333333057	864.6666666666749	1417.0000000000018	367.99999999999926	0.0	4.0	0	0
trichoniscus_main_000450_t1	7	2781	+	2249.6666666666715	525.3333333333322	1047.3333333333321	272.6666666666668	1.0	2.0	0	0
trichoniscus_main_000454_t1	118	4260	+	3253.999999999978	889.0000000000083	488.66666666666714	132.33333333333323	0.0	5.0	0	0
trichoniscus_main_000455_t1	128	4270	+	3256.666666666651	886.3333333333378	2547.0000000000064	710.999999999999	17.0	43.0	17.0	43.0
trichoniscus_main_000456_t1	149	3916	+	2934.9999999999786	833.0000000000072	235.9999999999999	64.00000000000004	0	0	0	0
trichoniscus_main_000459_t1	172	4122	+	3117.3333333333226	833.6666666666706	79.00000000000001	22.999999999999993	0	0	0	0
trichoniscus_main_000460_t1	263	4378	+	3223.3333333333144	892.6666666666724	2362.666666666669	670.3333333333342	7.0	42.0	7.0	42.0
trichoniscus_main_000462_t1	436	4245	+	2954.666666666661	855.3333333333354	1548.000000000001	461.99999999999943	9.0	30.0	9.0	30.0
trichoniscus_main_000465_t1	15	4106	+	3247.666666666649	844.3333333333379	139.33333333333337	37.66666666666667	0	0	0	0
trichoniscus_main_000466_t1	358	4458	+	3199.333333333315	901.6666666666734	170.0	55.000000000000014	0	0	0	0
trichoniscus_main_000468_t1	32	4126	+	3202.9999999999873	892.0000000000041	115.66666666666669	37.33333333333333	0	0	0	0
trichoniscus_main_000469_t1	516	4610	+	3111.9999999999864	983.0000000000053	323.66666666666674	96.33333333333329	0	0	0	0
trichoniscus_main_000470_t1	208	4299	+	3175.666666666656	916.3333333333368	16.333333333333332	4.666666666666666	0	0	0	0
trichoniscus_main_000471_t1	272	4363	+	3187.666666666651	904.3333333333384	323.6666666666667	99.33333333333327	0.0	5.0	0	0
trichoniscus_main_000474_t1	91	4178	+	3283.666666666652	802.3333333333366	156.33333333333334	35.66666666666665	0	0	0	0
trichoniscus_main_000475_t1	167	2557	+	1965.0000000000111	425.99999999999784	574.6666666666673	133.33333333333306	1.0	1.0	0	0
trichoniscus_main_000476_t1	84	4163	+	3229.333333333315	850.6666666666727	547.0000000000003	145.99999999999997	2.0	1.0	2.0	1.0
trichoniscus_main_000477_t1	122	4156	+	3130.9999999999895	904.0000000000041	0	0	0	0	0	0
trichoniscus_main_000478_t1	766	4845	+	3240.6666666666442	839.3333333333402	360.66666666666674	83.33333333333333	4.0	2.0	0	0
trichoniscus_main_000479_t1	17	4090	+	3074.999999999978	999.0000000000075	59.99999999999999	15.0	0	0	0	0
trichoniscus_main_000480_t1	88	4151	+	3119.9999999999886	942.0000000000052	47.66666666666667	15.333333333333334	0	0	0	0
trichoniscus_main_000481_t1	340	4407	+	3137.999999999988	918.0000000000047	609.6666666666665	179.33333333333357	1.0	6.0	0	0
trichoniscus_main_000483_t1	610	4074	+	2727.6666666666606	737.3333333333356	857.3333333333319	225.66666666666708	3.0	25.0	0	0
trichoniscus_main_000484_t1	108	4163	+	3148.9999999999877	907.0000000000034	322.6666666666666	91.33333333333336	1.0	5.0	0	0
trichoniscus_main_000485_t1	93	725	+	496.33333333333377	136.66666666666663	496.33333333333377	136.66666666666663	0	0	0	0
trichoniscus_main_000486_t1	192	4241	+	3155.3333333333208	894.6666666666706	1324.3333333333348	388.66666666666595	3.5	29.5	3.5	29.5
trichoniscus_main_000487_t1	69	4109	+	3147.999999999986	893.0000000000041	1109.9999999999984	312.0	5.0	22.0	0	0
trichoniscus_main_000489_t1	135	4175	+	3232.333333333308	808.6666666666731	81.33333333333334	17.66666666666667	0	0	0	0
trichoniscus_main_000490_t1	128	4165	+	3207.99999999998	830.0000000000058	272.6666666666666	54.33333333333335	0	0	0	0
trichoniscus_main_000491_t1	57	4088	+	3160.999999999982	871.0000000000048	1497.6666666666706	377.3333333333323	8.0	8.0	8.0	8.0
trichoniscus_main_000493_t1	6	4031	+	3130.9999999999836	895.000000000005	2387.0000000000014	688.0000000000013	21.5	64.5	21.5	64.5
trichoniscus_main_000495_t1	119	4141	+	3197.666666666649	825.3333333333383	392.66666666666697	99.33333333333324	2.0	4.0	2.0	4.0
trichoniscus_main_000498_t1	16	4032	+	3157.333333333317	859.6666666666737	307.3333333333333	79.66666666666666	0	0	0	0
trichoniscus_main_000501_t1	70	4068	+	3165.6666666666556	833.3333333333362	346.33333333333354	97.66666666666659	0	0	0	0
trichoniscus_main_000502_t1	51	4046	+	3126.3333333333253	869.6666666666696	1477.6666666666677	412.3333333333327	0	0	0	0
trichoniscus_main_000503_t1	294	4169	+	3012.3333333333217	863.6666666666707	663.3333333333327	188.66666666666686	1.0	3.0	0	0
trichoniscus_main_000504_t1	696	1652	+	716.3333333333329	240.666666666667	261.33333333333326	86.6666666666666	0	0	0	0
trichoniscus_main_000505_t1	25	4011	+	3147.333333333315	839.6666666666724	646.9999999999991	169.00000000000026	4.0	7.0	4.0	7.0
trichoniscus_main_000507_t1	564	4106	+	2768.3333333333294	774.6666666666688	55.33333333333332	13.666666666666668	0	0	0	0
trichoniscus_main_000508_t1	73	4053	+	3085.99999999999	895.0000000000048	197.99999999999991	51.000000000000014	0	0	0	0
trichoniscus_main_000510_t1	2	3982	+	3116.6666666666492	762.3333333333376	315.3333333333335	59.6666666666667	3.0	0.0	0	0
trichoniscus_main_000511_t1	1036	4083	+	2340.000000000001	708.0000000000028	1242.6666666666672	353.3333333333327	0	0	0	0
trichoniscus_main_000514_t1	111	4079	+	3084.9999999999886	884.0000000000042	152.66666666666663	45.33333333333334	0	0	0	0
trichoniscus_main_000515_t1	7	3975	+	3075.3333333333253	893.666666666671	1136.6666666666667	324.33333333333326	1.0	20.0	1.0	20.0
trichoniscus_main_000517_t1	43	4008	+	3070.3333333333226	895.6666666666708	1105.6666666666658	313.3333333333335	1.0	20.0	0	0
trichoniscus_main_000519_t1	97	4056	+	3110.333333333317	849.666666666671	245.9999999999998	63.00000000000006	0.0	1.0	0	0
trichoniscus_main_000520_t1	94	4053	+	3082.6666666666547	865.333333333337	259.9999999999999	73.0	0	0	0	0
trichoniscus_main_000521_t1	57	4016	+	3043.666666666653	904.3333333333392	76.66666666666667	22.33333333333333	0	0	0	0
trichoniscus_main_000522_t1	51	4004	+	3073.9999999999905	880.0000000000043	460.33333333333354	124.66666666666657	0	0	0	0
trichoniscus_main_000523_t1	100	4050	+	3069.9999999999877	881.0000000000057	967.9999999999981	283.0000000000001	0.0	1.0	0	0
trichoniscus_main_000525_t1	16	3957	+	2993.9999999999823	948.0000000000063	59.66666666666667	21.333333333333332	0	0	0	0
trichoniscus_main_000527_t1	98	4039	+	3087.666666666649	854.3333333333395	726.9999999999992	176.00000000000017	1.0	5.0	0	0
trichoniscus_main_000528_t1	355	3327	+	2318.666666666671	654.3333333333329	366.3333333333335	104.6666666666666	0	0	0	0
trichoniscus_main_000530_t1	4530	5930	+	1095.9999999999989	305.00000000000006	0	0	0	0	0	0
trichoniscus_main_000531_t1	79	4011	+	3094.9999999999864	838.0000000000048	634.9999999999997	178.0000000000001	2.0	9.0	2.0	9.0
trichoniscus_main_000532_t1	1644	5576	+	3098.999999999985	834.0000000000051	84.33333333333333	17.66666666666667	0	0	0	0
trichoniscus_main_000533_t1	95	4024	+	3170.9999999999873	759.0000000000026	55.999999999999986	13.000000000000004	0	0	0	0
trichoniscus_main_000534_t1	8	3937	+	3007.999999999989	922.0000000000044	0	0	0	0	0	0
trichoniscus_main_000535_t1	255	3659	+	2667.999999999994	737.0000000000031	4.666666666666666	1.3333333333333333	0	0	0	0
trichoniscus_main_000536_t1	76	3999	+	3022.999999999988	901.0000000000064	925.9999999999984	250.00000000000054	0	0	0	0
trichoniscus_main_000537_t1	108	4031	+	3039.9999999999836	884.0000000000063	961.9999999999978	271.0000000000003	0.0	5.0	0	0
trichoniscus_main_000538_t1	1	315	-	236.3333333333333	78.66666666666666	0	0	0	0	0	0
trichoniscus_main_000539_t1	52	3972	+	3108.9999999999854	812.0000000000039	1624.3333333333374	397.6666666666653	23.5	13.5	23.5	13.5
trichoniscus_main_000540_t1	494	4354	+	3008.3333333333253	852.6666666666724	0	0	0	0	0	0
trichoniscus_main_000541_t1	6	3923	+	3022.9999999999895	895.0000000000044	7.666666666666666	1.3333333333333333	0	0	0	0
trichoniscus_main_000542_t1	132	4049	+	3083.9999999999877	834.0000000000036	725.3333333333329	186.66666666666683	0	0	0	0
trichoniscus_main_000543_t1	632	3919	+	2538.6666666666597	749.3333333333375	134.6666666666667	36.33333333333332	1.0	0.0	0	0
trichoniscus_main_000544_t1	70	3984	+	3105.666666666645	809.3333333333395	3105.666666666645	809.3333333333395	28.0	70.0	28.0	70.0
trichoniscus_main_000545_t1	100	3987	+	3034.9999999999873	853.0000000000048	1401.3333333333353	407.6666666666659	0.0	3.0	0.0	3.0
trichoniscus_main_000546_t1	935	3913	+	2353.3333333333326	625.6666666666689	486.33333333333394	107.66666666666659	2.0	2.0	0	0
trichoniscus_main_000547_t1	54	3943	+	3038.6666666666542	849.3333333333368	247.33333333333314	46.666666666666664	0	0	0	0
trichoniscus_main_000548_t1	92	4000	+	3051.999999999992	857.0000000000028	55.999999999999986	16.000000000000004	0.0	2.0	0	0
trichoniscus_main_000549_t1	265	4173	+	3017.999999999996	891.0000000000032	192.99999999999991	56.00000000000002	0	0	0	0
trichoniscus_main_000550_t1	239	4063	+	2964.333333333328	860.66666666667	129.33333333333337	38.666666666666664	0	0	0	0
trichoniscus_main_000551_t1	47	3955	+	3042.333333333319	866.6666666666719	20.0	7.0	0	0	0	0
trichoniscus_main_000552_t1	138	4043	+	3074.3333333333126	831.6666666666723	2591.3333333333267	711.6666666666698	12.0	6.0	12.0	6.0
trichoniscus_main_000553_t1	709	4068	+	2670.666666666661	689.333333333335	116.66666666666669	33.33333333333333	0	0	0	0
trichoniscus_main_000555_t1	159	3764	+	2766.333333333331	839.6666666666681	130.66666666666669	34.33333333333332	2.0	1.0	0	0
trichoniscus_main_000556_t1	68	3958	+	3045.9999999999845	845.0000000000056	778.6666666666654	202.33333333333383	4.0	6.0	0	0
trichoniscus_main_000557_t1	48	3938	+	3019.6666666666574	871.333333333338	214.99999999999977	58.00000000000005	0.0	1.0	0	0
trichoniscus_main_000558_t1	432	4322	+	2965.9999999999927	925.0000000000035	76.66666666666667	22.333333333333332	0	0	0	0
trichoniscus_main_000562_t1	573	4157	+	2765.333333333329	819.6666666666691	0	0	0	0	0	0
trichoniscus_main_000563_t1	14	3889	+	3111.333333333318	764.6666666666705	91.66666666666669	25.333333333333325	3.0	2.0	0	0
trichoniscus_main_000564_t1	203	4072	+	3063.333333333321	806.6666666666704	1068.333333333332	290.66666666666646	1.0	7.0	1.0	7.0
trichoniscus_main_000566_t1	270	3896	+	2831.666666666659	795.3333333333362	271.3333333333332	76.66666666666669	0	0	0	0
trichoniscus_main_000568_t1	48	3905	+	2981.6666666666574	876.3333333333369	2981.6666666666574	876.3333333333369	7.0	38.0	7.0	38.0
trichoniscus_main_000569_t1	454	4311	+	2989.666666666654	868.3333333333383	0	0	0	0	0	0
trichoniscus_main_000570_t1	124	3978	+	3021.333333333324	833.6666666666694	159.6666666666667	50.33333333333335	0	0	0	0
trichoniscus_main_000571_t1	798	4652	+	2890.9999999999914	964.0000000000052	131.3333333333334	45.66666666666667	1.0	0.0	1.0	0.0
trichoniscus_main_000573_t1	266	4117	+	3014.666666666651	837.3333333333396	2598.9999999999973	716.0000000000025	17.0	50.0	17.0	50.0
trichoniscus_main_000575_t1	80	3925	+	3007.9999999999877	838.0000000000047	567.0000000000002	147.00000000000003	3.0	2.0	3.0	2.0
trichoniscus_main_000578_t1	110	3946	+	2988.9999999999895	848.0000000000038	2117.0000000000064	610.0	3.0	27.0	3.0	27.0
trichoniscus_main_000580_t1	240	4073	+	2968.3333333333267	865.6666666666708	629.0	196.00000000000017	1.0	0.0	0	0
trichoniscus_main_000581_t1	604	4434	+	2980.9999999999854	850.000000000005	1401.6666666666677	413.3333333333325	0.0	22.0	0	0
trichoniscus_main_000582_t1	95	3925	+	3047.333333333323	783.6666666666696	807.6666666666653	200.33333333333368	0	0	0	0
trichoniscus_main_000583_t1	55	3882	+	3054.333333333317	773.666666666671	128.33333333333337	30.666666666666654	0.0	3.0	0	0
trichoniscus_main_000584_t1	228	4055	+	3043.999999999987	784.0000000000034	81.0	33.0	0.0	2.0	0	0
trichoniscus_main_000585_t1	381	3815	+	2721.999999999994	713.0000000000022	28.333333333333336	7.666666666666665	0	0	0	0
trichoniscus_main_000587_t1	194	4015	+	3017.9999999999927	804.0000000000039	2.3333333333333335	0.6666666666666666	0	0	0	0
trichoniscus_main_000588_t1	383	4048	+	2879.999999999991	786.0000000000027	867.999999999999	239.00000000000034	0.0	9.0	0	0
trichoniscus_main_000589_t1	27	3845	+	3001.333333333323	817.6666666666699	2833.66666666666	769.3333333333358	13.0	60.0	13.0	60.0
trichoniscus_main_000590_t1	110	3928	+	3007.6666666666515	811.3333333333399	117.00000000000007	29.999999999999986	0	0	0	0
trichoniscus_main_000591_t1	326	4144	+	2933.666666666655	885.3333333333378	33.333333333333336	8.666666666666666	0.0	1.0	0	0
trichoniscus_main_000592_t1	89	3901	+	2926.9999999999845	886.0000000000064	35.0	12.999999999999998	0	0	0	0
trichoniscus_main_000595_t1	369	3896	+	2750.3333333333267	777.6666666666689	1024.666666666665	316.33333333333326	2.0	6.0	2.0	6.0
trichoniscus_main_000597_t1	120	3926	+	2955.6666666666556	851.3333333333375	89.33333333333333	27.666666666666668	0	0	0	0
trichoniscus_main_000598_t1	14	3817	+	2982.999999999985	821.0000000000045	1392.0000000000014	380.9999999999987	5.0	11.0	0	0
trichoniscus_main_000599_t1	115	3918	+	2993.3333333333226	810.6666666666703	216.66666666666654	62.33333333333337	0	0	0	0
trichoniscus_main_000600_t1	666	4469	+	2860.333333333326	943.6666666666713	124.6666666666667	37.33333333333333	0.0	2.0	0	0
trichoniscus_main_000601_t1	58	3855	+	2947.3333333333303	850.6666666666681	999.6666666666655	308.3333333333334	1.0	15.0	0	0
trichoniscus_main_000604_t1	382	4176	+	2998.999999999986	796.0000000000059	69.33333333333331	23.66666666666666	0	0	0	0
trichoniscus_main_000605_t1	74	3865	+	2951.666666666652	840.3333333333378	1145.6666666666667	324.333333333333	3.0	11.0	0	0
trichoniscus_main_000608_t1	61	3849	+	2953.9999999999905	835.0000000000039	0	0	0	0	0	0
trichoniscus_main_000609_t1	105	3890	+	2931.6666666666556	854.3333333333392	1359.0000000000018	392.99999999999915	3.0	8.0	3.0	8.0
trichoniscus_main_000610_t1	566	4246	+	2861.999999999995	819.0000000000026	587.0000000000003	166.00000000000003	0	0	0	0
trichoniscus_main_000611_t1	121	3903	+	2966.9999999999877	816.0000000000044	7.666666666666666	1.3333333333333333	0	0	0	0
trichoniscus_main_000612_t1	189	3971	+	2992.3333333333235	790.6666666666696	93.00000000000003	26.99999999999999	0	0	0	0
trichoniscus_main_000613_t1	100	3879	+	2980.999999999985	799.0000000000055	360.3333333333334	95.66666666666664	2.0	8.0	0	0
trichoniscus_main_000615_t1	129	3902	+	2977.333333333323	796.6666666666696	313.3333333333334	91.66666666666664	0	0	0	0
trichoniscus_main_000616_t1	186	3959	+	2970.333333333318	803.6666666666708	49.99999999999999	10.0	0	0	0	0
trichoniscus_main_000617_t1	181	3954	+	2962.999999999988	811.0000000000056	0	0	0	0	0	0
trichoniscus_main_000618_t1	156	3926	+	3000.9999999999804	770.0000000000057	1048.6666666666633	253.333333333334	1.0	1.0	1.0	1.0
trichoniscus_main_000622_t1	18	3683	+	2789.9999999999945	876.0000000000043	41.0	13.0	0	0	0	0
trichoniscus_main_000624_t1	159	3917	+	2947.666666666645	811.333333333341	1419.6666666666697	356.3333333333323	13.0	15.0	13.0	15.0
trichoniscus_main_000626_t1	24	3776	+	2960.666666666656	792.3333333333366	660.6666666666667	170.3333333333333	0.0	5.0	0	0
trichoniscus_main_000627_t1	75	3824	+	2874.3333333333244	875.6666666666703	551.3333333333337	174.66666666666674	0.0	3.0	0	0
trichoniscus_main_000629_t1	88	3837	+	2970.666666666654	779.333333333337	888.3333333333318	218.66666666666694	3.0	15.0	0	0
trichoniscus_main_000630_t1	132	3878	+	2954.666666666653	792.3333333333378	851.6666666666652	231.33333333333383	0.0	5.0	0	0
trichoniscus_main_000631_t1	198	3941	+	2896.999999999989	847.0000000000047	15.999999999999998	5.0	0	0	0	0
trichoniscus_main_000632_t1	175	3918	+	2933.999999999989	810.000000000004	1431.0000000000025	392.99999999999915	5.0	22.0	5.0	22.0
trichoniscus_main_000633_t1	505	3867	+	2646.0000000000005	717.0000000000013	1162.9999999999993	321.99999999999994	8.0	19.0	8.0	19.0
trichoniscus_main_000634_t1	2963	6703	+	2795.6666666666642	945.3333333333371	165.99999999999994	59.00000000000003	0	0	0	0
trichoniscus_main_000635_t1	66	3803	+	3011.666666666651	726.3333333333363	11.666666666666666	3.333333333333333	0	0	0	0
trichoniscus_main_000637_t1	1187	4732	+	2743.9999999999964	802.0000000000025	502.00000000000045	149.00000000000006	4.0	7.0	4.0	7.0
trichoniscus_main_000638_t1	92	3820	+	2882.3333333333235	846.6666666666706	550.6666666666671	133.33333333333323	3.5	9.5	3.5	9.5
trichoniscus_main_000639_t1	27	3752	+	2956.666666666654	769.3333333333372	383.33333333333354	84.66666666666666	0.0	1.0	0	0
trichoniscus_main_000640_t1	50	3775	+	2922.999999999989	803.0000000000043	460.00000000000045	118.99999999999987	2.0	4.0	2.0	4.0
trichoniscus_main_000641_t1	65	3766	+	2958.9999999999895	743.0000000000033	2614.6666666666633	649.3333333333337	2.0	29.0	2.0	29.0
trichoniscus_main_000642_t1	1714	5433	+	2897.333333333325	822.6666666666696	0	0	0	0	0	0
trichoniscus_main_000644_t1	3	3713	+	2897.6666666666556	813.3333333333377	102.33333333333336	32.66666666666666	0.0	2.0	0	0
trichoniscus_main_000645_t1	66	3776	+	2974.333333333315	736.6666666666722	271.66666666666646	64.33333333333337	0	0	0	0
trichoniscus_main_000646_t1	210	3920	+	2898.333333333327	812.6666666666703	703.666666666667	196.33333333333337	5.0	15.0	5.0	15.0
trichoniscus_main_000648_t1	1101	4802	+	2798.9999999999927	903.0000000000044	2065.000000000008	680.0000000000009	0	0	0	0
trichoniscus_main_000649_t1	140	3781	+	2878.9999999999895	763.0000000000032	1031.999999999997	279.0000000000002	5.0	26.0	5.0	26.0
trichoniscus_main_000651_t1	203	3901	+	2884.3333333333253	814.6666666666698	269.33333333333326	75.66666666666667	0	0	0	0
trichoniscus_main_000653_t1	773	4471	+	2851.3333333333253	847.6666666666708	2410.3333333333335	709.6666666666681	16.0	15.0	16.0	15.0
trichoniscus_main_000654_t1	18	3716	+	2952.666666666653	746.3333333333367	1461.6666666666722	359.3333333333319	2.0	6.0	2.0	6.0
trichoniscus_main_000655_t1	96	3749	+	2842.9999999999886	811.0000000000042	224.99999999999991	66.00000000000003	0	0	0	0
trichoniscus_main_000656_t1	39	2780	+	1991.0000000000052	751.0000000000018	210.66666666666663	77.33333333333334	1.0	1.0	0	0
trichoniscus_main_000659_t1	85	3768	+	2877.333333333327	806.6666666666697	466.6666666666671	127.33333333333323	5.0	1.0	5.0	1.0
trichoniscus_main_000660_t1	102	3782	+	2868.999999999988	812.000000000003	213.6666666666666	62.33333333333335	0	0	0	0
trichoniscus_main_000661_t1	22	3702	+	2890.3333333333208	790.6666666666713	773.999999999999	213.0000000000003	4.0	8.0	4.0	8.0
trichoniscus_main_000662_t1	491	3994	+	2710.3333333333235	793.6666666666716	567.0000000000002	165.00000000000006	0.0	8.0	0.0	8.0
trichoniscus_main_000663_t1	134	3811	+	2971.9999999999905	706.0000000000007	725.6666666666658	159.3333333333332	3.0	7.0	0	0
trichoniscus_main_000664_t1	918	3677	+	2164.6666666666733	595.3333333333325	884.3333333333319	237.666666666667	1.0	12.0	0	0
trichoniscus_main_000665_t1	148	3819	+	2826.3333333333276	845.6666666666702	818.6666666666662	231.33333333333343	1.0	8.0	0	0
trichoniscus_main_000666_t1	572	3673	+	2408.333333333332	693.66666666667	1089.9999999999975	281.00000000000057	1.0	14.0	1.0	14.0
trichoniscus_main_000667_t1	159	3773	+	2876.3333333333217	738.6666666666697	333.3333333333335	80.66666666666664	0	0	0	0
trichoniscus_main_000668_t1	92	3763	+	2807.3333333333285	864.66666666667	83.66666666666669	27.333333333333325	0	0	0	0
trichoniscus_main_000669_t1	134	3799	+	2848.9999999999936	817.000000000004	705.3333333333329	209.66666666666694	1.0	10.0	0	0
trichoniscus_main_000671_t1	83	3742	+	2869.999999999989	790.0000000000047	243.33333333333317	56.6666666666667	0	0	0	0
trichoniscus_main_000672_t1	4142	7801	+	2842.333333333326	817.6666666666694	16.0	5.0	0	0	0	0
trichoniscus_main_000673_t1	265	3921	+	2897.99999999999	759.000000000003	1296.666666666668	329.3333333333329	1.0	24.0	1.0	24.0
trichoniscus_main_000674_t1	524	4180	+	2892.333333333321	764.6666666666708	101.33333333333334	30.66666666666666	0	0	0	0
trichoniscus_main_000675_t1	248	3847	+	2756.6666666666583	843.3333333333374	135.6666666666667	41.333333333333336	0	0	0	0
trichoniscus_main_000676_t1	260	3913	+	2833.333333333324	820.666666666671	182.99999999999994	51.000000000000014	0	0	0	0
trichoniscus_main_000677_t1	448	4098	+	2912.666666666652	738.3333333333375	1501.6666666666692	367.33333333333275	11.0	26.0	11.0	26.0
trichoniscus_main_000678_t1	132	3704	+	2779.9999999999914	793.0000000000042	0	0	0	0	0	0
trichoniscus_main_000679_t1	256	3906	+	2846.999999999991	804.000000000004	1540.0000000000045	445.9999999999986	3.0	17.0	3.0	17.0
trichoniscus_main_000680_t1	322	3891	+	2738.3333333333303	831.66666666667	201.99999999999986	62.00000000000003	0.0	6.0	0	0
trichoniscus_main_000682_t1	45	3683	+	2835.999999999996	803.0000000000028	989.6666666666653	282.3333333333334	1.0	14.0	1.0	14.0
trichoniscus_main_000684_t1	176	3343	+	2425.333333333331	742.66666666667	194.66666666666657	51.33333333333336	0	0	0	0
trichoniscus_main_000686_t1	135	3749	+	2811.999999999992	803.0000000000035	175.66666666666657	46.33333333333338	0	0	0	0
trichoniscus_main_000687_t1	10	3624	+	2822.6666666666583	792.3333333333369	31.333333333333332	10.666666666666666	1.0	1.0	0	0
trichoniscus_main_000688_t1	341	3706	+	2581.333333333335	784.6666666666677	776.3333333333321	210.66666666666706	14.0	12.0	0	0
trichoniscus_main_000689_t1	141	3752	+	2896.333333333316	715.6666666666708	123.33333333333339	26.66666666666666	0	0	0	0
trichoniscus_main_000691_t1	285	3602	+	2602.6666666666633	715.3333333333361	165.33333333333337	38.66666666666667	0	0	0	0
trichoniscus_main_000692_t1	180	3785	+	2813.999999999996	792.0000000000033	14.666666666666666	3.3333333333333335	0	0	0	0
trichoniscus_main_000694_t1	224	3826	+	2797.3333333333308	805.6666666666684	1749.6666666666717	500.3333333333315	5.0	8.0	0	0
trichoniscus_main_000695_t1	82	3681	+	2802.999999999997	797.0000000000014	725.6666666666658	183.33333333333357	1.0	1.0	0	0
trichoniscus_main_000696_t1	584	3595	+	2398.9999999999986	613.0000000000009	1088.9999999999977	297.00000000000057	6.0	14.0	6.0	14.0
trichoniscus_main_000697_t1	182	3775	+	2851.333333333323	742.6666666666706	1216.6666666666656	310.3333333333337	9.0	17.0	0	0
trichoniscus_main_000698_t1	512	4105	+	2779.999999999992	814.0000000000038	2376.0	690.000000000002	1.0	48.0	1.0	48.0
trichoniscus_main_000699_t1	197	3727	+	2747.6666666666633	783.3333333333356	101.00000000000001	30.99999999999999	0	0	0	0
trichoniscus_main_000700_t1	6	3593	+	2759.3333333333253	828.6666666666707	959.6666666666641	294.33333333333337	1.0	9.0	0	0
trichoniscus_main_000702_t1	124	3528	+	2682.6666666666583	722.333333333337	241.99999999999983	61.00000000000003	1.0	3.0	0	0
trichoniscus_main_000703_t1	89	3667	+	2833.3333333333276	745.66666666667	1040.9999999999977	243.00000000000037	0	0	0	0
trichoniscus_main_000704_t1	307	3636	+	2569.33333333333	760.6666666666703	1299.6666666666672	386.3333333333325	0.0	10.0	0.0	10.0
trichoniscus_main_000707_t1	81	3653	+	2828.333333333327	744.6666666666684	53.999999999999986	15.000000000000004	0	0	0	0
trichoniscus_main_000710_t1	175	3741	+	2856.9999999999914	710.0000000000023	29.0	7.0	0	0	0	0
trichoniscus_main_000711_t1	141	3707	+	2768.9999999999873	798.000000000005	829.3333333333311	220.6666666666674	0.0	3.0	0.0	3.0
trichoniscus_main_000713_t1	590	4153	+	2773.333333333326	790.6666666666706	76.33333333333333	16.66666666666667	0	0	0	0
trichoniscus_main_000714_t1	1147	4710	+	2827.999999999993	736.0000000000018	157.33333333333337	49.666666666666664	0.0	3.0	0	0
trichoniscus_main_000715_t1	405	3965	+	2791.6666666666633	769.3333333333347	117.66666666666671	26.333333333333332	1.0	0.0	0	0
trichoniscus_main_000717_t1	169	2025	+	1478.6666666666697	378.3333333333326	0	0	0	0	0	0
trichoniscus_main_000718_t1	26	3580	+	2822.3333333333285	732.6666666666681	1649.3333333333362	417.6666666666661	3.0	22.0	0	0
trichoniscus_main_000719_t1	28	3582	+	2764.666666666664	790.3333333333361	976.9999999999986	286.0000000000003	2.0	4.0	2.0	4.0
trichoniscus_main_000720_t1	95	3649	+	2799.999999999996	755.000000000003	82.0	26.0	0	0	0	0
trichoniscus_main_000723_t1	69	3620	+	2770.6666666666597	781.3333333333356	390.0000000000001	108.0	0.0	4.0	0	0
trichoniscus_main_000725_t1	208	3717	+	2716.333333333325	691.6666666666691	76.0	17.000000000000004	0	0	0	0
trichoniscus_main_000727_t1	14	3556	+	2792.3333333333276	750.666666666669	143.66666666666669	36.33333333333333	0	0	0	0
trichoniscus_main_000728_t1	45	3542	+	2749.6666666666606	748.3333333333355	338.00000000000006	93.99999999999997	0.0	1.0	0	0
trichoniscus_main_000729_t1	137	3676	+	2785.6666666666606	754.3333333333361	598.0000000000001	164.00000000000003	0.0	20.0	0	0
trichoniscus_main_000730_t1	35	3571	+	2774.66666666666	762.3333333333356	422.3333333333339	114.66666666666653	0.0	1.0	0	0
trichoniscus_main_000731_t1	156	3635	+	2759.99999999999	720.0000000000038	263.99999999999983	72.00000000000001	5.0	2.0	0	0
trichoniscus_main_000732_t1	96	3617	+	2746.333333333332	775.6666666666677	0	0	0	0	0	0
trichoniscus_main_000733_t1	114	3635	+	2772.3333333333267	749.6666666666694	115.33333333333337	28.666666666666657	0	0	0	0
trichoniscus_main_000739_t1	226	3735	+	2702.3333333333285	807.666666666669	120.33333333333336	41.666666666666686	0.0	2.0	0	0
trichoniscus_main_000740_t1	357	3620	+	2531.3333333333294	732.6666666666689	653.6666666666661	195.33333333333348	0.0	5.0	0	0
trichoniscus_main_000741_t1	157	3663	+	2767.666666666664	739.3333333333375	237.9999999999999	62.00000000000003	0	0	0	0
trichoniscus_main_000743_t1	381	3881	+	2822.999999999995	678.0000000000003	321.0000000000002	80.99999999999993	0	0	0	0
trichoniscus_main_000744_t1	377	3877	+	2693.3333333333258	807.6666666666712	769.9999999999991	229.0000000000004	1.0	18.0	0	0
trichoniscus_main_000745_t1	105	3602	+	2732.999999999998	753.0000000000024	995.9999999999983	276.0000000000002	1.0	6.0	0	0
trichoniscus_main_000746_t1	79	3576	+	2770.333333333326	727.666666666669	1603.3333333333376	409.66666666666555	1.0	2.0	0	0
trichoniscus_main_000747_t1	154	3645	+	2696.3333333333294	795.6666666666683	574.3333333333334	169.66666666666683	0.0	2.0	0	0
trichoniscus_main_000748_t1	55	3543	+	2700.999999999996	788.000000000003	335.3333333333334	99.6666666666666	0	0	0	0
trichoniscus_main_000749_t1	86	3571	+	2801.666666666658	684.3333333333354	749.6666666666657	168.33333333333337	16.0	16.0	16.0	16.0
trichoniscus_main_000752_t1	442	3921	+	2694.6666666666647	785.3333333333355	158.33333333333326	39.666666666666686	0	0	0	0
trichoniscus_main_000753_t1	103	3582	+	2733.6666666666633	746.3333333333348	845.999999999999	231.00000000000045	3.0	5.0	0	0
trichoniscus_main_000756_t1	174	3641	+	2713.9999999999945	754.0000000000023	147.0	36.0	0	0	0	0
trichoniscus_main_000757_t1	165	3632	+	2642.9999999999964	825.0000000000039	0	0	0	0	0	0
trichoniscus_main_000760_t1	160	3618	+	2723.9999999999977	735.0000000000016	51.33333333333333	14.666666666666666	0	0	0	0
trichoniscus_main_000761_t1	73	3528	+	2731.6666666666606	724.333333333336	1339.666666666669	361.33333333333275	3.0	18.0	0	0
trichoniscus_main_000762_t1	32	3484	+	2683.9999999999905	769.0000000000036	475.666666666667	127.33333333333321	2.0	6.0	2.0	6.0
trichoniscus_main_000763_t1	127	3579	+	2716.6666666666597	736.3333333333356	2348.333333333334	621.6666666666678	20.0	48.0	20.0	48.0
trichoniscus_main_000764_t1	232	3681	+	2675.6666666666624	774.333333333336	2163.3333333333385	629.6666666666666	14.5	45.5	0	0
trichoniscus_main_000765_t1	437	3450	+	2401.333333333333	610.6666666666667	37.0	10.999999999999998	0	0	0	0
trichoniscus_main_000766_t1	765	3260	+	1994.333333333345	501.6666666666638	0	0	0	0	0	0
trichoniscus_main_000767_t1	231	3677	+	2694.333333333328	752.6666666666702	252.33333333333326	74.66666666666664	0	0	0	0
trichoniscus_main_000769_t1	36	3477	+	2718.9999999999927	722.0000000000038	105.33333333333336	29.666666666666664	2.0	1.0	0	0
trichoniscus_main_000771_t1	108	3544	+	2712.333333333328	722.666666666669	181.99999999999994	46.000000000000014	0.0	2.0	0	0
trichoniscus_main_000772_t1	204	3608	+	2660.9999999999977	744.0000000000013	276.6666666666664	62.33333333333346	0.0	1.0	0	0
trichoniscus_main_000773_t1	54	3484	+	2704.3333333333294	724.6666666666687	17.333333333333332	3.6666666666666674	0	0	0	0
trichoniscus_main_000776_t1	118	3546	+	2644.999999999993	784.0000000000033	228.66666666666652	65.33333333333334	1.0	0.0	0	0
trichoniscus_main_000777_t1	83	3508	+	2744.333333333333	681.6666666666662	1067.9999999999975	270.0000000000006	1.0	11.0	1.0	11.0
trichoniscus_main_000778_t1	77	3502	+	2747.3333333333217	678.6666666666698	462.00000000000034	98.99999999999997	0	0	0	0
trichoniscus_main_000779_t1	65	3490	+	2681.33333333333	744.6666666666703	154.33333333333337	37.66666666666666	0	0	0	0
trichoniscus_main_000780_t1	66	3462	+	2634.6666666666656	761.3333333333362	68.66666666666666	18.333333333333336	0.0	2.0	0	0
trichoniscus_main_000781_t1	83	3502	+	2726.666666666663	693.3333333333344	58.999999999999986	13.000000000000002	0	0	0	0
trichoniscus_main_000782_t1	90	3509	+	2684.3333333333317	735.6666666666682	129.00000000000003	32.99999999999999	0	0	0	0
trichoniscus_main_000784_t1	140	3556	+	2636.999999999996	780.0000000000038	1511.333333333336	441.6666666666652	0.0	15.0	0.0	15.0
trichoniscus_main_000786_t1	151	3564	+	2685.666666666661	728.3333333333363	149.0	43.000000000000014	0	0	0	0
trichoniscus_main_000787_t1	115	3474	+	2572.6666666666642	787.333333333337	180.3333333333333	56.66666666666668	0	0	0	0
trichoniscus_main_000789_t1	82	3492	+	2675.6666666666642	735.3333333333348	664.9999999999997	156.9999999999999	2.0	3.0	0	0
trichoniscus_main_000792_t1	983	4390	+	2682.6666666666633	725.3333333333355	336.33333333333337	101.66666666666664	0	0	0	0
trichoniscus_main_000793_t1	1199	4606	+	2704.6666666666583	703.3333333333359	0	0	0	0	0	0
trichoniscus_main_000795_t1	251	3655	+	2720.333333333322	684.6666666666697	947.3333333333303	225.66666666666737	2.0	1.0	0	0
trichoniscus_main_000796_t1	114	3518	+	2696.3333333333285	708.6666666666688	815.6666666666654	213.3333333333337	4.0	15.0	4.0	15.0
trichoniscus_main_000798_t1	18	3413	+	2681.666666666658	714.3333333333363	656.666666666666	177.33333333333366	1.0	2.0	1.0	2.0
trichoniscus_main_000799_t1	147	3539	+	2687.3333333333303	705.6666666666681	15.666666666666666	5.333333333333333	0	0	0	0
trichoniscus_main_000800_t1	33	3425	+	2705.333333333329	687.6666666666675	757.999999999999	196.00000000000023	6.0	6.0	6.0	6.0
trichoniscus_main_000802_t1	150	3542	+	2704.3333333333294	688.6666666666673	100.00000000000003	20.000000000000004	1.0	0.0	0	0
trichoniscus_main_000804_t1	100	3486	+	2684.666666666661	702.3333333333348	1018.9999999999976	277.00000000000045	13.0	21.0	0	0
trichoniscus_main_000805_t1	283	3666	+	2600.6666666666665	783.3333333333345	200.99999999999997	60.000000000000014	0.0	3.0	0	0
trichoniscus_main_000806_t1	221	3433	+	2472.333333333335	740.6666666666681	91.66666666666669	28.333333333333325	1.0	1.0	0	0
trichoniscus_main_000807_t1	175	3528	+	2652.333333333333	701.6666666666679	0	0	0	0	0	0
trichoniscus_main_000809_t1	135	3515	+	2639.66666666666	741.3333333333362	2094.6666666666742	590.3333333333328	0	0	0	0
trichoniscus_main_000811_t1	114	3491	+	2582.9999999999995	795.0000000000022	1706.333333333337	528.6666666666657	0	0	0	0
trichoniscus_main_000815_t1	2387	3373	+	754.6666666666657	232.33333333333368	250.3333333333332	79.66666666666669	0	0	0	0
trichoniscus_main_000816_t1	169	3540	+	2557.333333333327	814.6666666666722	227.9999999999999	60.00000000000002	0.0	4.0	0	0
trichoniscus_main_000817_t1	425	3769	+	2594.9999999999964	750.0000000000026	66.33333333333331	14.666666666666668	0	0	0	0
trichoniscus_main_000818_t1	201	3569	+	2746.6666666666583	622.333333333333	301.6666666666666	73.33333333333339	6.0	3.0	0	0
trichoniscus_main_000819_t1	164	3433	+	2558.6666666666647	711.333333333335	538.3333333333339	151.66666666666663	0	0	0	0
trichoniscus_main_000820_t1	38	3403	+	2610.333333333329	755.6666666666683	199.00000000000003	49.99999999999999	0	0	0	0
trichoniscus_main_000821_t1	49	3411	+	2696.6666666666642	666.3333333333337	2112.000000000012	515.9999999999972	15.0	33.0	15.0	33.0
trichoniscus_main_000822_t1	101	3460	+	2668.333333333328	691.6666666666688	374.0000000000001	91.0	0.0	1.0	0	0
trichoniscus_main_000825_t1	2417	3358	+	743.6666666666663	198.3333333333334	0	0	0	0	0	0
trichoniscus_main_000826_t1	854	4210	+	2550.666666666666	806.3333333333354	216.99999999999991	59.00000000000002	0.0	3.0	0	0
trichoniscus_main_000827_t1	143	3496	+	2652.3333333333303	701.6666666666678	126.33333333333337	32.66666666666666	0.0	6.0	0	0
trichoniscus_main_000828_t1	1099	4422	+	2643.3333333333326	680.6666666666674	650.0	169.0	0.0	1.0	0	0
trichoniscus_main_000829_t1	1960	3903	+	1571.3333333333358	372.6666666666663	53.33333333333333	12.666666666666666	0	0	0	0
trichoniscus_main_000831_t1	63	3404	+	2662.3333333333244	679.6666666666695	484.00000000000085	121.99999999999977	1.0	5.0	0	0
trichoniscus_main_000832_t1	424	3162	+	2142.6666666666733	596.3333333333326	0	0	0	0	0	0
trichoniscus_main_000833_t1	1417	4758	+	2694.999999999998	646.9999999999997	1151.999999999998	273.00000000000074	2.0	6.0	0	0
trichoniscus_main_000834_t1	191	3529	+	2580.9999999999986	758.0000000000013	69.33333333333333	17.66666666666667	2.0	0.0	0	0
trichoniscus_main_000835_t1	29	3364	+	2608.6666666666656	727.333333333335	1984.0000000000077	559.9999999999986	0.0	29.0	0.0	29.0
trichoniscus_main_000836_t1	85	3414	+	2637.999999999995	692.000000000002	172.66666666666666	55.33333333333336	2.0	0.0	0	0
trichoniscus_main_000837_t1	20	3349	+	2573.3333333333317	756.6666666666686	481.0000000000004	155.00000000000003	4.0	4.0	4.0	4.0
trichoniscus_main_000838_t1	259	3588	+	2637.999999999996	692.0000000000014	581.3333333333336	159.66666666666666	0	0	0	0
trichoniscus_main_000842_t1	81	3408	+	2668.6666666666583	658.3333333333355	325.99999999999994	79.00000000000001	0	0	0	0
trichoniscus_main_000845_t1	68	3394	+	2652.6666666666656	674.3333333333337	115.66666666666673	31.333333333333314	0	0	0	0
trichoniscus_main_000849_t1	578	3340	+	2145.000000000009	617.9999999999995	1008.333333333332	296.6666666666671	4.0	29.0	4.0	29.0
trichoniscus_main_000850_t1	72	3389	+	2629.0000000000036	688.999999999999	1596.666666666667	416.3333333333333	11.0	9.0	11.0	9.0
trichoniscus_main_000851_t1	132	3449	+	2602.999999999997	715.0000000000023	78.99999999999999	20.000000000000004	0	0	0	0
trichoniscus_main_000852_t1	209	3526	+	2558.333333333333	759.6666666666692	702.0000000000001	207.0000000000001	0	0	0	0
trichoniscus_main_000855_t1	117	1739	+	1314.6666666666665	308.33333333333366	29.333333333333336	12.666666666666668	0	0	0	0
trichoniscus_main_000856_t1	184	3498	+	2631.6666666666642	683.3333333333351	227.99999999999986	63.000000000000036	1.0	0.0	0	0
trichoniscus_main_000857_t1	23	3334	+	2627.9999999999955	684.0000000000015	2.0	1.0	0	0	0	0
trichoniscus_main_000858_t1	329	3637	+	2587.9999999999964	721.0000000000022	908.9999999999978	246.00000000000063	0	0	0	0
trichoniscus_main_000859_t1	238	3540	+	2566.333333333333	736.6666666666675	308.6666666666667	87.33333333333331	0	0	0	0
trichoniscus_main_000860_t1	676	3978	+	2572.6666666666642	730.3333333333354	721.9999999999998	202.00000000000017	0	0	0	0
trichoniscus_main_000862_t1	102	3401	+	2537.6666666666665	762.3333333333353	917.6666666666646	270.33333333333366	3.0	7.0	3.0	7.0
trichoniscus_main_000863_t1	179	3475	+	2596.999999999999	700.0000000000003	432.33333333333394	125.66666666666652	1.0	7.0	1.0	7.0
trichoniscus_main_000867_t1	262	3552	+	2576.6666666666597	714.3333333333359	2519.666666666661	696.3333333333353	3.0	38.0	0	0
trichoniscus_main_000868_t1	39	3329	+	2493.333333333332	797.6666666666682	633.9999999999999	200.00000000000034	2.0	12.0	0	0
trichoniscus_main_000869_t1	190	3480	+	2587.666666666663	703.3333333333361	1626.6666666666727	461.3333333333314	1.0	10.0	1.0	10.0
trichoniscus_main_000870_t1	90	3380	+	2585.666666666666	705.3333333333351	1535.6666666666704	423.333333333332	0.0	3.0	0	0
trichoniscus_main_000873_t1	101	3391	+	2609.999999999997	681.0000000000015	216.33333333333326	56.6666666666667	0	0	0	0
trichoniscus_main_000874_t1	301	1554	+	967.3333333333316	286.666666666667	78.66666666666667	20.333333333333332	0	0	0	0
trichoniscus_main_000875_t1	161	3448	+	2563.6666666666656	724.3333333333359	342.66666666666674	74.3333333333333	0	0	0	0
trichoniscus_main_000876_t1	278	3564	+	2563.666666666662	721.3333333333354	724.9999999999997	196.00000000000017	1.0	6.0	0	0
trichoniscus_main_000877_t1	218	3502	+	2615.6666666666615	669.3333333333356	1354.9999999999998	336.99999999999994	0	0	0	0
trichoniscus_main_000878_t1	659	3931	+	2487.3333333333326	785.6666666666695	44.66666666666667	15.333333333333332	0	0	0	0
trichoniscus_main_000879_t1	5029	8313	+	2651.666666666667	633.3333333333323	427.0000000000001	91.99999999999996	0	0	0	0
trichoniscus_main_000881_t1	205	3360	+	2466.999999999998	689.0000000000013	2397.3333333333326	668.6666666666677	25.0	37.0	25.0	37.0
trichoniscus_main_000883_t1	4	3282	+	2633.6666666666647	645.3333333333333	403.3333333333336	88.66666666666667	1.0	3.0	0	0
trichoniscus_main_000884_t1	1542	1619	+	64.33333333333333	13.66666666666667	44.666666666666664	9.333333333333334	0	0	0	0
trichoniscus_main_000885_t1	39	2066	+	1635.000000000006	392.9999999999991	131.33333333333337	27.666666666666657	0	0	0	0
trichoniscus_main_000886_t1	126	3404	+	2561.3333333333285	717.6666666666688	980.6666666666645	279.3333333333336	1.0	27.0	0	0
trichoniscus_main_000887_t1	215	3403	+	2488.6666666666683	700.3333333333345	56.33333333333332	15.666666666666668	0	0	0	0
trichoniscus_main_000889_t1	125	3400	+	2560.000000000001	715.9999999999998	1917.3333333333392	521.6666666666648	1.0	10.0	0	0
trichoniscus_main_000893_t1	74	3349	+	2538.6666666666656	737.3333333333346	0	0	0	0	0	0
trichoniscus_main_000894_t1	117	3389	+	2585.3333333333276	687.6666666666689	579.0000000000006	152.99999999999994	0	0	0	0
trichoniscus_main_000896_t1	152	3421	+	2567.666666666664	702.3333333333346	341.0	99.99999999999999	0	0	0	0
trichoniscus_main_000898_t1	45	3311	+	2571.33333333333	695.666666666668	1147.333333333333	301.66666666666634	7.0	16.0	7.0	16.0
trichoniscus_main_000900_t1	145	3411	+	2530.333333333333	736.6666666666689	2370.000000000002	693.0000000000016	6.0	31.0	6.0	31.0
trichoniscus_main_000903_t1	108	3371	+	2584.6666666666597	679.3333333333361	100.33333333333334	31.66666666666666	0	0	0	0
trichoniscus_main_000908_t1	172	3432	+	2558.333333333327	702.6666666666694	387.00000000000034	101.9999999999999	0.0	9.0	0	0
trichoniscus_main_000909_t1	652	3156	+	1936.3333333333383	568.6666666666666	0	0	0	0	0	0
trichoniscus_main_000910_t1	219	3476	+	2500.9999999999973	757.0000000000015	559.6666666666669	169.33333333333346	3.5	9.5	3.5	9.5
trichoniscus_main_000913_t1	565	3255	+	2108.000000000008	582.9999999999986	6.666666666666666	2.333333333333333	0	0	0	0
trichoniscus_main_000915_t1	172	3423	+	2596.333333333333	655.6666666666669	2.6666666666666665	0.3333333333333333	0	0	0	0
trichoniscus_main_000918_t1	58	3303	+	2554.6666666666615	691.3333333333354	626.3333333333333	174.66666666666686	0.0	6.0	0.0	6.0
trichoniscus_main_000919_t1	170	3412	+	2519.666666666661	723.3333333333368	261.9999999999999	71.0	0	0	0	0
trichoniscus_main_000920_t1	509	3241	+	2123.333333333338	609.6666666666662	223.6666666666665	64.33333333333337	0.0	7.0	0	0
trichoniscus_main_000921_t1	49	3288	+	2509.9999999999986	730.0000000000018	21.0	6.0	0	0	0	0
trichoniscus_main_000922_t1	172	3408	+	2532.6666666666674	692.3333333333345	395.33333333333366	105.66666666666657	9.0	2.0	0	0
trichoniscus_main_000923_t1	122	3316	+	2497.3333333333344	697.6666666666678	0	0	0	0	0	0
trichoniscus_main_000925_t1	408	3491	+	2428.000000000001	656.0000000000009	825.6666666666653	233.33333333333383	3.0	17.0	0	0
trichoniscus_main_000926_t1	237	3470	+	2535.666666666671	698.3333333333325	0	0	0	0	0	0
trichoniscus_main_000927_t1	56	3286	+	2562.6666666666624	668.3333333333355	1984.3333333333426	514.6666666666642	11.0	44.0	11.0	44.0
trichoniscus_main_000928_t1	98	3262	+	2490.9999999999995	674.0000000000011	1579.66666666667	421.3333333333321	10.0	22.0	0	0
trichoniscus_main_000930_t1	202	3429	+	2535.9999999999964	692.0000000000025	158.33333333333334	42.66666666666667	0	0	0	0
trichoniscus_main_000931_t1	213	3437	+	2569.9999999999973	655.0000000000002	713.3333333333323	195.66666666666697	1.0	14.0	0	0
trichoniscus_main_000933_t1	71	3292	+	2450.6666666666615	771.3333333333355	1494.000000000004	461.99999999999886	1.0	1.0	1.0	1.0
trichoniscus_main_000934_t1	229	3450	+	2502.333333333332	719.6666666666687	370.33333333333354	97.6666666666666	0.0	6.0	0	0
trichoniscus_main_000935_t1	32	3250	+	2477.333333333333	741.6666666666688	366.99999999999983	110.0	0.0	6.0	0	0
trichoniscus_main_000938_t1	875	3214	+	1826.3333333333385	513.6666666666649	902.666666666665	249.33333333333383	1.0	8.0	1.0	8.0
trichoniscus_main_000939_t1	230	3442	+	2523.3333333333317	689.666666666668	642.9999999999999	176.00000000000003	1.0	9.0	0	0
trichoniscus_main_000941_t1	115	3267	+	2444.000000000002	709.0000000000022	105.33333333333334	26.666666666666668	0.0	3.0	0.0	3.0
trichoniscus_main_000944_t1	5309	6344	+	805.3333333333327	229.66666666666688	0	0	0	0	0	0
trichoniscus_main_000946_t1	102	3305	+	2498.6666666666647	705.3333333333358	277.99999999999994	78.99999999999997	0.0	3.0	0	0
trichoniscus_main_000947_t1	151	3351	+	2480.9999999999977	720.0000000000019	181.66666666666666	61.33333333333334	0.0	4.0	0	0
trichoniscus_main_000948_t1	138	3338	+	2501.999999999999	699.0000000000007	1604.3333333333355	444.6666666666659	0.0	56.0	0.0	56.0
trichoniscus_main_000949_t1	205	3405	+	2496.9999999999986	704.0000000000019	144.33333333333331	44.66666666666668	0	0	0	0
trichoniscus_main_000950_t1	471	3335	+	2216.3333333333385	648.6666666666671	325.0000000000001	97.99999999999993	0	0	0	0
trichoniscus_main_000951_t1	118	3201	+	2417.333333333337	666.666666666667	238.33333333333326	67.66666666666666	0	0	0	0
trichoniscus_main_000952_t1	172	3369	+	2522.6666666666647	675.3333333333346	1209.9999999999993	328.99999999999955	0	0	0	0
trichoniscus_main_000954_t1	242	3436	+	2494.333333333331	700.6666666666686	0	0	0	0	0	0
trichoniscus_main_000955_t1	161	3334	+	2516.9999999999914	657.0000000000027	55.33333333333333	13.666666666666668	0	0	0	0
trichoniscus_main_000956_t1	82	3273	+	2516.3333333333294	675.6666666666683	65.66666666666666	18.333333333333332	0	0	0	0
trichoniscus_main_000958_t1	183	3371	+	2525.666666666671	663.3333333333325	356.6666666666667	96.33333333333329	3.0	4.0	3.0	4.0
trichoniscus_main_000959_t1	86	3271	+	2557.33333333333	628.6666666666679	1830.0000000000055	455.99999999999864	4.0	6.0	4.0	6.0
trichoniscus_main_000960_t1	87	3272	+	2510.666666666665	675.3333333333347	2386.666666666668	637.333333333334	3.0	38.0	0	0
trichoniscus_main_000962_t1	105	3287	+	2514.999999999997	668.0000000000015	21.0	6.0	2.0	0.0	0	0
trichoniscus_main_000963_t1	189	3371	+	2500.3333333333303	682.6666666666682	131.00000000000006	33.99999999999999	0	0	0	0
trichoniscus_main_000965_t1	107	3277	+	2509.6666666666656	661.3333333333344	521.3333333333338	129.66666666666657	0	0	0	0
trichoniscus_main_000966_t1	411	3587	+	2473.000000000001	704.0000000000011	80.0	19.000000000000004	0	0	0	0
trichoniscus_main_000968_t1	46	3219	+	2525.666666666668	648.3333333333329	1432.3333333333346	361.6666666666665	17.166666666666668	32.83333333333333	17.166666666666668	32.83333333333333
trichoniscus_main_000971_t1	85	3255	+	2523.6666666666583	647.3333333333356	1069.6666666666647	262.3333333333339	1.0	4.0	0	0
trichoniscus_main_000972_t1	376	3546	+	2519.3333333333303	651.6666666666677	49.99999999999999	13.000000000000002	0	0	0	0
trichoniscus_main_000973_t1	32	3199	+	2521.33333333333	646.6666666666683	147.0	29.99999999999999	0	0	0	0
trichoniscus_main_000974_t1	90	3251	+	2536.666666666663	625.333333333334	364.66666666666674	97.3333333333333	0	0	0	0
trichoniscus_main_000976_t1	43	3201	+	2478.000000000001	681.0000000000009	2160.3333333333376	593.6666666666658	55.5	42.5	55.5	42.5
trichoniscus_main_000977_t1	406	3225	+	2210.0000000000077	609.9999999999991	576.0	162.0000000000001	2.0	7.0	0	0
trichoniscus_main_000980_t1	1024	4176	+	2453.000000000002	700.0000000000013	797.3333333333326	219.666666666667	0	0	0	0
trichoniscus_main_000981_t1	236	3334	+	2446.9999999999986	652.0000000000014	1419.3333333333364	374.6666666666657	2.0	1.0	0	0
trichoniscus_main_000982_t1	248	3331	+	2414.000000000003	670.0000000000002	152.0	36.99999999999999	0	0	0	0
trichoniscus_main_000986_t1	462	3578	+	2406.3333333333358	710.666666666668	89.00000000000001	21.999999999999996	0	0	0	0
trichoniscus_main_000987_t1	709	3399	+	2074.666666666671	616.3333333333326	536.0000000000002	163.00000000000009	2.0	7.0	0	0
trichoniscus_main_000991_t1	722	3862	+	2462.3333333333317	678.6666666666684	0	0	0	0	0	0
trichoniscus_main_000992_t1	186	3323	+	2457.333333333333	680.666666666668	2457.333333333333	680.666666666668	9.0	53.0	9.0	53.0
trichoniscus_main_000993_t1	75	3209	+	2457.000000000001	678.0000000000008	382.0000000000004	109.99999999999993	0	0	0	0
trichoniscus_main_000995_t1	1957	5079	+	2501.6666666666706	621.3333333333331	371.6666666666667	87.33333333333333	0	0	0	0
trichoniscus_main_000998_t1	258	3347	+	2487.999999999999	601.9999999999998	258.9999999999999	59.00000000000002	0	0	0	0
trichoniscus_main_000999_t1	69	3155	+	2458.666666666666	628.3333333333337	208.33333333333326	58.66666666666671	0	0	0	0
trichoniscus_main_001000_t1	24	3146	+	2556.9999999999995	565.9999999999977	104.66666666666666	27.333333333333336	0	0	0	0
trichoniscus_main_001001_t1	172	3294	+	2438.9999999999973	684.0000000000025	70.66666666666666	19.333333333333336	0	0	0	0
trichoniscus_main_001002_t1	113	3232	+	2426.3333333333317	693.6666666666694	357.33333333333354	101.66666666666659	2.0	2.0	0	0
trichoniscus_main_001006_t1	54	3170	+	2492.3333333333317	624.6666666666672	120.33333333333337	29.666666666666657	0	0	0	0
trichoniscus_main_001011_t1	204	3312	+	2401.333333333333	706.6666666666687	4.0	2.0	0	0	0	0
trichoniscus_main_001012_t1	193	3300	+	2386.333333333333	721.6666666666686	739.3333333333328	226.6666666666668	0	0	0	0
trichoniscus_main_001014_t1	402	3509	+	2415.0000000000005	693.0000000000006	963.9999999999984	269.0000000000003	0	0	0	0
trichoniscus_main_001015_t1	116	3220	+	2432.3333333333335	672.6666666666675	301.66666666666663	85.33333333333333	0	0	0	0
trichoniscus_main_001017_t1	58	1761	+	1382.6666666666658	321.33333333333377	131.66666666666666	30.333333333333332	0	0	0	0
trichoniscus_main_001019_t1	50	3151	+	2443.3333333333335	658.6666666666673	546.3333333333337	146.66666666666666	0	0	0	0
trichoniscus_main_001020_t1	62	3160	+	2415.6666666666697	683.3333333333337	149.66666666666663	45.33333333333334	0	0	0	0
trichoniscus_main_001021_t1	83	3178	+	2393.666666666669	702.3333333333345	0	0	0	0	0	0
trichoniscus_main_001023_t1	121	3213	+	2389.000000000004	704.000000000002	2229.6666666666742	650.3333333333339	17.0	32.0	17.0	32.0
trichoniscus_main_001025_t1	279	3332	+	2366.3333333333326	687.666666666669	912.3333333333312	257.66666666666725	4.0	3.0	4.0	3.0
trichoniscus_main_001026_t1	1321	3168	+	1455.3333333333367	392.6666666666656	523.6666666666672	139.33333333333323	7.5	4.5	0	0
trichoniscus_main_001027_t1	57	3146	+	2414.000000000001	676.0000000000005	853.9999999999987	250.00000000000037	0.0	22.0	0.0	22.0
trichoniscus_main_001028_t1	396	3485	+	2452.3333333333335	637.6666666666671	1091.9999999999986	276.0000000000003	9.0	11.0	9.0	11.0
trichoniscus_main_001030_t1	84	3170	+	2393.0	694.0000000000018	70.0	19.999999999999996	0	0	0	0
trichoniscus_main_001031_t1	131	3214	+	2458.666666666669	625.3333333333331	1489.3333333333355	367.6666666666662	17.0	21.0	17.0	21.0
trichoniscus_main_001032_t1	45	3128	+	2446.666666666669	637.3333333333331	315.3333333333334	77.66666666666666	6.0	5.0	6.0	5.0
trichoniscus_main_001033_t1	201	3284	+	2436.6666666666656	647.3333333333345	13.999999999999998	4.0	0	0	0	0
trichoniscus_main_001034_t1	646	3051	+	1942.0000000000084	463.99999999999795	0	0	0	0	0	0
trichoniscus_main_001036_t1	139	3219	+	2373.3333333333308	707.6666666666688	321.6666666666668	80.33333333333327	1.0	0.0	0	0
trichoniscus_main_001037_t1	212	3292	+	2419.0000000000014	662.0000000000022	647.6666666666664	174.33333333333346	0.0	8.0	0	0
trichoniscus_main_001039_t1	155	3232	+	2481.666666666664	596.3333333333331	287.6666666666666	63.33333333333339	0	0	0	0
trichoniscus_main_001041_t1	231	3284	+	2423.999999999999	630.0000000000008	2423.999999999999	630.0000000000008	12.0	92.0	12.0	92.0
trichoniscus_main_001044_t1	5	3076	+	2409.666666666672	662.3333333333334	1282.9999999999995	336.99999999999994	0	0	0	0
trichoniscus_main_001045_t1	52	3123	+	2390.666666666667	681.3333333333342	331.6666666666667	94.33333333333331	0	0	0	0
trichoniscus_main_001046_t1	29	3100	+	2424.999999999998	647.0000000000016	1369.0000000000016	358.9999999999993	6.0	20.0	6.0	20.0
trichoniscus_main_001048_t1	227	3298	+	2428.3333333333253	643.6666666666702	730.3333333333335	184.6666666666665	1.0	5.0	1.0	5.0
trichoniscus_main_001049_t1	891	3074	+	1723.6666666666715	460.33333333333195	16.333333333333332	4.666666666666666	0	0	0	0
trichoniscus_main_001050_t1	63	3134	+	2423.000000000002	649.000000000001	70.33333333333333	19.666666666666664	0	0	0	0
trichoniscus_main_001052_t1	26	3094	+	2418.666666666669	650.333333333333	230.99999999999986	66.00000000000003	0	0	0	0
trichoniscus_main_001053_t1	31	3096	+	2404.666666666668	661.3333333333345	627.666666666667	185.33333333333337	8.0	5.0	0	0
trichoniscus_main_001055_t1	206	3271	+	2352.6666666666683	713.3333333333344	1756.0000000000039	523.9999999999987	3.0	34.0	0	0
trichoniscus_main_001059_t1	287	3349	+	2423.333333333329	639.6666666666687	2386.666666666664	625.3333333333351	6.0	55.0	6.0	55.0
trichoniscus_main_001062_t1	168	3227	+	2416.9999999999986	643.0000000000013	13.999999999999998	4.0	0	0	0	0
trichoniscus_main_001064_t1	195	3083	+	2247.666666666672	641.3333333333334	2247.666666666672	641.3333333333334	4.0	36.0	4.0	36.0
trichoniscus_main_001068_t1	142	3192	+	2400.3333333333376	650.6666666666666	503.66666666666725	144.3333333333332	0	0	0	0
trichoniscus_main_001069_t1	49	3099	+	2421.333333333337	629.6666666666662	0	0	0	0	0	0
trichoniscus_main_001071_t1	246	3083	+	2241.000000000005	596.9999999999995	253.99999999999994	72.99999999999999	0	0	0	0
trichoniscus_main_001072_t1	334	3264	+	2285.3333333333385	645.6666666666664	2285.3333333333385	645.6666666666664	3.0	17.0	3.0	17.0
trichoniscus_main_001073_t1	62	3106	+	2400.3333333333358	644.6666666666672	510.333333333334	137.66666666666654	1.0	14.0	1.0	14.0
trichoniscus_main_001074_t1	299	3343	+	2356.666666666668	688.3333333333342	0	0	0	0	0	0
trichoniscus_main_001075_t1	157	2679	+	1984.666666666677	538.333333333332	200.99999999999983	54.00000000000005	0	0	0	0
trichoniscus_main_001076_t1	167	3166	+	2299.666666666666	700.3333333333348	1771.0000000000034	542.0	8.0	15.0	8.0	15.0
trichoniscus_main_001078_t1	134	3172	+	2368.6666666666665	670.333333333335	648.6666666666666	191.33333333333337	1.0	0.0	1.0	0.0
trichoniscus_main_001081_t1	225	3056	+	2235.666666666673	596.3333333333327	826.3333333333321	214.66666666666703	2.0	17.0	0	0
trichoniscus_main_001082_t1	103	3135	+	2433.333333333338	599.6666666666654	51.666666666666664	14.333333333333334	0	0	0	0
trichoniscus_main_001083_t1	248	3268	+	2363.3333333333367	657.6666666666674	43.0	11.000000000000002	0	0	0	0
trichoniscus_main_001084_t1	356	3241	+	2162.6666666666706	621.3333333333345	34.00000000000001	14.000000000000002	0	0	0	0
trichoniscus_main_001086_t1	284	3313	+	2376.3333333333358	653.6666666666667	75.33333333333333	23.66666666666666	0	0	0	0
trichoniscus_main_001087_t1	171	3014	+	2237.666666666675	606.3333333333329	213.9999999999999	68.0	0	0	0	0
trichoniscus_main_001088_t1	170	3196	+	2384.333333333336	642.6666666666673	0	0	0	0	0	0
trichoniscus_main_001091_t1	214	3102	+	2317.000000000001	571.9999999999999	68.99999999999999	12.0	0	0	0	0
trichoniscus_main_001092_t1	158	3109	+	2313.3333333333358	638.6666666666677	331.00000000000006	82.99999999999997	0	0	0	0
trichoniscus_main_001093_t1	110	3133	+	2376.0000000000014	648.0000000000009	87.33333333333333	26.666666666666664	0	0	0	0
trichoniscus_main_001094_t1	383	3316	+	2340.6666666666683	593.3333333333328	990.999999999997	248.00000000000088	0.0	1.0	0.0	1.0
trichoniscus_main_001097_t1	228	3248	+	2305.6666666666683	715.3333333333353	599.6666666666663	183.33333333333346	1.0	0.0	0	0
trichoniscus_main_001098_t1	39	3056	+	2409.0000000000045	608.9999999999987	538.0000000000005	139.99999999999991	0	0	0	0
trichoniscus_main_001099_t1	109	3123	+	2372.000000000001	643.000000000001	58.66666666666667	16.333333333333332	0	0	0	0
trichoniscus_main_001100_t1	168	3182	+	2337.333333333332	677.6666666666684	0	0	0	0	0	0
trichoniscus_main_001105_t1	473	3010	+	1986.0000000000068	551.999999999999	0	0	0	0	0	0
trichoniscus_main_001107_t1	192	3197	+	2389.000000000006	616.999999999999	36.333333333333336	8.666666666666666	0	0	0	0
trichoniscus_main_001115_t1	348	3344	+	2307.000000000005	690.0000000000005	1305.3333333333342	407.666666666666	0	0	0	0
trichoniscus_main_001116_t1	295	3279	+	2389.666666666672	595.3333333333313	822.666666666665	209.33333333333377	0	0	0	0
trichoniscus_main_001117_t1	104	3100	+	2423.6666666666683	573.3333333333321	496.33333333333434	103.66666666666659	6.0	5.0	0	0
trichoniscus_main_001118_t1	465	3098	+	2017.3333333333405	616.6666666666667	1576.6666666666695	487.33333333333223	9.5	33.5	9.5	33.5
trichoniscus_main_001120_t1	330	3323	+	2349.9999999999977	644.0000000000015	192.33333333333323	56.666666666666714	1.0	10.0	0	0
trichoniscus_main_001122_t1	436	3426	+	2324.333333333335	666.6666666666675	1424.333333333335	411.6666666666658	3.0	1.0	0	0
trichoniscus_main_001123_t1	43	3033	+	2364.3333333333344	626.6666666666672	1253.333333333334	330.66666666666623	0.0	40.0	0.0	40.0
trichoniscus_main_001124_t1	10	1416	+	1088.6666666666652	318.3333333333333	0	0	0	0	0	0
trichoniscus_main_001125_t1	183	3170	+	2364.333333333335	623.6666666666667	257.33333333333314	69.66666666666673	0	0	0	0
trichoniscus_main_001126_t1	377	3274	+	2281.666666666669	616.3333333333333	1391.0000000000007	360.9999999999997	15.0	15.0	15.0	15.0
trichoniscus_main_001127_t1	41	3028	+	2384.666666666671	603.3333333333323	251.9999999999998	63.00000000000004	0	0	0	0
trichoniscus_main_001128_t1	557	2986	+	1910.3333333333417	519.666666666664	68.66666666666666	18.33333333333333	0.0	1.0	0	0
trichoniscus_main_001130_t1	48	3029	+	2357.0000000000023	625.0000000000001	578.0	160.00000000000009	0	0	0	0
trichoniscus_main_001131_t1	61	3042	+	2330.3333333333376	651.6666666666666	9.666666666666666	2.333333333333333	0	0	0	0
trichoniscus_main_001134_t1	21	2999	+	2318.000000000003	661.0000000000002	111.66666666666671	35.333333333333314	0	0	0	0
trichoniscus_main_001137_t1	223	3200	+	2278.3333333333353	697.6666666666682	662.6666666666667	222.33333333333354	0	0	0	0
trichoniscus_main_001140_t1	664	2469	+	1357.3333333333342	448.66666666666555	93.33333333333331	32.66666666666667	0	0	0	0
trichoniscus_main_001142_t1	147	3119	+	2203.000000000001	770.0000000000014	1898.000000000004	667.0000000000007	8.5	43.5	8.5	43.5
trichoniscus_main_001144_t1	41	3010	+	2319.3333333333353	650.6666666666674	59.99999999999999	15.000000000000004	0	0	0	0
trichoniscus_main_001147_t1	342	3311	+	2362.000000000003	607.9999999999994	1629.0000000000043	434.99999999999886	0	0	0	0
trichoniscus_main_001149_t1	195	3164	+	2299.000000000003	671.0000000000015	0	0	0	0	0	0
trichoniscus_main_001152_t1	448	1599	+	900.0000000000001	252.00000000000003	18.0	6.0	0	0	0	0
trichoniscus_main_001154_t1	236	3196	+	2311.6666666666692	649.3333333333329	534.3333333333337	137.66666666666654	0.0	4.0	0	0
trichoniscus_main_001157_t1	176	3130	+	2291.3333333333408	663.6666666666673	313.99999999999994	85.00000000000003	0.0	5.0	0	0
trichoniscus_main_001158_t1	337	3291	+	2318.0000000000014	637.0	2031.000000000008	557.9999999999987	2.0	38.0	2.0	38.0
trichoniscus_main_001166_t1	208	2076	+	1472.6666666666683	396.3333333333326	89.66666666666669	30.333333333333332	0	0	0	0
trichoniscus_main_001171_t1	384	3329	+	2348.666666666669	597.3333333333327	70.33333333333334	19.66666666666666	0	0	0	0
trichoniscus_main_001176_t1	120	3062	+	2276.6666666666674	666.3333333333354	173.66666666666663	51.33333333333336	0.0	2.0	0	0
trichoniscus_main_001180_t1	663	3194	+	1994.0000000000055	537.9999999999992	858.6666666666653	233.33333333333374	0	0	0	0
trichoniscus_main_001182_t1	339	3272	+	2312.6666666666683	621.3333333333338	2289.333333333335	614.666666666667	4.0	47.0	4.0	47.0
trichoniscus_main_001183_t1	47	2980	+	2344.333333333337	589.666666666666	265.6666666666666	67.33333333333336	0.0	1.0	0	0
trichoniscus_main_001184_t1	75	3005	+	2303.333333333335	627.6666666666667	45.66666666666667	14.333333333333336	1.0	0.0	0	0
trichoniscus_main_001185_t1	138	1703	+	1186.0000000000002	379.99999999999926	170.00000000000003	58.000000000000014	0	0	0	0
trichoniscus_main_001186_t1	445	3357	+	2182.666666666672	730.3333333333335	0	0	0	0	0	0
trichoniscus_main_001187_t1	111	2942	+	2257.0000000000036	574.9999999999994	2257.0000000000036	574.9999999999994	26.0	18.0	26.0	18.0
trichoniscus_main_001188_t1	82	3006	+	2308.000000000004	616.9999999999991	1033.333333333331	265.666666666667	1.0	11.0	1.0	11.0
trichoniscus_main_001190_t1	127	3051	+	2348.666666666671	576.3333333333319	1336.0	317.00000000000006	13.0	15.0	0	0
trichoniscus_main_001191_t1	73	2994	+	2299.6666666666724	622.3333333333331	2280.3333333333394	617.6666666666664	5.0	35.0	5.0	35.0
trichoniscus_main_001192_t1	453	2948	+	1938.0000000000073	557.9999999999998	0	0	0	0	0	0
trichoniscus_main_001194_t1	82	3000	+	2302.0000000000055	616.9999999999992	75.00000000000001	15.000000000000002	0	0	0	0
trichoniscus_main_001195_t1	79	2997	+	2259.0000000000055	660.0000000000009	191.0	55.00000000000001	0.0	7.0	0	0
trichoniscus_main_001196_t1	488	3046	+	1984.0000000000084	574.9999999999991	49.99999999999999	13.0	0	0	0	0
trichoniscus_main_001197_t1	307	3225	+	2312.000000000005	606.9999999999998	663.3333333333328	170.6666666666668	1.0	0.0	1.0	0.0
trichoniscus_main_001200_t1	49	2964	+	2284.6666666666706	631.333333333333	562.0	167.0	0	0	0	0
trichoniscus_main_001201_t1	324	3047	+	2136.66666666667	587.3333333333327	868.9999999999993	232.00000000000014	5.0	12.0	0	0
trichoniscus_main_001202_t1	181	3096	+	2318.666666666671	597.3333333333328	73.0	28.999999999999993	0	0	0	0
trichoniscus_main_001204_t1	90	2912	+	2207.000000000004	616.0000000000002	0	0	0	0	0	0
trichoniscus_main_001205_t1	4997	6769	-	1418.6666666666686	354.3333333333331	336.0000000000001	92.99999999999994	0.0	4.0	0.0	4.0
trichoniscus_main_001206_t1	620	2914	+	1813.3333333333403	481.66666666666447	1220.9999999999989	312.00000000000017	14.0	24.0	14.0	24.0
trichoniscus_main_001207_t1	46	2958	+	2235.6666666666706	677.3333333333345	843.9999999999989	254.00000000000034	0.0	19.0	0	0
trichoniscus_main_001208_t1	384	3296	+	2136.000000000005	777.0000000000025	2.0	1.0	0	0	0	0
trichoniscus_main_001209_t1	273	3185	+	2291.000000000002	622.0000000000007	1064.3333333333312	282.66666666666714	0	0	0	0
trichoniscus_main_001210_t1	210	3083	+	2218.3333333333385	655.6666666666667	149.33333333333331	42.66666666666668	0.0	1.0	0	0
trichoniscus_main_001211_t1	378	3056	+	2067.666666666673	611.3333333333327	390.3333333333334	119.66666666666661	0	0	0	0
trichoniscus_main_001212_t1	111	3020	+	2280.6666666666656	629.3333333333343	379.0000000000002	97.99999999999994	1.0	5.0	0	0
trichoniscus_main_001213_t1	151	3060	+	2303.3333333333408	606.6666666666658	797.6666666666661	222.33333333333363	0	0	0	0
trichoniscus_main_001214_t1	330	3239	+	2258.666666666668	651.3333333333347	0	0	0	0	0	0
trichoniscus_main_001215_t1	75	2981	+	2324.0000000000036	582.9999999999989	1456.333333333337	376.6666666666658	6.0	18.0	0	0
trichoniscus_main_001216_t1	411	3317	+	2255.0000000000036	652.0000000000014	224.3333333333332	63.66666666666671	1.0	2.0	0	0
trichoniscus_main_001218_t1	106	3009	+	2333.3333333333353	570.6666666666662	561.0000000000002	134.99999999999994	0	0	0	0
trichoniscus_main_001219_t1	133	2946	+	2255.000000000007	558.9999999999983	547.0	124.99999999999994	0	0	0	0
trichoniscus_main_001222_t1	245	2983	+	2123.666666666674	615.333333333333	130.00000000000003	31.99999999999999	0	0	0	0
trichoniscus_main_001223_t1	736	3636	+	2165.333333333339	735.666666666668	0	0	0	0	0	0
trichoniscus_main_001224_t1	52	2952	+	2276.3333333333326	624.6666666666672	467.33333333333417	123.66666666666646	0.0	1.0	0.0	1.0
trichoniscus_main_001226_t1	83	2980	+	2311.0000000000036	586.9999999999995	2.6666666666666665	0.3333333333333333	0	0	0	0
trichoniscus_main_001229_t1	920	3817	+	2259.0000000000023	639.0000000000002	86.00000000000001	24.999999999999996	0	0	0	0
trichoniscus_main_001230_t1	201	3098	+	2246.666666666668	651.3333333333347	0	0	0	0	0	0
trichoniscus_main_001231_t1	72	2966	+	2225.000000000002	670.0000000000017	1419.3333333333362	422.6666666666653	16.5	57.5	16.5	57.5
trichoniscus_main_001232_t1	89	2983	+	2294.666666666672	600.3333333333333	333.6666666666669	89.33333333333331	2.0	2.0	0	0
trichoniscus_main_001234_t1	75	2966	+	2291.000000000003	600.9999999999994	618.666666666667	161.33333333333334	0	0	0	0
trichoniscus_main_001235_t1	63	2954	+	2267.666666666672	624.3333333333329	1561.0000000000039	430.99999999999886	12.0	37.0	12.0	37.0
trichoniscus_main_001241_t1	139	2922	+	2151.000000000006	633.0000000000002	455.0000000000004	126.99999999999987	1.0	4.0	0	0
trichoniscus_main_001243_t1	89	2974	+	2272.000000000004	613.9999999999999	1550.3333333333383	405.6666666666654	4.5	23.5	4.5	23.5
trichoniscus_main_001249_t1	581	2884	+	1842.0000000000086	461.9999999999979	385.3333333333337	88.6666666666666	3.0	4.0	3.0	4.0
trichoniscus_main_001250_t1	88	2964	+	2305.0000000000064	571.9999999999982	1622.6666666666704	399.3333333333326	18.0	20.0	18.0	20.0
trichoniscus_main_001252_t1	125	2998	+	2243.000000000005	631.0000000000008	953.6666666666647	264.33333333333366	0	0	0	0
trichoniscus_main_001253_t1	296	3121	+	2194.6666666666692	631.3333333333331	1456.0000000000014	412.9999999999995	13.0	31.0	13.0	31.0
trichoniscus_main_001255_t1	155	3028	+	2271.3333333333376	602.666666666666	522.3333333333339	149.6666666666666	0.0	2.0	0.0	2.0
trichoniscus_main_001257_t1	140	3010	+	2235.0000000000005	636.000000000001	699.6666666666665	212.3333333333334	1.0	7.0	0	0
trichoniscus_main_001258_t1	248	3118	+	2252.0000000000077	606.9999999999989	556.0000000000005	139.99999999999994	1.5	13.5	0	0
trichoniscus_main_001259_t1	99	2969	+	2260.000000000006	611.0000000000002	230.33333333333314	63.66666666666672	0.0	3.0	0	0
trichoniscus_main_001261_t1	332	3199	+	2254.6666666666733	613.3333333333328	43.99999999999999	10.000000000000002	0	0	0	0
trichoniscus_main_001262_t1	147	3488	+	2698.6666666666633	643.3333333333331	271.3333333333332	58.6666666666667	1.0	2.0	0	0
trichoniscus_main_001263_t1	60	2696	+	2136.00000000001	500.99999999999613	546.3333333333338	128.66666666666657	0	0	0	0
trichoniscus_main_001265_t1	565	2898	+	1856.666666666672	477.3333333333321	117.33333333333334	38.666666666666664	0.0	1.0	0	0
trichoniscus_main_001266_t1	69	2927	+	2276.0000000000045	582.9999999999991	1161.3333333333326	302.66666666666674	0	0	0	0
trichoniscus_main_001267_t1	157	3015	+	2252.3333333333358	606.6666666666669	168.66666666666663	50.33333333333334	0	0	0	0
trichoniscus_main_001268_t1	148	3006	+	2236.000000000006	622.9999999999995	666.9999999999998	191.00000000000017	2.0	3.0	2.0	3.0
trichoniscus_main_001270_t1	69	2924	+	2210.6666666666706	645.3333333333328	1321.9999999999998	387.99999999999955	1.0	13.0	0	0
trichoniscus_main_001271_t1	25	2880	+	2275.6666666666697	580.3333333333329	417.33333333333377	95.66666666666659	4.0	4.0	0	0
trichoniscus_main_001272_t1	305	3160	+	2242.000000000005	614.0	946.9999999999982	265.00000000000034	0	0	0	0
trichoniscus_main_001273_t1	167	3022	+	2174.000000000007	682.0000000000039	236.33333333333314	60.66666666666676	1.0	2.0	1.0	2.0
trichoniscus_main_001274_t1	231	3086	+	2261.66666666667	594.3333333333331	18.333333333333332	5.666666666666666	0	0	0	0
trichoniscus_main_001277_t1	88	2940	+	2250.666666666672	602.3333333333326	1221.6666666666672	344.3333333333329	0	0	0	0
trichoniscus_main_001279_t1	240	3092	+	2304.0000000000045	548.9999999999981	178.99999999999994	49.00000000000002	0	0	0	0
trichoniscus_main_001282_t1	82	2931	+	2200.333333333339	649.666666666668	21.666666666666668	8.333333333333332	0	0	0	0
trichoniscus_main_001285_t1	103	2949	+	2208.3333333333344	638.6666666666684	592.9999999999999	168.99999999999997	0	0	0	0
trichoniscus_main_001286_t1	288	3134	+	2216.333333333338	630.6666666666675	274.3333333333332	76.66666666666664	0	0	0	0
trichoniscus_main_001289_t1	259	3105	+	2215.6666666666724	631.3333333333334	860.9999999999985	249.00000000000043	0	0	0	0
trichoniscus_main_001290_t1	16	2835	+	2226.33333333334	593.6666666666655	7.000000000000001	2.0	0	0	0	0
trichoniscus_main_001291_t1	44	2884	+	2247.0000000000036	593.9999999999994	370.66666666666714	97.33333333333319	0.0	13.0	0	0
trichoniscus_main_001292_t1	111	1925	+	1475.3333333333376	339.66666666666595	0	0	0	0	0	0
trichoniscus_main_001293_t1	31	2259	+	1748.000000000007	480.9999999999981	0	0	0	0	0	0
trichoniscus_main_001294_t1	63	2901	+	2184.000000000005	654.000000000001	72.66666666666666	26.333333333333336	0.0	1.0	0	0
trichoniscus_main_001296_t1	84	2885	+	2208.333333333339	593.6666666666664	139.66666666666666	31.333333333333332	0	0	0	0
trichoniscus_main_001298_t1	265	3099	+	2221.66666666667	613.3333333333331	159.66666666666669	50.33333333333333	0	0	0	0
trichoniscus_main_001299_t1	525	3359	+	2203.000000000001	632.0000000000003	135.66666666666669	44.333333333333336	0	0	0	0
trichoniscus_main_001302_t1	164	2995	+	2245.3333333333403	586.6666666666653	142.66666666666669	31.33333333333333	0	0	0	0
trichoniscus_main_001303_t1	162	2993	+	2205.666666666673	626.3333333333329	1562.333333333338	438.6666666666651	10.0	36.0	0	0
trichoniscus_main_001305_t1	31	2859	+	2224.0000000000095	604.9999999999992	177.99999999999997	34.999999999999986	0	0	0	0
trichoniscus_main_001307_t1	169	2991	+	2222.000000000003	600.9999999999997	108.33333333333336	38.666666666666664	0	0	0	0
trichoniscus_main_001309_t1	134	2962	+	2222.000000000004	607.0000000000006	266.9999999999998	69.00000000000007	4.0	9.0	4.0	9.0
trichoniscus_main_001311_t1	352	2991	+	2081.00000000001	558.9999999999983	32.333333333333336	9.666666666666666	0	0	0	0
trichoniscus_main_001313_t1	109	2934	+	2226.3333333333408	599.6666666666658	0	0	0	0	0	0
trichoniscus_main_001317_t1	184	3006	+	2204.000000000007	618.9999999999999	670.9999999999998	181.00000000000009	0	0	0	0
trichoniscus_main_001318_t1	637	3460	+	2170.6666666666715	652.3333333333335	7.0	1.9999999999999998	0	0	0	0
trichoniscus_main_001319_t1	286	3108	+	2205.000000000006	618.0000000000001	330.3333333333334	86.66666666666659	2.0	1.0	0	0
trichoniscus_main_001320_t1	92	2914	+	2213.6666666666733	609.3333333333327	396.33333333333354	104.6666666666666	6.0	2.0	0	0
trichoniscus_main_001322_t1	55	2874	+	2220.000000000004	599.9999999999995	714.3333333333327	197.66666666666683	0	0	0	0
trichoniscus_main_001323_t1	181	3000	+	2242.000000000005	577.9999999999986	469.00000000000034	118.99999999999991	2.0	0.0	0	0
trichoniscus_main_001324_t1	291	3044	+	2177.3333333333435	576.6666666666653	196.33333333333326	52.666666666666686	0	0	0	0
trichoniscus_main_001325_t1	321	3140	+	2154.3333333333385	665.6666666666679	195.66666666666663	62.33333333333337	1.0	3.0	0	0
trichoniscus_main_001326_t1	462	2819	+	1858.3333333333392	499.66666666666487	660.6666666666664	185.3333333333335	8.0	8.0	0	0
trichoniscus_main_001327_t1	144	2960	+	2192.0000000000036	625.0000000000002	285.9999999999998	83.00000000000004	5.0	0.0	5.0	0.0
trichoniscus_main_001332_t1	115	2925	+	2270.000000000005	540.9999999999976	1240.6666666666665	286.33333333333377	2.0	1.0	2.0	1.0
trichoniscus_main_001333_t1	22	2832	+	2161.666666666673	649.333333333334	1420.0000000000018	424.9999999999992	0	0	0	0
trichoniscus_main_001334_t1	7	588	+	447.00000000000017	122.9999999999999	429.3333333333334	119.66666666666659	1.0	0.0	1.0	0.0
trichoniscus_main_001337_t1	307	3117	+	2223.666666666674	587.3333333333314	80.00000000000001	24.99999999999999	0	0	0	0
trichoniscus_main_001340_t1	3	2810	+	2175.6666666666715	632.333333333334	83.66666666666667	21.33333333333333	0	0	0	0
trichoniscus_main_001341_t1	7	2814	+	2194.6666666666715	613.3333333333331	801.3333333333329	236.6666666666668	1.0	1.0	0	0
trichoniscus_main_001342_t1	158	2896	+	2178.0000000000064	560.9999999999985	868.333333333332	229.66666666666708	0	0	0	0
trichoniscus_main_001343_t1	266	3073	+	2170.3333333333385	637.6666666666666	445.00000000000034	139.99999999999997	0	0	0	0
trichoniscus_main_001345_t1	10	2814	+	2199.3333333333353	605.6666666666669	1314.3333333333337	368.66666666666634	0.0	10.0	0.0	10.0
trichoniscus_main_001346_t1	199	3003	+	2159.6666666666715	645.3333333333347	2159.6666666666715	645.3333333333347	1.0	30.0	1.0	30.0
trichoniscus_main_001348_t1	48	2849	+	2200.000000000005	601.9999999999997	1090.999999999999	300.99999999999994	0.0	1.0	0.0	1.0
trichoniscus_main_001349_t1	114	2897	+	2195.0000000000086	588.9999999999991	528.3333333333337	140.6666666666666	0.0	4.0	0.0	4.0
trichoniscus_main_001350_t1	91	2892	+	2187.666666666673	614.3333333333323	15.333333333333332	5.666666666666666	0	0	0	0
trichoniscus_main_001352_t1	61	2859	+	2186.6666666666715	612.3333333333342	34.66666666666667	10.333333333333334	0	0	0	0
trichoniscus_main_001353_t1	300	3098	+	2157.666666666673	641.3333333333343	518.0000000000003	153.99999999999997	0	0	0	0
trichoniscus_main_001354_t1	153	2678	+	1982.0000000000066	543.9999999999986	0	0	0	0	0	0
trichoniscus_main_001358_t1	132	2915	+	2191.0000000000077	592.9999999999986	401.666666666667	102.33333333333324	7.0	5.0	0	0
trichoniscus_main_001359_t1	151	2943	+	2187.6666666666697	605.3333333333338	359.33333333333366	105.66666666666652	0	0	0	0
trichoniscus_main_001360_t1	145	2937	+	2234.000000000004	558.9999999999989	1235.3333333333337	291.6666666666665	8.0	20.0	0	0
trichoniscus_main_001361_t1	289	3078	+	2201.3333333333385	588.6666666666662	978.6666666666649	266.3333333333338	0.0	1.0	0	0
trichoniscus_main_001362_t1	73	2862	+	2156.6666666666733	633.3333333333331	93.00000000000001	23.999999999999996	0	0	0	0
trichoniscus_main_001363_t1	173	2962	+	2194.666666666671	595.3333333333333	2194.666666666671	595.3333333333333	4.0	37.0	4.0	37.0
trichoniscus_main_001365_t1	326	3115	+	2165.000000000003	625.0000000000006	291.9999999999999	94.99999999999994	0	0	0	0
trichoniscus_main_001367_t1	54	2843	+	2184.666666666673	605.3333333333337	2184.666666666673	605.3333333333337	0.0	4.0	0.0	4.0
trichoniscus_main_001369_t1	101	2884	+	2176.000000000007	607.9999999999995	1215.0000000000002	329.9999999999998	12.0	23.0	12.0	23.0
trichoniscus_main_001371_t1	32	2815	+	2178.333333333339	605.6666666666666	76.66666666666667	22.333333333333332	0	0	0	0
trichoniscus_main_001372_t1	2101	4884	+	2248.0000000000014	535.9999999999991	73.33333333333333	16.666666666666668	0	0	0	0
trichoniscus_main_001375_t1	12	2792	+	2159.333333333337	621.6666666666673	0	0	0	0	0	0
trichoniscus_main_001376_t1	139	2919	+	2171.33333333334	609.666666666666	1441.3333333333358	400.66666666666595	7.0	32.0	0	0
trichoniscus_main_001377_t1	170	2950	+	2242.000000000008	538.9999999999976	83.0	25.000000000000004	0	0	0	0
trichoniscus_main_001378_t1	949	3729	+	2116.000000000006	665.0000000000003	996.6666666666647	317.33333333333337	12.0	17.0	12.0	17.0
trichoniscus_main_001379_t1	138	2225	+	1671.0000000000068	416.99999999999847	160.33333333333334	34.66666666666665	0	0	0	0
trichoniscus_main_001381_t1	67	2844	+	2170.6666666666715	607.3333333333333	696.333333333333	197.66666666666686	0	0	0	0
trichoniscus_main_001382_t1	145	2922	+	2172.0000000000045	606.0000000000005	333.3333333333333	95.66666666666664	0.0	1.0	0	0
trichoniscus_main_001383_t1	129	2903	+	2195.33333333334	579.6666666666661	306.6666666666667	80.33333333333327	0	0	0	0
trichoniscus_main_001384_t1	31	1395	+	1073.666666666665	291.3333333333336	0	0	0	0	0	0
trichoniscus_main_001386_t1	32	2803	+	2139.000000000006	633.0000000000005	273.6666666666666	71.33333333333334	0	0	0	0
trichoniscus_main_001390_t1	102	2870	+	2185.666666666675	583.3333333333326	159.99999999999997	38.0	0	0	0	0
trichoniscus_main_001391_t1	431	3199	+	2200.6666666666715	568.3333333333334	404.33333333333366	96.66666666666661	0	0	0	0
trichoniscus_main_001392_t1	95	2863	+	2135.0000000000045	634.0000000000003	6.666666666666666	2.3333333333333335	0	0	0	0
trichoniscus_main_001393_t1	1215	3970	+	2159.000000000006	595.0000000000005	1029.666666666664	284.3333333333336	3.0	3.0	0	0
trichoniscus_main_001395_t1	23	2788	+	2140.0000000000023	626.0000000000015	194.33333333333334	57.666666666666686	0	0	0	0
trichoniscus_main_001396_t1	107	2872	+	2168.000000000008	597.9999999999983	239.9999999999999	63.00000000000003	0	0	0	0
trichoniscus_main_001397_t1	20	2785	+	2142.0000000000073	624.0000000000001	121.00000000000006	31.99999999999999	0	0	0	0
trichoniscus_main_001402_t1	207	2969	+	2171.000000000005	591.9999999999999	502.33333333333405	136.66666666666663	1.0	3.0	1.0	3.0
trichoniscus_main_001403_t1	248	3010	+	2156.6666666666706	606.3333333333334	1756.3333333333367	505.6666666666658	12.0	53.0	12.0	53.0
trichoniscus_main_001404_t1	433	2823	+	1879.3333333333403	511.6666666666644	145.66666666666666	31.333333333333314	0.0	1.0	0.0	1.0
trichoniscus_main_001406_t1	159	2087	+	1530.333333333337	398.66666666666555	461.666666666667	126.3333333333332	0	0	0	0
trichoniscus_main_001408_t1	436	3192	+	2189.333333333342	567.6666666666645	393.6666666666668	98.3333333333333	2.0	7.0	0	0
trichoniscus_main_001409_t1	134	2890	+	2161.333333333336	595.6666666666667	1921.0000000000061	529.9999999999992	6.5	34.5	6.5	34.5
trichoniscus_main_001410_t1	89	2842	+	2188.3333333333394	565.6666666666661	69.33333333333333	17.666666666666668	0.0	2.0	0.0	2.0
trichoniscus_main_001411_t1	286	2868	+	1995.3333333333426	587.6666666666657	63.00000000000001	21.0	0	0	0	0
trichoniscus_main_001414_t1	305	2818	+	1972.0000000000073	541.9999999999983	835.9999999999989	229.00000000000037	6.0	15.0	6.0	15.0
trichoniscus_main_001415_t1	189	2939	+	2135.3333333333394	615.6666666666671	579.3333333333335	179.66666666666669	0.0	5.0	0	0
trichoniscus_main_001417_t1	231	2981	+	2120.6666666666733	630.3333333333334	1591.6666666666708	475.3333333333317	2.0	36.0	0	0
trichoniscus_main_001420_t1	114	2861	+	2162.666666666671	585.333333333334	179.99999999999991	51.00000000000002	0	0	0	0
trichoniscus_main_001421_t1	30	2675	+	2094.0000000000064	551.9999999999989	0	0	0	0	0	0
trichoniscus_main_001422_t1	141	2879	+	2157.0000000000086	581.9999999999991	93.6666666666667	26.333333333333325	0	0	0	0
trichoniscus_main_001425_t1	38	2779	+	2150.0000000000064	591.9999999999995	561.3333333333338	146.6666666666666	1.0	1.0	1.0	1.0
trichoniscus_main_001426_t1	79	2820	+	2151.3333333333417	590.6666666666663	290.00000000000006	73.0	3.0	2.0	0	0
trichoniscus_main_001429_t1	174	2894	+	2139.3333333333394	581.6666666666666	1986.666666666675	542.3333333333322	0.0	5.0	0.0	5.0
trichoniscus_main_001430_t1	326	3067	+	2174.6666666666733	567.3333333333321	701.6666666666665	174.33333333333331	0	0	0	0
trichoniscus_main_001433_t1	181	2916	+	2160.333333333337	575.6666666666662	1999.6666666666736	535.3333333333325	6.0	29.0	6.0	29.0
trichoniscus_main_001434_t1	281	3016	+	2153.000000000005	582.9999999999993	2061.666666666673	560.3333333333322	15.0	37.0	0	0
trichoniscus_main_001435_t1	186	2921	+	2160.0000000000077	575.9999999999989	0	0	0	0	0	0
trichoniscus_main_001437_t1	126	2858	+	2143.6666666666733	589.3333333333326	163.66666666666669	40.33333333333333	0.0	5.0	0	0
trichoniscus_main_001439_t1	48	2780	+	2103.6666666666774	629.3333333333338	127.00000000000003	29.0	0.0	1.0	0	0
trichoniscus_main_001440_t1	217	2949	+	2129.3333333333408	603.6666666666657	1687.0000000000055	478.99999999999807	0	0	0	0
trichoniscus_main_001441_t1	957	3671	+	2175.3333333333394	539.6666666666653	310.3333333333333	79.66666666666666	5.0	3.0	0	0
trichoniscus_main_001443_t1	181	2910	+	2133.3333333333417	596.6666666666656	22.666666666666664	4.333333333333333	0	0	0	0
trichoniscus_main_001445_t1	204	2933	+	2121.6666666666742	608.3333333333323	1615.6666666666686	457.33333333333223	0.0	13.0	0.0	13.0
trichoniscus_main_001446_t1	38	2767	+	2130.666666666671	599.333333333334	530.6666666666672	141.33333333333331	1.0	8.0	1.0	8.0
trichoniscus_main_001449_t1	371	2821	+	1931.3333333333399	519.6666666666654	446.6666666666669	132.33333333333326	0	0	0	0
trichoniscus_main_001450_t1	549	3272	+	2132.666666666676	591.333333333334	923.333333333331	255.66666666666723	0.0	1.0	0	0
trichoniscus_main_001451_t1	556	3279	+	2074.000000000008	650.0000000000005	1469.3333333333355	468.6666666666654	7.0	43.0	0	0
trichoniscus_main_001453_t1	101	2821	+	2093.0000000000064	628.0	102.66666666666666	35.33333333333333	0	0	0	0
trichoniscus_main_001454_t1	77	2797	+	2198.333333333341	522.6666666666641	1849.0000000000086	442.9999999999981	21.0	49.0	21.0	49.0
trichoniscus_main_001455_t1	25	2745	+	2116.6666666666724	604.3333333333335	1851.6666666666727	530.3333333333319	0.0	2.0	0.0	2.0
trichoniscus_main_001457_t1	244	2964	+	2123.000000000005	598.0000000000002	505.00000000000057	155.00000000000014	0	0	0	0
trichoniscus_main_001462_t1	2321	5038	+	2177.000000000006	540.9999999999982	803.6666666666656	195.33333333333357	0	0	0	0
trichoniscus_main_001464_t1	349	2724	+	1879.0000000000077	496.9999999999979	570.3333333333335	143.6666666666667	0	0	0	0
trichoniscus_main_001467_t1	427	2712	+	1770.3333333333385	515.6666666666649	64.33333333333333	16.666666666666668	0.0	2.0	0	0
trichoniscus_main_001468_t1	30	2741	+	2143.6666666666733	568.3333333333325	865.3333333333319	238.66666666666706	3.0	17.0	3.0	17.0
trichoniscus_main_001469_t1	31	2742	+	2115.666666666674	596.3333333333331	174.33333333333323	44.6666666666667	0	0	0	0
trichoniscus_main_001473_t1	62	2767	+	2164.0000000000086	541.9999999999977	692.3333333333335	177.66666666666663	17.5	9.5	17.5	9.5
trichoniscus_main_001474_t1	65	2770	+	2089.3333333333426	616.666666666667	97.00000000000001	28.999999999999996	0	0	0	0
trichoniscus_main_001475_t1	124	2469	+	1852.6666666666729	493.33333333333144	17.666666666666664	6.333333333333333	0	0	0	0
trichoniscus_main_001478_t1	443	2705	+	1774.3333333333385	487.6666666666652	16.333333333333332	4.666666666666666	0	0	0	0
trichoniscus_main_001482_t1	22	2718	+	2112.33333333334	584.6666666666665	298.66666666666663	88.33333333333334	0	0	0	0
trichoniscus_main_001483_t1	28	2724	+	2171.3333333333417	525.6666666666645	176.66666666666669	42.33333333333333	2.0	0.0	0	0
trichoniscus_main_001484_t1	95	2791	+	2114.0000000000073	583.0000000000001	242.9999999999999	74.99999999999999	0	0	0	0
trichoniscus_main_001485_t1	442	3138	+	2114.333333333342	582.6666666666645	171.66666666666663	38.33333333333333	0.0	2.0	0	0
trichoniscus_main_001487_t1	38	2731	+	2149.6666666666724	544.333333333332	72.33333333333333	20.666666666666664	0	0	0	0
trichoniscus_main_001489_t1	44	2734	+	2108.0000000000045	582.9999999999993	942.999999999999	275.0000000000001	0	0	0	0
trichoniscus_main_001490_t1	44	2734	+	2115.0000000000064	563.9999999999994	37.33333333333333	13.666666666666668	0	0	0	0
trichoniscus_main_001491_t1	234	2849	+	2050.0000000000077	565.9999999999991	0	0	0	0	0	0
trichoniscus_main_001492_t1	335	3025	+	2133.3333333333417	557.666666666665	378.3333333333336	95.66666666666659	0	0	0	0
trichoniscus_main_001493_t1	109	2799	+	2084.000000000006	607.0000000000002	522.0000000000003	162.00000000000003	0	0	0	0
trichoniscus_main_001494_t1	209	2899	+	2134.3333333333435	556.6666666666655	1292.000000000001	333.9999999999995	11.0	21.0	0	0
trichoniscus_main_001495_t1	247	2937	+	2107.0000000000077	583.9999999999989	849.666666666665	236.33333333333377	14.0	18.0	0	0
trichoniscus_main_001496_t1	107	2779	+	2138.3333333333394	534.6666666666652	1625.3333333333374	405.6666666666657	0.0	7.0	0	0
trichoniscus_main_001497_t1	104	2794	+	2082.333333333338	608.6666666666664	994.6666666666649	274.33333333333326	0	0	0	0
trichoniscus_main_001498_t1	11	2695	+	2066.0000000000086	618.9999999999998	0	0	0	0	0	0
trichoniscus_main_001500_t1	306	2993	+	2104.0000000000086	583.9999999999992	1581.6666666666704	437.3333333333321	7.0	40.0	7.0	40.0
trichoniscus_main_001502_t1	137	2821	+	2104.333333333343	580.6666666666649	93.66666666666667	26.333333333333325	0	0	0	0
trichoniscus_main_001503_t1	107	2791	+	2141.000000000006	543.9999999999985	820.6666666666658	211.33333333333357	2.0	15.0	2.0	15.0
trichoniscus_main_001504_t1	84	2768	+	2081.6666666666715	603.3333333333344	283.0	80.0	0	0	0	0
trichoniscus_main_001506_t1	103	2784	+	2138.000000000007	543.9999999999987	178.66666666666657	40.33333333333336	0	0	0	0
trichoniscus_main_001507_t1	164	2824	+	2135.000000000008	525.9999999999977	237.99999999999983	65.00000000000004	0	0	0	0
trichoniscus_main_001509_t1	71	2749	+	2141.0000000000073	537.9999999999984	305.6666666666666	75.33333333333333	0.0	2.0	0	0
trichoniscus_main_001512_t1	121	2799	+	2118.333333333341	560.6666666666655	561.6666666666672	140.3333333333332	2.0	6.0	0	0
trichoniscus_main_001515_t1	159	2837	+	2099.0000000000064	579.9999999999997	371.33333333333354	99.66666666666661	0.0	11.0	0	0
trichoniscus_main_001516_t1	32	2710	+	2108.3333333333394	570.6666666666667	206.33333333333323	45.66666666666668	0.0	1.0	0.0	1.0
trichoniscus_main_001517_t1	98	2773	+	2109.3333333333444	566.6666666666649	661.3333333333333	169.6666666666667	4.0	8.0	0	0
trichoniscus_main_001518_t1	190	2778	+	2030.3333333333394	558.666666666666	52.66666666666666	16.333333333333336	0	0	0	0
trichoniscus_main_001519_t1	233	2329	+	1662.666666666672	434.33333333333184	0	0	0	0	0	0
trichoniscus_main_001520_t1	84	2753	+	2117.6666666666747	552.3333333333326	264.33333333333326	59.66666666666668	0	0	0	0
trichoniscus_main_001521_t1	1186	3858	+	2145.0000000000073	527.9999999999981	177.3333333333333	44.66666666666669	2.0	1.0	0	0
trichoniscus_main_001524_t1	198	2867	+	2100.0000000000045	569.9999999999998	537.666666666667	149.33333333333326	0.0	6.0	0	0
trichoniscus_main_001525_t1	12	2681	+	2134.0000000000077	532.999999999998	406.3333333333336	103.66666666666659	0.0	3.0	0.0	3.0
trichoniscus_main_001527_t1	186	2846	+	2060.6666666666792	600.3333333333337	653.9999999999993	171.00000000000023	0.0	6.0	0.0	6.0
trichoniscus_main_001528_t1	99	2768	+	2065.666666666676	604.3333333333338	901.6666666666649	244.33333333333383	3.0	16.0	0	0
trichoniscus_main_001531_t1	547	3213	+	2081.000000000008	585.9999999999995	54.66666666666665	17.333333333333332	0	0	0	0
trichoniscus_main_001532_t1	15	2681	+	2089.3333333333403	577.6666666666681	714.9999999999985	188.00000000000054	5.0	11.0	5.0	11.0
trichoniscus_main_001534_t1	45	2708	+	2117.0000000000073	546.9999999999984	13.333333333333332	4.666666666666666	0	0	0	0
trichoniscus_main_001536_t1	34	2697	+	2115.6666666666774	548.3333333333311	640.0000000000001	170.0	0	0	0	0
trichoniscus_main_001537_t1	165	2735	+	1999.0000000000086	572.0	36.0	12.0	0	0	0	0
trichoniscus_main_001538_t1	509	3172	+	2027.3333333333405	636.6666666666657	1502.0000000000014	471.99999999999926	0.0	30.0	0.0	30.0
trichoniscus_main_001540_t1	576	3218	+	2047.0000000000102	595.9999999999998	684.3333333333328	182.66666666666677	0	0	0	0
trichoniscus_main_001544_t1	368	3025	+	2066.6666666666724	591.3333333333333	0	0	0	0	0	0
trichoniscus_main_001545_t1	3	2657	+	2077.666666666675	577.3333333333321	392.33333333333354	108.66666666666661	3.0	3.0	3.0	3.0
trichoniscus_main_001547_t1	84	2738	+	2037.000000000008	618.0000000000008	126.00000000000003	35.99999999999999	0	0	0	0
trichoniscus_main_001548_t1	108	2705	+	2052.0000000000086	545.999999999999	0	0	0	0	0	0
trichoniscus_main_001551_t1	161	2812	+	2056.666666666675	595.3333333333329	569.0000000000001	172.00000000000009	0	0	0	0
trichoniscus_main_001552_t1	91	2742	+	2107.6666666666765	544.3333333333317	113.33333333333336	27.66666666666666	0.0	1.0	0	0
trichoniscus_main_001554_t1	1835	2677	+	673.3333333333325	169.66666666666697	0	0	0	0	0	0
trichoniscus_main_001558_t1	99	2741	+	2097.3333333333426	545.6666666666646	828.3333333333317	212.6666666666671	0.0	15.0	0	0
trichoniscus_main_001562_t1	76	2723	+	2109.6666666666747	536.3333333333316	189.66666666666657	44.33333333333335	0	0	0	0
trichoniscus_main_001563_t1	105	2750	+	2088.000000000008	558.0000000000002	1135.9999999999989	297.99999999999983	11.0	18.0	0	0
trichoniscus_main_001564_t1	57	2702	+	2070.333333333342	575.6666666666661	0	0	0	0	0	0
trichoniscus_main_001571_t1	691	3327	+	2108.3333333333403	528.6666666666649	900.9999999999976	212.00000000000048	0	0	0	0
trichoniscus_main_001572_t1	173	2809	+	2057.000000000008	579.9999999999994	90.00000000000001	27.0	0.0	2.0	0	0
trichoniscus_main_001578_t1	61	2691	+	2065.3333333333435	565.6666666666654	82.99999999999999	28.0	0	0	0	0
trichoniscus_main_001583_t1	224	2851	+	2039.33333333334	588.6666666666665	208.6666666666667	61.333333333333336	0.0	6.0	0	0
trichoniscus_main_001584_t1	280	2625	+	1822.3333333333394	523.6666666666654	38.33333333333332	12.666666666666666	0.0	1.0	0	0
trichoniscus_main_001585_t1	210	2834	+	2048.333333333342	576.6666666666656	65.33333333333331	9.666666666666668	0	0	0	0
trichoniscus_main_001586_t1	45	2669	+	1997.6666666666708	627.3333333333342	22.333333333333336	10.666666666666666	1.0	1.0	0	0
trichoniscus_main_001587_t1	474	2627	+	1647.0000000000048	506.9999999999985	84.66666666666666	23.33333333333334	0.0	2.0	0	0
trichoniscus_main_001591_t1	157	2778	+	2036.3333333333412	585.6666666666665	150.66666666666669	35.33333333333331	0	0	0	0
trichoniscus_main_001592_t1	127	2748	+	2007.6666666666724	614.3333333333336	287.6666666666666	90.3333333333333	2.0	7.0	0	0
trichoniscus_main_001593_t1	110	2731	+	2064.3333333333403	557.6666666666653	107.33333333333334	30.666666666666664	0	0	0	0
trichoniscus_main_001596_t1	146	2755	+	2058.3333333333417	551.6666666666657	56.333333333333314	15.66666666666667	0	0	0	0
trichoniscus_main_001597_t1	135	2753	+	2053.666666666675	565.3333333333321	747.3333333333328	221.66666666666697	0	0	0	0
trichoniscus_main_001598_t1	219	2837	+	2015.0000000000089	603.9999999999997	354.6666666666668	101.33333333333331	0.0	1.0	0	0
trichoniscus_main_001599_t1	88	2706	+	2076.3333333333417	542.6666666666655	709.6666666666658	181.33333333333363	5.0	8.0	0	0
trichoniscus_main_001601_t1	158	2776	+	2051.0000000000086	567.9999999999986	2051.0000000000086	567.9999999999986	7.0	61.0	7.0	61.0
trichoniscus_main_001602_t1	562	2616	+	1656.3333333333383	398.6666666666659	703.6666666666662	160.33333333333334	0	0	0	0
trichoniscus_main_001605_t1	118	2730	+	2004.0000000000066	608.9999999999999	78.66666666666667	26.333333333333336	0	0	0	0
trichoniscus_main_001606_t1	71	2683	+	2011.0000000000084	601.9999999999995	632.3333333333331	183.66666666666683	0	0	0	0
trichoniscus_main_001610_t1	610	2922	+	1801.3333333333412	511.66666666666436	1231.6666666666652	343.33333333333326	2.0	31.0	0	0
trichoniscus_main_001611_t1	254	2863	+	2023.3333333333387	586.666666666667	1754.6666666666704	507.33333333333206	4.0	54.0	4.0	54.0
trichoniscus_main_001612_t1	245	2854	+	2056.666666666676	553.3333333333317	228.99999999999986	65.00000000000003	1.0	7.0	1.0	7.0
trichoniscus_main_001617_t1	53	2659	+	2029.3333333333405	565.6666666666663	198.3333333333333	53.66666666666668	0	0	0	0
trichoniscus_main_001621_t1	22	2622	+	2036.3333333333399	564.6666666666667	613.0000000000001	179.00000000000023	1.0	14.0	1.0	14.0
trichoniscus_main_001622_t1	18	2618	+	2049.000000000008	551.9999999999985	144.0	39.00000000000001	0.0	1.0	0	0
trichoniscus_main_001623_t1	230	2830	+	2024.000000000009	576.9999999999994	915.3333333333312	254.66666666666728	6.0	19.0	6.0	19.0
trichoniscus_main_001626_t1	90	2687	+	2047.0000000000066	550.9999999999984	58.0	20.000000000000004	0	0	0	0
trichoniscus_main_001627_t1	449	3004	+	1976.666666666674	579.3333333333333	1541.0000000000048	447.9999999999986	0	0	0	0
trichoniscus_main_001630_t1	131	2725	+	2021.6666666666752	561.3333333333321	0	0	0	0	0	0
trichoniscus_main_001632_t1	605	3199	+	2052.0000000000095	542.999999999999	1097.3333333333312	303.6666666666667	1.0	19.0	1.0	19.0
trichoniscus_main_001633_t1	113	2704	+	2067.000000000007	524.9999999999984	70.66666666666667	16.333333333333332	0	0	0	0
trichoniscus_main_001634_t1	27	2618	+	2021.0000000000066	571.0000000000002	0	0	0	0	0	0
trichoniscus_main_001636_t1	67	2658	+	2061.333333333342	530.666666666665	529.3333333333337	133.66666666666657	0.0	1.0	0.0	1.0
trichoniscus_main_001638_t1	149	2680	+	1976.3333333333453	555.6666666666654	61.999999999999986	16.0	0	0	0	0
trichoniscus_main_001639_t1	194	2785	+	2054.000000000011	537.9999999999982	119.00000000000003	30.99999999999999	0	0	0	0
trichoniscus_main_001641_t1	138	2702	+	2050.0000000000114	514.9999999999975	1040.9999999999975	255.00000000000045	2.0	4.0	0	0
trichoniscus_main_001642_t1	29	2617	+	2058.666666666677	530.3333333333316	525.6666666666672	119.33333333333326	4.0	5.0	0	0
trichoniscus_main_001643_t1	1440	3638	+	1725.000000000004	473.99999999999875	36.0	12.0	1.0	2.0	0	0
trichoniscus_main_001644_t1	114	2702	+	2010.0000000000084	578.9999999999987	0	0	0	0	0	0
trichoniscus_main_001645_t1	87	2672	+	2009.666666666675	576.3333333333325	464.66666666666725	144.33333333333331	0.0	2.0	0	0
trichoniscus_main_001646_t1	131	2716	+	2000.666666666671	585.3333333333325	2000.666666666671	585.3333333333325	6.0	33.0	6.0	33.0
trichoniscus_main_001647_t1	122	2707	+	2012.0000000000064	573.9999999999987	22.333333333333336	10.666666666666666	0	0	0	0
trichoniscus_main_001648_t1	4083	5714	+	1289.3333333333344	342.6666666666662	0	0	0	0	0	0
trichoniscus_main_001649_t1	41	2623	+	2061.3333333333408	521.666666666665	952.3333333333318	244.6666666666671	3.0	25.0	3.0	25.0
trichoniscus_main_001651_t1	166	2715	+	1997.666666666676	552.3333333333321	142.00000000000003	41.000000000000014	1.0	1.0	0	0
trichoniscus_main_001652_t1	188	2767	+	2006.3333333333412	573.666666666666	1892.3333333333396	543.6666666666653	20.0	32.0	20.0	32.0
trichoniscus_main_001653_t1	14	2590	+	2037.0000000000066	539.9999999999986	884.3333333333318	228.66666666666706	1.0	10.0	1.0	10.0
trichoniscus_main_001654_t1	16	2580	+	1989.3333333333442	575.6666666666653	83.33333333333333	21.666666666666668	0	0	0	0
trichoniscus_main_001656_t1	139	2700	+	2013.333333333344	548.6666666666649	857.3333333333316	228.66666666666717	13.5	6.5	13.5	6.5
trichoniscus_main_001658_t1	95	2545	+	1932.3333333333408	518.6666666666649	79.0	20.000000000000004	0	0	0	0
trichoniscus_main_001661_t1	224	2794	+	2025.000000000008	545.9999999999989	2004.0000000000075	539.9999999999985	4.0	15.0	0	0
trichoniscus_main_001664_t1	91	2658	+	1960.6666666666745	607.3333333333334	942.9999999999984	278.00000000000006	0.0	6.0	0.0	6.0
trichoniscus_main_001665_t1	3067	3915	+	637.3333333333336	211.6666666666668	113.33333333333334	36.66666666666666	3.0	2.0	0	0
trichoniscus_main_001667_t1	37	2574	+	1982.3333333333396	555.6666666666661	542.6666666666669	147.33333333333334	0.0	9.0	0	0
trichoniscus_main_001674_t1	240	2723	+	1969.3333333333405	514.6666666666649	334.0	88.99999999999997	0	0	0	0
trichoniscus_main_001675_t1	833	3391	+	1932.666666666674	626.3333333333344	79.66666666666667	19.333333333333332	0	0	0	0
trichoniscus_main_001676_t1	1466	2638	+	910.333333333332	262.66666666666697	0	0	0	0	0	0
trichoniscus_main_001679_t1	62	2617	+	1969.0000000000066	586.9999999999985	1216.9999999999989	354.9999999999998	1.0	16.0	1.0	16.0
trichoniscus_main_001682_t1	66	2171	+	1663.3333333333358	442.6666666666657	9.0	3.0	0	0	0	0
trichoniscus_main_001683_t1	376	2931	+	2034.0000000000089	521.999999999998	4.333333333333333	1.6666666666666665	0	0	0	0
trichoniscus_main_001684_t1	12	2564	+	1973.3333333333426	579.6666666666655	93.33333333333333	23.666666666666668	0	0	0	0
trichoniscus_main_001685_t1	252	2804	+	1978.000000000008	574.9999999999994	1756.3333333333392	511.6666666666651	7.5	35.5	7.5	35.5
trichoniscus_main_001687_t1	271	2823	+	2017.6666666666745	535.333333333332	1485.0000000000023	392.9999999999994	0.0	2.0	0.0	2.0
trichoniscus_main_001688_t1	19	2552	+	2013.0000000000084	518.9999999999981	50.666666666666664	12.333333333333332	1.0	0.0	0	0
trichoniscus_main_001689_t1	80	2629	+	2034.0000000000089	515.9999999999978	332.33333333333337	69.66666666666673	0	0	0	0
trichoniscus_main_001690_t1	66	2615	+	2016.0000000000095	533.9999999999984	472.33333333333377	130.66666666666657	6.5	6.5	0	0
trichoniscus_main_001691_t1	79	2628	+	2003.33333333334	546.666666666666	1023.9999999999982	280.99999999999983	0	0	0	0
trichoniscus_main_001692_t1	275	2824	+	2003.6666666666729	546.3333333333325	1121.666666666666	300.33333333333314	2.0	8.0	0	0
trichoniscus_main_001693_t1	108	2621	+	1972.6666666666758	541.3333333333313	526.0000000000007	136.9999999999999	2.0	7.0	2.0	7.0
trichoniscus_main_001696_t1	117	2663	+	2004.0000000000107	542.9999999999989	146.66666666666669	36.33333333333333	2.0	4.0	0	0
trichoniscus_main_001699_t1	23	2566	+	1992.6666666666752	551.3333333333321	410.33333333333354	123.66666666666661	1.0	5.0	1.0	5.0
trichoniscus_main_001701_t1	399	2585	+	1708.000000000004	478.9999999999988	150.66666666666666	56.333333333333336	0	0	0	0
trichoniscus_main_001702_t1	17	2557	+	2033.6666666666763	507.3333333333311	1584.3333333333371	395.666666666666	18.0	15.0	18.0	15.0
trichoniscus_main_001703_t1	53	2593	+	2002.0000000000084	538.9999999999985	926.9999999999984	255.0000000000004	0.0	4.0	0.0	4.0
trichoniscus_main_001704_t1	77	2617	+	1952.0000000000057	589.0000000000005	216.33333333333323	59.66666666666671	0.0	2.0	0	0
trichoniscus_main_001706_t1	92	2566	+	1925.6666666666706	549.3333333333327	86.00000000000001	28.0	0	0	0	0
trichoniscus_main_001707_t1	42	2579	+	1994.3333333333403	543.6666666666656	128.66666666666669	33.33333333333333	0.0	6.0	0	0
trichoniscus_main_001708_t1	62	2599	+	2014.333333333343	523.6666666666648	2001.3333333333428	518.6666666666647	12.0	27.0	12.0	27.0
trichoniscus_main_001714_t1	147	2681	+	2029.6666666666767	505.33333333333087	2029.6666666666767	505.33333333333087	9.0	46.0	9.0	46.0
trichoniscus_main_001715_t1	83	2617	+	1961.6666666666763	573.3333333333326	1961.6666666666763	573.3333333333326	2.0	48.0	2.0	48.0
trichoniscus_main_001716_t1	92	2626	+	1976.0000000000077	558.9999999999997	160.99999999999997	58.00000000000001	0	0	0	0
trichoniscus_main_001719_t1	236	2767	+	1993.6666666666747	538.3333333333323	74.33333333333333	18.666666666666664	0	0	0	0
trichoniscus_main_001720_t1	184	2715	+	1997.666666666673	534.3333333333318	1968.3333333333399	524.6666666666653	0.0	26.0	0.0	26.0
trichoniscus_main_001721_t1	150	2681	+	2010.666666666674	521.3333333333319	1170.333333333331	296.6666666666673	2.0	10.0	2.0	10.0
trichoniscus_main_001723_t1	69	2597	+	2033.0000000000055	495.99999999999875	1122.333333333331	260.66666666666754	4.0	4.0	4.0	4.0
trichoniscus_main_001724_t1	133	2661	+	1985.6666666666747	543.3333333333309	314.3333333333333	78.66666666666667	0.0	15.0	0	0
trichoniscus_main_001725_t1	150	2678	+	2024.6666666666756	504.3333333333312	146.33333333333331	36.66666666666667	0	0	0	0
trichoniscus_main_001726_t1	214	2739	+	2003.666666666675	522.3333333333316	1707.0000000000052	443.9999999999984	10.0	32.0	0	0
trichoniscus_main_001728_t1	97	2622	+	1978.0000000000064	547.9999999999993	886.3333333333322	247.666666666667	3.0	25.0	0	0
trichoniscus_main_001733_t1	588	2597	+	1573.6666666666695	436.3333333333328	31.333333333333332	7.666666666666667	0	0	0	0
trichoniscus_main_001737_t1	2	2521	+	1999.6666666666706	520.3333333333325	227.33333333333323	57.66666666666671	0	0	0	0
trichoniscus_main_001738_t1	95	2614	+	1984.3333333333414	535.6666666666655	976.9999999999983	262.00000000000057	0	0	0	0
trichoniscus_main_001739_t1	453	2522	+	1633.6666666666713	436.33333333333184	33.00000000000001	8.999999999999998	0	0	0	0
trichoniscus_main_001740_t1	166	2685	+	1950.6666666666692	569.333333333334	441.3333333333338	113.66666666666654	1.0	2.0	1.0	2.0
trichoniscus_main_001742_t1	295	2814	+	1992.0000000000089	527.9999999999982	736.6666666666658	196.3333333333336	0	0	0	0
trichoniscus_main_001747_t1	251	2566	+	1809.0000000000066	506.999999999998	1512.0000000000043	425.9999999999987	1.0	33.0	1.0	33.0
trichoniscus_main_001748_t1	372	2276	+	1488.3333333333362	416.66666666666566	0	0	0	0	0	0
trichoniscus_main_001751_t1	121	2535	+	1911.0000000000084	503.9999999999975	1671.666666666672	443.33333333333155	0	0	0	0
trichoniscus_main_001752_t1	46	2559	+	1975.3333333333428	538.6666666666646	1975.3333333333428	538.6666666666646	11.5	38.5	11.5	38.5
trichoniscus_main_001755_t1	41	2551	+	1964.0000000000055	546.9999999999993	1155.3333333333326	335.66666666666646	5.0	23.0	0	0
trichoniscus_main_001758_t1	348	2858	+	1951.6666666666756	559.3333333333317	1951.6666666666756	559.3333333333317	14.0	48.0	14.0	48.0
trichoniscus_main_001759_t1	368	2518	+	1666.000000000006	484.99999999999784	0	0	0	0	0	0
trichoniscus_main_001760_t1	108	2615	+	1978.0000000000093	529.9999999999982	918.6666666666649	242.33333333333388	0	0	0	0
trichoniscus_main_001761_t1	142	2649	+	1920.3333333333374	587.6666666666661	144.66666666666669	38.33333333333333	0	0	0	0
trichoniscus_main_001762_t1	143	2602	+	1934.6666666666754	525.3333333333312	154.33333333333331	40.66666666666667	0	0	0	0
trichoniscus_main_001763_t1	221	2728	+	1984.3333333333426	523.6666666666644	605.3333333333335	147.66666666666663	7.0	6.0	7.0	6.0
trichoniscus_main_001765_t1	89	2593	+	1973.0000000000107	531.999999999998	136.33333333333337	34.66666666666666	5.0	2.0	5.0	2.0
trichoniscus_main_001767_t1	64	792	+	564.3333333333335	164.66666666666674	0	0	0	0	0	0
trichoniscus_main_001768_t1	239	2743	+	1916.3333333333403	588.666666666667	38.33333333333334	12.666666666666666	0	0	0	0
trichoniscus_main_001769_t1	10	2514	+	1955.0000000000073	549.9999999999989	153.33333333333331	47.666666666666686	0	0	0	0
trichoniscus_main_001770_t1	126	2630	+	1949.6666666666729	555.3333333333321	0	0	0	0	0	0
trichoniscus_main_001771_t1	106	2609	+	1942.3333333333403	559.6666666666671	1762.333333333339	505.6666666666649	8.0	10.0	0	0
trichoniscus_main_001772_t1	79	2580	+	1979.3333333333421	522.6666666666646	730.333333333332	199.66666666666703	0.0	1.0	0	0
trichoniscus_main_001773_t1	16	2517	+	1966.3333333333396	535.666666666666	404.00000000000017	108.99999999999996	0	0	0	0
trichoniscus_main_001776_t1	254	2295	+	1614.666666666671	425.3333333333322	96.00000000000001	23.999999999999996	0	0	0	0
trichoniscus_main_001780_t1	22	2517	+	1971.3333333333417	524.6666666666647	45.999999999999986	14.000000000000004	0	0	0	0
trichoniscus_main_001784_t1	294	2510	+	1744.0000000000055	472.99999999999824	812.3333333333322	225.66666666666708	2.0	8.0	0	0
trichoniscus_main_001785_t1	10	2502	+	1961.0000000000107	531.9999999999978	778.999999999999	205.00000000000043	0	0	0	0
trichoniscus_main_001786_t1	168	2660	+	1945.000000000007	547.9999999999984	198.3333333333333	53.666666666666686	0	0	0	0
trichoniscus_main_001787_t1	433	2925	+	1926.3333333333374	566.6666666666654	681.9999999999997	188.0000000000002	0.0	6.0	0	0
trichoniscus_main_001791_t1	422	2493	+	1679.333333333337	390.6666666666662	179.99999999999994	36.0	0.0	1.0	0	0
trichoniscus_main_001793_t1	97	2586	+	1966.0000000000075	523.9999999999982	1218.000000000001	326.9999999999994	1.0	10.0	0	0
trichoniscus_main_001794_t1	140	2629	+	1964.0000000000082	525.9999999999985	364.6666666666668	106.3333333333333	1.0	0.0	0	0
trichoniscus_main_001796_t1	56	2545	+	1995.666666666674	494.33333333333184	666.3333333333336	170.66666666666663	1.0	1.0	0	0
trichoniscus_main_001799_t1	106	2595	+	1942.3333333333403	547.666666666666	589.6666666666667	172.3333333333335	0.0	4.0	0.0	4.0
trichoniscus_main_001800_t1	150	2636	+	1952.333333333342	534.666666666665	391.6666666666668	112.33333333333323	0	0	0	0
trichoniscus_main_001801_t1	37	2523	+	1976.6666666666765	510.3333333333308	49.99999999999999	9.999999999999996	0	0	0	0
trichoniscus_main_001802_t1	295	2781	+	1968.6666666666733	518.333333333332	150.66666666666669	32.33333333333333	1.0	7.0	0	0
trichoniscus_main_001808_t1	6	2489	+	1944.333333333342	539.6666666666653	52.33333333333333	13.666666666666668	0	0	0	0
trichoniscus_main_001809_t1	376	2691	+	1854.000000000006	461.9999999999982	1384.3333333333353	346.66666666666595	0.0	4.0	0	0
trichoniscus_main_001810_t1	258	2741	+	1950.6666666666738	533.3333333333322	0	0	0	0	0	0
trichoniscus_main_001818_t1	75	2552	+	1911.0000000000068	567.0	639.3333333333333	188.66666666666686	0	0	0	0
trichoniscus_main_001821_t1	130	2604	+	1927.333333333341	547.666666666666	212.99999999999983	60.00000000000006	1.0	5.0	0	0
trichoniscus_main_001824_t1	149	2623	+	1981.3333333333474	493.66666666666276	102.33333333333336	23.666666666666664	0	0	0	0
trichoniscus_main_001826_t1	74	2545	+	1963.6666666666754	508.3333333333311	845.666666666665	213.33333333333363	7.0	9.0	0	0
trichoniscus_main_001827_t1	118	2187	+	1578.3333333333378	491.66666666666424	80.66666666666669	18.33333333333333	0	0	0	0
trichoniscus_main_001829_t1	1283	3754	+	1913.0000000000077	558.9999999999994	189.6666666666666	50.33333333333335	1.0	3.0	1.0	3.0
trichoniscus_main_001844_t1	60	2519	+	1940.0000000000084	519.999999999998	1047.6666666666652	278.33333333333354	9.0	2.0	0	0
trichoniscus_main_001845_t1	131	2590	+	1893.666666666672	566.333333333332	157.66666666666663	37.33333333333334	0.0	1.0	0	0
trichoniscus_main_001848_t1	126	2582	+	1955.6666666666752	501.33333333333127	148.66666666666666	34.33333333333332	0	0	0	0
trichoniscus_main_001849_t1	222	2546	+	1843.333333333343	481.6666666666641	374.6666666666668	90.33333333333329	0	0	0	0
trichoniscus_main_001850_t1	177	2632	+	1917.666666666672	536.3333333333325	67.66666666666667	16.333333333333332	0	0	0	0
trichoniscus_main_001852_t1	236	2689	+	1920.3333333333414	533.6666666666654	1736.0000000000048	477.9999999999982	0	0	0	0
trichoniscus_main_001853_t1	111	2564	+	1922.0000000000064	531.9999999999992	126.33333333333334	41.66666666666667	0.0	3.0	0	0
trichoniscus_main_001855_t1	37	2475	+	1905.6666666666738	533.3333333333319	184.99999999999997	42.99999999999999	1.0	1.0	0	0
trichoniscus_main_001856_t1	2998	4152	-	906.3333333333322	248.66666666666708	122.66666666666671	33.33333333333332	0	0	0	0
trichoniscus_main_001861_t1	254	2704	+	1891.6666666666713	559.3333333333331	38.666666666666664	9.333333333333332	0	0	0	0
trichoniscus_main_001863_t1	30	2480	+	1921.333333333339	529.6666666666649	7.333333333333334	1.6666666666666665	0	0	0	0
trichoniscus_main_001865_t1	87	2534	+	1977.0000000000114	470.9999999999973	1689.666666666674	398.33333333333167	20.0	36.0	20.0	36.0
trichoniscus_main_001866_t1	33	2480	+	1946.6666666666747	501.3333333333314	60.99999999999999	20.0	0.0	2.0	0	0
trichoniscus_main_001867_t1	563	2449	+	1501.333333333338	385.66666666666555	951.9999999999974	236.00000000000065	5.0	6.0	5.0	6.0
trichoniscus_main_001868_t1	1096	2445	+	1072.3333333333308	277.666666666667	0	0	0	0	0	0
trichoniscus_main_001873_t1	39	2483	+	1878.0000000000077	566.9999999999987	765.3333333333323	227.66666666666717	2.0	4.0	0	0
trichoniscus_main_001875_t1	158	2602	+	1967.6666666666745	477.3333333333313	256.33333333333314	58.666666666666714	0	0	0	0
trichoniscus_main_001879_t1	82	2523	+	1881.0000000000057	560.9999999999995	1881.0000000000057	560.9999999999995	0.0	54.0	0.0	54.0
trichoniscus_main_001880_t1	61	2502	+	1904.666666666671	537.3333333333327	52.0	17.0	0.0	2.0	0	0
trichoniscus_main_001881_t1	192	2591	+	1879.000000000009	520.9999999999978	27.333333333333332	8.666666666666666	0	0	0	0
trichoniscus_main_001882_t1	42	2480	+	1923.000000000007	515.9999999999983	312.66666666666674	77.33333333333334	0.0	3.0	0	0
trichoniscus_main_001883_t1	115	2541	+	1911.0000000000102	515.9999999999969	837.9999999999984	215.00000000000054	2.0	14.0	0	0
trichoniscus_main_001885_t1	241	2574	+	1854.6666666666767	479.3333333333308	762.9999999999983	194.0000000000005	0	0	0	0
trichoniscus_main_001886_t1	2	2440	+	1902.3333333333421	536.6666666666649	0	0	0	0	0	0
trichoniscus_main_001887_t1	67	2505	+	1885.6666666666756	553.3333333333319	0	0	0	0	0	0
trichoniscus_main_001888_t1	697	3111	+	1900.3333333333437	514.6666666666636	1627.333333333339	436.666666666665	1.0	3.0	1.0	3.0
trichoniscus_main_001889_t1	76	2514	+	1929.6666666666754	509.3333333333309	1929.6666666666754	509.3333333333309	2.5	43.5	2.5	43.5
trichoniscus_main_001890_t1	72	2507	+	1893.3333333333383	542.6666666666657	50.33333333333333	15.666666666666668	0	0	0	0
trichoniscus_main_001894_t1	139	2574	+	1940.0000000000095	495.9999999999976	0	0	0	0	0	0
trichoniscus_main_001895_t1	307	2562	+	1783.0000000000102	472.9999999999969	431.00000000000045	88.00000000000001	0	0	0	0
trichoniscus_main_001896_t1	15	2447	+	1944.0000000000118	488.9999999999969	111.6666666666667	29.33333333333332	0.0	2.0	0	0
trichoniscus_main_001897_t1	40	2472	+	1879.3333333333396	553.6666666666662	668.9999999999995	198.0000000000001	6.0	5.0	6.0	5.0
trichoniscus_main_001898_t1	119	2551	+	1921.3333333333421	511.6666666666641	229.99999999999986	52.0	0	0	0	0
trichoniscus_main_001899_t1	130	2562	+	1908.6666666666742	524.3333333333316	150.0	42.000000000000014	0	0	0	0
trichoniscus_main_001900_t1	179	2611	+	1908.6666666666738	524.3333333333313	19.666666666666664	4.333333333333333	0	0	0	0
trichoniscus_main_001903_t1	140	2572	+	1945.0000000000093	487.9999999999976	87.00000000000001	23.999999999999993	0	0	0	0
trichoniscus_main_001907_t1	328	2757	+	1890.0000000000064	539.9999999999986	378.33333333333354	110.66666666666657	0.0	10.0	0.0	10.0
trichoniscus_main_001908_t1	88	2514	+	1937.666666666673	489.33333333333206	1937.666666666673	489.33333333333206	19.0	32.0	19.0	32.0
trichoniscus_main_001909_t1	76	2502	+	1915.333333333341	511.66666666666436	1617.66666666667	431.33333333333246	2.0	22.0	2.0	22.0
trichoniscus_main_001910_t1	397	2823	+	1912.0000000000075	514.9999999999982	28.999999999999996	7.000000000000001	0	0	0	0
trichoniscus_main_001911_t1	91	2517	+	1927.0000000000082	499.9999999999978	127.6666666666667	25.33333333333333	1.0	1.0	0	0
trichoniscus_main_001913_t1	189	2601	+	1905.6666666666754	506.333333333331	179.66666666666663	54.33333333333335	0	0	0	0
trichoniscus_main_001914_t1	256	2577	+	1799.33333333334	522.6666666666655	628.3333333333333	178.66666666666677	0.0	2.0	0	0
trichoniscus_main_001915_t1	268	2691	+	1926.6666666666756	497.33333333333104	1241.6666666666679	318.33333333333303	11.5	14.5	11.5	14.5
trichoniscus_main_001917_t1	42	1871	+	1421.3333333333335	408.6666666666663	0	0	0	0	0	0
trichoniscus_main_001920_t1	246	2666	+	1895.6666666666724	525.3333333333323	44.99999999999999	12.000000000000002	0	0	0	0
trichoniscus_main_001927_t1	5	2419	+	1937.3333333333464	477.6666666666633	18.333333333333332	5.666666666666666	0	0	0	0
trichoniscus_main_001928_t1	35	2449	+	1946.6666666666767	468.33333333333115	449.00000000000045	111.99999999999989	0	0	0	0
trichoniscus_main_001930_t1	455	2413	+	1545.3333333333358	413.66666666666555	124.66666666666673	34.33333333333333	0	0	0	0
trichoniscus_main_001931_t1	97	2508	+	1886.0000000000061	525.9999999999983	1886.0000000000061	525.9999999999983	7.0	43.0	7.0	43.0
trichoniscus_main_001936_t1	67	2425	+	1879.3333333333399	478.6666666666652	191.99999999999991	51.000000000000014	0	0	0	0
trichoniscus_main_001940_t1	97	2502	+	1875.333333333338	530.6666666666656	618.9999999999999	188.0000000000002	0	0	0	0
trichoniscus_main_001941_t1	31	2436	+	1893.6666666666729	512.3333333333314	129.33333333333337	35.66666666666665	0	0	0	0
trichoniscus_main_001942_t1	223	2628	+	1853.6666666666715	552.3333333333325	1226.9999999999998	368.99999999999955	1.0	0.0	0	0
trichoniscus_main_001946_t1	131	2533	+	1915.3333333333424	487.6666666666641	235.99999999999983	61.00000000000004	0	0	0	0
trichoniscus_main_001949_t1	141	2542	+	1967.3333333333483	432.6666666666633	10.0	1.9999999999999998	0	0	0	0
trichoniscus_main_001951_t1	305	2704	+	1893.6666666666745	506.3333333333314	1875.0000000000075	500.9999999999981	4.0	26.0	4.0	26.0
trichoniscus_main_001955_t1	124	2235	+	1664.0000000000061	447.9999999999979	119.3333333333334	24.66666666666666	3.0	0.0	3.0	0.0
trichoniscus_main_001958_t1	74	2467	+	1862.0000000000066	531.9999999999984	744.6666666666657	203.33333333333363	0	0	0	0
trichoniscus_main_001960_t1	189	2582	+	1887.0000000000055	506.99999999999847	53.33333333333333	15.666666666666668	0	0	0	0
trichoniscus_main_001961_t1	117	2504	+	1898.333333333338	489.66666666666544	219.3333333333332	44.666666666666686	0	0	0	0
trichoniscus_main_001966_t1	82	2472	+	1851.6666666666758	539.3333333333323	59.0	19.0	0	0	0	0
trichoniscus_main_001967_t1	79	2469	+	1891.3333333333414	499.66666666666436	620.9999999999999	159.00000000000006	0	0	0	0
trichoniscus_main_001968_t1	774	2393	+	1262.6666666666677	357.33333333333275	56.999999999999986	15.000000000000002	0	0	0	0
trichoniscus_main_001969_t1	806	3196	+	1956.6666666666767	434.33333333333115	412.0000000000004	85.99999999999996	0	0	0	0
trichoniscus_main_001974_t1	374	2584	+	1775.0000000000036	435.99999999999926	1770.0000000000036	434.99999999999926	0.0	1.0	0	0
trichoniscus_main_001975_t1	159	2513	+	1874.6666666666767	480.3333333333307	134.33333333333334	33.66666666666666	0	0	0	0
trichoniscus_main_001976_t1	320	2707	+	1861.333333333339	526.6666666666655	1386.000000000002	392.9999999999994	0.0	1.0	0.0	1.0
trichoniscus_main_001977_t1	200	2587	+	1864.6666666666747	523.3333333333314	534.3333333333338	143.66666666666657	0	0	0	0
trichoniscus_main_001985_t1	51	2435	+	1864.3333333333412	520.6666666666646	229.66666666666654	64.33333333333336	0	0	0	0
trichoniscus_main_001988_t1	75	2456	+	1890.3333333333387	491.66666666666515	349.3333333333333	100.66666666666666	0	0	0	0
trichoniscus_main_001989_t1	25	2406	+	1900.6666666666742	481.3333333333316	482.33333333333377	114.66666666666663	3.0	3.0	3.0	3.0
trichoniscus_main_001990_t1	115	2496	+	1901.3333333333426	480.666666666664	1464.6666666666708	374.3333333333321	6.0	13.0	6.0	13.0
trichoniscus_main_001993_t1	158	2539	+	1890.0000000000095	491.9999999999975	908.6666666666653	225.33333333333368	0.0	6.0	0	0
trichoniscus_main_001998_t1	106	2484	+	1816.3333333333374	562.666666666665	583.3333333333335	193.66666666666666	6.0	15.0	0	0
trichoniscus_main_002001_t1	105	2483	+	1885.3333333333383	493.66666666666544	113.6666666666667	30.33333333333332	0	0	0	0
trichoniscus_main_002003_t1	152	2527	+	1856.3333333333399	519.6666666666653	152.99999999999997	48.00000000000001	2.0	0.0	0	0
trichoniscus_main_002004_t1	237	2612	+	1832.0000000000057	519.9999999999986	1205.3333333333333	345.66666666666606	3.0	8.0	3.0	8.0
trichoniscus_main_002005_t1	37	2412	+	1861.000000000007	514.9999999999981	154.66666666666666	46.33333333333334	0	0	0	0
trichoniscus_main_002010_t1	187	2532	+	1863.0000000000073	482.99999999999795	1578.6666666666702	413.33333333333223	0.0	23.0	0.0	23.0
trichoniscus_main_002012_t1	256	2625	+	1883.0000000000066	486.99999999999807	821.3333333333322	213.66666666666688	0.0	7.0	0	0
trichoniscus_main_002015_t1	630	2840	+	1726.0000000000068	484.99999999999795	61.33333333333333	19.666666666666664	1.0	0.0	0	0
trichoniscus_main_002017_t1	90	2408	+	1840.3333333333408	478.6666666666648	434.6666666666669	117.33333333333324	0	0	0	0
trichoniscus_main_002018_t1	132	2495	+	1856.0000000000061	507.99999999999835	1510.66666666667	400.3333333333324	0	0	0	0
trichoniscus_main_002019_t1	151	2514	+	1867.666666666674	496.3333333333313	1100.3333333333308	282.6666666666672	0	0	0	0
trichoniscus_main_002024_t1	56	2416	+	1865.0000000000073	495.9999999999981	538.3333333333335	136.66666666666657	7.0	12.0	0	0
trichoniscus_main_002025_t1	222	2582	+	1862.6666666666715	498.3333333333319	910.9999999999992	244.00000000000017	3.0	7.0	3.0	7.0
trichoniscus_main_002027_t1	251	2497	+	1746.333333333339	500.666666666665	627.9999999999999	170.0000000000001	0	0	0	0
trichoniscus_main_002028_t1	293	2653	+	1882.6666666666754	478.333333333331	1336.666666666668	343.3333333333329	9.0	21.0	0	0
trichoniscus_main_002029_t1	250	2409	+	1714.6666666666729	445.33333333333167	955.6666666666645	253.33333333333394	12.5	17.5	12.5	17.5
trichoniscus_main_002030_t1	57	2417	+	1814.666666666675	546.3333333333321	59.99999999999999	17.999999999999996	0	0	0	0
trichoniscus_main_002033_t1	202	2559	+	1810.3333333333358	445.66666666666725	425.00000000000034	114.99999999999993	0	0	0	0
trichoniscus_main_002037_t1	200	2503	+	1832.6666666666772	471.33333333333024	223.9999999999999	55.00000000000003	0	0	0	0
trichoniscus_main_002038_t1	502	2856	+	1883.3333333333414	471.66666666666447	227.99999999999986	54.00000000000004	0	0	0	0
trichoniscus_main_002040_t1	82	2433	+	1822.3333333333378	529.6666666666657	1822.3333333333378	529.6666666666657	0.0	8.0	0.0	8.0
trichoniscus_main_002041_t1	67	2394	+	1858.0000000000068	469.99999999999835	1823.6666666666727	465.3333333333319	13.0	22.0	0	0
trichoniscus_main_002042_t1	68	2419	+	1883.0000000000073	468.9999999999983	1355.0000000000007	342.99999999999994	0.0	1.0	0	0
trichoniscus_main_002044_t1	183	2534	+	1818.6666666666765	533.3333333333314	727.3333333333327	205.666666666667	7.0	23.0	0	0
trichoniscus_main_002045_t1	133	2391	+	1817.6666666666767	441.333333333331	831.6666666666646	206.33333333333385	1.0	7.0	1.0	7.0
trichoniscus_main_002046_t1	103	2454	+	1876.0000000000114	475.9999999999965	1297.9999999999998	334.0000000000003	1.0	3.0	1.0	3.0
trichoniscus_main_002049_t1	627	2351	+	1347.6666666666679	377.3333333333328	642.0	174.0000000000001	4.0	6.0	0	0
trichoniscus_main_002050_t1	142	2350	+	1699.3333333333358	508.666666666666	129.66666666666674	29.333333333333318	0	0	0	0
trichoniscus_main_002051_t1	118	2466	+	1876.3333333333408	472.6666666666648	102.00000000000001	26.99999999999999	0.0	2.0	0	0
trichoniscus_main_002052_t1	376	1881	+	1191.9999999999989	314.00000000000006	26.0	7.0	0	0	0	0
trichoniscus_main_002054_t1	92	2440	+	1834.0000000000057	514.9999999999985	652.3333333333327	181.66666666666697	0	0	0	0
trichoniscus_main_002056_t1	113	2461	+	1864.3333333333408	484.66666666666464	67.0	17.0	0	0	0	0
trichoniscus_main_002059_t1	31	2376	+	1800.0000000000066	545.9999999999992	369.66666666666686	101.33333333333326	0.0	3.0	0	0
trichoniscus_main_002060_t1	86	2431	+	1854.3333333333414	491.66666666666447	408.00000000000045	92.99999999999987	0	0	0	0
trichoniscus_main_002061_t1	177	2522	+	1854.3333333333396	491.66666666666475	80.33333333333334	21.66666666666666	0	0	0	0
trichoniscus_main_002062_t1	473	2680	+	1734.0000000000018	473.99999999999955	41.666666666666664	9.333333333333332	0	0	0	0
trichoniscus_main_002065_t1	112	2346	+	1754.6666666666722	480.3333333333315	42.33333333333334	11.666666666666664	0	0	0	0
trichoniscus_main_002068_t1	172	2415	+	1767.0000000000061	476.9999999999979	175.66666666666663	52.33333333333336	0	0	0	0
trichoniscus_main_002069_t1	270	2612	+	1892.3333333333414	450.6666666666649	0	0	0	0	0	0
trichoniscus_main_002071_t1	6	2348	+	1833.0000000000068	509.99999999999795	1682.3333333333392	468.66666666666504	8.0	14.0	8.0	14.0
trichoniscus_main_002074_t1	444	2666	+	1739.000000000006	483.9999999999978	210.99999999999994	53.000000000000014	0	0	0	0
trichoniscus_main_002075_t1	60	2399	+	1827.6666666666724	512.3333333333317	377.00000000000034	111.99999999999991	0	0	0	0
trichoniscus_main_002077_t1	104	2443	+	1860.3333333333394	479.66666666666515	1833.6666666666727	470.33333333333184	30.5	28.5	30.5	28.5
trichoniscus_main_002080_t1	154	2493	+	1845.6666666666733	494.33333333333167	144.3333333333334	38.66666666666666	0	0	0	0
trichoniscus_main_002084_t1	111	2447	+	1873.0000000000057	463.9999999999987	414.0000000000004	101.9999999999999	4.0	5.0	0	0
trichoniscus_main_002085_t1	238	2574	+	1823.0000000000066	513.9999999999984	474.3333333333337	137.6666666666666	0.0	7.0	0.0	7.0
trichoniscus_main_002088_t1	756	3089	+	1837.0000000000055	496.99999999999847	441.66666666666714	119.3333333333332	0	0	0	0
trichoniscus_main_002089_t1	192	2525	+	1818.0000000000061	515.9999999999983	56.0	13.0	0	0	0	0
trichoniscus_main_002096_t1	62	2389	+	1866.6666666666788	461.3333333333297	657.6666666666663	131.33333333333314	2.0	9.0	0	0
trichoniscus_main_002097_t1	334	2415	+	1621.3333333333376	460.6666666666649	466.33333333333354	133.6666666666666	1.0	5.0	1.0	5.0
trichoniscus_main_002098_t1	836	2557	+	1337.666666666668	384.3333333333329	230.9999999999999	66.00000000000003	0.0	1.0	0.0	1.0
trichoniscus_main_002103_t1	42	2366	+	1825.6666666666733	499.3333333333314	1475.6666666666688	393.33333333333263	4.0	8.0	4.0	8.0
trichoniscus_main_002104_t1	154	2478	+	1810.3333333333383	514.6666666666653	41.666666666666664	12.333333333333336	0.0	1.0	0	0
trichoniscus_main_002108_t1	728	1819	+	855.9999999999991	236.00000000000028	0	0	0	0	0	0
trichoniscus_main_002109_t1	43	2364	+	1826.3333333333408	495.6666666666645	959.3333333333311	261.66666666666725	0	0	0	0
trichoniscus_main_002111_t1	137	2458	+	1832.0000000000102	489.9999999999972	532.333333333334	133.66666666666654	3.0	6.0	3.0	6.0
trichoniscus_main_002115_t1	56	2377	+	1812.3333333333396	509.66666666666475	0	0	0	0	0	0
trichoniscus_main_002118_t1	68	2387	+	1726.0000000000043	580.9999999999999	59.99999999999999	18.0	0	0	0	0
trichoniscus_main_002119_t1	49	2367	+	1814.3333333333408	504.6666666666645	541.0000000000007	148.99999999999994	0	0	0	0
trichoniscus_main_002120_t1	164	2482	+	1829.0000000000066	489.9999999999982	177.3333333333333	50.66666666666668	0.0	1.0	0	0
trichoniscus_main_002121_t1	41	2359	+	1846.333333333342	472.6666666666644	625.666666666667	157.33333333333326	6.0	4.0	6.0	4.0
trichoniscus_main_002122_t1	168	2486	+	1831.0000000000061	487.9999999999982	248.66666666666654	72.33333333333334	0	0	0	0
trichoniscus_main_002125_t1	188	2506	+	1808.0000000000068	510.9999999999978	1647.0000000000034	464.9999999999985	5.0	22.0	5.0	22.0
trichoniscus_main_002126_t1	202	2193	+	1532.6666666666686	459.3333333333323	23.999999999999996	6.0	0	0	0	0
trichoniscus_main_002128_t1	40	2355	+	1821.0000000000052	494.99999999999835	945.9999999999981	263.00000000000034	6.0	15.0	0	0
trichoniscus_main_002129_t1	30	2345	+	1831.0000000000064	484.99999999999824	17.666666666666664	3.333333333333333	0	0	0	0
trichoniscus_main_002131_t1	196	2511	+	1823.3333333333396	492.6666666666648	124.66666666666667	34.33333333333333	0	0	0	0
trichoniscus_main_002135_t1	300	2378	+	1634.0000000000055	444.9999999999984	0	0	0	0	0	0
trichoniscus_main_002138_t1	71	2383	+	1810.3333333333403	502.6666666666646	46.33333333333333	13.666666666666668	0	0	0	0
trichoniscus_main_002141_t1	47	2359	+	1839.3333333333424	473.6666666666644	358.66666666666674	97.33333333333329	4.0	2.0	4.0	2.0
trichoniscus_main_002143_t1	215	2527	+	1859.0000000000084	453.99999999999795	19.999999999999996	4.0	0	0	0	0
trichoniscus_main_002145_t1	80	2389	+	1827.0000000000075	482.99999999999784	182.99999999999997	48.00000000000001	1.0	1.0	0	0
trichoniscus_main_002151_t1	41	2350	+	1814.3333333333408	495.6666666666646	16.666666666666664	4.333333333333334	0	0	0	0
trichoniscus_main_002156_t1	20	2326	+	1844.6666666666727	462.33333333333184	668.666666666666	165.3333333333335	3.5	11.5	0	0
trichoniscus_main_002162_t1	437	2305	+	1441.0000000000034	427.9999999999991	49.66666666666666	16.333333333333336	0.0	1.0	0	0
trichoniscus_main_002163_t1	1412	3664	+	1767.6666666666736	485.33333333333115	320.6666666666667	90.33333333333321	0.0	2.0	0	0
trichoniscus_main_002166_t1	214	2514	+	1797.6666666666736	503.33333333333144	75.66666666666666	20.333333333333336	0	0	0	0
trichoniscus_main_002167_t1	129	2429	+	1800.0000000000064	500.9999999999976	0	0	0	0	0	0
trichoniscus_main_002168_t1	108	2381	+	1796.6666666666713	477.33333333333206	23.666666666666668	3.333333333333334	0	0	0	0
trichoniscus_main_002173_t1	129	2426	+	1800.666666666673	497.3333333333316	632.6666666666665	174.3333333333334	0	0	0	0
trichoniscus_main_002174_t1	589	2427	+	1484.3333333333353	354.66666666666623	166.66666666666663	40.333333333333336	0	0	0	0
trichoniscus_main_002176_t1	152	2449	+	1795.3333333333385	502.6666666666651	301.66666666666674	85.33333333333327	0	0	0	0
trichoniscus_main_002178_t1	140	2434	+	1813.0000000000055	481.9999999999984	234.9999999999999	71.0	0.0	3.0	0	0
trichoniscus_main_002179_t1	186	2480	+	1785.6666666666736	509.33333333333104	104.0	31.0	0	0	0	0
trichoniscus_main_002180_t1	22	2286	+	1830.3333333333417	434.6666666666648	541.6666666666669	130.3333333333332	0	0	0	0
trichoniscus_main_002190_t1	235	2526	+	1794.3333333333371	497.6666666666653	829.9999999999992	235.0000000000004	1.0	7.0	1.0	7.0
trichoniscus_main_002197_t1	216	2504	+	1779.000000000007	509.9999999999977	0	0	0	0	0	0
trichoniscus_main_002201_t1	377	2288	+	1525.000000000003	385.99999999999926	839.9999999999987	204.00000000000034	8.0	14.0	0	0
trichoniscus_main_002203_t1	132	2417	+	1801.6666666666717	484.333333333332	61.33333333333332	16.666666666666664	0	0	0	0
trichoniscus_main_002204_t1	188	2473	+	1771.0000000000066	514.9999999999983	64.66666666666666	19.333333333333336	0.0	4.0	0	0
trichoniscus_main_002205_t1	50	2335	+	1773.0000000000052	512.9999999999984	1745.6666666666715	507.3333333333318	9.0	59.0	9.0	59.0
trichoniscus_main_002209_t1	35	2317	+	1828.6666666666747	454.3333333333315	562.666666666667	145.33333333333331	0.0	1.0	0	0
trichoniscus_main_002210_t1	37	2319	+	1803.0000000000061	479.9999999999983	420.00000000000017	113.99999999999994	6.0	5.0	0	0
trichoniscus_main_002213_t1	234	2516	+	1754.3333333333371	528.6666666666656	1250.0000000000005	384.9999999999994	4.0	17.0	0	0
trichoniscus_main_002216_t1	211	2389	+	1654.0000000000055	523.999999999998	35.0	10.0	0	0	0	0
trichoniscus_main_002217_t1	218	2443	+	1737.6666666666722	488.3333333333314	1024.3333333333308	295.66666666666686	2.0	2.0	0	0
trichoniscus_main_002218_t1	221	2395	+	1697.0000000000036	477.99999999999864	530.3333333333336	138.66666666666663	0	0	0	0
trichoniscus_main_002219_t1	64	2337	+	1772.3333333333394	501.66666666666464	93.00000000000001	23.999999999999996	0.0	1.0	0.0	1.0
trichoniscus_main_002221_t1	424	2367	+	1503.6666666666706	440.3333333333321	261.6666666666665	74.3333333333333	0	0	0	0
trichoniscus_main_002223_t1	140	2418	+	1814.6666666666758	462.33333333333104	555.0000000000007	150.00000000000003	0.0	12.0	0	0
trichoniscus_main_002225_t1	9	2285	+	1789.6666666666747	487.3333333333311	730.3333333333328	190.66666666666683	0	0	0	0
trichoniscus_main_002226_t1	144	2387	+	1713.6666666666717	530.3333333333316	154.66666666666669	43.333333333333336	0.0	1.0	0	0
trichoniscus_main_002227_t1	153	2429	+	1790.6666666666715	486.33333333333184	52.33333333333333	16.666666666666668	1.0	2.0	0	0
trichoniscus_main_002228_t1	2	2278	+	1760.3333333333414	516.666666666664	41.666666666666664	12.333333333333334	1.0	0.0	0	0
trichoniscus_main_002233_t1	67	2328	+	1785.66666666667	476.3333333333325	562.6666666666667	148.33333333333337	0	0	0	0
trichoniscus_main_002234_t1	33	2306	+	1781.3333333333376	492.6666666666653	502.666666666667	142.33333333333331	6.0	18.0	0	0
trichoniscus_main_002237_t1	151	2424	+	1785.3333333333376	488.66666666666544	0	0	0	0	0	0
trichoniscus_main_002240_t1	89	2359	+	1769.6666666666715	501.3333333333314	68.00000000000001	19.0	0.0	2.0	0	0
trichoniscus_main_002242_t1	111	2381	+	1784.3333333333396	486.6666666666649	791.3333333333321	216.66666666666703	0	0	0	0
trichoniscus_main_002243_t1	267	1571	+	998.3333333333316	306.66666666666634	97.0	31.999999999999993	0	0	0	0
trichoniscus_main_002244_t1	153	2423	+	1850.3333333333403	420.6666666666654	0	0	0	0	0	0
trichoniscus_main_002246_t1	137	1732	+	1228.6666666666674	367.33333333333263	14.666666666666666	3.333333333333333	0	0	0	0
trichoniscus_main_002250_t1	227	2494	+	1808.6666666666704	459.33333333333246	76.33333333333334	22.66666666666666	0	0	0	0
trichoniscus_main_002251_t1	670	2937	+	1778.000000000004	489.9999999999988	888.9999999999994	257.0000000000001	5.0	12.0	5.0	12.0
trichoniscus_main_002255_t1	107	2371	+	1777.000000000005	487.99999999999835	1464.000000000002	398.9999999999993	0	0	0	0
trichoniscus_main_002256_t1	307	2211	+	1491.666666666669	413.33333333333246	197.33333333333326	48.666666666666686	0	0	0	0
trichoniscus_main_002259_t1	203	2380	+	1680.3333333333371	497.6666666666654	468.33333333333354	140.66666666666657	1.0	0.0	1.0	0.0
trichoniscus_main_002260_t1	452	2311	+	1436.3333333333362	423.66666666666566	72.66666666666667	23.333333333333332	0	0	0	0
trichoniscus_main_002262_t1	38	2302	+	1776.0000000000084	488.99999999999767	0	0	0	0	0	0
trichoniscus_main_002264_t1	55	2316	+	1763.0000000000039	498.99999999999864	287.99999999999994	83.99999999999994	3.0	1.0	0	0
trichoniscus_main_002265_t1	127	2370	+	1738.0000000000066	505.9999999999978	236.9999999999999	69.00000000000003	0	0	0	0
trichoniscus_main_002266_t1	153	2414	+	1777.3333333333426	484.6666666666636	416.33333333333366	96.66666666666659	0	0	0	0
trichoniscus_main_002270_t1	113	2371	+	1772.000000000006	486.99999999999824	1772.000000000006	486.99999999999824	2.0	37.0	2.0	37.0
trichoniscus_main_002272_t1	259	2517	+	1785.6666666666697	473.3333333333326	906.3333333333313	242.66666666666714	2.0	5.0	2.0	5.0
trichoniscus_main_002273_t1	67	2325	+	1766.6666666666745	492.33333333333104	107.66666666666669	27.333333333333332	0	0	0	0
trichoniscus_main_002274_t1	326	2584	+	1767.6666666666729	491.3333333333313	162.66666666666666	38.33333333333333	3.0	0.0	0	0
trichoniscus_main_002276_t1	30	2288	+	1755.0000000000064	503.99999999999744	26.0	7.0	0	0	0	0
trichoniscus_main_002278_t1	176	2293	+	1591.000000000006	526.9999999999985	1089.9999999999977	358.99999999999966	1.0	10.0	1.0	10.0
trichoniscus_main_002279_t1	87	2342	+	1789.3333333333403	466.6666666666647	105.00000000000003	26.99999999999999	0	0	0	0
trichoniscus_main_002282_t1	115	2370	+	1785.66666666667	470.3333333333325	12.666666666666666	2.3333333333333335	0	0	0	0
trichoniscus_main_002283_t1	21	2276	+	1732.000000000007	523.9999999999984	1451.333333333338	426.66666666666487	10.0	10.0	10.0	10.0
trichoniscus_main_002287_t1	109	2361	+	1764.6666666666729	461.3333333333314	219.66666666666663	62.333333333333364	0	0	0	0
trichoniscus_main_002289_t1	94	2346	+	1792.6666666666715	460.33333333333195	141.6666666666667	41.33333333333332	0	0	0	0
trichoniscus_main_002290_t1	252	2504	+	1772.0000000000057	480.9999999999984	1056.666666666665	281.33333333333326	0	0	0	0
trichoniscus_main_002292_t1	16	2265	+	1773.3333333333374	476.66666666666544	2.3333333333333335	0.6666666666666666	0	0	0	0
trichoniscus_main_002293_t1	160	2409	+	1748.0000000000052	501.99999999999807	300.33333333333326	77.66666666666666	0	0	0	0
trichoniscus_main_002298_t1	1599	3848	+	1785.0000000000073	464.999999999998	193.3333333333333	49.666666666666664	0	0	0	0
trichoniscus_main_002301_t1	189	2261	+	1688.0000000000057	384.99999999999886	12.666666666666666	2.333333333333333	0	0	0	0
trichoniscus_main_002302_t1	153	2399	+	1793.0000000000075	453.9999999999982	53.66666666666667	12.333333333333332	0	0	0	0
trichoniscus_main_002303_t1	42	2285	+	1722.0000000000018	521.9999999999995	508.3333333333334	160.66666666666666	3.0	3.0	3.0	3.0
trichoniscus_main_002308_t1	215	2263	+	1629.0000000000057	419.9999999999985	485.0000000000004	120.9999999999999	0.0	1.0	0	0
trichoniscus_main_002311_t1	121	2343	+	1728.000000000006	494.99999999999807	16.0	5.0	0	0	0	0
trichoniscus_main_002314_t1	1878	4118	+	1780.0000000000057	460.9999999999986	393.0000000000001	107.99999999999997	0	0	0	0
trichoniscus_main_002316_t1	17	2254	+	1747.000000000006	490.99999999999847	452.3333333333339	129.66666666666654	3.0	3.0	3.0	3.0
trichoniscus_main_002317_t1	67	2304	+	1709.6666666666715	528.3333333333319	0	0	0	0	0	0
trichoniscus_main_002318_t1	1001	3238	+	1764.0000000000039	473.9999999999988	81.66666666666666	17.33333333333334	0	0	0	0
trichoniscus_main_002320_t1	49	2283	+	1742.000000000005	492.99999999999824	1373.333333333335	396.6666666666657	0	0	0	0
trichoniscus_main_002323_t1	223	2457	+	1757.0000000000077	477.99999999999807	136.33333333333331	40.666666666666686	0	0	0	0
trichoniscus_main_002325_t1	33	2264	+	1772.3333333333396	459.6666666666649	19.333333333333332	4.666666666666667	0	0	0	0
trichoniscus_main_002326_t1	140	2236	+	1642.0000000000052	454.99999999999864	48.333333333333336	14.666666666666666	0	0	0	0
trichoniscus_main_002327_t1	142	2373	+	1739.6666666666715	492.33333333333195	795.3333333333327	239.66666666666697	0.0	6.0	0	0
trichoniscus_main_002328_t1	851	2233	+	1136.3333333333314	246.66666666666774	473.00000000000074	105.99999999999989	1.0	4.0	0	0
trichoniscus_main_002333_t1	250	2166	+	1515.3333333333371	401.66666666666544	97.33333333333334	31.666666666666668	1.0	0.0	1.0	0.0
trichoniscus_main_002334_t1	107	2335	+	1706.6666666666695	522.3333333333327	68.99999999999999	18.0	0.0	3.0	0	0
trichoniscus_main_002340_t1	64	2289	+	1736.0000000000048	489.9999999999985	85.33333333333334	19.66666666666667	0	0	0	0
trichoniscus_main_002341_t1	86	2311	+	1742.6666666666713	483.33333333333184	1742.6666666666713	483.33333333333184	14.0	42.0	14.0	42.0
trichoniscus_main_002343_t1	358	2583	+	1718.0000000000057	507.99999999999784	283.66666666666663	76.33333333333329	0	0	0	0
trichoniscus_main_002345_t1	138	2363	+	1755.0000000000057	470.9999999999983	317.3333333333334	84.66666666666661	0	0	0	0
trichoniscus_main_002348_t1	115	2340	+	1730.6666666666742	495.3333333333309	0	0	0	0	0	0
trichoniscus_main_002351_t1	50	2272	+	1825.3333333333433	397.66666666666475	1134.3333333333326	245.66666666666742	0	0	0	0
trichoniscus_main_002352_t1	59	2281	+	1739.6666666666724	483.33333333333155	474.0000000000004	131.99999999999994	0.0	2.0	0.0	2.0
trichoniscus_main_002353_t1	82	2034	+	1518.6666666666706	434.3333333333322	239.66666666666657	63.33333333333336	0	0	0	0
trichoniscus_main_002354_t1	289	2433	+	1712.666666666671	432.33333333333223	0	0	0	0	0	0
trichoniscus_main_002355_t1	147	2369	+	1731.6666666666722	491.33333333333155	41.666666666666664	15.333333333333334	0	0	0	0
trichoniscus_main_002358_t1	39	2259	+	1771.6666666666733	448.33333333333155	366.6666666666668	95.33333333333329	1.0	25.0	0	0
trichoniscus_main_002359_t1	432	2318	+	1459.333333333336	427.6666666666649	1094.333333333332	324.6666666666665	9.0	25.0	0	0
trichoniscus_main_002363_t1	31	2250	+	1739.333333333339	480.66666666666504	876.3333333333321	242.66666666666706	0.0	5.0	0.0	5.0
trichoniscus_main_002364_t1	150	2369	+	1743.3333333333392	476.666666666665	156.66666666666669	41.33333333333333	0	0	0	0
trichoniscus_main_002368_t1	214	2315	+	1659.000000000003	440.999999999999	1643.0000000000027	432.99999999999915	0	0	0	0
trichoniscus_main_002369_t1	25	2238	+	1722.3333333333374	491.66666666666555	81.66666666666666	20.333333333333332	0	0	0	0
trichoniscus_main_002370_t1	10	2223	+	1722.3333333333358	491.66666666666566	208.66666666666657	55.33333333333335	0	0	0	0
trichoniscus_main_002371_t1	21	2225	+	1765.0000000000066	439.9999999999984	554.6666666666671	129.33333333333306	0	0	0	0
trichoniscus_main_002372_t1	19	2232	+	1702.3333333333385	511.6666666666652	1696.3333333333385	511.6666666666652	14.0	40.0	14.0	40.0
trichoniscus_main_002374_t1	555	2768	+	1690.000000000003	523.9999999999991	1432.6666666666674	451.33333333333235	4.0	18.0	0	0
trichoniscus_main_002378_t1	121	2332	+	1744.3333333333394	466.6666666666647	162.33333333333326	38.66666666666669	0	0	0	0
trichoniscus_main_002379_t1	80	2290	+	1724.3333333333399	486.6666666666647	295.6666666666667	76.3333333333333	0	0	0	0
trichoniscus_main_002381_t1	40	2211	+	1695.0000000000048	476.9999999999986	93.66666666666667	26.33333333333333	0	0	0	0
trichoniscus_main_002382_t1	100	2310	+	1764.3333333333405	446.66666666666475	0	0	0	0	0	0
trichoniscus_main_002383_t1	6	2216	+	1754.666666666674	456.33333333333104	529.666666666667	127.33333333333317	3.0	1.0	3.0	1.0
trichoniscus_main_002387_t1	249	2237	+	1548.66666666667	440.33333333333235	158.99999999999997	39.00000000000001	0.0	3.0	0	0
trichoniscus_main_002388_t1	64	2271	+	1760.6666666666727	447.333333333332	399.33333333333354	101.66666666666664	7.0	4.0	0	0
trichoniscus_main_002389_t1	79	2286	+	1765.0000000000066	442.9999999999984	302.9999999999999	81.00000000000003	0.0	3.0	0	0
trichoniscus_main_002390_t1	60	2267	+	1725.000000000003	482.9999999999991	66.99999999999999	17.000000000000004	0.0	1.0	0.0	1.0
trichoniscus_main_002392_t1	3	2210	+	1709.3333333333374	498.66666666666515	1111.3333333333323	319.6666666666666	0.0	2.0	0	0
trichoniscus_main_002394_t1	93	2300	+	1742.3333333333424	465.666666666664	463.66666666666714	109.33333333333329	0.0	1.0	0.0	1.0
trichoniscus_main_002396_t1	59	2224	+	1694.0000000000032	471.9999999999988	59.333333333333336	21.666666666666664	0	0	0	0
trichoniscus_main_002398_t1	131	2212	+	1633.6666666666715	448.33333333333184	872.6666666666649	246.33333333333385	2.0	8.0	0	0
trichoniscus_main_002400_t1	50	2254	+	1729.6666666666717	475.3333333333314	67.99999999999999	19.000000000000004	0.0	1.0	0	0
trichoniscus_main_002401_t1	283	2487	+	1741.6666666666695	463.3333333333326	272.00000000000006	78.99999999999996	1.0	6.0	0	0
trichoniscus_main_002402_t1	259	2223	+	1549.6666666666704	415.33333333333195	165.66666666666669	41.33333333333332	0	0	0	0
trichoniscus_main_002404_t1	83	2269	+	1680.3333333333367	506.6666666666655	2.0	1.0	0	0	0	0
trichoniscus_main_002405_t1	617	2206	+	1255.0000000000005	334.99999999999943	490.66666666666714	127.33333333333321	1.0	11.0	1.0	11.0
trichoniscus_main_002409_t1	222	2423	+	1722.666666666671	479.3333333333319	0	0	0	0	0	0
trichoniscus_main_002410_t1	231	2123	+	1433.666666666668	459.33333333333206	105.6666666666667	32.33333333333333	0	0	0	0
trichoniscus_main_002414_t1	349	2547	+	1715.0000000000034	483.999999999999	902.6666666666656	249.33333333333368	0	0	0	0
trichoniscus_main_002415_t1	1875	4073	+	1696.0000000000039	502.99999999999875	0	0	0	0	0	0
trichoniscus_main_002416_t1	43	2238	+	1739.000000000008	456.9999999999979	351.00000000000017	95.99999999999994	0	0	0	0
trichoniscus_main_002417_t1	95	2290	+	1744.6666666666717	451.3333333333322	738.9999999999991	188.00000000000017	0	0	0	0
trichoniscus_main_002419_t1	147	1844	+	1325.666666666668	372.3333333333324	132.66666666666669	35.33333333333334	0	0	0	0
trichoniscus_main_002420_t1	48	2243	+	1708.3333333333394	487.66666666666475	0	0	0	0	0	0
trichoniscus_main_002421_t1	104	2299	+	1721.6666666666727	474.3333333333318	419.0000000000004	129.9999999999999	0	0	0	0
trichoniscus_main_002426_t1	144	1778	+	1304.3333333333335	327.66666666666674	0	0	0	0	0	0
trichoniscus_main_002427_t1	64	2256	+	1747.000000000004	445.99999999999875	75.66666666666667	20.33333333333333	0	0	0	0
trichoniscus_main_002428_t1	72	2264	+	1701.6666666666702	491.3333333333321	268.33333333333326	82.66666666666664	0	0	0	0
trichoniscus_main_002429_t1	127	2319	+	1724.6666666666733	468.33333333333144	345.3333333333336	95.66666666666654	0	0	0	0
trichoniscus_main_002430_t1	118	2310	+	1731.333333333339	461.6666666666651	535.3333333333337	154.66666666666674	0	0	0	0
trichoniscus_main_002431_t1	21	2213	+	1697.0000000000039	495.9999999999985	99.6666666666667	29.33333333333332	0	0	0	0
trichoniscus_main_002432_t1	6	2198	+	1787.6666666666765	405.33333333333104	0	0	0	0	0	0
trichoniscus_main_002433_t1	19	2211	+	1712.000000000007	480.9999999999979	28.0	7.999999999999999	0	0	0	0
trichoniscus_main_002434_t1	318	2234	+	1498.000000000002	418.99999999999915	1498.000000000002	418.99999999999915	0	0	0	0
trichoniscus_main_002439_t1	119	2308	+	1781.3333333333449	408.66666666666384	1681.3333333333435	385.6666666666642	15.0	27.0	0	0
trichoniscus_main_002440_t1	182	2371	+	1750.3333333333403	439.6666666666649	54.66666666666666	14.333333333333336	0	0	0	0
trichoniscus_main_002441_t1	122	2311	+	1679.6666666666683	510.3333333333325	472.3333333333334	139.66666666666669	0.0	13.0	0	0
trichoniscus_main_002445_t1	129	2279	+	1696.666666666669	454.3333333333325	547.3333333333337	127.66666666666653	2.0	8.0	2.0	8.0
trichoniscus_main_002450_t1	218	2404	+	1679.000000000003	507.9999999999986	371.99999999999994	110.99999999999999	1.0	4.0	0	0
trichoniscus_main_002451_t1	922	2154	+	947.3333333333309	273.66666666666725	90.33333333333334	23.666666666666664	0	0	0	0
trichoniscus_main_002452_t1	20	2206	+	1746.000000000007	440.99999999999824	1180.9999999999989	301.0000000000002	0.0	2.0	0.0	2.0
trichoniscus_main_002453_t1	51	2237	+	1682.0000000000043	504.9999999999985	0	0	0	0	0	0
trichoniscus_main_002454_t1	264	2450	+	1690.6666666666704	496.3333333333321	172.00000000000003	50.0	0	0	0	0
trichoniscus_main_002455_t1	592	2778	+	1656.000000000004	530.9999999999986	362.66666666666686	120.33333333333326	2.0	2.0	0	0
trichoniscus_main_002458_t1	16	2199	+	1713.0000000000057	470.99999999999835	136.33333333333334	40.66666666666667	0	0	0	0
trichoniscus_main_002461_t1	152	2335	+	1683.6666666666715	500.3333333333318	992.9999999999985	297.0	1.0	13.0	1.0	13.0
trichoniscus_main_002462_t1	286	2469	+	1726.0000000000036	457.99999999999886	63.333333333333336	17.666666666666664	0	0	0	0
trichoniscus_main_002463_t1	125	2308	+	1729.0000000000077	454.99999999999756	431.33333333333377	93.66666666666659	0	0	0	0
trichoniscus_main_002466_t1	156	2336	+	1692.0000000000055	488.99999999999824	310.0000000000001	85.99999999999997	0.0	4.0	0	0
trichoniscus_main_002467_t1	44	2224	+	1717.000000000006	463.9999999999984	120.33333333333337	29.666666666666657	1.0	2.0	0	0
trichoniscus_main_002468_t1	8	2188	+	1719.0000000000068	461.9999999999981	17.666666666666664	3.333333333333333	0	0	0	0
trichoniscus_main_002471_t1	86	2263	+	1748.3333333333387	429.6666666666657	488.3333333333337	120.66666666666659	0	0	0	0
trichoniscus_main_002472_t1	171	2348	+	1701.3333333333371	476.66666666666515	183.99999999999994	50.000000000000014	0	0	0	0
trichoniscus_main_002473_t1	65	2242	+	1684.0000000000057	493.9999999999983	1055.666666666665	318.3333333333331	0.0	8.0	0.0	8.0
trichoniscus_main_002474_t1	436	2613	+	1722.6666666666715	455.33333333333195	1571.3333333333367	417.66666666666566	42.0	31.0	42.0	31.0
trichoniscus_main_002477_t1	1048	3225	+	1756.3333333333421	421.66666666666475	115.33333333333334	31.666666666666668	0	0	0	0
trichoniscus_main_002478_t1	238	2214	+	1565.6666666666697	411.3333333333326	0	0	0	0	0	0
trichoniscus_main_002481_t1	29	2203	+	1695.333333333339	479.6666666666651	146.3333333333333	39.66666666666667	0	0	0	0
trichoniscus_main_002483_t1	128	2302	+	1714.3333333333374	460.6666666666655	803.3333333333326	213.66666666666688	1.0	7.0	1.0	7.0
trichoniscus_main_002485_t1	231	2390	+	1689.6666666666724	470.33333333333167	1689.6666666666724	470.33333333333167	0	0	0	0
trichoniscus_main_002490_t1	256	2429	+	1667.0000000000055	504.9999999999979	4.0	2.0	0	0	0	0
trichoniscus_main_002492_t1	278	2215	+	1517.0000000000032	420.999999999999	16.666666666666668	4.333333333333333	0	0	0	0
trichoniscus_main_002493_t1	170	2341	+	1679.3333333333378	492.6666666666653	754.6666666666657	235.33333333333374	7.0	17.0	7.0	17.0
trichoniscus_main_002494_t1	238	2409	+	1646.3333333333374	525.6666666666647	80.33333333333331	30.666666666666668	0	0	0	0
trichoniscus_main_002495_t1	36	2204	+	1729.0000000000066	439.9999999999982	81.33333333333333	20.666666666666668	2.0	1.0	0	0
trichoniscus_main_002496_t1	24	2192	+	1713.33333333334	455.66666666666504	92.00000000000001	21.999999999999993	0	0	0	0
trichoniscus_main_002497_t1	10	2178	+	1726.3333333333358	442.66666666666595	149.33333333333343	36.66666666666665	0	0	0	0
trichoniscus_main_002500_t1	323	1936	+	1234.6666666666667	379.333333333333	297.6666666666666	89.33333333333331	0	0	0	0
trichoniscus_main_002503_t1	431	2599	+	1696.6666666666733	472.33333333333155	45.666666666666664	14.333333333333334	0	0	0	0
trichoniscus_main_002506_t1	140	2308	+	1686.666666666671	482.3333333333321	828.9999999999991	239.0000000000004	7.0	24.0	7.0	24.0
trichoniscus_main_002507_t1	26	2194	+	1732.0000000000082	436.9999999999977	179.66666666666657	42.33333333333335	0	0	0	0
trichoniscus_main_002508_t1	30	2168	+	1670.000000000004	468.9999999999987	848.666666666665	255.33333333333374	0	0	0	0
trichoniscus_main_002510_t1	31	2196	+	1736.6666666666722	429.33333333333195	1243.3333333333346	310.6666666666663	7.0	22.0	7.0	22.0
trichoniscus_main_002512_t1	78	2165	+	1656.6666666666717	431.33333333333195	1084.666666666665	268.3333333333338	0	0	0	0
trichoniscus_main_002514_t1	73	2238	+	1733.3333333333408	432.66666666666487	189.99999999999994	44.00000000000001	0	0	0	0
trichoniscus_main_002515_t1	198	2363	+	1695.3333333333367	470.6666666666653	0	0	0	0	0	0
trichoniscus_main_002520_t1	291	2453	+	1708.3333333333394	454.6666666666649	418.0000000000004	109.99999999999987	0	0	0	0
trichoniscus_main_002522_t1	792	2954	+	1775.6666666666742	387.3333333333319	331.6666666666668	73.33333333333334	0	0	0	0
trichoniscus_main_002524_t1	70	2229	+	1696.000000000005	463.9999999999986	324.33333333333337	77.66666666666666	0	0	0	0
trichoniscus_main_002526_t1	714	2342	+	1248.6666666666667	380.33333333333275	104.33333333333334	36.666666666666664	0	0	0	0
trichoniscus_main_002528_t1	23	2182	+	1681.3333333333378	478.6666666666649	1681.3333333333378	478.6666666666649	2.0	46.0	2.0	46.0
trichoniscus_main_002529_t1	99	2258	+	1728.0000000000039	431.9999999999992	1512.000000000002	380.9999999999996	2.0	27.0	2.0	27.0
trichoniscus_main_002530_t1	52	2211	+	1693.6666666666715	466.3333333333318	1690.6666666666715	466.3333333333318	1.0	0.0	1.0	0.0
trichoniscus_main_002533_t1	130	2289	+	1669.0000000000039	490.9999999999986	1006.6666666666647	292.3333333333333	2.0	9.0	2.0	9.0
trichoniscus_main_002536_t1	440	2158	+	1346.666666666668	372.33333333333246	137.33333333333337	33.66666666666666	0.0	2.0	0	0
trichoniscus_main_002538_t1	118	2274	+	1688.3333333333392	468.66666666666504	32.66666666666667	12.333333333333332	0	0	0	0
trichoniscus_main_002539_t1	44	2200	+	1699.0000000000048	457.9999999999986	253.66666666666652	64.33333333333336	0	0	0	0
trichoniscus_main_002540_t1	62	2218	+	1703.3333333333387	453.6666666666651	330.33333333333326	80.6666666666667	4.0	1.0	4.0	1.0
trichoniscus_main_002541_t1	42	2198	+	1704.3333333333387	452.66666666666515	58.99999999999999	13.000000000000002	0	0	0	0
trichoniscus_main_002542_t1	159	2315	+	1648.6666666666704	508.3333333333318	60.666666666666664	20.333333333333332	0	0	0	0
trichoniscus_main_002544_t1	85	2241	+	1690.6666666666713	466.3333333333324	98.33333333333337	21.666666666666654	0	0	0	0
trichoniscus_main_002547_t1	114	2270	+	1720.3333333333394	436.6666666666651	251.6666666666665	66.33333333333337	0.0	2.0	0	0
trichoniscus_main_002550_t1	70	2226	+	1752.333333333341	404.66666666666526	475.6666666666671	118.33333333333323	0.0	5.0	0.0	5.0
trichoniscus_main_002552_t1	29	2182	+	1713.6666666666733	440.3333333333313	130.33333333333334	31.666666666666664	3.0	2.0	0	0
trichoniscus_main_002553_t1	98	2251	+	1708.6666666666738	445.3333333333314	70.99999999999999	22.0	0	0	0	0
trichoniscus_main_002554_t1	98	2230	+	1679.3333333333394	453.6666666666648	567.0000000000005	156.0	0	0	0	0
trichoniscus_main_002555_t1	142	2295	+	1695.666666666671	458.33333333333206	0	0	0	0	0	0
trichoniscus_main_002558_t1	31	2181	+	1711.333333333338	439.66666666666544	59.66666666666665	12.333333333333334	3.0	1.0	0	0
trichoniscus_main_002559_t1	324	2171	+	1451.3333333333367	396.6666666666654	17.333333333333332	6.666666666666666	0	0	0	0
trichoniscus_main_002560_t1	144	2294	+	1673.6666666666727	477.33333333333127	1654.333333333339	472.66666666666464	7.0	48.0	7.0	48.0
trichoniscus_main_002563_t1	79	2226	+	1676.6666666666717	471.3333333333317	45.333333333333336	17.666666666666664	0	0	0	0
trichoniscus_main_002564_t1	34	2181	+	1678.6666666666727	469.33333333333167	128.6666666666667	42.33333333333334	0	0	0	0
trichoniscus_main_002565_t1	237	2384	+	1693.3333333333394	454.66666666666515	90.66666666666667	26.33333333333333	0	0	0	0
trichoniscus_main_002566_t1	84	2231	+	1660.3333333333367	487.66666666666515	912.6666666666652	272.33333333333377	0	0	0	0
trichoniscus_main_002567_t1	85	2229	+	1702.3333333333424	442.6666666666638	864.999999999998	212.00000000000048	0.0	2.0	0	0
trichoniscus_main_002568_t1	154	2298	+	1676.333333333337	468.6666666666657	1081.3333333333326	298.66666666666663	0	0	0	0
trichoniscus_main_002569_t1	59	2203	+	1692.0000000000043	452.9999999999987	80.66666666666667	27.333333333333332	0	0	0	0
trichoniscus_main_002570_t1	164	2308	+	1665.000000000005	479.9999999999982	72.0	20.999999999999996	0	0	0	0
trichoniscus_main_002571_t1	236	2380	+	1660.000000000005	484.99999999999864	7.666666666666666	1.3333333333333333	0	0	0	0
trichoniscus_main_002573_t1	277	2388	+	1611.3333333333385	500.66666666666515	19.999999999999996	4.0	0	0	0	0
trichoniscus_main_002579_t1	167	2308	+	1680.333333333336	461.66666666666595	49.33333333333333	13.666666666666668	0	0	0	0
trichoniscus_main_002581_t1	73	2211	+	1697.6666666666729	441.33333333333127	834.3333333333325	194.66666666666674	0	0	0	0
trichoniscus_main_002582_t1	86	2224	+	1691.000000000005	447.9999999999986	856.999999999999	226.0000000000003	5.0	18.0	0	0
trichoniscus_main_002583_t1	323	2413	+	1655.6666666666704	435.33333333333235	170.33333333333334	45.66666666666669	0	0	0	0
trichoniscus_main_002584_t1	20	2158	+	1677.3333333333378	461.66666666666504	1014.6666666666649	272.3333333333336	1.0	5.0	0	0
trichoniscus_main_002588_t1	312	2450	+	1686.3333333333399	452.66666666666475	900.9999999999986	245.00000000000048	2.0	9.0	2.0	9.0
trichoniscus_main_002590_t1	475	2139	+	1279.0000000000014	385.9999999999991	187.33333333333334	61.66666666666667	0.0	6.0	0.0	6.0
trichoniscus_main_002594_t1	76	2211	+	1649.0000000000032	486.99999999999835	396.00000000000017	107.99999999999994	1.0	5.0	0	0
trichoniscus_main_002596_t1	275	2410	+	1640.6666666666708	495.33333333333206	344.3333333333333	108.66666666666663	0	0	0	0
trichoniscus_main_002597_t1	33	2168	+	1711.666666666673	424.3333333333317	227.9999999999999	57.00000000000002	0	0	0	0
trichoniscus_main_002598_t1	200	2335	+	1658.0000000000036	477.99999999999795	1032.999999999998	302.0	1.0	15.0	0	0
trichoniscus_main_002599_t1	367	2370	+	1566.000000000004	437.9999999999985	2.0	1.0	0	0	0	0
trichoniscus_main_002603_t1	175	2307	+	1709.0000000000055	423.9999999999989	241.99999999999991	61.00000000000002	0	0	0	0
trichoniscus_main_002604_t1	117	2249	+	1645.0000000000032	487.9999999999989	606.9999999999998	182.00000000000009	0.0	1.0	0.0	1.0
trichoniscus_main_002606_t1	39	2171	+	1671.6666666666713	461.3333333333322	718.666666666666	199.33333333333366	2.0	2.0	0	0
trichoniscus_main_002609_t1	36	2165	+	1686.333333333338	443.6666666666655	703.9999999999993	190.00000000000023	0	0	0	0
trichoniscus_main_002613_t1	130	2259	+	1681.0000000000055	448.9999999999986	53.33333333333332	12.666666666666668	0	0	0	0
trichoniscus_main_002617_t1	300	2429	+	1629.6666666666697	500.33333333333195	0	0	0	0	0	0
trichoniscus_main_002619_t1	102	2228	+	1661.6666666666713	465.33333333333195	1226.3333333333335	333.6666666666664	0	0	0	0
trichoniscus_main_002621_t1	18	2144	+	1649.0000000000039	477.99999999999864	1223.3333333333335	348.66666666666606	0.0	2.0	0	0
trichoniscus_main_002622_t1	172	2298	+	1644.6666666666706	482.3333333333322	584.3333333333328	165.6666666666668	2.0	10.0	2.0	10.0
trichoniscus_main_002625_t1	328	2262	+	1510.333333333337	424.66666666666526	456.0000000000007	131.99999999999977	0	0	0	0
trichoniscus_main_002626_t1	25	1938	+	1476.0000000000018	437.99999999999886	229.3333333333333	70.66666666666666	0	0	0	0
trichoniscus_main_002627_t1	156	2282	+	1627.3333333333358	499.66666666666526	0	0	0	0	0	0
trichoniscus_main_002628_t1	75	2201	+	1659.666666666672	467.333333333332	0	0	0	0	0	0
trichoniscus_main_002629_t1	6	2129	+	1688.000000000005	435.9999999999985	176.33333333333326	48.666666666666686	0	0	0	0
trichoniscus_main_002630_t1	120	2243	+	1652.6666666666706	471.33333333333206	203.6666666666666	57.33333333333335	0	0	0	0
trichoniscus_main_002631_t1	264	1376	+	875.333333333332	237.66666666666728	100.33333333333336	22.666666666666657	0	0	0	0
trichoniscus_main_002633_t1	285	2408	+	1706.000000000006	417.9999999999986	1014.6666666666642	251.33333333333394	0.0	3.0	0.0	3.0
trichoniscus_main_002634_t1	158	2281	+	1645.6666666666708	478.33333333333195	780.6666666666661	230.33333333333363	7.0	4.0	0	0
trichoniscus_main_002639_t1	403	2223	+	1436.000000000002	384.99999999999926	1436.000000000002	384.99999999999926	2.0	35.0	2.0	35.0
trichoniscus_main_002640_t1	68	2122	+	1626.0000000000036	428.9999999999989	43.33333333333334	10.666666666666666	1.0	0.0	0	0
trichoniscus_main_002641_t1	42	2162	+	1657.0000000000036	463.9999999999987	0	0	0	0	0	0
trichoniscus_main_002642_t1	53	2170	+	1683.6666666666736	434.33333333333144	986.6666666666634	255.3333333333342	3.5	2.5	0	0
trichoniscus_main_002643_t1	65	2182	+	1656.6666666666708	461.33333333333167	578.6666666666669	165.33333333333331	0	0	0	0
trichoniscus_main_002645_t1	24	2141	+	1681.6666666666688	436.3333333333328	0	0	0	0	0	0
trichoniscus_main_002648_t1	534	2651	+	1638.3333333333376	479.66666666666515	188.3333333333333	48.66666666666667	0	0	0	0
trichoniscus_main_002654_t1	286	2400	+	1648.6666666666702	466.3333333333323	125.00000000000001	42.99999999999999	0	0	0	0
trichoniscus_main_002657_t1	477	2117	+	1293.9999999999998	346.9999999999999	54.333333333333336	17.666666666666664	0.0	1.0	0	0
trichoniscus_main_002659_t1	302	2413	+	1655.6666666666715	456.3333333333316	2.0	1.0	0	0	0	0
trichoniscus_main_002660_t1	58	2085	+	1625.3333333333392	402.6666666666652	286.33333333333326	67.66666666666671	0	0	0	0
trichoniscus_main_002661_t1	310	2421	+	1673.6666666666729	438.3333333333315	1673.6666666666729	438.3333333333315	13.0	40.0	13.0	40.0
trichoniscus_main_002662_t1	169	2268	+	1633.3333333333374	466.66666666666566	0	0	0	0	0	0
trichoniscus_main_002665_t1	38	2131	+	1634.666666666671	459.3333333333319	29.333333333333332	9.666666666666668	0	0	0	0
trichoniscus_main_002669_t1	69	2174	+	1700.6666666666724	405.33333333333184	1162.9999999999977	253.00000000000054	0	0	0	0
trichoniscus_main_002670_t1	36	2141	+	1638.3333333333378	467.66666666666526	76.33333333333333	22.666666666666664	0	0	0	0
trichoniscus_main_002676_t1	135	2237	+	1655.6666666666706	447.3333333333322	1047.3333333333312	284.6666666666668	0.0	2.0	0.0	2.0
trichoniscus_main_002679_t1	192	2294	+	1681.666666666674	421.3333333333311	140.33333333333334	30.666666666666657	0	0	0	0
trichoniscus_main_002680_t1	211	2199	+	1567.6666666666715	421.33333333333184	336.3333333333332	80.66666666666671	0	0	0	0
trichoniscus_main_002681_t1	92	2194	+	1598.666666666671	504.3333333333313	34.0	10.999999999999998	0	0	0	0
trichoniscus_main_002682_t1	535	2571	+	1589.000000000005	447.99999999999835	42.33333333333333	11.666666666666668	0	0	0	0
trichoniscus_main_002685_t1	62	2163	+	1727.6666666666727	372.3333333333327	918.9999999999983	191.00000000000028	9.0	4.0	0	0
trichoniscus_main_002686_t1	229	2229	+	1558.0000000000036	442.9999999999983	148.99999999999997	40.0	3.0	3.0	0	0
trichoniscus_main_002687_t1	126	2225	+	1651.3333333333374	448.66666666666544	635.3333333333336	174.66666666666669	0.0	6.0	0.0	6.0
trichoniscus_main_002688_t1	184	2283	+	1628.3333333333378	471.6666666666647	123.00000000000004	36.0	0.0	2.0	0	0
trichoniscus_main_002689_t1	148	2247	+	1666.000000000005	433.99999999999875	969.6666666666647	248.33333333333383	0	0	0	0
trichoniscus_main_002690_t1	96	2195	+	1650.333333333338	449.66666666666515	337.66666666666686	91.33333333333326	0	0	0	0
trichoniscus_main_002692_t1	4	2103	+	1677.000000000006	422.9999999999984	72.0	20.999999999999996	0	0	0	0
trichoniscus_main_002693_t1	122	2221	+	1654.000000000006	445.9999999999982	0	0	0	0	0	0
trichoniscus_main_002694_t1	108	2165	+	1601.0000000000023	456.99999999999903	186.99999999999997	59.00000000000001	1.0	3.0	0	0
trichoniscus_main_002695_t1	130	2229	+	1625.6666666666706	474.3333333333323	197.3333333333333	60.666666666666686	0	0	0	0
trichoniscus_main_002696_t1	282	2381	+	1648.3333333333396	451.6666666666645	4.666666666666666	1.3333333333333333	0	0	0	0
trichoniscus_main_002698_t1	140	2140	+	1604.3333333333392	384.6666666666655	398.33333333333354	90.66666666666661	0	0	0	0
trichoniscus_main_002699_t1	94	2187	+	1668.3333333333403	425.66666666666475	295.3333333333332	79.66666666666667	0	0	0	0
trichoniscus_main_002700_t1	19	2112	+	1666.666666666672	427.33333333333184	837.6666666666656	212.33333333333374	8.0	7.0	8.0	7.0
trichoniscus_main_002701_t1	9	2102	+	1637.3333333333392	456.66666666666504	121.33333333333334	37.666666666666664	0	0	0	0
trichoniscus_main_002703_t1	48	2141	+	1636.3333333333385	457.666666666665	0	0	0	0	0	0
trichoniscus_main_002704_t1	166	2259	+	1636.666666666672	457.3333333333319	47.33333333333332	15.66666666666667	0	0	0	0
trichoniscus_main_002705_t1	97	2190	+	1685.33333333334	408.666666666665	0	0	0	0	0	0
trichoniscus_main_002706_t1	229	2121	+	1521.6666666666717	371.333333333332	0	0	0	0	0	0
trichoniscus_main_002707_t1	535	2628	+	1643.0000000000057	450.99999999999847	0	0	0	0	0	0
trichoniscus_main_002712_t1	93	2183	+	1629.3333333333376	461.6666666666654	397.3333333333336	112.66666666666653	0.0	4.0	0	0
trichoniscus_main_002714_t1	51	2108	+	1616.3333333333383	441.66666666666526	479.3333333333337	126.66666666666654	0.0	1.0	0	0
trichoniscus_main_002717_t1	265	2355	+	1637.3333333333364	453.6666666666652	200.66666666666657	57.333333333333364	0.0	5.0	0	0
trichoniscus_main_002722_t1	56	2143	+	1634.0000000000061	453.9999999999982	91.33333333333334	25.66666666666666	2.0	0.0	2.0	0.0
trichoniscus_main_002723_t1	104	2101	+	1554.666666666671	443.3333333333319	80.33333333333333	21.666666666666664	0	0	0	0
trichoniscus_main_002724_t1	402	2489	+	1649.0000000000055	438.99999999999847	241.33333333333317	61.66666666666671	0	0	0	0
trichoniscus_main_002729_t1	53	2137	+	1621.333333333336	463.6666666666659	1130.999999999999	323.9999999999997	1.0	10.0	0	0
trichoniscus_main_002730_t1	647	2086	+	1145.3333333333317	294.66666666666714	69.0	20.999999999999996	0	0	0	0
trichoniscus_main_002735_t1	1639	3723	+	1660.3333333333383	424.6666666666655	0	0	0	0	0	0
trichoniscus_main_002737_t1	14	2097	+	1656.333333333339	425.6666666666653	309.66666666666674	74.33333333333333	0.0	1.0	0	0
trichoniscus_main_002738_t1	21	1127	+	865.6666666666669	241.33333333333334	156.33333333333331	44.66666666666668	1.0	0.0	0	0
trichoniscus_main_002739_t1	344	2281	+	1531.6666666666708	406.33333333333223	0	0	0	0	0	0
trichoniscus_main_002740_t1	127	2208	+	1648.6666666666708	433.3333333333322	158.0	40.00000000000001	0	0	0	0
trichoniscus_main_002742_t1	9	2090	+	1680.666666666673	401.3333333333321	59.333333333333314	12.666666666666668	0	0	0	0
trichoniscus_main_002743_t1	70	2124	+	1639.3333333333367	415.6666666666659	161.99999999999997	39.0	1.0	0.0	0	0
trichoniscus_main_002745_t1	138	2219	+	1598.3333333333371	483.6666666666652	62.33333333333333	18.666666666666664	0	0	0	0
trichoniscus_main_002747_t1	364	2445	+	1607.6666666666692	474.33333333333206	4.666666666666666	1.3333333333333333	0	0	0	0
trichoniscus_main_002751_t1	23	2101	+	1646.3333333333399	432.666666666665	234.66666666666652	65.33333333333334	0	0	0	0
trichoniscus_main_002752_t1	64	2142	+	1632.6666666666717	446.3333333333319	745.9999999999995	196.00000000000014	2.0	8.0	2.0	8.0
trichoniscus_main_002754_t1	319	2385	+	1638.0000000000043	428.9999999999987	43.666666666666664	10.333333333333332	0	0	0	0
trichoniscus_main_002755_t1	42	2120	+	1599.6666666666695	479.3333333333324	1045.3333333333317	310.6666666666667	0.0	15.0	0	0
trichoniscus_main_002757_t1	147	2225	+	1639.000000000004	439.99999999999875	0	0	0	0	0	0
trichoniscus_main_002761_t1	224	2302	+	1633.3333333333371	445.6666666666652	365.3333333333334	102.66666666666659	0.0	1.0	0.0	1.0
trichoniscus_main_002762_t1	21	2097	+	1639.000000000005	436.99999999999864	24.66666666666667	5.333333333333333	0	0	0	0
trichoniscus_main_002763_t1	71	2146	+	1618.3333333333396	457.66666666666475	768.3333333333321	209.6666666666671	0.0	6.0	0.0	6.0
trichoniscus_main_002765_t1	320	2350	+	1598.0000000000023	432.9999999999992	181.0	46.999999999999986	0	0	0	0
trichoniscus_main_002770_t1	204	1847	+	1301.0000000000007	342.99999999999943	39.666666666666664	11.333333333333334	0	0	0	0
trichoniscus_main_002771_t1	39	2111	+	1641.3333333333383	431.66666666666526	438.33333333333394	101.66666666666652	0	0	0	0
trichoniscus_main_002772_t1	288	2321	+	1587.333333333338	446.66666666666544	26.0	6.999999999999999	0	0	0	0
trichoniscus_main_002773_t1	104	2176	+	1617.6666666666697	455.3333333333322	542.0000000000006	150.99999999999991	1.0	7.0	0	0
trichoniscus_main_002775_t1	148	2220	+	1588.3333333333358	484.66666666666583	829.9999999999995	253.00000000000009	1.0	5.0	0	0
trichoniscus_main_002778_t1	538	2070	+	1198.0000000000002	334.9999999999999	516.3333333333339	140.66666666666663	4.0	8.0	0	0
trichoniscus_main_002780_t1	125	2122	+	1572.333333333337	425.6666666666652	163.99999999999997	40.0	0	0	0	0
trichoniscus_main_002781_t1	155	2206	+	1564.0000000000025	487.99999999999864	22.000000000000004	4.999999999999999	0.0	1.0	0	0
trichoniscus_main_002784_t1	298	2367	+	1630.666666666671	439.33333333333195	508.0000000000006	139.99999999999994	4.0	9.0	4.0	9.0
trichoniscus_main_002785_t1	3785	6180	+	1908.0000000000052	485.9999999999987	0	0	0	0	0	0
trichoniscus_main_002790_t1	33	2096	+	1626.6666666666713	437.33333333333195	61.66666666666665	16.33333333333334	0	0	0	0
trichoniscus_main_002794_t1	104	2170	+	1603.0000000000036	463.9999999999989	21.333333333333332	2.6666666666666665	0	0	0	0
trichoniscus_main_002800_t1	83	2143	+	1612.333333333336	448.6666666666658	39.0	12.0	0	0	0	0
trichoniscus_main_002802_t1	7	2070	+	1601.3333333333371	462.6666666666653	77.99999999999999	21.000000000000004	0	0	0	0
trichoniscus_main_002804_t1	121	2184	+	1587.3333333333371	476.6666666666652	183.99999999999994	50.00000000000003	0	0	0	0
trichoniscus_main_002805_t1	75	2138	+	1606.0000000000055	457.9999999999981	398.33333333333354	102.6666666666666	0.0	4.0	0.0	4.0
trichoniscus_main_002806_t1	66	2129	+	1605.6666666666695	446.3333333333326	71.66666666666667	21.333333333333336	0.0	2.0	0.0	2.0
trichoniscus_main_002807_t1	276	2339	+	1618.3333333333378	445.6666666666652	323.6666666666665	87.33333333333334	0.0	1.0	0	0
trichoniscus_main_002808_t1	642	2705	+	1641.3333333333385	422.66666666666515	1641.3333333333385	422.66666666666515	0.0	24.0	0.0	24.0
trichoniscus_main_002810_t1	414	2477	+	1643.666666666672	420.33333333333195	0	0	0	0	0	0
trichoniscus_main_002813_t1	146	2206	+	1610.0000000000052	450.9999999999983	411.0000000000004	110.99999999999989	0	0	0	0
trichoniscus_main_002814_t1	316	2376	+	1625.3333333333383	435.66666666666544	878.9999999999985	237.00000000000048	4.5	9.5	0	0
trichoniscus_main_002816_t1	189	2243	+	1615.666666666671	439.3333333333319	33.333333333333336	5.666666666666666	0	0	0	0
trichoniscus_main_002817_t1	388	2178	+	1384.6666666666686	406.3333333333325	20.0	6.999999999999999	0	0	0	0
trichoniscus_main_002818_t1	491	1786	+	1032.3333333333312	263.666666666667	10.333333333333332	1.6666666666666665	0	0	0	0
trichoniscus_main_002820_t1	25	2085	+	1643.333333333338	417.6666666666654	537.6666666666672	128.3333333333331	7.0	12.0	0	0
trichoniscus_main_002821_t1	38	2098	+	1615.3333333333387	445.66666666666504	0	0	0	0	0	0
trichoniscus_main_002822_t1	39	2096	+	1642.000000000004	415.9999999999989	963.3333333333317	242.66666666666703	0	0	0	0
trichoniscus_main_002823_t1	41	2098	+	1581.333333333337	476.6666666666658	1581.333333333337	476.6666666666658	7.0	7.0	7.0	7.0
trichoniscus_main_002827_t1	249	2306	+	1617.6666666666722	440.33333333333144	592.0000000000007	157.99999999999986	0	0	0	0
trichoniscus_main_002829_t1	127	2151	+	1552.0000000000048	472.9999999999979	260.33333333333314	69.66666666666669	0	0	0	0
trichoniscus_main_002830_t1	45	2084	+	1624.0000000000043	415.9999999999989	1611.0000000000045	413.999999999999	10.0	22.0	10.0	22.0
trichoniscus_main_002831_t1	41	2098	+	1611.6666666666704	446.33333333333206	615.6666666666665	161.33333333333337	3.0	10.0	0	0
trichoniscus_main_002832_t1	60	2117	+	1607.3333333333378	450.6666666666654	0	0	0	0	0	0
trichoniscus_main_002834_t1	63	2117	+	1615.6666666666715	439.3333333333318	1141.333333333333	316.6666666666663	1.0	38.0	0	0
trichoniscus_main_002836_t1	32	2086	+	1611.3333333333374	443.6666666666656	60.666666666666664	14.333333333333336	0	0	0	0
trichoniscus_main_002838_t1	91	2142	+	1652.666666666672	399.3333333333322	7.333333333333332	1.6666666666666665	0	0	0	0
trichoniscus_main_002841_t1	124	2175	+	1621.0000000000034	430.9999999999992	17.333333333333332	3.666666666666667	0	0	0	0
trichoniscus_main_002843_t1	144	2195	+	1598.6666666666713	453.3333333333319	51.66666666666666	11.333333333333332	0	0	0	0
trichoniscus_main_002844_t1	113	2164	+	1579.3333333333399	472.666666666665	31.333333333333332	10.666666666666668	0	0	0	0
trichoniscus_main_002845_t1	89	961	+	680.3333333333333	192.66666666666674	0	0	0	0	0	0
trichoniscus_main_002846_t1	20	2071	+	1625.0000000000068	426.99999999999795	0	0	0	0	0	0
trichoniscus_main_002849_t1	55	2103	+	1594.666666666673	454.3333333333313	146.00000000000003	46.00000000000001	0.0	1.0	0	0
trichoniscus_main_002850_t1	50	2098	+	1598.333333333339	450.6666666666647	0	0	0	0	0	0
trichoniscus_main_002852_t1	141	2189	+	1583.0000000000045	465.9999999999986	1583.0000000000045	465.9999999999986	3.0	31.0	3.0	31.0
trichoniscus_main_002853_t1	67	2115	+	1603.0000000000027	445.9999999999991	0	0	0	0	0	0
trichoniscus_main_002854_t1	607	2112	+	1186.0000000000011	319.99999999999943	187.6666666666666	43.33333333333334	1.0	1.0	1.0	1.0
trichoniscus_main_002859_t1	282	2327	+	1602.3333333333376	443.66666666666487	331.33333333333337	85.66666666666667	1.5	2.5	0	0
trichoniscus_main_002862_t1	144	2189	+	1583.6666666666695	462.3333333333324	223.99999999999997	70.00000000000003	0.0	6.0	0	0
trichoniscus_main_002865_t1	314	2044	+	1360.0000000000014	370.9999999999994	188.33333333333334	48.66666666666667	0	0	0	0
trichoniscus_main_002866_t1	105	2147	+	1608.6666666666706	434.3333333333321	132.6666666666667	29.333333333333318	0.0	1.0	0	0
trichoniscus_main_002868_t1	203	2245	+	1590.6666666666692	452.3333333333321	786.3333333333329	215.6666666666668	0.0	6.0	0	0
trichoniscus_main_002869_t1	16	1554	+	1252.666666666667	286.33333333333354	0	0	0	0	0	0
trichoniscus_main_002870_t1	504	2548	+	1610.0000000000016	432.9999999999995	121.33333333333336	31.66666666666666	1.0	1.0	0	0
trichoniscus_main_002872_t1	170	2209	+	1574.000000000002	465.9999999999988	120.00000000000003	32.999999999999986	0	0	0	0
trichoniscus_main_002873_t1	31	2022	+	1560.0000000000043	431.99999999999864	102.66666666666669	23.333333333333325	0	0	0	0
trichoniscus_main_002876_t1	7	2046	+	1631.0000000000045	408.99999999999886	300.66666666666646	65.33333333333339	0.0	4.0	0	0
trichoniscus_main_002877_t1	46	2085	+	1597.0000000000039	442.9999999999988	335.00000000000006	94.0	0.0	2.0	0	0
trichoniscus_main_002881_t1	375	2414	+	1587.6666666666708	452.3333333333321	12.0	2.9999999999999996	0	0	0	0
trichoniscus_main_002882_t1	124	2163	+	1598.6666666666697	441.3333333333326	1352.6666666666672	375.33333333333303	6.0	19.0	6.0	19.0
trichoniscus_main_002883_t1	106	1491	+	1101.9999999999984	272.00000000000034	308.0	84.99999999999999	0	0	0	0
trichoniscus_main_002884_t1	3	1685	+	1391.3333333333399	291.6666666666652	221.3333333333331	27.666666666666636	0	0	0	0
trichoniscus_main_002885_t1	177	2216	+	1599.666666666672	440.3333333333312	356.6666666666669	96.33333333333317	0	0	0	0
trichoniscus_main_002886_t1	457	2172	+	1349.3333333333342	366.666666666666	0	0	0	0	0	0
trichoniscus_main_002889_t1	437	2039	+	1266.9999999999993	335.00000000000006	242.3333333333332	60.666666666666686	0.0	1.0	0	0
trichoniscus_main_002890_t1	234	2108	+	1480.0000000000023	394.9999999999991	1399.6666666666683	373.3333333333329	17.0	50.0	0	0
trichoniscus_main_002895_t1	97	2133	+	1631.3333333333378	405.6666666666655	193.66666666666654	46.33333333333336	0	0	0	0
trichoniscus_main_002896_t1	44	2080	+	1596.666666666672	440.33333333333144	120.66666666666673	35.33333333333333	0	0	0	0
trichoniscus_main_002903_t1	55	2088	+	1632.3333333333374	401.666666666666	532.666666666667	127.3333333333332	1.0	3.0	0	0
trichoniscus_main_002905_t1	71	2104	+	1580.333333333336	453.66666666666515	117.0	29.999999999999996	0	0	0	0
trichoniscus_main_002909_t1	10	1575	+	1222.6666666666672	343.33333333333326	36.0	12.0	0	0	0	0
trichoniscus_main_002911_t1	436	2034	+	1266.6666666666677	332.333333333333	23.0	7.0	0	0	0	0
trichoniscus_main_002913_t1	100	2130	+	1583.6666666666704	447.33333333333223	32.66666666666667	6.333333333333333	0	0	0	0
trichoniscus_main_002914_t1	65	2095	+	1608.0000000000055	422.99999999999847	23.333333333333336	6.666666666666666	0	0	0	0
trichoniscus_main_002915_t1	568	2598	+	1650.0000000000057	380.999999999999	332.6666666666668	72.33333333333336	0	0	0	0
trichoniscus_main_002916_t1	683	2032	+	1040.3333333333314	309.66666666666634	67.33333333333333	22.666666666666664	0	0	0	0
trichoniscus_main_002917_t1	509	2539	+	1620.3333333333364	410.66666666666566	0	0	0	0	0	0
trichoniscus_main_002919_t1	65	2095	+	1586.6666666666715	444.33333333333195	70.66666666666666	22.333333333333332	0	0	0	0
trichoniscus_main_002922_t1	129	2156	+	1611.333333333338	416.6666666666653	131.00000000000006	25.000000000000004	0	0	0	0
trichoniscus_main_002923_t1	268	2295	+	1648.3333333333399	379.6666666666653	200.33333333333326	48.666666666666686	0	0	0	0
trichoniscus_main_002926_t1	37	2064	+	1598.666666666671	429.333333333332	477.0000000000005	134.99999999999994	1.0	6.0	1.0	6.0
trichoniscus_main_002927_t1	66	2093	+	1523.3333333333364	504.6666666666653	58.333333333333336	22.666666666666668	0	0	0	0
trichoniscus_main_002928_t1	144	2171	+	1561.333333333338	466.6666666666651	275.3333333333332	81.66666666666666	0	0	0	0
trichoniscus_main_002929_t1	1113	3140	+	1648.6666666666713	379.3333333333326	877.9999999999982	190.00000000000017	0	0	0	0
trichoniscus_main_002931_t1	188	2053	+	1469.0000000000025	396.9999999999994	293.99999999999983	83.99999999999999	0	0	0	0
trichoniscus_main_002932_t1	28	2052	+	1560.3333333333371	464.6666666666656	588.3333333333337	176.6666666666668	0	0	0	0
trichoniscus_main_002933_t1	128	2152	+	1585.333333333337	439.6666666666655	943.3333333333321	265.6666666666668	2.0	1.0	2.0	1.0
trichoniscus_main_002934_t1	98	2122	+	1615.3333333333371	409.6666666666658	111.33333333333336	26.666666666666668	0	0	0	0
trichoniscus_main_002935_t1	314	2224	+	1473.0000000000034	437.99999999999903	67.66666666666666	22.33333333333333	2.0	1.0	0	0
trichoniscus_main_002939_t1	265	2289	+	1603.6666666666704	421.33333333333184	0	0	0	0	0	0
trichoniscus_main_002940_t1	159	2183	+	1653.3333333333378	371.66666666666583	200.66666666666654	42.33333333333336	0.0	2.0	0	0
trichoniscus_main_002943_t1	380	2025	+	1289.6666666666677	354.33333333333263	92.00000000000001	16.000000000000004	0	0	0	0
trichoniscus_main_002946_t1	216	2237	+	1565.3333333333358	456.66666666666566	294.66666666666674	83.3333333333333	0	0	0	0
trichoniscus_main_002947_t1	200	2221	+	1596.0000000000057	425.99999999999835	248.66666666666654	66.33333333333336	3.0	3.0	0	0
trichoniscus_main_002948_t1	112	2133	+	1558.0000000000032	463.99999999999875	0	0	0	0	0	0
trichoniscus_main_002952_t1	147	2165	+	1593.0000000000048	425.99999999999835	120.6666666666667	29.333333333333325	0	0	0	0
trichoniscus_main_002953_t1	48	2066	+	1594.666666666671	424.33333333333206	752.3333333333326	195.66666666666683	3.0	18.0	0	0
trichoniscus_main_002954_t1	86	2104	+	1587.3333333333394	431.6666666666648	237.33333333333317	74.66666666666669	4.0	3.0	0	0
trichoniscus_main_002955_t1	41	2059	+	1597.666666666673	421.3333333333315	276.9999999999999	80.0	0.0	3.0	0	0
trichoniscus_main_002956_t1	91	2109	+	1568.6666666666704	450.3333333333319	272.9999999999999	74.99999999999994	0.0	3.0	0.0	3.0
trichoniscus_main_002957_t1	135	2081	+	1570.666666666671	376.3333333333324	2.6666666666666665	0.3333333333333333	0	0	0	0
trichoniscus_main_002958_t1	258	2276	+	1612.333333333338	406.6666666666654	341.0000000000003	90.99999999999989	0	0	0	0
trichoniscus_main_002962_t1	1203	2873	+	1323.0000000000011	347.99999999999966	239.33333333333323	63.666666666666714	0	0	0	0
trichoniscus_main_002964_t1	68	1647	+	1278.6666666666665	299.3333333333338	89.00000000000001	18.999999999999996	0	0	0	0
trichoniscus_main_002967_t1	307	2016	+	1349.0	348.9999999999999	224.99999999999986	48.00000000000003	1.0	2.0	0	0
trichoniscus_main_002969_t1	67	2082	+	1567.3333333333371	448.66666666666526	151.66666666666666	43.333333333333336	0	0	0	0
trichoniscus_main_002973_t1	6	2018	+	1588.3333333333353	424.66666666666606	251.99999999999997	69.0	0	0	0	0
trichoniscus_main_002974_t1	87	2100	+	1583.0000000000039	429.999999999999	708.6666666666658	188.3333333333335	4.0	9.0	0	0
trichoniscus_main_002976_t1	154	2166	+	1546.3333333333378	466.6666666666652	259.99999999999983	87.99999999999999	0	0	0	0
trichoniscus_main_002982_t1	42	2051	+	1575.0000000000025	434.9999999999992	364.3333333333336	97.6666666666666	0	0	0	0
trichoniscus_main_002984_t1	5	2014	+	1596.3333333333364	413.6666666666661	766.3333333333328	184.6666666666667	4.0	16.0	0	0
trichoniscus_main_002986_t1	187	2196	+	1557.3333333333385	452.6666666666652	0	0	0	0	0	0
trichoniscus_main_002988_t1	59	2068	+	1609.666666666673	400.3333333333317	0	0	0	0	0	0
trichoniscus_main_002992_t1	443	2056	+	1275.0000000000002	338.99999999999966	489.66666666666697	128.33333333333326	0	0	0	0
trichoniscus_main_002994_t1	79	2085	+	1590.333333333337	416.66666666666566	1223.6666666666665	312.3333333333335	12.0	22.0	12.0	22.0
trichoniscus_main_002998_t1	75	2081	+	1539.66666666667	467.33333333333246	318.9999999999999	94.99999999999999	1.0	0.0	1.0	0.0
trichoniscus_main_003001_t1	136	2142	+	1572.3333333333383	434.6666666666651	0	0	0	0	0	0
trichoniscus_main_003004_t1	7	2010	+	1563.666666666669	440.33333333333246	379.3333333333333	100.66666666666667	4.0	2.0	0	0
trichoniscus_main_003005_t1	95	2098	+	1581.6666666666706	422.3333333333322	283.66666666666663	73.33333333333333	0.0	1.0	0	0
trichoniscus_main_003008_t1	59	2062	+	1555.6666666666692	448.3333333333326	88.66666666666666	22.333333333333336	0.0	1.0	0	0
trichoniscus_main_003009_t1	136	2139	+	1585.6666666666706	418.333333333332	107.0	25.000000000000007	2.0	0.0	0	0
trichoniscus_main_003010_t1	331	2127	+	1414.3333333333364	382.66666666666583	1239.3333333333342	341.6666666666663	2.0	2.0	2.0	2.0
trichoniscus_main_003012_t1	145	2148	+	1579.0000000000032	424.99999999999915	1502.6666666666692	405.3333333333325	13.0	27.0	13.0	27.0
trichoniscus_main_003013_t1	97	2100	+	1566.6666666666697	437.3333333333323	198.33333333333323	59.66666666666671	2.0	0.0	2.0	0.0
trichoniscus_main_003018_t1	68	2068	+	1589.6666666666706	411.3333333333323	1142.6666666666645	288.33333333333394	6.0	18.0	6.0	18.0
trichoniscus_main_003019_t1	974	2017	+	848.3333333333316	195.66666666666697	225.99999999999977	59.00000000000006	6.0	6.0	6.0	6.0
trichoniscus_main_003020_t1	28	2028	+	1591.0000000000039	409.9999999999988	476.3333333333339	123.66666666666652	4.0	2.0	0	0
trichoniscus_main_003022_t1	279	2159	+	1477.6666666666674	403.3333333333327	52.999999999999986	10.0	0	0	0	0
trichoniscus_main_003023_t1	17	2017	+	1565.0000000000032	435.999999999999	4.666666666666666	1.3333333333333333	0	0	0	0
trichoniscus_main_003024_t1	253	2253	+	1574.666666666671	426.333333333332	1263.6666666666663	344.33333333333286	1.0	23.0	1.0	23.0
trichoniscus_main_003025_t1	190	2190	+	1555.6666666666708	445.3333333333316	0	0	0	0	0	0
trichoniscus_main_003027_t1	65	1975	+	1485.0000000000025	425.99999999999915	164.66666666666666	45.33333333333334	0	0	0	0
trichoniscus_main_003028_t1	116	2113	+	1553.6666666666692	444.3333333333321	13.333333333333332	1.6666666666666665	0	0	0	0
trichoniscus_main_003029_t1	91	2088	+	1588.6666666666708	409.33333333333223	216.66666666666654	56.33333333333337	5.0	2.0	0	0
trichoniscus_main_003030_t1	191	2188	+	1571.6666666666708	426.33333333333223	1567.6666666666708	424.33333333333223	2.0	7.0	0	0
trichoniscus_main_003031_t1	37	2034	+	1612.6666666666717	385.33333333333223	73.66666666666666	13.333333333333336	0	0	0	0
trichoniscus_main_003033_t1	90	2087	+	1574.0000000000048	423.9999999999984	495.0000000000007	131.99999999999986	2.0	22.0	2.0	22.0
trichoniscus_main_003036_t1	159	2156	+	1544.6666666666697	453.33333333333263	593.3333333333337	168.66666666666677	0	0	0	0
trichoniscus_main_003037_t1	3081	4463	-	1073.9999999999986	308.99999999999994	0	0	0	0	0	0
trichoniscus_main_003038_t1	15	2009	+	1563.3333333333364	431.6666666666657	1513.6666666666692	418.33333333333246	7.0	44.0	7.0	44.0
trichoniscus_main_003041_t1	107	2101	+	1513.666666666668	481.3333333333321	20.333333333333332	6.666666666666666	1.0	0.0	0	0
trichoniscus_main_003043_t1	249	2243	+	1579.6666666666708	415.3333333333317	147.0	41.99999999999999	0	0	0	0
trichoniscus_main_003053_t1	220	1965	+	1355.6666666666679	390.3333333333326	0	0	0	0	0	0
trichoniscus_main_003057_t1	34	2022	+	1550.3333333333378	438.66666666666515	564.3333333333336	170.66666666666669	0.0	1.0	0	0
trichoniscus_main_003060_t1	132	2120	+	1553.333333333338	435.6666666666651	253.9999999999998	70.00000000000003	0.0	3.0	0	0
trichoniscus_main_003061_t1	390	2378	+	1554.0000000000032	434.9999999999993	14.666666666666664	3.3333333333333335	0	0	0	0
trichoniscus_main_003064_t1	30	2015	+	1544.3333333333371	441.6666666666655	89.33333333333334	21.666666666666664	0	0	0	0
trichoniscus_main_003065_t1	979	2074	+	855.3333333333318	239.66666666666714	0	0	0	0	0	0
trichoniscus_main_003067_t1	295	2280	+	1577.0000000000048	408.99999999999864	1200.9999999999995	322.9999999999998	0	0	0	0
trichoniscus_main_003068_t1	140	2125	+	1516.333333333336	469.6666666666652	0	0	0	0	0	0
trichoniscus_main_003069_t1	360	2228	+	1434.3333333333346	434.66666666666583	884.6666666666656	273.33333333333366	1.0	13.0	1.0	13.0
trichoniscus_main_003074_t1	40	2022	+	1558.000000000003	424.9999999999989	0	0	0	0	0	0
trichoniscus_main_003076_t1	67	2049	+	1576.3333333333405	406.6666666666646	0	0	0	0	0	0
trichoniscus_main_003078_t1	122	2104	+	1607.3333333333399	375.6666666666652	266.6666666666666	60.333333333333385	1.0	1.0	0	0
trichoniscus_main_003080_t1	267	1984	+	1346.333333333335	369.6666666666659	65.0	16.0	0.0	1.0	0	0
trichoniscus_main_003081_t1	73	2028	+	1562.3333333333371	393.6666666666657	269.9999999999999	80.99999999999999	0	0	0	0
trichoniscus_main_003082_t1	36	2015	+	1592.3333333333394	387.6666666666649	341.33333333333354	84.6666666666666	0	0	0	0
trichoniscus_main_003088_t1	750	2520	+	1291.6666666666663	478.333333333333	136.66666666666669	49.33333333333335	0.0	1.0	0	0
trichoniscus_main_003089_t1	210	1478	+	986.3333333333312	282.6666666666668	0	0	0	0	0	0
trichoniscus_main_003090_t1	617	2596	+	1520.000000000003	459.99999999999886	573.6666666666666	158.33333333333334	0	0	0	0
trichoniscus_main_003093_t1	40	2016	+	1551.3333333333385	425.666666666665	727.9999999999989	193.00000000000045	2.0	13.0	2.0	13.0
trichoniscus_main_003097_t1	309	2285	+	1542.0000000000032	434.99999999999886	60.33333333333332	17.666666666666668	1.0	0.0	0	0
trichoniscus_main_003098_t1	71	2047	+	1566.0000000000027	410.99999999999926	142.33333333333334	34.66666666666666	0.0	5.0	0	0
trichoniscus_main_003099_t1	350	2023	+	1309.333333333333	364.66666666666646	878.3333333333313	246.66666666666725	0	0	0	0
trichoniscus_main_003100_t1	75	2051	+	1592.6666666666736	384.33333333333167	162.6666666666666	38.33333333333333	1.0	1.0	1.0	1.0
trichoniscus_main_003106_t1	109	2082	+	1548.3333333333376	425.66666666666515	1548.3333333333376	425.66666666666515	1.0	32.0	1.0	32.0
trichoniscus_main_003107_t1	205	2178	+	1545.3333333333367	428.6666666666658	1281.666666666668	362.3333333333327	2.0	30.0	2.0	30.0
trichoniscus_main_003108_t1	117	2081	+	1540.6666666666708	424.33333333333195	514.0000000000009	136.99999999999974	2.5	5.5	2.5	5.5
trichoniscus_main_003109_t1	1350	3323	+	1544.3333333333346	429.66666666666623	3.0	0.0	0	0	0	0
trichoniscus_main_003110_t1	159	2132	+	1566.66666666667	407.3333333333325	0	0	0	0	0	0
trichoniscus_main_003112_t1	227	2020	+	1448.3333333333371	345.6666666666657	121.66666666666671	22.333333333333336	0	0	0	0
trichoniscus_main_003113_t1	5	1975	+	1564.000000000004	406.9999999999987	7.333333333333332	1.6666666666666665	0	0	0	0
trichoniscus_main_003114_t1	6	1976	+	1552.3333333333374	418.6666666666655	14.999999999999998	3.0	0	0	0	0
trichoniscus_main_003115_t1	70	2040	+	1547.0000000000039	423.99999999999886	1228.6666666666663	331.3333333333328	0.0	2.0	0.0	2.0
trichoniscus_main_003117_t1	26	1996	+	1535.3333333333376	435.6666666666653	114.3333333333334	29.666666666666647	0	0	0	0
trichoniscus_main_003123_t1	27	1994	+	1578.333333333337	389.6666666666657	205.3333333333333	49.66666666666668	0	0	0	0
trichoniscus_main_003124_t1	56	2023	+	1552.3333333333355	415.6666666666659	67.66666666666667	22.333333333333332	0	0	0	0
trichoniscus_main_003125_t1	178	2145	+	1547.000000000003	420.99999999999915	880.6666666666652	247.3333333333337	0	0	0	0
trichoniscus_main_003126_t1	227	2194	+	1576.66666666667	391.3333333333327	1576.66666666667	391.3333333333327	13.5	9.5	13.5	9.5
trichoniscus_main_003127_t1	17	1984	+	1541.3333333333367	426.66666666666555	0	0	0	0	0	0
trichoniscus_main_003128_t1	53	2020	+	1562.0000000000045	405.99999999999875	991.6666666666645	265.3333333333337	7.0	9.0	7.0	9.0
trichoniscus_main_003131_t1	28	1992	+	1568.0000000000032	396.9999999999991	156.66666666666669	41.333333333333336	0	0	0	0
trichoniscus_main_003132_t1	253	2055	+	1394.9999999999998	407.9999999999996	88.0	23.0	0.0	2.0	0	0
trichoniscus_main_003133_t1	120	2084	+	1543.0000000000034	421.99999999999903	852.6666666666658	236.33333333333363	0	0	0	0
trichoniscus_main_003134_t1	236	2200	+	1528.0000000000025	436.9999999999992	85.00000000000001	22.999999999999996	2.5	5.5	0	0
trichoniscus_main_003136_t1	312	2027	+	1390.000000000002	325.9999999999999	1390.000000000002	325.9999999999999	5.0	15.0	5.0	15.0
trichoniscus_main_003137_t1	431	1966	+	1203.333333333333	332.66666666666674	371.66666666666674	105.33333333333331	0.0	5.0	0	0
trichoniscus_main_003138_t1	418	2307	+	1506.3333333333376	383.6666666666653	57.33333333333332	14.666666666666668	0	0	0	0
trichoniscus_main_003139_t1	290	2089	+	1398.6666666666688	401.3333333333325	805.3333333333323	226.66666666666706	1.0	9.0	1.0	9.0
trichoniscus_main_003140_t1	315	2201	+	1460.3333333333353	426.666666666666	790.6666666666658	235.33333333333357	1.0	17.0	1.0	17.0
trichoniscus_main_003143_t1	79	2040	+	1600.0000000000064	361.99999999999903	57.33333333333332	11.666666666666668	0	0	0	0
trichoniscus_main_003144_t1	15	1976	+	1534.6666666666697	427.33333333333246	4.666666666666667	1.3333333333333333	0	0	0	0
trichoniscus_main_003145_t1	50	2011	+	1551.3333333333367	410.6666666666657	527.0000000000001	148.0000000000001	1.0	0.0	1.0	0.0
trichoniscus_main_003146_t1	325	1165	+	662.6666666666667	177.33333333333337	15.666666666666664	2.333333333333333	0	0	0	0
trichoniscus_main_003147_t1	333	1964	+	1279.0	352.99999999999966	459.3333333333338	128.66666666666654	1.0	4.0	1.0	4.0
trichoniscus_main_003148_t1	129	2090	+	1537.0000000000039	424.99999999999886	1322.000000000001	372.9999999999996	0.0	16.0	0	0
trichoniscus_main_003151_t1	275	2236	+	1527.0000000000023	434.99999999999943	188.6666666666666	57.333333333333364	0	0	0	0
trichoniscus_main_003155_t1	111	923	+	634.3333333333331	178.66666666666674	91.66666666666667	31.333333333333336	0	0	0	0
trichoniscus_main_003157_t1	95	2053	+	1531.3333333333362	427.6666666666656	235.66666666666657	67.33333333333333	0	0	0	0
trichoniscus_main_003158_t1	212	2098	+	1477.0000000000011	409.9999999999995	184.6666666666666	55.333333333333364	0	0	0	0
trichoniscus_main_003160_t1	131	2089	+	1550.6666666666708	408.33333333333223	869.6666666666649	231.33333333333374	0	0	0	0
trichoniscus_main_003163_t1	274	2217	+	1524.0000000000005	419.99999999999966	513.6666666666673	134.33333333333323	0	0	0	0
trichoniscus_main_003164_t1	96	1964	+	1479.0000000000023	389.9999999999994	162.66666666666666	44.33333333333335	0	0	0	0
trichoniscus_main_003170_t1	23	1978	+	1526.0000000000039	429.9999999999986	564.6666666666667	164.33333333333343	0	0	0	0
trichoniscus_main_003172_t1	161	2116	+	1520.6666666666677	435.3333333333325	81.0	18.0	0.0	1.0	0.0	1.0
trichoniscus_main_003179_t1	48	2000	+	1513.6666666666692	439.333333333332	1496.666666666669	435.33333333333206	0.0	44.0	0.0	44.0
trichoniscus_main_003184_t1	215	2167	+	1527.6666666666695	425.33333333333263	1527.6666666666695	425.33333333333263	1.0	1.0	1.0	1.0
trichoniscus_main_003190_t1	557	2437	+	1534.333333333337	346.6666666666664	208.3333333333332	46.666666666666686	1.0	0.0	0	0
trichoniscus_main_003198_t1	399	2342	+	1507.3333333333346	436.6666666666662	209.33333333333323	66.6666666666667	0	0	0	0
trichoniscus_main_003202_t1	12	1955	+	1554.0000000000048	389.99999999999875	1094.6666666666647	279.33333333333366	10.5	29.5	10.5	29.5
trichoniscus_main_003204_t1	277	2175	+	1482.0000000000025	416.99999999999903	204.33333333333331	56.666666666666686	0	0	0	0
trichoniscus_main_003207_t1	181	2100	+	1493.6666666666695	426.33333333333235	410.0000000000002	123.99999999999989	0.0	1.0	0.0	1.0
trichoniscus_main_003208_t1	132	2075	+	1571.000000000006	372.9999999999987	629.0	148.0	0.0	8.0	0.0	8.0
trichoniscus_main_003209_t1	69	2012	+	1544.6666666666717	399.3333333333319	57.999999999999986	10.999999999999998	0	0	0	0
trichoniscus_main_003211_t1	220	2163	+	1534.000000000005	409.9999999999984	51.66666666666667	14.333333333333334	0.0	1.0	0	0
trichoniscus_main_003212_t1	67	2004	+	1495.6666666666697	442.33333333333206	107.66666666666667	30.33333333333333	0	0	0	0
trichoniscus_main_003215_t1	181	2122	+	1540.6666666666702	400.3333333333321	5.333333333333333	0.6666666666666666	0.0	1.0	0	0
trichoniscus_main_003216_t1	45	1985	+	1523.0000000000034	417.99999999999864	418.3333333333336	121.66666666666653	0	0	0	0
trichoniscus_main_003217_t1	608	2017	+	1111.9999999999993	297.99999999999983	965.9999999999982	258.00000000000034	0.0	13.0	0.0	13.0
trichoniscus_main_003218_t1	9	1949	+	1570.6666666666722	370.3333333333321	305.6666666666666	69.33333333333339	1.0	3.0	1.0	3.0
trichoniscus_main_003224_t1	91	2028	+	1499.0000000000023	438.9999999999991	931.6666666666654	277.33333333333354	1.0	11.0	0	0
trichoniscus_main_003226_t1	79	2016	+	1531.0000000000039	406.9999999999986	141.66666666666666	38.333333333333336	0.0	1.0	0	0
trichoniscus_main_003227_t1	76	2013	+	1520.0000000000025	417.99999999999915	857.3333333333322	231.6666666666669	4.0	6.0	4.0	6.0
trichoniscus_main_003228_t1	315	2207	+	1466.66666666667	426.3333333333321	190.66666666666663	55.33333333333336	0	0	0	0
trichoniscus_main_003229_t1	125	2062	+	1525.3333333333364	412.6666666666656	616.0000000000003	160.99999999999991	0	0	0	0
trichoniscus_main_003230_t1	54	1991	+	1547.3333333333378	390.6666666666656	83.00000000000003	18.999999999999993	0	0	0	0
trichoniscus_main_003232_t1	120	1571	+	1150.9999999999986	301.0000000000002	68.0	18.999999999999996	0	0	0	0
trichoniscus_main_003234_t1	348	1937	+	1224.0000000000005	365.99999999999943	728.3333333333326	216.66666666666703	13.0	33.0	13.0	33.0
trichoniscus_main_003236_t1	192	2126	+	1494.6666666666688	440.3333333333324	1490.000000000002	438.9999999999991	12.0	39.0	0	0
trichoniscus_main_003238_t1	80	2014	+	1516.000000000002	418.9999999999993	74.33333333333333	24.666666666666664	0	0	0	0
trichoniscus_main_003239_t1	127	2061	+	1514.000000000002	420.99999999999955	0	0	0	0	0	0
trichoniscus_main_003240_t1	92	2026	+	1544.6666666666727	390.3333333333317	0	0	0	0	0	0
trichoniscus_main_003244_t1	41	1972	+	1522.0000000000027	409.999999999999	390.6666666666669	110.33333333333327	0	0	0	0
trichoniscus_main_003246_t1	86	1984	+	1482.6666666666688	416.33333333333235	496.333333333334	136.6666666666665	0	0	0	0
trichoniscus_main_003247_t1	61	1992	+	1508.000000000006	423.9999999999983	893.6666666666642	246.33333333333405	0.0	2.0	0.0	2.0
trichoniscus_main_003251_t1	56	1984	+	1547.3333333333394	381.6666666666651	362.3333333333333	81.66666666666669	0	0	0	0
trichoniscus_main_003252_t1	47	1975	+	1505.666666666668	423.3333333333326	305.66666666666663	90.3333333333333	0.0	3.0	0	0
trichoniscus_main_003253_t1	55	1944	+	1452.6666666666672	437.33333333333303	512.3333333333337	177.6666666666668	0	0	0	0
trichoniscus_main_003254_t1	32	1960	+	1529.66666666667	399.3333333333325	308.3333333333334	87.6666666666666	3.0	4.0	3.0	4.0
trichoniscus_main_003255_t1	77	2005	+	1488.0000000000014	440.99999999999926	172.99999999999994	55.00000000000002	0.0	1.0	0	0
trichoniscus_main_003256_t1	239	2128	+	1479.333333333337	410.66666666666544	99.00000000000003	26.99999999999999	0	0	0	0
trichoniscus_main_003257_t1	93	2021	+	1520.6666666666686	408.3333333333323	513.0000000000006	128.99999999999986	0	0	0	0
trichoniscus_main_003258_t1	93	1886	+	1392.0000000000039	401.9999999999989	600.0000000000003	155.99999999999997	0	0	0	0
trichoniscus_main_003259_t1	20	1948	+	1549.000000000003	379.9999999999993	1307.3333333333346	324.66666666666663	0.0	3.0	0.0	3.0
trichoniscus_main_003261_t1	310	2238	+	1490.6666666666692	438.33333333333206	157.00000000000003	43.99999999999999	0	0	0	0
trichoniscus_main_003265_t1	79	1953	+	1509.6666666666697	365.33333333333275	553.0	130.99999999999994	2.0	6.0	0	0
trichoniscus_main_003267_t1	125	2050	+	1521.3333333333353	404.666666666666	306.6666666666667	95.33333333333327	0	0	0	0
trichoniscus_main_003269_t1	275	2200	+	1498.000000000003	427.99999999999864	29.000000000000004	4.0	0	0	0	0
trichoniscus_main_003272_t1	150	2072	+	1467.666666666669	455.33333333333286	1241.6666666666679	387.3333333333331	0	0	0	0
trichoniscus_main_003275_t1	86	2008	+	1520.666666666669	402.3333333333326	338.3333333333334	78.66666666666666	0	0	0	0
trichoniscus_main_003276_t1	265	1833	+	1223.0000000000007	333.99999999999943	103.00000000000003	35.0	0	0	0	0
trichoniscus_main_003278_t1	28	1950	+	1509.3333333333376	413.6666666666653	601.0000000000003	166.99999999999997	4.0	14.0	4.0	14.0
trichoniscus_main_003283_t1	116	2035	+	1495.0000000000023	424.9999999999988	159.66666666666669	41.33333333333332	0.0	2.0	0	0
trichoniscus_main_003284_t1	143	2062	+	1492.0000000000039	427.99999999999864	1492.0000000000039	427.99999999999864	5.0	22.0	5.0	22.0
trichoniscus_main_003285_t1	198	2117	+	1488.3333333333355	431.66666666666595	1280.3333333333335	363.6666666666662	1.0	19.0	1.0	19.0
trichoniscus_main_003288_t1	7	1924	+	1477.333333333335	439.6666666666658	110.66666666666669	27.33333333333333	3.0	1.0	0	0
trichoniscus_main_003289_t1	1622	1825	-	160.33333333333331	43.66666666666668	0	0	0	0	0	0
trichoniscus_main_003290_t1	87	2003	+	1492.6666666666683	424.3333333333326	259.9999999999999	70.00000000000003	0	0	0	0
trichoniscus_main_003291_t1	133	2049	+	1480.000000000003	436.9999999999987	436.00000000000045	127.99999999999979	0	0	0	0
trichoniscus_main_003295_t1	157	2073	+	1487.0000000000023	429.9999999999994	104.33333333333331	27.66666666666667	0	0	0	0
trichoniscus_main_003298_t1	245	2158	+	1488.0000000000036	425.9999999999987	1030.6666666666638	280.333333333334	0	0	0	0
trichoniscus_main_003299_t1	86	1999	+	1521.333333333337	392.6666666666656	0	0	0	0	0	0
trichoniscus_main_003300_t1	837	1955	+	869.6666666666655	240.33333333333374	375.00000000000017	98.99999999999994	0	0	0	0
trichoniscus_main_003301_t1	29	1942	+	1504.3333333333358	409.6666666666657	41.99999999999999	12.000000000000002	0	0	0	0
trichoniscus_main_003306_t1	10	1920	+	1508.6666666666688	402.33333333333235	209.33333333333326	54.66666666666667	1.0	2.0	0	0
trichoniscus_main_003310_t1	119	2029	+	1525.3333333333374	385.6666666666652	563.6666666666667	138.33333333333331	0	0	0	0
trichoniscus_main_003312_t1	102	2012	+	1496.3333333333371	414.6666666666655	328.33333333333337	88.66666666666663	0	0	0	0
trichoniscus_main_003313_t1	178	2088	+	1491.0000000000025	419.9999999999992	0	0	0	0	0	0
trichoniscus_main_003315_t1	1741	2892	+	922.9999999999989	229.00000000000026	443.0000000000002	108.99999999999994	1.0	1.0	1.0	1.0
trichoniscus_main_003319_t1	31	1938	+	1515.3333333333362	392.66666666666583	1515.3333333333362	392.66666666666583	0	0	0	0
trichoniscus_main_003320_t1	181	2088	+	1490.6666666666692	417.33333333333223	889.3333333333319	256.6666666666671	1.0	11.0	0	0
trichoniscus_main_003321_t1	7	1914	+	1528.666666666669	379.3333333333329	21.0	5.999999999999999	0	0	0	0
trichoniscus_main_003322_t1	99	2006	+	1498.0000000000032	409.9999999999991	393.666666666667	92.33333333333324	5.0	11.0	0	0
trichoniscus_main_003324_t1	96	2003	+	1497.000000000002	410.9999999999992	193.3333333333333	52.66666666666668	0	0	0	0
trichoniscus_main_003327_t1	744	1019	-	212.99999999999994	63.00000000000002	0	0	0	0	0	0
trichoniscus_main_003328_t1	263	1888	+	1293.6666666666686	332.3333333333326	358.6666666666668	94.33333333333324	0	0	0	0
trichoniscus_main_003330_t1	412	1908	+	1200.0000000000007	296.9999999999998	163.66666666666666	34.333333333333314	0	0	0	0
trichoniscus_main_003332_t1	540	1907	+	1058.9999999999989	308.9999999999999	25.333333333333336	7.666666666666666	0	0	0	0
trichoniscus_main_003334_t1	526	1905	+	1099.9999999999975	280.0000000000007	774.3333333333329	194.66666666666666	10.0	13.0	0	0
trichoniscus_main_003337_t1	169	2073	+	1474.0000000000014	430.9999999999995	1474.0000000000014	430.9999999999995	16.0	43.0	16.0	43.0
trichoniscus_main_003339_t1	260	1921	+	1321.3333333333337	340.6666666666664	428.33333333333366	108.6666666666666	1.0	1.0	0	0
trichoniscus_main_003341_t1	134	2035	+	1474.6666666666695	427.33333333333275	1474.6666666666695	427.33333333333275	9.5	33.5	9.5	33.5
trichoniscus_main_003342_t1	198	2099	+	1514.0000000000032	387.9999999999992	0	0	0	0	0	0
trichoniscus_main_003344_t1	28	1929	+	1488.3333333333378	413.66666666666544	0	0	0	0	0	0
trichoniscus_main_003345_t1	113	2014	+	1486.0000000000018	415.9999999999993	41.33333333333333	12.666666666666668	0.0	2.0	0	0
trichoniscus_main_003350_t1	40	1938	+	1502.66666666667	396.33333333333223	36.0	11.999999999999998	0	0	0	0
trichoniscus_main_003357_t1	83	1978	+	1531.6666666666708	364.33333333333235	283.33333333333314	61.666666666666735	5.0	1.0	0	0
trichoniscus_main_003360_t1	37	1932	+	1465.000000000002	430.99999999999915	259.6666666666666	79.33333333333333	1.0	5.0	1.0	5.0
trichoniscus_main_003361_t1	169	2064	+	1493.3333333333364	402.66666666666583	414.6666666666669	116.33333333333321	0	0	0	0
trichoniscus_main_003363_t1	101	1996	+	1523.6666666666704	372.3333333333325	1327.0000000000018	316.9999999999999	8.0	17.0	8.0	17.0
trichoniscus_main_003368_t1	121	2013	+	1518.0000000000048	374.9999999999989	586.6666666666666	133.3333333333332	0	0	0	0
trichoniscus_main_003370_t1	475	2142	+	1279.6666666666677	388.33333333333246	105.66666666666669	32.33333333333333	0	0	0	0
trichoniscus_main_003374_t1	617	2383	+	1393.0000000000005	373.99999999999983	307.0	91.99999999999999	2.0	2.0	0	0
trichoniscus_main_003375_t1	195	2087	+	1500.6666666666702	392.3333333333324	333.33333333333337	89.66666666666666	5.0	3.0	0	0
trichoniscus_main_003377_t1	46	1938	+	1492.000000000002	400.9999999999989	0	0	0	0	0	0
trichoniscus_main_003379_t1	66	1955	+	1511.0000000000016	379.0	211.99999999999991	55.000000000000014	0	0	0	0
trichoniscus_main_003384_t1	61	1428	+	1061.6666666666647	306.3333333333335	334.33333333333337	88.66666666666666	1.0	4.0	0	0
trichoniscus_main_003387_t1	47	1933	+	1443.3333333333353	443.66666666666583	26.666666666666668	9.333333333333334	0	0	0	0
trichoniscus_main_003390_t1	143	1874	+	1369.3333333333353	361.666666666666	77.0	21.999999999999996	0	0	0	0
trichoniscus_main_003391_t1	84	1970	+	1492.333333333335	394.6666666666662	238.33333333333326	70.66666666666667	0	0	0	0
trichoniscus_main_003392_t1	107	1993	+	1477.6666666666708	409.33333333333206	76.66666666666667	22.33333333333333	0	0	0	0
trichoniscus_main_003393_t1	98	1984	+	1462.0000000000023	424.9999999999994	1114.666666666666	325.3333333333331	2.0	5.0	2.0	5.0
trichoniscus_main_003394_t1	32	1918	+	1492.6666666666708	394.33333333333206	723.9999999999992	191.00000000000028	0.0	3.0	0.0	3.0
trichoniscus_main_003396_t1	120	2006	+	1473.3333333333371	413.6666666666655	86.66666666666667	24.33333333333333	0	0	0	0
trichoniscus_main_003398_t1	536	2416	+	1504.3333333333374	376.6666666666657	84.66666666666666	23.333333333333332	0	0	0	0
trichoniscus_main_003402_t1	74	1957	+	1503.666666666669	380.33333333333275	704.9999999999992	186.0000000000002	0	0	0	0
trichoniscus_main_003405_t1	6	1889	+	1459.0000000000036	424.99999999999864	72.0	20.999999999999993	0	0	0	0
trichoniscus_main_003406_t1	342	1886	+	1221.6666666666677	323.33333333333263	83.0	21.999999999999996	0	0	0	0
trichoniscus_main_003407_t1	93	1976	+	1513.0000000000039	370.99999999999903	59.99999999999999	15.0	0	0	0	0
trichoniscus_main_003409_t1	497	2314	+	1395.0	422.99999999999966	292.66666666666663	85.33333333333331	0	0	0	0
trichoniscus_main_003412_t1	9	1890	+	1511.3333333333383	369.6666666666652	108.00000000000003	17.999999999999996	1.0	1.0	0	0
trichoniscus_main_003417_t1	131	2011	+	1470.333333333337	410.6666666666656	643.3333333333334	184.6666666666668	0.0	4.0	0	0
trichoniscus_main_003418_t1	16	1896	+	1446.0000000000025	434.9999999999993	357.66666666666663	107.3333333333333	0	0	0	0
trichoniscus_main_003419_t1	258	2099	+	1428.0000000000023	413.9999999999989	316.6666666666667	91.33333333333327	0	0	0	0
trichoniscus_main_003421_t1	247	2127	+	1442.6666666666695	438.3333333333321	1006.6666666666649	301.3333333333335	2.0	8.0	2.0	8.0
trichoniscus_main_003422_t1	111	1991	+	1453.000000000001	427.9999999999995	1453.000000000001	427.9999999999995	0	0	0	0
trichoniscus_main_003423_t1	136	2016	+	1482.0000000000032	398.9999999999988	196.99999999999994	49.0	0	0	0	0
trichoniscus_main_003425_t1	163	2043	+	1487.3333333333358	393.66666666666583	195.66666666666657	53.333333333333364	0	0	0	0
trichoniscus_main_003426_t1	533	1945	+	1079.9999999999993	332.9999999999997	182.00000000000003	52.0	0	0	0	0
trichoniscus_main_003427_t1	1454	3255	+	1360.0000000000014	439.9999999999983	133.33333333333334	37.666666666666664	0	0	0	0
trichoniscus_main_003428_t1	293	2170	+	1437.6666666666683	440.3333333333325	400.00000000000017	118.99999999999991	0	0	0	0
trichoniscus_main_003430_t1	134	2011	+	1474.3333333333358	403.66666666666544	728.3333333333325	201.6666666666669	0.0	12.0	0.0	12.0
trichoniscus_main_003434_t1	313	1878	+	1222.6666666666672	343.3333333333328	152.33333333333334	42.666666666666664	0	0	0	0
trichoniscus_main_003442_t1	7	1881	+	1465.0000000000011	409.99999999999943	0	0	0	0	0	0
trichoniscus_main_003445_t1	198	1973	+	1377.6666666666692	398.33333333333246	429.0000000000001	134.99999999999997	1.0	1.0	0	0
trichoniscus_main_003446_t1	6	1880	+	1476.666666666669	398.33333333333263	106.00000000000001	31.999999999999993	0	0	0	0
trichoniscus_main_003450_t1	148	2022	+	1463.6666666666697	411.33333333333206	0	0	0	0	0	0
trichoniscus_main_003451_t1	242	1027	+	586.3333333333333	187.66666666666674	2.0	1.0	0	0	0	0
trichoniscus_main_003454_t1	51	1922	+	1476.0000000000023	395.99999999999926	878.9999999999991	237.00000000000028	2.0	5.0	2.0	5.0
trichoniscus_main_003455_t1	489	1874	+	1085.9999999999989	299.9999999999999	649.3333333333333	181.6666666666667	0.0	15.0	0	0
trichoniscus_main_003459_t1	2836	3900	-	830.0000000000001	235.00000000000006	0	0	0	0	0	0
trichoniscus_main_003464_t1	230	1921	+	1359.6666666666672	332.3333333333331	450.33333333333366	116.66666666666656	3.0	2.0	3.0	2.0
trichoniscus_main_003466_t1	265	1938	+	1326.0000000000025	347.99999999999915	652.3333333333331	172.6666666666668	1.0	7.0	0	0
trichoniscus_main_003467_t1	628	2145	+	1192.9999999999995	325.00000000000006	1192.9999999999995	325.00000000000006	2.0	28.0	2.0	28.0
trichoniscus_main_003468_t1	74	1942	+	1451.0000000000032	417.9999999999988	35.0	7.0	0	0	0	0
trichoniscus_main_003469_t1	123	1991	+	1463.0000000000027	405.9999999999991	1147.9999999999984	330.99999999999994	4.0	14.0	4.0	14.0
trichoniscus_main_003470_t1	124	1992	+	1458.3333333333367	410.66666666666566	1276.3333333333353	355.6666666666657	0	0	0	0
trichoniscus_main_003472_t1	627	2495	+	1447.0000000000018	421.99999999999903	1374.0	398.9999999999992	20.0	16.0	20.0	16.0
trichoniscus_main_003474_t1	455	2053	+	1261.6666666666665	337.33333333333337	0	0	0	0	0	0
trichoniscus_main_003475_t1	73	1938	+	1456.333333333336	409.66666666666544	0	0	0	0	0	0
trichoniscus_main_003477_t1	87	1952	+	1456.0000000000023	397.99999999999926	0	0	0	0	0	0
trichoniscus_main_003478_t1	111	1976	+	1505.6666666666695	360.33333333333246	388.00000000000034	88.99999999999993	0	0	0	0
trichoniscus_main_003480_t1	205	1959	+	1354.3333333333337	400.666666666666	1072.3333333333326	313.66666666666674	6.0	33.0	6.0	33.0
trichoniscus_main_003482_t1	4	1869	+	1471.666666666672	394.33333333333167	0	0	0	0	0	0
trichoniscus_main_003483_t1	69	1934	+	1480.0000000000027	385.99999999999915	351.99999999999994	95.00000000000001	2.0	5.0	0	0
trichoniscus_main_003484_t1	769	2634	+	1489.333333333338	376.66666666666544	1008.6666666666645	248.33333333333385	1.0	2.0	1.0	2.0
trichoniscus_main_003485_t1	59	1921	+	1486.333333333337	376.6666666666655	334.3333333333334	85.66666666666663	0	0	0	0
trichoniscus_main_003486_t1	111	1973	+	1489.3333333333362	373.6666666666661	1466.6666666666695	369.3333333333329	5.0	40.0	5.0	40.0
trichoniscus_main_003490_t1	72	1934	+	1447.3333333333376	415.66666666666526	183.66666666666669	56.333333333333336	1.5	1.5	0	0
trichoniscus_main_003491_t1	157	2019	+	1450.0000000000027	412.99999999999903	844.333333333332	238.66666666666706	0.0	12.0	0	0
trichoniscus_main_003494_t1	37	1896	+	1466.3333333333358	393.66666666666583	57.66666666666666	14.333333333333336	0	0	0	0
trichoniscus_main_003495_t1	179	2038	+	1465.333333333336	394.66666666666583	1000.6666666666648	265.33333333333354	0.0	5.0	0.0	5.0
trichoniscus_main_003496_t1	162	2021	+	1435.0000000000011	424.9999999999999	560.3333333333335	165.66666666666674	0	0	0	0
trichoniscus_main_003497_t1	336	2195	+	1462.666666666668	397.3333333333324	223.99999999999991	61.000000000000036	0.0	4.0	0	0
trichoniscus_main_003505_t1	136	1992	+	1458.666666666668	398.3333333333327	89.33333333333333	27.66666666666667	0	0	0	0
trichoniscus_main_003506_t1	172	2016	+	1416.3333333333323	428.666666666667	133.6666666666667	40.33333333333333	0	0	0	0
trichoniscus_main_003508_t1	114	1970	+	1462.0000000000025	394.99999999999926	620.0	169.00000000000009	0	0	0	0
trichoniscus_main_003509_t1	87	1943	+	1461.6666666666679	395.33333333333275	360.66666666666674	98.33333333333331	1.0	2.0	1.0	2.0
trichoniscus_main_003513_t1	9	1862	+	1427.666666666668	426.33333333333246	1251.666666666667	377.33333333333275	12.5	32.5	0	0
trichoniscus_main_003514_t1	82	1815	+	1348.6666666666683	385.3333333333326	347.66666666666674	96.33333333333329	0.0	1.0	0.0	1.0
trichoniscus_main_003517_t1	118	1971	+	1439.333333333336	414.66666666666595	1107.9999999999998	313.9999999999998	0	0	0	0
trichoniscus_main_003521_t1	243	2096	+	1447.3333333333353	406.66666666666583	1134.6666666666667	314.3333333333331	6.5	19.5	6.5	19.5
trichoniscus_main_003522_t1	748	1284	+	424.66666666666686	109.33333333333327	0	0	0	0	0	0
trichoniscus_main_003533_t1	149	1999	+	1472.6666666666686	378.3333333333329	0	0	0	0	0	0
trichoniscus_main_003535_t1	1547	3175	+	1288.3333333333317	340.6666666666668	131.33333333333331	33.666666666666664	0	0	0	0
trichoniscus_main_003536_t1	4	1854	+	1449.0000000000025	401.9999999999987	299.66666666666663	99.33333333333327	0.0	3.0	0	0
[truncated: 5,338 more rows]
