# Supplementary material for: Patterns of molecular evolution in a parthenogenic terrestrial isopod (Trichoniscus pusillus)
Source: PeerJ. 2024 Jul 23;12:e17780. doi: 10.7717/peerj.17780 (PMC11276757; doi:10.7717/peerj.17780)
Supplement: Supplemental Information 2 [file peerj-12-17780-s002.zip › Yarbrough_Chandler_Code/5_snp_effects/data/hyloniscus_snps_filter2.genotypes.txt]

hyloniscus_main_000004_t1	17389	.	G	A	0.468098	0/1	0/0	0/0	0/1
hyloniscus_main_000004_t1	18653	.	G	A	0.465716	0/1	0/0	0/1	0/0
hyloniscus_main_000004_t1	18762	.	A	G	0.483279	0/1	0/0	0/1	0/0
hyloniscus_main_000004_t1	18836	.	T	G	0.474966	0/1	0/0	0/0	0/1
hyloniscus_main_000004_t1	18880	.	A	G,T	0.25,0.304913	1/2	0/0	0/1	0/2
hyloniscus_main_000010_t1	16199	.	C	T	0.274694	0/1	0/1	0/1	0/1
hyloniscus_main_000010_t1	16440	.	GTC	ATC	0.536424	0/1	0/1	0/1	0/1
hyloniscus_main_000010_t1	16611	.	G	C	0.289474	0/1	0/1	0/0	0/1
hyloniscus_main_000010_t1	16624	.	T	C	0.405714	0/1	0/1	0/1	0/1
hyloniscus_main_000010_t1	16633	.	A	G	0.367232	0/1	0/1	0/1	0/1
hyloniscus_main_000010_t1	16772	.	G	A	0.215311	0/1	0/0	0/1	0/0
hyloniscus_main_000010_t1	16787	.	A	G	0.390887	0/1	0/1	0/1	0/1
hyloniscus_main_000010_t1	16886	.	CC	AT	0.245192	0/1	0/0	0/1	0/0
hyloniscus_main_000010_t1	16957	.	ATTTAAAAAAAAAAAAAAATCAAAATCAAAATTG	ATTTAAAAAAAAAAAAAAAATTCAAAATTG,ATTTAAAAAAAAAAAAAAAAATTTTCAAAATTG,ATTTAAAAAAAAAAAAAAAAAAATTTCAAAATTG,ATATAAAAAAAAAAAAAAAAAATCAAAATTG	0.0215827,0.0182371,0.028777,0.0298507	0/2	1/3	1/4	0/1
hyloniscus_main_000010_t1	17106	.	T	C	0.172414	0/0	0/1	0/0	0/1
hyloniscus_main_000010_t1	17119	.	A	G	0.164912	0/0	0/1	0/1	0/0
hyloniscus_main_000010_t1	17361	.	G	A	0.205128	0/1	0/0	0/1	0/0
hyloniscus_main_000010_t1	17709	.	A	G	0.651007	0/1	0/1	0/1	0/1
hyloniscus_main_000010_t1	17715	.	G	A	0.175	0/0	0/1	0/0	0/0
hyloniscus_main_000010_t1	18072	.	T	C	0.307692	0/1	0/1	0/0	0/1
hyloniscus_main_000010_t1	18273	.	G	A	0.204082	0/0	0/1	0/0	0/0
hyloniscus_main_000012_t1	98	.	C	T	0.4003	0/1	0/1	0/1	0/1
hyloniscus_main_000012_t1	110	.	A	T	0.400894	0/1	0/1	0/1	0/1
hyloniscus_main_000012_t1	118	.	A	G	0.404478	0/1	0/1	0/1	0/1
hyloniscus_main_000012_t1	148	.	T	A	0.428235	0/1	0/1	0/1	0/1
hyloniscus_main_000012_t1	687	.	A	G	0.319559	0/1	0/1	0/1	0/1
hyloniscus_main_000012_t1	715	.	G	A	0.325739	0/1	0/1	0/1	0/1
hyloniscus_main_000012_t1	721	.	GCACCTGCGGAT	GCACCTTCGGGA,GCACCTTCGGAA	0.202001,0.167091	0/2	0/1	0/2	0/1
hyloniscus_main_000012_t1	762	.	A	C	0.265971	0/1	0/1	0/1	0/1
hyloniscus_main_000012_t1	793	.	G	A	0.251799	0/1	0/1	0/1	0/1
hyloniscus_main_000012_t1	794	.	T	C	0.729091	0/1	0/1	0/1	0/1
hyloniscus_main_000013_t1	9177	.	C	T	0.482759	0/1	0/1	0/0	0/0
hyloniscus_main_000013_t1	9189	.	A	G	0.539474	0/1	0/1	0/0	0/0
hyloniscus_main_000013_t1	9231	.	A	C	0.514286	0/1	0/1	0/0	0/0
hyloniscus_main_000013_t1	9249	.	C	T	0.509804	0/1	0/1	0/0	0/0
hyloniscus_main_000013_t1	9255	.	C	T	0.529412	0/1	0/1	0/0	0/0
hyloniscus_main_000013_t1	9261	.	T	G	0.529412	0/1	0/1	0/0	0/0
hyloniscus_main_000013_t1	9276	.	G	A	0.53211	0/1	0/1	0/0	0/0
hyloniscus_main_000013_t1	9942	.	G	T	0.404145	0/1	0/1	0/0	0/0
hyloniscus_main_000013_t1	11598	.	G	A	0.648649	1/1	1/1	0/0	0/1
hyloniscus_main_000013_t1	11773	.	C	T	0.496599	0/1	0/1	0/0	0/0
hyloniscus_main_000013_t1	12408	.	A	C	0.8	1/1	1/1	0/0	0/1
hyloniscus_main_000013_t1	12852	.	G	A	0.740741	1/1	1/1	0/0	0/1
hyloniscus_main_000013_t1	12885	.	G	A	0.790323	1/1	1/1	0/0	0/1
hyloniscus_main_000013_t1	12911	.	C	A	0.842857	1/1	1/1	0/0	0/1
hyloniscus_main_000013_t1	13041	.	A	G	0.81295	1/1	1/1	0/0	0/1
hyloniscus_main_000013_t1	13353	.	A	T	0.803571	1/1	1/1	0/0	0/1
hyloniscus_main_000013_t1	13380	.	G	A	0.756098	1/1	1/1	0/0	0/1
hyloniscus_main_000013_t1	13485	.	C	T	0.707031	1/1	1/1	0/0	0/1
hyloniscus_main_000013_t1	13500	.	G	A	0.696682	1/1	1/1	0/0	0/1
hyloniscus_main_000013_t1	13521	.	A	G	0.714286	1/1	1/1	0/0	0/1
hyloniscus_main_000013_t1	13647	.	A	T	0.783133	1/1	1/1	0/0	0/1
hyloniscus_main_000013_t1	13680	.	T	C	0.813953	1/1	1/1	0/0	0/1
hyloniscus_main_000013_t1	13722	.	T	A	0.543657	0/1	0/1	0/0	0/1
hyloniscus_main_000013_t1	13775	.	G	C	0.581066	0/1	0/1	0/0	0/1
hyloniscus_main_000013_t1	13875	.	T	A	0.745192	1/1	1/1	0/0	0/1
hyloniscus_main_000013_t1	13899	.	G	A	0.741117	1/1	1/1	0/0	0/1
hyloniscus_main_000013_t1	14015	.	ATTTTTTTT	TGTTTATTA	0.670213	1/1	1/1	0/0	0/1
hyloniscus_main_000013_t1	14036	.	T	C	0.686869	1/1	1/1	0/0	0/1
hyloniscus_main_000013_t1	14089	.	ATTTGTA	ATTGTA	0.465839	0/1	0/1	0/0	0/0
hyloniscus_main_000015_t1	10166	.	C	T	0.431818	0/0	0/1	0/0	0/0
hyloniscus_main_000015_t1	11289	.	T	C	0.356164	0/0	0/1	0/0	0/0
hyloniscus_main_000015_t1	11330	.	T	C	0.408451	0/0	0/1	0/0	0/0
hyloniscus_main_000015_t1	11375	.	C	T	0.4	0/0	0/1	0/0	0/0
hyloniscus_main_000015_t1	11402	.	G	A	0.462687	0/0	0/1	0/0	0/0
hyloniscus_main_000015_t1	11486	.	G	A	0.354839	0/0	0/1	0/0	0/0
hyloniscus_main_000015_t1	11528	.	A	G	0.367521	0/0	0/1	0/0	0/0
hyloniscus_main_000015_t1	11540	.	TAGG	AAGA	0.436782	0/0	0/1	0/0	0/0
hyloniscus_main_000015_t1	11555	.	T	C	0.418605	0/0	0/1	0/0	0/0
hyloniscus_main_000015_t1	11567	.	C	T	0.430108	0/0	0/1	0/0	0/0
hyloniscus_main_000015_t1	11594	.	C	T	0.39604	0/0	0/1	0/0	0/0
hyloniscus_main_000015_t1	11984	.	T	G	0.441989	0/0	0/1	0/0	0/0
hyloniscus_main_000015_t1	11990	.	T	C	0.462857	0/0	0/1	0/0	0/0
hyloniscus_main_000015_t1	12002	.	T	C	0.473373	0/0	0/1	0/0	0/0
hyloniscus_main_000015_t1	12029	.	A	G	0.508772	0/0	0/1	0/0	0/0
hyloniscus_main_000015_t1	12134	.	A	G	0.486486	0/0	0/1	0/0	0/0
hyloniscus_main_000015_t1	12305	.	T	C	0.505837	0/0	0/1	0/0	0/0
hyloniscus_main_000015_t1	12342	.	CGT	AGG	0.498246	0/0	0/1	0/0	0/0
hyloniscus_main_000015_t1	12359	.	A	T	0.536	0/0	0/1	0/0	0/0
hyloniscus_main_000015_t1	12383	.	A	G	0.556034	0/0	0/1	0/0	0/0
hyloniscus_main_000015_t1	12416	.	A	G	0.515748	0/0	0/1	0/0	0/0
hyloniscus_main_000015_t1	12500	.	A	G	0.489474	0/0	0/1	0/0	0/0
hyloniscus_main_000015_t1	12542	.	T	C	0.5	0/0	0/1	0/0	0/0
hyloniscus_main_000015_t1	12599	.	A	T	0.513158	0/0	0/1	0/0	0/0
hyloniscus_main_000015_t1	12611	.	T	C	0.527559	0/0	0/1	0/0	0/0
hyloniscus_main_000015_t1	12752	.	T	C	0.435185	0/0	0/1	0/0	0/0
hyloniscus_main_000015_t1	12773	.	G	C	0.349593	0/0	0/1	0/0	0/0
hyloniscus_main_000015_t1	12863	.	A	C	0.377049	0/0	0/1	0/0	0/0
hyloniscus_main_000015_t1	12893	.	A	T	0.418033	0/0	0/1	0/0	0/0
hyloniscus_main_000015_t1	12899	.	G	A	0.398601	0/0	0/1	0/0	0/0
hyloniscus_main_000015_t1	12944	.	A	G	0.407609	0/0	0/1	0/0	0/0
hyloniscus_main_000015_t1	12959	.	T	A	0.42439	0/0	0/1	0/0	0/0
hyloniscus_main_000015_t1	13043	.	T	C	0.503759	0/0	0/1	0/0	0/0
hyloniscus_main_000015_t1	13085	.	G	A	0.468085	0/0	0/1	0/0	0/0
hyloniscus_main_000015_t1	13091	.	T	A	0.460251	0/0	0/1	0/0	0/0
hyloniscus_main_000015_t1	13097	.	A	C	0.474708	0/0	0/1	0/0	0/0
hyloniscus_main_000015_t1	13109	.	G	T	0.470356	0/0	0/1	0/0	0/0
hyloniscus_main_000015_t1	13190	.	CGGT	TGGA	0.449761	0/0	0/1	0/0	0/0
hyloniscus_main_000015_t1	13310	.	T	G	0.513514	0/0	0/1	0/0	0/0
hyloniscus_main_000015_t1	13370	.	T	G	0.485294	0/0	0/1	0/0	0/0
hyloniscus_main_000015_t1	13415	.	C	T	0.481328	0/0	0/1	0/0	0/0
hyloniscus_main_000015_t1	13427	.	G	A	0.489712	0/0	0/1	0/0	0/0
hyloniscus_main_000015_t1	13550	.	G	A	0.52907	0/0	0/1	0/0	0/0
hyloniscus_main_000015_t1	13565	.	T	C	0.506112	0/0	0/1	0/0	0/0
hyloniscus_main_000015_t1	13610	.	C	T	0.499025	0/0	0/1	0/0	0/0
hyloniscus_main_000015_t1	13736	.	T	C	0.518987	0/0	0/1	0/0	0/0
hyloniscus_main_000015_t1	14072	.	TAAAAAAACCAAT	TAAAAAAAACCAAT	0.44164	0/0	0/1	0/0	0/0
hyloniscus_main_000015_t1	14100	.	GAAAAAATG	GAAAAAAATG	0.456954	0/0	0/1	0/0	0/0
hyloniscus_main_000015_t1	14456	.	A	C	0.418182	0/0	0/1	0/0	0/0
hyloniscus_main_000015_t1	14489	.	G	T	0.454545	0/0	0/1	0/0	0/0
hyloniscus_main_000015_t1	14508	.	TG	AT	0.5	0/0	0/1	0/0	0/0
hyloniscus_main_000015_t1	14518	.	A	G	0.139706	0/0	0/1	0/0	0/0
hyloniscus_main_000015_t1	14523	.	GGTTTA	GATTTT	0.430657	0/0	0/1	0/0	0/0
hyloniscus_main_000015_t1	15400	.	C	A	0.272727	0/0	0/1	0/0	0/0
hyloniscus_main_000015_t1	15403	.	G	A	0.150538	0/0	0/0	0/1	0/0
hyloniscus_main_000015_t1	15425	.	TGT	TGGT	0.261905	0/0	0/0	0/0	0/1
hyloniscus_main_000025_t1	12041	.	AA	AG	0.212766	0/0	0/0	0/1	0/0
hyloniscus_main_000025_t1	12085	.	G	A	0.305556	0/0	0/0	0/0	0/1
hyloniscus_main_000025_t1	12280	.	C	T	0.380952	0/0	0/0	0/0	0/1
hyloniscus_main_000025_t1	12592	.	AATGC	GATGC	0.228571	0/0	0/0	0/0	0/1
hyloniscus_main_000025_t1	12622	.	T	C	0.3	0/0	0/0	0/0	0/1
hyloniscus_main_000025_t1	12631	.	C	A	0.259259	0/0	0/0	0/0	0/1
hyloniscus_main_000025_t1	12637	.	G	A	0.333333	0/0	0/0	0/0	0/1
hyloniscus_main_000025_t1	12760	.	T	G	0.483871	0/0	0/0	0/0	0/1
hyloniscus_main_000033_t1	8583	.	A	G	0.524064	1/1	0/1	0/0	0/1
hyloniscus_main_000033_t1	8980	.	C	T	0.271552	1/1	0/0	0/0	0/1
hyloniscus_main_000033_t1	9123	.	G	A	0.382609	0/0	0/1	0/0	0/1
hyloniscus_main_000033_t1	9156	.	A	G	0.427273	0/0	0/1	0/0	0/1
hyloniscus_main_000033_t1	9211	.	G	A	0.384892	0/0	0/1	0/0	0/1
hyloniscus_main_000033_t1	9421	.	C	T	0.210938	1/1	0/0	0/0	0/1
hyloniscus_main_000033_t1	9500	.	C	A	0.383065	0/0	0/1	0/0	0/1
hyloniscus_main_000033_t1	9521	.	T	C	0.386454	0/0	0/1	0/0	0/1
hyloniscus_main_000033_t1	9539	.	A	G	0.342105	0/0	0/1	0/0	0/1
hyloniscus_main_000033_t1	9553	.	ACGTG	ATGTA	0.289855	0/0	0/1	0/0	0/1
hyloniscus_main_000033_t1	9575	.	GACC	AACT	0.308594	0/0	0/1	0/0	0/1
hyloniscus_main_000033_t1	9590	.	C	T	0.30531	0/0	0/1	0/0	0/1
hyloniscus_main_000033_t1	9753	.	G	A	0	1/1	0/0	0/0	0/0
hyloniscus_main_000033_t1	9759	.	A	G	0.525773	1/1	0/1	0/0	0/1
hyloniscus_main_000033_t1	10106	.	A	T	0.443946	1/1	0/1	0/0	0/1
hyloniscus_main_000033_t1	10233	.	A	G	0.46281	1/1	0/1	0/0	0/1
hyloniscus_main_000033_t1	10334	.	G	A	0.372294	0/0	0/1	0/0	0/1
hyloniscus_main_000033_t1	10457	.	C	T	0.210526	1/1	0/0	0/0	0/1
hyloniscus_main_000033_t1	10679	.	C	T	0	1/1	0/0	0/0	0/0
hyloniscus_main_000033_t1	10691	.	C	T	0.377246	0/0	0/1	0/0	0/1
hyloniscus_main_000033_t1	10744	.	C	T	0.262626	0/0	0/0	0/0	0/1
hyloniscus_main_000033_t1	10952	.	G	A	0.472222	0/0	0/1	0/0	0/1
hyloniscus_main_000033_t1	11096	.	T	G	0.530303	1/1	0/1	0/0	0/1
hyloniscus_main_000036_t1	1949	.	T	A	0.519608	0/1	0/1	0/0	0/0
hyloniscus_main_000036_t1	2134	.	C	T	0.514905	0/1	0/1	0/0	0/0
hyloniscus_main_000036_t1	2212	.	A	G	0.550964	0/1	0/1	0/0	0/0
hyloniscus_main_000036_t1	2371	.	AT	AA	0.42449	0/1	0/1	0/0	0/0
hyloniscus_main_000040_t1	583	.	A	G	0.54386	0/0	0/1	0/0	0/0
hyloniscus_main_000040_t1	11726	.	G	A	0.169903	0/1	0/0	0/0	0/1
hyloniscus_main_000040_t1	11758	.	C	T	0.275449	0/0	0/1	0/0	0/0
hyloniscus_main_000040_t1	11762	.	GTT	GCT	0.358974	0/1	0/1	0/1	0/1
hyloniscus_main_000040_t1	11797	.	T	A	0.417544	0/0	0/1	0/0	0/0
hyloniscus_main_000040_t1	11805	.	GTTTGGACTCCTAA	GTTTAGACTCCTAA,ATTTAAACTTCTAT	0.115772,0.134228	0/1	0/2	0/1	0/1
hyloniscus_main_000040_t1	11831	.	A	G	0.371053	0/1	0/1	0/1	0/1
hyloniscus_main_000040_t1	11964	.	ATTTGTTTAA	ATTGTTTAA	0.195122	0/0	0/0	0/0	0/1
hyloniscus_main_000040_t1	12011	.	C	T	0.488479	0/1	0/1	0/1	0/1
hyloniscus_main_000040_t1	12103	.	GTTG	ATTA	0.285714	0/1	0/1	0/1	0/1
hyloniscus_main_000045_t1	9782	.	T	A	0.534884	0/0	0/0	0/0	0/1
hyloniscus_main_000045_t1	9853	.	TAAATATTT	TAATATTT	0.546512	0/0	0/0	0/0	0/1
hyloniscus_main_000047_t1	5273	.	G	A	0.645161	0/0	0/1	0/0	0/0
hyloniscus_main_000047_t1	5294	.	A	T	0.654321	0/1	0/1	0/0	0/1
hyloniscus_main_000047_t1	6404	.	A	T	0.506024	0/1	0/1	0/0	0/1
hyloniscus_main_000047_t1	6470	.	C	T	0.428571	0/1	0/0	0/0	0/1
hyloniscus_main_000047_t1	7040	.	A	G	0.6	0/0	0/1	0/0	0/0
hyloniscus_main_000047_t1	7115	.	A	G	0.53125	0/0	0/1	0/0	0/0
hyloniscus_main_000047_t1	7259	.	C	A,T	0.428571,0.575	0/1	0/2	0/0	0/1
hyloniscus_main_000047_t1	7280	.	A	T	0.567568	0/0	0/1	0/0	0/0
hyloniscus_main_000047_t1	7379	.	TATA	CATT	0.475904	0/1	0/1	0/0	0/1
hyloniscus_main_000047_t1	7404	.	A	G	0.177083	0/0	0/0	0/1	0/0
hyloniscus_main_000047_t1	7414	.	A	G	0.208333	0/0	0/0	0/1	0/0
hyloniscus_main_000047_t1	7493	.	C	T	0.5	0/0	0/1	0/0	0/0
hyloniscus_main_000047_t1	7499	.	TACG	CACT	0.525	0/0	0/1	0/0	0/0
hyloniscus_main_000047_t1	7511	.	TGCA	CGCT	0.475	0/0	0/1	0/0	0/0
hyloniscus_main_000047_t1	7544	.	C	T	0.483333	0/0	0/1	0/0	0/0
hyloniscus_main_000047_t1	7622	.	A	T	0.492537	0/0	0/1	0/0	0/0
hyloniscus_main_000047_t1	7673	.	A	T	0.513158	0/0	0/1	0/0	0/0
hyloniscus_main_000047_t1	7811	.	T	A	0.568627	0/0	0/1	0/0	0/0
hyloniscus_main_000047_t1	7835	.	G	A	0.535714	0/0	0/1	0/0	0/0
hyloniscus_main_000047_t1	7889	.	G	A	0.515152	0/0	0/1	0/0	0/0
hyloniscus_main_000047_t1	7901	.	G	A	0.507692	0/0	0/1	0/0	0/0
hyloniscus_main_000047_t1	7910	.	A	C	0.458333	0/0	0/1	0/0	0/0
hyloniscus_main_000047_t1	7930	.	AAGAT	GGGAA	0.403509	0/0	0/1	0/0	0/0
hyloniscus_main_000047_t1	7961	.	A	G	0.44186	0/0	0/1	0/0	0/0
hyloniscus_main_000047_t1	8030	.	C	T	0.473684	0/0	0/1	0/0	0/0
hyloniscus_main_000047_t1	8132	.	C	T	0.705882	0/0	0/1	0/0	0/0
hyloniscus_main_000047_t1	8837	.	T	C	0.5	0/1	0/0	0/0	0/1
hyloniscus_main_000047_t1	9257	.	T	A	0.505837	0/1	0/0	0/0	0/1
hyloniscus_main_000047_t1	9326	.	T	C	0.477733	0/1	0/0	0/0	0/1
hyloniscus_main_000047_t1	9408	.	C	A	0.477551	0/1	0/0	0/0	0/1
hyloniscus_main_000047_t1	9497	.	C	T	0.556075	0/1	0/0	0/0	0/1
hyloniscus_main_000047_t1	9518	.	A	G	0.564103	0/1	0/0	0/0	0/1
hyloniscus_main_000047_t1	9626	.	T	A	0.442029	0/1	0/0	0/0	0/1
hyloniscus_main_000047_t1	10099	.	T	A	0	1/1	1/1	0/0	0/0
hyloniscus_main_000047_t1	11114	.	A	G	0	1/1	1/1	0/0	0/0
hyloniscus_main_000047_t1	11157	.	C	T	0	1/1	1/1	0/0	0/0
hyloniscus_main_000047_t1	11177	.	T	C	0	1/1	1/1	0/0	0/0
hyloniscus_main_000047_t1	11184	.	G	T	0	1/1	1/1	0/0	0/0
hyloniscus_main_000047_t1	11193	.	G	C	0	1/1	1/1	0/0	0/0
hyloniscus_main_000047_t1	11276	.	A	G	0	1/1	1/1	0/0	0/0
hyloniscus_main_000047_t1	11580	.	A	T	0	1/1	1/1	0/0	0/0
hyloniscus_main_000059_t1	8207	.	C	T	0.558559	1/1	1/1	0/1	0/1
hyloniscus_main_000059_t1	8264	.	C	T	0.364486	0/0	0/0	0/1	0/1
hyloniscus_main_000059_t1	8963	.	A	G	0.505747	0/0	0/0	0/1	0/1
hyloniscus_main_000059_t1	8978	.	T	C	0.344828	0/0	0/0	0/1	0/1
hyloniscus_main_000059_t1	9056	.	A	G	0.179487	0/0	0/0	0/1	0/0
hyloniscus_main_000059_t1	9221	.	G	C	0.40625	0/0	0/0	0/1	0/1
hyloniscus_main_000068_t1	2579	.	G	A	0.35	0/0	0/1	0/0	0/0
hyloniscus_main_000068_t1	2587	.	A	G	0.432432	0/0	0/1	0/0	0/0
hyloniscus_main_000068_t1	2720	.	T	C	0.511111	0/0	0/1	0/0	0/0
hyloniscus_main_000068_t1	2978	.	A	G	0.339623	0/0	0/1	0/0	0/0
hyloniscus_main_000068_t1	3051	.	G	T	0.45	0/0	0/1	0/0	0/0
hyloniscus_main_000068_t1	3926	.	A	G	0.470588	0/0	0/1	0/0	0/0
hyloniscus_main_000068_t1	4012	.	G	A	0.611111	0/0	0/1	0/0	0/0
hyloniscus_main_000068_t1	4036	.	A	G	0.673077	0/0	0/1	0/0	0/0
hyloniscus_main_000068_t1	4186	.	G	A	0.666667	0/0	0/1	0/0	0/0
hyloniscus_main_000068_t1	4195	.	AG	CC	0.6	0/0	0/1	0/0	0/0
hyloniscus_main_000068_t1	4213	.	T	A	0.684211	0/0	0/1	0/0	0/0
hyloniscus_main_000068_t1	4241	.	T	C	0.677419	0/0	0/1	0/0	0/0
hyloniscus_main_000068_t1	4248	.	C	A	0.65625	0/0	0/1	0/0	0/0
hyloniscus_main_000069_t1	2849	.	A	G	0.281818	0/0	0/0	0/1	0/0
hyloniscus_main_000069_t1	4142	.	A	G	0.148515	0/0	0/0	0/1	0/0
hyloniscus_main_000069_t1	4175	.	A	G	0.193878	0/0	0/0	0/1	0/0
hyloniscus_main_000069_t1	4397	.	A	G	0.181416	0/0	0/0	0/1	0/0
hyloniscus_main_000069_t1	4703	.	AGCGACA	GGCGGCA	0.232695	0/0	0/0	0/1	0/0
hyloniscus_main_000069_t1	4726	.	A	G	0.256445	0/0	0/0	0/1	0/0
hyloniscus_main_000069_t1	4897	.	A	G	0.121535	0/0	0/0	0/1	0/0
hyloniscus_main_000069_t1	5048	.	A	G	0.117647	0/0	0/0	0/1	0/0
hyloniscus_main_000069_t1	5102	.	A	G	0.115385	0/0	0/0	0/1	0/0
hyloniscus_main_000069_t1	5746	.	A	G	0.456311	0/0	0/0	0/1	0/0
hyloniscus_main_000069_t1	5988	.	A	G	0.18239	0/0	0/0	0/1	0/0
hyloniscus_main_000069_t1	6033	.	A	G	0.269231	0/0	0/0	0/1	0/0
hyloniscus_main_000069_t1	6038	.	ATGGATGAA	GTGGATGAG	0.335878	0/0	0/0	0/1	0/0
hyloniscus_main_000069_t1	6133	.	A	G	0.425743	0/0	0/0	0/1	0/0
hyloniscus_main_000069_t1	6277	.	C	T	0.380435	0/1	1/1	0/0	0/1
hyloniscus_main_000069_t1	6446	.	AA	GA	0.319048	0/0	0/0	0/1	0/0
hyloniscus_main_000069_t1	6509	.	A	G	0.266458	0/0	0/0	0/1	0/0
hyloniscus_main_000069_t1	6567	.	A	G	0.228571	0/0	0/0	0/1	0/0
hyloniscus_main_000069_t1	6617	.	A	G	0.375328	0/0	0/0	0/1	0/0
hyloniscus_main_000069_t1	6622	.	A	G	0.341598	0/0	0/0	0/1	0/0
hyloniscus_main_000069_t1	6842	.	ACCATTGA	GCCGTTGA	0.242291	0/0	0/0	0/1	0/0
hyloniscus_main_000069_t1	6853	.	A	G	0.130435	0/0	0/0	0/1	0/0
hyloniscus_main_000069_t1	6956	.	A	G	0.418605	0/0	0/0	0/1	0/0
hyloniscus_main_000069_t1	7340	.	A	G	0.470229	0/0	0/0	0/1	0/0
hyloniscus_main_000069_t1	7382	.	A	G	0.304821	0/0	0/0	0/1	0/0
hyloniscus_main_000069_t1	7723	.	G	A	0.379562	0/1	1/1	0/0	0/1
hyloniscus_main_000069_t1	7864	.	T	C	0.334746	0/1	1/1	0/0	0/1
hyloniscus_main_000069_t1	8021	.	A	G	0.138264	0/0	0/0	0/1	0/0
hyloniscus_main_000069_t1	8497	.	A	G	0.316761	0/0	0/0	0/1	0/0
hyloniscus_main_000069_t1	8557	.	T	C	0.389734	0/1	1/1	0/0	0/1
hyloniscus_main_000069_t1	8624	.	A	G	0.378022	0/0	0/0	0/1	0/0
hyloniscus_main_000084_t1	7742	.	A	G	0.194805	0/0	0/0	0/1	0/0
hyloniscus_main_000084_t1	7749	.	A	G	0.216216	0/0	0/0	0/1	0/0
hyloniscus_main_000085_t1	3620	.	G	A	0.540984	0/0	0/1	0/0	0/0
hyloniscus_main_000085_t1	3797	.	T	G	0.488764	0/1	0/1	0/1	0/0
hyloniscus_main_000085_t1	3860	.	G	T	0.5	0/1	0/0	0/1	0/0
hyloniscus_main_000085_t1	10378	.	G	A	0.408046	1/1	0/1	0/1	0/1
hyloniscus_main_000085_t1	10415	.	C	T	0.448276	0/0	0/0	0/0	0/1
hyloniscus_main_000085_t1	10490	.	A	T	0.445269	0/0	0/1	0/1	0/0
hyloniscus_main_000085_t1	10510	.	C	G	0.452579	0/0	0/1	0/1	0/0
hyloniscus_main_000085_t1	10554	.	TAAAAAAAAAATATTAATATTTC	TAAAAAAAAAAAAAATTAATATTTC,TAACAAAAAAAAAATATTAATATTTC	0.275938,0.379747	0/0	0/1	0/1	0/2
hyloniscus_main_000085_t1	10842	.	TATTATTTGATAGTAGTACGTAGA	TA	0.327434	0/0	0/1	0/1	0/0
hyloniscus_main_000085_t1	10906	.	C	T	0.457831	0/0	0/1	0/1	0/0
hyloniscus_main_000085_t1	11000	.	A	T	0.446237	0/0	0/0	0/0	0/1
hyloniscus_main_000085_t1	11005	.	ATTTTTTTTTGAA	ATTTTTTTTAAGAA,ATTTTTTTTTTGAA	0.284281,0.160535	0/0	0/1	0/1	0/2
hyloniscus_main_000094_t1	9940	.	G	A	0.585366	1/1	0/1	0/0	0/1
hyloniscus_main_000094_t1	10039	.	GACACACAT	GACACACACACACACACAT	0.463768	1/1	0/1	0/0	0/1
hyloniscus_main_000094_t1	10130	.	G	C	0.51	1/1	0/1	0/0	0/1
hyloniscus_main_000108_t1	2926	.	A	G	0.363636	0/0	0/0	0/1	0/0
hyloniscus_main_000125_t1	7861	.	C	A	0.504259	0/1	0/0	0/0	0/0
hyloniscus_main_000130_t1	415	.	A	G	0.484848	0/0	0/0	1/1	0/1
hyloniscus_main_000130_t1	526	.	T	C	0.491935	0/0	0/0	0/1	0/1
hyloniscus_main_000130_t1	547	.	TCTGA	CATAC	0.392157	0/0	0/0	0/1	0/1
hyloniscus_main_000130_t1	589	.	G	A	0.565891	0/0	0/0	0/1	0/1
hyloniscus_main_000135_t1	4467	.	A	C	0.428571	0/1	1/1	0/0	0/1
hyloniscus_main_000135_t1	5298	.	C	T	0.46875	0/1	0/0	1/1	0/1
hyloniscus_main_000135_t1	5520	.	G	A	0.548387	0/1	0/0	1/1	0/1
hyloniscus_main_000135_t1	5703	.	G	A	0.451327	0/1	1/1	0/0	0/1
hyloniscus_main_000135_t1	5760	.	G	A	0.389381	0/1	1/1	0/0	0/1
hyloniscus_main_000135_t1	6000	.	TCCCCAG	CCCTCAA	0.5375	0/1	1/1	0/0	0/1
hyloniscus_main_000135_t1	6147	.	T	C	0.493151	0/1	0/0	1/1	0/1
hyloniscus_main_000135_t1	6582	.	A	C	0.527778	0/1	1/1	0/0	0/1
hyloniscus_main_000135_t1	6744	.	T	C	0.486486	0/1	1/1	0/0	0/1
hyloniscus_main_000135_t1	6756	.	G	A	0.46087	0/1	1/1	0/0	0/1
hyloniscus_main_000135_t1	6819	.	T	C	0.469027	0/1	0/0	1/1	0/1
hyloniscus_main_000135_t1	6885	.	T	C	0.514563	0/1	1/1	0/0	0/1
hyloniscus_main_000135_t1	6912	.	T	C	0.475248	0/1	1/1	0/0	0/1
hyloniscus_main_000135_t1	7176	.	G	A	0.626667	0/1	0/0	1/1	0/1
hyloniscus_main_000135_t1	7342	.	A	G	0.497175	0/1	1/1	0/0	0/1
hyloniscus_main_000135_t1	7368	.	C	T	0.509434	0/1	1/1	0/0	0/1
hyloniscus_main_000135_t1	7401	.	G	T	0.52193	0/1	1/1	0/0	0/1
hyloniscus_main_000135_t1	7419	.	C	T	0.518349	0/1	1/1	0/0	0/1
hyloniscus_main_000135_t1	7443	.	T	C	0.563218	0/1	1/1	0/0	0/1
hyloniscus_main_000135_t1	7456	.	T	C	0.574074	0/1	1/1	0/0	0/1
hyloniscus_main_000135_t1	7467	.	G	C	0.576159	0/1	1/1	0/0	0/1
hyloniscus_main_000135_t1	7596	.	G	A	0.565421	0/1	1/1	0/0	0/1
hyloniscus_main_000135_t1	7650	.	T	C	0.473469	0/1	1/1	0/0	0/1
hyloniscus_main_000135_t1	7665	.	TCAT	CCAC	0.44186	0/1	1/1	0/0	0/1
hyloniscus_main_000135_t1	7728	.	G	A	0.578431	0/1	0/0	1/1	0/1
hyloniscus_main_000135_t1	7742	.	T	A	0.557143	0/1	0/0	1/1	0/1
hyloniscus_main_000151_t1	7556	.	A	T	0.297619	0/1	0/0	0/1	0/1
hyloniscus_main_000151_t1	7562	.	T	G	0.324675	0/1	0/0	0/1	0/1
hyloniscus_main_000151_t1	7570	.	T	A	0.358974	0/1	0/0	0/1	0/1
hyloniscus_main_000157_t1	1481	.	G	C	0.411765	0/0	1/1	0/1	0/0
hyloniscus_main_000157_t1	1553	.	C	T	0.388889	0/0	1/1	0/1	0/1
hyloniscus_main_000157_t1	2246	.	T	C	0.523256	0/0	1/1	0/1	0/0
hyloniscus_main_000157_t1	2309	.	T	C	0.439024	0/1	1/1	1/1	1/1
hyloniscus_main_000157_t1	2444	.	T	C	0.457143	0/1	1/1	1/1	1/1
hyloniscus_main_000157_t1	2534	.	A	G	0.466667	0/1	0/0	0/0	0/0
hyloniscus_main_000157_t1	2576	.	A	G	0.413793	0/0	1/1	0/1	0/1
hyloniscus_main_000157_t1	2678	.	G	T	0.413462	0/0	1/1	0/1	0/1
hyloniscus_main_000157_t1	3341	.	T	C	0.420168	0/1	1/1	0/1	0/1
hyloniscus_main_000157_t1	3410	.	C	G	0.538462	0/1	0/0	0/1	0/1
hyloniscus_main_000157_t1	3446	.	A	T	0.412281	0/0	1/1	0/1	0/1
hyloniscus_main_000157_t1	3473	.	C	T	0.372093	0/1	1/1	1/1	1/1
hyloniscus_main_000157_t1	3488	.	GTGT	CTGC	0.378378	0/1	1/1	1/1	1/1
hyloniscus_main_000157_t1	3545	.	T	C	0.346154	0/1	1/1	1/1	1/1
hyloniscus_main_000157_t1	3821	.	T	C	0.2	0/1	0/0	0/0	0/0
hyloniscus_main_000157_t1	4016	.	G	A	0.44	0/1	0/0	0/0	0/0
hyloniscus_main_000157_t1	4088	.	C	G	0.342857	0/1	0/0	0/0	0/0
hyloniscus_main_000157_t1	4626	.	ATTA	ATTG	0.361702	0/0	0/0	0/1	0/0
hyloniscus_main_000157_t1	4637	.	ATTA	ATTG	0.203704	0/0	0/0	0/1	0/0
hyloniscus_main_000157_t1	4706	.	A	G	0.378378	0/1	1/1	1/1	1/1
hyloniscus_main_000157_t1	4715	.	GCGC	ACGG,ACGC	0.398601,0.521127	0/2	1/1	1/2	1/2
hyloniscus_main_000157_t1	4738	.	C	T	0.527273	0/1	0/0	0/1	0/1
hyloniscus_main_000157_t1	4759	.	A	T	0.5671	0/1	0/0	0/1	0/1
hyloniscus_main_000157_t1	4799	.	C	A	0.470199	0/0	1/1	0/1	0/1
hyloniscus_main_000157_t1	4838	.	C	T	0.441176	0/1	1/1	0/1	0/1
hyloniscus_main_000157_t1	4850	.	A	G	0.461538	0/1	0/0	0/0	0/0
hyloniscus_main_000157_t1	4922	.	C	T	0.512821	0/1	0/0	0/1	0/1
hyloniscus_main_000157_t1	4964	.	T	C	0.423256	0/1	1/1	0/1	0/1
hyloniscus_main_000157_t1	5183	.	T	C	0.415301	0/1	1/1	0/1	0/1
hyloniscus_main_000157_t1	5210	.	CAC	AAA	0.434375	0/1	1/1	0/1	0/1
hyloniscus_main_000157_t1	5264	.	T	C	0.434932	0/1	1/1	0/1	0/1
hyloniscus_main_000157_t1	5325	.	CTG	TTA,CTA	0.325581,0.48	0/2	1/1	0/1	0/1
hyloniscus_main_000157_t1	5358	.	A	G	0.41704	0/1	1/1	0/1	0/1
hyloniscus_main_000157_t1	5418	.	T	C	0.351852	0/1	1/1	0/1	0/1
hyloniscus_main_000157_t1	5535	.	T	C	0.397849	0/1	1/1	0/1	0/1
hyloniscus_main_000157_t1	5545	.	C	T	0.389513	0/1	1/1	0/1	0/1
hyloniscus_main_000157_t1	5564	.	A	G	0.465347	0/1	0/0	0/0	0/0
hyloniscus_main_000157_t1	5585	.	ATCC	GTCT	0.412556	0/1	1/1	0/1	0/1
hyloniscus_main_000157_t1	5616	.	A	C	0.435233	0/0	1/1	0/1	0/1
hyloniscus_main_000157_t1	5645	.	G	A	0.574074	0/1	0/0	0/0	0/0
hyloniscus_main_000157_t1	5705	.	TACAACAACAACAACG	TACAACCACAACG	0.504348	0/1	1/1	1/1	1/1
hyloniscus_main_000157_t1	5786	.	TATCTC	CACCTT	0.384615	0/1	1/1	1/1	1/1
hyloniscus_main_000157_t1	6869	.	G	A	0.347222	0/0	1/1	0/1	0/1
hyloniscus_main_000157_t1	6896	.	T	C	0.364504	0/0	1/1	0/1	0/1
hyloniscus_main_000157_t1	6965	.	T	A	0.424069	0/0	1/1	0/1	0/1
hyloniscus_main_000161_t1	3317	.	G	A	0.516304	0/1	1/1	0/1	1/1
hyloniscus_main_000161_t1	3362	.	G	A	0.462963	0/1	1/1	0/1	1/1
hyloniscus_main_000161_t1	3491	.	T	C	0.472727	0/1	0/0	0/1	0/0
hyloniscus_main_000161_t1	4784	.	T	G	0.5	0/1	0/0	0/1	0/0
hyloniscus_main_000161_t1	4795	.	ATA	GTG	0.225806	0/0	0/0	0/1	0/0
hyloniscus_main_000161_t1	5717	.	T	A	0.537975	0/1	1/1	0/1	1/1
hyloniscus_main_000179_t1	7108	.	C	T	0.4	0/0	0/0	0/0	0/1
hyloniscus_main_000179_t1	7153	.	G	A	0.277778	0/0	0/0	0/0	0/1
hyloniscus_main_000179_t1	7288	.	CAAAAAATG	CAAAAATG	0.243094	0/0	0/0	0/0	0/1
hyloniscus_main_000179_t1	7302	.	C	T	0.279188	0/0	0/0	0/0	0/1
hyloniscus_main_000179_t1	7327	.	T	A	0.284916	0/0	0/0	0/0	0/1
hyloniscus_main_000179_t1	7399	.	G	A	0.287582	0/0	0/0	0/0	0/1
hyloniscus_main_000179_t1	7442	.	AATTTG	ATTC	0.257143	0/0	0/0	0/0	0/1
hyloniscus_main_000179_t1	7456	.	C	T	0.323741	0/0	0/0	0/0	0/1
hyloniscus_main_000179_t1	7462	.	G	A	0.338129	0/0	0/0	0/0	0/1
hyloniscus_main_000179_t1	7514	.	T	C	0.319728	0/0	0/0	0/0	0/1
hyloniscus_main_000179_t1	7603	.	G	T	0.296296	0/0	0/0	0/0	0/1
hyloniscus_main_000179_t1	7625	.	AATTATTATTAC	AATTATTATTATTAC	0.257576	0/0	0/0	0/0	0/1
hyloniscus_main_000179_t1	7655	.	AATATATAG	AATATAG	0.310811	0/0	0/0	0/0	0/1
hyloniscus_main_000179_t1	7830	.	T	G	0.459459	0/0	0/0	0/0	0/1
hyloniscus_main_000179_t1	7864	.	ATTTTTTTTATGC	ATTTTTTTTTTATGC	0.371429	0/0	0/0	0/0	0/1
hyloniscus_main_000179_t1	7912	.	AG	GA	0.214286	0/0	0/0	0/0	0/1
hyloniscus_main_000179_t1	7955	.	T	C	0.272727	0/0	0/0	0/0	0/1
hyloniscus_main_000179_t1	8054	.	C	T	0.333333	0/0	0/0	0/0	0/1
hyloniscus_main_000179_t1	8076	.	T	G	0.294118	0/0	0/0	0/0	0/1
hyloniscus_main_000179_t1	8141	.	GAAAAAATG	GAAAAATG	0.294118	0/0	0/0	0/0	0/1
hyloniscus_main_000179_t1	8205	.	C	T	0.313725	0/0	0/0	0/0	0/1
hyloniscus_main_000179_t1	8211	.	TTAAG	TTAATAAG	0.318182	0/0	0/0	0/0	0/1
hyloniscus_main_000179_t1	8253	.	A	C	0.347826	0/0	0/0	0/0	0/1
hyloniscus_main_000179_t1	8265	.	G	T	0.355556	0/0	0/0	0/0	0/1
hyloniscus_main_000179_t1	8290	.	GAAACT	GAAAACT	0.366667	0/0	0/0	0/0	0/1
hyloniscus_main_000179_t1	8346	.	A	G	0.44	0/0	0/0	0/0	0/1
hyloniscus_main_000179_t1	8400	.	A	C	0.448276	0/0	0/0	0/0	0/1
hyloniscus_main_000179_t1	8407	.	C	G	0.466667	0/0	0/0	0/0	0/1
hyloniscus_main_000179_t1	8524	.	C	A	0.28	0/0	0/0	0/0	0/1
hyloniscus_main_000179_t1	8729	.	GCCGA	GCACCGA	0.37037	0/0	0/0	0/0	0/1
hyloniscus_main_000179_t1	9307	.	C	T	0.333333	0/0	0/0	0/0	0/1
hyloniscus_main_000179_t1	9312	.	T	A	0.333333	0/0	0/0	0/0	0/1
hyloniscus_main_000179_t1	9320	.	CT	AA	0.233333	0/0	0/0	0/0	0/1
hyloniscus_main_000181_t1	6437	.	A	G	0.465753	0/0	0/0	0/1	0/0
hyloniscus_main_000181_t1	6459	.	C	T	0.521277	1/1	0/1	0/0	0/1
hyloniscus_main_000193_t1	2446	.	G	A	0.344648	0/1	0/0	0/1	0/1
hyloniscus_main_000193_t1	2929	.	T	C	0.520468	0/1	0/0	0/1	0/1
hyloniscus_main_000193_t1	6079	.	AGTTC	TGTTA	0.403183	0/1	1/1	0/1	0/1
hyloniscus_main_000193_t1	7080	.	ATTTTGGTA	ATTTTTGGTA	0.331959	0/1	1/1	0/1	0/1
hyloniscus_main_000193_t1	7157	.	TT	TG,GG	0.289157,0.413043	0/1	1/1	0/2	0/1
hyloniscus_main_000206_t1	4245	.	G	A	0.43871	0/1	0/0	0/1	0/1
hyloniscus_main_000206_t1	5163	.	A	G	0.203704	0/0	0/0	0/1	0/0
hyloniscus_main_000206_t1	5269	.	A	G	0.288889	0/0	0/0	0/1	0/0
hyloniscus_main_000222_t1	5694	.	G	A	0.5	0/1	0/0	0/0	0/0
hyloniscus_main_000222_t1	5721	.	T	C	0.529412	0/1	0/0	0/0	0/0
hyloniscus_main_000234_t1	4463	.	ACGC	TCGC,TCGT	0.488889,0.454545	0/1	1/1	0/1	1/2
hyloniscus_main_000252_t1	7536	.	T	A	0.433824	0/1	0/1	0/1	0/1
hyloniscus_main_000252_t1	7576	.	A	G	0.1875	0/1	0/0	0/1	0/0
hyloniscus_main_000252_t1	7598	.	A	G	0.329897	0/1	0/1	0/1	0/1
hyloniscus_main_000252_t1	7778	.	CC	CT	0.5	0/1	0/1	0/1	0/1
hyloniscus_main_000252_t1	7826	.	AGTTA	AGTTG	0.198113	0/1	0/1	0/1	0/1
hyloniscus_main_000252_t1	7851	.	A	G	0.25641	0/0	0/0	0/0	0/1
hyloniscus_main_000257_t1	749	.	G	A	0.471751	0/0	0/1	0/1	0/1
hyloniscus_main_000257_t1	836	.	AAGAGATA	AAGAGATAGAGATA	0.477848	0/0	0/1	0/1	0/1
hyloniscus_main_000257_t1	3706	.	A	G	0.339623	0/0	0/0	0/1	0/0
hyloniscus_main_000257_t1	4299	.	G	A	0.605263	1/1	1/1	0/1	1/1
hyloniscus_main_000257_t1	4812	.	G	A	0.560976	0/1	1/1	0/1	0/1
hyloniscus_main_000257_t1	4988	.	A	G	0.414449	0/1	0/1	0/0	0/0
hyloniscus_main_000257_t1	5183	.	A	G	0.330317	0/0	0/0	0/1	0/0
hyloniscus_main_000257_t1	5647	.	A	G	0.245902	0/0	0/0	0/1	0/0
hyloniscus_main_000259_t1	6358	.	TGCG	AGCA	0.655172	1/1	0/1	0/0	1/1
hyloniscus_main_000263_t1	3046	.	G	A	0.616071	0/1	0/1	0/0	0/1
hyloniscus_main_000263_t1	3061	.	GAAAG	AAAAA	0.54065	0/1	0/1	0/0	0/1
hyloniscus_main_000263_t1	3081	.	A	G	0.362069	0/0	0/0	0/0	0/1
hyloniscus_main_000263_t1	3214	.	C	T	0.478261	0/0	0/0	0/0	0/1
hyloniscus_main_000263_t1	3262	.	G	A	0.564815	0/1	0/1	0/0	0/1
hyloniscus_main_000263_t1	3338	.	A	T	0.685185	0/1	0/1	0/0	0/1
hyloniscus_main_000263_t1	3371	.	C	T	0.498069	0/1	0/1	0/0	0/1
hyloniscus_main_000263_t1	3382	.	G	A	0.526104	0/1	0/1	0/0	0/1
hyloniscus_main_000263_t1	3391	.	T	G	0.53937	0/1	0/1	0/0	0/1
hyloniscus_main_000263_t1	3460	.	G	A	0.423729	0/0	0/0	0/0	0/1
hyloniscus_main_000263_t1	3514	.	TAAA	TAAG,CAAG	0.526515,0.4375	0/1	0/1	0/0	0/2
hyloniscus_main_000263_t1	3542	.	T	C	0.522936	0/1	0/1	0/0	0/1
hyloniscus_main_000263_t1	3568	.	C	G	0.5	0/0	0/0	0/0	0/1
hyloniscus_main_000263_t1	3579	.	CT	AT,AG	0.522293,0.458333	0/1	0/1	0/0	1/2
hyloniscus_main_000263_t1	3597	.	C	A	0.52	0/0	0/0	0/0	0/1
hyloniscus_main_000263_t1	3613	.	CTTGCAAGC	TTTGGAAGA	0.544643	0/1	0/1	0/0	0/1
hyloniscus_main_000263_t1	3632	.	G	A	0.4	0/0	0/0	0/0	0/1
hyloniscus_main_000263_t1	3647	.	G	A	0.484127	0/1	0/1	0/0	0/1
hyloniscus_main_000263_t1	3676	.	CCTCAAA	TCTAAAG	0.419355	0/0	0/0	0/0	0/1
hyloniscus_main_000263_t1	4153	.	GCGAGAA	ACGGGAA,GCGGGAG	0.194656,0.442857	0/1	0/1	0/0	0/2
hyloniscus_main_000263_t1	4174	.	A	G	0.45478	0/1	0/1	0/0	0/0
hyloniscus_main_000263_t1	4219	.	GAAAAGC	GAAGATT,AAAGAGC	0.371546,0.493827	0/1	0/1	0/0	0/2
hyloniscus_main_000263_t1	4238	.	G	A	0.503401	0/0	0/0	0/0	0/1
hyloniscus_main_000263_t1	4250	.	A	T	0.478214	0/1	0/1	0/0	0/0
hyloniscus_main_000263_t1	4255	.	G	A	0.498243	0/1	0/1	0/0	0/1
hyloniscus_main_000263_t1	4291	.	G	A	0.495098	0/0	0/0	0/0	0/1
hyloniscus_main_000263_t1	4296	.	AG	GA	0.39881	0/1	0/1	0/0	0/0
hyloniscus_main_000263_t1	4315	.	G	A	0.481481	0/0	0/0	0/0	0/1
hyloniscus_main_000263_t1	4393	.	G	A	0.520833	0/0	0/0	0/0	0/1
hyloniscus_main_000263_t1	4459	.	CCTA	TCTT	0.528986	0/1	0/1	0/0	0/1
hyloniscus_main_000263_t1	4471	.	G	A	0.404075	0/1	0/1	0/0	0/1
hyloniscus_main_000263_t1	4516	.	T	C	0.457286	0/1	0/1	0/0	0/1
hyloniscus_main_000263_t1	4546	.	GCAC	TCAT	0.468037	0/1	0/1	0/0	0/0
hyloniscus_main_000263_t1	4554	.	GA	AA,AG	0.397219,0.538095	0/1	0/1	0/0	0/2
hyloniscus_main_000263_t1	4595	.	G	A	0.346505	0/1	0/1	0/0	0/0
hyloniscus_main_000263_t1	4600	.	G	A	0.413712	0/1	0/1	0/0	0/1
hyloniscus_main_000263_t1	5812	.	G	A	0.402778	0/1	0/1	0/0	0/1
hyloniscus_main_000263_t1	5833	.	A	C	0.685897	0/0	0/0	0/1	0/1
hyloniscus_main_000263_t1	5855	.	AATGAA	AATGGA	0.226667	0/0	0/0	0/1	0/0
hyloniscus_main_000263_t1	5867	.	G	T	0.553398	0/0	0/0	0/0	0/1
hyloniscus_main_000263_t1	5909	.	GG	AA	0.626667	1/1	1/1	0/1	1/1
hyloniscus_main_000263_t1	5917	.	C	T	0.456113	0/1	0/1	0/1	0/1
hyloniscus_main_000263_t1	5953	.	C	A	0.54251	0/1	0/1	0/1	0/1
hyloniscus_main_000263_t1	5968	.	A	T	0.568116	0/1	0/1	0/1	0/0
hyloniscus_main_000263_t1	5978	.	C	T	0.489583	0/1	0/1	0/0	0/1
hyloniscus_main_000269_t1	3979	.	C	T	0.460922	0/0	0/1	0/1	0/1
hyloniscus_main_000279_t1	6108	.	CTTAAAAAAAAAAAAAATAAGCC	CTTAAAAAAAAAAAAAATGAGCC,CTTAAAAAAAAAAAAATGAGCC	0.486381,0.11284	1/2	1/2	0/1	0/1
hyloniscus_main_000279_t1	6170	.	G	A	0.494024	1/1	1/1	0/1	0/1
hyloniscus_main_000285_t1	5074	.	A	G	0.269231	0/0	0/0	0/1	0/0
hyloniscus_main_000286_t1	4535	.	A	G	0.477387	0/1	0/0	0/1	0/1
hyloniscus_main_000286_t1	4706	.	C	T	0.510345	0/1	0/0	0/1	0/1
hyloniscus_main_000286_t1	4967	.	T	C	0.515152	0/1	0/0	0/1	0/1
hyloniscus_main_000286_t1	5229	.	G	A	0.451664	0/1	0/0	0/1	0/1
hyloniscus_main_000290_t1	4820	.	TTA	ATA,ATT	0.361111,0.253623	0/1	0/0	0/1	0/2
hyloniscus_main_000290_t1	4838	.	T	A	0.636364	0/1	0/0	1/1	0/1
hyloniscus_main_000318_t1	6428	.	C	T	0.492481	0/0	0/0	0/1	0/1
hyloniscus_main_000320_t1	4607	.	G	A	0.478723	0/1	0/1	0/1	0/1
hyloniscus_main_000320_t1	4633	.	A	G	0.506122	0/1	0/1	0/1	0/1
hyloniscus_main_000320_t1	4892	.	T	G	0.429348	0/1	0/1	0/1	0/1
hyloniscus_main_000320_t1	5609	.	T	G	0.477459	0/1	0/1	0/1	0/1
hyloniscus_main_000320_t1	5687	.	G	A	0.432099	0/1	0/1	0/1	0/1
hyloniscus_main_000320_t1	5729	.	C	T	0.442359	0/1	0/1	0/1	0/1
hyloniscus_main_000348_t1	3763	.	TGAGG	TG	0.589812	0/0	0/1	0/1	0/1
hyloniscus_main_000348_t1	3777	.	A	C	0.413428	1/1	1/1	0/1	1/1
hyloniscus_main_000348_t1	4177	.	TT	AA,AT	0.376623,0.2	1/2	0/1	0/1	0/1
hyloniscus_main_000348_t1	4216	.	G	A	0.586747	0/0	0/1	0/1	0/1
hyloniscus_main_000348_t1	4299	.	C	A	0.575448	0/0	0/1	0/1	0/1
hyloniscus_main_000348_t1	5968	.	A	T	0.386667	0/1	0/0	0/0	0/0
hyloniscus_main_000348_t1	5973	.	ATTATAA	ATTTATAA	0.364583	1/1	1/1	0/1	1/1
hyloniscus_main_000361_t1	5827	.	G	A	0.61674	0/1	0/1	0/1	0/1
hyloniscus_main_000376_t1	1715	.	C	A	0.464789	0/1	0/1	0/1	1/1
hyloniscus_main_000376_t1	1721	.	T	C	0.465753	0/1	0/1	0/1	1/1
hyloniscus_main_000376_t1	2052	.	AT	AG	0.487395	0/1	0/1	0/1	0/0
hyloniscus_main_000380_t1	3919	.	C	A	0.13587	0/0	0/1	0/0	0/0
hyloniscus_main_000380_t1	4183	.	GGAT	AGAC	0.335484	0/0	0/1	0/0	0/1
hyloniscus_main_000380_t1	4690	.	T	C	0.438053	0/0	0/1	0/0	0/1
hyloniscus_main_000402_t1	6318	.	T	C,G	0.222222,0.170213	0/0	0/2	0/0	0/1
hyloniscus_main_000402_t1	6326	.	A	C	0.454545	0/0	0/1	0/0	0/0
hyloniscus_main_000402_t1	6463	.	G	A	0.55	0/0	0/1	0/0	0/0
hyloniscus_main_000402_t1	6478	.	C	A	0.5	0/0	0/1	0/0	0/0
hyloniscus_main_000402_t1	6501	.	G	C	0.222826	0/1	0/0	0/1	0/0
hyloniscus_main_000402_t1	6678	.	G	A	0.156863	0/1	0/0	0/1	0/0
hyloniscus_main_000402_t1	6799	.	G	A	0.348485	0/1	0/0	0/1	0/1
hyloniscus_main_000402_t1	6802	.	C	T	0.269231	0/1	0/1	0/1	0/1
hyloniscus_main_000402_t1	6815	.	T	G	0.317073	0/0	0/1	0/0	0/0
hyloniscus_main_000402_t1	6988	.	GAAAAAAAAAATTTGC	GAGAAAAAAAAATTTGC,GAAAAAAAAATGC	0.0954774,0.0252708	0/1	0/2	0/1	0/1
hyloniscus_main_000424_t1	757	.	G	T	0.275	0/0	0/0	0/0	0/1
hyloniscus_main_000424_t1	797	.	T	A	0.333333	0/0	0/0	0/0	0/1
hyloniscus_main_000449_t1	5234	.	A	T	0.514286	0/0	0/1	0/0	0/0
hyloniscus_main_000449_t1	5292	.	ATTAA	ATAA	0.416667	0/0	0/0	0/0	0/1
hyloniscus_main_000457_t1	6742	.	G	A	0.4	0/0	0/0	0/0	0/1
hyloniscus_main_000469_t1	3927	.	T	C	0.425287	0/1	0/0	0/0	0/1
hyloniscus_main_000469_t1	4027	.	A	G	0.166667	0/0	0/0	0/1	0/0
hyloniscus_main_000469_t1	5069	.	TTTGGGT	GTTAGGC	0.393939	0/1	0/0	0/0	0/0
hyloniscus_main_000469_t1	5106	.	T	C	0.344828	0/1	0/0	0/0	0/0
hyloniscus_main_000469_t1	5165	.	C	T	0.342857	0/1	0/0	0/0	0/0
hyloniscus_main_000469_t1	5186	.	T	C	0.458333	0/1	0/0	0/0	0/0
hyloniscus_main_000482_t1	5096	.	T	C	0.461538	0/0	0/0	0/0	0/1
hyloniscus_main_000482_t1	5126	.	A	G	0.457143	0/0	0/0	0/0	0/1
hyloniscus_main_000482_t1	5199	.	C	T	0.423077	0/0	0/0	0/0	0/1
hyloniscus_main_000483_t1	4381	.	A	C	0.401961	0/1	1/1	0/1	0/0
hyloniscus_main_000483_t1	4417	.	G	A	0.660714	0/1	0/0	0/1	1/1
hyloniscus_main_000494_t1	6711	.	T	C	0.516129	0/1	0/0	0/0	0/0
hyloniscus_main_000494_t1	6716	.	TTTAAA	TTTAATTAAA	0.433333	0/1	0/0	0/0	0/0
hyloniscus_main_000494_t1	6750	.	T	A	0.45	0/1	0/0	0/0	0/0
hyloniscus_main_000520_t1	909	.	A	G	0.494505	1/1	0/1	0/1	1/1
hyloniscus_main_000520_t1	1001	.	G	A	0.46	1/1	0/1	0/1	1/1
hyloniscus_main_000520_t1	1103	.	G	A	0.46281	1/1	0/1	0/1	1/1
hyloniscus_main_000520_t1	1135	.	T	C	0.438503	1/1	0/1	0/1	1/1
hyloniscus_main_000520_t1	1172	.	T	C	0.50289	0/0	0/1	0/1	0/0
hyloniscus_main_000520_t1	1193	.	G	C	0.465409	0/0	0/1	0/1	0/0
hyloniscus_main_000520_t1	1254	.	G	A	0.446429	0/0	0/1	0/1	0/0
hyloniscus_main_000520_t1	1256	.	AGT	TGC	0.512987	1/1	0/1	0/1	1/1
hyloniscus_main_000520_t1	1272	.	A	G	0.52795	1/1	0/1	0/1	1/1
hyloniscus_main_000520_t1	1409	.	A	G	0.571429	0/0	0/1	0/1	0/0
hyloniscus_main_000528_t1	6030	.	TTGT	TT	0.347826	0/0	0/0	0/0	0/1
hyloniscus_main_000528_t1	6042	.	C	G	0	0/0	0/0	0/0	1/1
hyloniscus_main_000528_t1	6089	.	A	G	0.666667	0/0	0/0	0/0	0/1
hyloniscus_main_000528_t1	6147	.	G	C	0.72	0/0	0/0	0/0	0/1
hyloniscus_main_000528_t1	6165	.	GC	AT	0.636364	0/0	0/0	0/0	0/1
hyloniscus_main_000528_t1	6658	.	A	T	0.535714	0/0	0/0	0/0	0/1
hyloniscus_main_000528_t1	6671	.	A	C	0.517241	0/0	0/0	0/0	0/1
hyloniscus_main_000528_t1	6676	.	AGGCAGG	ACAGA	0.434783	0/0	0/0	0/0	0/1
hyloniscus_main_000528_t1	6691	.	ATTTTTTATTTAC	ATTTTTTTTATTTAC	0.380952	0/0	0/0	0/0	0/1
hyloniscus_main_000528_t1	6747	.	T	G	0.625	0/0	0/0	0/0	0/1
hyloniscus_main_000528_t1	6770	.	GAAG	TAAT	0.652174	0/0	0/0	0/0	0/1
hyloniscus_main_000528_t1	6848	.	A	T	0.454545	0/0	0/0	0/0	0/1
hyloniscus_main_000528_t1	6884	.	G	A	0.44	0/0	0/0	0/0	0/1
hyloniscus_main_000540_t1	5725	.	G	A	0.556054	0/0	0/1	0/0	0/1
hyloniscus_main_000540_t1	5758	.	CTCACTTGGGGTCACTTTGGAT	CTCACTTGGGGT,CTCACTTTGGAT	0.506383,0.467681	0/0	0/1	0/2	0/1
hyloniscus_main_000540_t1	5888	.	G	A	0.46144	0/0	0/0	0/1	0/0
hyloniscus_main_000540_t1	5931	.	T	A	0.511824	0/0	0/1	0/1	0/1
hyloniscus_main_000540_t1	6191	.	TTGT	TTGTGT	0.483582	1/1	1/1	0/1	1/1
hyloniscus_main_000544_t1	2514	.	C	T	0.48	0/1	0/0	0/1	0/1
hyloniscus_main_000544_t1	2730	.	A	G	0.498567	0/1	0/0	0/1	0/1
hyloniscus_main_000544_t1	2736	.	C	T	0.495775	0/1	0/0	0/1	0/1
hyloniscus_main_000544_t1	2742	.	CGGA	TGGG	0.467236	0/1	0/0	0/1	0/1
hyloniscus_main_000544_t1	3090	.	G	A	0.477752	0/1	0/0	0/1	0/1
hyloniscus_main_000544_t1	3191	.	G	T	0.50939	0/1	1/1	0/1	0/1
hyloniscus_main_000544_t1	3234	.	C	T	0.513353	0/1	0/0	0/1	0/1
hyloniscus_main_000544_t1	3655	.	A	C	0.459559	0/1	1/1	0/1	0/1
hyloniscus_main_000544_t1	3744	.	A	G	0.455422	0/1	1/1	0/1	0/1
hyloniscus_main_000544_t1	3978	.	T	C	0.453968	0/1	1/1	0/1	0/1
hyloniscus_main_000544_t1	4641	.	T	A	0.52765	0/1	0/0	0/1	0/1
hyloniscus_main_000544_t1	4812	.	T	C	0.494369	0/1	1/1	0/1	0/1
hyloniscus_main_000568_t1	1734	.	C	A	0.323529	0/1	0/0	0/0	0/1
hyloniscus_main_000571_t1	3410	.	A	G	0.617391	0/0	0/1	0/0	0/1
hyloniscus_main_000571_t1	3615	.	A	T	0.433735	0/1	0/0	0/0	0/1
hyloniscus_main_000571_t1	3621	.	G	A	0.465649	0/0	0/1	0/0	0/1
hyloniscus_main_000571_t1	4021	.	C	T	0.496454	0/0	0/1	0/0	0/1
hyloniscus_main_000571_t1	4156	.	T	C	0.46281	0/0	0/1	0/0	0/1
hyloniscus_main_000571_t1	4159	.	T	G	0.413462	0/1	0/0	0/0	0/1
hyloniscus_main_000571_t1	4165	.	T	C	0.41	0/1	0/0	0/0	0/1
hyloniscus_main_000571_t1	4258	.	G	C	0.463277	0/0	0/1	0/0	0/1
hyloniscus_main_000571_t1	4300	.	AAG	GAA,AAA	0.406926,0.838235	2/2	0/1	0/0	1/2
hyloniscus_main_000571_t1	4313	.	T	A	0.493827	0/1	0/0	0/0	0/0
hyloniscus_main_000571_t1	4354	.	G	A	0.8	1/1	0/0	0/0	0/1
hyloniscus_main_000571_t1	4387	.	G	A	0.730337	1/1	0/0	0/0	0/1
hyloniscus_main_000571_t1	4420	.	G	A	0.476744	1/1	0/1	0/0	1/1
hyloniscus_main_000571_t1	4426	.	A	G	0.742857	1/1	0/0	0/0	0/1
hyloniscus_main_000571_t1	4546	.	G	A	0.398907	1/1	0/1	0/0	1/1
hyloniscus_main_000571_t1	4624	.	A	G	0.528	1/1	0/1	0/0	1/1
hyloniscus_main_000571_t1	4654	.	AAAGC	GAAAA,AAAAA,GAAAC	0.357977,0.365994,0.726592	2/3	0/1	0/0	1/2
hyloniscus_main_000571_t1	4663	.	A	C	0.414097	0/0	0/1	0/0	0/1
hyloniscus_main_000571_t1	4682	.	T	A	0.502762	0/0	0/1	0/0	0/1
hyloniscus_main_000583_t1	134	.	TAAAAAAAAAAAAAAATTTAAAATGC	TAAAAAAAATAAAAAATATAAAATGC,TAAAAAAAAAAAAAAAATTTAAAATGC,TAAAAAAAATAAAAAATTTAAAATGC	0.548077,0.187097,0.118483	0/1	0/2	0/2	1/3
hyloniscus_main_000583_t1	528	.	A	G	0.358025	0/0	0/0	0/1	0/0
hyloniscus_main_000583_t1	587	.	A	G	0.286765	0/1	0/0	0/1	0/1
hyloniscus_main_000583_t1	620	.	C	T	0.275641	0/1	0/0	0/1	0/1
hyloniscus_main_000583_t1	946	.	A	G	0.566667	0/1	0/0	0/0	0/1
hyloniscus_main_000583_t1	980	.	T	A	0.642857	0/1	0/0	0/0	0/1
hyloniscus_main_000583_t1	1514	.	G	T	0.295652	0/1	0/0	0/1	1/1
hyloniscus_main_000583_t1	1538	.	C	T	0.221154	0/1	0/0	0/1	0/0
hyloniscus_main_000583_t1	1556	.	G	A	0.521739	0/1	0/0	0/0	0/1
hyloniscus_main_000583_t1	1658	.	A	G	0.64	0/1	0/0	0/0	0/1
hyloniscus_main_000583_t1	1733	.	GCAA	GCAG	0.333333	0/1	0/0	0/1	1/1
hyloniscus_main_000583_t1	1766	.	GGCTTCT	AGCTTCA	0.533333	0/1	0/0	0/0	0/1
hyloniscus_main_000583_t1	1820	.	A	G	0.551724	0/1	0/0	0/0	0/1
hyloniscus_main_000583_t1	2450	.	G	C	0.569767	0/1	0/0	0/0	0/1
hyloniscus_main_000583_t1	2558	.	G	A	0.251366	0/1	0/0	0/1	0/1
hyloniscus_main_000583_t1	2585	.	G	A	0.25	0/1	0/0	0/1	0/1
hyloniscus_main_000583_t1	2778	.	C	T	0.255102	0/1	0/1	0/1	0/1
hyloniscus_main_000583_t1	2798	.	T	A	0.255208	0/1	0/1	0/1	0/1
hyloniscus_main_000583_t1	2942	.	C	T	0.258216	0/1	0/0	0/1	0/1
hyloniscus_main_000583_t1	2954	.	G	C	0.25463	0/1	0/0	0/1	0/1
hyloniscus_main_000583_t1	2980	.	G	T	0.241706	0/1	0/0	0/1	0/1
hyloniscus_main_000583_t1	3378	.	T	C	0.247588	0/1	0/1	0/1	0/1
hyloniscus_main_000583_t1	3419	.	T	C	0.346154	0/1	0/1	0/1	1/1
hyloniscus_main_000583_t1	3461	.	A	G	0.247525	0/1	0/1	0/1	0/1
hyloniscus_main_000583_t1	3484	.	G	C	0.25	0/1	0/1	0/1	0/1
hyloniscus_main_000583_t1	3500	.	T	C	0.218421	0/1	0/1	0/1	0/1
hyloniscus_main_000583_t1	3506	.	AA	AG	0.189744	0/1	0/1	0/1	0/1
hyloniscus_main_000583_t1	3591	.	A	G	0.149502	0/1	0/0	0/1	0/1
hyloniscus_main_000583_t1	3614	.	ACATC	TCATG	0.206422	0/1	0/0	0/1	0/1
hyloniscus_main_000583_t1	3660	.	T	A	0.209524	0/1	0/0	0/0	0/1
hyloniscus_main_000583_t1	3665	.	G	A	0.214634	0/1	0/0	0/1	0/1
hyloniscus_main_000583_t1	3674	.	A	G	0.238342	0/1	0/0	0/1	0/1
hyloniscus_main_000583_t1	3740	.	A	T	0.208333	0/1	0/0	0/1	0/1
hyloniscus_main_000583_t1	3761	.	A	C	0.347826	0/1	0/0	0/1	1/1
hyloniscus_main_000583_t1	3779	.	T	G	0.17757	0/1	0/0	0/0	0/1
hyloniscus_main_000583_t1	3804	.	GAGGAT	CAGACG	0.711207	0/1	0/1	0/1	0/1
hyloniscus_main_000583_t1	4032	.	A	G	0.199005	0/0	0/0	0/1	0/0
hyloniscus_main_000583_t1	4124	.	GGATGTG	TGACGTC	0.742138	0/1	0/1	0/1	0/1
hyloniscus_main_000583_t1	4169	.	A	G	0.266594	0/1	0/1	0/1	0/1
hyloniscus_main_000583_t1	4184	.	T	C	0.255441	0/1	0/1	0/1	0/1
hyloniscus_main_000583_t1	4206	.	G	T	0.277019	0/1	0/1	0/1	0/1
hyloniscus_main_000583_t1	4214	.	C	T	0.28103	0/1	0/1	0/1	0/1
hyloniscus_main_000583_t1	4244	.	GATCG	AATCA	0.228659	0/1	0/1	0/1	0/1
hyloniscus_main_000583_t1	4261	.	CCA	TCG	0.232384	0/1	0/1	0/1	0/1
hyloniscus_main_000583_t1	4280	.	C	T	0.255618	0/1	0/1	0/1	0/1
hyloniscus_main_000583_t1	4295	.	A	G	0.259045	0/1	0/1	0/1	0/1
hyloniscus_main_000583_t1	4310	.	G	T	0.231275	0/1	0/1	0/1	0/1
hyloniscus_main_000583_t1	4319	.	C	T	0.24375	0/1	0/1	0/1	0/1
hyloniscus_main_000583_t1	4521	.	A	T	0.233471	0/1	0/1	0/1	0/1
hyloniscus_main_000583_t1	4550	.	T	A	0.367788	0/1	0/1	0/1	1/1
hyloniscus_main_000583_t1	4586	.	A	G	0.253032	0/1	0/1	0/1	0/1
hyloniscus_main_000583_t1	4613	.	C	T	0.235602	0/1	0/1	0/1	0/1
hyloniscus_main_000583_t1	4622	.	TTCG	CTCA,CTCG	0.237154,0.351145	0/2	0/1	0/1	1/2
hyloniscus_main_000583_t1	4691	.	TGAAGAAGAAGAAAT	TGAAGAAGAAAT	0.511834	0/1	0/0	0/0	0/1
hyloniscus_main_000583_t1	4712	.	TGAAGAACAAG	TG	0.460916	0/1	0/0	0/0	0/1
hyloniscus_main_000583_t1	4773	.	A	T	0.266228	0/1	0/1	0/1	0/1
hyloniscus_main_000583_t1	4789	.	T	C	0.57563	0/1	0/0	0/0	0/1
hyloniscus_main_000583_t1	4812	.	GGT	TGG,TGT	0.658613,0.279279	1/2	0/1	0/1	1/2
hyloniscus_main_000583_t1	4858	.	TTTTA	ATTTT	0.716724	0/1	0/1	0/1	0/1
hyloniscus_main_000583_t1	4876	.	AAACT	AGGTTTTAAATTCTAAGATTGGAACT,ATGTTTTAAATTCTAAGATTGGAACT	0.283465,0.348624	0/1	0/2	0/2	0/1
hyloniscus_main_000583_t1	4902	.	TAT	TAAT	0.606178	0/1	0/1	0/1	0/1
hyloniscus_main_000586_t1	4041	.	C	T	0.447653	0/1	0/0	0/0	0/0
hyloniscus_main_000586_t1	5099	.	CAAAAAACATT	CAAAAACATT	0.472574	0/1	0/0	0/0	0/0
hyloniscus_main_000586_t1	5290	.	C	G	0.533333	0/1	0/0	0/0	0/0
hyloniscus_main_000588_t1	4865	.	T	C	0	0/0	1/1	0/0	0/0
hyloniscus_main_000588_t1	4886	.	A	G	0	0/0	1/1	0/0	0/0
hyloniscus_main_000588_t1	5098	.	G	C	0	0/0	1/1	0/0	0/0
hyloniscus_main_000594_t1	1516	.	G	A	0.460526	0/0	0/1	0/0	0/1
hyloniscus_main_000594_t1	1695	.	CCCT	GCCA	0.589286	0/0	0/1	0/0	0/1
hyloniscus_main_000594_t1	1971	.	G	A	0.485149	0/1	0/1	0/1	1/1
hyloniscus_main_000594_t1	2070	.	T	C	0.486486	0/0	0/1	0/0	0/1
hyloniscus_main_000594_t1	2247	.	T	A	0.431734	0/1	0/1	0/1	0/0
hyloniscus_main_000594_t1	2280	.	TAATT	AAATC	0.578853	0/1	0/1	0/1	1/1
hyloniscus_main_000594_t1	2330	.	G	C	0.474383	0/1	0/1	0/1	1/1
hyloniscus_main_000594_t1	2361	.	A	T	0.528481	0/1	0/1	0/1	1/1
hyloniscus_main_000594_t1	2367	.	TGGTGCTGG	TGGCGGTGC	0.441358	0/1	0/1	0/1	1/1
hyloniscus_main_000594_t1	2481	.	T	C	0.423544	0/1	0/1	0/1	1/1
hyloniscus_main_000594_t1	2625	.	T	C	0.50437	0/1	0/1	0/1	0/0
hyloniscus_main_000594_t1	2640	.	C	T	0.528064	0/1	1/1	0/1	0/1
hyloniscus_main_000594_t1	2688	.	T	C	0.504222	0/1	0/1	0/1	0/0
hyloniscus_main_000594_t1	2772	.	C	T	0.508246	0/1	0/1	0/1	1/1
hyloniscus_main_000594_t1	2781	.	T	C	0.518409	0/1	0/1	0/1	1/1
hyloniscus_main_000594_t1	2802	.	T	G	0.499522	0/1	0/1	0/1	1/1
hyloniscus_main_000594_t1	2856	.	C	A	0.453556	0/1	0/0	0/1	0/1
hyloniscus_main_000594_t1	2863	.	G	A	0.458763	0/1	0/1	0/1	1/1
hyloniscus_main_000594_t1	2918	.	T	C	0.544436	0/1	1/1	0/1	0/1
hyloniscus_main_000594_t1	2973	.	T	C	0.505308	0/1	0/0	0/1	0/1
hyloniscus_main_000594_t1	3019	.	GAAAAAACT	GAAAAAACC	0.508876	0/1	1/1	0/1	0/1
hyloniscus_main_000594_t1	3108	.	T	C	0.583942	0/0	0/1	0/0	0/1
hyloniscus_main_000594_t1	3120	.	A	G	0.552	0/0	0/1	0/0	0/1
hyloniscus_main_000594_t1	3324	.	A	G	0.494107	0/1	0/1	0/1	1/1
hyloniscus_main_000594_t1	3468	.	T	C	0.486933	0/1	0/1	0/1	0/0
hyloniscus_main_000594_t1	3505	.	A	G	0.463324	0/1	0/1	0/1	0/0
hyloniscus_main_000594_t1	3531	.	CGAAC	TGAAT	0.455236	0/1	0/1	0/1	0/0
hyloniscus_main_000594_t1	3601	.	C	T	0.486575	0/1	0/0	0/1	0/1
hyloniscus_main_000594_t1	3657	.	C	T	0.507959	0/1	0/1	0/1	1/1
hyloniscus_main_000594_t1	3696	.	ATCT	GTCA	0.465026	0/1	0/1	0/1	0/0
hyloniscus_main_000594_t1	3885	.	T	C	0.529572	0/1	0/1	0/1	1/1
hyloniscus_main_000594_t1	3921	.	G	A	0.530856	0/1	0/1	0/1	1/1
hyloniscus_main_000594_t1	3933	.	A	G	0.53556	0/1	0/1	0/1	1/1
hyloniscus_main_000594_t1	3954	.	T	G	0.523649	0/1	0/1	0/1	1/1
hyloniscus_main_000594_t1	4032	.	A	G	0.462208	0/1	1/1	0/1	0/1
hyloniscus_main_000594_t1	4122	.	G	A	0.482517	0/0	0/1	0/0	0/1
hyloniscus_main_000594_t1	4268	.	A	G	0.553892	0/0	0/1	0/0	0/1
hyloniscus_main_000594_t1	4293	.	C	T	0.496572	0/1	0/1	0/1	0/0
hyloniscus_main_000594_t1	4299	.	A	G	0.499476	0/1	0/1	0/1	0/0
hyloniscus_main_000594_t1	4304	.	G	A	0.499484	0/1	0/1	0/1	0/0
hyloniscus_main_000594_t1	4314	.	T	C	0.515385	0/1	0/1	0/1	0/0
hyloniscus_main_000594_t1	4553	.	C	T	0.556742	0/0	0/1	0/0	0/1
hyloniscus_main_000594_t1	4732	.	T	G	0.583618	0/0	0/1	0/0	0/1
hyloniscus_main_000594_t1	4760	.	C	A	0.52322	0/0	0/1	0/0	0/1
hyloniscus_main_000594_t1	4812	.	T	G	0.51497	0/0	0/1	0/0	0/1
hyloniscus_main_000594_t1	4824	.	A	C	0.498413	0/0	0/1	0/0	0/1
hyloniscus_main_000594_t1	4830	.	CAACATATGAACATATGA	CAACATATGA	0.376744	0/0	0/1	0/0	0/1
hyloniscus_main_000594_t1	4848	.	GCAAT	TCAAA	0.440191	0/0	0/1	0/0	0/1
hyloniscus_main_000594_t1	4869	.	CAAAGAT	CAAGAT	0.502564	0/0	0/1	0/0	0/1
hyloniscus_main_000600_t1	2837	.	CGGG	AGGA	0	0/0	1/1	0/0	0/0
hyloniscus_main_000600_t1	2944	.	TGGG	CGGA	0	0/0	1/1	0/0	0/0
hyloniscus_main_000600_t1	2953	.	A	T	0	0/0	1/1	0/0	0/0
hyloniscus_main_000600_t1	2959	.	A	G	0	0/0	1/1	0/0	0/0
hyloniscus_main_000600_t1	2992	.	T	G	0	0/0	1/1	0/0	0/0
hyloniscus_main_000600_t1	3553	.	C	T	0	0/0	1/1	0/0	0/0
hyloniscus_main_000600_t1	3595	.	G	T	0	0/0	1/1	0/0	0/0
hyloniscus_main_000600_t1	3634	.	G	A	0	0/0	1/1	0/0	0/0
hyloniscus_main_000600_t1	3692	.	G	A	0	0/0	1/1	0/0	0/0
hyloniscus_main_000600_t1	3844	.	T	C	0	0/0	1/1	0/0	0/0
hyloniscus_main_000600_t1	3874	.	A	G	0	0/0	1/1	0/0	0/0
hyloniscus_main_000600_t1	3997	.	T	C	0	0/0	1/1	0/0	0/0
hyloniscus_main_000600_t1	4048	.	T	C	0	0/0	1/1	0/0	0/0
hyloniscus_main_000600_t1	4093	.	C	T	0	0/0	1/1	0/0	0/0
hyloniscus_main_000600_t1	4099	.	C	T	0	0/0	1/1	0/0	0/0
hyloniscus_main_000600_t1	4120	.	G	A	0	0/0	1/1	0/0	0/0
hyloniscus_main_000600_t1	4180	.	G	A	0	0/0	1/1	0/0	0/0
hyloniscus_main_000600_t1	4192	.	GGCGC	TGCGT	0	0/0	1/1	0/0	0/0
hyloniscus_main_000600_t1	4207	.	C	G	0	0/0	1/1	0/0	0/0
hyloniscus_main_000600_t1	4231	.	T	C	0	0/0	1/1	0/0	0/0
hyloniscus_main_000600_t1	4273	.	T	G	0	0/0	1/1	0/0	0/0
hyloniscus_main_000600_t1	4315	.	AAAT	GAAC	0	0/0	1/1	0/0	0/0
hyloniscus_main_000600_t1	4336	.	G	A	0	0/0	1/1	0/0	0/0
hyloniscus_main_000600_t1	4366	.	T	G	0	0/0	1/1	0/0	0/0
hyloniscus_main_000600_t1	4477	.	A	T	0	0/0	1/1	0/0	0/0
hyloniscus_main_000600_t1	4534	.	CGCG	AGCA	0	0/0	1/1	0/0	0/0
hyloniscus_main_000600_t1	4549	.	A	G	0	0/0	1/1	0/0	0/0
hyloniscus_main_000600_t1	4585	.	G	A	0	0/0	1/1	0/0	0/0
hyloniscus_main_000600_t1	4682	.	C	A	0	0/0	1/1	0/0	0/0
hyloniscus_main_000600_t1	4761	.	A	G	0	0/0	1/1	0/0	0/0
hyloniscus_main_000600_t1	4767	.	A	T	0	0/0	1/1	0/0	0/0
hyloniscus_main_000600_t1	4813	.	T	C	0	0/0	1/1	0/0	0/0
hyloniscus_main_000600_t1	4909	.	T	C	0	0/0	1/1	0/0	0/0
hyloniscus_main_000600_t1	4920	.	CGAG	TGAA	0	0/0	1/1	0/0	0/0
hyloniscus_main_000600_t1	4997	.	C	T	0	0/0	1/1	0/0	0/0
hyloniscus_main_000600_t1	5006	.	T	C	0	0/0	1/1	0/0	0/0
hyloniscus_main_000600_t1	5028	.	GCAGG	ACAGA	0	0/0	1/1	0/0	0/0
hyloniscus_main_000600_t1	5038	.	T	A	0	0/0	1/1	0/0	0/0
hyloniscus_main_000600_t1	5044	.	CG	TA	0	0/0	1/1	0/0	0/0
hyloniscus_main_000600_t1	5056	.	C	G	0	0/0	1/1	0/0	0/0
hyloniscus_main_000600_t1	5110	.	GGAT	AGAA	0	0/0	1/1	0/0	0/0
hyloniscus_main_000600_t1	5140	.	G	A	0	0/0	1/1	0/0	0/0
hyloniscus_main_000600_t1	5155	.	A	G	0	0/0	1/1	0/0	0/0
hyloniscus_main_000600_t1	5167	.	TT	CG	0	0/0	1/1	0/0	0/0
hyloniscus_main_000600_t1	5178	.	GTG	TCA	0	0/0	1/1	0/0	0/0
hyloniscus_main_000600_t1	5220	.	A	G	0	0/0	1/1	0/0	0/0
hyloniscus_main_000600_t1	5242	.	TAG	AAC	0	0/0	1/1	0/0	0/0
hyloniscus_main_000600_t1	5253	.	AC	CT	0	0/0	1/1	0/0	0/0
hyloniscus_main_000600_t1	5261	.	ATTAC	ATAC	0	0/0	1/1	0/0	0/0
hyloniscus_main_000600_t1	5286	.	A	G	0	0/0	1/1	0/0	0/0
hyloniscus_main_000600_t1	5294	.	G	C	0	0/0	1/1	0/0	0/0
hyloniscus_main_000600_t1	5313	.	TGAAGAC	AGAGAC	0	0/0	1/1	0/0	0/0
hyloniscus_main_000600_t1	5324	.	T	A	0	0/0	1/1	0/0	0/0
hyloniscus_main_000600_t1	5329	.	TATGGAT	CATGAT	0	0/0	1/1	0/0	0/0
hyloniscus_main_000600_t1	5344	.	G	A	0	0/0	1/1	0/0	0/0
hyloniscus_main_000600_t1	5364	.	ACTTGA	TCTTA	0	0/0	1/1	0/0	0/0
hyloniscus_main_000600_t1	5387	.	C	T	0	0/0	1/1	0/0	0/0
hyloniscus_main_000600_t1	5406	.	G	T	0	0/0	1/1	0/0	0/0
hyloniscus_main_000600_t1	5416	.	ATTTCTG	ATTCTG	0	0/0	1/1	0/0	0/0
hyloniscus_main_000600_t1	5426	.	C	T	0	0/0	1/1	0/0	0/0
hyloniscus_main_000600_t1	5438	.	CAAC	TAAT	0	0/0	1/1	0/0	0/0
hyloniscus_main_000600_t1	5456	.	G	A	0	0/0	1/1	0/0	0/0
hyloniscus_main_000600_t1	5476	.	AAA	AAGAT	0	0/0	1/1	0/0	0/0
hyloniscus_main_000600_t1	5482	.	TTG	TTAATG	0	0/0	1/1	0/0	0/0
hyloniscus_main_000600_t1	5487	.	G	T	0	0/0	1/1	0/0	0/0
hyloniscus_main_000600_t1	5494	.	ATTTTAATC	ATTTAATC	0	0/0	1/1	0/0	0/0
hyloniscus_main_000600_t1	5518	.	TG	TAA	0	0/0	1/1	0/0	0/0
hyloniscus_main_000600_t1	5534	.	TT	AA	0	0/0	1/1	0/0	0/0
hyloniscus_main_000600_t1	5544	.	G	A	0	0/0	1/1	0/0	0/0
hyloniscus_main_000600_t1	5562	.	CCG	TTC	0	0/0	1/1	0/0	0/0
hyloniscus_main_000600_t1	5588	.	TAT	TT	0	0/0	1/1	0/0	0/0
hyloniscus_main_000604_t1	3768	.	G	A	0.410526	1/1	1/1	0/1	0/1
hyloniscus_main_000604_t1	3814	.	A	G	0.25641	0/0	0/0	0/1	0/0
hyloniscus_main_000604_t1	5368	.	A	G	0.537313	1/1	1/1	0/1	0/1
hyloniscus_main_000604_t1	5571	.	G	A	0.403226	0/0	0/0	0/1	0/1
hyloniscus_main_000604_t1	5864	.	CTTC	ATTT	0.486111	1/1	1/1	0/1	0/1
hyloniscus_main_000604_t1	5893	.	C	T	0.463415	1/1	1/1	0/1	0/1
hyloniscus_main_000604_t1	5954	.	G	A	0.338346	1/1	1/1	0/1	0/1
hyloniscus_main_000604_t1	5975	.	A	G	0.300699	1/1	1/1	0/1	0/1
hyloniscus_main_000604_t1	5982	.	G	A	0.335526	1/1	1/1	0/1	0/1
hyloniscus_main_000604_t1	5992	.	GAAAAAAAAGTG	GAAAAAAAG	0.268116	1/1	1/1	0/1	0/1
hyloniscus_main_000604_t1	6015	.	C	T	0.370968	1/1	1/1	0/1	0/1
hyloniscus_main_000604_t1	6023	.	TGGAT	TAGGAT	0.353448	1/1	1/1	0/1	0/1
hyloniscus_main_000604_t1	6034	.	TTTCA	ATTCG	0.383929	1/1	1/1	0/1	0/1
hyloniscus_main_000604_t1	6061	.	T	A	0.4	1/1	1/1	0/1	0/1
hyloniscus_main_000604_t1	6136	.	C	T	0.539062	1/1	1/1	0/1	0/1
hyloniscus_main_000604_t1	6147	.	TCG	CCA	0.495726	1/1	1/1	0/1	0/1
hyloniscus_main_000604_t1	6158	.	T	G	0.519231	1/1	1/1	0/1	0/1
hyloniscus_main_000604_t1	6166	.	TTCT	TT	0.545455	1/1	1/1	0/1	0/1
hyloniscus_main_000604_t1	6190	.	AGTTAAA	ATTAAAT	0.542857	1/1	1/1	0/1	0/1
hyloniscus_main_000604_t1	6207	.	A	C	0.522388	1/1	1/1	0/1	0/1
hyloniscus_main_000604_t1	6294	.	TAA	CAT	0.459184	0/0	0/0	0/1	0/1
hyloniscus_main_000604_t1	6339	.	AA	CA	0.566265	1/1	1/1	0/1	0/1
hyloniscus_main_000604_t1	6354	.	G	A	0.471264	1/1	1/1	0/1	0/1
hyloniscus_main_000604_t1	6359	.	TCGAAGT	ACGAGGC	0.473684	1/1	1/1	0/1	0/1
hyloniscus_main_000604_t1	6375	.	TGGTG	GGGTA	0.446809	1/1	1/1	0/1	0/1
hyloniscus_main_000604_t1	6394	.	A	T	0.358974	1/1	1/1	0/1	0/1
hyloniscus_main_000604_t1	6405	.	TAAAATTATTAC	TAAAAATTATTGC	0.34375	1/1	1/1	0/1	0/1
hyloniscus_main_000604_t1	6442	.	G	A	0.396226	1/1	1/1	0/1	0/1
hyloniscus_main_000615_t1	3397	.	A	G	0.275862	0/0	0/0	0/1	0/0
hyloniscus_main_000615_t1	3531	.	A	G	0.74375	0/0	0/0	0/0	0/1
hyloniscus_main_000615_t1	3552	.	A	G	0.71246	0/0	0/0	0/0	0/1
hyloniscus_main_000615_t1	3739	.	A	G	0.151961	0/0	0/0	0/1	0/0
hyloniscus_main_000615_t1	3825	.	AAA	AGG	0.182609	0/0	0/0	0/1	0/0
hyloniscus_main_000615_t1	3839	.	AAGA	AAGG	0.390476	0/0	0/0	0/1	0/0
hyloniscus_main_000615_t1	3850	.	A	G	0.175439	0/0	0/0	0/1	0/0
hyloniscus_main_000615_t1	4155	.	A	G	0.267857	0/0	0/0	0/1	0/0
hyloniscus_main_000615_t1	4407	.	A	G	0.189474	0/0	0/0	0/1	0/0
hyloniscus_main_000615_t1	5078	.	C	T	0.637931	0/0	0/0	0/0	0/1
hyloniscus_main_000615_t1	5100	.	G	C	0.657143	0/0	0/0	0/0	0/1
hyloniscus_main_000634_t1	4693	.	G	A	0.666667	1/1	1/1	0/0	0/1
hyloniscus_main_000634_t1	5505	.	G	A	0.46875	1/1	1/1	0/0	0/1
hyloniscus_main_000634_t1	5522	.	T	A	0.533333	1/1	1/1	0/0	0/1
hyloniscus_main_000634_t1	5610	.	GTTTTTTCA	GTTTTTCAGGATGATTTTTTCA	0.495495	1/1	1/1	0/0	0/1
hyloniscus_main_000634_t1	5652	.	CCAAT	TCAAA	0.457831	1/1	1/1	0/0	0/1
hyloniscus_main_000634_t1	5664	.	A	C	0.464286	1/1	1/1	0/0	0/1
hyloniscus_main_000634_t1	5679	.	C	T	0.464286	1/1	1/1	0/0	0/1
hyloniscus_main_000634_t1	5685	.	T	C	0.530864	1/1	1/1	0/0	0/1
hyloniscus_main_000634_t1	5705	.	T	C	0.55814	1/1	1/1	0/0	0/1
hyloniscus_main_000634_t1	5753	.	C	A	0.644444	1/1	1/1	0/0	0/1
hyloniscus_main_000634_t1	5792	.	A	G	0.632184	1/1	1/1	0/0	0/1
hyloniscus_main_000634_t1	5881	.	CTTTGTTTTGTC	CTTTTGTTTTGTC	0.546875	1/1	1/1	0/0	0/1
hyloniscus_main_000634_t1	5958	.	G	A	0.455782	1/1	1/1	0/0	0/1
hyloniscus_main_000634_t1	5987	.	C	T	0.52071	1/1	1/1	0/0	0/1
hyloniscus_main_000634_t1	5998	.	GA	TG	0.496732	1/1	1/1	0/0	0/1
hyloniscus_main_000634_t1	6004	.	A	G	0.48366	1/1	1/1	0/0	0/1
hyloniscus_main_000646_t1	2876	.	T	G	0.357143	0/1	0/0	0/0	0/1
hyloniscus_main_000646_t1	3187	.	ACG	ACA	0.366197	0/1	0/0	0/0	0/1
hyloniscus_main_000646_t1	3285	.	G	A	0.328947	0/1	0/0	0/0	0/1
hyloniscus_main_000646_t1	3474	.	A	G	0.404762	0/1	0/0	0/0	0/1
hyloniscus_main_000646_t1	3516	.	G	A	0.357143	0/1	0/0	0/0	0/1
hyloniscus_main_000646_t1	3905	.	T	A	0.323944	0/1	0/0	0/0	0/1
hyloniscus_main_000646_t1	3953	.	G	A	0.317073	0/1	0/0	0/0	0/1
hyloniscus_main_000646_t1	3986	.	T	C	0.284091	0/1	0/0	0/0	0/1
hyloniscus_main_000646_t1	3995	.	G	T	0.276596	0/1	0/0	0/0	0/1
hyloniscus_main_000667_t1	928	.	A	G	0.622951	0/1	0/1	0/1	0/1
hyloniscus_main_000667_t1	989	.	GC	AC	0.526559	0/1	0/1	0/1	0/1
hyloniscus_main_000667_t1	1010	.	G	A	0.306122	0/1	0/1	0/1	0/1
hyloniscus_main_000667_t1	1027	.	G	A	0.354922	0/1	0/1	0/1	0/1
hyloniscus_main_000667_t1	1036	.	G	T	0.345763	0/1	0/1	0/1	0/1
hyloniscus_main_000667_t1	1054	.	C	T	0.342857	0/1	0/1	0/1	0/1
hyloniscus_main_000667_t1	1064	.	C	G	0.32716	0/1	0/1	0/1	0/1
hyloniscus_main_000673_t1	4745	.	AAAAGGGGGGGGGCAGAC	GAAAGGGGGGGAAAGAC,AAAAGGGGGGGGGGCATAC	0.542169,0.342105	1/1	1/2	0/2	1/2
hyloniscus_main_000673_t1	4781	.	TCCCCAT	TCCCCCAT,TCCCCTAT	0.471698,0.524272	2/2	1/2	0/1	1/2
hyloniscus_main_000673_t1	4808	.	G	A	0.566038	1/1	0/1	0/0	0/1
hyloniscus_main_000675_t1	3900	.	G	A	0.43514	0/1	0/1	0/1	0/1
hyloniscus_main_000675_t1	4010	.	G	T	0.471354	0/1	0/1	0/1	0/1
hyloniscus_main_000675_t1	4152	.	G	A	0.468189	0/1	0/1	0/1	0/1
hyloniscus_main_000687_t1	4195	.	C	T	0.568259	0/1	0/1	0/1	0/1
hyloniscus_main_000687_t1	4267	.	GGCAAGCCTTG	GG	0.390769	0/1	0/1	0/1	0/1
hyloniscus_main_000696_t1	3988	.	G	T	0.326531	0/0	0/1	0/0	0/1
hyloniscus_main_000696_t1	4000	.	G	A	0.346154	0/0	0/1	0/0	0/1
hyloniscus_main_000696_t1	4005	.	T	C	0.578947	0/1	0/1	0/0	0/1
hyloniscus_main_000696_t1	4021	.	T	C	0.509804	0/1	0/0	0/0	0/1
hyloniscus_main_000696_t1	4044	.	G	A	0.632184	0/1	0/1	0/0	0/1
hyloniscus_main_000696_t1	4062	.	G	T	0.469697	0/1	0/0	0/0	0/1
hyloniscus_main_000696_t1	4067	.	T	C	0.455882	0/1	0/0	0/0	0/1
hyloniscus_main_000696_t1	4083	.	T	C	0.415385	0/0	0/1	0/0	0/1
hyloniscus_main_000696_t1	4089	.	C	T	0.442857	0/0	0/1	0/0	0/1
hyloniscus_main_000696_t1	4137	.	ATTC	CTTT	0.510417	0/1	0/1	0/0	0/1
hyloniscus_main_000696_t1	4176	.	G	A	0.342857	0/0	0/1	0/0	0/1
hyloniscus_main_000696_t1	4179	.	G	T	0.446429	0/1	0/0	0/0	0/1
hyloniscus_main_000696_t1	4218	.	C	T	0.37037	0/0	0/1	0/0	0/1
hyloniscus_main_000715_t1	5912	.	G	A	0.388112	0/0	0/1	0/1	0/0
hyloniscus_main_000724_t1	4934	.	G	A	0.523659	0/1	0/1	0/0	0/0
hyloniscus_main_000756_t1	983	.	G	T	0.595238	0/1	1/1	0/0	1/1
hyloniscus_main_000756_t1	1021	.	C	T	0.503937	0/0	0/1	0/0	0/1
hyloniscus_main_000756_t1	1036	.	C	T	0.555556	0/1	1/1	0/0	1/1
hyloniscus_main_000756_t1	1111	.	T	C	0.588235	0/1	1/1	0/0	1/1
hyloniscus_main_000756_t1	1255	.	C	G	0.525	0/1	1/1	0/0	1/1
hyloniscus_main_000756_t1	2311	.	CCTA	TCTT	0.567568	0/1	1/1	0/0	1/1
hyloniscus_main_000756_t1	2344	.	G	C	0.360656	0/1	0/1	0/0	0/1
hyloniscus_main_000756_t1	2479	.	G	T	0.422535	0/1	0/1	0/0	0/1
hyloniscus_main_000756_t1	2522	.	C	T	0.557692	0/1	1/1	0/0	1/1
hyloniscus_main_000756_t1	2575	.	A	G	0.660194	0/0	0/1	0/0	0/1
hyloniscus_main_000756_t1	2618	.	C	A	0.614583	0/0	0/1	0/0	0/1
hyloniscus_main_000756_t1	2623	.	G	A	0.548387	0/1	1/1	0/0	1/1
hyloniscus_main_000756_t1	2674	.	G	A	0.616883	0/0	0/1	0/0	0/1
hyloniscus_main_000756_t1	2686	.	A	T	0.623288	0/0	0/1	0/0	0/1
hyloniscus_main_000756_t1	2713	.	T	C	0.557377	0/1	1/1	0/0	1/1
hyloniscus_main_000756_t1	2896	.	A	C	0.44	0/1	1/1	0/0	1/1
hyloniscus_main_000756_t1	3013	.	A	G	0.428571	0/1	1/1	0/0	1/1
hyloniscus_main_000756_t1	3113	.	C	T	0.510204	0/1	1/1	0/0	1/1
hyloniscus_main_000756_t1	3229	.	A	G	0.428571	0/1	1/1	0/0	1/1
hyloniscus_main_000756_t1	3256	.	T	C	0.557377	0/1	1/1	0/0	0/1
hyloniscus_main_000756_t1	3349	.	G	T	0.554054	0/1	1/1	0/0	1/1
hyloniscus_main_000756_t1	3544	.	G	A	0.620968	0/1	1/1	0/0	1/1
hyloniscus_main_000756_t1	3592	.	A	G	0.453416	0/1	0/1	0/0	0/1
hyloniscus_main_000756_t1	3706	.	T	A	0.592428	0/0	0/1	0/0	0/1
hyloniscus_main_000756_t1	3740	.	G	A	0.419441	0/1	0/1	0/0	0/1
hyloniscus_main_000756_t1	3751	.	G	A	0.411111	0/1	0/1	0/0	0/1
hyloniscus_main_000756_t1	3772	.	A	C	0.611621	0/0	0/1	0/0	0/1
hyloniscus_main_000756_t1	3811	.	T	C	0.430196	0/1	0/1	0/0	0/1
hyloniscus_main_000756_t1	3883	.	T	C	0.441884	0/1	0/1	0/0	0/1
hyloniscus_main_000756_t1	3889	.	T	C	0.441545	0/1	0/1	0/0	0/1
hyloniscus_main_000756_t1	3910	.	A	G	0.59517	0/0	0/1	0/0	0/1
hyloniscus_main_000756_t1	3976	.	A	G	0.586147	0/0	0/1	0/0	0/1
hyloniscus_main_000756_t1	4094	.	AAGCA	AA	0.547974	0/1	0/1	0/1	0/1
hyloniscus_main_000756_t1	4198	.	G	A	0.561848	0/0	0/1	0/0	0/1
hyloniscus_main_000756_t1	4222	.	C	A	0.534615	0/1	1/1	0/0	1/1
hyloniscus_main_000756_t1	4292	.	T	C	0.599002	0/0	0/1	0/0	0/1
hyloniscus_main_000760_t1	612	.	T	G	0.335878	0/1	0/1	0/0	0/1
hyloniscus_main_000760_t1	1435	.	G	A	0.409091	0/1	0/0	0/0	0/0
hyloniscus_main_000760_t1	1473	.	A	C	0.375	0/0	0/1	0/0	0/1
hyloniscus_main_000760_t1	1641	.	A	G	0.635359	0/1	0/1	1/1	0/1
hyloniscus_main_000760_t1	1863	.	T	C	0.418994	0/1	0/1	0/0	0/1
hyloniscus_main_000760_t1	1877	.	G	A	0.394161	0/0	0/1	0/0	0/1
hyloniscus_main_000760_t1	2388	.	T	C	0.345304	0/1	0/1	0/0	0/1
hyloniscus_main_000760_t1	2504	.	A	G	0.168605	0/0	0/0	0/1	0/0
hyloniscus_main_000760_t1	2682	.	T	C	0.328042	0/0	0/1	0/0	0/1
hyloniscus_main_000760_t1	2808	.	C	T	0.314286	0/0	0/1	0/0	0/1
hyloniscus_main_000760_t1	2994	.	T	C	0.507692	0/1	1/1	1/1	1/1
hyloniscus_main_000760_t1	3103	.	G	A	0.515513	0/1	0/1	0/1	0/1
hyloniscus_main_000760_t1	3136	.	A	G	0.479911	0/0	0/1	0/1	0/1
hyloniscus_main_000760_t1	3202	.	A	C	0.451923	0/1	0/0	0/0	0/0
hyloniscus_main_000760_t1	3252	.	A	T	0.545455	0/1	0/0	0/0	0/0
hyloniscus_main_000760_t1	3438	.	G	A	0.555375	0/1	0/1	0/1	0/1
hyloniscus_main_000760_t1	3582	.	A	G	0.33805	0/0	0/0	0/1	0/1
hyloniscus_main_000760_t1	3748	.	T	C	0.643162	0/1	0/1	1/1	0/1
hyloniscus_main_000760_t1	3792	.	A	C	0.638835	0/1	0/1	1/1	0/1
hyloniscus_main_000760_t1	3934	.	A	G	0.429714	0/1	0/1	0/1	0/1
hyloniscus_main_000760_t1	3951	.	C	T	0.41206	0/1	0/0	0/0	0/0
hyloniscus_main_000760_t1	4167	.	TA	CA,CG	0.387171,0.351199	0/1	0/1	0/2	0/1
hyloniscus_main_000760_t1	4206	.	CAGTTCAAGTTCAA	CAGTTCAA	0.428571	0/1	0/0	0/0	0/0
hyloniscus_main_000760_t1	4267	.	CAGTTCAAGTTCAA	CAGTTCAA	0.5	0/1	0/0	0/0	0/0
hyloniscus_main_000760_t1	4288	.	TAGC	CAGT	0.333333	0/0	0/0	0/1	0/1
hyloniscus_main_000799_t1	1192	.	C	T	0.451923	0/0	0/1	0/1	0/1
hyloniscus_main_000799_t1	1198	.	C	T	0.435185	0/0	0/1	0/1	0/1
hyloniscus_main_000799_t1	1338	.	C	T	0.29703	0/0	0/1	0/1	0/1
hyloniscus_main_000800_t1	3796	.	C	T	0.411765	0/0	0/0	0/1	0/0
hyloniscus_main_000800_t1	3825	.	G	A	0.442623	0/0	0/0	0/1	0/0
hyloniscus_main_000800_t1	3894	.	C	T	0.471429	0/0	0/0	0/1	0/0
hyloniscus_main_000800_t1	3906	.	C	T	0.485714	0/0	0/0	0/1	0/0
hyloniscus_main_000800_t1	3924	.	A	G	0.463768	0/0	0/0	0/1	0/0
hyloniscus_main_000800_t1	3984	.	T	C	0.475	0/0	0/0	0/1	0/0
hyloniscus_main_000800_t1	4080	.	G	A	0.458333	0/0	0/1	0/0	0/1
hyloniscus_main_000800_t1	4086	.	T	G	0.475	0/0	0/1	0/1	0/1
hyloniscus_main_000801_t1	4724	.	T	C	0.385965	0/1	0/0	0/0	0/1
hyloniscus_main_000807_t1	4133	.	ATCC	TTCT	0.609756	0/0	0/1	0/0	0/0
hyloniscus_main_000827_t1	4115	.	AATCATTCCTCAGTTT	AT	0.525	0/0	0/0	0/0	0/1
hyloniscus_main_000827_t1	4254	.	CATTATTTAAG	TATTAAG	0.357143	0/0	0/0	0/0	0/1
hyloniscus_main_000827_t1	4267	.	ATTTAAC	ATAAC	0.354839	0/0	0/0	0/0	0/1
hyloniscus_main_000827_t1	4284	.	ATA	ATTA	0.275862	0/0	0/0	0/0	0/1
hyloniscus_main_000827_t1	4612	.	G	T	0.548387	0/0	0/0	0/0	0/1
hyloniscus_main_000827_t1	4697	.	G	A	0.666667	0/0	0/0	0/0	0/1
hyloniscus_main_000870_t1	3557	.	C	T	0.459016	1/1	1/1	0/1	0/1
hyloniscus_main_000870_t1	3929	.	G	A	0.1875	0/0	0/0	0/0	0/1
hyloniscus_main_000870_t1	3996	.	G	A	0.5	1/1	1/1	0/1	0/1
hyloniscus_main_000871_t1	4947	.	ACCTTTC	ACTATA	0.857143	0/0	0/0	0/0	0/1
hyloniscus_main_000871_t1	4963	.	C	A	0.84	0/0	0/0	0/0	0/1
hyloniscus_main_000873_t1	5066	.	C	A	0.419048	0/0	0/1	0/1	0/1
hyloniscus_main_000873_t1	5141	.	T	C	0.514085	1/1	0/1	0/1	0/1
hyloniscus_main_000873_t1	5194	.	T	G	0.546012	1/1	0/1	0/1	0/1
hyloniscus_main_000873_t1	5203	.	A	G	0.573099	1/1	0/1	0/1	0/1
hyloniscus_main_000873_t1	5277	.	CGATAAG	TGATAT	0.265487	0/0	0/1	0/1	0/1
hyloniscus_main_000874_t1	4017	.	A	G	0.503106	0/1	0/1	0/1	1/1
hyloniscus_main_000874_t1	4744	.	G	C	0.517857	0/1	0/0	0/0	0/0
hyloniscus_main_000905_t1	120	.	T	G	0.555556	0/1	0/0	0/0	0/0
hyloniscus_main_000905_t1	192	.	GTTGTG	GGTGTA,TGTGTG	0.359281,0.636364	1/2	0/1	0/1	0/1
hyloniscus_main_000905_t1	200	.	AGA	AATTGA	0.6	0/1	0/0	0/0	0/0
hyloniscus_main_000905_t1	245	.	T	A	0.466667	1/1	0/1	0/1	0/1
hyloniscus_main_000905_t1	252	.	A	T	0.428571	0/1	0/0	0/0	0/0
hyloniscus_main_000905_t1	257	.	GTTCCTAG	TTTCATAA	0.37037	0/1	0/0	0/0	0/0
hyloniscus_main_000905_t1	271	.	T	G	0.296296	0/1	0/0	0/0	0/0
hyloniscus_main_000905_t1	279	.	AT	CA	0.3	0/1	0/0	0/0	0/0
hyloniscus_main_000905_t1	364	.	A	G	0.435115	1/1	0/1	0/1	0/1
hyloniscus_main_000905_t1	394	.	T	C	0.449664	1/1	0/1	0/1	0/1
hyloniscus_main_000905_t1	409	.	C	T	0.414634	0/1	0/0	0/0	0/0
hyloniscus_main_000905_t1	546	.	T	C	0.412	1/1	0/1	0/1	0/1
hyloniscus_main_000905_t1	565	.	G	A	0.444444	0/1	0/0	0/0	0/0
hyloniscus_main_000905_t1	613	.	A	G	0.451613	0/1	0/0	0/0	0/0
hyloniscus_main_000905_t1	632	.	A	C	0.3825	1/1	0/1	0/1	0/1
hyloniscus_main_000905_t1	682	.	A	G	0.624573	0/0	0/1	0/1	0/1
hyloniscus_main_000905_t1	896	.	C	A	0.365782	1/1	0/1	0/1	0/1
hyloniscus_main_000905_t1	910	.	T	C	0.386364	0/1	0/1	0/1	0/1
hyloniscus_main_000905_t1	1018	.	G	T	0.643646	0/0	0/1	0/1	0/1
hyloniscus_main_000905_t1	1087	.	C	T	0.512111	0/1	0/0	0/0	0/0
hyloniscus_main_000905_t1	1160	.	C	A	0.338673	1/1	0/1	0/1	0/1
hyloniscus_main_000905_t1	1167	.	G	A	0.49435	0/1	0/0	0/0	0/0
hyloniscus_main_000905_t1	1177	.	T	C	0.504348	0/1	0/0	0/0	0/0
hyloniscus_main_000905_t1	1195	.	G	A	0.52356	0/1	0/0	0/0	0/0
hyloniscus_main_000905_t1	1226	.	T	G	0.551724	0/1	0/0	0/0	0/0
hyloniscus_main_000905_t1	1306	.	A	T	0.514925	0/1	0/0	0/0	0/0
hyloniscus_main_000905_t1	1390	.	C	T	0.409496	1/1	0/1	0/1	0/1
hyloniscus_main_000905_t1	1411	.	A	T	0.666667	0/1	0/0	0/0	0/0
hyloniscus_main_000905_t1	1453	.	T	C	0.538462	0/1	0/0	0/0	0/0
hyloniscus_main_000905_t1	1543	.	C	T	0.403509	0/1	0/0	0/0	0/0
hyloniscus_main_000905_t1	1573	.	T	C	0.431818	0/1	0/0	0/0	0/0
hyloniscus_main_000905_t1	1616	.	T	C	0.37931	0/1	0/0	0/0	0/0
hyloniscus_main_000905_t1	1690	.	G	A	0.6	0/1	0/0	0/0	0/0
hyloniscus_main_000905_t1	1708	.	C	T	0.558824	0/1	0/0	0/0	0/0
hyloniscus_main_000905_t1	1753	.	G	T	0.5	0/1	0/0	0/0	0/0
hyloniscus_main_000905_t1	1796	.	CTC	TTG	0.454545	0/1	0/0	0/0	0/0
hyloniscus_main_000905_t1	1810	.	T	C	0.452381	0/1	0/0	0/0	0/0
hyloniscus_main_000905_t1	1825	.	T	C	0.38	0/1	0/0	0/0	0/0
hyloniscus_main_000905_t1	1849	.	C	A	0.431373	0/1	0/0	0/0	0/0
hyloniscus_main_000905_t1	1861	.	G	A	0.435484	0/1	0/0	0/0	0/0
hyloniscus_main_000905_t1	1870	.	T	C	0.430769	0/1	0/0	0/0	0/0
hyloniscus_main_000905_t1	1909	.	T	C	0.400329	0/1	0/1	0/1	0/1
hyloniscus_main_000905_t1	2005	.	A	G	0.42623	0/1	0/1	0/1	0/0
hyloniscus_main_000905_t1	2020	.	T	G	0.41784	1/1	0/1	0/1	0/0
hyloniscus_main_000905_t1	2026	.	G	C	0.513514	0/1	0/0	0/0	0/0
hyloniscus_main_000905_t1	2218	.	C	G	0.46875	0/1	0/0	0/0	0/0
hyloniscus_main_000905_t1	2236	.	A	G	0.433333	0/1	0/0	0/0	0/0
hyloniscus_main_000905_t1	2276	.	T	C	0.392857	0/1	0/0	0/0	0/0
hyloniscus_main_000905_t1	2290	.	G	A	0.333333	0/1	0/0	0/0	0/0
hyloniscus_main_000905_t1	2371	.	T	C	0.689655	0/1	0/0	0/0	0/0
hyloniscus_main_000905_t1	2704	.	C	A	0.433333	0/1	0/0	0/0	0/0
hyloniscus_main_000905_t1	2710	.	C	T	0.586207	0/0	0/1	0/1	0/1
hyloniscus_main_000905_t1	2725	.	C	T	0.444444	0/1	0/0	0/0	0/0
hyloniscus_main_000905_t1	2765	.	C	T	0.484848	0/1	0/0	0/0	0/0
hyloniscus_main_000905_t1	2773	.	G	A	0.4375	0/1	0/0	0/0	0/0
hyloniscus_main_000905_t1	2815	.	T	C	0.621622	0/1	0/1	0/1	0/1
hyloniscus_main_000905_t1	2845	.	T	C	0.416667	0/1	0/0	0/0	0/0
hyloniscus_main_000905_t1	2905	.	T	C	0.576923	0/1	0/0	0/0	0/0
hyloniscus_main_000905_t1	2926	.	T	G	0.563636	0/1	0/0	0/0	0/0
hyloniscus_main_000905_t1	2938	.	A	G	0.592593	0/1	0/0	0/0	0/0
hyloniscus_main_000905_t1	2956	.	T	C	0.647059	0/1	0/0	0/0	0/0
hyloniscus_main_000905_t1	3022	.	C	T	0.586207	0/1	0/0	0/0	0/0
hyloniscus_main_000905_t1	3043	.	C	T	0.555556	0/1	0/0	0/0	0/0
hyloniscus_main_000905_t1	3370	.	T	C	0.403727	1/1	0/1	0/1	0/1
hyloniscus_main_000905_t1	3943	.	C	T	0.474359	0/1	0/0	0/0	0/0
hyloniscus_main_000905_t1	4115	.	A	C	0.511628	0/1	0/0	0/0	0/0
hyloniscus_main_000905_t1	4120	.	G	A	0.467532	0/1	0/0	0/0	0/0
hyloniscus_main_000905_t1	4177	.	G	A	0.525424	0/1	0/0	0/0	0/0
hyloniscus_main_000912_t1	2340	.	A	G	0.442623	0/0	0/0	0/0	0/1
hyloniscus_main_000912_t1	2448	.	TCTCGAG	CCTTGAA	0.432836	0/0	0/0	0/0	0/1
hyloniscus_main_000912_t1	2538	.	T	G	0.434211	0/0	0/0	0/0	0/1
hyloniscus_main_000912_t1	2553	.	C	A	0.472973	0/0	0/0	0/0	0/1
hyloniscus_main_000912_t1	2562	.	CTTA	GTTG	0.450704	0/0	0/0	0/0	0/1
hyloniscus_main_000912_t1	2622	.	G	A	0.434211	0/0	0/0	0/0	0/1
hyloniscus_main_000912_t1	2649	.	G	A	0.380435	0/0	0/0	0/0	0/1
hyloniscus_main_000912_t1	2721	.	T	A	0.322581	0/0	0/0	0/0	0/1
hyloniscus_main_000912_t1	2811	.	T	C	0.43662	0/0	0/0	0/0	0/1
hyloniscus_main_000912_t1	2835	.	A	G	0.440678	0/0	0/0	0/0	0/1
hyloniscus_main_000912_t1	2853	.	A	G	0.384615	0/0	0/0	0/0	0/1
hyloniscus_main_000912_t1	2958	.	C	T	0.321839	0/0	0/0	0/0	0/1
hyloniscus_main_000912_t1	2988	.	C	A	0.340909	0/0	0/0	0/0	0/1
hyloniscus_main_000912_t1	3039	.	C	T	0.311688	0/0	0/0	0/0	0/1
hyloniscus_main_000912_t1	3048	.	G	A	0.368421	0/0	0/0	0/0	0/1
hyloniscus_main_000912_t1	3078	.	C	G	0.393258	0/0	0/0	0/0	0/1
hyloniscus_main_000912_t1	3120	.	G	A	0.470588	0/0	0/0	0/0	0/1
hyloniscus_main_000912_t1	3411	.	G	T	0.420168	0/0	0/0	0/0	0/1
hyloniscus_main_000912_t1	3453	.	G	A	0.409524	0/0	0/0	0/0	0/1
hyloniscus_main_000912_t1	3540	.	T	C	0.42268	0/0	0/0	0/0	0/1
hyloniscus_main_000912_t1	3645	.	T	A	0.46729	0/0	0/0	0/0	0/1
hyloniscus_main_000912_t1	3669	.	A	T	0.5	0/0	0/0	0/0	0/1
hyloniscus_main_000912_t1	3678	.	C	G	0.5	0/0	0/0	0/0	0/1
hyloniscus_main_000912_t1	3735	.	T	G	0.588889	0/0	0/0	0/0	0/1
hyloniscus_main_000912_t1	3774	.	C	T	0.566038	0/0	0/0	0/0	0/1
hyloniscus_main_000912_t1	3867	.	T	G	0.595238	0/0	0/0	0/0	0/1
hyloniscus_main_000912_t1	3882	.	C	T	0.54878	0/0	0/0	0/0	0/1
hyloniscus_main_000912_t1	4048	.	GC	AT	0.310345	0/0	0/0	0/0	0/1
hyloniscus_main_000923_t1	1560	.	C	T	0.6	1/1	1/1	0/1	0/1
hyloniscus_main_000923_t1	1575	.	C	T	0.486842	1/1	1/1	0/1	0/1
hyloniscus_main_000923_t1	1630	.	CG	AA	0.56	0/0	0/0	0/1	1/1
hyloniscus_main_000926_t1	4100	.	A	T	0.444444	0/0	0/1	0/1	0/0
hyloniscus_main_000926_t1	4175	.	C	T	0.50774	1/1	0/1	0/1	0/1
hyloniscus_main_000926_t1	4628	.	T	G	0.468085	0/1	0/0	0/0	0/0
hyloniscus_main_000926_t1	4714	.	A	T	0.414634	0/1	1/1	0/1	0/1
hyloniscus_main_000934_t1	3374	.	CTG	TTT	0.442623	0/1	0/0	0/0	0/0
hyloniscus_main_000934_t1	3381	.	CAAAAAAAGGAAATT	CGAAAAAAGGAAATT	0.459016	0/1	0/0	0/0	0/0
hyloniscus_main_000934_t1	3409	.	A	G	0.423077	0/1	0/0	0/0	0/0
hyloniscus_main_000934_t1	3442	.	G	A	0.384615	0/1	0/0	0/0	0/0
hyloniscus_main_000934_t1	3493	.	T	A	0.453416	0/1	0/0	0/0	0/0
hyloniscus_main_000934_t1	3531	.	TCAG	ACAC	0.525547	0/1	0/0	0/0	0/0
hyloniscus_main_000934_t1	3543	.	G	A	0.52027	0/1	0/0	0/0	0/0
hyloniscus_main_000936_t1	3165	.	T	C	0.333333	0/0	0/0	0/0	0/1
hyloniscus_main_000936_t1	3204	.	C	T	0.324074	0/0	0/0	0/0	0/1
hyloniscus_main_000936_t1	3249	.	G	T	0.296296	0/0	0/0	0/0	0/1
hyloniscus_main_000936_t1	3273	.	G	C	0.303571	0/0	0/0	0/0	0/1
hyloniscus_main_000936_t1	3282	.	G	A	0.375	0/0	0/0	0/0	0/1
hyloniscus_main_000936_t1	3729	.	A	T	0.208955	0/0	0/0	0/0	0/1
hyloniscus_main_000936_t1	3741	.	A	C	0.208333	0/0	0/0	0/0	0/1
hyloniscus_main_000943_t1	3639	.	C	T	0.6	0/0	0/0	0/0	0/1
hyloniscus_main_000943_t1	3669	.	T	C	0.606061	0/0	0/0	0/0	0/1
hyloniscus_main_000951_t1	251	.	G	A	0.649533	1/1	0/1	0/1	0/1
hyloniscus_main_000951_t1	3179	.	A	C	0.327273	0/1	0/1	0/0	0/0
hyloniscus_main_000951_t1	4284	.	CAAAGGG	CAAAGTG	0.483333	0/1	0/1	0/0	0/0
hyloniscus_main_000951_t1	4312	.	G	T	0.460526	0/1	0/1	0/0	0/0
hyloniscus_main_000951_t1	4319	.	A	T	0.455696	0/1	0/1	0/0	0/0
hyloniscus_main_000951_t1	4324	.	C	G	0.432099	0/1	0/1	0/0	0/0
hyloniscus_main_000951_t1	4334	.	AC	TT	0.43662	0/1	0/1	0/0	0/0
hyloniscus_main_000975_t1	3391	.	A	G	0.175824	0/0	0/0	0/1	0/0
hyloniscus_main_000975_t1	3438	.	A	G	0.128205	0/0	0/0	0/1	0/0
hyloniscus_main_000977_t1	1591	.	A	G	0.708333	0/0	0/1	0/0	0/0
hyloniscus_main_000977_t1	1616	.	T	C	0.708333	0/0	0/1	0/0	0/0
hyloniscus_main_000977_t1	1675	.	A	C	0.761905	0/0	0/1	0/0	0/0
hyloniscus_main_000977_t1	1696	.	A	G	0.714286	0/0	0/1	0/0	0/0
hyloniscus_main_000977_t1	1747	.	CGGC	TGGT	0.68	0/0	0/1	0/0	0/0
hyloniscus_main_000977_t1	1900	.	A	G	0.657143	0/0	0/1	0/0	0/0
hyloniscus_main_000977_t1	2026	.	AC	TT	0.4	0/0	0/1	0/0	0/0
hyloniscus_main_000977_t1	2129	.	ATGGATGTGGATGA	ATGGATGA	0.411765	0/0	0/1	0/0	0/0
hyloniscus_main_000977_t1	2167	.	C	T	0.432432	0/0	0/1	0/0	0/0
hyloniscus_main_000977_t1	2234	.	GAAAAAATTAATATC	GAGAAAATTAATATC	0.538462	0/0	0/1	0/0	0/0
hyloniscus_main_000977_t1	2447	.	A	C	0.677966	0/0	0/1	0/0	0/0
hyloniscus_main_000977_t1	2452	.	T	C	0.645833	0/0	0/1	0/0	0/0
hyloniscus_main_000977_t1	2524	.	T	G	0.675	0/0	0/1	0/0	0/0
hyloniscus_main_000977_t1	2728	.	T	A	0.552632	0/0	0/1	0/0	0/0
hyloniscus_main_000977_t1	2794	.	C	T	0.5	0/0	0/1	0/0	0/0
hyloniscus_main_000977_t1	2920	.	C	T	0.511628	0/0	0/1	0/0	0/0
hyloniscus_main_000977_t1	2953	.	G	A	0.54902	0/0	0/1	0/0	0/0
hyloniscus_main_000977_t1	3004	.	G	A	0.571429	0/0	0/1	0/0	0/0
hyloniscus_main_000977_t1	3016	.	G	A	0.622222	0/0	0/1	0/0	0/0
hyloniscus_main_000977_t1	3022	.	A	T	0.6	0/0	0/1	0/0	0/0
hyloniscus_main_000977_t1	3042	.	A	C	0.5	0/0	0/1	0/0	0/0
hyloniscus_main_000977_t1	3047	.	TTG	CTA	0.540541	0/0	0/1	0/0	0/0
hyloniscus_main_000977_t1	3118	.	C	T	0.666667	0/0	0/1	0/0	0/0
hyloniscus_main_000977_t1	3152	.	T	C	0.782609	0/0	0/1	0/0	0/0
hyloniscus_main_000977_t1	3172	.	A	G	0.655172	0/0	0/1	0/0	0/0
hyloniscus_main_000977_t1	3211	.	T	C	0.555556	0/0	0/1	0/0	0/0
hyloniscus_main_000977_t1	3217	.	T	C	0.538462	0/0	0/1	0/0	0/0
hyloniscus_main_000977_t1	3289	.	T	G	0.505155	0/0	0/1	0/0	0/0
hyloniscus_main_000977_t1	3341	.	A	G	0.52	0/0	0/1	0/0	0/0
hyloniscus_main_000977_t1	3351	.	G	T	0.5	0/0	0/1	0/0	0/0
hyloniscus_main_000977_t1	3376	.	A	G	0.539326	0/0	0/1	0/0	0/0
hyloniscus_main_000977_t1	3392	.	A	T	0.523364	0/0	0/1	0/0	0/0
hyloniscus_main_000977_t1	3442	.	G	A	0.530973	0/0	0/1	0/0	0/0
hyloniscus_main_000977_t1	3451	.	G	T	0.450382	0/0	0/1	0/0	0/0
hyloniscus_main_000977_t1	3461	.	CATGCCCCA	TCCGCCTCG	0.255814	0/0	0/1	0/0	0/0
hyloniscus_main_000977_t1	3475	.	A	C	0.374269	0/0	0/1	0/0	0/0
hyloniscus_main_000977_t1	3502	.	G	A	0.448276	0/0	0/1	0/0	0/0
hyloniscus_main_000977_t1	3512	.	GCA	TCG	0.413636	0/0	0/1	0/0	0/0
hyloniscus_main_000977_t1	3529	.	A	G	0.44	0/0	0/1	0/0	0/0
hyloniscus_main_000977_t1	3559	.	C	T	0.493724	0/0	0/1	0/0	0/0
hyloniscus_main_000977_t1	3571	.	A	G	0.545455	0/0	0/1	0/0	0/0
hyloniscus_main_000977_t1	3589	.	A	G	0.565217	0/0	0/1	0/0	0/0
hyloniscus_main_000977_t1	3643	.	CTTG	TTTA	0.526502	0/0	0/1	0/0	0/0
hyloniscus_main_000977_t1	3712	.	G	A	0.565217	0/0	0/1	0/0	0/0
hyloniscus_main_000977_t1	3739	.	G	A	0.54661	0/0	0/1	0/0	0/0
hyloniscus_main_000977_t1	3792	.	AATA	GGTA	0.257576	0/0	0/0	0/1	0/0
hyloniscus_main_000977_t1	3812	.	TG	AA	0.563025	0/0	0/1	0/0	0/0
hyloniscus_main_000977_t1	3817	.	ATTTTAATATAAA	ATTTAATATAAA	0.592233	0/0	0/1	0/0	0/0
hyloniscus_main_000977_t1	3831	.	A	G	0.398374	0/0	0/0	0/1	0/0
hyloniscus_main_000977_t1	3834	.	TCCTT	TCTT	0.6	0/0	0/1	0/0	0/0
hyloniscus_main_000977_t1	3868	.	TT	GC	0.604938	0/0	0/1	0/0	0/0
hyloniscus_main_000977_t1	3881	.	TGTCAAGTTGT	AGTCGTTTCGT	0.602941	0/0	0/1	0/0	0/0
hyloniscus_main_000977_t1	3900	.	A	G	0.177083	0/0	0/0	0/1	0/0
hyloniscus_main_000977_t1	3904	.	GAAATAC	GAAAATAC,GAGGTAC	0.626506,0.42246	0/0	0/1	0/2	0/0
hyloniscus_main_000977_t1	3988	.	T	G	0.622642	0/0	0/1	0/0	0/0
hyloniscus_main_000977_t1	4075	.	T	A	0.733333	0/0	0/1	0/0	0/0
hyloniscus_main_000989_t1	3665	.	T	C	0.496	0/1	0/0	0/0	0/1
hyloniscus_main_001010_t1	5604	.	TTACT	TTACA	0.387755	0/1	0/1	0/0	0/0
hyloniscus_main_001032_t1	888	.	T	A	0.636364	0/0	0/1	0/0	0/1
hyloniscus_main_001032_t1	1586	.	A	G	0.38806	0/0	0/1	0/0	0/1
hyloniscus_main_001032_t1	1661	.	C	A	0.428571	0/0	0/1	0/0	0/1
hyloniscus_main_001047_t1	4016	.	A	T	0.430052	1/1	0/1	0/0	0/1
hyloniscus_main_001051_t1	2695	.	TCGC	CCGC	0.333333	0/1	0/1	0/0	0/0
hyloniscus_main_001051_t1	2907	.	C	T	0.588235	0/0	0/0	0/1	0/1
hyloniscus_main_001051_t1	2975	.	T	A	0.517375	0/1	0/1	1/1	1/1
hyloniscus_main_001051_t1	3114	.	A	T	0.568421	0/0	0/0	0/1	0/1
hyloniscus_main_001051_t1	3319	.	G	A	0.541353	0/1	0/1	0/1	0/1
hyloniscus_main_001051_t1	3541	.	C	T	0.458333	0/0	0/0	0/1	0/1
hyloniscus_main_001053_t1	199	.	G	A	0.375	0/0	0/0	0/0	0/1
hyloniscus_main_001053_t1	217	.	C	T	0.266667	0/0	0/0	0/0	0/1
hyloniscus_main_001053_t1	292	.	A	G	0.231884	0/0	0/0	0/0	0/1
hyloniscus_main_001053_t1	298	.	A	G	0.217391	0/0	0/0	0/0	0/1
hyloniscus_main_001053_t1	376	.	T	A	0.23913	0/0	0/0	0/0	0/1
hyloniscus_main_001053_t1	562	.	T	C	0.482759	0/0	0/0	0/0	0/1
hyloniscus_main_001053_t1	589	.	A	T	0.509434	0/0	0/0	0/0	0/1
hyloniscus_main_001053_t1	637	.	A	T	0.476923	0/0	0/0	0/0	0/1
hyloniscus_main_001053_t1	649	.	GGTT	AGTG	0.492537	0/0	0/0	0/0	0/1
hyloniscus_main_001053_t1	691	.	C	T	0.421053	0/0	0/0	0/0	0/1
hyloniscus_main_001053_t1	796	.	G	A	0.426667	0/0	0/0	0/0	0/1
hyloniscus_main_001053_t1	820	.	T	C	0.382716	0/0	0/0	0/0	0/1
hyloniscus_main_001053_t1	874	.	G	T	0.38806	0/0	0/0	0/0	0/1
hyloniscus_main_001053_t1	893	.	A	C	0.438356	0/0	0/0	0/0	0/1
hyloniscus_main_001053_t1	964	.	C	T	0.369863	0/0	0/0	0/0	0/1
hyloniscus_main_001053_t1	982	.	A	G	0.323529	0/0	0/0	0/0	0/1
hyloniscus_main_001053_t1	1117	.	C	T	0.491803	0/0	0/0	0/0	0/1
hyloniscus_main_001053_t1	1195	.	A	G	0.383333	0/0	0/0	0/0	0/1
hyloniscus_main_001053_t1	1201	.	G	A	0.347826	0/0	0/0	0/0	0/1
hyloniscus_main_001053_t1	1210	.	T	C	0.343284	0/0	0/0	0/0	0/1
hyloniscus_main_001053_t1	1309	.	G	A	0.44898	0/0	0/0	0/0	0/1
hyloniscus_main_001053_t1	1327	.	C	T	0.5	0/0	0/0	0/0	0/1
hyloniscus_main_001053_t1	1372	.	A	C	0.456522	0/0	0/0	0/0	0/1
hyloniscus_main_001053_t1	1435	.	G	T	0.327273	0/0	0/0	0/0	0/1
hyloniscus_main_001053_t1	1621	.	AACT	GACA	0.425926	0/0	0/0	0/0	0/1
hyloniscus_main_001053_t1	1639	.	A	G	0.396226	0/0	0/0	0/0	0/1
hyloniscus_main_001053_t1	1705	.	A	G	0.390625	0/0	0/0	0/0	0/1
hyloniscus_main_001053_t1	1756	.	T	C	0.412698	0/0	0/0	0/0	0/1
hyloniscus_main_001053_t1	1822	.	TTAT	CTAC	0.261364	0/0	0/0	0/0	0/1
hyloniscus_main_001053_t1	1831	.	G	A	0.291667	0/0	0/0	0/0	0/1
hyloniscus_main_001053_t1	1918	.	A	G	0.363636	0/0	0/0	0/0	0/1
hyloniscus_main_001053_t1	1941	.	A	G	0.19	0/0	0/0	0/1	0/0
hyloniscus_main_001053_t1	2056	.	A	G	0.433333	0/0	0/0	0/0	0/1
hyloniscus_main_001053_t1	2062	.	T	A	0.429907	0/0	0/0	0/0	0/1
hyloniscus_main_001053_t1	2131	.	A	G	0.455696	0/0	0/0	0/0	0/1
hyloniscus_main_001053_t1	2200	.	C	T	0.441176	0/0	0/0	0/0	0/1
hyloniscus_main_001053_t1	2320	.	T	C	0.371681	0/0	0/0	0/0	0/1
hyloniscus_main_001053_t1	2363	.	C	T	0.326733	0/0	0/0	0/0	0/1
hyloniscus_main_001053_t1	2467	.	G	T	0.366197	0/0	0/0	0/0	0/1
hyloniscus_main_001053_t1	2482	.	G	T	0.407407	0/0	0/0	0/0	0/1
hyloniscus_main_001053_t1	2626	.	A	G	0.379845	0/0	0/0	0/0	0/1
hyloniscus_main_001053_t1	2641	.	G	A	0.382353	0/0	0/0	0/0	0/1
hyloniscus_main_001053_t1	2668	.	A	G	0.412791	0/0	0/0	0/0	0/1
hyloniscus_main_001053_t1	2980	.	T	C	0.448052	0/0	0/0	0/0	0/1
hyloniscus_main_001053_t1	3280	.	A	C	0.448529	0/0	0/0	0/0	0/1
hyloniscus_main_001053_t1	3343	.	T	C	0.384615	0/0	0/0	0/0	0/1
hyloniscus_main_001053_t1	3349	.	C	T	0.396552	0/0	0/0	0/0	0/1
hyloniscus_main_001053_t1	3488	.	T	G	0.338843	0/0	0/0	0/0	0/1
hyloniscus_main_001053_t1	3607	.	C	T	0.457895	0/0	0/0	0/0	0/1
hyloniscus_main_001053_t1	3694	.	T	G	0.397727	0/0	0/0	0/0	0/1
hyloniscus_main_001053_t1	3886	.	C	T	0.25523	0/0	0/0	0/0	0/1
hyloniscus_main_001053_t1	3906	.	T	C	0.248848	0/0	0/0	0/0	0/1
hyloniscus_main_001053_t1	4007	.	A	G	0.351064	0/0	0/0	0/0	0/1
hyloniscus_main_001055_t1	3417	.	C	T	0.425926	0/0	0/1	0/1	0/1
hyloniscus_main_001055_t1	3499	.	ATTTTTTATTT	ATTTTTATTT	0.525745	0/0	0/1	0/1	0/1
hyloniscus_main_001055_t1	3561	.	TGCATA	CGCGTG	0.399329	0/0	0/1	0/1	0/1
hyloniscus_main_001055_t1	3596	.	TTCTCTCTCTCTCA	TTCTCTCTCTCA	0.406863	0/0	0/1	0/1	0/1
hyloniscus_main_001058_t1	2697	.	ATATG	ATATA	0.561321	0/1	0/1	1/1	0/0
hyloniscus_main_001074_t1	1752	.	ATAC	GTAT	0.449296	0/1	1/1	0/1	0/1
hyloniscus_main_001074_t1	1761	.	T	C	0.480874	0/1	1/1	0/1	0/1
hyloniscus_main_001074_t1	1821	.	G	T	0.497006	0/1	1/1	0/1	0/1
hyloniscus_main_001074_t1	1827	.	T	C	0.514607	0/1	1/1	0/1	0/1
hyloniscus_main_001074_t1	2733	.	A	G	0.405442	0/1	1/1	0/1	0/1
hyloniscus_main_001074_t1	2757	.	A	G	0.440758	0/1	1/1	0/1	0/1
hyloniscus_main_001074_t1	2769	.	T	C	0.429389	0/1	1/1	0/1	0/1
hyloniscus_main_001074_t1	2874	.	G	T	0.423529	0/1	1/1	0/1	0/1
hyloniscus_main_001074_t1	3606	.	T	C	0.592326	0/1	0/0	0/1	0/1
hyloniscus_main_001074_t1	3783	.	AA	GC	0.398058	0/1	1/1	0/1	0/1
hyloniscus_main_001074_t1	3864	.	A	G	0.300226	0/1	1/1	0/1	0/1
hyloniscus_main_001074_t1	3905	.	A	T	0.390029	0/1	1/1	0/1	0/1
hyloniscus_main_001074_t1	3914	.	TG	AA	0.395864	0/1	1/1	0/1	0/1
hyloniscus_main_001082_t1	2712	.	A	G	0.148148	0/0	0/0	0/1	0/0
hyloniscus_main_001082_t1	4039	.	AGTA	AGTG	0.209524	0/0	0/0	0/1	0/0
hyloniscus_main_001082_t1	4049	.	A	G	0.177033	0/0	0/0	0/1	0/0
hyloniscus_main_001082_t1	4235	.	A	G	0.132812	0/0	0/0	0/1	0/0
hyloniscus_main_001092_t1	2546	.	T	A	0.473684	0/1	0/1	0/0	0/1
hyloniscus_main_001092_t1	3152	.	G	T	0.481013	0/1	0/1	0/0	0/1
hyloniscus_main_001126_t1	3185	.	A	G	0.526316	0/0	1/1	0/1	0/0
hyloniscus_main_001126_t1	3191	.	A	G	0.297297	0/0	0/0	0/1	0/0
hyloniscus_main_001126_t1	3212	.	A	G	0.307692	0/0	0/0	0/1	0/0
hyloniscus_main_001127_t1	1341	.	G	C	0.465753	0/0	0/0	0/1	0/1
hyloniscus_main_001127_t1	2487	.	A	G	0.164384	0/0	0/0	0/1	0/0
hyloniscus_main_001127_t1	3447	.	TGAAGAAGAAGAAGAAGGGT	TGAAGAAGAAGAAGGGT	0.455882	0/0	0/1	0/1	0/0
hyloniscus_main_001135_t1	2671	.	A	G	0.475177	0/1	0/0	0/1	0/0
hyloniscus_main_001135_t1	2679	.	CGAA	TGAG	0.46	0/1	0/0	0/1	0/0
hyloniscus_main_001180_t1	3390	.	C	T	0.383133	0/1	0/1	0/0	0/1
hyloniscus_main_001180_t1	3495	.	G	T	0.344828	0/1	0/1	0/0	0/1
hyloniscus_main_001180_t1	3567	.	A	G	0.330612	0/1	0/1	0/0	0/1
hyloniscus_main_001180_t1	3572	.	AA	GA	0.142857	0/0	0/0	0/1	0/0
hyloniscus_main_001210_t1	2127	.	A	C	0.337079	0/0	0/0	0/1	0/1
hyloniscus_main_001210_t1	3817	.	ATTTTTTTTATGTGA	ATTTTTTTATGTGA	0.451264	0/0	0/0	0/1	0/1
hyloniscus_main_001210_t1	4342	.	A	G	0.536082	1/1	1/1	0/1	0/1
hyloniscus_main_001212_t1	491	.	G	A	0.43	0/0	0/1	0/0	0/1
hyloniscus_main_001212_t1	637	.	ACAAAAAACACAAAAGAAG	ACAAAAAAACACAAAAGAAG,ATAAAAAACACAAAAGAAG	0.208738,0.300885	0/1	0/2	0/1	0/2
hyloniscus_main_001212_t1	686	.	G	A	0.385214	0/0	0/1	0/0	0/1
hyloniscus_main_001212_t1	706	.	A	C	0.431655	0/0	0/1	0/0	0/1
hyloniscus_main_001212_t1	744	.	A	G	0.401709	0/0	0/1	0/0	0/1
hyloniscus_main_001212_t1	768	.	T	A	0.420415	0/0	0/1	0/0	0/1
hyloniscus_main_001212_t1	4974	.	A	G	0.411765	0/1	0/1	0/1	0/1
hyloniscus_main_001212_t1	4979	.	A	G	0.214876	0/0	0/1	0/0	0/1
hyloniscus_main_001223_t1	2758	.	CT	CG	0.278846	0/1	0/1	0/0	0/1
hyloniscus_main_001223_t1	3239	.	C	A	0.268519	0/1	0/1	0/1	0/1
hyloniscus_main_001223_t1	3242	.	G	A	0.192661	0/0	0/0	0/1	0/1
hyloniscus_main_001223_t1	3287	.	C	T	0.144654	0/1	0/0	0/0	0/1
hyloniscus_main_001223_t1	3440	.	A	T	0.24359	0/0	0/1	0/1	0/0
hyloniscus_main_001223_t1	3516	.	A	G	0.316129	0/1	0/1	0/1	0/1
hyloniscus_main_001224_t1	2989	.	G	A	0.54717	0/1	1/1	0/0	0/0
hyloniscus_main_001224_t1	3022	.	T	C	0.5	0/1	1/1	0/0	0/0
hyloniscus_main_001224_t1	3175	.	T	C	0.507042	0/1	1/1	0/0	0/0
hyloniscus_main_001224_t1	3214	.	T	A	0.511364	0/1	1/1	0/0	0/0
hyloniscus_main_001224_t1	3280	.	C	T	0.439024	0/1	1/1	0/0	0/0
hyloniscus_main_001224_t1	3388	.	C	T	0.477419	0/1	1/1	0/0	0/0
hyloniscus_main_001224_t1	3439	.	TAGTG	GAGCG	0.478723	0/1	1/1	0/0	0/0
hyloniscus_main_001224_t1	3454	.	T	C	0.438596	0/1	1/1	0/0	0/0
hyloniscus_main_001224_t1	3460	.	G	A	0.418301	0/1	1/1	0/0	0/0
hyloniscus_main_001242_t1	38	.	A	G	0.615654	0/1	0/1	0/1	0/1
hyloniscus_main_001242_t1	46	.	CTTGC	CTCACCATTGC,CTCGCCATTGC	0.549602,0.375573	1/2	1/2	1/2	1/2
hyloniscus_main_001242_t1	73	.	T	C	0.815328	1/1	1/1	0/1	1/1
hyloniscus_main_001242_t1	74	.	G	A	0.147985	0/0	0/0	0/1	0/0
hyloniscus_main_001248_t1	5129	.	T	C	0.53125	0/0	0/0	0/0	0/1
hyloniscus_main_001272_t1	330	.	T	C	0.497674	0/1	0/0	0/1	0/1
hyloniscus_main_001272_t1	336	.	T	C	0.492823	0/1	0/0	0/1	0/1
hyloniscus_main_001272_t1	924	.	A	T	0.450617	0/1	0/0	0/1	0/1
hyloniscus_main_001272_t1	933	.	G	A	0.442424	0/1	0/0	0/1	0/1
hyloniscus_main_001272_t1	1688	.	A	C	0.496552	0/1	0/0	0/1	0/1
hyloniscus_main_001272_t1	1745	.	A	G	0.442748	0/1	0/0	0/1	0/1
hyloniscus_main_001272_t1	1752	.	A	G	0.446154	0/1	0/0	0/1	0/1
hyloniscus_main_001272_t1	2295	.	T	C	0.419048	0/1	0/0	0/1	0/1
hyloniscus_main_001272_t1	3199	.	C	T	0.485437	0/1	1/1	0/1	0/1
hyloniscus_main_001272_t1	3389	.	A	G	0.180328	0/0	0/0	0/1	0/0
hyloniscus_main_001278_t1	691	.	CAAAAAAAAAAAATTAATCC	CAAAAAAAAAAAAATTAATCC	0.179088	0/1	0/1	0/1	0/1
hyloniscus_main_001285_t1	4324	.	A	G	0.15493	0/0	0/0	0/1	0/0
hyloniscus_main_001285_t1	4327	.	G	A	0.300971	0/1	0/1	0/1	0/1
hyloniscus_main_001286_t1	398	.	AGGGGGAAAGAAA	AGGGGAAAGAAA	0.45614	0/1	1/1	0/1	1/1
hyloniscus_main_001286_t1	440	.	A	T	0.493109	0/1	1/1	0/1	1/1
hyloniscus_main_001286_t1	4778	.	A	G	0.551724	0/1	0/1	0/1	0/1
hyloniscus_main_001286_t1	4859	.	GTAAAAATAAAAACAAAAATG	ATAAAAATAAAAACAAAAAAG	0.441379	0/1	0/1	0/1	0/1
hyloniscus_main_001286_t1	4884	.	A	T	0.345196	0/1	0/1	0/1	0/1
hyloniscus_main_001286_t1	5293	.	CACACAAACAAACCT	CACACACACAAACTT,CACACACACAAACCT	0.528169,0.256338	1/2	1/2	1/2	1/2
hyloniscus_main_001286_t1	5366	.	AGA	AAA	0.530557	0/1	0/1	0/1	0/1
hyloniscus_main_001286_t1	5405	.	TAAAAAT	TAACAT	0.66623	0/1	0/1	0/1	0/1
hyloniscus_main_001286_t1	5846	.	TCT	TACT	0.491006	0/0	0/0	0/1	0/1
hyloniscus_main_001286_t1	6060	.	G	A	0.530407	0/0	0/0	0/1	0/1
hyloniscus_main_001315_t1	1494	.	A	G	0.514638	0/1	0/1	0/1	0/1
hyloniscus_main_001322_t1	614	.	C	T	0.65625	0/0	0/0	0/0	0/1
hyloniscus_main_001322_t1	629	.	A	G	0.666667	0/0	0/0	0/0	0/1
hyloniscus_main_001322_t1	1430	.	C	T	0.321429	0/0	0/0	0/0	0/1
hyloniscus_main_001322_t1	1478	.	C	A	0.318182	0/0	0/0	0/0	0/1
hyloniscus_main_001322_t1	1557	.	A	C	0.351351	0/0	0/0	0/0	0/1
hyloniscus_main_001322_t1	1601	.	A	C	0.404762	0/0	0/0	0/0	0/1
hyloniscus_main_001322_t1	1610	.	T	C	0.375	0/0	0/0	0/0	0/1
hyloniscus_main_001322_t1	1733	.	G	A	0.414634	0/0	0/0	0/0	0/1
hyloniscus_main_001322_t1	1760	.	C	T	0.388889	0/0	0/0	0/0	0/1
hyloniscus_main_001322_t1	1766	.	C	T	0.411765	0/0	0/0	0/0	0/1
hyloniscus_main_001322_t1	1781	.	C	G	0.484848	0/0	0/0	0/0	0/1
hyloniscus_main_001322_t1	1830	.	C	T	0.352941	0/0	0/0	0/0	0/1
hyloniscus_main_001322_t1	1884	.	A	T	0.272727	0/0	0/0	0/0	0/1
hyloniscus_main_001322_t1	1970	.	C	T	0.48	0/0	0/0	0/0	0/1
hyloniscus_main_001322_t1	2407	.	T	C	0.285714	0/0	0/0	0/0	0/1
hyloniscus_main_001322_t1	2495	.	A	G	0.350195	0/0	0/0	0/1	0/0
hyloniscus_main_001322_t1	3155	.	T	G	0.413043	0/0	0/0	0/0	0/1
hyloniscus_main_001322_t1	3295	.	A	G	0.204082	0/0	0/0	0/1	0/0
hyloniscus_main_001322_t1	3373	.	A	G	0.234234	0/0	0/0	0/1	0/0
hyloniscus_main_001322_t1	3618	.	TTCC	TTCTCC	0.521739	0/0	0/0	0/0	0/1
hyloniscus_main_001322_t1	3775	.	TAAAAAAATTTA	TAAAAAAAATTTA	0.369565	0/0	0/0	0/0	0/1
hyloniscus_main_001322_t1	4569	.	A	G	0.4	0/0	0/0	0/0	0/1
hyloniscus_main_001322_t1	4846	.	GTATATATATATATAAATAAATAAAATAT	GTATATATATATATATATATAAATAAATAAAATAT	0.204819	0/0	0/0	0/0	0/1
hyloniscus_main_001334_t1	2370	.	G	A	0.448276	0/0	0/1	0/0	0/0
hyloniscus_main_001334_t1	3296	.	T	C	0.508197	0/0	0/1	0/0	0/1
hyloniscus_main_001337_t1	542	.	A	G	0.525714	0/1	1/1	0/1	0/1
hyloniscus_main_001337_t1	2406	.	CTT	TTG	0.475543	0/1	0/1	0/1	1/1
hyloniscus_main_001337_t1	2424	.	C	T	0.515294	0/1	0/1	0/1	1/1
hyloniscus_main_001337_t1	2450	.	G	A	0.508772	0/1	0/1	0/1	0/0
hyloniscus_main_001337_t1	2456	.	G	T	0.529963	0/1	0/1	0/1	0/0
hyloniscus_main_001337_t1	2555	.	C	T	0.421569	0/1	0/1	0/1	1/1
hyloniscus_main_001337_t1	3445	.	TAAAAAAAAAAAAAAAACTTTC	TAAAAAAAAAAAAAAACTTTC	0.345395	0/1	0/1	0/1	0/1
hyloniscus_main_001347_t1	660	.	AGGTC	TGGTC	0.233161	0/1	0/1	0/1	0/1
hyloniscus_main_001347_t1	788	.	G	T	0.252874	0/1	0/0	0/0	0/1
hyloniscus_main_001347_t1	793	.	C	A	0.16	0/0	0/1	0/0	0/1
hyloniscus_main_001347_t1	798	.	CAAAGCCC	CAAACCCC	0.13986	0/1	0/1	0/1	0/1
hyloniscus_main_001347_t1	810	.	GAT	AAT	0.222222	0/1	0/0	0/1	0/0
hyloniscus_main_001347_t1	819	.	CAT	CAC	0.22807	0/1	0/0	0/0	0/1
hyloniscus_main_001374_t1	66	.	A	T	0.275794	0/1	0/1	0/1	0/1
hyloniscus_main_001374_t1	98	.	G	A	0.140351	0/0	0/0	0/1	0/0
hyloniscus_main_001374_t1	160	.	C	T	0.467532	0/1	0/0	0/1	0/1
hyloniscus_main_001382_t1	3546	.	C	A	0.494949	0/1	0/1	0/1	1/1
hyloniscus_main_001382_t1	3574	.	ATTTTTTTTAGG	ATTTTTTTAGG	0.463303	0/1	0/1	0/1	1/1
hyloniscus_main_001407_t1	1719	.	A	G	0.410615	0/1	0/1	0/1	0/1
hyloniscus_main_001407_t1	1726	.	GTT	ATC	0.415205	0/1	0/1	0/1	0/1
hyloniscus_main_001407_t1	1752	.	G	T	0.422442	0/1	0/1	0/1	0/1
hyloniscus_main_001408_t1	4226	.	G	A	0.47619	0/0	0/1	0/0	0/1
hyloniscus_main_001408_t1	4263	.	TC	CA	0.552381	0/0	0/1	0/0	0/1
hyloniscus_main_001408_t1	4691	.	G	C	0.464567	0/0	0/1	0/0	0/1
hyloniscus_main_001408_t1	4735	.	A	C	0.204082	0/0	0/0	0/0	0/1
hyloniscus_main_001408_t1	4746	.	G	A	0.473684	0/0	0/1	0/0	0/0
hyloniscus_main_001410_t1	3922	.	CAACACA	CACACA	0.418605	1/1	1/1	0/1	0/1
hyloniscus_main_001479_t1	2795	.	TGTCA	GGTCG	0.497942	0/1	0/0	0/0	0/1
hyloniscus_main_001479_t1	2831	.	T	A	0.508876	0/1	0/0	0/0	0/1
hyloniscus_main_001479_t1	2864	.	A	C	0.514706	0/1	0/0	0/0	0/1
hyloniscus_main_001479_t1	3089	.	C	T	0.465169	0/1	0/0	0/0	0/1
hyloniscus_main_001479_t1	3109	.	AT	CG	0.40856	0/1	0/0	0/0	0/1
hyloniscus_main_001480_t1	2311	.	A	G	0.241379	0/0	0/0	0/1	0/0
hyloniscus_main_001480_t1	2320	.	G	A	0.580524	0/1	0/1	0/1	0/1
hyloniscus_main_001480_t1	2342	.	AA	GG	0.272727	0/0	0/0	0/1	0/0
hyloniscus_main_001507_t1	2511	.	A	G	0.125	0/0	0/0	0/1	0/0
hyloniscus_main_001507_t1	2534	.	A	G	0.199095	0/0	0/0	0/1	0/0
hyloniscus_main_001507_t1	2546	.	A	G	0.133333	0/0	0/0	0/1	0/0
hyloniscus_main_001507_t1	3453	.	T	G	0.348101	1/1	0/1	0/0	0/1
hyloniscus_main_001510_t1	396	.	A	G	0.55814	0/0	0/1	0/0	0/0
hyloniscus_main_001510_t1	540	.	T	C	0.529412	0/0	0/1	0/0	0/0
hyloniscus_main_001510_t1	690	.	T	C	0.525424	0/0	0/1	0/0	0/0
hyloniscus_main_001510_t1	891	.	A	G	0.493827	0/0	0/1	0/0	0/0
hyloniscus_main_001510_t1	939	.	C	T	0.4	0/0	0/1	0/0	0/0
hyloniscus_main_001510_t1	1012	.	G	A	0.352518	0/0	0/1	0/0	0/0
hyloniscus_main_001510_t1	1050	.	GACA	AACC	0.364964	0/0	0/1	0/0	0/0
hyloniscus_main_001510_t1	1074	.	T	C	0.367742	0/0	0/1	0/0	0/0
hyloniscus_main_001510_t1	1278	.	G	A	0.413793	0/0	0/1	0/0	0/0
hyloniscus_main_001510_t1	1350	.	A	G	0.431034	0/0	0/1	0/0	0/0
hyloniscus_main_001510_t1	1437	.	T	G	0.469697	0/0	0/1	0/0	0/0
hyloniscus_main_001510_t1	1470	.	T	C	0.442177	0/0	0/1	0/0	0/0
hyloniscus_main_001510_t1	1487	.	A	G	0.133333	0/0	0/0	0/1	0/0
hyloniscus_main_001510_t1	1572	.	A	T	0.472393	0/0	0/1	0/0	0/0
hyloniscus_main_001510_t1	1629	.	C	T	0.448598	0/0	0/1	0/0	0/0
hyloniscus_main_001510_t1	1638	.	C	T	0.442857	0/0	0/1	0/0	0/0
hyloniscus_main_001510_t1	1746	.	G	A	0.451362	0/0	0/1	0/0	0/0
hyloniscus_main_001510_t1	1812	.	T	C	0.371859	0/0	0/1	0/0	0/0
hyloniscus_main_001510_t1	1824	.	T	G	0.373206	0/0	0/1	0/0	0/0
hyloniscus_main_001510_t1	1875	.	A	T	0.450549	0/0	0/1	0/0	0/0
hyloniscus_main_001510_t1	1881	.	C	T	0.437158	0/0	0/1	0/0	0/0
hyloniscus_main_001510_t1	1896	.	T	C	0.447514	0/0	0/1	0/0	0/0
hyloniscus_main_001510_t1	1908	.	A	T	0.461988	0/0	0/1	0/0	0/0
hyloniscus_main_001510_t1	1947	.	A	G	0.473054	0/0	0/1	0/0	0/0
hyloniscus_main_001510_t1	2103	.	C	T	0.387978	0/0	0/1	0/0	0/0
hyloniscus_main_001510_t1	2112	.	T	C	0.413613	0/0	0/1	0/0	0/0
hyloniscus_main_001510_t1	2193	.	T	G	0.443548	0/0	0/1	0/0	0/0
hyloniscus_main_001510_t1	2223	.	A	G	0.485597	0/0	0/1	0/0	0/0
hyloniscus_main_001510_t1	2259	.	A	G	0.488789	0/0	0/1	0/0	0/0
hyloniscus_main_001510_t1	2271	.	T	C	0.458716	0/0	0/1	0/0	0/0
hyloniscus_main_001510_t1	2466	.	T	C	0.433692	0/0	0/1	0/0	0/0
hyloniscus_main_001510_t1	2478	.	TACG	CACA	0.403636	0/0	0/1	0/0	0/0
hyloniscus_main_001510_t1	2499	.	T	C	0.423664	0/0	0/1	0/0	0/0
hyloniscus_main_001510_t1	2532	.	A	G	0.48289	0/0	0/1	0/0	0/0
hyloniscus_main_001510_t1	2592	.	G	A	0.549815	0/0	0/1	0/0	0/0
hyloniscus_main_001510_t1	2623	.	C	T	0.540146	0/0	0/1	0/0	0/0
hyloniscus_main_001510_t1	2634	.	T	G	0.541219	0/0	0/1	0/0	0/0
hyloniscus_main_001510_t1	2652	.	AGAT	GGAC	0.543307	0/0	0/1	0/0	0/0
hyloniscus_main_001510_t1	2679	.	A	G	0.54902	0/0	0/1	0/0	0/0
hyloniscus_main_001510_t1	2766	.	AGAAAAGGAAAAGGAT	AGAAAAGGAAAAGGAAAAGGAC	0.276685	0/0	0/1	0/0	0/0
hyloniscus_main_001510_t1	2799	.	GAAA	AAAG	0.425996	0/0	0/1	0/0	0/0
hyloniscus_main_001510_t1	2952	.	G	A	0.489385	0/0	0/1	0/0	0/0
hyloniscus_main_001510_t1	2973	.	C	T	0.487232	0/0	0/1	0/0	0/0
hyloniscus_main_001510_t1	3018	.	C	T	0.46531	0/0	0/1	0/0	0/0
hyloniscus_main_001510_t1	3066	.	T	A	0.46371	0/0	0/1	0/0	0/0
hyloniscus_main_001510_t1	3204	.	ATTTTTTTATATT	ATTTTTATATT	0.351562	0/0	0/1	0/0	0/0
hyloniscus_main_001510_t1	3251	.	A	T	0.360544	0/0	0/1	0/0	0/0
hyloniscus_main_001510_t1	3277	.	G	T	0.408284	0/0	0/1	0/0	0/0
hyloniscus_main_001510_t1	3299	.	C	A	0.445055	0/0	0/1	0/0	0/0
hyloniscus_main_001510_t1	3313	.	G	A	0.444444	0/0	0/1	0/0	0/0
hyloniscus_main_001510_t1	3323	.	A	T	0.473988	0/0	0/1	0/0	0/0
hyloniscus_main_001510_t1	3342	.	T	G	0.478528	0/0	0/1	0/0	0/0
hyloniscus_main_001510_t1	3350	.	C	T	0.477987	0/0	0/1	0/0	0/0
hyloniscus_main_001510_t1	3414	.	G	A	0.515625	0/0	0/1	0/0	0/0
hyloniscus_main_001520_t1	4241	.	G	C	0.35443	1/1	1/1	0/1	0/1
hyloniscus_main_001520_t1	4261	.	G	T	0.443878	0/1	0/1	0/1	0/1
hyloniscus_main_001520_t1	4318	.	CTTAA	CTAA	0.511364	0/1	0/1	0/0	0/1
hyloniscus_main_001520_t1	4326	.	C	T	0.511364	0/1	0/1	0/0	0/1
hyloniscus_main_001520_t1	4338	.	G	T	0.571429	0/0	0/0	0/0	0/1
hyloniscus_main_001520_t1	4356	.	A	T	0.590361	0/1	0/1	0/1	0/1
hyloniscus_main_001520_t1	4373	.	CTT	GTC	0.40625	0/0	0/0	0/1	0/1
hyloniscus_main_001520_t1	4408	.	T	G	0.566343	0/1	0/1	0/1	0/1
hyloniscus_main_001520_t1	4430	.	G	A	0.523985	0/1	0/1	0/0	0/1
hyloniscus_main_001520_t1	4435	.	G	A	0.542857	0/1	0/1	0/0	0/1
hyloniscus_main_001520_t1	4441	.	T	A	0.531034	0/0	0/0	0/1	0/1
hyloniscus_main_001520_t1	4579	.	T	A	0.495	1/1	1/1	0/1	0/1
hyloniscus_main_001520_t1	4610	.	CGT	TGC	0.470149	0/1	0/1	0/0	0/0
hyloniscus_main_001520_t1	4624	.	G	A	0.414815	0/1	0/1	0/0	0/0
hyloniscus_main_001520_t1	4644	.	CTAAC	TTAAA	0.246445	0/1	0/1	0/0	0/0
hyloniscus_main_001520_t1	4675	.	A	G	0.160714	0/0	0/0	0/1	0/0
hyloniscus_main_001520_t1	4676	.	A	G	0.514334	0/1	0/1	0/1	0/1
hyloniscus_main_001520_t1	4681	.	CATTA	TAGTA	0.29697	0/0	0/0	0/1	0/1
hyloniscus_main_001520_t1	4697	.	CTTCAAATG	CTTCAAAATG,CTTTAAAATG,CTTCAAATA	0.692478,0.368421,0.438596	0/1	0/1	0/2	1/3
hyloniscus_main_001520_t1	4710	.	AG	GA,GG	0.69214,0.573427	0/1	0/1	0/2	1/2
hyloniscus_main_001520_t1	4753	.	A	T	0.341463	0/1	0/1	0/1	0/0
hyloniscus_main_001520_t1	4771	.	AT	GC	0.509338	0/1	0/1	0/0	0/1
hyloniscus_main_001520_t1	4796	.	T	A	0.5088	0/1	0/1	0/0	0/1
hyloniscus_main_001520_t1	4799	.	G	T	0.608333	0/0	0/0	0/0	0/1
hyloniscus_main_001520_t1	4826	.	CTAG	ATAA,ATAG	0.630468,0.669261	0/1	0/1	0/2	1/2
hyloniscus_main_001520_t1	4849	.	TATGA	TATGATGA	0.649505	0/1	0/1	0/1	1/1
hyloniscus_main_001520_t1	4869	.	GTACAAT	GT	0.675214	0/0	0/0	0/1	0/1
hyloniscus_main_001521_t1	1105	.	A	C	0.619048	0/0	0/0	0/0	0/1
hyloniscus_main_001521_t1	1410	.	G	A	0.666667	0/0	0/0	0/0	0/1
hyloniscus_main_001521_t1	1458	.	G	T	0.666667	0/0	0/0	0/0	0/1
hyloniscus_main_001521_t1	1467	.	A	G	0.7	0/0	0/0	0/0	0/1
hyloniscus_main_001521_t1	1758	.	A	G	0.75	0/0	0/0	0/0	0/1
hyloniscus_main_001521_t1	1791	.	T	C	0.772727	0/0	0/0	0/0	0/1
hyloniscus_main_001521_t1	1885	.	A	G	0.608696	0/0	0/0	0/0	0/1
hyloniscus_main_001521_t1	2484	.	A	T	0.5	0/0	0/0	0/0	0/1
hyloniscus_main_001521_t1	2505	.	A	C	0.487805	0/0	0/0	0/0	0/1
hyloniscus_main_001521_t1	2529	.	A	C	0.564103	0/0	0/0	0/0	0/1
hyloniscus_main_001521_t1	2535	.	T	A	0.465116	0/0	0/0	0/0	0/1
hyloniscus_main_001521_t1	2544	.	A	G	0.486486	0/0	0/0	0/0	0/1
hyloniscus_main_001521_t1	2631	.	A	G	0.461538	0/0	0/0	0/0	0/1
hyloniscus_main_001521_t1	2659	.	ATG	CTA	0.526316	0/0	0/0	0/0	0/1
hyloniscus_main_001521_t1	2865	.	T	C	0.563636	0/0	0/0	0/0	0/1
hyloniscus_main_001521_t1	2976	.	G	A	0.446429	0/0	0/0	0/0	0/1
hyloniscus_main_001521_t1	2987	.	A	G	0.5	0/0	0/0	0/0	0/1
hyloniscus_main_001521_t1	3039	.	A	G	0.586667	0/0	0/0	0/0	0/1
hyloniscus_main_001521_t1	3086	.	C	G	0.608696	0/0	0/0	0/0	0/1
hyloniscus_main_001521_t1	3114	.	C	T	0.528302	0/0	0/0	0/0	0/1
hyloniscus_main_001521_t1	3147	.	A	G	0.535714	0/0	0/0	0/0	0/1
hyloniscus_main_001521_t1	3169	.	C	A	0.545455	0/0	0/0	0/0	0/1
hyloniscus_main_001521_t1	3176	.	A	G	0.622951	0/0	0/0	0/0	0/1
hyloniscus_main_001521_t1	3194	.	ATAAGAAATCTGCTT	AT	0.423729	0/0	0/0	0/0	0/1
hyloniscus_main_001521_t1	3235	.	G	A	0.628571	0/0	0/0	0/0	0/1
hyloniscus_main_001521_t1	3242	.	GGG	TGT	0.625	0/0	0/0	0/0	0/1
hyloniscus_main_001521_t1	3250	.	G	A	0.630769	0/0	0/0	0/0	0/1
hyloniscus_main_001521_t1	3304	.	CAAAAATG	CAAAATG	0.538462	0/0	0/0	0/0	0/1
hyloniscus_main_001521_t1	3318	.	TAA	TGAG	0.52	0/0	0/0	0/0	0/1
hyloniscus_main_001521_t1	3395	.	C	T	0.521739	0/0	0/0	0/0	0/1
hyloniscus_main_001521_t1	3528	.	T	G	0.428571	0/0	0/0	0/0	0/1
hyloniscus_main_001521_t1	3548	.	AATT	AT	0.444444	0/0	0/0	0/0	0/1
hyloniscus_main_001521_t1	3555	.	TTTTAG	CTTTAG	0.405405	0/0	0/0	0/0	0/1
hyloniscus_main_001528_t1	4205	.	TAAGAAAC	TAAGAAAGAAAC	0.397727	0/1	0/0	0/0	0/1
hyloniscus_main_001528_t1	4272	.	T	A	0.479167	0/1	0/0	0/0	0/1
hyloniscus_main_001528_t1	4321	.	AATA	AA	0.4625	0/1	0/0	0/0	0/1
hyloniscus_main_001528_t1	4380	.	T	C	0.559524	0/1	0/0	0/0	0/1
hyloniscus_main_001528_t1	4687	.	C	T	0.386364	0/1	0/0	0/0	0/0
hyloniscus_main_001528_t1	4706	.	ATC	CTT	0.372093	0/1	0/0	0/0	0/0
hyloniscus_main_001528_t1	4723	.	C	T	0.384615	0/1	0/0	0/0	0/0
hyloniscus_main_001528_t1	4754	.	G	A	0.351351	0/1	0/0	0/0	0/1
hyloniscus_main_001528_t1	4766	.	C	T	0.376623	0/1	0/0	0/0	0/1
hyloniscus_main_001528_t1	4979	.	T	G	0.409091	0/1	0/0	0/0	0/1
hyloniscus_main_001528_t1	4992	.	TCAC	ACAG	0.375	0/1	0/0	0/0	0/1
hyloniscus_main_001529_t1	6935	.	TAATAAATA	TAAATAAATA	0.511962	1/1	1/1	0/0	0/1
hyloniscus_main_001529_t1	6967	.	T	C	0.366025	0/1	0/0	0/0	0/1
hyloniscus_main_001529_t1	6981	.	A	T	0.439698	0/0	0/0	0/1	0/1
hyloniscus_main_001529_t1	7020	.	G	T	0.473684	0/1	1/1	0/0	0/1
hyloniscus_main_001529_t1	7160	.	C	G	0.531034	1/1	1/1	0/0	0/1
hyloniscus_main_001549_t1	1755	.	T	C	0.275862	0/0	0/0	0/0	0/1
hyloniscus_main_001549_t1	2238	.	G	T	0.326087	0/0	0/0	0/0	0/1
hyloniscus_main_001549_t1	2815	.	GAGAGCATACAATCCCAGAA	GA	0.380952	0/0	0/0	0/0	0/1
hyloniscus_main_001549_t1	2952	.	AGCAA	GGCAA	0.177419	0/0	0/0	0/1	0/0
hyloniscus_main_001549_t1	3915	.	G	A	0.68	0/0	0/0	0/0	0/1
hyloniscus_main_001552_t1	3229	.	T	C	0.3	0/1	0/0	0/1	0/1
hyloniscus_main_001552_t1	3238	.	C	T	0.313433	0/1	0/0	0/1	0/1
hyloniscus_main_001552_t1	3250	.	C	A	0.322581	0/0	0/0	0/1	0/0
hyloniscus_main_001552_t1	3268	.	AAATTTT	TACTTTC	0.345238	0/1	0/0	0/1	0/1
hyloniscus_main_001552_t1	3290	.	T	G	0.393939	0/1	0/0	0/1	0/1
hyloniscus_main_001552_t1	3314	.	C	T	0.380952	0/0	0/0	0/1	0/0
hyloniscus_main_001552_t1	3327	.	G	C	0.397436	0/1	0/0	0/1	0/1
hyloniscus_main_001554_t1	888	.	G	A	0.828571	0/0	0/0	0/0	0/1
hyloniscus_main_001554_t1	1356	.	G	A	0.793103	0/0	0/0	0/0	0/1
hyloniscus_main_001554_t1	1392	.	G	A	0.857143	0/0	0/0	0/0	0/1
hyloniscus_main_001554_t1	1644	.	T	C	0.62069	0/0	0/0	0/0	0/1
hyloniscus_main_001554_t1	2074	.	A	G	0.152104	0/0	0/0	0/1	0/0
hyloniscus_main_001554_t1	2088	.	T	C	0.640625	0/0	0/0	0/0	0/1
hyloniscus_main_001554_t1	2235	.	C	G	0.555556	0/0	0/0	0/0	0/1
hyloniscus_main_001554_t1	2244	.	A	T	0.5625	0/0	0/0	0/0	0/1
hyloniscus_main_001554_t1	2277	.	A	G	0.654545	0/0	0/0	0/0	0/1
hyloniscus_main_001554_t1	2391	.	C	T	0.618182	0/0	0/0	0/0	0/1
hyloniscus_main_001554_t1	2509	.	ATA	GTG	0.213523	0/0	0/0	0/1	0/0
hyloniscus_main_001554_t1	2559	.	T	A	0.568966	0/0	0/0	0/0	0/1
hyloniscus_main_001554_t1	2576	.	A	G	0.159851	0/0	0/0	0/1	0/0
hyloniscus_main_001554_t1	2586	.	C	T	0.55102	0/0	0/0	0/0	0/1
hyloniscus_main_001554_t1	2924	.	A	G	0.319048	0/0	0/0	0/1	0/0
hyloniscus_main_001554_t1	2934	.	G	A	0.534884	0/0	0/0	0/0	0/1
hyloniscus_main_001554_t1	3270	.	T	G	0.848485	0/0	0/0	0/0	0/1
hyloniscus_main_001565_t1	1175	.	G	A	0.6	0/0	0/1	0/0	0/1
hyloniscus_main_001565_t1	1208	.	CATC	TATT,CATT	0.519481,0.5	0/2	0/1	0/2	0/1
hyloniscus_main_001565_t1	1346	.	T	A	0.641509	0/0	0/1	0/0	0/1
hyloniscus_main_001565_t1	1388	.	C	T	0.540816	0/1	1/1	0/1	1/1
hyloniscus_main_001565_t1	1439	.	C	T	0.511628	0/1	0/1	0/1	0/1
hyloniscus_main_001565_t1	1535	.	G	A	0.472727	0/0	0/1	0/0	0/1
hyloniscus_main_001565_t1	2069	.	ACATC	ACATCATC	0.454545	0/1	0/1	0/1	0/1
hyloniscus_main_001565_t1	2801	.	T	G	0.344828	0/1	0/0	0/1	0/0
hyloniscus_main_001568_t1	80	.	T	C	0.594595	1/1	0/1	0/0	0/1
hyloniscus_main_001571_t1	241	.	C	T	0.350649	0/0	0/0	0/0	0/1
hyloniscus_main_001571_t1	244	.	A	G	0.24359	0/0	0/0	0/0	0/1
hyloniscus_main_001571_t1	335	.	CGA	TGA	0.329787	0/0	0/0	0/0	0/1
hyloniscus_main_001571_t1	942	.	G	T	0.359375	0/0	0/0	0/0	0/1
hyloniscus_main_001571_t1	1309	.	A	G	0.342466	0/0	0/0	0/0	0/1
hyloniscus_main_001571_t1	1786	.	T	G	0.419753	0/0	0/0	0/0	0/1
hyloniscus_main_001571_t1	2925	.	C	T	0.18	0/0	0/0	0/0	0/1
hyloniscus_main_001571_t1	3268	.	G	A	0.239474	0/0	0/0	0/0	0/1
hyloniscus_main_001571_t1	3336	.	AG	TT	0.185393	0/0	0/0	0/0	0/1
hyloniscus_main_001571_t1	3429	.	TAAAAGT	TAAGT	0.49635	0/0	0/0	0/0	0/1
hyloniscus_main_001571_t1	3961	.	AATGTATGTA	AATGTA	0.263014	0/0	0/0	0/0	0/1
hyloniscus_main_001571_t1	4047	.	C	A	0.259594	0/0	0/0	0/0	0/1
hyloniscus_main_001582_t1	2990	.	A	G	0.5625	0/1	0/0	0/1	0/0
hyloniscus_main_001582_t1	3278	.	A	C	0.392157	0/1	1/1	0/1	1/1
hyloniscus_main_001582_t1	3335	.	A	G	0.329114	0/1	1/1	0/1	1/1
hyloniscus_main_001582_t1	3442	.	A	G	0.347826	0/1	1/1	0/1	1/1
hyloniscus_main_001582_t1	3465	.	G	C	0.329545	0/1	1/1	0/1	1/1
hyloniscus_main_001582_t1	3505	.	A	G	0.2875	0/1	1/1	0/1	1/1
hyloniscus_main_001589_t1	2626	.	A	G	0.488722	0/1	0/1	0/1	0/1
hyloniscus_main_001589_t1	2638	.	ACAAG	TCAAA,TCAAG	0.298851,0.6375	0/2	0/2	0/1	0/1
hyloniscus_main_001589_t1	2686	.	T	C	0.438017	0/1	1/1	0/1	0/1
hyloniscus_main_001598_t1	2852	.	T	G	0.592593	1/1	1/1	0/1	1/1
hyloniscus_main_001598_t1	2857	.	TTCT	TTCA	0.5	1/1	1/1	0/1	1/1
hyloniscus_main_001598_t1	2883	.	T	C	0.466667	1/1	1/1	0/1	1/1
hyloniscus_main_001598_t1	2900	.	A	G	0.411765	1/1	1/1	0/1	1/1
hyloniscus_main_001598_t1	2940	.	A	G	0.511111	0/0	0/0	0/1	0/0
hyloniscus_main_001598_t1	2986	.	G	A	0.430233	1/1	1/1	0/1	1/1
hyloniscus_main_001598_t1	3021	.	A	T	0.373494	1/1	1/1	0/1	1/1
hyloniscus_main_001602_t1	2753	.	A	C	0.453125	0/1	0/0	0/0	0/1
hyloniscus_main_001602_t1	2758	.	A	G	0.45	0/1	0/0	0/0	0/1
hyloniscus_main_001602_t1	3026	.	A	T	0.375	0/1	0/0	0/0	0/1
hyloniscus_main_001602_t1	3056	.	CAATTA	CAATTAATTA	0.347826	0/1	0/0	0/0	0/1
hyloniscus_main_001620_t1	959	.	T	G	0.44186	0/0	0/0	0/0	0/1
hyloniscus_main_001620_t1	1019	.	C	T	0.394366	0/0	0/0	0/0	0/1
hyloniscus_main_001620_t1	1064	.	C	T	0.474576	0/0	0/0	0/0	0/1
hyloniscus_main_001620_t1	1116	.	G	A	0.351852	0/0	0/0	0/0	0/1
hyloniscus_main_001620_t1	1238	.	AACA	GACC,GACT	0.361702,0.468085	0/0	0/0	0/0	1/2
hyloniscus_main_001620_t1	1277	.	T	C	0.857143	0/0	0/0	0/0	0/1
hyloniscus_main_001620_t1	1295	.	ATTGG	GTTTC	0.297872	0/0	0/0	0/0	0/1
hyloniscus_main_001620_t1	1310	.	C	T	0.358491	0/0	0/0	0/0	0/1
hyloniscus_main_001620_t1	1406	.	G	T	0.901961	0/0	0/0	0/0	0/1
hyloniscus_main_001620_t1	1439	.	C	T	0.545455	0/0	0/0	0/0	0/1
hyloniscus_main_001620_t1	1451	.	C	A	0.535714	0/0	0/0	0/0	0/1
hyloniscus_main_001620_t1	1480	.	A	G	0.125	0/0	0/0	0/1	0/0
hyloniscus_main_001620_t1	1495	.	AGA	GGG	0.283784	0/0	0/0	0/1	0/0
hyloniscus_main_001620_t1	1571	.	T	C	0.86	0/0	0/0	0/0	0/1
hyloniscus_main_001620_t1	1706	.	C	T	0.571429	0/0	0/0	0/0	0/1
hyloniscus_main_001620_t1	1718	.	T	A	0.6	0/0	0/0	0/0	0/1
hyloniscus_main_001620_t1	1743	.	GCA	ACC	0.608696	0/0	0/0	0/0	0/1
hyloniscus_main_001620_t1	1760	.	A	G	0.607477	0/0	0/0	0/0	0/1
hyloniscus_main_001620_t1	1766	.	A	G	0.612069	0/0	0/0	0/0	0/1
hyloniscus_main_001620_t1	2114	.	A	G	0.58209	0/0	0/0	0/0	0/1
hyloniscus_main_001620_t1	2129	.	T	C	0.623188	0/0	0/0	0/0	0/1
hyloniscus_main_001620_t1	2207	.	T	C	0.558824	0/0	0/0	0/0	0/1
hyloniscus_main_001620_t1	2351	.	G	T	0.511628	0/0	0/0	0/0	0/1
hyloniscus_main_001620_t1	2394	.	T	C	0	0/0	0/0	0/0	1/1
hyloniscus_main_001620_t1	2447	.	T	C	0.506494	0/0	0/0	0/0	0/1
hyloniscus_main_001620_t1	2460	.	A	G	0.547945	0/0	0/0	0/0	0/1
hyloniscus_main_001620_t1	2516	.	G	T	0.550725	0/0	0/0	0/0	0/1
hyloniscus_main_001620_t1	2553	.	A	G	0.182692	0/0	0/0	0/1	0/0
hyloniscus_main_001620_t1	2576	.	GGTGC	AGTAA	0.433962	0/0	0/0	0/0	0/1
hyloniscus_main_001620_t1	2610	.	A	G	0.197531	0/0	0/0	0/1	0/0
hyloniscus_main_001620_t1	2654	.	T	C	0.373984	0/0	0/0	0/0	0/1
hyloniscus_main_001620_t1	2711	.	T	C	0.427536	0/0	0/0	0/0	0/1
hyloniscus_main_001620_t1	2792	.	A	G	0.367347	0/0	0/0	0/0	0/1
hyloniscus_main_001620_t1	2801	.	G	A	0.361111	0/0	0/0	0/0	0/1
hyloniscus_main_001620_t1	2831	.	A	G	0.457143	0/0	0/0	0/0	0/1
hyloniscus_main_001620_t1	2855	.	CCCT	TCCC	0.478723	0/0	0/0	0/0	0/1
hyloniscus_main_001620_t1	2963	.	A	G	0.586957	0/0	0/0	0/0	0/1
hyloniscus_main_001620_t1	2975	.	G	A	0.59589	0/0	0/0	0/0	0/1
hyloniscus_main_001620_t1	2981	.	C	T	0.595745	0/0	0/0	0/0	0/1
hyloniscus_main_001620_t1	3020	.	T	G	0.537415	0/0	0/0	0/0	0/1
hyloniscus_main_001620_t1	3026	.	A	G	0.543624	0/0	0/0	0/0	0/1
hyloniscus_main_001620_t1	3162	.	G	A	0.490741	0/0	0/0	0/0	0/1
hyloniscus_main_001620_t1	3268	.	C	A	0.45098	0/0	0/0	0/0	0/1
hyloniscus_main_001620_t1	3392	.	TAAAAAAAATGAT	TAAAAAAATGAT,TAAAAAATGAT	0.545455,0.381818	0/0	0/0	0/0	1/2
hyloniscus_main_001620_t1	3466	.	CAAAAAAAATTTATTTATG	CAAAAAAAATTTATG,CAAAAAAAAATTTATTTATG	0.425926,0.425926	0/0	0/0	0/0	1/2
hyloniscus_main_001620_t1	3616	.	A	T	0.567308	0/0	0/0	0/0	0/1
hyloniscus_main_001620_t1	3716	.	A	G	0.164557	0/0	0/0	0/1	0/0
hyloniscus_main_001620_t1	3725	.	AAGTCA	GGGTCG	0.120253	0/0	0/0	0/1	0/0
hyloniscus_main_001620_t1	3731	.	A	T	0.426966	0/0	0/0	0/0	0/1
hyloniscus_main_001620_t1	3774	.	A	G	0.284444	0/0	0/0	0/1	0/0
hyloniscus_main_001620_t1	3790	.	A	T	0.304762	0/0	0/0	0/0	0/1
hyloniscus_main_001620_t1	3796	.	G	C	0.641509	0/0	0/0	0/0	0/1
hyloniscus_main_001620_t1	3809	.	AGTCAGT	AGTCAAT,AGTCGAA,GGTCAGT	0.657407,0.296703,0.107296	1/1	1/1	1/3	1/2
hyloniscus_main_001620_t1	3823	.	G	A	0.819188	1/1	1/1	0/1	1/1
hyloniscus_main_001620_t1	3826	.	ATGG	ATGA	0.746094	1/1	1/1	0/1	1/1
hyloniscus_main_001620_t1	3836	.	GG	AA	0.716599	1/1	1/1	0/1	1/1
hyloniscus_main_001620_t1	3861	.	GGG	AAA	0.522727	1/1	1/1	0/1	1/1
hyloniscus_main_001620_t1	3871	.	G	A	0.609959	1/1	1/1	0/1	1/1
hyloniscus_main_001620_t1	3892	.	C	T	0.45045	0/0	0/0	0/0	0/1
hyloniscus_main_001620_t1	3906	.	A	G	0.123016	0/0	0/0	0/1	0/0
hyloniscus_main_001636_t1	4065	.	C	T	0.37037	0/0	0/0	0/0	0/1
hyloniscus_main_001636_t1	4084	.	A	G	0.327957	0/1	0/1	0/1	0/1
hyloniscus_main_001636_t1	4094	.	GGG	GGA,GAA	0.309524,0.202381	1/2	0/1	0/1	1/2
hyloniscus_main_001636_t1	4106	.	A	G	0.373418	0/1	0/1	0/1	0/1
hyloniscus_main_001644_t1	1404	.	T	C	0.807692	0/0	0/0	0/0	0/1
hyloniscus_main_001644_t1	2319	.	G	T	0.551724	0/0	0/0	0/0	0/1
hyloniscus_main_001644_t1	2331	.	GCTC	ACTA	0.435484	0/0	0/1	0/0	0/1
hyloniscus_main_001644_t1	2349	.	T	C	0.5	0/0	0/1	0/0	0/1
hyloniscus_main_001644_t1	2379	.	C	T	0.5	0/0	0/1	0/0	0/1
hyloniscus_main_001644_t1	2589	.	G	A	0.454545	0/0	0/0	0/0	0/1
hyloniscus_main_001644_t1	2694	.	A	G	0.304348	0/0	0/0	0/0	0/1
hyloniscus_main_001644_t1	2766	.	T	C	0.545455	0/0	0/0	0/0	0/1
hyloniscus_main_001644_t1	3141	.	A	G	0.45	0/0	0/1	0/0	0/1
hyloniscus_main_001644_t1	3180	.	G	A	0.388889	0/0	0/1	0/0	0/0
hyloniscus_main_001644_t1	3207	.	A	T	0.613636	0/0	0/0	0/0	0/1
hyloniscus_main_001644_t1	3235	.	C	T	0.727273	0/0	0/0	0/0	0/1
hyloniscus_main_001644_t1	3262	.	A	C	0.666667	0/0	0/0	0/0	0/1
hyloniscus_main_001644_t1	3347	.	TG	CT	0.72973	0/0	0/0	0/0	0/1
hyloniscus_main_001644_t1	3409	.	A	G	0.583333	0/0	0/0	0/0	0/1
hyloniscus_main_001644_t1	3423	.	G	A	0.565217	0/0	0/0	0/0	0/1
hyloniscus_main_001655_t1	2717	.	C	T	0.271605	0/0	0/1	0/0	0/1
hyloniscus_main_001655_t1	2760	.	A	G	0.271605	0/0	0/1	0/0	0/1
hyloniscus_main_001655_t1	2783	.	AC	TT	0.240964	0/0	0/1	0/0	0/1
hyloniscus_main_001655_t1	2834	.	T	C	0.364706	0/0	0/1	0/0	0/1
hyloniscus_main_001655_t1	2855	.	C	T	0.373494	0/0	0/1	0/0	0/1
hyloniscus_main_001655_t1	2894	.	GTCT	ATCC	0.395349	0/0	0/1	0/0	0/1
hyloniscus_main_001655_t1	2954	.	A	G	0.380435	0/0	0/1	0/0	0/1
hyloniscus_main_001655_t1	3002	.	G	A	0.344262	0/0	0/1	0/0	0/1
hyloniscus_main_001658_t1	1408	.	T	A	0.47099	0/0	0/0	0/1	0/0
hyloniscus_main_001658_t1	3058	.	T	C	0.490909	0/0	1/1	0/1	0/1
hyloniscus_main_001665_t1	383	.	T	C	0.518828	0/1	0/0	0/1	0/1
hyloniscus_main_001665_t1	456	.	A	G	0.320513	0/0	0/0	0/1	0/0
hyloniscus_main_001665_t1	805	.	A	C	0.557178	0/1	1/1	0/1	0/1
hyloniscus_main_001665_t1	830	.	AACCCA	GGCCCG	0.183406	0/0	0/0	0/1	0/0
hyloniscus_main_001665_t1	854	.	TG	CA	0.55611	0/1	1/1	0/1	0/1
hyloniscus_main_001665_t1	1065	.	A	G	0.413223	0/0	0/0	0/1	0/0
hyloniscus_main_001665_t1	1088	.	T	C	0.443038	0/1	0/0	0/1	0/1
hyloniscus_main_001665_t1	1115	.	A	G	0.447964	0/1	0/0	0/1	0/1
hyloniscus_main_001665_t1	1148	.	A	G	0.412698	0/1	0/0	0/1	0/1
hyloniscus_main_001665_t1	1193	.	C	T	0.365591	0/1	0/0	0/1	0/1
hyloniscus_main_001665_t1	1328	.	A	G	0.388021	0/1	0/0	0/1	0/1
hyloniscus_main_001665_t1	1415	.	C	T	0.427686	0/1	0/0	0/1	0/1
hyloniscus_main_001665_t1	1472	.	C	G	0.432432	0/1	0/0	0/1	0/1
hyloniscus_main_001665_t1	1491	.	C	T	0.467568	0/1	0/0	0/1	0/1
hyloniscus_main_001665_t1	1505	.	G	A	0.426997	0/1	0/0	0/1	0/1
hyloniscus_main_001665_t1	1577	.	C	A	0.489796	0/1	1/1	0/1	0/1
hyloniscus_main_001665_t1	1596	.	A	C	0.513298	0/1	1/1	0/1	0/1
hyloniscus_main_001665_t1	1697	.	A	G	0.503876	0/1	0/0	0/1	0/1
hyloniscus_main_001665_t1	1706	.	TGCG	AGCA	0.440341	0/1	0/0	0/1	0/1
hyloniscus_main_001665_t1	1838	.	A	G	0.343548	0/1	0/0	0/1	0/1
hyloniscus_main_001665_t1	1853	.	T	C	0.345826	0/1	0/0	0/1	0/1
hyloniscus_main_001665_t1	1877	.	C	T	0.330579	0/1	0/0	0/1	0/1
hyloniscus_main_001665_t1	1913	.	T	C	0.575258	0/1	1/1	0/1	0/1
hyloniscus_main_001665_t1	1931	.	T	C	0.54321	0/1	1/1	0/1	0/1
hyloniscus_main_001665_t1	1997	.	G	C	0.62704	0/1	1/1	0/1	0/1
hyloniscus_main_001672_t1	3423	.	C	T	0.686047	1/1	0/1	0/0	0/1
hyloniscus_main_001683_t1	3559	.	A	G	0.322581	0/0	0/1	0/0	0/0
hyloniscus_main_001683_t1	3578	.	CCCTCCCCCTTCCTA	ACCTCCCCCCTTCCTA	0.4375	0/0	0/1	0/0	0/0
hyloniscus_main_001683_t1	3641	.	GGGCTGGACG	GG	0.392405	0/0	0/1	0/0	0/0
hyloniscus_main_001683_t1	3698	.	T	G	0.39726	0/1	0/1	0/1	0/1
hyloniscus_main_001683_t1	3707	.	C	A	0.386486	0/1	0/1	0/1	0/1
hyloniscus_main_001683_t1	3728	.	T	A	0.374784	0/1	1/1	0/1	0/1
hyloniscus_main_001683_t1	3739	.	A	G	0.389078	0/1	1/1	0/1	0/1
hyloniscus_main_001683_t1	3746	.	T	A	0.386441	0/1	1/1	0/1	0/1
hyloniscus_main_001683_t1	3778	.	T	G	0.554113	0/1	0/0	0/1	0/1
hyloniscus_main_001683_t1	3788	.	GTGT	CTTC	0.356037	0/1	0/0	0/1	0/1
hyloniscus_main_001683_t1	3797	.	CCCCA	GCCTGCA	0.36859	0/1	0/0	0/1	0/1
hyloniscus_main_001683_t1	3805	.	A	T	0.527716	0/1	0/0	0/1	0/1
hyloniscus_main_001683_t1	3827	.	ATTAATTATTA	AATTA,ATTAATTA,ATTAA	0.439024,0.372549,0.483607	0/1	0/3	1/2	1/2
hyloniscus_main_001683_t1	3839	.	T	C	0.454721	0/1	0/0	0/1	0/1
hyloniscus_main_001683_t1	3842	.	TATCG	TATTG	0.509921	0/1	0/0	0/1	0/1
hyloniscus_main_001683_t1	3865	.	T	A	0.598639	0/1	0/0	0/1	0/1
hyloniscus_main_001683_t1	3877	.	C	T	0.627517	0/1	0/0	0/1	0/1
hyloniscus_main_001683_t1	3901	.	TCCTA	TCTA	0.571038	0/1	0/0	0/1	0/1
hyloniscus_main_001683_t1	3920	.	ACAGAAG	ATGCGAAC,ACAGAAT,ACAGAAC	0.504065,0.44868,0.467153	0/1	0/3	1/2	1/2
hyloniscus_main_001683_t1	3931	.	G	A	0.514493	0/1	0/0	0/1	0/1
hyloniscus_main_001683_t1	3941	.	A	G	0.502907	0/1	0/1	1/1	1/1
hyloniscus_main_001683_t1	3946	.	C	T	0.546311	0/1	0/0	0/1	0/1
hyloniscus_main_001683_t1	3982	.	A	T	0.464706	0/1	1/1	0/0	0/0
hyloniscus_main_001683_t1	3996	.	A	G	0.361386	0/1	1/1	0/1	0/1
hyloniscus_main_001689_t1	3356	.	G	A	0.273973	0/0	0/0	0/0	0/1
hyloniscus_main_001689_t1	3380	.	A	G	0.164286	0/0	0/0	0/1	0/0
hyloniscus_main_001689_t1	3419	.	AC	GC,GG	0.182109,0.186551	0/1	0/2	0/1	0/1
hyloniscus_main_001689_t1	3465	.	A	T	0.370623	0/0	0/1	0/1	0/0
hyloniscus_main_001689_t1	3479	.	A	T	0.36715	0/0	0/0	0/0	0/1
hyloniscus_main_001689_t1	3486	.	G	T	0.3303	0/0	0/1	0/1	0/0
hyloniscus_main_001689_t1	3492	.	GTTTTGAAGTCGG	GTTTTAAAGTCGG	0.359658	0/1	0/1	0/1	0/1
hyloniscus_main_001689_t1	3507	.	GAAAGGTGT	GAAAGGT,GAAAGTGT	0.161329,0.252632	0/0	0/1	0/1	0/2
hyloniscus_main_001689_t1	3519	.	A	G	0.338843	0/0	0/0	0/0	0/1
hyloniscus_main_001689_t1	3537	.	AT	CC	0.362416	0/0	0/1	0/1	0/1
hyloniscus_main_001689_t1	3552	.	C	A	0.460993	0/0	0/0	0/0	0/1
hyloniscus_main_001689_t1	3714	.	T	G	0.438298	0/0	0/1	0/1	0/0
hyloniscus_main_001696_t1	2291	.	A	G	0.619048	0/1	0/0	0/0	0/0
hyloniscus_main_001696_t1	3730	.	GAA	AAT	0.454545	0/1	0/0	0/0	0/0
hyloniscus_main_001696_t1	3807	.	G	T	0.348485	0/1	0/0	0/0	0/1
hyloniscus_main_001696_t1	3918	.	G	T	0.573333	0/1	0/0	0/0	0/0
hyloniscus_main_001696_t1	4186	.	A	G	0.460784	0/1	0/0	0/0	0/0
hyloniscus_main_001731_t1	2687	.	TGCG	GGCA	0.354839	0/0	0/1	0/0	0/0
hyloniscus_main_001731_t1	2725	.	C	T	0.375	0/0	0/1	0/0	0/0
hyloniscus_main_001750_t1	3506	.	TTTTCTA	TTTTCTTTCTA	0.346154	0/0	0/0	0/1	0/0
hyloniscus_main_001750_t1	3533	.	ATTCTTCTTG	ATTCTTG	0.375	0/0	0/0	0/1	0/0
hyloniscus_main_001750_t1	3759	.	TAAGC	TAAAGC	0.489758	0/1	0/0	0/1	0/1
hyloniscus_main_001751_t1	3120	.	C	T	0.641447	0/1	0/1	0/1	0/1
hyloniscus_main_001752_t1	225	.	T	C	0.434783	1/1	0/0	0/0	0/1
hyloniscus_main_001752_t1	516	.	T	C	0.5	1/1	0/0	0/0	0/1
hyloniscus_main_001752_t1	1386	.	T	C	0.809524	1/1	0/0	0/0	0/1
hyloniscus_main_001752_t1	1455	.	C	T	0.594828	0/1	0/0	0/0	0/1
hyloniscus_main_001752_t1	1461	.	T	C	0.567568	0/1	0/0	0/0	0/1
hyloniscus_main_001752_t1	1570	.	A	T	0.616667	0/1	0/0	0/0	0/0
hyloniscus_main_001752_t1	1572	.	T	A	0.478261	0/1	0/0	0/0	0/1
hyloniscus_main_001752_t1	1589	.	AAGGTTCA	AA	0.13	0/0	0/0	0/1	0/0
hyloniscus_main_001752_t1	1648	.	C	T	0.493056	0/1	0/0	0/0	0/1
hyloniscus_main_001752_t1	1662	.	A	G	0.531646	0/1	0/0	0/0	0/1
hyloniscus_main_001752_t1	1785	.	T	G	0.6	0/1	0/0	0/0	0/1
hyloniscus_main_001752_t1	1815	.	T	A	0.629213	0/1	0/0	0/0	0/1
hyloniscus_main_001752_t1	2103	.	A	G	0.857143	1/1	0/0	0/0	0/1
hyloniscus_main_001752_t1	2112	.	A	G	0.564706	0/1	0/0	0/0	0/1
hyloniscus_main_001752_t1	2127	.	G	A	0.508065	0/1	0/0	0/0	0/1
hyloniscus_main_001752_t1	2163	.	T	C	0.556338	0/1	0/0	0/0	0/1
hyloniscus_main_001752_t1	2172	.	A	T	0.552448	0/1	0/0	0/0	0/1
hyloniscus_main_001752_t1	2250	.	T	C	0.603448	0/1	0/0	0/0	0/1
hyloniscus_main_001752_t1	2298	.	G	A	0.581395	0/1	0/0	0/0	0/1
hyloniscus_main_001752_t1	2436	.	C	T	0.494118	0/1	0/0	0/0	0/1
hyloniscus_main_001752_t1	2478	.	A	G	0.473934	0/1	0/0	0/0	0/1
hyloniscus_main_001752_t1	2529	.	T	C	0.542601	0/1	0/0	0/0	0/1
hyloniscus_main_001752_t1	2658	.	C	T	0.547368	0/1	0/0	0/0	0/0
hyloniscus_main_001752_t1	2688	.	G	T	0.55	0/1	0/0	0/0	0/1
hyloniscus_main_001760_t1	3012	.	A	G	0.166667	0/0	0/0	0/1	0/0
hyloniscus_main_001789_t1	907	.	G	A	0.842105	0/0	0/0	0/0	0/1
hyloniscus_main_001796_t1	2971	.	A	G	0.36	0/0	0/0	0/1	0/0
hyloniscus_main_001796_t1	2986	.	AAAA	GAAA	0.128	0/0	0/0	0/1	0/0
hyloniscus_main_001800_t1	4530	.	A	T	0.459459	0/0	0/1	0/0	0/0
hyloniscus_main_001800_t1	4539	.	AA	TT	0.472222	0/0	0/1	0/0	0/0
hyloniscus_main_001800_t1	4544	.	CCT	CGGAAGCT	0.457143	0/0	0/1	0/0	0/0
hyloniscus_main_001800_t1	4587	.	TTAA	CTAT	0.565217	0/0	0/1	0/0	0/0
hyloniscus_main_001800_t1	4676	.	GAAG	AACA	0.461538	0/0	0/1	0/0	0/0
hyloniscus_main_001800_t1	4696	.	CA	AG	0.404762	0/0	0/1	0/0	0/0
hyloniscus_main_001800_t1	4751	.	A	G	0.285714	0/0	0/1	0/0	0/0
hyloniscus_main_001800_t1	4809	.	AT	CG	0.391304	0/0	0/1	0/0	0/0
hyloniscus_main_001800_t1	4939	.	AAA	GAG	0.506329	0/0	0/1	0/0	0/0
hyloniscus_main_001800_t1	4969	.	A	T	0.545455	0/0	0/1	0/0	0/0
hyloniscus_main_001800_t1	4981	.	AAAT	TAAG,AAAG	0.547945,0.424658	0/0	1/2	0/0	0/0
hyloniscus_main_001800_t1	5014	.	T	C	0.43662	0/0	0/1	0/0	0/0
hyloniscus_main_001800_t1	5049	.	T	A	0.530612	0/0	0/1	0/0	0/0
hyloniscus_main_001805_t1	1276	.	T	C	0.463277	0/1	1/1	0/1	0/1
hyloniscus_main_001805_t1	3224	.	T	G	0.445545	0/1	1/1	0/1	0/1
hyloniscus_main_001805_t1	3251	.	T	C	0.454955	0/1	1/1	0/1	0/1
hyloniscus_main_001805_t1	3259	.	G	T	0.454148	0/1	1/1	0/1	0/1
hyloniscus_main_001805_t1	3279	.	G	T	0.473118	0/1	1/1	0/1	0/1
hyloniscus_main_001807_t1	2472	.	C	A	0.397059	0/0	0/1	0/0	0/0
hyloniscus_main_001807_t1	2893	.	T	G	0.444444	0/0	0/1	0/0	0/0
hyloniscus_main_001807_t1	2955	.	C	G	0.505882	0/0	0/1	0/0	0/0
hyloniscus_main_001807_t1	3008	.	T	C	0.442308	0/0	0/1	0/0	0/0
hyloniscus_main_001807_t1	3070	.	T	C	0.508065	0/0	0/1	0/0	0/0
hyloniscus_main_001807_t1	3083	.	A	C	0.5	0/0	0/1	0/0	0/0
hyloniscus_main_001811_t1	3057	.	C	A	0.383162	0/1	0/0	0/1	0/1
hyloniscus_main_001811_t1	3069	.	TTACA	GTACG	0.391785	0/1	0/0	0/1	0/1
hyloniscus_main_001811_t1	3083	.	GTTTGGC	GTTGGC	0.406897	0/1	0/0	0/1	0/1
hyloniscus_main_001834_t1	3428	.	G	A	0.446429	0/0	0/1	0/1	0/1
hyloniscus_main_001834_t1	3489	.	AGA	AA	0.495495	1/1	0/1	0/1	0/1
hyloniscus_main_001838_t1	125	.	TTG	CTC	0.441489	1/1	0/1	0/0	0/1
hyloniscus_main_001838_t1	158	.	TA	TT,AT	0.4447,0	2/2	0/1	0/0	0/1
hyloniscus_main_001838_t1	227	.	T	C	0.402194	1/1	0/1	0/0	0/1
hyloniscus_main_001842_t1	736	.	T	C	0.412017	0/0	0/0	0/1	0/1
hyloniscus_main_001842_t1	832	.	T	G	0.469613	0/0	0/0	0/1	0/1
hyloniscus_main_001842_t1	1667	.	G	A	0.298701	0/0	0/0	0/0	0/1
hyloniscus_main_001842_t1	1679	.	T	C	0.404412	0/0	0/0	0/1	0/1
hyloniscus_main_001842_t1	1861	.	G	T	0.449393	0/0	0/0	0/1	0/1
hyloniscus_main_001842_t1	2025	.	AA	AG	0.116883	0/0	0/0	0/1	0/0
hyloniscus_main_001842_t1	2059	.	C	T	0.495726	0/0	0/0	0/1	0/1
hyloniscus_main_001842_t1	2220	.	C	G	0.549784	0/1	0/0	0/1	0/0
hyloniscus_main_001842_t1	2371	.	GACG	CACA	0.479042	0/0	0/0	0/1	0/1
hyloniscus_main_001842_t1	2428	.	C	T	0.492701	0/0	0/0	0/1	0/1
hyloniscus_main_001842_t1	2437	.	C	T	0.519231	0/0	0/0	0/1	0/1
hyloniscus_main_001842_t1	2500	.	G	A	0.40339	0/0	0/0	0/1	0/1
hyloniscus_main_001842_t1	2590	.	T	C	0.509934	0/0	0/0	0/1	0/1
hyloniscus_main_001842_t1	2602	.	G	C	0.488636	0/0	0/0	0/1	0/1
hyloniscus_main_001842_t1	2659	.	G	T	0.465465	0/0	0/0	0/1	0/1
hyloniscus_main_001842_t1	2979	.	C	T	0.541667	0/0	0/0	0/1	0/1
hyloniscus_main_001842_t1	3223	.	TAAAAATAG	TAAAATAG	0.578947	0/0	0/0	0/1	0/1
hyloniscus_main_001843_t1	2378	.	A	G	0.310345	0/0	0/0	0/1	0/0
hyloniscus_main_001843_t1	3292	.	T	C	0.529412	0/1	1/1	0/0	1/1
hyloniscus_main_001865_t1	696	.	A	T	0.813559	0/0	0/0	0/0	0/1
hyloniscus_main_001865_t1	1216	.	TCAAAGATA	TCTTCAGACGACGAG	0.608696	0/0	0/0	0/0	0/1
hyloniscus_main_001865_t1	1410	.	G	A	0.788732	0/0	0/0	0/0	0/1
hyloniscus_main_001865_t1	1469	.	A	C	0.678161	0/0	0/0	0/0	0/1
hyloniscus_main_001865_t1	2175	.	G	C	0.888889	0/0	0/0	0/0	0/1
hyloniscus_main_001865_t1	2200	.	T	C	0.863636	0/0	0/0	0/0	0/1
hyloniscus_main_001865_t1	2259	.	T	C	0.807692	0/0	0/0	0/0	0/1
hyloniscus_main_001865_t1	2280	.	C	T	0.689655	0/0	0/0	0/0	0/1
hyloniscus_main_001865_t1	2328	.	G	A	0.684211	0/0	0/0	0/0	0/1
hyloniscus_main_001865_t1	2383	.	T	C	0.754386	0/0	0/0	0/0	0/1
hyloniscus_main_001865_t1	2398	.	C	A	0.741379	0/0	0/0	0/0	0/1
hyloniscus_main_001865_t1	2468	.	G	A	0.809524	0/0	0/0	0/0	0/1
hyloniscus_main_001865_t1	2511	.	C	T	0.78481	0/0	0/0	0/0	0/1
hyloniscus_main_001865_t1	2574	.	C	A	0.757576	0/0	0/0	0/0	0/1
hyloniscus_main_001865_t1	2598	.	A	C	0.818182	0/0	0/0	0/0	0/1
hyloniscus_main_001865_t1	2781	.	TAGA	AAGG	0	0/0	0/0	0/0	1/1
hyloniscus_main_001865_t1	2841	.	CCAA	TCAG	0.813333	0/0	0/0	0/0	0/1
hyloniscus_main_001865_t1	2852	.	C	A	0.818182	0/0	0/0	0/0	0/1
hyloniscus_main_001865_t1	2857	.	A	C	0.790698	0/0	0/0	0/0	0/1
hyloniscus_main_001865_t1	2886	.	T	G	0.811881	0/0	0/0	0/0	0/1
hyloniscus_main_001865_t1	2919	.	G	A	0.783505	0/0	0/0	0/0	0/1
hyloniscus_main_001865_t1	2987	.	G	C	0.728395	0/0	0/0	0/0	0/1
hyloniscus_main_001865_t1	2994	.	A	T	0.761905	0/0	0/0	0/0	0/1
hyloniscus_main_001865_t1	3004	.	C	T	0.772152	0/0	0/0	0/0	0/1
hyloniscus_main_001865_t1	3183	.	T	C	0.835821	0/0	0/0	0/0	0/1
hyloniscus_main_001871_t1	3854	.	G	T	0.307692	0/0	0/1	0/0	0/0
hyloniscus_main_001871_t1	3920	.	G	A	0.310345	0/0	0/1	0/0	0/0
hyloniscus_main_001889_t1	957	.	A	G	0.35	0/1	0/0	0/0	0/0
hyloniscus_main_001889_t1	1092	.	C	T	0.478261	0/1	0/0	0/0	0/0
hyloniscus_main_001889_t1	1104	.	T	C	0.5	0/1	0/0	0/0	0/0
hyloniscus_main_001889_t1	1113	.	C	T	0.5	0/1	0/0	0/0	0/0
hyloniscus_main_001889_t1	1308	.	ATCG	TTCA,TTCG	0.535714,0.571429	0/1	0/2	0/0	0/0
hyloniscus_main_001889_t1	1323	.	C	T	0.514286	0/1	0/1	0/0	0/0
hyloniscus_main_001889_t1	1347	.	T	C	0.5	0/1	0/0	0/0	0/0
hyloniscus_main_001889_t1	1386	.	A	T	0.4375	0/1	0/0	0/0	0/0
hyloniscus_main_001889_t1	1410	.	AATC	GATT	0.25	0/0	0/1	0/0	0/1
hyloniscus_main_001889_t1	1470	.	G	A	0.434783	0/0	0/1	0/0	0/0
hyloniscus_main_001889_t1	1521	.	TGGCAGT	AGGGAGC	0.564103	0/1	0/0	0/0	0/0
hyloniscus_main_001889_t1	1548	.	T	C	0.533333	0/1	0/0	0/0	0/0
hyloniscus_main_001889_t1	1563	.	A	G	0.54321	0/1	0/1	0/0	0/0
hyloniscus_main_001889_t1	1629	.	T	C	0.419355	0/1	0/0	0/0	0/0
hyloniscus_main_001889_t1	1650	.	C	T	0.383333	0/1	0/0	0/0	0/0
hyloniscus_main_001889_t1	1657	.	A	G	0.142202	0/0	0/0	0/1	0/0
hyloniscus_main_001889_t1	1699	.	AGTA	AGTG	0.22807	0/0	0/0	0/1	0/0
hyloniscus_main_001889_t1	1933	.	C	T	0.519231	0/1	0/0	0/0	0/0
hyloniscus_main_001889_t1	2031	.	T	C	0.308333	0/0	0/1	0/0	0/1
hyloniscus_main_001889_t1	2037	.	C	A	0.446328	0/1	0/1	0/0	0/1
hyloniscus_main_001889_t1	2067	.	C	T	0.656716	0/1	0/0	0/0	0/0
hyloniscus_main_001889_t1	2076	.	T	C	0.584906	0/1	0/0	0/0	0/0
hyloniscus_main_001889_t1	2100	.	T	C	0.380952	0/1	0/1	0/0	0/1
hyloniscus_main_001889_t1	2112	.	C	T	0.338235	0/0	0/1	0/0	0/1
hyloniscus_main_001889_t1	2139	.	A	G	0.312139	0/0	0/1	0/0	0/1
hyloniscus_main_001889_t1	2146	.	GGTAAT	GGTAAC,AGCAAC	0.308571,0.568627	0/2	0/1	0/0	0/1
hyloniscus_main_001889_t1	2157	.	T	C	0.611111	0/1	0/0	0/0	0/0
hyloniscus_main_001889_t1	2196	.	CCCG	TCCT	0.396825	0/1	0/1	0/0	0/1
hyloniscus_main_001889_t1	2241	.	C	A	0.310078	0/0	0/1	0/0	0/1
hyloniscus_main_001889_t1	2268	.	C	T	0.382353	0/1	0/1	0/0	0/1
hyloniscus_main_001889_t1	2292	.	T	C	0.364583	0/0	0/1	0/0	0/1
hyloniscus_main_001889_t1	2301	.	T	C	0.352518	0/1	0/1	0/0	0/1
hyloniscus_main_001889_t1	2317	.	C	T	0.454545	0/1	0/0	0/0	0/0
hyloniscus_main_001889_t1	2322	.	A	G	0.317647	0/0	0/1	0/0	0/1
hyloniscus_main_001889_t1	2337	.	G	C,T	0.316832,0.464286	0/2	0/1	0/0	0/1
hyloniscus_main_001889_t1	2343	.	AGTC	GGTC,CGTG	0.333333,0.481481	0/2	0/1	0/0	0/1
hyloniscus_main_001889_t1	2403	.	T	C	0.31383	0/0	0/1	0/0	0/1
hyloniscus_main_001889_t1	2424	.	T	G	0.343478	0/1	0/1	0/0	0/1
hyloniscus_main_001889_t1	2456	.	TC	TT	0.338028	0/1	0/1	0/0	0/1
hyloniscus_main_001889_t1	2485	.	T	C	0.390244	0/1	0/0	0/0	0/0
hyloniscus_main_001889_t1	2538	.	G	T	0.459459	0/1	0/1	0/1	0/1
hyloniscus_main_001889_t1	2556	.	T	C	0.509434	0/1	0/0	0/0	0/0
hyloniscus_main_001889_t1	2565	.	C	A	0.508772	0/1	0/0	0/0	0/0
hyloniscus_main_001889_t1	2577	.	G	A	0.465517	0/1	0/0	0/0	0/0
hyloniscus_main_001889_t1	2589	.	T	A	0.460317	0/1	0/0	0/0	0/0
hyloniscus_main_001889_t1	2610	.	G	C	0.470588	0/1	0/0	0/0	0/0
hyloniscus_main_001889_t1	2625	.	T	A	0.421875	0/1	0/0	0/0	0/0
hyloniscus_main_001889_t1	2658	.	G	A	0.361111	0/1	0/0	0/0	0/0
hyloniscus_main_001889_t1	2673	.	G	A	0.388889	0/1	0/0	0/0	0/0
hyloniscus_main_001889_t1	2685	.	T	C	0.511364	0/0	0/1	0/0	0/0
hyloniscus_main_001889_t1	2697	.	G	A	0.41791	0/1	0/0	0/0	0/0
hyloniscus_main_001889_t1	2746	.	GCA	TCG,GCG	0.321637,0.467742	0/2	0/1	0/0	0/1
hyloniscus_main_001889_t1	2769	.	A	G	0.333333	0/0	0/1	0/0	0/1
hyloniscus_main_001904_t1	3281	.	GGTTGGGTAT	AGTTT	0.493213	0/0	0/1	0/1	0/0
hyloniscus_main_001904_t1	3372	.	TTG	TGTG	0.350158	0/0	0/1	0/1	0/0
hyloniscus_main_001904_t1	3454	.	ATG	ATGTTTCGTTCAGTG	0.215962	0/0	0/1	0/1	0/0
hyloniscus_main_001904_t1	3506	.	G	T	0.445026	0/0	0/1	0/1	0/0
hyloniscus_main_001904_t1	3517	.	C	T	0.455	0/0	0/1	0/1	0/0
hyloniscus_main_001920_t1	2992	.	CGT	CGAGT	0.353698	0/1	1/1	0/1	0/0
hyloniscus_main_001945_t1	3300	.	ATTA	ATTT	0.34375	0/0	0/1	0/0	0/0
hyloniscus_main_001945_t1	3517	.	TC	CG	0.37931	0/0	0/1	0/0	0/0
hyloniscus_main_001945_t1	3878	.	A	G	0.359223	0/0	0/0	0/1	0/0
hyloniscus_main_001945_t1	3939	.	T	A	0.415094	0/1	0/0	0/1	0/1
hyloniscus_main_001945_t1	4005	.	G	A	0.45122	0/1	0/1	0/1	0/1
hyloniscus_main_001963_t1	523	.	G	A	0.405405	0/0	0/0	0/0	0/1
hyloniscus_main_001963_t1	1117	.	T	C	0.403846	0/0	0/0	0/0	0/1
hyloniscus_main_001963_t1	1133	.	C	T	0.37931	0/0	0/0	0/0	0/1
hyloniscus_main_001963_t1	1142	.	G	C	0.326923	0/0	0/0	0/0	0/1
hyloniscus_main_001963_t1	1153	.	C	A	0.372549	0/0	0/0	0/0	0/1
hyloniscus_main_001963_t1	1876	.	G	A	0.428571	0/0	0/0	0/0	0/1
hyloniscus_main_001970_t1	2381	.	C	T	0.333333	0/1	0/0	0/0	0/1
hyloniscus_main_001970_t1	2458	.	A	G	0.36	0/1	0/0	0/0	0/1
hyloniscus_main_001970_t1	2510	.	A	G	0.186364	0/0	0/0	0/1	0/0
hyloniscus_main_001970_t1	2607	.	A	C	0.375	0/1	0/0	0/0	0/1
hyloniscus_main_001970_t1	2632	.	T	C	0.349398	0/1	0/0	0/0	0/1
hyloniscus_main_001970_t1	2651	.	C	T	0.325301	0/1	0/0	0/0	0/1
hyloniscus_main_001970_t1	2657	.	G	A	0.321429	0/1	0/0	0/0	0/1
hyloniscus_main_001970_t1	2669	.	C	T	0.329268	0/1	0/0	0/0	0/1
hyloniscus_main_001970_t1	2773	.	A	G	0.423077	0/1	0/0	0/0	0/1
hyloniscus_main_002024_t1	1270	.	G	T	0.516667	0/0	0/1	0/0	0/0
hyloniscus_main_002024_t1	1450	.	T	C	0.547619	0/0	0/1	0/0	0/0
hyloniscus_main_002024_t1	1498	.	C	T	0.509434	0/0	0/1	0/0	0/0
hyloniscus_main_002024_t1	1594	.	A	G	0.72973	0/0	0/1	0/0	0/0
hyloniscus_main_002024_t1	1651	.	T	C	0.61194	0/0	0/1	0/0	0/0
hyloniscus_main_002024_t1	1672	.	T	A	0.535211	0/0	0/1	0/0	0/0
hyloniscus_main_002024_t1	1693	.	G	A	0.463768	0/0	0/1	0/0	0/0
hyloniscus_main_002024_t1	1717	.	C	T	0.377049	0/0	0/1	0/0	0/0
hyloniscus_main_002024_t1	1726	.	G	T	0.351852	0/0	0/1	0/0	0/0
hyloniscus_main_002024_t1	1732	.	T	A	0.3125	0/0	0/1	0/0	0/0
hyloniscus_main_002024_t1	1792	.	A	T	0.477273	0/0	0/1	0/0	0/0
hyloniscus_main_002024_t1	1924	.	T	C	0.333333	0/0	0/1	0/0	0/0
hyloniscus_main_002024_t1	1930	.	A	G	0.3125	0/0	0/1	0/0	0/0
hyloniscus_main_002024_t1	1960	.	T	A	0.259259	0/0	0/1	0/0	0/0
hyloniscus_main_002024_t1	1981	.	C	T	0.242424	0/0	0/1	0/0	0/0
hyloniscus_main_002024_t1	1987	.	C	T	0.257143	0/0	0/1	0/0	0/0
hyloniscus_main_002024_t1	2000	.	GCT	ACC	0.257143	0/0	0/1	0/0	0/0
hyloniscus_main_002024_t1	2044	.	C	G	0.5	0/0	0/1	0/0	0/0
hyloniscus_main_002024_t1	2050	.	A	G	0.45	0/0	0/1	0/0	0/0
hyloniscus_main_002024_t1	2365	.	A	G	0.560976	0/0	0/1	0/0	0/0
hyloniscus_main_002024_t1	2375	.	CAAAAAATG	CAGAAAATG	0.555556	0/0	0/1	0/0	0/0
hyloniscus_main_002024_t1	2422	.	G	A	0.513514	0/0	0/1	0/0	0/0
hyloniscus_main_002024_t1	2452	.	A	G	0.548387	0/0	0/1	0/0	0/0
hyloniscus_main_002024_t1	2482	.	C	G	0.46875	0/0	0/1	0/0	0/0
hyloniscus_main_002024_t1	2629	.	G	A	0.391304	0/0	0/1	0/0	0/0
hyloniscus_main_002024_t1	2662	.	C	T	0.48	0/0	0/1	0/0	0/0
hyloniscus_main_002028_t1	1535	.	C	A	0.612245	0/1	0/0	0/0	0/0
hyloniscus_main_002028_t1	1547	.	A	G	0.386667	0/0	0/0	0/1	0/0
hyloniscus_main_002028_t1	1553	.	A	G	0.5625	0/1	0/0	0/0	0/0
hyloniscus_main_002028_t1	1578	.	AA	GG	0.298246	0/0	0/0	0/1	0/0
hyloniscus_main_002028_t1	1724	.	T	G	0.675	0/1	0/0	0/0	0/0
hyloniscus_main_002028_t1	1770	.	AA	GG	0.442623	0/0	0/0	0/1	0/0
hyloniscus_main_002057_t1	2242	.	C	A	0.52381	0/0	1/1	0/0	0/1
hyloniscus_main_002057_t1	2326	.	G	A	0.375	0/0	1/1	0/0	0/1
hyloniscus_main_002057_t1	2407	.	C	A	0.488372	0/0	1/1	0/0	0/1
hyloniscus_main_002057_t1	2524	.	AATAA	TATAG	0.695652	0/0	1/1	0/0	0/1
hyloniscus_main_002057_t1	2680	.	A	G	0.577778	0/0	1/1	0/0	0/1
hyloniscus_main_002057_t1	2686	.	A	T	0.565217	0/0	1/1	0/0	0/1
hyloniscus_main_002057_t1	2708	.	A	G	0.566038	0/0	1/1	0/0	0/1
hyloniscus_main_002057_t1	2731	.	C	A	0.537037	0/0	1/1	0/0	0/1
hyloniscus_main_002057_t1	2799	.	A	G	0.425	0/0	1/1	0/0	0/1
hyloniscus_main_002057_t1	2809	.	T	C	0.428571	0/0	1/1	0/0	0/1
hyloniscus_main_002057_t1	2941	.	T	C	0.55102	0/0	1/1	0/0	0/1
hyloniscus_main_002057_t1	2959	.	T	G	0.438596	0/0	1/1	0/0	0/1
hyloniscus_main_002057_t1	2981	.	A	G	0.491525	0/0	1/1	0/0	0/1
hyloniscus_main_002057_t1	2986	.	T	C	0.507937	0/0	1/1	0/0	0/1
hyloniscus_main_002057_t1	3033	.	T	G	0.528571	0/0	1/1	0/0	0/1
hyloniscus_main_002057_t1	3047	.	C	A	0.552632	0/0	1/1	0/0	0/1
hyloniscus_main_002057_t1	3061	.	CTC	CC	0.617647	0/0	1/1	0/0	0/1
hyloniscus_main_002057_t1	3072	.	A	G	0.632353	0/0	1/1	0/0	0/1
hyloniscus_main_002057_t1	3085	.	CCTCTAACTCTAAC	CCTCTAAC	0.609756	0/0	1/1	0/0	0/1
hyloniscus_main_002057_t1	3107	.	TAT	TATGAT	0.55814	0/0	1/1	0/0	0/1
hyloniscus_main_002057_t1	3127	.	TGA	GGT	0.606061	0/0	1/1	0/0	0/1
hyloniscus_main_002069_t1	435	.	A	G	0.272401	0/0	0/0	0/1	0/0
hyloniscus_main_002069_t1	824	.	A	G	0.378995	0/0	0/0	0/1	0/0
hyloniscus_main_002069_t1	1009	.	C	T	0.486381	0/0	0/0	0/1	0/0
hyloniscus_main_002069_t1	1051	.	G	A	0.5	0/0	0/0	0/1	0/0
hyloniscus_main_002069_t1	1408	.	G	A	0.468413	0/0	0/0	0/1	0/0
hyloniscus_main_002069_t1	1501	.	A	G	0.480167	0/0	0/0	0/1	0/0
hyloniscus_main_002069_t1	1561	.	C	T	0.480769	0/0	0/0	0/1	0/0
hyloniscus_main_002069_t1	1705	.	G	A	0.480556	0/0	0/0	0/1	0/0
hyloniscus_main_002069_t1	1714	.	G	A	0.489071	0/0	0/0	0/1	0/0
hyloniscus_main_002069_t1	1789	.	G	A	0.47619	0/0	0/0	0/1	0/0
hyloniscus_main_002069_t1	1801	.	C	T	0.477756	0/0	0/0	0/1	0/0
hyloniscus_main_002069_t1	1861	.	G	A	0.481419	0/0	0/0	0/1	0/0
hyloniscus_main_002069_t1	1879	.	GCGT	TCGC	0.4656	0/0	0/0	0/1	0/0
hyloniscus_main_002069_t1	1927	.	G	A	0.450727	0/0	0/0	0/1	0/0
hyloniscus_main_002069_t1	2161	.	C	T	0.474672	0/0	0/0	0/1	0/0
hyloniscus_main_002069_t1	2998	.	A	C	0.393939	0/0	0/0	0/1	0/0
hyloniscus_main_002069_t1	3069	.	G	T	0.251969	0/0	0/0	0/1	0/0
hyloniscus_main_002069_t1	3111	.	G	A	0.217822	0/0	0/0	0/1	0/0
hyloniscus_main_002069_t1	3120	.	AAATATT	AAATTCAATATT	0.170455	0/0	0/0	0/1	0/0
hyloniscus_main_002069_t1	3138	.	C	T	0.449468	0/1	0/1	0/1	0/1
hyloniscus_main_002069_t1	3139	.	G	A	0.195876	0/0	0/0	0/1	0/0
hyloniscus_main_002069_t1	3177	.	T	C	0.229167	0/0	0/0	0/1	0/0
hyloniscus_main_002069_t1	3189	.	GAAAAAAGT	GAAAAAGT	0.188889	0/0	0/0	0/1	0/0
hyloniscus_main_002069_t1	3198	.	GACAAC	AACTTAT	0.326923	0/0	0/0	0/1	0/0
hyloniscus_main_002069_t1	3216	.	TT	CA	0.484848	0/0	0/0	0/1	0/0
hyloniscus_main_002069_t1	3266	.	TAAATATG	TAATAATTAAAATCTTTACGAAAAAATATT	0.196429	0/0	0/0	0/1	0/0
hyloniscus_main_002069_t1	3301	.	G	A	0.517241	0/0	0/0	0/1	0/0
hyloniscus_main_002069_t1	3320	.	TGTTT	CGTTA	0.493333	0/0	0/0	0/1	0/0
hyloniscus_main_002069_t1	3346	.	T	C	0.469388	0/0	0/0	0/1	0/0
hyloniscus_main_002069_t1	3400	.	C	T	0.561224	0/0	0/0	0/1	0/0
hyloniscus_main_002069_t1	3414	.	A	G	0.543689	0/0	0/0	0/1	0/0
hyloniscus_main_002079_t1	3511	.	T	G	0.1875	1/1	0/0	0/0	0/1
hyloniscus_main_002079_t1	3521	.	C	A	0.176471	1/1	0/0	0/0	0/1
hyloniscus_main_002079_t1	3553	.	G	A	0.228571	1/1	0/0	0/0	0/1
hyloniscus_main_002079_t1	3595	.	TAT	TT	0.561644	0/0	0/1	0/0	0/1
hyloniscus_main_002083_t1	3033	.	C	T	0.485714	1/1	1/1	0/0	0/1
hyloniscus_main_002083_t1	3097	.	CC	TT	0.431818	1/1	1/1	0/0	0/1
hyloniscus_main_002083_t1	3122	.	T	G	0.431373	1/1	1/1	0/0	0/1
hyloniscus_main_002083_t1	3130	.	T	C	0.454545	1/1	1/1	0/0	0/1
[truncated: 6,110 more rows]
