# Supplementary material for: Patterns of molecular evolution in a parthenogenic terrestrial isopod (Trichoniscus pusillus)
Source: PeerJ. 2024 Jul 23;12:e17780. doi: 10.7717/peerj.17780 (PMC11276757; doi:10.7717/peerj.17780)
Supplement: Supplemental Information 2 [file peerj-12-17780-s002.zip › Yarbrough_Chandler_Code/5_snp_effects/data/TratM_het.genotypes.txt]

trachelipus_main_000002_t1	321	.	G	A	0.5	0/1	1/1
trachelipus_main_000002_t1	354	.	A	G	0.391304	0/1	1/1
trachelipus_main_000002_t1	387	.	T	G	0.37037	0/1	1/1
trachelipus_main_000002_t1	519	.	AGTG	GGTA	0.59375	0/1	1/1
trachelipus_main_000002_t1	540	.	A	T	0.5625	0/1	1/1
trachelipus_main_000002_t1	572	.	A	C	0.484848	0/1	0/0
trachelipus_main_000002_t1	585	.	T	C	0.515152	0/1	0/0
trachelipus_main_000002_t1	684	.	A	T	0.464286	0/1	0/0
trachelipus_main_000002_t1	1131	.	T	C	0.433333	0/1	0/0
trachelipus_main_000004_t1	13645	.	T	A	0.407407	0/1	0/0
trachelipus_main_000004_t1	14197	.	A	G	0.677419	0/1	0/0
trachelipus_main_000004_t1	14215	.	A	G	0.689655	0/1	0/0
trachelipus_main_000004_t1	14518	.	A	T	0.44	0/1	0/0
trachelipus_main_000004_t1	14525	.	AAGATGACTGA	AA	0.454545	0/1	0/0
trachelipus_main_000004_t1	14553	.	T	C	0.575758	0/1	0/0
trachelipus_main_000004_t1	15016	.	A	G	0.574074	0/1	0/0
trachelipus_main_000004_t1	15082	.	G	A	0.508475	0/1	0/0
trachelipus_main_000004_t1	15143	.	G	A	0.436364	0/1	0/0
trachelipus_main_000004_t1	15214	.	C	T	0.5	0/1	0/0
trachelipus_main_000004_t1	15637	.	T	C	0.586207	0/1	0/0
trachelipus_main_000004_t1	15695	.	T	C	0.56	0/1	0/0
trachelipus_main_000006_t1	9743	.	C	T	0.5	0/1	0/0
trachelipus_main_000006_t1	9767	.	G	A	0.558824	0/1	0/1
trachelipus_main_000006_t1	10058	.	C	T	0.489796	0/1	1/1
trachelipus_main_000006_t1	10265	.	T	C	0.488889	0/1	0/0
trachelipus_main_000006_t1	10391	.	G	T	0.45	0/1	0/0
trachelipus_main_000006_t1	10419	.	C	T	0.38	0/1	1/1
trachelipus_main_000006_t1	10448	.	T	A	0.439024	0/1	0/0
trachelipus_main_000006_t1	10595	.	T	C	0.478261	0/1	1/1
trachelipus_main_000006_t1	10617	.	GCT	TCG,GCG	0,0.5	0/2	1/1
trachelipus_main_000006_t1	10628	.	C	T	0.47619	0/1	0/0
trachelipus_main_000006_t1	10658	.	G	A	0.46	0/1	1/1
trachelipus_main_000006_t1	10733	.	A	G	0.394737	0/1	1/1
trachelipus_main_000006_t1	10754	.	C	T	0.435897	0/1	0/0
trachelipus_main_000006_t1	11009	.	C	A	0.528302	0/1	1/1
trachelipus_main_000006_t1	11094	.	C	T	0.45283	0/1	0/0
trachelipus_main_000006_t1	11115	.	C	A	0.464286	0/1	0/0
trachelipus_main_000006_t1	11129	.	A	G	0.469388	0/1	0/0
trachelipus_main_000006_t1	11192	.	T	A	0.414634	0/1	1/1
trachelipus_main_000006_t1	11208	.	G	A	0.390244	0/1	0/0
trachelipus_main_000006_t1	11594	.	C	T	0.403846	0/1	0/0
trachelipus_main_000006_t1	11666	.	A	T	0.485294	0/1	1/1
trachelipus_main_000006_t1	11675	.	C	T	0.493333	0/1	0/0
trachelipus_main_000006_t1	11693	.	A	G	0.513889	0/1	1/1
trachelipus_main_000006_t1	11708	.	GACT	AACA	0.45614	0/1	0/0
trachelipus_main_000006_t1	11954	.	C	T	0.459459	0/1	1/1
trachelipus_main_000006_t1	12072	.	T	C	0.472973	0/1	0/0
trachelipus_main_000006_t1	12146	.	T	C	0.407407	0/1	1/1
trachelipus_main_000006_t1	12182	.	G	A	0.392157	0/1	1/1
trachelipus_main_000006_t1	12188	.	T	G	0.404255	0/1	1/1
trachelipus_main_000006_t1	12194	.	A	T	0.395833	0/1	1/1
trachelipus_main_000006_t1	12269	.	T	C	0.442623	0/1	1/1
trachelipus_main_000006_t1	12366	.	T	C	0.472222	0/1	0/0
trachelipus_main_000006_t1	12431	.	G	A	0.426667	0/1	1/1
trachelipus_main_000006_t1	12452	.	C	T	0.443182	0/1	0/0
trachelipus_main_000006_t1	12458	.	GATT	AATC,GATC	0.444444,0	0/1	2/2
trachelipus_main_000006_t1	13479	.	G	A	0.512821	0/1	0/0
trachelipus_main_000008_t1	11138	.	C	T	0.166667	0/1	.
trachelipus_main_000008_t1	11232	.	T	C	0.552632	0/1	.
trachelipus_main_000008_t1	11281	.	C	G	0.5	0/1	.
trachelipus_main_000008_t1	11462	.	C	T	0.506667	0/1	.
trachelipus_main_000008_t1	14328	.	CAT	CAAT	0.374101	0/1	0/0
trachelipus_main_000008_t1	14341	.	TACA	TA	0.412429	0/1	0/0
trachelipus_main_000008_t1	14361	.	C	T	0.447257	0/1	0/0
trachelipus_main_000008_t1	14405	.	ACCCCAAAA	ACCCAAAA	0.458599	0/1	1/1
trachelipus_main_000008_t1	14451	.	ATA	ATTA	0.433333	0/1	0/0
trachelipus_main_000020_t1	14398	.	CTTTAC	CTTTTAC	0.422222	0/1	1/1
trachelipus_main_000025_t1	10455	.	TTTAATTAATCTTTTTTGTAC	TTTAAACTTTTTTGTAC	0.418182	0/1	0/0
trachelipus_main_000025_t1	10492	.	T	A	0.46875	0/1	0/0
trachelipus_main_000025_t1	10512	.	T	A	0.455645	0/1	0/0
trachelipus_main_000025_t1	10590	.	TAA	TGAAT	0.34466	0/1	0/0
trachelipus_main_000025_t1	10615	.	C	T	0.545455	0/1	0/0
trachelipus_main_000025_t1	10623	.	ATTTTTTTTTCTTTTAAAG	ATTTTTTTTCTTTTAAAG	0.519608	0/1	0/0
trachelipus_main_000025_t1	10661	.	ATTAG	ATTTAG	0.573529	0/1	0/0
trachelipus_main_000025_t1	10674	.	G	A	0.531915	0/1	0/0
trachelipus_main_000037_t1	6842	.	G	A	0.363636	0/1	0/0
trachelipus_main_000037_t1	6866	.	A	C	0.354839	0/1	0/0
trachelipus_main_000044_t1	6823	.	CAAA	TAAG	0.547619	0/1	1/1
trachelipus_main_000044_t1	6853	.	G	A	0.478261	0/1	0/1
trachelipus_main_000044_t1	6859	.	A	T	0.522876	0/1	0/1
trachelipus_main_000044_t1	6872	.	T	C	0.520548	0/1	0/1
trachelipus_main_000044_t1	6881	.	T	G	0.530303	0/1	0/1
trachelipus_main_000044_t1	9401	.	G	A	0.448718	0/1	1/1
trachelipus_main_000044_t1	9426	.	GG	CC,CG	0.511719,0.457143	0/1	1/2
trachelipus_main_000044_t1	9434	.	A	G	0.539419	0/1	0/1
trachelipus_main_000044_t1	9521	.	GTTTTTTTATTTGTTA	GTTTTTTTTTATTTGTTA	0.651163	0/1	0/1
trachelipus_main_000046_t1	4588	.	A	G	0.458333	0/1	1/1
trachelipus_main_000046_t1	6187	.	G	A	0.489796	0/1	1/1
trachelipus_main_000046_t1	6214	.	C	T	0.428571	0/1	1/1
trachelipus_main_000052_t1	2496	.	A	C	0.423729	0/1	1/1
trachelipus_main_000052_t1	2504	.	GTGATGATGATGAT	GTGATGATGAT,GTGATGATAGT	0.2,0.764706	0/1	1/2
trachelipus_main_000052_t1	3025	.	C	A	0.48	0/1	0/0
trachelipus_main_000052_t1	3035	.	ATA	ATAATAGTAGTA	0.35	0/1	0/0
trachelipus_main_000052_t1	3071	.	T	C	0.481481	0/1	0/1
trachelipus_main_000052_t1	3084	.	GA	AC,AA	0.4,0.548387	0/1	0/2
trachelipus_main_000052_t1	3696	.	C	T	0.578652	0/1	0/1
trachelipus_main_000052_t1	3777	.	G	T	0.416667	0/1	1/1
trachelipus_main_000052_t1	3897	.	T	C	0.5	0/1	0/1
trachelipus_main_000052_t1	4083	.	A	G	0.475	0/1	0/0
trachelipus_main_000052_t1	4167	.	G	A	0.372881	0/1	0/1
trachelipus_main_000052_t1	4191	.	T	G	0.362319	0/1	0/0
trachelipus_main_000052_t1	4818	.	T	A	0.535211	0/1	0/1
trachelipus_main_000052_t1	4882	.	T	C	0.473684	0/1	0/0
trachelipus_main_000052_t1	5134	.	T	G	0.337838	0/1	0/1
trachelipus_main_000052_t1	5139	.	C	G	0.368098	0/1	0/1
trachelipus_main_000052_t1	5160	.	GGACGT	AGAAGT,AGAAGC	0.421429,0.6125	0/1	1/2
trachelipus_main_000052_t1	5315	.	AGGAT	AGGATTATAGGGAT	0.300971	0/1	0/1
trachelipus_main_000052_t1	5533	.	A	C	0.370079	0/1	1/1
trachelipus_main_000052_t1	5538	.	C	T	0.41958	0/1	0/1
trachelipus_main_000052_t1	5578	.	C	A	0.651515	0/1	0/0
trachelipus_main_000052_t1	5607	.	C	G	0.578512	0/1	0/0
trachelipus_main_000052_t1	5643	.	G	A	0.523438	0/1	0/0
trachelipus_main_000052_t1	5654	.	A	G	0.541985	0/1	0/0
trachelipus_main_000052_t1	5672	.	A	G	0.495868	0/1	0/0
trachelipus_main_000052_t1	5747	.	AGAGGAGGC	AGAGGC	0.43299	0/1	0/0
trachelipus_main_000052_t1	5763	.	C	T	0.4375	0/1	0/1
trachelipus_main_000052_t1	5792	.	TAG	TAGAAGTAGTAAAAG	0.225352	0/1	0/0
trachelipus_main_000052_t1	5944	.	T	A	0.432099	0/1	0/0
trachelipus_main_000052_t1	6018	.	GTCGATG	ATCGGTA,CTCGGTA	0.63,0.542169	0/2	0/1
trachelipus_main_000052_t1	6084	.	C	G	0.453488	0/1	0/0
trachelipus_main_000052_t1	6190	.	C	T	0.48	0/1	0/0
trachelipus_main_000052_t1	6240	.	A	C	0.463158	0/1	0/1
trachelipus_main_000052_t1	6246	.	A	T	0.441558	0/1	1/1
trachelipus_main_000052_t1	7697	.	GACCACCACCACCACCACCT	GACCACCACCACCACCACCACCT	0.357798	0/1	0/0
trachelipus_main_000052_t1	8409	.	C	T	0.469799	0/1	0/0
trachelipus_main_000052_t1	8521	.	ATTTTTTTTTCTACA	ATTTTTTTTTTCTACA,ATTTTTTTTTTTCTACA	0.288184,0.138329	0/2	0/1
trachelipus_main_000052_t1	9137	.	G	A	0.45	0/1	0/1
trachelipus_main_000052_t1	9165	.	ACTGAGTTGCAAGAGCAACATA	TCTGTTTCAAAAGTAACA	0.345455	0/1	0/1
trachelipus_main_000052_t1	9194	.	T	A	0.415205	0/1	0/1
trachelipus_main_000052_t1	9236	.	A	T	0.440909	0/1	0/1
trachelipus_main_000052_t1	9286	.	GTAT	GT	0.339286	0/1	0/1
trachelipus_main_000052_t1	9295	.	C	G	0.32967	0/1	0/1
trachelipus_main_000052_t1	9664	.	TTGCAC	ATGCATAC,ATGCAC	0.454545,0.0545455	0/1	2/2
trachelipus_main_000052_t1	9675	.	C	A	0.492537	0/1	0/0
trachelipus_main_000052_t1	9693	.	AGTAC	TGTAT,TGTAC	0.484848,0.0606061	0/1	2/2
trachelipus_main_000063_t1	5339	.	G	T	0.56	0/1	0/1
trachelipus_main_000063_t1	5376	.	CGAAA	AGAAG	0.490196	0/1	0/1
trachelipus_main_000063_t1	5605	.	A	T	0.48	0/1	0/1
trachelipus_main_000063_t1	5706	.	T	C	0.454545	0/1	0/1
trachelipus_main_000063_t1	5756	.	A	G	0.4	0/1	0/1
trachelipus_main_000063_t1	5903	.	TAAAGT	TAAAGG	0.288462	0/1	0/1
trachelipus_main_000063_t1	6579	.	G	T	0.365079	0/1	0/1
trachelipus_main_000063_t1	7602	.	C	T	0.497382	0/1	0/1
trachelipus_main_000063_t1	7789	.	C	T	0.289017	0/1	0/1
trachelipus_main_000063_t1	8045	.	CC	AA	0.595588	0/1	0/1
trachelipus_main_000066_t1	3456	.	C	T	0.444444	0/1	0/0
trachelipus_main_000066_t1	3534	.	T	C	0.666667	0/1	0/0
trachelipus_main_000066_t1	3549	.	A	G	0.727273	0/1	0/0
trachelipus_main_000066_t1	3604	.	C	T	0.681818	0/1	0/0
trachelipus_main_000066_t1	3789	.	C	A	0.454545	0/1	0/0
trachelipus_main_000066_t1	3810	.	C	T	0.486486	0/1	0/0
trachelipus_main_000066_t1	3822	.	G	A	0.5	0/1	0/0
trachelipus_main_000066_t1	4038	.	G	T	0.466667	0/1	0/0
trachelipus_main_000066_t1	4083	.	A	G	0.482759	0/1	0/0
trachelipus_main_000066_t1	4146	.	A	G	0.580645	0/1	0/0
trachelipus_main_000066_t1	4392	.	T	A	0.433333	0/1	0/0
trachelipus_main_000066_t1	4478	.	A	G	0.5	0/1	0/0
trachelipus_main_000066_t1	4635	.	A	G	0.464286	0/1	0/0
trachelipus_main_000066_t1	4655	.	ACTCA	ACTCCTCA	0.6	0/1	0/0
trachelipus_main_000066_t1	4687	.	C	T	0.6875	0/1	0/0
trachelipus_main_000066_t1	4887	.	A	T	0.638889	0/1	0/0
trachelipus_main_000066_t1	5028	.	A	T	0.491803	0/1	0/0
trachelipus_main_000066_t1	5265	.	T	C	0.490196	0/1	0/0
trachelipus_main_000066_t1	5592	.	A	G	0.45	0/1	0/0
trachelipus_main_000066_t1	5685	.	T	C	0.510204	0/1	0/0
trachelipus_main_000066_t1	5697	.	A	G	0.474576	0/1	0/0
trachelipus_main_000066_t1	5873	.	T	A	0.442623	0/1	0/0
trachelipus_main_000066_t1	5904	.	GGCT	AGCC	0.425926	0/1	0/0
trachelipus_main_000066_t1	5923	.	C	T	0.482759	0/1	0/0
trachelipus_main_000066_t1	5944	.	C	T	0.476923	0/1	0/0
trachelipus_main_000066_t1	5985	.	A	G	0.525424	0/1	0/0
trachelipus_main_000066_t1	6261	.	T	A	0.536232	0/1	0/0
trachelipus_main_000066_t1	6276	.	T	A	0.518072	0/1	0/0
trachelipus_main_000066_t1	6348	.	GAATA	AAATC	0.511364	0/1	0/0
trachelipus_main_000066_t1	6660	.	C	T	0.642857	0/1	0/0
trachelipus_main_000066_t1	6709	.	A	C	0.575342	0/1	0/0
trachelipus_main_000066_t1	6817	.	A	C	0.509804	0/1	0/0
trachelipus_main_000066_t1	6882	.	T	C	0.526316	0/1	0/0
trachelipus_main_000066_t1	6939	.	G	T	0.535088	0/1	0/0
trachelipus_main_000066_t1	7020	.	A	G	0.54902	0/1	0/0
trachelipus_main_000066_t1	7074	.	A	C	0.521739	0/1	0/0
trachelipus_main_000066_t1	7080	.	C	A	0.522124	0/1	0/0
trachelipus_main_000066_t1	7167	.	C	T	0.519231	0/1	0/0
trachelipus_main_000066_t1	7248	.	A	G	0.558333	0/1	0/0
trachelipus_main_000066_t1	7266	.	G	T	0.513514	0/1	0/0
trachelipus_main_000066_t1	7507	.	CA	AT	0.52381	0/1	0/0
trachelipus_main_000066_t1	7629	.	T	G	0.465241	0/1	0/0
trachelipus_main_000066_t1	7660	.	G	A	0.423913	0/1	0/0
trachelipus_main_000066_t1	7678	.	A	G	0.46798	0/1	0/0
trachelipus_main_000066_t1	7763	.	T	G	0.417582	0/1	0/0
trachelipus_main_000066_t1	7833	.	T	G	0.482143	0/1	0/0
trachelipus_main_000066_t1	8254	.	A	T	0.40625	0/1	0/0
trachelipus_main_000066_t1	8271	.	G	A	0.416667	0/1	0/0
trachelipus_main_000066_t1	8300	.	GTTTTTTTTATTATTATTTTATTTTATGAG	GTTTTTTTTTATTATTATTTTATTTTATGAG	0.432432	0/1	0/0
trachelipus_main_000071_t1	4047	.	C	T	0.466667	0/1	0/0
trachelipus_main_000071_t1	5556	.	T	G	0.347826	0/1	0/0
trachelipus_main_000072_t1	5421	.	C	T	0.5	0/1	0/1
trachelipus_main_000072_t1	5481	.	T	C	0.537313	0/1	0/1
trachelipus_main_000072_t1	5499	.	G	A	0.394737	0/1	0/0
trachelipus_main_000072_t1	5550	.	T	C	0.481481	0/1	0/0
trachelipus_main_000072_t1	5706	.	T	C	0.471831	0/1	0/1
trachelipus_main_000072_t1	5766	.	T	C	0.47619	0/1	0/1
trachelipus_main_000072_t1	5814	.	A	G	0.435484	0/1	0/0
trachelipus_main_000072_t1	5865	.	T	C	0.471698	0/1	0/1
trachelipus_main_000072_t1	5874	.	T	C	0.470588	0/1	0/0
trachelipus_main_000072_t1	5886	.	G	T	0.432203	0/1	0/1
trachelipus_main_000072_t1	5901	.	G	A	0.4375	0/1	0/1
trachelipus_main_000072_t1	5937	.	G	C	0.409722	0/1	0/1
trachelipus_main_000072_t1	5964	.	T	C	0.432624	0/1	0/1
trachelipus_main_000072_t1	6012	.	G	T	0.479452	0/1	0/0
trachelipus_main_000072_t1	6081	.	G	A	0.468966	0/1	0/1
trachelipus_main_000072_t1	6564	.	G	A	0.447761	0/1	0/1
trachelipus_main_000072_t1	6597	.	T	C	0.526786	0/1	0/1
trachelipus_main_000072_t1	7260	.	C	T	0.517647	0/1	0/0
trachelipus_main_000072_t1	7410	.	T	A	0.467577	0/1	0/1
trachelipus_main_000072_t1	7554	.	C	A	0.5	0/1	0/0
trachelipus_main_000072_t1	7701	.	T	C	0.536785	0/1	0/1
trachelipus_main_000072_t1	7756	.	AGTGG	AG	0.430769	0/1	0/1
trachelipus_main_000072_t1	7887	.	T	G	0.5625	0/1	0/1
trachelipus_main_000073_t1	64	.	C	A	0.709677	0/1	0/0
trachelipus_main_000073_t1	979	.	G	A	0.5	0/1	0/0
trachelipus_main_000073_t1	988	.	A	G	0.493333	0/1	0/0
trachelipus_main_000073_t1	2032	.	A	T	0.446809	0/1	0/0
trachelipus_main_000074_t1	5099	.	T	G	0.564516	0/1	0/0
trachelipus_main_000074_t1	5150	.	G	A	0.5625	0/1	0/0
trachelipus_main_000074_t1	5192	.	T	C	0.571429	0/1	0/0
trachelipus_main_000074_t1	5641	.	CCT	GCA	0.395349	0/1	0/0
trachelipus_main_000074_t1	5654	.	A	G	0.435294	0/1	0/0
trachelipus_main_000074_t1	5845	.	T	G	0.382979	0/1	0/0
trachelipus_main_000074_t1	5853	.	G	A	0.403846	0/1	0/0
trachelipus_main_000074_t1	6083	.	G	A	0.425287	0/1	0/0
trachelipus_main_000074_t1	6107	.	G	T	0.433333	0/1	0/0
trachelipus_main_000074_t1	6749	.	T	C	0.390071	0/1	0/0
trachelipus_main_000074_t1	7115	.	A	G	0.485	0/1	0/0
trachelipus_main_000074_t1	7409	.	G	A	0.521978	0/1	0/0
trachelipus_main_000074_t1	7463	.	A	G	0.422535	0/1	0/0
trachelipus_main_000074_t1	7472	.	A	T	0.447257	0/1	0/0
trachelipus_main_000074_t1	7792	.	A	T	0.506849	0/1	0/0
trachelipus_main_000074_t1	7831	.	TAAT	CAAC	0.462963	0/1	0/0
trachelipus_main_000080_t1	2076	.	C	T	0.344262	0/1	0/1
trachelipus_main_000080_t1	2082	.	T	C	0.375	0/1	0/1
trachelipus_main_000080_t1	2259	.	A	T	0.53125	0/1	0/0
trachelipus_main_000080_t1	2688	.	T	A	0.518519	0/1	1/1
trachelipus_main_000080_t1	2693	.	CACCA	CACCG	0.407407	0/1	0/0
trachelipus_main_000080_t1	3117	.	A	G	0.375	0/1	1/1
trachelipus_main_000080_t1	3492	.	A	T	0.526316	0/1	0/1
trachelipus_main_000080_t1	3546	.	C	G	0.378378	0/1	0/0
trachelipus_main_000080_t1	3711	.	TGTAA	TGTTA,CGTTA	0.438356,0.333333	0/1	1/2
trachelipus_main_000080_t1	3790	.	C	T	0.384615	0/1	0/0
trachelipus_main_000080_t1	3972	.	G	A	0.5	0/1	0/0
trachelipus_main_000080_t1	4005	.	T	C	0.366667	0/1	0/0
trachelipus_main_000080_t1	4167	.	CC	CT,TT	0.646154,0.123077	0/1	1/2
trachelipus_main_000080_t1	4272	.	A	C	0.493151	0/1	0/1
trachelipus_main_000080_t1	4338	.	A	G	0.416667	0/1	1/1
trachelipus_main_000080_t1	4410	.	T	C	0.597015	0/1	0/1
trachelipus_main_000080_t1	4606	.	T	C	0.5	0/1	1/1
trachelipus_main_000080_t1	4621	.	CGTC	TGTA	0.12766	0/1	0/1
trachelipus_main_000080_t1	4644	.	TCAA	ACAG,TCAG	0.395349,0.464286	0/1	0/2
trachelipus_main_000080_t1	4661	.	TT	AC	0.204545	0/1	0/0
trachelipus_main_000080_t1	4672	.	C	A	0.22	0/1	0/0
trachelipus_main_000080_t1	4746	.	G	C	0.454545	0/1	0/0
trachelipus_main_000080_t1	4863	.	T	C	0.559322	0/1	1/1
trachelipus_main_000080_t1	4872	.	C	T	0.487603	0/1	0/1
trachelipus_main_000080_t1	4877	.	GGAAG	GG	0.36036	0/1	0/1
trachelipus_main_000080_t1	4989	.	C	A	0.704403	0/1	0/1
trachelipus_main_000080_t1	5292	.	T	A	0.387097	0/1	0/0
trachelipus_main_000080_t1	5298	.	A	G	0.261364	0/1	0/1
trachelipus_main_000080_t1	6534	.	T	C	0.523256	0/1	0/0
trachelipus_main_000080_t1	6546	.	C	T	0.5	0/1	0/0
trachelipus_main_000080_t1	6548	.	TGCTATTT	TGCTGTTC	0.488889	0/1	0/0
trachelipus_main_000080_t1	6606	.	G	A	0.45122	0/1	0/0
trachelipus_main_000080_t1	6642	.	GCCC	GCCT,ACCT	0.714286,0.129534	0/1	1/2
trachelipus_main_000080_t1	6672	.	C	A	0.734568	0/1	0/1
trachelipus_main_000080_t1	6702	.	C	T	0.46281	0/1	0/0
trachelipus_main_000080_t1	6762	.	A	T	0.504425	0/1	1/1
trachelipus_main_000080_t1	6768	.	T	A	0.438596	0/1	0/0
trachelipus_main_000080_t1	6811	.	T	C	0.492424	0/1	1/1
trachelipus_main_000080_t1	6850	.	C	A	0.0894309	0/1	1/1
trachelipus_main_000080_t1	6859	.	T	C	0.530973	0/1	1/1
trachelipus_main_000080_t1	7056	.	TACAA	CACAA	0.481752	0/1	1/1
trachelipus_main_000080_t1	7203	.	C	T	0.5625	0/1	1/1
trachelipus_main_000080_t1	7230	.	C	T	0.515924	0/1	1/1
trachelipus_main_000080_t1	7338	.	G	T	0.391608	0/1	0/0
trachelipus_main_000080_t1	7618	.	ATCT	ATAT	0.373494	0/1	0/0
trachelipus_main_000080_t1	7668	.	G	A	0.26506	0/1	0/0
trachelipus_main_000080_t1	7739	.	ATTAAAAAAATTTATTG	ATTTAAAAAAATTTATTG,ATTAAAAAAAAATTTATTG,ATTAAAAAAAAAATTTATTG	0.424242,0.3,0.339623	0/2	1/3
trachelipus_main_000083_t1	5350	.	A	G	0.309091	0/1	0/0
trachelipus_main_000083_t1	5378	.	A	C	0.323529	0/1	0/0
trachelipus_main_000083_t1	5392	.	G	A	0.296875	0/1	0/0
trachelipus_main_000083_t1	5443	.	G	C	0.385965	0/1	0/0
trachelipus_main_000083_t1	5469	.	T	C	0.144231	0/1	0/1
trachelipus_main_000083_t1	5487	.	T	C	0.218487	0/1	0/1
trachelipus_main_000083_t1	5489	.	C	T	0.393443	0/1	0/0
trachelipus_main_000083_t1	5510	.	CC	AA	0.366667	0/1	0/0
trachelipus_main_000083_t1	5523	.	T	C	0.254237	0/1	0/1
trachelipus_main_000083_t1	5566	.	TCCATGTCAT	TCTACGTCTT	0.282051	0/1	0/0
trachelipus_main_000083_t1	5584	.	T	A	0.30137	0/1	0/1
trachelipus_main_000083_t1	5674	.	A	G	0.179104	0/1	0/1
trachelipus_main_000083_t1	5696	.	CTCC	CTCT	0.144737	0/1	0/1
trachelipus_main_000083_t1	5736	.	C	T	0.4	0/1	0/0
trachelipus_main_000083_t1	5741	.	C	A	0.21875	0/1	0/0
trachelipus_main_000083_t1	5746	.	CGAG	TGAG	0.185185	0/1	0/0
trachelipus_main_000083_t1	6084	.	G	A	0.518519	0/1	0/0
trachelipus_main_000086_t1	2909	.	T	C	0.555556	0/1	0/0
trachelipus_main_000086_t1	3644	.	TGACCAT	CGATCAT	0.428571	0/1	0/1
trachelipus_main_000086_t1	3866	.	T	C	0.58209	0/1	0/1
trachelipus_main_000086_t1	4031	.	T	A	0.423077	0/1	0/1
trachelipus_main_000086_t1	4085	.	T	A	0.470588	0/1	0/0
trachelipus_main_000086_t1	4319	.	G	A	0.317647	0/1	0/1
trachelipus_main_000086_t1	5132	.	C	T	0.416667	0/1	0/1
trachelipus_main_000086_t1	5321	.	A	G	0.608696	0/1	0/0
trachelipus_main_000086_t1	5621	.	A	G	0.588235	0/1	0/0
trachelipus_main_000086_t1	5792	.	A	G	0.552632	0/1	0/0
trachelipus_main_000086_t1	5831	.	A	T	0.51938	0/1	0/1
trachelipus_main_000086_t1	5900	.	G	A	0.689655	0/1	0/0
trachelipus_main_000086_t1	5963	.	A	T	0.520548	0/1	0/1
trachelipus_main_000086_t1	6251	.	C	T	0.50365	0/1	0/1
trachelipus_main_000086_t1	6257	.	G	A	0.488722	0/1	0/1
trachelipus_main_000086_t1	6800	.	G	A	0.619048	0/1	0/0
trachelipus_main_000086_t1	6866	.	A	G	0.517647	0/1	0/0
trachelipus_main_000086_t1	7007	.	A	G	0.533333	0/1	0/0
trachelipus_main_000086_t1	7501	.	G	A	0.393939	0/1	0/0
trachelipus_main_000086_t1	7518	.	T	A	0.381818	0/1	0/0
trachelipus_main_000093_t1	7904	.	A	G	0.291667	0/1	0/0
trachelipus_main_000094_t1	5732	.	TGCAGAAGCAGAAGCAGAAG	TGCAGAAGCAGAAGCAGAAGCAGAAG	0.826087	0/1	0/0
trachelipus_main_000103_t1	5910	.	A	G	0.644068	0/1	0/1
trachelipus_main_000103_t1	5919	.	G	A	0.633333	0/1	0/1
trachelipus_main_000103_t1	6279	.	A	G	0.468354	0/1	0/1
trachelipus_main_000103_t1	6327	.	T	A	0.44	0/1	0/1
trachelipus_main_000103_t1	6375	.	T	C	0.53	0/1	0/1
trachelipus_main_000103_t1	6457	.	A	C	0.455285	0/1	0/1
trachelipus_main_000103_t1	6711	.	T	G	0.548673	0/1	0/1
trachelipus_main_000103_t1	6897	.	C	T	0.376068	0/1	0/1
trachelipus_main_000108_t1	5737	.	CGATGATGATGATGATG	CGATGATGATG,CGATGATGATGGTGATG	0.445205,0.140288	0/1	0/2
trachelipus_main_000108_t1	6467	.	A	G	0.286467	0/1	0/1
trachelipus_main_000108_t1	6538	.	GGAGGAAGAGGAAGA	GGAGGAAGA,GGAGGAAGAGGAGGA	0.386189,0.528278	0/1	0/2
trachelipus_main_000108_t1	6562	.	AGATGATGATGATGATGATGATGATAA	AGAAGATGATGATGATGATAA,AGATGATGATGATGA,AGATGATGATGATGATAA	0.265127,0.430421,0.566667	0/2	1/3
trachelipus_main_000108_t1	6649	.	T	A	0.680272	0/1	1/1
trachelipus_main_000108_t1	6772	.	TGGTCCCG	TG,TGGTCCTG	0.491841,0.002331	0/1	2/2
trachelipus_main_000108_t1	6810	.	C	T	0.493578	0/1	0/0
trachelipus_main_000108_t1	6853	.	T	G	0.558219	0/1	1/1
trachelipus_main_000108_t1	6860	.	AGT	GGC,GGT	0.545455,0.00395257	0/1	2/2
trachelipus_main_000108_t1	6872	.	TCTT	GCTA	0.455959	0/1	1/1
trachelipus_main_000108_t1	6915	.	TTATG	TTATATA,TTATA	0.442623,0.0491803	0/1	2/2
trachelipus_main_000108_t1	6926	.	G	T	0.491228	0/1	1/1
trachelipus_main_000108_t1	6936	.	CAAAAAATG	CAAAAATG	0.526316	0/1	0/0
trachelipus_main_000108_t1	6950	.	A	G	0.64	0/1	0/0
trachelipus_main_000112_t1	4537	.	C	T	0.409091	0/1	1/1
trachelipus_main_000112_t1	4555	.	T	C	0.47619	0/1	1/1
trachelipus_main_000112_t1	5101	.	AAAC	CAAT	0.490196	0/1	0/1
trachelipus_main_000112_t1	5155	.	A	G	0.454545	0/1	0/0
trachelipus_main_000112_t1	5176	.	G	A	0.4	0/1	0/0
trachelipus_main_000112_t1	5743	.	T	G	0.481481	0/1	0/0
trachelipus_main_000112_t1	5935	.	G	T	0.483333	0/1	0/1
trachelipus_main_000112_t1	5986	.	A	T	0.409091	0/1	0/0
trachelipus_main_000112_t1	6037	.	CTAT	TTAC,CTAC	0.409091,0.448276	0/2	0/1
trachelipus_main_000112_t1	6079	.	T	C	0.525641	0/1	0/1
trachelipus_main_000112_t1	6193	.	C	T	0.433735	0/1	0/1
trachelipus_main_000112_t1	6253	.	C	G	0.513889	0/1	0/1
trachelipus_main_000112_t1	6301	.	T	A	0.575758	0/1	0/1
trachelipus_main_000112_t1	6358	.	A	G	0.5	0/1	0/1
trachelipus_main_000112_t1	6406	.	G	C	0.414634	0/1	0/1
trachelipus_main_000112_t1	6424	.	C	T	0.45977	0/1	0/1
trachelipus_main_000112_t1	6648	.	T	A	0.457364	0/1	0/1
trachelipus_main_000112_t1	6654	.	G	A	0.472	0/1	0/1
trachelipus_main_000112_t1	6670	.	C	T	0.442857	0/1	0/1
trachelipus_main_000112_t1	6715	.	T	C	0.496644	0/1	0/1
trachelipus_main_000112_t1	6837	.	G	C	0.468966	0/1	0/1
trachelipus_main_000112_t1	7362	.	C	T	0.34375	0/1	0/1
trachelipus_main_000115_t1	3054	.	A	T	0.5	0/1	0/1
trachelipus_main_000115_t1	3225	.	CAAAAAACT	CAAAAAAACT	0.1875	0/1	0/1
trachelipus_main_000115_t1	3261	.	C	T	0.485294	0/1	0/1
trachelipus_main_000115_t1	3363	.	A	C	0.486842	0/1	0/1
trachelipus_main_000115_t1	3420	.	C	T	0.513514	0/1	0/1
trachelipus_main_000115_t1	3531	.	G	T	0.327869	0/1	0/1
trachelipus_main_000115_t1	3615	.	A	G	0.566038	0/1	0/1
trachelipus_main_000115_t1	3773	.	C	G	0.467532	0/1	0/1
trachelipus_main_000115_t1	3816	.	T	C	0.454545	0/1	0/1
trachelipus_main_000115_t1	3829	.	AGA	CGG	0.433333	0/1	0/1
trachelipus_main_000115_t1	3900	.	T	C	0.360656	0/1	0/1
trachelipus_main_000115_t1	3999	.	A	T	0.448276	0/1	0/1
trachelipus_main_000115_t1	4072	.	T	C	0.554054	0/1	0/1
trachelipus_main_000115_t1	5663	.	CAAAAAAAGCT	CAAAAGAAGCT	0.583333	0/1	0/1
trachelipus_main_000115_t1	5682	.	T	C	0.575221	0/1	0/1
trachelipus_main_000115_t1	6018	.	C	T	0.533898	0/1	0/1
trachelipus_main_000115_t1	6024	.	T	A	0.528139	0/1	0/1
trachelipus_main_000115_t1	6177	.	A	G	0.488889	0/1	0/1
trachelipus_main_000115_t1	6507	.	A	G	0.490625	0/1	0/1
trachelipus_main_000115_t1	6562	.	G	A	0.496021	0/1	0/1
trachelipus_main_000115_t1	6681	.	T	C	0.476471	0/1	0/1
trachelipus_main_000118_t1	3592	.	A	T	0.272727	0/1	0/0
trachelipus_main_000118_t1	3727	.	C	T	0.55	0/1	0/0
trachelipus_main_000118_t1	4546	.	G	T	0.434783	0/1	0/0
trachelipus_main_000118_t1	4742	.	G	T	0.522727	0/1	0/1
trachelipus_main_000118_t1	4765	.	T	C	0.54878	0/1	0/1
trachelipus_main_000118_t1	4969	.	A	T	0.434783	0/1	0/0
trachelipus_main_000118_t1	5113	.	A	G	0.421053	0/1	0/0
trachelipus_main_000118_t1	5265	.	A	C	0.4375	0/1	0/0
trachelipus_main_000118_t1	5333	.	C	A	0.594595	0/1	0/0
trachelipus_main_000118_t1	5351	.	C	T	0.298077	0/1	0/1
trachelipus_main_000118_t1	5353	.	A	G	0.655172	0/1	0/0
trachelipus_main_000118_t1	5371	.	T	C	0.56	0/1	0/0
trachelipus_main_000118_t1	5617	.	T	G	0.477778	0/1	0/1
trachelipus_main_000118_t1	5643	.	C	A	0.642857	0/1	0/0
trachelipus_main_000118_t1	5651	.	T	C	0.697674	0/1	0/0
trachelipus_main_000118_t1	5795	.	G	A	0.717391	0/1	0/0
trachelipus_main_000118_t1	5998	.	G	A	0.631579	0/1	0/0
trachelipus_main_000118_t1	6343	.	C	A	0.52381	0/1	0/1
trachelipus_main_000118_t1	6472	.	A	C	0.530973	0/1	0/0
trachelipus_main_000118_t1	6610	.	G	A	0.465278	0/1	0/0
trachelipus_main_000123_t1	6210	.	T	C	0.514286	0/1	0/0
trachelipus_main_000123_t1	6222	.	T	A	0.5625	0/1	0/0
trachelipus_main_000123_t1	6249	.	A	T	0.475	0/1	0/0
trachelipus_main_000123_t1	6390	.	C	T	0.4375	0/1	0/0
trachelipus_main_000123_t1	6405	.	T	G	0.423077	0/1	0/0
trachelipus_main_000123_t1	6414	.	G	C	0.5	0/1	0/0
trachelipus_main_000123_t1	6420	.	A	G	0.5	0/1	0/0
trachelipus_main_000123_t1	6437	.	GGACC	AGACT	0.636364	0/1	0/0
trachelipus_main_000123_t1	6546	.	T	C	0.590909	0/1	0/0
trachelipus_main_000123_t1	6559	.	G	A	0.583333	0/1	0/0
trachelipus_main_000123_t1	6573	.	G	T	0.52	0/1	0/0
trachelipus_main_000123_t1	6582	.	T	G	0.451613	0/1	0/0
trachelipus_main_000123_t1	6597	.	C	G	0.448276	0/1	0/0
trachelipus_main_000123_t1	6603	.	C	G	0.4	0/1	0/0
trachelipus_main_000123_t1	6609	.	G	A	0.423077	0/1	0/0
trachelipus_main_000123_t1	6651	.	T	C	0.48	0/1	0/0
trachelipus_main_000123_t1	6741	.	G	A	0.363636	0/1	0/0
trachelipus_main_000132_t1	4494	.	C	T	0.447761	0/1	0/1
trachelipus_main_000132_t1	4539	.	T	C	0.447368	0/1	0/0
trachelipus_main_000132_t1	4572	.	G	A	0.362069	0/1	0/1
trachelipus_main_000132_t1	4698	.	T	G	0.217391	0/1	0/0
trachelipus_main_000132_t1	4731	.	C	T	0.259259	0/1	0/0
trachelipus_main_000132_t1	5367	.	T	C	0.40404	0/1	0/1
trachelipus_main_000132_t1	5409	.	T	C	0.386364	0/1	0/0
trachelipus_main_000132_t1	5457	.	G	C	0.375	0/1	0/0
trachelipus_main_000132_t1	5516	.	A	T	0.533333	0/1	0/0
trachelipus_main_000137_t1	6625	.	A	G	0.384058	0/1	0/0
trachelipus_main_000137_t1	6641	.	G	T	0.407216	0/1	0/0
trachelipus_main_000137_t1	6699	.	C	T	0.371648	0/1	0/1
trachelipus_main_000137_t1	6758	.	C	A	0.459016	0/1	.
trachelipus_main_000137_t1	6764	.	CAAAAAAAAACACTTTTAAC	CAAAAAAAAAACACTTTAAC	0.330317	0/1	.
trachelipus_main_000137_t1	6789	.	G	A	0.501742	0/1	.
trachelipus_main_000137_t1	6822	.	C	T	0.493333	0/1	.
trachelipus_main_000137_t1	6884	.	G	A	0.429907	0/1	.
trachelipus_main_000137_t1	6896	.	A	G	0.419355	0/1	.
trachelipus_main_000137_t1	6941	.	C	A	0.4	0/1	.
trachelipus_main_000137_t1	6954	.	TAAA	CAAT	0.392593	0/1	.
trachelipus_main_000137_t1	6987	.	G	A	0.301255	0/1	.
trachelipus_main_000137_t1	6998	.	G	A	0.286996	0/1	.
trachelipus_main_000137_t1	7121	.	C	T	0.328571	0/1	.
trachelipus_main_000137_t1	7149	.	C	A	0.404255	0/1	.
trachelipus_main_000140_t1	5737	.	G	A	0.39759	0/1	0/1
trachelipus_main_000140_t1	5800	.	G	A	0.530864	0/1	0/1
trachelipus_main_000142_t1	7045	.	TGGGAT	TGGAT	0.5	0/1	1/1
trachelipus_main_000142_t1	7073	.	AAA	GAT	0.432099	0/1	0/1
trachelipus_main_000142_t1	7141	.	AA	TT	0.483516	0/1	1/1
trachelipus_main_000142_t1	7171	.	C	G	0.481283	0/1	0/1
trachelipus_main_000142_t1	7185	.	A	G	0.44	0/1	1/1
trachelipus_main_000142_t1	7192	.	CAATAATATTTTTTTTTTTTTAACTG	AAATAAAAAAAAATTTAACTG,CAATAATATTTTTTTTTTTTAACTG	0,0.138889	0/2	1/1
trachelipus_main_000142_t1	7252	.	CTTTTGA	CTTTGA	0.725	0/1	1/1
trachelipus_main_000142_t1	7276	.	GTTATTTATAC	GTTATAC,GATATAC	0.612903,0.453202	0/1	1/2
trachelipus_main_000142_t1	7300	.	C	T	0.596859	0/1	0/1
trachelipus_main_000142_t1	7315	.	T	C	0.60628	0/1	0/1
trachelipus_main_000143_t1	3868	.	T	C	0.57971	0/1	0/1
trachelipus_main_000143_t1	3952	.	A	G	0.378378	0/1	0/0
trachelipus_main_000143_t1	4072	.	G	A	0.388889	0/1	0/0
trachelipus_main_000143_t1	4273	.	C	T	0.508772	0/1	0/1
trachelipus_main_000143_t1	4285	.	C	T	0.467391	0/1	0/1
trachelipus_main_000143_t1	4309	.	A	T	0.472973	0/1	1/1
trachelipus_main_000143_t1	4388	.	G	A	0.435897	0/1	0/0
trachelipus_main_000143_t1	4426	.	G	C	0.589041	0/1	1/1
trachelipus_main_000143_t1	4489	.	C	A	0.595745	0/1	1/1
trachelipus_main_000143_t1	6232	.	C	T	0.520755	0/1	1/1
trachelipus_main_000143_t1	6241	.	AAGA	GAGG	0.475362	0/1	0/1
trachelipus_main_000143_t1	6275	.	G	A	0.452113	0/1	0/1
trachelipus_main_000143_t1	6644	.	GAAAAAAGAGGAAT	GAAAAAAAGAGGAAT	0.432432	0/1	1/1
trachelipus_main_000143_t1	6664	.	GTGC	CTGT	0.583333	0/1	1/1
trachelipus_main_000143_t1	6730	.	CAAAAAAAAAAACACGG	CAAAAAAAACACGA,AAAAAAAAAAAACACGG	0.166667,0.118644	0/1	0/2
trachelipus_main_000153_t1	4906	.	G	A	0.388889	0/1	0/1
trachelipus_main_000153_t1	4911	.	A	G	0.438596	0/1	0/1
trachelipus_main_000153_t1	4921	.	AA	CA	0.4	0/1	1/1
trachelipus_main_000153_t1	4943	.	AGGGGGGGGGGGGACCT	AGGGGGGGGGGGGCCT,AAGGGGGGGGGGACCT	0.388889,0.357143	0/1	1/2
trachelipus_main_000169_t1	5228	.	A	G	0.338983	0/1	0/1
trachelipus_main_000171_t1	6686	.	G	T	0.351064	0/1	0/1
trachelipus_main_000171_t1	6693	.	GTAT	ATAA	0.393939	0/1	0/0
trachelipus_main_000171_t1	6740	.	T	C	0.444444	0/1	0/0
trachelipus_main_000171_t1	6780	.	ACAAGCGTC	AC	0.333333	0/1	0/0
trachelipus_main_000171_t1	6794	.	A	G	0.357798	0/1	0/1
trachelipus_main_000178_t1	5039	.	T	C	0.208333	0/1	1/1
trachelipus_main_000178_t1	5075	.	G	T	0.404494	0/1	1/1
trachelipus_main_000178_t1	5111	.	G	A	0.422222	0/1	0/1
trachelipus_main_000178_t1	5891	.	CAG	CAGAGGTGATGGAAG	0.196388	0/1	0/1
trachelipus_main_000178_t1	5919	.	A	C	0.37931	0/1	1/1
trachelipus_main_000178_t1	5942	.	GGGC	TGGA	0.397626	0/1	0/1
trachelipus_main_000178_t1	6125	.	T	C	0.433824	0/1	0/1
trachelipus_main_000178_t1	6138	.	C	T	0.333333	0/1	0/0
trachelipus_main_000182_t1	4568	.	C	T	0.54717	0/1	0/1
trachelipus_main_000182_t1	4781	.	C	T	0.438596	0/1	0/1
trachelipus_main_000182_t1	4787	.	A	G	0.419355	0/1	0/1
trachelipus_main_000182_t1	5066	.	CC	TA	0.548387	0/1	0/0
trachelipus_main_000182_t1	5129	.	A	G	0.390244	0/1	0/0
trachelipus_main_000182_t1	5579	.	C	A	0.34375	0/1	0/0
trachelipus_main_000182_t1	5621	.	GAGG	AAGA	0.3125	0/1	0/0
trachelipus_main_000182_t1	5661	.	AGAAG	CGAAA	0.444444	0/1	0/0
trachelipus_main_000182_t1	5741	.	G	A	0.837838	0/1	0/0
trachelipus_main_000182_t1	5819	.	A	C	0.634146	0/1	0/0
trachelipus_main_000182_t1	5835	.	A	T	0.605263	0/1	0/0
trachelipus_main_000182_t1	5881	.	TTTCTTCTTCTTCA	TATCTTCTTCTTCTTCA	0.636364	0/1	0/0
trachelipus_main_000182_t1	5896	.	A	G	0.657895	0/1	0/0
trachelipus_main_000182_t1	5904	.	A	G	0.638889	0/1	0/0
trachelipus_main_000182_t1	5985	.	CAAAAAACT	CAAAAAAACT	0.275862	0/1	0/0
trachelipus_main_000197_t1	4048	.	GTT	ATC	0.478261	0/1	0/0
trachelipus_main_000197_t1	4090	.	C	A	0.538462	0/1	0/0
trachelipus_main_000197_t1	4116	.	CCC	CCT	0.533333	0/1	0/0
trachelipus_main_000197_t1	4169	.	T	C	0.5	0/1	0/0
trachelipus_main_000197_t1	4895	.	T	C	0.5	0/1	0/0
trachelipus_main_000197_t1	4951	.	C	A	0.4	0/1	0/0
trachelipus_main_000197_t1	5136	.	A	G	0.35	0/1	0/0
trachelipus_main_000197_t1	5222	.	G	A	0.32	0/1	0/0
trachelipus_main_000197_t1	5278	.	T	C	0.344828	0/1	0/0
trachelipus_main_000197_t1	5288	.	G	T	0.357143	0/1	0/0
trachelipus_main_000197_t1	5678	.	G	A	0.323529	0/1	0/0
trachelipus_main_000197_t1	5702	.	A	G	0.302326	0/1	0/0
trachelipus_main_000197_t1	5828	.	T	A	0.361111	0/1	0/0
trachelipus_main_000202_t1	6236	.	TT	CT	0.218182	0/1	.
trachelipus_main_000202_t1	6242	.	T	C	0.285714	0/1	.
trachelipus_main_000204_t1	3168	.	TATGGGGCCAGGTGGACCAA	TA	0.586957	0/1	0/1
trachelipus_main_000204_t1	3819	.	C	T	0.423077	0/1	1/1
trachelipus_main_000204_t1	3945	.	A	G	0.36	0/1	1/1
trachelipus_main_000204_t1	4167	.	A	G	0.354839	0/1	1/1
trachelipus_main_000204_t1	4893	.	T	C	0.539326	0/1	0/1
trachelipus_main_000204_t1	5025	.	CACC	AACG	0.622449	0/1	0/1
trachelipus_main_000204_t1	5642	.	A	G	0.655172	0/1	1/1
trachelipus_main_000204_t1	5754	.	G	T	0.547619	0/1	0/1
trachelipus_main_000204_t1	6132	.	C	T	0.243243	0/1	0/0
trachelipus_main_000226_t1	2782	.	C	T	0.45	0/1	0/0
trachelipus_main_000230_t1	2224	.	ACGC	GCGT,GCGC	0.290323,0.45	0/2	0/1
trachelipus_main_000230_t1	3111	.	G	A	0.551724	0/1	0/0
trachelipus_main_000234_t1	5235	.	T	A	0.491228	0/1	0/1
trachelipus_main_000254_t1	1265	.	C	T	0.461538	0/1	0/1
trachelipus_main_000254_t1	1289	.	G	A	0.541667	0/1	0/0
trachelipus_main_000254_t1	1345	.	A	T	0.511628	0/1	0/1
trachelipus_main_000254_t1	1457	.	G	A	0.805556	0/1	0/0
trachelipus_main_000259_t1	489	.	C	A	0.428571	0/1	0/1
trachelipus_main_000259_t1	857	.	C	T	0.285714	0/1	0/0
trachelipus_main_000259_t1	908	.	ATTGA	CTTGC,ATTGC	0.424242,0.571429	0/1	0/2
trachelipus_main_000259_t1	917	.	C	A	0.447368	0/1	0/0
trachelipus_main_000259_t1	923	.	C	T	0.432432	0/1	0/0
trachelipus_main_000259_t1	992	.	T	A	0.490566	0/1	0/0
trachelipus_main_000259_t1	1043	.	T	C	0.458333	0/1	0/1
trachelipus_main_000259_t1	1046	.	T	C	0.461538	0/1	0/0
trachelipus_main_000259_t1	1293	.	G	T	0.428571	0/1	0/0
trachelipus_main_000259_t1	1400	.	T	C	0.481481	0/1	0/1
trachelipus_main_000259_t1	1436	.	C	T	0.568182	0/1	0/0
trachelipus_main_000259_t1	1580	.	T	C	0.486486	0/1	0/0
trachelipus_main_000259_t1	1622	.	TACT	CACC,TACC	0.533333,0.470588	0/2	0/1
trachelipus_main_000259_t1	1643	.	C	T	0.555556	0/1	0/0
trachelipus_main_000259_t1	2150	.	T	C	0.445783	0/1	0/0
trachelipus_main_000259_t1	2168	.	G	A	0.448276	0/1	0/0
trachelipus_main_000259_t1	2234	.	A	G	0.512195	0/1	0/0
trachelipus_main_000259_t1	2415	.	T	C	0.5	0/1	0/0
trachelipus_main_000259_t1	2537	.	G	A	0.305556	0/1	0/1
trachelipus_main_000259_t1	2726	.	A	T	0.390244	0/1	0/1
trachelipus_main_000259_t1	2814	.	A	G	0.460526	0/1	0/0
trachelipus_main_000259_t1	2853	.	C	T	0.521127	0/1	0/0
trachelipus_main_000259_t1	2951	.	A	G	0.57971	0/1	0/0
trachelipus_main_000259_t1	3116	.	T	C	0.413043	0/1	0/1
trachelipus_main_000259_t1	3299	.	A	C	0.439306	0/1	0/1
trachelipus_main_000259_t1	3337	.	G	A	0.420792	0/1	0/1
trachelipus_main_000259_t1	3461	.	A	G	0.36129	0/1	0/1
trachelipus_main_000259_t1	3479	.	T	A	0.415094	0/1	0/1
trachelipus_main_000259_t1	3674	.	T	C	0.552	0/1	0/0
trachelipus_main_000259_t1	3704	.	C	T	0.575	0/1	0/0
trachelipus_main_000259_t1	3749	.	C	A	0.530769	0/1	0/0
trachelipus_main_000259_t1	3833	.	C	T	0.509259	0/1	0/1
trachelipus_main_000259_t1	3872	.	G	A	0.487654	0/1	0/0
trachelipus_main_000259_t1	3896	.	C	T	0.48503	0/1	0/0
trachelipus_main_000259_t1	3968	.	G	T	0.402778	0/1	0/0
trachelipus_main_000259_t1	4208	.	T	A	0.48	0/1	0/0
trachelipus_main_000259_t1	4319	.	T	A	0.433333	0/1	0/1
trachelipus_main_000259_t1	4424	.	A	G	0.537313	0/1	0/1
trachelipus_main_000259_t1	4457	.	A	G	0.411765	0/1	0/0
trachelipus_main_000259_t1	4511	.	T	A	0.5	0/1	0/1
trachelipus_main_000259_t1	4682	.	T	C	0.625641	0/1	0/0
trachelipus_main_000259_t1	4745	.	C	T	0.395161	0/1	0/1
trachelipus_main_000259_t1	4787	.	T	A	0.524064	0/1	0/0
trachelipus_main_000259_t1	4814	.	T	C	0.538095	0/1	0/0
trachelipus_main_000259_t1	4850	.	C	A	0.521739	0/1	0/0
trachelipus_main_000259_t1	4862	.	T	C	0.568528	0/1	0/0
trachelipus_main_000259_t1	4961	.	C	T	0.465455	0/1	0/1
trachelipus_main_000259_t1	4983	.	A	C	0.525253	0/1	0/0
trachelipus_main_000259_t1	4995	.	A	G	0.55102	0/1	0/0
trachelipus_main_000259_t1	5150	.	A	G	0.385965	0/1	0/1
trachelipus_main_000259_t1	5171	.	G	A	0.589958	0/1	0/0
trachelipus_main_000259_t1	5180	.	C	T	0.581967	0/1	0/0
trachelipus_main_000259_t1	5252	.	C	G	0.44697	0/1	0/1
trachelipus_main_000259_t1	5324	.	ATGT	TTGC,ATGC	0.475771,0.464286	0/1	0/2
trachelipus_main_000272_t1	5665	.	G	A	0.47619	0/1	0/0
trachelipus_main_000280_t1	5015	.	T	C	0.5	0/1	0/0
trachelipus_main_000280_t1	5092	.	C	T	0.333333	0/1	0/0
trachelipus_main_000280_t1	5120	.	C	T	0.3	0/1	0/0
trachelipus_main_000280_t1	5156	.	A	G	0.583333	0/1	0/0
trachelipus_main_000280_t1	5288	.	C	T	0.64	0/1	0/0
trachelipus_main_000286_t1	3510	.	C	G	0.372549	0/1	0/1
trachelipus_main_000286_t1	3526	.	A	C	0.313725	0/1	0/1
trachelipus_main_000286_t1	3617	.	T	G	0.434783	0/1	0/0
trachelipus_main_000286_t1	3622	.	GC	AG	0.404255	0/1	0/0
trachelipus_main_000286_t1	3674	.	C	A	0.426471	0/1	0/1
trachelipus_main_000286_t1	3692	.	A	G	0.432836	0/1	0/1
trachelipus_main_000286_t1	3748	.	T	C	0.461538	0/1	0/1
trachelipus_main_000286_t1	3793	.	GTT	ATA	0.444444	0/1	0/1
trachelipus_main_000286_t1	3818	.	T	A	0.372881	0/1	0/0
trachelipus_main_000296_t1	6001	.	T	C	0.383701	0/1	0/1
trachelipus_main_000299_t1	3955	.	T	A	0.25	0/1	0/0
trachelipus_main_000299_t1	4551	.	C	T	0.56	0/1	0/0
trachelipus_main_000299_t1	4585	.	T	C	0.442857	0/1	0/0
trachelipus_main_000299_t1	5044	.	C	T	0.431034	0/1	0/0
trachelipus_main_000299_t1	5070	.	A	T	0.408451	0/1	0/0
trachelipus_main_000299_t1	5091	.	A	G	0.4	0/1	0/0
trachelipus_main_000299_t1	5098	.	G	T	0.419753	0/1	0/0
trachelipus_main_000299_t1	5110	.	A	G	0.413793	0/1	0/0
trachelipus_main_000299_t1	5145	.	A	G	0.451923	0/1	0/0
trachelipus_main_000299_t1	5167	.	T	C	0.417476	0/1	0/0
trachelipus_main_000299_t1	5207	.	A	G	0.475248	0/1	0/0
trachelipus_main_000299_t1	5221	.	A	G	0.410959	0/1	0/0
trachelipus_main_000299_t1	5233	.	C	T	0.424242	0/1	0/0
trachelipus_main_000299_t1	5253	.	GATA	AATC	0.431818	0/1	0/0
trachelipus_main_000299_t1	5273	.	T	A	0.44898	0/1	0/0
trachelipus_main_000299_t1	5282	.	A	C	0.418605	0/1	0/0
trachelipus_main_000299_t1	5290	.	G	T	0.388889	0/1	0/0
trachelipus_main_000299_t1	5303	.	AAT	ATTAT	0.346154	0/1	0/0
trachelipus_main_000303_t1	673	.	A	G	0.708333	0/1	0/0
trachelipus_main_000303_t1	675	.	C	T	0.318182	0/1	0/0
trachelipus_main_000303_t1	1279	.	A	G	0.571429	0/1	0/0
trachelipus_main_000308_t1	1824	.	A	G	0.333333	0/1	0/1
trachelipus_main_000308_t1	2404	.	C	T	0.521739	0/1	0/1
trachelipus_main_000308_t1	2667	.	G	A	0.48	0/1	0/0
trachelipus_main_000308_t1	3267	.	T	C	0.648649	0/1	0/1
trachelipus_main_000308_t1	3312	.	T	A	0.583333	0/1	0/0
trachelipus_main_000308_t1	3321	.	T	C	0.571429	0/1	0/0
trachelipus_main_000308_t1	3348	.	A	T	0.413333	0/1	0/1
trachelipus_main_000308_t1	3381	.	T	A	0.353846	0/1	0/1
trachelipus_main_000308_t1	3417	.	T	C	0.584416	0/1	0/1
trachelipus_main_000308_t1	3423	.	A	G	0.56	0/1	0/1
trachelipus_main_000308_t1	3441	.	C	A	0.539683	0/1	0/1
trachelipus_main_000308_t1	3450	.	G	A	0.54386	0/1	0/1
trachelipus_main_000308_t1	3531	.	T	C	0.507937	0/1	0/1
trachelipus_main_000308_t1	3738	.	C	T	0.329897	0/1	0/1
trachelipus_main_000308_t1	3792	.	C	T	0.553191	0/1	0/1
trachelipus_main_000308_t1	3844	.	A	C	0.44086	0/1	0/1
trachelipus_main_000308_t1	3870	.	A	T	0.432099	0/1	0/1
trachelipus_main_000308_t1	3906	.	TTCG	CTCA	0.384615	0/1	1/1
trachelipus_main_000308_t1	3951	.	T	C	0.5	0/1	0/1
trachelipus_main_000308_t1	4038	.	T	C	0.586207	0/1	1/1
trachelipus_main_000308_t1	4110	.	GTCG	ATCA,TTCG	0.270833,0.391304	0/2	0/1
trachelipus_main_000308_t1	4122	.	A	G	0.354167	0/1	0/1
trachelipus_main_000308_t1	4302	.	G	A	0.376812	0/1	0/0
trachelipus_main_000308_t1	4362	.	A	G	0.343434	0/1	0/1
trachelipus_main_000308_t1	4524	.	T	A	0.274725	0/1	0/1
trachelipus_main_000308_t1	4540	.	C	T	0.313725	0/1	0/0
trachelipus_main_000308_t1	4575	.	C	A	0.383333	0/1	0/0
trachelipus_main_000308_t1	4599	.	G	A	0.28934	0/1	0/1
trachelipus_main_000308_t1	4710	.	T	C	0.406977	0/1	0/0
trachelipus_main_000308_t1	4725	.	CA	TG	0.438095	0/1	0/0
trachelipus_main_000308_t1	4866	.	T	C	0.473118	0/1	0/0
trachelipus_main_000308_t1	4923	.	C	T	0.241026	0/1	0/1
trachelipus_main_000308_t1	5160	.	C	T	0.599119	0/1	0/1
trachelipus_main_000308_t1	5241	.	GAGA	TAGG,GAGG	0.578947,0.37931	0/1	1/2
trachelipus_main_000311_t1	1209	.	T	A	0.52	0/1	0/1
trachelipus_main_000311_t1	1467	.	G	A	0.410714	0/1	0/1
trachelipus_main_000311_t1	1533	.	C	T	0.5	0/1	0/1
trachelipus_main_000311_t1	1976	.	C	G	0.402439	0/1	0/1
trachelipus_main_000311_t1	2027	.	A	C	0.5	0/1	0/1
trachelipus_main_000311_t1	2043	.	C	T	0.493333	0/1	0/1
trachelipus_main_000311_t1	2064	.	A	G	0.511111	0/1	0/1
trachelipus_main_000311_t1	2082	.	G	T	0.494382	0/1	0/1
trachelipus_main_000311_t1	2088	.	C	A	0.494118	0/1	0/1
trachelipus_main_000311_t1	2197	.	C	T	0.580645	0/1	0/1
trachelipus_main_000311_t1	2379	.	G	A	0.55914	0/1	0/1
trachelipus_main_000311_t1	2472	.	G	A	0.5	0/1	0/1
trachelipus_main_000311_t1	2556	.	C	T	0.466019	0/1	0/1
trachelipus_main_000311_t1	2604	.	G	A	0.46875	0/1	0/1
trachelipus_main_000311_t1	2637	.	A	G	0.435484	0/1	0/1
trachelipus_main_000311_t1	2961	.	C	T	0.523077	0/1	0/1
trachelipus_main_000311_t1	2998	.	G	A	0.52381	0/1	0/1
trachelipus_main_000311_t1	3100	.	A	G	0.540741	0/1	0/1
trachelipus_main_000311_t1	3120	.	C	T	0.52459	0/1	0/1
trachelipus_main_000311_t1	3282	.	AAAA	GAAG	0.471429	0/1	0/1
trachelipus_main_000311_t1	3309	.	C	T	0.426829	0/1	0/1
trachelipus_main_000311_t1	3558	.	A	G	0.490566	0/1	0/1
trachelipus_main_000311_t1	3615	.	T	C	0.482014	0/1	0/1
trachelipus_main_000311_t1	3636	.	G	A	0.514085	0/1	0/1
trachelipus_main_000311_t1	3645	.	T	C	0.491803	0/1	0/1
trachelipus_main_000311_t1	4362	.	C	T	0.283333	0/1	0/1
trachelipus_main_000311_t1	4368	.	C	A	0.333333	0/1	0/1
trachelipus_main_000311_t1	4422	.	T	C	0.387234	0/1	0/1
trachelipus_main_000311_t1	4437	.	T	C	0.4125	0/1	0/1
trachelipus_main_000311_t1	4452	.	G	A	0.4573	0/1	0/1
trachelipus_main_000311_t1	4461	.	A	G	0.474531	0/1	0/1
trachelipus_main_000311_t1	4509	.	G	A	0.450151	0/1	0/1
trachelipus_main_000311_t1	5160	.	G	A	0.272727	0/1	0/1
trachelipus_main_000311_t1	5178	.	C	T	0.42093	0/1	0/1
trachelipus_main_000311_t1	5211	.	TGAAGAAGAGT	TGAAGAGT	0.407643	0/1	0/1
trachelipus_main_000311_t1	5230	.	TAAACAT	TAACAT	0.449541	0/1	0/1
trachelipus_main_000320_t1	760	.	C	A,T	0.516129,0.416667	0/1	0/2
trachelipus_main_000320_t1	931	.	C	T	0.507692	0/1	0/1
trachelipus_main_000320_t1	1117	.	CCGT	TCGC	0.40625	0/1	0/0
trachelipus_main_000320_t1	1136	.	T	G	0.486111	0/1	0/1
trachelipus_main_000320_t1	1159	.	T	C	0.485294	0/1	0/1
trachelipus_main_000320_t1	1246	.	A	G	0.5	0/1	0/1
trachelipus_main_000320_t1	1259	.	T	C	0.551724	0/1	0/1
trachelipus_main_000320_t1	1321	.	C	T	0.375	0/1	0/0
trachelipus_main_000320_t1	1420	.	G	C	0.448276	0/1	0/0
trachelipus_main_000320_t1	1447	.	A	T	0.433333	0/1	0/0
trachelipus_main_000320_t1	1468	.	TGGA	CGGG	0.448276	0/1	0/0
trachelipus_main_000320_t1	1483	.	T	C	0.4375	0/1	0/0
trachelipus_main_000320_t1	1570	.	G	C	0.4375	0/1	0/0
trachelipus_main_000320_t1	1576	.	C	T	0.466667	0/1	0/0
trachelipus_main_000320_t1	1735	.	C	T	0.441558	0/1	0/1
trachelipus_main_000320_t1	1741	.	C	T	0.428571	0/1	0/1
trachelipus_main_000320_t1	1793	.	G	A	0.342857	0/1	0/0
trachelipus_main_000320_t1	1928	.	C	T	0.230769	0/1	0/0
trachelipus_main_000320_t1	1951	.	G	A	0.321429	0/1	0/0
trachelipus_main_000320_t1	1984	.	A	T	0.458333	0/1	0/1
trachelipus_main_000320_t1	2158	.	A	G	0.5625	0/1	0/0
trachelipus_main_000320_t1	2173	.	A	T	0.450704	0/1	0/1
trachelipus_main_000320_t1	2188	.	C	A	0.461538	0/1	0/0
trachelipus_main_000320_t1	2302	.	A	G	0.371429	0/1	0/0
trachelipus_main_000320_t1	2338	.	A	G	0.416667	0/1	0/0
trachelipus_main_000320_t1	2371	.	A	G	0.470588	0/1	0/0
trachelipus_main_000320_t1	2419	.	A	G	0.469697	0/1	0/1
trachelipus_main_000320_t1	2476	.	G	A	0.467153	0/1	0/1
trachelipus_main_000320_t1	2521	.	C	T	0.434783	0/1	0/0
trachelipus_main_000320_t1	2555	.	A	C	0.461538	0/1	0/0
trachelipus_main_000320_t1	2662	.	C	T	0.43299	0/1	0/1
trachelipus_main_000320_t1	2674	.	G	A	0.477273	0/1	0/0
trachelipus_main_000320_t1	2743	.	C	T	0.418605	0/1	0/0
trachelipus_main_000320_t1	2752	.	G	A	0.422222	0/1	0/0
trachelipus_main_000320_t1	2776	.	C	T	0.376	0/1	0/1
trachelipus_main_000320_t1	2805	.	CTGTA	CTGTG	0.505155	0/1	0/1
trachelipus_main_000320_t1	2873	.	T	C	0.52381	0/1	0/0
trachelipus_main_000320_t1	3076	.	A	G	0.416667	0/1	0/1
trachelipus_main_000320_t1	3124	.	T	C	0.526316	0/1	0/0
trachelipus_main_000320_t1	3175	.	TTCC	CTCA,TTCA	0.55,0.52	0/1	0/2
trachelipus_main_000320_t1	3214	.	G	A	0.615385	0/1	0/0
trachelipus_main_000320_t1	3262	.	G	A	0.5	0/1	0/0
trachelipus_main_000320_t1	3286	.	A	G	0.377778	0/1	0/0
trachelipus_main_000320_t1	3412	.	A	G	0.409091	0/1	0/0
trachelipus_main_000320_t1	3454	.	A	G	0.363636	0/1	0/0
trachelipus_main_000320_t1	3511	.	A	G	0.392157	0/1	0/0
trachelipus_main_000320_t1	3616	.	C	T	0.358974	0/1	0/0
trachelipus_main_000320_t1	3688	.	A	G	0.418605	0/1	0/1
trachelipus_main_000320_t1	3877	.	T	C	0.391304	0/1	0/0
trachelipus_main_000320_t1	3920	.	C	T	0.367188	0/1	0/1
trachelipus_main_000320_t1	3996	.	C	G	0.462264	0/1	0/1
trachelipus_main_000320_t1	4180	.	G	A	0.457627	0/1	0/0
trachelipus_main_000320_t1	4186	.	AGAA	GGAG,GGAA	0.46,0.475248	0/1	0/2
trachelipus_main_000320_t1	4216	.	A	G	0.45	0/1	0/1
trachelipus_main_000320_t1	4498	.	A	C	0.368421	0/1	0/0
trachelipus_main_000320_t1	4603	.	T	A	0.367647	0/1	0/0
trachelipus_main_000320_t1	4665	.	T	G	0.512821	0/1	0/1
trachelipus_main_000320_t1	4687	.	G	A	0.409836	0/1	0/0
trachelipus_main_000320_t1	4696	.	C	T	0.4375	0/1	0/0
trachelipus_main_000320_t1	4777	.	T	C	0.409639	0/1	0/0
trachelipus_main_000320_t1	4796	.	C	T	0.544061	0/1	0/1
trachelipus_main_000320_t1	4813	.	T	G	0.457944	0/1	0/0
trachelipus_main_000320_t1	4837	.	C	T	0.527132	0/1	0/1
trachelipus_main_000320_t1	4852	.	T	C	0.475207	0/1	0/1
trachelipus_main_000320_t1	4861	.	A	C,T	0.435374,0.216102	0/2	0/1
trachelipus_main_000320_t1	4889	.	A	G	0.590909	0/1	0/0
trachelipus_main_000320_t1	5026	.	C	A	0.423611	0/1	0/1
trachelipus_main_000320_t1	5062	.	A	T	0.440367	0/1	0/0
trachelipus_main_000320_t1	5083	.	C	G	0.436893	0/1	0/1
trachelipus_main_000320_t1	5176	.	C	T	0.486957	0/1	0/0
trachelipus_main_000320_t1	5293	.	A	G	0.412587	0/1	0/1
trachelipus_main_000320_t1	5329	.	T	C	0.4375	0/1	0/0
trachelipus_main_000320_t1	5371	.	G	T	0.460317	0/1	0/0
trachelipus_main_000320_t1	5515	.	T	A	0.426829	0/1	0/1
trachelipus_main_000320_t1	5571	.	TAAAAAAAATATA	TAAAAAAATATA	0.454545	0/1	0/0
trachelipus_main_000350_t1	6684	.	C	T	0.333333	0/1	0/0
trachelipus_main_000354_t1	293	.	T	C	0.453416	0/1	0/1
trachelipus_main_000354_t1	436	.	G	A	0.442446	0/1	0/1
trachelipus_main_000354_t1	691	.	T	C	0.511364	0/1	0/1
trachelipus_main_000354_t1	862	.	ACTGGAC	GCTAGAT	0.491749	0/1	0/1
trachelipus_main_000354_t1	874	.	A	C	0.511696	0/1	0/1
trachelipus_main_000354_t1	895	.	T	C	0.501393	0/1	0/1
trachelipus_main_000354_t1	1057	.	A	T	0.401961	0/1	0/1
trachelipus_main_000354_t1	1102	.	G	A	0.405316	0/1	0/1
trachelipus_main_000354_t1	1146	.	T	C	0.450658	0/1	0/1
trachelipus_main_000354_t1	1324	.	T	C	0.480952	0/1	0/1
trachelipus_main_000354_t1	1423	.	A	G	0.490323	0/1	0/1
trachelipus_main_000354_t1	1660	.	G	A	0.42915	0/1	0/1
trachelipus_main_000354_t1	1837	.	T	C	0.510836	0/1	0/1
trachelipus_main_000354_t1	1855	.	A	T	0.5	0/1	0/1
trachelipus_main_000354_t1	2116	.	C	G	0.471624	0/1	0/1
trachelipus_main_000354_t1	2302	.	A	G	0.460899	0/1	0/1
trachelipus_main_000354_t1	2311	.	G	A	0.476589	0/1	0/1
trachelipus_main_000354_t1	2425	.	A	G	0.485019	0/1	0/1
trachelipus_main_000354_t1	2500	.	G	A	0.45279	0/1	0/1
trachelipus_main_000354_t1	2512	.	A	G	0.450855	0/1	0/1
trachelipus_main_000354_t1	2533	.	G	T	0.463918	0/1	0/1
trachelipus_main_000354_t1	2569	.	C	T	0.453441	0/1	0/1
trachelipus_main_000354_t1	2575	.	G	T	0.450593	0/1	0/1
trachelipus_main_000354_t1	2800	.	C	A	0.493506	0/1	0/1
trachelipus_main_000354_t1	2824	.	A	G	0.516595	0/1	0/1
trachelipus_main_000354_t1	2860	.	C	T	0.482201	0/1	0/1
trachelipus_main_000354_t1	3029	.	CCT	GCA	0.465444	0/1	0/1
trachelipus_main_000354_t1	3931	.	A	C	0.508065	0/1	0/1
trachelipus_main_000354_t1	4015	.	A	G	0.478795	0/1	0/1
trachelipus_main_000354_t1	4273	.	A	G	0.498525	0/1	0/1
trachelipus_main_000354_t1	4318	.	T	C	0.514212	0/1	0/1
trachelipus_main_000354_t1	4360	.	G	A	0.519766	0/1	0/1
trachelipus_main_000354_t1	4447	.	T	G	0.496933	0/1	0/1
trachelipus_main_000354_t1	4478	.	A	G	0.450212	0/1	0/1
trachelipus_main_000354_t1	4684	.	C	A	0.482295	0/1	0/1
trachelipus_main_000354_t1	4816	.	C	A	0.463061	0/1	0/1
trachelipus_main_000354_t1	4894	.	G	A	0.505759	0/1	0/1
trachelipus_main_000354_t1	5143	.	C	A	0.493597	0/1	0/1
trachelipus_main_000354_t1	5399	.	TAAAAAAAAACGAACAAT	TAAAAAAAACAAAAACGAACAAT	0.41	0/1	0/1
trachelipus_main_000354_t1	5438	.	G	A	0.394366	0/1	0/1
trachelipus_main_000354_t1	5626	.	TTTTGA	TTATTTGA	0.441648	0/1	0/1
trachelipus_main_000354_t1	5686	.	T	A	0.417582	0/1	0/1
trachelipus_main_000354_t1	5763	.	C	T	0.433071	0/1	0/1
trachelipus_main_000360_t1	4113	.	C	T	0.5	0/1	0/0
trachelipus_main_000360_t1	4566	.	A	T	0.366667	0/1	0/0
trachelipus_main_000360_t1	4602	.	A	G	0.4	0/1	0/0
trachelipus_main_000360_t1	4704	.	T	C	0.4375	0/1	0/0
trachelipus_main_000360_t1	4737	.	C	T	0.400901	0/1	0/1
trachelipus_main_000360_t1	4761	.	C	T	0.365854	0/1	0/0
trachelipus_main_000360_t1	4791	.	G	C	0.409091	0/1	0/0
trachelipus_main_000360_t1	4797	.	A	G	0.422222	0/1	0/0
trachelipus_main_000362_t1	5761	.	GAA	GAG	0.2	0/1	0/1
trachelipus_main_000362_t1	5778	.	G	A	0.517857	0/1	0/1
trachelipus_main_000362_t1	5790	.	G	A	0.62963	0/1	0/1
trachelipus_main_000362_t1	5811	.	AATAGTAAA	AATAATAAA,AGTAGTAAG	0.166667,0.148936	0/1	1/2
trachelipus_main_000362_t1	5828	.	A	G	0.684932	0/1	0/1
trachelipus_main_000362_t1	5877	.	C	T	0.25	0/1	0/0
trachelipus_main_000362_t1	5883	.	TCCT	ACCT	0.642857	0/1	0/1
trachelipus_main_000362_t1	5900	.	T	C	0.660377	0/1	0/1
trachelipus_main_000362_t1	5921	.	AA	GA	0.222222	0/1	0/1
trachelipus_main_000362_t1	5937	.	CCAA	TCAA	0.320513	0/1	0/0
trachelipus_main_000362_t1	5960	.	A	G	0.192308	0/1	0/1
trachelipus_main_000362_t1	5968	.	GGTG	CGTG,CGTA	0.477876,0.0973451	0/1	1/2
trachelipus_main_000362_t1	5978	.	A	C	0.338028	0/1	1/1
trachelipus_main_000362_t1	5983	.	A	G	0.511628	0/1	0/1
trachelipus_main_000363_t1	2366	.	G	T	0.4	0/1	1/1
trachelipus_main_000363_t1	2393	.	C	A	0.363636	0/1	0/0
trachelipus_main_000363_t1	2990	.	C	T	0.5	0/1	1/1
trachelipus_main_000363_t1	3293	.	A	G	0.5	0/1	0/0
trachelipus_main_000363_t1	3383	.	G	T	0.392857	0/1	0/0
trachelipus_main_000363_t1	3548	.	G	A	0.322581	0/1	1/1
trachelipus_main_000363_t1	3806	.	T	G	0.521739	0/1	1/1
trachelipus_main_000363_t1	3904	.	A	T	0.481481	0/1	1/1
trachelipus_main_000363_t1	3948	.	C	T	0.5	0/1	1/1
trachelipus_main_000363_t1	3995	.	A	T	0.508197	0/1	0/0
trachelipus_main_000363_t1	4079	.	G	A	0.456522	0/1	1/1
trachelipus_main_000363_t1	4367	.	A	T	0.483871	0/1	1/1
trachelipus_main_000363_t1	4748	.	A	T	0.384615	0/1	0/0
trachelipus_main_000363_t1	4841	.	G	T	0.409836	0/1	1/1
trachelipus_main_000363_t1	4884	.	C	T	0.359375	0/1	1/1
trachelipus_main_000363_t1	4898	.	C	T	0.4	0/1	0/0
trachelipus_main_000367_t1	4574	.	G	T	0.528169	0/1	0/1
trachelipus_main_000381_t1	4696	.	CCTAC	TCTAG,CCTAG	0.447205,0.448468	0/1	0/2
trachelipus_main_000381_t1	4729	.	G	A	0.452652	0/1	0/1
trachelipus_main_000381_t1	4735	.	C	T	0.398734	0/1	0/0
trachelipus_main_000381_t1	4780	.	C	T	0.271845	0/1	0/0
trachelipus_main_000396_t1	4716	.	A	G	0.507042	0/1	0/1
trachelipus_main_000400_t1	2128	.	T	C	0.372727	0/1	0/1
trachelipus_main_000400_t1	2241	.	C	T	0.397059	0/1	0/1
trachelipus_main_000400_t1	2313	.	C	G	0.457746	0/1	0/1
trachelipus_main_000400_t1	2317	.	G	A	0.290076	0/1	0/1
trachelipus_main_000400_t1	2348	.	C	T	0.289474	0/1	0/1
trachelipus_main_000400_t1	2358	.	A	G	0.301724	0/1	0/1
trachelipus_main_000400_t1	2400	.	T	G	0.576923	0/1	0/1
trachelipus_main_000400_t1	2670	.	A	T	0.505376	0/1	0/1
trachelipus_main_000400_t1	2742	.	G	A	0.363636	0/1	0/1
trachelipus_main_000400_t1	2773	.	T	C	0.322148	0/1	0/1
trachelipus_main_000400_t1	2789	.	C	A	0.381579	0/1	0/1
trachelipus_main_000400_t1	2829	.	T	C	0.354839	0/1	0/1
trachelipus_main_000400_t1	2843	.	A	T	0.346369	0/1	0/1
trachelipus_main_000400_t1	2895	.	A	G	0.321429	0/1	0/1
trachelipus_main_000400_t1	2962	.	G	A	0.432432	0/1	0/1
trachelipus_main_000400_t1	3009	.	C	T	0.307292	0/1	0/1
trachelipus_main_000400_t1	3023	.	CTTCA	TTTCC	0.389189	0/1	0/1
trachelipus_main_000400_t1	3039	.	G	T	0.25	0/1	0/1
trachelipus_main_000400_t1	3042	.	G	A	0.427083	0/1	0/1
trachelipus_main_000400_t1	3068	.	T	C	0.432624	0/1	0/1
trachelipus_main_000400_t1	3084	.	A	G	0.408759	0/1	0/1
trachelipus_main_000400_t1	3327	.	T	A	0.405714	0/1	0/1
trachelipus_main_000400_t1	3391	.	A	G	0.375	0/1	0/1
trachelipus_main_000400_t1	3549	.	C	A	0.290698	0/1	0/1
trachelipus_main_000401_t1	785	.	A	T	0.442396	0/1	0/0
trachelipus_main_000401_t1	794	.	A	G	0.451444	0/1	0/1
trachelipus_main_000401_t1	845	.	A	T	0.405405	0/1	0/0
trachelipus_main_000401_t1	939	.	G	A	0.376582	0/1	0/1
trachelipus_main_000401_t1	1050	.	A	T	0.48538	0/1	0/0
trachelipus_main_000401_t1	1213	.	A	G	0.606936	0/1	0/0
trachelipus_main_000401_t1	1228	.	TG	GT	0.541322	0/1	0/1
trachelipus_main_000401_t1	1236	.	T	A	0.644231	0/1	0/0
trachelipus_main_000401_t1	1256	.	T	C	0.678161	0/1	0/0
trachelipus_main_000401_t1	1262	.	T	C	0.668605	0/1	0/0
trachelipus_main_000401_t1	1271	.	G	A	0.383333	0/1	0/1
trachelipus_main_000401_t1	1319	.	TACAA	CACAC,CACAA	0.537313,0.615854	0/2	0/1
trachelipus_main_000401_t1	1325	.	A	G	0.571429	0/1	0/0
trachelipus_main_000401_t1	1331	.	T	C	0.594406	0/1	0/0
trachelipus_main_000401_t1	1343	.	T	A	0.548837	0/1	0/1
trachelipus_main_000401_t1	1352	.	A	T	0.542453	0/1	0/1
trachelipus_main_000401_t1	1401	.	A	G	0.448029	0/1	0/1
trachelipus_main_000401_t1	1433	.	A	C	0.447301	0/1	0/1
trachelipus_main_000401_t1	1454	.	CGAG	TGAA	0.437247	0/1	0/0
trachelipus_main_000401_t1	1527	.	T	C	0.485327	0/1	0/1
trachelipus_main_000401_t1	1547	.	A	C	0.498891	0/1	0/1
trachelipus_main_000401_t1	1554	.	G	A	0.494071	0/1	0/0
trachelipus_main_000401_t1	1567	.	TAAA	AAAG	0.524217	0/1	0/1
trachelipus_main_000401_t1	1580	.	A	C	0.528117	0/1	0/1
trachelipus_main_000401_t1	1619	.	G	A	0.455729	0/1	0/1
trachelipus_main_000401_t1	1664	.	G	A	0.501149	0/1	0/1
trachelipus_main_000401_t1	1667	.	G	A	0.470817	0/1	0/0
trachelipus_main_000401_t1	1775	.	G	A	0.42549	0/1	0/1
trachelipus_main_000401_t1	1847	.	C	T	0.468852	0/1	0/0
trachelipus_main_000401_t1	1889	.	T	A	0.463918	0/1	0/1
trachelipus_main_000401_t1	1901	.	T	C	0.480712	0/1	0/0
trachelipus_main_000401_t1	1931	.	T	C	0.47191	0/1	0/1
trachelipus_main_000401_t1	1985	.	A	C,T	0.494186,0.49569	0/2	0/1
trachelipus_main_000401_t1	2018	.	C	T	0.503968	0/1	0/0
trachelipus_main_000401_t1	2042	.	C	T	0.485646	0/1	0/1
trachelipus_main_000401_t1	2086	.	C	T	0.506637	0/1	0/1
trachelipus_main_000401_t1	2132	.	C	A	0.457143	0/1	0/0
trachelipus_main_000401_t1	2285	.	ACAG	TCAA,TCAG	0.446154,0.5	0/1	0/2
trachelipus_main_000401_t1	2377	.	G	A	0.42233	0/1	0/1
trachelipus_main_000401_t1	2658	.	C	T	0.492212	0/1	0/1
trachelipus_main_000401_t1	2671	.	G	C	0.470219	0/1	0/1
trachelipus_main_000401_t1	2819	.	C	A	0.406015	0/1	0/1
trachelipus_main_000401_t1	2828	.	G	A	0.386965	0/1	0/1
trachelipus_main_000401_t1	2849	.	C	T	0.437956	0/1	0/0
trachelipus_main_000401_t1	2858	.	G	A	0.427609	0/1	0/0
trachelipus_main_000401_t1	2889	.	A	C	0.405128	0/1	0/1
trachelipus_main_000401_t1	2903	.	T	A	0.443515	0/1	0/0
trachelipus_main_000401_t1	2917	.	A	G	0.451128	0/1	0/0
trachelipus_main_000401_t1	2927	.	C	A	0.475806	0/1	0/0
trachelipus_main_000401_t1	3001	.	A	C	0.402878	0/1	0/0
trachelipus_main_000401_t1	3036	.	AAAA	TTCT,TTCA	0.287402,0.413953	0/1	0/2
trachelipus_main_000401_t1	3060	.	T	A	0.41573	0/1	0/0
trachelipus_main_000401_t1	3065	.	G	T	0.415144	0/1	0/0
trachelipus_main_000401_t1	3107	.	G	A	0.409655	0/1	0/1
trachelipus_main_000401_t1	3148	.	C	A	0.432941	0/1	0/0
trachelipus_main_000401_t1	3159	.	G	C	0.434599	0/1	0/0
trachelipus_main_000401_t1	3467	.	G	A	0.447191	0/1	0/0
trachelipus_main_000401_t1	3503	.	G	A	0.467005	0/1	0/0
trachelipus_main_000401_t1	3514	.	T	G	0.470149	0/1	0/1
trachelipus_main_000401_t1	3541	.	A	G	0.509259	0/1	0/1
trachelipus_main_000401_t1	3569	.	G	T	0.492625	0/1	0/0
trachelipus_main_000401_t1	3661	.	C	T	0.463542	0/1	0/0
trachelipus_main_000401_t1	3746	.	C	T	0.441581	0/1	0/0
trachelipus_main_000401_t1	3774	.	G	T	0.443262	0/1	0/0
trachelipus_main_000401_t1	3950	.	T	A	0.424927	0/1	0/1
trachelipus_main_000401_t1	3977	.	G	A	0.451034	0/1	0/0
trachelipus_main_000401_t1	4193	.	T	C	0.474403	0/1	0/0
trachelipus_main_000401_t1	4352	.	ACGG	GCGT,GCGG	0.244143,0.386486	0/1	0/2
trachelipus_main_000401_t1	4397	.	T	A	0.445015	0/1	0/1
trachelipus_main_000401_t1	4478	.	G	A	0.469307	0/1	0/0
trachelipus_main_000418_t1	673	.	G	T	0.5	0/1	0/1
trachelipus_main_000418_t1	775	.	T	G	0.545455	0/1	0/1
trachelipus_main_000418_t1	941	.	T	A	0.537037	0/1	0/1
trachelipus_main_000418_t1	1272	.	G	A	0.404494	0/1	0/1
trachelipus_main_000418_t1	1303	.	G	A	0.416058	0/1	0/1
trachelipus_main_000418_t1	1420	.	G	A	0.505882	0/1	0/1
trachelipus_main_000418_t1	1453	.	G	C	0.504587	0/1	0/1
trachelipus_main_000418_t1	1457	.	CAAAAAAAAATTG	CAAAAGAAAATTG	0.549451	0/1	0/1
trachelipus_main_000418_t1	1504	.	AGGT	GGGG	0.494845	0/1	0/1
trachelipus_main_000418_t1	1561	.	A	G	0.478873	0/1	0/1
trachelipus_main_000418_t1	1639	.	G	A	0.462687	0/1	0/1
trachelipus_main_000418_t1	1726	.	A	G	0.340206	0/1	0/1
trachelipus_main_000418_t1	1741	.	T	A	0.376068	0/1	0/1
trachelipus_main_000418_t1	1930	.	T	A	0.477941	0/1	0/1
trachelipus_main_000418_t1	1948	.	G	A	0.451128	0/1	0/1
trachelipus_main_000418_t1	1993	.	T	C	0.458824	0/1	0/1
trachelipus_main_000418_t1	2041	.	G	A	0.44375	0/1	0/1
trachelipus_main_000418_t1	2138	.	T	C	0.551282	0/1	0/1
trachelipus_main_000418_t1	2305	.	T	C	0.548718	0/1	0/1
trachelipus_main_000418_t1	2539	.	A	G	0.457014	0/1	0/1
trachelipus_main_000418_t1	2869	.	A	G	0.573034	0/1	0/1
trachelipus_main_000418_t1	2884	.	T	C	0.552239	0/1	0/1
trachelipus_main_000418_t1	2926	.	C	T	0.452055	0/1	0/1
trachelipus_main_000418_t1	3171	.	T	C	0.490683	0/1	0/1
trachelipus_main_000418_t1	3226	.	T	C	0.533784	0/1	0/1
trachelipus_main_000418_t1	3247	.	T	A	0.464567	0/1	0/1
trachelipus_main_000418_t1	3307	.	G	C	0.438849	0/1	0/1
trachelipus_main_000418_t1	3330	.	C	A	0.449275	0/1	0/1
trachelipus_main_000418_t1	3340	.	G	A	0.451389	0/1	0/1
trachelipus_main_000418_t1	3379	.	C	A	0.428571	0/1	0/1
trachelipus_main_000418_t1	3466	.	A	G	0.489177	0/1	0/1
trachelipus_main_000418_t1	3474	.	C	T	0.481013	0/1	0/1
trachelipus_main_000418_t1	3750	.	C	T	0.48996	0/1	0/1
trachelipus_main_000418_t1	3838	.	T	G	0.509434	0/1	0/1
trachelipus_main_000418_t1	3844	.	C	T	0.486381	0/1	0/1
trachelipus_main_000418_t1	3876	.	GTTTG	ATTTA,ATTTG	0.408163,0.432927	0/1	0/2
trachelipus_main_000418_t1	3886	.	A	G	0.429104	0/1	0/1
trachelipus_main_000418_t1	4099	.	T	C	0.496503	0/1	0/0
trachelipus_main_000418_t1	4279	.	T	G	0.414508	0/1	0/0
trachelipus_main_000418_t1	4606	.	G	C	0.441441	0/1	0/0
trachelipus_main_000418_t1	4753	.	A	C	0.497354	0/1	0/0
trachelipus_main_000418_t1	4909	.	C	T	0.5	0/1	0/0
trachelipus_main_000418_t1	5041	.	G	C	0.5	0/1	0/0
trachelipus_main_000418_t1	5045	.	TAAAAATC	TAAAAAATC	0.423611	0/1	0/0
trachelipus_main_000418_t1	5066	.	TAAAAAAAGGA	TAAAAAAAAGGA	0.474576	0/1	0/0
trachelipus_main_000419_t1	3866	.	ACAGCATC	AC	0.478261	0/1	0/0
trachelipus_main_000419_t1	3902	.	G	T	0.5	0/1	0/1
trachelipus_main_000419_t1	3917	.	C	G	0.464286	0/1	0/0
trachelipus_main_000419_t1	4093	.	GC	AT	0.434783	0/1	0/0
trachelipus_main_000419_t1	4145	.	G	C	0.483871	0/1	0/0
trachelipus_main_000419_t1	4236	.	A	C	0.4375	0/1	0/1
trachelipus_main_000419_t1	4306	.	A	G	0.392157	0/1	0/1
trachelipus_main_000419_t1	4547	.	A	G	0.435897	0/1	0/1
trachelipus_main_000419_t1	4589	.	A	G	0.432836	0/1	0/1
trachelipus_main_000419_t1	4676	.	T	G	0.25	0/1	0/0
trachelipus_main_000419_t1	4760	.	T	A	0.2	0/1	0/0
trachelipus_main_000420_t1	1109	.	C	G	0.528846	0/1	0/1
trachelipus_main_000420_t1	1166	.	C	T	0.536082	0/1	0/1
trachelipus_main_000420_t1	1214	.	A	G	0.393939	0/1	0/1
trachelipus_main_000420_t1	1220	.	A	G	0.323077	0/1	0/1
trachelipus_main_000436_t1	3794	.	AAGGAGGAGGAGGAGGAGGT	AAGGAGGAGGAGGAGGT	0.324324	0/1	0/0
trachelipus_main_000436_t1	3889	.	G	T	0.351852	0/1	0/0
trachelipus_main_000452_t1	2883	.	A	G	0.442623	0/1	0/1
trachelipus_main_000452_t1	2907	.	T	A	0.479452	0/1	0/1
trachelipus_main_000452_t1	2919	.	T	A	0.52	0/1	0/0
trachelipus_main_000466_t1	2004	.	C	A	0.380952	0/1	0/0
trachelipus_main_000466_t1	4593	.	A	G	0.255556	0/1	0/0
trachelipus_main_000466_t1	4608	.	A	T	0.295428	0/1	0/1
trachelipus_main_000466_t1	4650	.	AAA	GAT	0.336855	0/1	0/1
trachelipus_main_000466_t1	4673	.	ATGTTAT	TTATTAT	0.334615	0/1	0/1
trachelipus_main_000472_t1	6600	.	A	T	0.388889	0/1	1/1
trachelipus_main_000472_t1	6620	.	GTTTTTTTTTCTCAA	GTTTTTTTTCTCAA	0.431373	0/1	0/1
trachelipus_main_000472_t1	6645	.	A	C	0.611111	0/1	0/0
trachelipus_main_000515_t1	2885	.	A	G	0.642857	0/1	0/0
trachelipus_main_000515_t1	3121	.	T	C	0.458333	0/1	0/0
trachelipus_main_000515_t1	3334	.	T	C	0.666667	0/1	0/0
trachelipus_main_000515_t1	3727	.	A	G	0.451613	0/1	0/0
trachelipus_main_000515_t1	3838	.	C	T	0.566667	0/1	0/0
trachelipus_main_000515_t1	3953	.	A	G	0.407407	0/1	0/0
trachelipus_main_000515_t1	3973	.	G	A	0.433333	0/1	0/0
trachelipus_main_000515_t1	4016	.	C	G	0.465909	0/1	0/1
trachelipus_main_000515_t1	4312	.	C	T	0.590909	0/1	0/0
trachelipus_main_000515_t1	4372	.	A	C	0.612903	0/1	0/0
trachelipus_main_000519_t1	4993	.	G	A	0.509091	0/1	0/0
trachelipus_main_000519_t1	5042	.	G	T	0.4	0/1	0/0
trachelipus_main_000519_t1	5048	.	T	C	0.419355	0/1	0/0
trachelipus_main_000521_t1	1484	.	G	T	0.27451	0/1	0/1
trachelipus_main_000521_t1	1601	.	G	T	0.608696	0/1	0/0
trachelipus_main_000521_t1	1906	.	G	A	0.415094	0/1	0/1
trachelipus_main_000521_t1	1964	.	T	C	0.491803	0/1	0/1
trachelipus_main_000521_t1	1977	.	G	A	0.3	0/1	0/0
trachelipus_main_000521_t1	2000	.	T	C	0.460317	0/1	0/1
trachelipus_main_000521_t1	2005	.	GATCTACTAG	AATCTAG	0.446429	0/1	0/1
trachelipus_main_000521_t1	2261	.	G	A	0.533333	0/1	0/0
trachelipus_main_000521_t1	2315	.	A	G	0.333333	0/1	0/1
trachelipus_main_000521_t1	2417	.	G	A	0.391304	0/1	0/0
trachelipus_main_000521_t1	2531	.	A	T	0.454545	0/1	0/0
trachelipus_main_000521_t1	2654	.	C	T	0.433333	0/1	0/0
trachelipus_main_000521_t1	2855	.	T	C	0.5	0/1	0/0
trachelipus_main_000521_t1	2918	.	AGAA	GGAG	0.5	0/1	0/0
trachelipus_main_000521_t1	3041	.	A	C	0.418182	0/1	0/1
trachelipus_main_000521_t1	3443	.	T	C	0.377778	0/1	0/0
trachelipus_main_000521_t1	3488	.	AGGG	GGGT	0.358974	0/1	0/0
trachelipus_main_000521_t1	3524	.	G	A	0.506757	0/1	0/1
trachelipus_main_000521_t1	3578	.	C	A	0.586207	0/1	0/0
trachelipus_main_000521_t1	3710	.	C	T	0.477612	0/1	0/1
trachelipus_main_000521_t1	3770	.	G	A	0.642857	0/1	0/0
trachelipus_main_000521_t1	3829	.	GCACG	ACACA	0.544444	0/1	0/1
trachelipus_main_000521_t1	3869	.	A	T	0.512605	0/1	0/1
trachelipus_main_000521_t1	3893	.	C	T	0.520325	0/1	0/1
trachelipus_main_000521_t1	3905	.	G	A	0.474074	0/1	0/1
trachelipus_main_000521_t1	4013	.	G	A	0.476923	0/1	0/1
trachelipus_main_000521_t1	4433	.	A	T	0.394366	0/1	0/1
trachelipus_main_000521_t1	4551	.	C	T	0.436364	0/1	0/1
trachelipus_main_000521_t1	4558	.	GTTCTG	GTCTG	0.431373	0/1	0/1
trachelipus_main_000521_t1	4862	.	C	G	0.25	0/1	0/1
trachelipus_main_000521_t1	4876	.	G	A	0.254144	0/1	0/1
trachelipus_main_000521_t1	4890	.	AATCC	TATAT	0.261538	0/1	0/1
trachelipus_main_000521_t1	4921	.	T	G	0.592593	0/1	0/0
trachelipus_main_000521_t1	4929	.	GAA	AAG	0.567164	0/1	0/0
trachelipus_main_000521_t1	4986	.	A	G	0.551724	0/1	0/0
trachelipus_main_000521_t1	5011	.	TTG	TTATG	0.517241	0/1	0/0
trachelipus_main_000521_t1	5209	.	T	C	0.452381	0/1	0/0
trachelipus_main_000521_t1	5226	.	C	A	0.525424	0/1	0/1
trachelipus_main_000521_t1	5233	.	AAT	CAC	0.467742	0/1	0/0
trachelipus_main_000521_t1	5262	.	G	A	0.517241	0/1	0/0
trachelipus_main_000521_t1	5267	.	CAACT	CTGAACT	0.429952	0/1	0/1
trachelipus_main_000521_t1	5410	.	C	T	0.477778	0/1	0/1
trachelipus_main_000521_t1	5439	.	T	C	0.458824	0/1	0/1
trachelipus_main_000521_t1	5454	.	G	A	0.377953	0/1	0/1
trachelipus_main_000521_t1	5481	.	T	G	0.615385	0/1	0/0
trachelipus_main_000533_t1	3047	.	T	C	0.568627	0/1	0/1
trachelipus_main_000533_t1	3131	.	AGAA	GGAG	0.625	0/1	0/0
trachelipus_main_000533_t1	3146	.	A	G	0.5	0/1	0/1
trachelipus_main_000533_t1	3161	.	G	A	0.529412	0/1	0/1
trachelipus_main_000533_t1	3320	.	T	C	0.540541	0/1	0/1
trachelipus_main_000533_t1	3533	.	T	C	0.571429	0/1	0/0
trachelipus_main_000533_t1	3647	.	T	G	0.513514	0/1	0/1
trachelipus_main_000533_t1	3674	.	T	A	0.438356	0/1	0/1
trachelipus_main_000533_t1	4181	.	A	T	0.5	0/1	0/0
trachelipus_main_000533_t1	4193	.	T	A	0.506494	0/1	0/1
trachelipus_main_000533_t1	4229	.	C	G	0.442308	0/1	0/0
trachelipus_main_000533_t1	4281	.	A	G	0.521739	0/1	0/0
trachelipus_main_000534_t1	4675	.	G	T	0.5	0/1	0/0
trachelipus_main_000540_t1	717	.	G	T	0.492063	0/1	0/1
trachelipus_main_000540_t1	1173	.	C	T	0.309091	0/1	0/1
trachelipus_main_000540_t1	1197	.	G	A	0.245614	0/1	0/1
trachelipus_main_000541_t1	3426	.	C	A	0.357143	0/1	0/0
trachelipus_main_000541_t1	3689	.	G	A	0.464286	0/1	0/0
trachelipus_main_000541_t1	3886	.	A	T	0.586207	0/1	0/0
trachelipus_main_000541_t1	4073	.	C	T	0.545455	0/1	0/0
trachelipus_main_000541_t1	4151	.	C	T	0.431818	0/1	0/0
trachelipus_main_000541_t1	4313	.	C	G	0.375	0/1	0/0
trachelipus_main_000541_t1	4319	.	C	T	0.393939	0/1	0/0
trachelipus_main_000575_t1	3659	.	G	A	0.482759	0/1	0/1
trachelipus_main_000575_t1	4127	.	A	G	0.447059	0/1	0/1
trachelipus_main_000575_t1	4241	.	T	A	0.608696	0/1	0/0
trachelipus_main_000575_t1	4328	.	G	C	0.471264	0/1	0/1
trachelipus_main_000575_t1	4390	.	TAAAGGAC	TAAGGAC	0.4	0/1	1/1
trachelipus_main_000575_t1	4424	.	T	G	0.516129	0/1	0/1
trachelipus_main_000592_t1	2870	.	C	A	0.309524	0/1	0/0
trachelipus_main_000592_t1	2922	.	A	G	0.486486	0/1	0/0
trachelipus_main_000592_t1	2969	.	T	G	0.565217	0/1	0/0
trachelipus_main_000592_t1	2993	.	A	T	0.56	0/1	0/0
trachelipus_main_000592_t1	3017	.	C	A	0.48	0/1	0/0
trachelipus_main_000592_t1	3056	.	A	G	0.517241	0/1	0/0
trachelipus_main_000592_t1	3092	.	G	T	0.346154	0/1	0/0
trachelipus_main_000592_t1	3105	.	T	C	0.375	0/1	0/0
trachelipus_main_000592_t1	3128	.	C	T	0.333333	0/1	0/0
trachelipus_main_000596_t1	4067	.	GTCGC	ATCGT	0.5	0/1	0/0
trachelipus_main_000596_t1	4221	.	C	T	0.4	0/1	0/0
trachelipus_main_000596_t1	4239	.	C	T	0.625	0/1	0/0
trachelipus_main_000596_t1	4245	.	C	T	0.354839	0/1	0/0
trachelipus_main_000596_t1	4287	.	T	A	0.380952	0/1	0/0
trachelipus_main_000605_t1	3325	.	A	T	0.52381	0/1	0/0
trachelipus_main_000605_t1	3391	.	G	T	0.47619	0/1	0/0
trachelipus_main_000605_t1	3490	.	T	C	0.545455	0/1	0/0
trachelipus_main_000605_t1	3842	.	ACGAAT	ACGAAC	0.416667	0/1	0/0
trachelipus_main_000605_t1	3991	.	A	T	0.4	0/1	0/0
trachelipus_main_000605_t1	4060	.	C	T	0.470588	0/1	0/0
trachelipus_main_000605_t1	4086	.	GCAGCAATATC	GC	0.322581	0/1	0/0
trachelipus_main_000605_t1	4183	.	C	T	0.371429	0/1	0/0
trachelipus_main_000605_t1	4213	.	CAGT	CAGC	0.354839	0/1	0/0
trachelipus_main_000605_t1	4232	.	TGCAGCAGCAG	TGCAGCAG	0.344828	0/1	0/0
trachelipus_main_000605_t1	4277	.	G	A	0.47619	0/1	0/0
trachelipus_main_000613_t1	3885	.	C	T	0.461538	0/1	0/0
trachelipus_main_000620_t1	916	.	G	A	0.666667	0/1	0/0
trachelipus_main_000620_t1	1235	.	T	A	0.541667	0/1	0/0
trachelipus_main_000620_t1	1245	.	AGAGA	AGAGGAGA	0.5	0/1	0/0
trachelipus_main_000620_t1	1286	.	A	G	0.551724	0/1	0/0
trachelipus_main_000620_t1	1488	.	A	C	0.318182	0/1	0/0
trachelipus_main_000620_t1	1672	.	T	C	0.485714	0/1	0/0
trachelipus_main_000620_t1	1699	.	G	T	0.621622	0/1	0/0
trachelipus_main_000620_t1	3373	.	C	A	0.26087	0/1	0/0
trachelipus_main_000620_t1	3398	.	CCT	TCA	0.380952	0/1	0/0
trachelipus_main_000620_t1	3407	.	G	C	0.478261	0/1	0/0
trachelipus_main_000620_t1	3416	.	A	C	0.52381	0/1	0/0
trachelipus_main_000620_t1	3427	.	A	G	0.434783	0/1	0/0
trachelipus_main_000620_t1	3505	.	A	G	0.392857	0/1	0/0
trachelipus_main_000620_t1	3827	.	A	T	0.27027	0/1	0/0
trachelipus_main_000620_t1	3847	.	C	A	0.272727	0/1	0/0
trachelipus_main_000620_t1	3874	.	A	T	0.307692	0/1	0/0
trachelipus_main_000620_t1	4146	.	G	A	0.380952	0/1	0/0
trachelipus_main_000620_t1	4213	.	CGAGGAGGAGGAGGAGGT	CGAGGAGGAGGAGGAGGAGGT	0.3	0/1	0/0
trachelipus_main_000621_t1	2181	.	C	T	0.452381	0/1	0/0
trachelipus_main_000636_t1	3341	.	G	A	0.266667	0/1	0/0
trachelipus_main_000652_t1	654	.	G	A	0.168539	0/1	0/1
trachelipus_main_000652_t1	657	.	G	T	0.27381	0/1	0/1
trachelipus_main_000652_t1	691	.	TATATTTTGTTTTGGC	AATATGTGTTTTGGC	0.178947	0/1	0/1
trachelipus_main_000652_t1	711	.	TTG	ATG	0.363128	0/1	0/1
trachelipus_main_000652_t1	720	.	GAAAGAAT	GAGAGAAT	0.204082	0/1	0/1
trachelipus_main_000652_t1	743	.	A	G	0.293023	0/1	0/1
trachelipus_main_000652_t1	745	.	ATTTTGCT	ATTTACT	0.283186	0/1	0/1
trachelipus_main_000652_t1	757	.	TT	TA	0.25641	0/1	0/1
trachelipus_main_000652_t1	773	.	ATCAT	ATTTAC,ATTAT	0.277778,0.277778	0/2	0/1
trachelipus_main_000652_t1	814	.	T	G	0.352113	0/1	0/1
trachelipus_main_000652_t1	824	.	CTG	GTG	0.37037	0/1	0/1
trachelipus_main_000652_t1	2894	.	T	A	0.479167	0/1	0/1
trachelipus_main_000652_t1	2918	.	A	G	0.355556	0/1	0/1
trachelipus_main_000652_t1	2960	.	G	A	0.166667	0/1	0/0
trachelipus_main_000652_t1	2973	.	GCT	GCC	0.283465	0/1	0/1
trachelipus_main_000652_t1	2984	.	C	T	0.207407	0/1	0/1
trachelipus_main_000652_t1	2993	.	A	G	0.317881	0/1	0/1
trachelipus_main_000652_t1	3378	.	G	A	0.410714	0/1	0/1
trachelipus_main_000652_t1	3391	.	C	T	0.451613	0/1	0/1
trachelipus_main_000652_t1	3396	.	GAC	AAC	0.40678	0/1	0/1
trachelipus_main_000652_t1	3439	.	C	T	0.40678	0/1	0/1
trachelipus_main_000652_t1	3450	.	A	G	0.186441	0/1	0/1
trachelipus_main_000652_t1	3451	.	C	T	0.42623	0/1	0/1
trachelipus_main_000652_t1	3457	.	C	T	0.185714	0/1	0/1
trachelipus_main_000652_t1	3475	.	C	T	0.606742	0/1	0/1
trachelipus_main_000652_t1	3677	.	G	C	0.145985	0/1	0/1
trachelipus_main_000652_t1	3683	.	GAAAAAATGGG	GAAAAATTGGA	0.170732	0/1	0/1
trachelipus_main_000652_t1	3705	.	A	G	0.205128	0/1	0/1
trachelipus_main_000652_t1	3753	.	G	A	0.152318	0/1	0/1
trachelipus_main_000652_t1	3869	.	A	G	0.4	0/1	0/1
trachelipus_main_000652_t1	3917	.	A	G	0.565445	0/1	0/1
trachelipus_main_000652_t1	3929	.	G	A	0.303191	0/1	0/1
trachelipus_main_000652_t1	3935	.	A	G	0.313514	0/1	0/1
trachelipus_main_000652_t1	3948	.	ACTA	GCTG	0.13245	0/1	0/1
trachelipus_main_000652_t1	3991	.	CATTT	GTATC,CATTC	0.272189,0.213018	0/1	0/2
trachelipus_main_000652_t1	4074	.	T	G	0.266667	0/1	0/1
trachelipus_main_000652_t1	4081	.	G	A	0.287066	0/1	0/1
trachelipus_main_000652_t1	4092	.	GGG	GGA	0.279874	0/1	0/1
trachelipus_main_000652_t1	4153	.	A	T	0.284746	0/1	0/1
trachelipus_main_000652_t1	4175	.	T	C	0.341463	0/1	0/1
trachelipus_main_000652_t1	4197	.	C	G	0.247104	0/1	0/1
trachelipus_main_000652_t1	4254	.	A	T	0.237288	0/1	0/1
trachelipus_main_000652_t1	4277	.	A	C	0.272727	0/1	0/1
trachelipus_main_000652_t1	4319	.	AT	AC	0.266055	0/1	0/1
trachelipus_main_000652_t1	4381	.	GTCAG	TTCAA	0.15508	0/1	0/1
trachelipus_main_000652_t1	4391	.	T	C	0.192118	0/1	0/1
trachelipus_main_000652_t1	4442	.	G	A	0.17052	0/1	0/1
trachelipus_main_000652_t1	4451	.	C	T	0.211196	0/1	0/1
trachelipus_main_000652_t1	4499	.	CC	AA	0.161959	0/1	0/1
trachelipus_main_000652_t1	4505	.	C	T	0.27289	0/1	0/1
trachelipus_main_000652_t1	4514	.	A	T	0.151351	0/1	0/1
trachelipus_main_000652_t1	4536	.	G	A	0.155963	0/1	0/1
trachelipus_main_000652_t1	4582	.	C	T	0.129293	0/1	0/1
trachelipus_main_000652_t1	4599	.	C	A	0.136628	0/1	0/1
trachelipus_main_000652_t1	4616	.	T	C	0.159696	0/1	0/1
trachelipus_main_000652_t1	4649	.	G	A	0.135135	0/1	0/1
trachelipus_main_000652_t1	4898	.	A	T	0.589189	0/1	0/1
trachelipus_main_000652_t1	4997	.	C	T	0.24	0/1	0/1
trachelipus_main_000652_t1	5123	.	A	G	0.827381	0/1	0/1
trachelipus_main_000652_t1	5195	.	GAAT	AAAG	0.3	0/1	0/1
trachelipus_main_000663_t1	107	.	A	G	0.584906	0/1	0/1
trachelipus_main_000663_t1	131	.	GC	TT,GT	0.594595,0.493506	0/1	0/2
trachelipus_main_000663_t1	149	.	C	T	0.5	0/1	0/1
trachelipus_main_000663_t1	159	.	T	C	0.547619	0/1	0/0
trachelipus_main_000663_t1	164	.	G	A	0.522727	0/1	0/0
trachelipus_main_000663_t1	178	.	C	T	0.490566	0/1	0/0
trachelipus_main_000663_t1	194	.	T	G	0.489362	0/1	0/0
trachelipus_main_000663_t1	201	.	T	G	0.488889	0/1	0/0
trachelipus_main_000663_t1	212	.	TGTC	AGTT,AGTC	0.347368,0.47619	0/2	0/1
trachelipus_main_000663_t1	224	.	T	C	0.489362	0/1	0/0
trachelipus_main_000663_t1	242	.	A	G	0.5	0/1	0/0
trachelipus_main_000663_t1	255	.	G	C	0.54	0/1	0/0
trachelipus_main_000663_t1	284	.	G	T	0.52027	0/1	0/1
trachelipus_main_000663_t1	374	.	ATTT	GTTC	0.571429	0/1	0/0
trachelipus_main_000663_t1	384	.	A	T	0.5	0/1	0/0
trachelipus_main_000663_t1	395	.	C	T	0.522581	0/1	0/1
trachelipus_main_000663_t1	431	.	A	G	0.502857	0/1	0/1
trachelipus_main_000663_t1	456	.	C	A	0.627119	0/1	0/0
trachelipus_main_000663_t1	512	.	C	A	0.440415	0/1	0/1
trachelipus_main_000663_t1	575	.	T	C	0.565217	0/1	0/0
trachelipus_main_000663_t1	599	.	A	T	0.464516	0/1	0/1
trachelipus_main_000663_t1	668	.	C	A	0.478788	0/1	0/1
trachelipus_main_000663_t1	785	.	T	A	0.370629	0/1	0/1
trachelipus_main_000663_t1	884	.	C	T	0.5625	0/1	0/0
trachelipus_main_000663_t1	929	.	A	T	0.5	0/1	0/0
trachelipus_main_000663_t1	934	.	CCATC	TCATA	0.5	0/1	0/0
trachelipus_main_000663_t1	1054	.	C	T	0.633803	0/1	0/0
trachelipus_main_000663_t1	1178	.	C	T	0.542373	0/1	0/0
trachelipus_main_000663_t1	1211	.	A	G	0.494118	0/1	0/1
trachelipus_main_000663_t1	1343	.	A	T	0.581818	0/1	0/0
trachelipus_main_000663_t1	1406	.	G	A	0.53125	0/1	0/0
trachelipus_main_000663_t1	1412	.	C	A	0.539683	0/1	0/0
trachelipus_main_000663_t1	1541	.	A	G	0.741071	0/1	0/0
trachelipus_main_000663_t1	1574	.	C	A	0.737288	0/1	0/0
trachelipus_main_000663_t1	1617	.	G	A	0.706422	0/1	0/0
trachelipus_main_000663_t1	1654	.	C	T	0.433333	0/1	0/1
trachelipus_main_000663_t1	1748	.	A	C	0.521008	0/1	0/0
trachelipus_main_000663_t1	1889	.	C	T	0.483444	0/1	0/1
trachelipus_main_000663_t1	1962	.	C	A	0.510204	0/1	0/1
trachelipus_main_000663_t1	2116	.	A	T	0.428571	0/1	0/1
trachelipus_main_000663_t1	2167	.	T	G	0.594203	0/1	0/0
trachelipus_main_000663_t1	2255	.	A	T	0.364486	0/1	0/0
trachelipus_main_000663_t1	2387	.	T	C	0.617647	0/1	0/0
trachelipus_main_000663_t1	2435	.	C	A	0.4	0/1	0/0
trachelipus_main_000663_t1	2483	.	T	C	0.578431	0/1	0/0
trachelipus_main_000663_t1	2657	.	A	G	0.436073	0/1	0/1
trachelipus_main_000663_t1	2739	.	G	A	0.458333	0/1	0/1
trachelipus_main_000663_t1	2744	.	C	A	0.536913	0/1	0/0
trachelipus_main_000663_t1	2771	.	C	T	0.52071	0/1	0/0
trachelipus_main_000663_t1	2804	.	A	T	0.517857	0/1	0/0
trachelipus_main_000663_t1	2807	.	A	G	0.467836	0/1	0/0
trachelipus_main_000663_t1	2919	.	G	A	0.561947	0/1	0/0
trachelipus_main_000663_t1	3936	.	T	C	0.477941	0/1	0/0
trachelipus_main_000663_t1	4006	.	T	A	0.472756	0/1	0/1
trachelipus_main_000663_t1	4039	.	G	A	0.349462	0/1	0/0
trachelipus_main_000663_t1	4073	.	C	T	0.413249	0/1	0/1
trachelipus_main_000669_t1	2133	.	C	T	0.333333	0/1	0/0
trachelipus_main_000669_t1	2138	.	AAGG	GAGA	0.333333	0/1	0/0
trachelipus_main_000669_t1	2375	.	G	A	0.666667	0/1	0/0
trachelipus_main_000669_t1	2405	.	A	G	0.703704	0/1	0/0
trachelipus_main_000669_t1	2657	.	C	A	0.358209	0/1	0/1
trachelipus_main_000669_t1	2744	.	G	A	0.394904	0/1	0/1
trachelipus_main_000669_t1	2750	.	C	A	0.444444	0/1	0/0
trachelipus_main_000669_t1	2867	.	C	T	0.395833	0/1	0/0
trachelipus_main_000669_t1	3009	.	T	C	0.460396	0/1	0/1
trachelipus_main_000669_t1	3080	.	A	G	0.527397	0/1	0/1
trachelipus_main_000669_t1	3101	.	A	T	0.408163	0/1	0/0
trachelipus_main_000669_t1	3198	.	G	A	0.476923	0/1	0/0
trachelipus_main_000669_t1	3275	.	C	T	0.666667	0/1	0/0
trachelipus_main_000675_t1	2973	.	G	A	0.307692	0/1	0/0
trachelipus_main_000675_t1	2986	.	C	T	0.266667	0/1	0/0
trachelipus_main_000675_t1	3021	.	G	A	0.310345	0/1	0/0
trachelipus_main_000675_t1	3102	.	G	A	0.5	0/1	0/0
trachelipus_main_000675_t1	3122	.	A	G	0.428571	0/1	0/0
trachelipus_main_000675_t1	3149	.	C	A	0.482759	0/1	0/0
trachelipus_main_000675_t1	3411	.	A	C	0.424242	0/1	0/0
trachelipus_main_000675_t1	3420	.	G	C	0.384615	0/1	0/0
trachelipus_main_000675_t1	3484	.	A	G	0.608696	0/1	0/0
trachelipus_main_000675_t1	3708	.	A	G	0.439024	0/1	0/0
trachelipus_main_000675_t1	3751	.	G	A	0.354839	0/1	0/0
trachelipus_main_000675_t1	3879	.	T	C	0.418919	0/1	0/0
trachelipus_main_000675_t1	3961	.	A	C	0.438356	0/1	0/0
trachelipus_main_000675_t1	4047	.	T	C	0.62963	0/1	0/0
trachelipus_main_000675_t1	4065	.	T	C	0.644444	0/1	0/0
trachelipus_main_000675_t1	4088	.	A	G	0.535714	0/1	0/0
trachelipus_main_000687_t1	5886	.	A	T	0.38	0/1	0/1
trachelipus_main_000687_t1	5900	.	TAAAGT	TAAGT	0.431818	0/1	0/1
trachelipus_main_000687_t1	6204	.	TACAC	AACAT	0.28	0/1	0/1
trachelipus_main_000687_t1	6213	.	C	T	0.2	0/1	0/0
trachelipus_main_000687_t1	6228	.	C	T	0.19708	0/1	0/1
trachelipus_main_000687_t1	6237	.	TATTGT	TATCAT	0.374101	0/1	0/1
trachelipus_main_000687_t1	6250	.	TG	CG	0.20915	0/1	0/1
trachelipus_main_000687_t1	6255	.	T	G	0.150943	0/1	0/1
trachelipus_main_000687_t1	6273	.	T	G	0.152866	0/1	0/1
trachelipus_main_000687_t1	6286	.	TCAT	CCAC	0.28866	0/1	0/1
trachelipus_main_000687_t1	6297	.	T	G	0.431373	0/1	0/1
trachelipus_main_000687_t1	6302	.	ACCC	TCCC	0.369369	0/1	0/1
trachelipus_main_000687_t1	6319	.	CATC	CGTC	0.271028	0/1	0/1
trachelipus_main_000687_t1	6329	.	C	T	0.376812	0/1	0/0
trachelipus_main_000687_t1	6347	.	ATTGTT	ATTGAT	0.298077	0/1	0/1
trachelipus_main_000687_t1	6369	.	ATAGCT	AT	0.589041	0/1	0/1
trachelipus_main_000694_t1	309	.	G	A	0.763158	0/1	.
trachelipus_main_000694_t1	326	.	G	A	0.765432	0/1	1/1
trachelipus_main_000694_t1	344	.	T	A	0.7625	0/1	1/1
trachelipus_main_000694_t1	363	.	C	A	0.794872	0/1	0/0
trachelipus_main_000694_t1	406	.	A	G	0.142857	0/1	0/0
trachelipus_main_000694_t1	435	.	T	G	0.173077	0/1	0/0
trachelipus_main_000694_t1	484	.	C	G	0.24	0/1	1/1
trachelipus_main_000694_t1	693	.	A	T	0.192308	0/1	0/0
trachelipus_main_000694_t1	1230	.	C	T	0.192308	0/1	0/0
trachelipus_main_000694_t1	1242	.	C	T	0.222222	0/1	1/1
trachelipus_main_000694_t1	1257	.	C	T	0.136986	0/1	1/1
trachelipus_main_000694_t1	1266	.	A	G	0.177215	0/1	0/0
trachelipus_main_000694_t1	1283	.	A	T	0.202899	0/1	0/0
trachelipus_main_000694_t1	1334	.	A	T	0.168831	0/1	0/1
trachelipus_main_000694_t1	1377	.	T	C	0.118421	0/1	1/1
trachelipus_main_000694_t1	2569	.	G	A	0.128378	0/1	0/1
trachelipus_main_000707_t1	404	.	C	A	0.380531	0/1	0/1
trachelipus_main_000707_t1	596	.	A	G	0.275862	0/1	0/0
trachelipus_main_000707_t1	635	.	C	T	0.452381	0/1	0/1
trachelipus_main_000707_t1	725	.	A	T	0.381443	0/1	0/1
trachelipus_main_000707_t1	898	.	G	A	0.583333	0/1	0/0
trachelipus_main_000707_t1	1253	.	C	T	0.545455	0/1	0/0
trachelipus_main_000707_t1	1337	.	T	G	0.481013	0/1	0/1
trachelipus_main_000707_t1	1388	.	C	T	0.35	0/1	0/0
trachelipus_main_000707_t1	1409	.	C	T	0.421053	0/1	0/0
trachelipus_main_000707_t1	1457	.	G	A	0.490741	0/1	0/1
trachelipus_main_000707_t1	1475	.	C	T	0.657143	0/1	0/0
trachelipus_main_000707_t1	1541	.	CGGA	GGGT,AGGA	0.4375,0.6	0/2	0/1
trachelipus_main_000707_t1	1616	.	T	G	0.340659	0/1	0/1
trachelipus_main_000707_t1	1675	.	C	A	0.462963	0/1	0/0
trachelipus_main_000707_t1	1856	.	CAAG	GAAA	0.476471	0/1	0/1
trachelipus_main_000707_t1	1892	.	A	G	0.516129	0/1	0/1
trachelipus_main_000707_t1	1910	.	C	T	0.511111	0/1	0/0
trachelipus_main_000707_t1	1952	.	G	C	0.477273	0/1	0/1
trachelipus_main_000707_t1	2114	.	G	A	0.584906	0/1	0/0
trachelipus_main_000707_t1	2230	.	A	T	0.516667	0/1	0/0
trachelipus_main_000707_t1	2337	.	C	T	0.492063	0/1	0/0
trachelipus_main_000707_t1	2351	.	G	A	0.401235	0/1	0/1
trachelipus_main_000707_t1	2469	.	C	T	0.486486	0/1	0/0
trachelipus_main_000707_t1	2543	.	T	A	0.431034	0/1	0/0
trachelipus_main_000707_t1	2667	.	A	T	0.55102	0/1	0/0
trachelipus_main_000707_t1	2705	.	T	C	0.526316	0/1	0/0
trachelipus_main_000707_t1	2799	.	T	C	0.463855	0/1	0/1
trachelipus_main_000707_t1	2909	.	T	C	0.48062	0/1	0/1
trachelipus_main_000707_t1	3020	.	A	C	0.615385	0/1	0/0
trachelipus_main_000707_t1	3092	.	TGTA	CGTC,CGTA	0.220217,0.413408	0/1	0/2
trachelipus_main_000707_t1	3101	.	C	T	0.623762	0/1	0/0
trachelipus_main_000707_t1	3134	.	G	A	0.491468	0/1	0/1
trachelipus_main_000707_t1	3152	.	G	A	0.496753	0/1	0/1
trachelipus_main_000707_t1	3164	.	T	A	0.62963	0/1	0/0
trachelipus_main_000707_t1	3224	.	T	C	0.459184	0/1	0/1
trachelipus_main_000709_t1	1170	.	C	T	0.439739	0/1	0/0
trachelipus_main_000709_t1	1212	.	G	A	0.536178	0/1	0/1
trachelipus_main_000716_t1	2838	.	C	A	0.5	0/1	0/1
trachelipus_main_000716_t1	2922	.	A	C	0.505618	0/1	0/1
trachelipus_main_000716_t1	2929	.	A	C	0.481481	0/1	0/1
trachelipus_main_000716_t1	2967	.	C	T	0.625	0/1	0/0
trachelipus_main_000716_t1	3545	.	A	G	0.48	0/1	0/1
trachelipus_main_000718_t1	2101	.	T	A	0.464286	0/1	0/0
trachelipus_main_000718_t1	2293	.	T	C	0.6	0/1	0/0
trachelipus_main_000718_t1	2299	.	A	T	0.6	0/1	0/0
trachelipus_main_000718_t1	2668	.	C	T	0.307692	0/1	0/0
trachelipus_main_000718_t1	2683	.	GCTT	ACTC	0.363636	0/1	0/0
trachelipus_main_000718_t1	2728	.	T	C	0.36	0/1	0/0
trachelipus_main_000718_t1	2771	.	CAAAAAATTG	CAAAAAATCG	0.342105	0/1	0/0
trachelipus_main_000718_t1	2791	.	T	C	0.447368	0/1	0/0
trachelipus_main_000718_t1	2941	.	A	G	0.488372	0/1	0/0
trachelipus_main_000718_t1	2968	.	G	A	0.447368	0/1	0/0
trachelipus_main_000718_t1	2977	.	A	T	0.5	0/1	0/0
trachelipus_main_000718_t1	2983	.	C	T	0.525	0/1	0/0
trachelipus_main_000718_t1	2993	.	A	G	0.512821	0/1	0/0
trachelipus_main_000718_t1	3070	.	G	C	0.439024	0/1	0/0
trachelipus_main_000718_t1	3154	.	T	A	0.413043	0/1	0/0
trachelipus_main_000718_t1	3196	.	C	T	0.414634	0/1	0/0
trachelipus_main_000718_t1	3211	.	G	C	0.418605	0/1	0/0
trachelipus_main_000718_t1	3230	.	T	C	0.473684	0/1	0/0
trachelipus_main_000718_t1	3234	.	TCCACCAAG	TCCAAG	0.407407	0/1	0/0
trachelipus_main_000718_t1	3247	.	G	A	0.5	0/1	0/0
trachelipus_main_000718_t1	3253	.	G	A	0.566667	0/1	0/0
trachelipus_main_000718_t1	3365	.	C	A	0.75	0/1	0/0
trachelipus_main_000718_t1	3371	.	G	A	0.7	0/1	0/0
trachelipus_main_000718_t1	3403	.	G	T	0.735294	0/1	0/0
trachelipus_main_000718_t1	3449	.	TTG	CTT	0.634146	0/1	0/0
trachelipus_main_000718_t1	3497	.	CAAAAAATG	CAAAAAGTG	0.588235	0/1	0/0
trachelipus_main_000718_t1	3523	.	CACAA	TACTC	0.594595	0/1	0/0
trachelipus_main_000718_t1	3583	.	C	T	0.538462	0/1	0/0
trachelipus_main_000718_t1	3718	.	G	A	0.425926	0/1	0/0
trachelipus_main_000718_t1	3835	.	G	T	0.555556	0/1	0/0
trachelipus_main_000718_t1	3857	.	T	C	0.545455	0/1	0/0
trachelipus_main_000718_t1	3934	.	A	G	0.53125	0/1	0/0
trachelipus_main_000737_t1	10376	.	TAG	TACAG	0.413793	0/1	1/1
trachelipus_main_000737_t1	10382	.	C	T	0.387097	0/1	1/1
trachelipus_main_000737_t1	10459	.	T	A	0.525581	0/1	0/1
trachelipus_main_000737_t1	10496	.	T	C	0.575758	0/1	0/0
trachelipus_main_000737_t1	10564	.	AC	TT	0.364706	0/1	0/0
trachelipus_main_000737_t1	10572	.	T	C	0.392405	0/1	1/1
trachelipus_main_000737_t1	10591	.	G	A	0.390244	0/1	1/1
trachelipus_main_000737_t1	10621	.	C	G	0.4375	0/1	0/0
trachelipus_main_000737_t1	10636	.	G	A	0.476923	0/1	1/1
trachelipus_main_000737_t1	10671	.	A	G	0.507246	0/1	0/0
trachelipus_main_000737_t1	10682	.	T	C	0.451613	0/1	0/0
trachelipus_main_000737_t1	10697	.	G	A	0.45	0/1	0/0
trachelipus_main_000737_t1	10717	.	C	A,G	0.481013,0.389831	0/2	0/1
trachelipus_main_000737_t1	10728	.	TGTGGGACG	TAGACA,TGTGAGACG	0.395833,0	0/1	2/2
trachelipus_main_000737_t1	10764	.	G	A	0.393258	0/1	0/1
trachelipus_main_000743_t1	4481	.	CCCTCAA	GCCTCAA	0.466667	0/1	0/1
trachelipus_main_000743_t1	4525	.	C	T	0.342857	0/1	0/1
trachelipus_main_000743_t1	4569	.	C	T	0.223301	0/1	0/1
trachelipus_main_000743_t1	4580	.	TA	TG	0.515464	0/1	0/1
trachelipus_main_000743_t1	4594	.	A	T	0.235294	0/1	0/1
trachelipus_main_000743_t1	4649	.	GG	AG	0.431034	0/1	0/1
trachelipus_main_000746_t1	860	.	T	C	0.566038	0/1	1/1
trachelipus_main_000746_t1	920	.	T	A	0.4375	0/1	1/1
trachelipus_main_000746_t1	2043	.	G	C	0.52	0/1	.
trachelipus_main_000747_t1	2102	.	GG	AC	0.364162	0/1	0/1
trachelipus_main_000747_t1	2258	.	A	G	0.83871	0/1	0/0
trachelipus_main_000748_t1	3700	.	A	G	0.380952	0/1	.
trachelipus_main_000748_t1	3715	.	A	T	0.394366	0/1	.
trachelipus_main_000748_t1	3727	.	A	G	0.393939	0/1	.
trachelipus_main_000756_t1	2037	.	A	T	0.481481	0/1	0/0
trachelipus_main_000758_t1	2045	.	AAGGAGGAGGAGAT	AAGGAGGAGAT	0.653061	0/1	0/0
trachelipus_main_000758_t1	2478	.	A	G	0.513889	0/1	0/1
trachelipus_main_000758_t1	2527	.	T	C	0.403226	0/1	0/0
trachelipus_main_000758_t1	2556	.	T	C	0.515789	0/1	0/1
trachelipus_main_000758_t1	2589	.	C	T	0.488095	0/1	0/1
trachelipus_main_000758_t1	2595	.	G	A	0.483516	0/1	0/1
trachelipus_main_000758_t1	2715	.	T	C	0.4375	0/1	0/1
trachelipus_main_000758_t1	2763	.	A	G	0.474138	0/1	0/1
trachelipus_main_000758_t1	2976	.	A	G	0.455446	0/1	0/1
trachelipus_main_000759_t1	2187	.	G	T	0.7	0/1	0/0
trachelipus_main_000759_t1	2643	.	T	C	0.6	0/1	0/0
trachelipus_main_000759_t1	2694	.	T	G	0.714286	0/1	0/0
trachelipus_main_000759_t1	2727	.	C	G	0.761905	0/1	0/0
trachelipus_main_000759_t1	2964	.	C	T	0.227273	0/1	0/0
trachelipus_main_000759_t1	3198	.	T	C	0.55	0/1	0/0
trachelipus_main_000759_t1	3262	.	T	G	0.565217	0/1	0/0
trachelipus_main_000759_t1	3489	.	T	A	0.541667	0/1	0/0
trachelipus_main_000759_t1	3543	.	A	G	0.448276	0/1	0/0
trachelipus_main_000759_t1	3591	.	A	T	0.481481	0/1	0/0
trachelipus_main_000759_t1	3678	.	C	A	0.727273	0/1	0/0
trachelipus_main_000759_t1	3696	.	A	G	0.68	0/1	0/0
trachelipus_main_000759_t1	3702	.	G	A	0.692308	0/1	0/0
trachelipus_main_000759_t1	3885	.	A	C	0.5	0/1	0/0
trachelipus_main_000759_t1	3918	.	C	A	0.416667	0/1	0/0
trachelipus_main_000759_t1	3926	.	GTA	GTTA	0.545455	0/1	0/0
trachelipus_main_000759_t1	3969	.	CCTC	CCTCTC	0.3	0/1	0/0
trachelipus_main_000762_t1	653	.	C	T	0.236364	0/1	0/1
trachelipus_main_000762_t1	2039	.	A	G	0.307692	0/1	0/1
trachelipus_main_000762_t1	2246	.	G	A	0.202899	0/1	0/0
trachelipus_main_000762_t1	2251	.	TC	TT	0.443038	0/1	0/1
trachelipus_main_000762_t1	2295	.	A	G	0.435484	0/1	0/1
trachelipus_main_000762_t1	2447	.	T	C	0.174603	0/1	0/0
trachelipus_main_000762_t1	2735	.	C	T	0.157895	0/1	0/0
trachelipus_main_000762_t1	2736	.	G	A	0.460526	0/1	0/0
trachelipus_main_000762_t1	2741	.	C	T	0.188235	0/1	0/0
trachelipus_main_000762_t1	2894	.	A	G	0.308271	0/1	0/1
trachelipus_main_000762_t1	2915	.	A	G	0.281879	0/1	0/0
trachelipus_main_000762_t1	2937	.	CAAAAAATC	CAAAAAATT	0.351759	0/1	0/1
trachelipus_main_000762_t1	2974	.	AG	GG	0.413793	0/1	0/1
trachelipus_main_000762_t1	2987	.	T	A	0.113861	0/1	0/1
trachelipus_main_000762_t1	2995	.	TG	CG,CA	0.37931,0.29064	0/1	1/2
trachelipus_main_000762_t1	3002	.	A	C	0.11399	0/1	0/0
trachelipus_main_000762_t1	3015	.	AAGA	AAAA	0.228311	0/1	0/1
trachelipus_main_000762_t1	3040	.	ATGCA	ACACA	0.348039	0/1	0/1
trachelipus_main_000762_t1	3074	.	CGAT	TGAT	0.292181	0/1	0/1
trachelipus_main_000762_t1	3112	.	AT	AC	0.279412	0/1	0/1
trachelipus_main_000762_t1	3125	.	TG	CG	0.311111	0/1	0/1
trachelipus_main_000762_t1	3167	.	GG	CG	0.2827	0/1	0/1
trachelipus_main_000762_t1	3179	.	C	T	0.309859	0/1	0/1
trachelipus_main_000762_t1	3212	.	T	C	0.273438	0/1	0/1
trachelipus_main_000762_t1	3233	.	A	C	0.280488	0/1	0/1
trachelipus_main_000762_t1	3234	.	T	G	0.363636	0/1	0/0
trachelipus_main_000762_t1	3260	.	C	T	0.222222	0/1	0/1
trachelipus_main_000762_t1	4770	.	AATG	CATG	0.166667	0/1	0/1
trachelipus_main_000762_t1	4885	.	C	A	0.174699	0/1	0/1
trachelipus_main_000762_t1	5623	.	T	C	0.163462	0/1	0/1
trachelipus_main_000762_t1	5641	.	TATCG	TATCA	0.203883	0/1	0/0
trachelipus_main_000762_t1	5672	.	A	G	0.144144	0/1	0/0
trachelipus_main_000762_t1	5693	.	T	C	0.123711	0/1	0/0
trachelipus_main_000762_t1	5706	.	A	T	0.484848	0/1	0/1
trachelipus_main_000762_t1	5729	.	C	T	0.325	0/1	0/1
trachelipus_main_000773_t1	4511	.	A	T	0.310345	0/1	0/0
trachelipus_main_000782_t1	1069	.	A	G	0.266667	0/1	0/1
trachelipus_main_000782_t1	3481	.	TATT	CATC	0.391304	0/1	0/0
trachelipus_main_000782_t1	3490	.	G	A	0.382609	0/1	0/0
trachelipus_main_000782_t1	3511	.	T	G	0.321739	0/1	0/0
trachelipus_main_000782_t1	4135	.	G	A	0.339744	0/1	0/1
trachelipus_main_000782_t1	4240	.	G	C	0.388268	0/1	0/1
trachelipus_main_000782_t1	4262	.	GTATATATATATG	GTATATATATATATG,GTATATATACATG	0.110145,0.473684	0/1	0/2
trachelipus_main_000782_t1	4381	.	G	A	0.255319	0/1	0/0
trachelipus_main_000782_t1	4745	.	T	C	0.62963	0/1	0/1
trachelipus_main_000782_t1	4751	.	CGGC	CGGT	0.559006	0/1	0/1
trachelipus_main_000782_t1	4756	.	TCGGTATCGGTAGT	TCGGTATCGGCAAT	0.431953	0/1	0/1
trachelipus_main_000782_t1	4778	.	TGT	TGC	0.313187	0/1	0/1
trachelipus_main_000790_t1	4016	.	A	C	0.284404	0/1	0/1
trachelipus_main_000790_t1	4631	.	C	A	0.152941	0/1	0/1
trachelipus_main_000790_t1	4660	.	ACGT	ACGA	0.367568	0/1	0/1
trachelipus_main_000790_t1	4677	.	G	A	0.137546	0/1	0/1
trachelipus_main_000790_t1	4706	.	T	C	0.163934	0/1	0/1
trachelipus_main_000790_t1	4762	.	TCCACC	ACCACC	0.438776	0/1	0/1
trachelipus_main_000799_t1	3419	.	T	C	0.266667	0/1	0/1
trachelipus_main_000799_t1	5315	.	C	A	0.25	0/1	0/0
trachelipus_main_000799_t1	5343	.	G	C	0.170732	0/1	0/0
trachelipus_main_000799_t1	5345	.	T	C	0.154255	0/1	0/1
trachelipus_main_000799_t1	5366	.	G	A	0.152344	0/1	0/1
trachelipus_main_000799_t1	5390	.	C	T	0.235988	0/1	0/1
trachelipus_main_000799_t1	5408	.	A	G	0.165105	0/1	0/1
trachelipus_main_000799_t1	5417	.	T	C	0.176402	0/1	0/1
trachelipus_main_000799_t1	5474	.	T	C	0.168901	0/1	0/1
trachelipus_main_000799_t1	5504	.	C	T	0.257576	0/1	0/1
trachelipus_main_000806_t1	108	.	G	A	0.282051	0/1	0/0
trachelipus_main_000806_t1	267	.	T	C	0.388889	0/1	0/0
trachelipus_main_000806_t1	792	.	C	T	0.454545	0/1	0/0
trachelipus_main_000806_t1	975	.	T	C	0.566265	0/1	0/0
trachelipus_main_000806_t1	1044	.	A	G	0.432432	0/1	0/0
trachelipus_main_000806_t1	1074	.	T	C	0.409091	0/1	0/0
trachelipus_main_000806_t1	1290	.	T	C	0.571429	0/1	0/0
trachelipus_main_000806_t1	1407	.	T	C	0.546512	0/1	0/0
trachelipus_main_000806_t1	1434	.	T	C	0.417722	0/1	0/0
trachelipus_main_000806_t1	1443	.	C	T	0.388889	0/1	0/0
trachelipus_main_000824_t1	580	.	G	A	0.528571	0/1	0/0
trachelipus_main_000824_t1	1131	.	A	G	0.596154	0/1	0/0
trachelipus_main_000824_t1	1308	.	T	A	0.56	0/1	0/0
trachelipus_main_000824_t1	1329	.	T	C	0.531646	0/1	0/0
trachelipus_main_000824_t1	1386	.	G	A	0.528	0/1	0/0
trachelipus_main_000824_t1	1401	.	G	A	0.478571	0/1	0/0
trachelipus_main_000824_t1	1569	.	C	A	0.542373	0/1	0/0
trachelipus_main_000824_t1	1695	.	T	C	0.463158	0/1	0/0
trachelipus_main_000824_t1	2013	.	A	C	0.395683	0/1	0/0
trachelipus_main_000824_t1	2106	.	A	G	0.504132	0/1	0/0
trachelipus_main_000824_t1	2184	.	A	G	0.516949	0/1	0/0
trachelipus_main_000824_t1	2373	.	A	G	0.439655	0/1	0/0
trachelipus_main_000824_t1	3055	.	C	T	0.406593	0/1	0/0
trachelipus_main_000824_t1	3060	.	G	A	0.414365	0/1	0/0
trachelipus_main_000824_t1	3136	.	C	T	0.398936	0/1	0/0
trachelipus_main_000824_t1	3156	.	C	T	0.380282	0/1	0/0
trachelipus_main_000824_t1	3250	.	C	A	0.42126	0/1	0/0
trachelipus_main_000824_t1	3255	.	C	A	0.44958	0/1	0/0
trachelipus_main_000824_t1	3378	.	T	C	0.498084	0/1	0/0
trachelipus_main_000824_t1	3420	.	T	C	0.475862	0/1	0/0
trachelipus_main_000824_t1	3832	.	A	T	0.451389	0/1	0/0
trachelipus_main_000828_t1	3020	.	ACACC	TCACT	0.442623	0/1	1/1
trachelipus_main_000828_t1	3036	.	ACATTTTTGGA	GCATTTTTTGGA	0.649123	0/1	1/1
trachelipus_main_000828_t1	3249	.	T	G	0.454545	0/1	1/1
trachelipus_main_000829_t1	150	.	GATT	AATC	0.457143	0/1	0/1
trachelipus_main_000829_t1	722	.	CAAAAAATTATTTAAG	CAAAAAAATTATTTAAG	0.275862	0/1	0/1
trachelipus_main_000829_t1	933	.	T	C	0.518987	0/1	0/1
trachelipus_main_000829_t1	1161	.	C	G	0.54386	0/1	0/1
trachelipus_main_000829_t1	1384	.	T	C	0.393939	0/1	0/1
trachelipus_main_000829_t1	1752	.	A	G	0.537975	0/1	0/1
trachelipus_main_000829_t1	1773	.	C	G	0.493421	0/1	0/1
trachelipus_main_000829_t1	1836	.	G	C	0.470149	0/1	0/1
trachelipus_main_000829_t1	2127	.	A	G	0.5	0/1	0/1
trachelipus_main_000829_t1	2199	.	G	A	0.487395	0/1	0/1
trachelipus_main_000829_t1	2526	.	G	C	0.462766	0/1	0/1
trachelipus_main_000829_t1	2640	.	GAAAAAAATGGAGAAGAAGAAGAAGAAGAAGGAAT	GAAAAAAATGGAGAAGAAGAAGAAGAAGGAAT	0.528169	0/1	0/1
trachelipus_main_000829_t1	2745	.	A	T	0.40724	0/1	0/1
trachelipus_main_000829_t1	2760	.	C	T	0.387931	0/1	0/1
trachelipus_main_000829_t1	2850	.	ACTGCTC	GCTTTTT	0.298319	0/1	0/1
trachelipus_main_000829_t1	2867	.	A	G	0.379699	0/1	0/1
trachelipus_main_000829_t1	2925	.	G	A	0.392	0/1	0/1
trachelipus_main_000829_t1	3018	.	A	G	0.598684	0/1	0/1
trachelipus_main_000829_t1	3060	.	A	G	0.54878	0/1	0/1
trachelipus_main_000829_t1	3168	.	G	T	0.531915	0/1	0/1
trachelipus_main_000829_t1	3240	.	C	G	0.5	0/1	0/1
trachelipus_main_000829_t1	3417	.	G	A	0.422078	0/1	0/1
trachelipus_main_000829_t1	3495	.	A	G	0.379052	0/1	0/1
trachelipus_main_000846_t1	3407	.	C	T	0.52968	0/1	0/1
trachelipus_main_000846_t1	3435	.	GTAT	TTAG	0.517647	0/1	0/1
trachelipus_main_000846_t1	3517	.	AA	CG	0.401786	0/1	0/1
trachelipus_main_000846_t1	3611	.	C	T	0.363636	0/1	0/1
trachelipus_main_000846_t1	3620	.	G	A	0.368664	0/1	0/1
trachelipus_main_000846_t1	3632	.	T	C	0.40566	0/1	0/1
trachelipus_main_000855_t1	133	.	G	T	0.283019	0/1	0/1
trachelipus_main_000855_t1	365	.	A	T	0.5	0/1	0/1
trachelipus_main_000855_t1	396	.	A	G	0.370968	0/1	0/1
trachelipus_main_000855_t1	407	.	A	G	0.431034	0/1	0/1
trachelipus_main_000855_t1	611	.	C	A	0.226415	0/1	0/1
trachelipus_main_000855_t1	685	.	G	A	0.551724	0/1	0/0
trachelipus_main_000855_t1	706	.	A	G	0.365385	0/1	0/1
trachelipus_main_000855_t1	901	.	C	T	0.206897	0/1	0/0
trachelipus_main_000855_t1	1064	.	T	G	0.475728	0/1	0/1
trachelipus_main_000855_t1	1069	.	G	T	0.277778	0/1	0/1
trachelipus_main_000855_t1	1086	.	C	A	0.289474	0/1	0/1
trachelipus_main_000855_t1	1096	.	C	T	0.495726	0/1	0/1
trachelipus_main_000855_t1	1105	.	T	C	0.482456	0/1	0/1
trachelipus_main_000855_t1	1111	.	C	A	0.260504	0/1	0/1
trachelipus_main_000855_t1	1224	.	A	C	0.217949	0/1	0/1
trachelipus_main_000855_t1	1372	.	T	C	0.257732	0/1	0/1
trachelipus_main_000855_t1	1397	.	T	A	0.271028	0/1	0/1
trachelipus_main_000855_t1	1471	.	AGCT	TGCG	0.336634	0/1	0/1
trachelipus_main_000855_t1	1493	.	A	G	0.363636	0/1	0/1
trachelipus_main_000855_t1	1497	.	T	C	0.169643	0/1	0/1
trachelipus_main_000855_t1	1795	.	T	C	0.309859	0/1	0/1
trachelipus_main_000855_t1	1825	.	C	T	0.191489	0/1	0/0
trachelipus_main_000855_t1	1869	.	CGGAA	TGGAG	0.392593	0/1	0/1
trachelipus_main_000855_t1	2002	.	C	A	0.255034	0/1	0/1
trachelipus_main_000855_t1	2131	.	G	T	0.541485	0/1	0/1
trachelipus_main_000855_t1	2209	.	CGATGATGATGATGATG	CGATGATGATGATG	0.222222	0/1	0/1
trachelipus_main_000855_t1	2282	.	A	T	0.529412	0/1	0/1
trachelipus_main_000855_t1	2293	.	G	A	0.172043	0/1	0/0
trachelipus_main_000855_t1	2331	.	C	A	0.33758	0/1	0/1
trachelipus_main_000855_t1	2386	.	G	T	0.565934	0/1	0/1
trachelipus_main_000855_t1	2488	.	G	A	0.25	0/1	0/1
trachelipus_main_000855_t1	2637	.	C	T	0.272727	0/1	0/1
trachelipus_main_000855_t1	2685	.	A	C	0.708661	0/1	0/1
trachelipus_main_000855_t1	2721	.	CT	CA	0.311927	0/1	0/1
trachelipus_main_000855_t1	2770	.	C	T	0.184	0/1	0/1
trachelipus_main_000855_t1	2813	.	GAT	AAT	0.19883	0/1	0/1
trachelipus_main_000855_t1	2849	.	A	G	0.188172	0/1	0/1
trachelipus_main_000855_t1	2879	.	ACGAGCATCA	ACGAGCGTCT	0.76129	0/1	0/1
trachelipus_main_000855_t1	2953	.	T	A	0.176056	0/1	0/1
trachelipus_main_000855_t1	2981	.	GCCC	CCCT	0.151515	0/1	0/1
trachelipus_main_000855_t1	3053	.	T	C	0.305556	0/1	0/1
trachelipus_main_000855_t1	3121	.	A	G	0.483607	0/1	0/1
trachelipus_main_000855_t1	3142	.	ATCG	GTCC	0.180328	0/1	0/0
trachelipus_main_000855_t1	3161	.	C	T	0.451327	0/1	0/1
trachelipus_main_000855_t1	3184	.	G	T	0.275862	0/1	0/0
trachelipus_main_000855_t1	3243	.	T	C	0.449541	0/1	0/1
trachelipus_main_000855_t1	3259	.	C	T	0.510949	0/1	0/1
trachelipus_main_000855_t1	3269	.	A	C	0.190476	0/1	0/0
trachelipus_main_000855_t1	3380	.	G	A	0.304348	0/1	0/1
trachelipus_main_000855_t1	3422	.	C	G	0.289157	0/1	0/1
trachelipus_main_000855_t1	3505	.	AAGG	GAGT	0.193548	0/1	0/0
trachelipus_main_000855_t1	3515	.	G	C	0.235294	0/1	0/1
trachelipus_main_000855_t1	3520	.	G	T	0.166667	0/1	0/0
trachelipus_main_000855_t1	3546	.	AA	TT	0.248227	0/1	0/1
trachelipus_main_000855_t1	3565	.	A	G	0.226415	0/1	0/0
trachelipus_main_000855_t1	3571	.	G	A	0.220339	0/1	0/0
trachelipus_main_000855_t1	3595	.	G	A	0.245614	0/1	0/0
trachelipus_main_000855_t1	3610	.	T	A	0.428571	0/1	0/1
trachelipus_main_000855_t1	3621	.	T	A	0.344444	0/1	0/1
trachelipus_main_000855_t1	3628	.	A	G	0.407407	0/1	0/1
trachelipus_main_000855_t1	3667	.	TAATA	CGATG	0.555556	0/1	0/1
trachelipus_main_000855_t1	3680	.	GAAAC	CAAAT	0.692308	0/1	0/1
trachelipus_main_000855_t1	3705	.	AAATGAATGA	AAATGA	0.738462	0/1	0/1
trachelipus_main_000855_t1	3717	.	A	T	0.757576	0/1	0/1
trachelipus_main_000855_t1	3730	.	TAAATC	TAATC	0.774194	0/1	0/1
trachelipus_main_000855_t1	3962	.	TAATT	TGAATT	0.737705	0/1	0/1
trachelipus_main_000855_t1	3983	.	A	G	0.763889	0/1	0/1
trachelipus_main_000855_t1	3995	.	T	G	0.792683	0/1	0/1
trachelipus_main_000855_t1	4008	.	T	C	0.21875	0/1	0/0
trachelipus_main_000855_t1	4030	.	AGTGT	AT	0.148649	0/1	0/0
trachelipus_main_000855_t1	4043	.	T	G	0.152174	0/1	0/0
trachelipus_main_000855_t1	4056	.	C	T	0.273684	0/1	0/0
trachelipus_main_000855_t1	4123	.	A	C	0.260563	0/1	0/0
trachelipus_main_000855_t1	4161	.	G	T	0.20625	0/1	0/0
trachelipus_main_000855_t1	4193	.	A	G	0.205479	0/1	0/0
trachelipus_main_000855_t1	4199	.	CTAAATTTTTTTTTTTTTTCAATTTTATCTTAA	CTAAATTTTTTTTTTTTTCAATTTTATCTTAA	0.410256	0/1	0/1
trachelipus_main_000855_t1	4266	.	ATTTCTTTTTTTTTTTGTAAA	ATTTCTTTTTTTTTTGTAAA,ATTTCTTTTTTTTTTTTGTAAA	0.0972222,0.194444	0/2	0/1
trachelipus_main_000857_t1	439	.	C	T	0.370968	0/1	0/1
trachelipus_main_000857_t1	481	.	T	C	0.54717	0/1	0/1
trachelipus_main_000857_t1	513	.	C	T	0.590164	0/1	0/1
trachelipus_main_000857_t1	853	.	A	T	0.45	0/1	0/1
trachelipus_main_000857_t1	1132	.	C	A	0.428571	0/1	0/1
trachelipus_main_000857_t1	1140	.	C	A	0.438596	0/1	0/1
trachelipus_main_000857_t1	1279	.	A	G	0.518519	0/1	0/1
trachelipus_main_000857_t1	1402	.	T	G	0.472222	0/1	0/1
trachelipus_main_000857_t1	1537	.	G	A	0.428571	0/1	0/1
trachelipus_main_000857_t1	1597	.	A	C	0.422018	0/1	0/1
trachelipus_main_000857_t1	1798	.	CTAC	TTAT	0.493976	0/1	0/1
trachelipus_main_000857_t1	1871	.	ACAC	TCAT	0.568421	0/1	0/1
trachelipus_main_000857_t1	2296	.	C	T	0.446809	0/1	0/1
trachelipus_main_000857_t1	2319	.	C	T	0.47619	0/1	0/1
trachelipus_main_000857_t1	2405	.	G	C	0.4375	0/1	0/1
trachelipus_main_000857_t1	2419	.	G	T	0.429907	0/1	0/1
trachelipus_main_000857_t1	2539	.	G	A	0.416667	0/1	0/1
trachelipus_main_000857_t1	2740	.	A	T	0.418605	0/1	0/1
trachelipus_main_000857_t1	2989	.	A	G	0.427746	0/1	0/1
trachelipus_main_000857_t1	3007	.	T	C	0.458824	0/1	0/1
trachelipus_main_000857_t1	3064	.	A	G	0.532468	0/1	0/1
trachelipus_main_000857_t1	3097	.	T	C	0.504	0/1	0/1
trachelipus_main_000857_t1	3217	.	GCAACAGCACC	GC	0.447154	0/1	0/1
trachelipus_main_000857_t1	3259	.	T	G	0.455128	0/1	0/1
trachelipus_main_000857_t1	3379	.	T	C	0.425856	0/1	0/1
trachelipus_main_000857_t1	3470	.	G	A	0.489712	0/1	0/1
trachelipus_main_000857_t1	3678	.	AGGAGT	AGAGT	0.449541	0/1	0/1
trachelipus_main_000857_t1	3697	.	G	A	0.363636	0/1	0/1
trachelipus_main_000867_t1	728	.	AG	GT	0.303483	0/1	0/1
trachelipus_main_000867_t1	753	.	TGGAAGG	TGGGAAGG	0.133333	0/1	0/1
trachelipus_main_000867_t1	769	.	CAGACTAGTC	CAGACTAAGTC	0.252381	0/1	0/1
trachelipus_main_000867_t1	808	.	T	A	0.140625	0/1	0/0
trachelipus_main_000867_t1	845	.	GAATGTTG	GAATTTTG	0.15	0/1	0/1
trachelipus_main_000867_t1	906	.	T	A	0.227273	0/1	0/1
trachelipus_main_000867_t1	926	.	A	G	0.139535	0/1	0/1
trachelipus_main_000867_t1	1022	.	AGAAAAAAAATCT	AGAAAAAAATCT	0.227273	0/1	0/1
trachelipus_main_000867_t1	1055	.	CATAAT	CATAAA	0.333333	0/1	0/1
trachelipus_main_000867_t1	1109	.	G	A	0.237288	0/1	0/1
trachelipus_main_000867_t1	1113	.	C	T	0.303571	0/1	0/1
trachelipus_main_000867_t1	1135	.	C	A	0.189655	0/1	0/1
trachelipus_main_000867_t1	1174	.	ATG	GTA	0.246914	0/1	0/1
trachelipus_main_000867_t1	6832	.	T	A	0.487805	0/1	0/0
trachelipus_main_000867_t1	6853	.	T	C	0.38806	0/1	0/0
trachelipus_main_000867_t1	6865	.	T	A	0.405063	0/1	0/0
trachelipus_main_000867_t1	6872	.	C	A	0.607143	0/1	0/1
trachelipus_main_000867_t1	6876	.	A	T	0.416667	0/1	0/0
trachelipus_main_000867_t1	6877	.	CGCCA	TGCCA	0.536946	0/1	0/1
trachelipus_main_000867_t1	6919	.	CAAAATTAC	CAAAAAATTAC	0.420513	0/1	0/1
trachelipus_main_000867_t1	6967	.	G	C	0.177083	0/1	0/1
trachelipus_main_000870_t1	1549	.	C	T	0.452229	0/1	0/1
trachelipus_main_000870_t1	1630	.	TCAGA	TCAGCAGA	0.421053	0/1	0/1
trachelipus_main_000870_t1	1894	.	A	G	0.471154	0/1	0/1
trachelipus_main_000870_t1	1945	.	TTCAAGA	ATCGAGG	0.45977	0/1	0/1
trachelipus_main_000870_t1	1990	.	G	A	0.5	0/1	0/1
trachelipus_main_000870_t1	2199	.	CTCATCAT	CTCATCATCAT	0.285714	0/1	0/1
trachelipus_main_000870_t1	2208	.	CTCCCCCA	CTCCACCT	0.341085	0/1	0/1
trachelipus_main_000870_t1	2254	.	A	T	0.390071	0/1	0/1
trachelipus_main_000870_t1	2296	.	AAATG	GAATA	0.482014	0/1	0/1
trachelipus_main_000870_t1	2305	.	G	A	0.471429	0/1	0/1
trachelipus_main_000870_t1	2326	.	C	T	0.401709	0/1	0/1
trachelipus_main_000870_t1	2680	.	TAAGAAG	TAAAAAA	0.436782	0/1	0/1
trachelipus_main_000870_t1	2743	.	G	A	0.502439	0/1	0/1
trachelipus_main_000870_t1	2785	.	A	C	0.483333	0/1	0/1
trachelipus_main_000870_t1	2902	.	A	T	0.455621	0/1	0/1
trachelipus_main_000870_t1	2917	.	G	A	0.470238	0/1	0/1
trachelipus_main_000870_t1	2986	.	A	T	0.47027	0/1	0/1
trachelipus_main_000870_t1	3001	.	GC	AA	0.456522	0/1	0/1
trachelipus_main_000870_t1	3442	.	T	C	0.518519	0/1	0/1
trachelipus_main_000870_t1	3469	.	A	G	0.557292	0/1	0/1
trachelipus_main_000870_t1	3507	.	A	C	0.511211	0/1	0/1
trachelipus_main_000870_t1	3533	.	TC	CA	0.465812	0/1	0/1
trachelipus_main_000870_t1	3673	.	T	C	0.463918	0/1	0/1
trachelipus_main_000870_t1	4030	.	AG	GT	0.435407	0/1	0/1
trachelipus_main_000870_t1	4043	.	A	T	0.445026	0/1	0/1
trachelipus_main_000870_t1	4070	.	G	T	0.440367	0/1	0/1
trachelipus_main_000872_t1	3283	.	C	A	0.408163	0/1	0/0
trachelipus_main_000875_t1	1065	.	T	C	0.3	0/1	0/0
trachelipus_main_000875_t1	2269	.	A	C	0.333333	0/1	0/0
trachelipus_main_000875_t1	2700	.	T	C	0.414634	0/1	0/0
trachelipus_main_000875_t1	2744	.	G	C	0.595238	0/1	0/0
trachelipus_main_000875_t1	2853	.	T	G	0.611511	0/1	0/1
trachelipus_main_000875_t1	2862	.	A	T	0.580645	0/1	0/0
trachelipus_main_000875_t1	2881	.	G	A	0.320896	0/1	0/1
trachelipus_main_000875_t1	2916	.	A	T	0.742857	0/1	0/0
trachelipus_main_000875_t1	2991	.	G	T	0.395349	0/1	0/0
trachelipus_main_000875_t1	3575	.	A	T	0.342857	0/1	0/0
trachelipus_main_000875_t1	3576	.	T	C	0.47482	0/1	0/1
trachelipus_main_000875_t1	3585	.	T	C	0.410256	0/1	0/0
trachelipus_main_000875_t1	3589	.	C	T	0.459807	0/1	0/1
trachelipus_main_000875_t1	3606	.	A	C	0.46875	0/1	0/1
trachelipus_main_000875_t1	3677	.	A	G	0.52	0/1	0/1
trachelipus_main_000875_t1	3686	.	T	A	0.48	0/1	0/1
trachelipus_main_000878_t1	3719	.	G	A	0.347826	0/1	0/0
trachelipus_main_000887_t1	2746	.	G	A	0.695652	0/1	0/0
trachelipus_main_000887_t1	3033	.	A	G	0.714286	0/1	0/0
trachelipus_main_000887_t1	3090	.	C	T	0.56	0/1	0/0
trachelipus_main_000891_t1	107	.	TATAATAAAATAAATTT	TATAAAATAAATTT	0.482759	0/1	1/1
trachelipus_main_000891_t1	124	.	A	G	0.542857	0/1	1/1
trachelipus_main_000891_t1	156	.	T	A	0.387387	0/1	0/1
trachelipus_main_000891_t1	183	.	G	A	0.431655	0/1	0/1
trachelipus_main_000891_t1	391	.	C	A	0.517073	0/1	0/1
trachelipus_main_000891_t1	448	.	A	G	0.540541	0/1	1/1
trachelipus_main_000891_t1	497	.	G	A	0.42029	0/1	0/1
trachelipus_main_000891_t1	661	.	C	T	0.452962	0/1	0/1
trachelipus_main_000891_t1	670	.	C	T	0.46	0/1	0/1
trachelipus_main_000891_t1	724	.	C	T	0.46087	0/1	1/1
trachelipus_main_000891_t1	865	.	A	T	0.5	0/1	1/1
trachelipus_main_000891_t1	874	.	T	C	0.514019	0/1	1/1
trachelipus_main_000891_t1	925	.	T	G	0.466667	0/1	0/0
trachelipus_main_000891_t1	997	.	G	C	0.467787	0/1	0/1
trachelipus_main_000891_t1	1096	.	TACT	CACA	0.405556	0/1	0/1
trachelipus_main_000891_t1	1111	.	G	T	0.405333	0/1	0/1
trachelipus_main_000891_t1	1307	.	A	C	0.452459	0/1	0/1
trachelipus_main_000891_t1	1360	.	CTCC	TTCC,TTCA	0.399061,0.589041	0/1	1/2
trachelipus_main_000891_t1	1694	.	GTAAGAG	GGAG,GGAA	0.5575,0.377049	0/1	1/2
trachelipus_main_000891_t1	1834	.	T	C	0.459184	0/1	1/1
trachelipus_main_000891_t1	2008	.	C	A	0.474576	0/1	0/1
trachelipus_main_000891_t1	2113	.	T	C	0.488584	0/1	0/1
trachelipus_main_000891_t1	2185	.	T	C	0.421965	0/1	1/1
trachelipus_main_000891_t1	2218	.	GGGT	TGGC,GGGC	0.444444,0.206215	0/2	0/1
trachelipus_main_000891_t1	2227	.	A	T	0.472779	0/1	0/1
trachelipus_main_000891_t1	2238	.	C	G	0.477273	0/1	0/1
trachelipus_main_000891_t1	2386	.	T	C	0.488696	0/1	0/1
trachelipus_main_000891_t1	2437	.	C	T	0.473373	0/1	1/1
trachelipus_main_000891_t1	2583	.	C	A	0.505593	0/1	0/1
trachelipus_main_000891_t1	2627	.	T	C	0.480573	0/1	0/1
trachelipus_main_000891_t1	2662	.	G	A	0.467043	0/1	0/1
trachelipus_main_000891_t1	2746	.	G	T	0.430851	0/1	1/1
trachelipus_main_000891_t1	2793	.	TT	AA,AT	0.490358,0.497436	0/2	0/1
trachelipus_main_000891_t1	2851	.	T	C	0.49004	0/1	1/1
trachelipus_main_000891_t1	2968	.	T	C	0.497758	0/1	1/1
trachelipus_main_000891_t1	2977	.	GGAACCGCTC	AGAGCCGCTG,GGAGCCGTTG	0.463972,0.515068	0/1	1/2
trachelipus_main_000891_t1	3127	.	A	T	0.524528	0/1	0/0
trachelipus_main_000891_t1	3214	.	C	A,T	0.532414,0.177169	0/2	0/1
trachelipus_main_000891_t1	3406	.	A	G	0.505034	0/1	0/1
trachelipus_main_000891_t1	3631	.	ACCT	GCCC	0.23301	0/1	0/1
trachelipus_main_000891_t1	3642	.	G	T	0.253886	0/1	0/1
trachelipus_main_000891_t1	3705	.	G	A	0.38	0/1	0/1
trachelipus_main_000891_t1	3731	.	ATTTTTTTATCA	ATTTTTTTTATCA	0.411765	0/1	0/1
trachelipus_main_000891_t1	3812	.	GATA	GAGATATG	0.34188	0/1	0/1
trachelipus_main_000891_t1	3821	.	TTAT	ATAC	0.325397	0/1	0/1
trachelipus_main_000891_t1	3848	.	TTAT	TTATAT	0.310924	0/1	0/1
trachelipus_main_000891_t1	3854	.	TA	AT	0.299213	0/1	0/1
trachelipus_main_000891_t1	3874	.	CGGCC	TGGCT	0.300699	0/1	0/1
trachelipus_main_000891_t1	3933	.	TAAAAAAATTATAAATA	TAAAAAAAATTATAAATA	0.340909	0/1	0/1
trachelipus_main_000908_t1	354	.	A	T	0.5	0/1	0/1
trachelipus_main_000908_t1	738	.	C	T	0.497717	0/1	0/1
trachelipus_main_000908_t1	804	.	A	G	0.529412	0/1	0/1
trachelipus_main_000908_t1	837	.	T	A	0.493671	0/1	0/1
trachelipus_main_000908_t1	1500	.	G	A	0.478134	0/1	0/1
trachelipus_main_000908_t1	1684	.	C	T	0.527933	0/1	0/1
trachelipus_main_000908_t1	1707	.	T	C	0.525568	0/1	0/1
trachelipus_main_000908_t1	2196	.	A	G	0.458991	0/1	0/1
trachelipus_main_000908_t1	2622	.	A	G	0.47156	0/1	0/1
trachelipus_main_000908_t1	2862	.	C	T	0.479532	0/1	0/1
trachelipus_main_000908_t1	3054	.	C	T	0.493576	0/1	0/1
trachelipus_main_000908_t1	3411	.	T	A	0.506686	0/1	0/1
trachelipus_main_000908_t1	3477	.	G	A	0.498464	0/1	0/1
trachelipus_main_000916_t1	341	.	C	G	0.488889	0/1	0/0
trachelipus_main_000916_t1	512	.	T	C	0.4	0/1	0/1
trachelipus_main_000916_t1	653	.	C	T	0.486486	0/1	0/1
trachelipus_main_000916_t1	860	.	A	G	0.36	0/1	0/1
trachelipus_main_000916_t1	890	.	T	C	0.385965	0/1	0/1
trachelipus_main_000916_t1	1346	.	G	A	0.392857	0/1	0/1
trachelipus_main_000916_t1	1481	.	G	A	0.346369	0/1	0/1
trachelipus_main_000916_t1	1496	.	C	T	0.351759	0/1	0/1
trachelipus_main_000916_t1	1631	.	T	C	0.41875	0/1	0/1
trachelipus_main_000916_t1	2060	.	A	T	0.47541	0/1	0/0
trachelipus_main_000916_t1	2153	.	C	T	0.467532	0/1	0/0
trachelipus_main_000916_t1	2198	.	A	G	0.396341	0/1	0/1
trachelipus_main_000916_t1	2327	.	C	T	0.550725	0/1	0/0
trachelipus_main_000916_t1	2390	.	A	G	0.368	0/1	0/1
trachelipus_main_000916_t1	2468	.	C	T	0.364078	0/1	0/1
trachelipus_main_000916_t1	2498	.	T	C	0.356877	0/1	0/1
trachelipus_main_000916_t1	2552	.	A	G	0.333333	0/1	0/1
trachelipus_main_000916_t1	2631	.	T	G	0.561983	0/1	0/0
trachelipus_main_000916_t1	2718	.	A	T	0.65	0/1	0/0
trachelipus_main_000916_t1	2855	.	T	A	0.362924	0/1	0/1
trachelipus_main_000916_t1	2864	.	G	A	0.507042	0/1	0/0
trachelipus_main_000916_t1	2894	.	G	T	0.339833	0/1	0/1
trachelipus_main_000916_t1	3122	.	G	T	0.355263	0/1	0/1
trachelipus_main_000916_t1	3362	.	T	C	0.429864	0/1	0/1
trachelipus_main_000916_t1	3404	.	G	A	0.360526	0/1	0/1
trachelipus_main_000916_t1	3470	.	G	T	0.336683	0/1	0/1
trachelipus_main_000950_t1	607	.	G	A	0.461538	0/1	0/0
trachelipus_main_000950_t1	612	.	CTCTA	GTCGG	0.454545	0/1	0/0
trachelipus_main_000950_t1	845	.	C	T	0.46875	0/1	0/0
trachelipus_main_000950_t1	961	.	GTTA	ATTG	0.304348	0/1	0/0
trachelipus_main_000950_t1	1139	.	G	C	0.290323	0/1	0/0
trachelipus_main_000950_t1	1152	.	A	G	0.314286	0/1	0/0
trachelipus_main_000950_t1	1161	.	A	T	0.40625	0/1	0/0
trachelipus_main_000950_t1	1191	.	A	G	0.414634	0/1	0/0
trachelipus_main_000950_t1	1419	.	A	T	0.363636	0/1	0/0
trachelipus_main_000950_t1	1458	.	T	G	0.34375	0/1	0/0
trachelipus_main_000950_t1	1530	.	A	G	0.333333	0/1	0/0
trachelipus_main_000950_t1	1559	.	T	C	0.404762	0/1	0/0
trachelipus_main_000950_t1	1580	.	G	A	0.413043	0/1	0/0
trachelipus_main_000950_t1	1593	.	G	T	0.380952	0/1	0/0
trachelipus_main_000950_t1	1785	.	G	A	0.492308	0/1	0/0
trachelipus_main_000950_t1	1796	.	T	C	0.485294	0/1	0/0
trachelipus_main_000950_t1	1804	.	CGT	AGA	0.476923	0/1	0/0
trachelipus_main_000950_t1	1909	.	T	C	0.576923	0/1	0/0
trachelipus_main_000950_t1	1983	.	C	T	0.512195	0/1	0/0
trachelipus_main_000950_t1	2109	.	T	C	0.407407	0/1	0/0
trachelipus_main_000950_t1	2120	.	C	A	0.388889	0/1	0/0
trachelipus_main_000950_t1	2266	.	GGGAGG	AACAGA	0.292683	0/1	0/0
trachelipus_main_000950_t1	2322	.	T	C	0.333333	0/1	0/0
trachelipus_main_000950_t1	2383	.	T	A	0.518987	0/1	0/0
trachelipus_main_000950_t1	2388	.	C	T	0.523256	0/1	0/0
trachelipus_main_000950_t1	2415	.	G	T	0.567901	0/1	0/0
trachelipus_main_000950_t1	2568	.	T	A	0.465116	0/1	0/0
trachelipus_main_000950_t1	2635	.	T	C	0.577465	0/1	0/0
trachelipus_main_000950_t1	2664	.	C	T	0.623188	0/1	0/0
trachelipus_main_000950_t1	2793	.	A	T	0.528571	0/1	0/0
trachelipus_main_000950_t1	2913	.	A	T	0.417722	0/1	0/0
trachelipus_main_000950_t1	2926	.	A	T	0.417722	0/1	0/0
trachelipus_main_000950_t1	3024	.	T	C	0.432836	0/1	0/0
trachelipus_main_000950_t1	3060	.	C	T	0.384615	0/1	0/0
trachelipus_main_000950_t1	3158	.	AA	CT	0.447917	0/1	0/0
trachelipus_main_000950_t1	3274	.	T	C	0.484848	0/1	0/0
trachelipus_main_000950_t1	3430	.	T	G	0.52381	0/1	0/0
trachelipus_main_000950_t1	3462	.	C	A	0.5	0/1	0/0
trachelipus_main_000950_t1	3495	.	T	A	0.444444	0/1	0/0
trachelipus_main_000950_t1	3512	.	A	G	0.5	0/1	0/0
trachelipus_main_000964_t1	137	.	TCA	ACG,ACA	0.531646,0.5	0/2	0/1
trachelipus_main_000964_t1	235	.	A	C	0.50365	0/1	0/1
trachelipus_main_000964_t1	265	.	A	G	0.410256	0/1	0/0
trachelipus_main_000964_t1	334	.	C	T	0.404255	0/1	0/0
trachelipus_main_000964_t1	622	.	A	C	0.28	0/1	0/0
trachelipus_main_000964_t1	758	.	C	T	0.333333	0/1	1/1
trachelipus_main_000964_t1	941	.	A	G	0.5	0/1	1/1
trachelipus_main_000964_t1	967	.	C	T	0.458333	0/1	1/1
trachelipus_main_000966_t1	3398	.	CCCAC	TCCAC	0.56	0/1	0/0
trachelipus_main_000966_t1	3403	.	C	T	0.56	0/1	0/0
trachelipus_main_000974_t1	3668	.	ATA	ATTA	0.313953	0/1	0/1
trachelipus_main_000974_t1	3951	.	C	A	0.45	0/1	0/0
trachelipus_main_000974_t1	4038	.	A	G	0.607595	0/1	0/1
trachelipus_main_000974_t1	4041	.	C	G	0.421053	0/1	0/0
trachelipus_main_001017_t1	131	.	T	C	0.5	0/1	0/1
trachelipus_main_001017_t1	581	.	T	C	0.461538	0/1	0/1
trachelipus_main_001017_t1	673	.	C	A	0.402597	0/1	0/1
trachelipus_main_001017_t1	908	.	TATA	CATT,TATT	0.634615,0.304348	0/2	0/1
trachelipus_main_001017_t1	917	.	T	C	0.307692	0/1	0/0
trachelipus_main_001017_t1	1124	.	C	T	0.44	0/1	0/1
trachelipus_main_001017_t1	1170	.	T	C	0.508621	0/1	0/1
trachelipus_main_001017_t1	1220	.	G	A	0.451613	0/1	0/1
trachelipus_main_001017_t1	1283	.	A	G	0.453608	0/1	0/1
trachelipus_main_001017_t1	1370	.	T	C	0.564103	0/1	1/1
trachelipus_main_001017_t1	1394	.	C	T	0.491228	0/1	0/1
trachelipus_main_001017_t1	1409	.	G	A	0.504132	0/1	0/1
trachelipus_main_001017_t1	1691	.	TGAA	GGAG,GGAA	0.583333,0.375	0/2	0/1
trachelipus_main_001017_t1	1712	.	T	A	0.290323	0/1	0/0
trachelipus_main_001017_t1	1745	.	T	A	0.478261	0/1	0/1
trachelipus_main_001017_t1	2048	.	T	A	0.451613	0/1	1/1
trachelipus_main_001017_t1	2147	.	GAGTATACACAGTATATATTGTA	GA	0.678571	0/1	1/1
trachelipus_main_001017_t1	2453	.	C	T	0.425532	0/1	0/0
trachelipus_main_001017_t1	2789	.	T	A	0.426316	0/1	0/1
trachelipus_main_001017_t1	3089	.	GGTT	TGTA	0.588235	0/1	0/0
trachelipus_main_001017_t1	3275	.	T	G,A	0.532609,0.435	0/1	1/2
trachelipus_main_001029_t1	3848	.	TAAAAAATATATTAATATTAATATAATAAATG	TAAAAAAAATATATTAATATTAATATAATAAATG	0.485714	0/1	0/0
trachelipus_main_001029_t1	4179	.	T	A	0.583333	0/1	0/0
trachelipus_main_001029_t1	4285	.	C	A	0.519231	0/1	0/0
trachelipus_main_001058_t1	2956	.	G	A	0.5	0/1	0/0
trachelipus_main_001058_t1	3006	.	C	T	0.52381	0/1	0/0
trachelipus_main_001065_t1	3302	.	TGAG	CGAG,CGAT	0.333333,0.347826	0/1	1/2
trachelipus_main_001065_t1	3387	.	TAATTGT	AAAATAT,AAATTT,ATATTA	0.531646,0.379747,0.395833	0/3	1/2
trachelipus_main_001065_t1	3423	.	G	A	0.318182	0/1	0/0
trachelipus_main_001067_t1	3300	.	G	A	0.68	0/1	0/0
trachelipus_main_001068_t1	3582	.	CTA	CTG	0.733333	0/1	0/1
trachelipus_main_001068_t1	3599	.	CA	CG	0.188235	0/1	0/1
trachelipus_main_001068_t1	3605	.	CACGCC	CATGCC	0.154639	0/1	0/1
trachelipus_main_001068_t1	3637	.	AC	AT	0.321739	0/1	0/1
trachelipus_main_001068_t1	3639	.	G	A	0.184211	0/1	0/1
trachelipus_main_001068_t1	3669	.	TG	CG	0.225	0/1	0/1
trachelipus_main_001068_t1	3677	.	CA	CG	0.183099	0/1	0/1
trachelipus_main_001068_t1	3702	.	G	A	0.163265	0/1	0/0
trachelipus_main_001068_t1	3713	.	A	G	0.349206	0/1	0/1
trachelipus_main_001083_t1	1125	.	T	A	0.554054	0/1	0/0
trachelipus_main_001083_t1	1169	.	GTCT	CTCA,CTCT	0.542857,0.47651	0/1	0/2
trachelipus_main_001083_t1	1182	.	G	A	0.488372	0/1	0/0
trachelipus_main_001083_t1	1216	.	GCT	ACA	0.556962	0/1	0/0
trachelipus_main_001083_t1	1224	.	T	G	0.626866	0/1	0/0
trachelipus_main_001083_t1	3066	.	A	G	0.242678	0/1	0/1
trachelipus_main_001083_t1	3084	.	T	C	0.315625	0/1	0/1
trachelipus_main_001083_t1	3150	.	A	T	0.515924	0/1	0/1
trachelipus_main_001083_t1	3180	.	C	T	0.500982	0/1	0/1
trachelipus_main_001083_t1	3201	.	C	T	0.412281	0/1	0/0
trachelipus_main_001095_t1	3301	.	T	A	0.462366	0/1	0/1
trachelipus_main_001095_t1	3715	.	A	G	0.542373	0/1	0/1
trachelipus_main_001095_t1	3754	.	A	C	0.507042	0/1	1/1
trachelipus_main_001095_t1	3772	.	T	C	0.544118	0/1	1/1
trachelipus_main_001095_t1	3820	.	CAAAAAAAAGAAAAAATTTATG	CAAAAAAAAGAAAAAAATTTACG,CAAAAATAAAAAAAAATTTACG,CAAAAAAAAGAAAAAATTTACG	0.210526,0.684211,0.4375	0/3	1/2
trachelipus_main_001096_t1	567	.	T	A	0.518519	0/1	0/0
trachelipus_main_001096_t1	687	.	A	G	0.416667	0/1	0/0
trachelipus_main_001096_t1	982	.	T	A	0.36	0/1	0/0
trachelipus_main_001096_t1	987	.	A	G	0.64	0/1	0/0
trachelipus_main_001096_t1	990	.	T	A	0.36	0/1	0/0
trachelipus_main_001096_t1	1149	.	ATCTTCTA	ATCTA	0.521739	0/1	0/0
trachelipus_main_001096_t1	1161	.	T	C	0.534091	0/1	0/1
trachelipus_main_001096_t1	1596	.	T	G	0.416667	0/1	0/0
trachelipus_main_001096_t1	1635	.	G	C	0.56	0/1	0/0
trachelipus_main_001096_t1	1752	.	C	T	0.431579	0/1	0/1
trachelipus_main_001096_t1	1959	.	G	A	0.416667	0/1	0/0
trachelipus_main_001096_t1	2148	.	C	T	0.5	0/1	0/0
trachelipus_main_001096_t1	2293	.	CAAAAAATC	CAAAAAATA	0.459459	0/1	0/0
trachelipus_main_001096_t1	2373	.	A	G	0.461988	0/1	0/1
trachelipus_main_001096_t1	2493	.	G	A	0.5	0/1	0/0
trachelipus_main_001096_t1	2544	.	C	T	0.408451	0/1	0/0
trachelipus_main_001096_t1	2598	.	T	A	0.411765	0/1	0/0
trachelipus_main_001096_t1	2626	.	C	T	0.452055	0/1	0/0
trachelipus_main_001096_t1	2703	.	T	C	0.439024	0/1	0/0
trachelipus_main_001096_t1	2716	.	C	A	0.475	0/1	0/0
trachelipus_main_001096_t1	2744	.	A	T	0.451087	0/1	0/1
trachelipus_main_001096_t1	2763	.	AT	GA,AA	0.459459,0.436464	0/1	0/2
trachelipus_main_001096_t1	2913	.	G	A	0.509434	0/1	0/0
trachelipus_main_001096_t1	2988	.	A	T	0.557692	0/1	0/0
trachelipus_main_001096_t1	3171	.	C	T	0.39759	0/1	0/0
trachelipus_main_001104_t1	362	.	A	C	0.385965	0/1	0/1
trachelipus_main_001104_t1	371	.	GCTT	ACTC	0.355932	0/1	0/1
trachelipus_main_001104_t1	1064	.	C	T	0.372549	0/1	0/1
trachelipus_main_001104_t1	1215	.	C	A	0.435484	0/1	0/1
trachelipus_main_001104_t1	1235	.	CGAG	TGAA	0.411765	0/1	0/1
[truncated: 6,387 more rows]
