# Supplementary material for: Patterns of molecular evolution in a parthenogenic terrestrial isopod (Trichoniscus pusillus)
Source: PeerJ. 2024 Jul 23;12:e17780. doi: 10.7717/peerj.17780 (PMC11276757; doi:10.7717/peerj.17780)
Supplement: Supplemental Information 2 [file peerj-12-17780-s002.zip › Yarbrough_Chandler_Code/5_snp_effects/data/trichoniscus_snps_filter2.genotypes.txt]

trichoniscus_main_000007_t1	12735	.	G	T	0.477848	0/0/1	0/0/1	0/0/1	0/1/1	0/1/1
trichoniscus_main_000007_t1	14264	.	G	A	0.249593	0/0/1	0/0/1	0/0/1	0/0/1	0/0/1
trichoniscus_main_000007_t1	14273	.	C	T	0.259669	0/0/1	0/0/1	0/0/1	0/0/1	0/0/1
trichoniscus_main_000007_t1	14282	.	G	A	0.273856	0/0/1	0/0/1	0/0/1	0/0/1	0/0/1
trichoniscus_main_000007_t1	14366	.	G	A	0.27241	0/0/1	0/0/1	0/0/1	0/0/1	0/0/1
trichoniscus_main_000020_t1	1871	.	A	G	0.353862	0/0/1	0/0/1	0/0/1	0/0/1	0/0/1
trichoniscus_main_000020_t1	2021	.	T	C	0.337764	0/0/1	0/0/1	0/0/1	0/0/1	0/0/1
trichoniscus_main_000020_t1	2054	.	TAAAAAAGAAGAAA	TAAAGAAGAAA	0.295393	0/0/1	0/0/1	0/0/1	0/0/1	0/0/1
trichoniscus_main_000020_t1	2165	.	A	G	0.340249	0/0/1	0/0/1	0/0/1	0/0/1	0/0/1
trichoniscus_main_000020_t1	2209	.	T	A	0.360565	0/0/1	0/0/1	0/0/1	0/0/1	0/0/1
trichoniscus_main_000020_t1	2235	.	T	G	0.372202	0/0/1	0/0/1	0/0/1	0/0/1	0/0/1
trichoniscus_main_000020_t1	2250	.	C	T	0.368502	0/0/1	0/0/1	0/0/1	0/0/1	0/0/1
trichoniscus_main_000020_t1	2255	.	G	A	0.395577	0/0/1	0/0/1	0/0/1	0/0/1	0/0/1
trichoniscus_main_000020_t1	2343	.	C	A	0.345494	0/0/1	0/0/1	0/0/1	0/0/1	0/0/1
trichoniscus_main_000020_t1	2364	.	C	T	0.258123	0/0/1	0/0/1	0/0/1	0/0/1	0/0/1
trichoniscus_main_000020_t1	2390	.	C	A	0.276902	0/0/1	0/0/1	0/0/1	0/0/1	0/0/1
trichoniscus_main_000020_t1	2447	.	G	A	0.367992	0/0/1	0/0/1	0/0/1	0/0/1	0/0/1
trichoniscus_main_000020_t1	2462	.	T	C	0.384542	0/0/1	0/0/1	0/0/1	0/0/1	0/0/1
trichoniscus_main_000020_t1	2475	.	A	G	0.369515	0/0/1	0/0/1	0/0/1	0/0/1	0/0/1
trichoniscus_main_000020_t1	2561	.	G	A	0.340075	0/0/1	0/0/1	0/0/1	0/0/1	0/0/1
trichoniscus_main_000020_t1	2603	.	A	T	0.318681	0/0/1	0/0/1	0/0/1	0/0/1	0/0/1
trichoniscus_main_000020_t1	2627	.	T	A	0.308235	0/0/1	0/0/1	0/0/1	0/0/1	0/0/1
trichoniscus_main_000020_t1	2639	.	AGAG	GGAA	0.279268	0/0/1	0/0/1	0/0/1	0/0/1	0/0/1
trichoniscus_main_000020_t1	2675	.	T	C	0.309293	0/0/1	0/0/1	0/0/1	0/0/1	0/0/1
trichoniscus_main_000020_t1	7145	.	AA	TC	0.3	0/0/1	0/0/1	0/0/1	0/0/1	0/0/1
trichoniscus_main_000020_t1	7151	.	A	G	0.299145	0/0/1	0/0/1	0/0/1	0/0/1	0/0/1
trichoniscus_main_000020_t1	7170	.	G	C	0.378378	0/0/1	0/0/1	0/0/1	0/0/1	0/0/1
trichoniscus_main_000023_t1	8933	.	A	C	0.294466	0/0/1	0/0/1	0/0/1	0/0/1	0/0/1
trichoniscus_main_000023_t1	8951	.	G	A	0.271454	0/0/1	0/0/1	0/0/1	0/0/1	0/0/1
trichoniscus_main_000023_t1	8964	.	A	C	0.260223	0/0/1	0/0/1	0/0/1	0/0/1	0/0/1
trichoniscus_main_000023_t1	8981	.	C	A	0.234401	0/0/1	0/0/1	0/0/1	0/0/1	0/0/1
trichoniscus_main_000023_t1	9227	.	CAAA	TAAG	0.311047	0/0/1	0/0/1	0/0/1	0/0/1	0/0/1
trichoniscus_main_000023_t1	9594	.	C	T	0.348668	0/0/1	0/0/1	0/0/1	0/0/1	0/0/1
trichoniscus_main_000025_t1	6033	.	T	C	0.308824	0/0/1	0/0/1	0/0/1	0/0/1	0/0/1
trichoniscus_main_000025_t1	6063	.	C	T	0.301887	0/0/1	0/0/1	0/0/1	0/0/1	0/0/1
trichoniscus_main_000025_t1	6078	.	T	A	0.304505	0/0/1	0/0/1	0/0/1	0/0/1	0/0/1
trichoniscus_main_000025_t1	6096	.	T	C	0.303371	0/0/1	0/0/1	0/0/1	0/0/1	0/0/1
trichoniscus_main_000025_t1	7032	.	C	T	0.366559	0/0/1	0/0/1	0/0/1	0/0/1	0/0/1
trichoniscus_main_000025_t1	7065	.	G	A	0.340782	0/0/1	0/0/1	0/0/1	0/0/1	0/0/1
trichoniscus_main_000025_t1	7089	.	C	G	0.333333	0/0/1	0/0/0	0/0/0	0/0/0	0/0/0
trichoniscus_main_000025_t1	7119	.	C	T	0.327731	0/0/1	0/0/1	0/0/1	0/0/1	0/0/1
trichoniscus_main_000025_t1	7197	.	G	T	0.323136	0/0/1	0/0/1	0/0/1	0/0/1	0/0/1
trichoniscus_main_000025_t1	8397	.	ACGG	GCGA	0.328344	0/0/1	0/0/1	0/0/1	0/0/1	0/0/1
trichoniscus_main_000025_t1	8718	.	T	C	0.362162	0/0/1	0/0/1	0/0/1	0/0/1	0/0/1
trichoniscus_main_000025_t1	9042	.	T	A	0.325795	0/0/1	0/0/1	0/0/1	0/0/1	0/0/1
trichoniscus_main_000025_t1	9381	.	T	C	0.321569	0/0/1	0/0/1	0/0/1	0/0/1	0/0/1
trichoniscus_main_000025_t1	9387	.	G	T	0.324074	0/0/1	0/0/1	0/0/1	0/0/1	0/0/1
trichoniscus_main_000025_t1	9816	.	G	A	0.336207	0/0/1	0/0/1	0/0/1	0/0/1	0/0/1
trichoniscus_main_000025_t1	10165	.	CAAAATG	CAAATG	0.356301	0/0/1	0/0/1	0/0/1	0/0/1	0/0/1
trichoniscus_main_000025_t1	10216	.	A	C	0.338723	0/0/1	0/0/1	0/0/1	0/0/1	0/0/1
trichoniscus_main_000025_t1	10331	.	C	G	0.333333	0/0/1	0/0/1	0/0/1	0/0/1	0/0/1
trichoniscus_main_000026_t1	8490	.	C	T	0.326241	0/0/1	0/0/1	0/0/1	0/0/1	0/0/1
trichoniscus_main_000026_t1	8499	.	T	C	0.338346	0/0/1	0/0/1	0/0/1	0/0/1	0/0/1
trichoniscus_main_000026_t1	9285	.	G	A	0.285324	0/0/1	0/0/1	0/0/1	0/0/1	0/0/1
trichoniscus_main_000026_t1	9573	.	T	C	0.29697	0/0/1	0/0/1	0/0/1	0/0/1	0/0/1
trichoniscus_main_000026_t1	10235	.	C	A	0.337255	0/0/1	0/0/1	0/0/1	0/0/1	0/0/1
trichoniscus_main_000026_t1	10470	.	A	T	0.293003	0/0/1	0/0/1	0/0/1	0/0/1	0/0/1
trichoniscus_main_000026_t1	10526	.	A	T	0.360465	0/0/1	0/0/1	0/0/1	0/0/1	0/0/1
trichoniscus_main_000030_t1	4667	.	T	C	0.335015	0/0/1	0/0/1	0/0/1	0/0/1	0/0/1
trichoniscus_main_000030_t1	4736	.	T	C	0.663866	0/1/1	0/1/1	0/1/1	0/1/1	0/1/1
trichoniscus_main_000030_t1	4754	.	C	T	0.650685	0/1/1	0/1/1	0/1/1	0/1/1	0/1/1
trichoniscus_main_000030_t1	5054	.	C	T	0.353902	0/0/1	0/0/1	0/0/1	0/0/1	0/0/1
trichoniscus_main_000030_t1	8313	.	C	T	0.653935	0/1/1	0/1/1	0/1/1	0/1/1	0/1/1
trichoniscus_main_000030_t1	8327	.	A	G	0.636888	0/1/1	0/1/1	0/1/1	0/1/1	0/1/1
trichoniscus_main_000035_t1	10254	.	G	A	0.159879	0/0/1	0/0/1	0/0/1	0/0/1	0/0/1
trichoniscus_main_000035_t1	10302	.	G	T	0.122235	0/0/0	0/0/1	0/0/1	0/0/1	0/0/1
trichoniscus_main_000037_t1	5689	.	A	G	0.265589	0/0/1	0/0/1	0/0/1	0/0/1	0/0/1
trichoniscus_main_000037_t1	5720	.	C	A	0.297872	0/0/1	0/0/1	0/0/1	0/0/1	0/0/1
trichoniscus_main_000037_t1	5728	.	A	T	0.300429	0/0/1	0/0/1	0/0/1	0/0/1	0/0/1
trichoniscus_main_000037_t1	5734	.	ATCC	TTCT	0.295806	0/0/1	0/0/1	0/0/1	0/0/1	0/0/1
trichoniscus_main_000037_t1	5743	.	A	G	0.304444	0/0/1	0/0/1	0/0/1	0/0/1	0/0/1
trichoniscus_main_000037_t1	8435	.	A	C	0.329114	0/0/1	0/0/1	0/0/1	0/0/1	0/0/1
trichoniscus_main_000038_t1	3472	.	T	A	0.37551	0/0/1	0/0/1	0/0/1	0/0/1	0/0/1
trichoniscus_main_000038_t1	3483	.	A	T	0.363257	0/0/1	0/0/1	0/0/1	0/0/1	0/0/1
trichoniscus_main_000038_t1	5944	.	T	C	0.299712	0/0/1	0/0/1	0/0/1	0/0/1	0/0/1
trichoniscus_main_000038_t1	6248	.	T	C	0.273092	0/0/1	0/0/1	0/0/1	0/0/1	0/0/1
trichoniscus_main_000038_t1	6253	.	G	A	0.265625	0/0/1	0/0/1	0/0/1	0/0/1	0/0/1
trichoniscus_main_000038_t1	6286	.	A	G	0.284834	0/0/1	0/0/1	0/0/1	0/0/1	0/0/1
trichoniscus_main_000038_t1	6346	.	T	C	0.31096	0/0/1	0/0/1	0/0/1	0/0/1	0/0/1
trichoniscus_main_000038_t1	6352	.	T	C	0.292171	0/0/1	0/0/1	0/0/1	0/0/1	0/0/1
trichoniscus_main_000038_t1	6425	.	C	T	0.584117	0/0/1	0/1/1	0/1/1	0/1/1	0/1/1
trichoniscus_main_000038_t1	6430	.	A	G	0.300795	0/0/1	0/0/1	0/0/1	0/0/1	0/0/1
trichoniscus_main_000038_t1	6649	.	G	T	0.331785	0/0/1	0/0/1	0/0/1	0/0/1	0/0/1
trichoniscus_main_000038_t1	6655	.	A	G	0.322008	0/0/1	0/0/1	0/0/1	0/0/1	0/0/1
trichoniscus_main_000038_t1	6753	.	C	T	0.353691	0/0/1	0/0/1	0/0/1	0/0/1	0/0/1
trichoniscus_main_000038_t1	6784	.	C	T	0.272593	0/0/1	0/0/1	0/0/1	0/0/1	0/0/1
trichoniscus_main_000038_t1	6787	.	A	G	0.388889	0/0/1	0/0/1	0/0/1	0/1/1	0/0/1
trichoniscus_main_000038_t1	6868	.	T	G	0.314572	0/0/1	0/0/1	0/0/1	0/0/1	0/0/1
trichoniscus_main_000038_t1	6874	.	T	G	0.307692	0/0/1	0/0/1	0/0/1	0/0/1	0/0/1
trichoniscus_main_000038_t1	6936	.	TATCATCATCT	TATCATCT	0.307097	0/0/1	0/0/1	0/0/1	0/0/1	0/0/1
trichoniscus_main_000038_t1	6970	.	T	C	0.403709	0/0/1	0/0/1	0/0/1	0/1/1	0/0/1
trichoniscus_main_000038_t1	6972	.	C	T	0.277698	0/0/1	0/0/1	0/0/1	0/0/1	0/0/1
trichoniscus_main_000038_t1	6975	.	T	C	0.397695	0/0/1	0/0/1	0/0/1	0/1/1	0/0/1
trichoniscus_main_000038_t1	7006	.	T	C	0.312605	0/0/1	0/0/1	0/0/1	0/0/1	0/0/1
trichoniscus_main_000038_t1	7105	.	A	T	0.329718	0/0/1	0/0/1	0/0/1	0/0/1	0/0/1
trichoniscus_main_000038_t1	7195	.	A	G	0.272451	0/0/1	0/0/1	0/0/1	0/0/1	0/0/1
trichoniscus_main_000038_t1	7216	.	G	A	0.329567	0/0/1	0/0/1	0/0/1	0/0/1	0/0/1
trichoniscus_main_000038_t1	9358	.	A	C	0.180921	0/0/1	0/0/1	0/0/1	0/0/1	0/0/1
trichoniscus_main_000038_t1	9447	.	A	T	0.897727	1/1/1	0/1/1	1/1/1	1/1/1	1/1/1
trichoniscus_main_000038_t1	9467	.	AA	CT	0.308252	0/0/1	0/0/1	0/0/1	0/0/1	0/0/1
trichoniscus_main_000038_t1	9536	.	AATTT	GATTG,GATTT	0.41094,0.304348	0/1/2	0/1/2	0/1/2	0/1/2	0/1/2
trichoniscus_main_000041_t1	7691	.	G	A	0.380122	0/0/1	0/0/1	0/0/1	0/0/1	0/0/1
trichoniscus_main_000041_t1	7954	.	C	T	0.288038	0/0/1	0/0/1	0/0/1	0/0/1	0/0/1
trichoniscus_main_000041_t1	8069	.	C	T	0.333333	0/0/1	0/0/1	0/0/1	0/0/1	0/0/1
trichoniscus_main_000043_t1	3064	.	GT	CA	0.279323	0/0/1	0/0/1	0/0/1	0/0/1	0/0/1
trichoniscus_main_000043_t1	3581	.	TGAAT	GGAAC	0.251892	0/0/1	0/0/1	0/0/1	0/0/1	0/0/1
trichoniscus_main_000043_t1	3605	.	G	T	0.267921	0/0/1	0/0/1	0/0/1	0/0/1	0/0/1
trichoniscus_main_000043_t1	3652	.	A	G	0.264505	0/0/1	0/0/1	0/0/1	0/0/1	0/0/1
trichoniscus_main_000043_t1	9124	.	TAT	TT	0.30694	0/0/1	0/0/1	0/0/1	0/0/1	0/0/1
trichoniscus_main_000043_t1	9176	.	TTA	TGTA	0.316482	0/0/1	0/0/1	0/0/1	0/0/1	0/0/1
trichoniscus_main_000043_t1	9191	.	T	C	0.34202	0/0/1	0/0/1	0/0/1	0/0/1	0/0/1
trichoniscus_main_000043_t1	9200	.	C	T	0.30326	0/0/1	0/0/1	0/0/1	0/0/1	0/0/1
trichoniscus_main_000043_t1	9218	.	CAAGAGTTTCTT	AAAGTTTTTCTT,CAAGAGTATTTCTT	0.300988,0.345013	0/1/2	0/1/2	0/1/2	0/1/2	0/1/2
trichoniscus_main_000044_t1	5718	.	G	T	0.273096	0/0/1	0/0/1	0/0/1	0/0/1	0/0/1
trichoniscus_main_000044_t1	8737	.	T	A	0.342612	0/0/1	0/0/1	0/0/1	0/0/1	0/0/1
trichoniscus_main_000044_t1	8750	.	T	C	0.350242	0/0/1	0/0/1	0/0/1	0/0/1	0/0/1
trichoniscus_main_000044_t1	8782	.	T	C	0.276923	0/0/1	0/0/1	0/0/1	0/0/1	0/0/1
trichoniscus_main_000045_t1	7564	.	A	T	0.269542	0/0/1	0/0/1	0/0/1	0/0/1	0/0/1
trichoniscus_main_000045_t1	7585	.	G	A	0.252252	0/0/1	0/0/1	0/0/1	0/0/1	0/0/1
trichoniscus_main_000045_t1	7589	.	G	A	0.308219	0/0/1	0/0/1	0/0/1	0/0/1	0/0/1
trichoniscus_main_000045_t1	7592	.	A	T	0.250602	0/0/1	0/0/1	0/0/1	0/0/1	0/0/1
trichoniscus_main_000052_t1	4141	.	G	T	0.371846	0/0/1	0/0/1	0/0/1	0/0/1	0/0/1
trichoniscus_main_000052_t1	4148	.	TGTGC	CGTGT	0.34413	0/0/1	0/0/1	0/0/1	0/0/1	0/0/1
trichoniscus_main_000052_t1	4563	.	C	T	0.373214	0/0/1	0/0/1	0/0/1	0/0/1	0/0/1
trichoniscus_main_000052_t1	4586	.	G	T	0.354779	0/0/1	0/0/1	0/0/1	0/0/1	0/0/1
trichoniscus_main_000059_t1	7654	.	G	A	0.152448	0/0/0	0/0/1	0/0/1	0/0/1	0/0/1
trichoniscus_main_000059_t1	7675	.	A	C	0.154494	0/0/0	0/0/1	0/0/1	0/0/1	0/0/1
trichoniscus_main_000059_t1	7696	.	G	A	0.150662	0/0/0	0/0/1	0/0/1	0/0/1	0/0/1
trichoniscus_main_000059_t1	7705	.	G	T	0.150735	0/0/0	0/0/1	0/0/1	0/0/1	0/0/1
trichoniscus_main_000061_t1	441	.	A	G	0.264419	0/0/1	0/0/1	0/0/1	0/0/1	0/0/1
trichoniscus_main_000061_t1	486	.	G	A	0.31747	0/0/1	0/0/1	0/0/1	0/0/1	0/0/1
trichoniscus_main_000061_t1	492	.	A	T	0.307174	0/0/1	0/0/1	0/0/1	0/0/1	0/0/1
trichoniscus_main_000061_t1	498	.	A	G	0.302769	0/0/1	0/0/1	0/0/1	0/0/1	0/0/1
trichoniscus_main_000061_t1	602	.	C	T	0.355547	0/0/1	0/0/1	0/0/1	0/0/1	0/0/1
trichoniscus_main_000061_t1	683	.	C	T	0.312166	0/0/1	0/0/1	0/0/1	0/0/1	0/0/1
trichoniscus_main_000061_t1	688	.	T	A	0.314815	0/0/1	0/0/1	0/0/1	0/0/1	0/0/1
trichoniscus_main_000061_t1	718	.	AAAATC	GAACTT	0.242212	0/0/1	0/0/1	0/0/1	0/0/1	0/0/1
trichoniscus_main_000061_t1	748	.	A	T	0.293657	0/0/1	0/0/1	0/0/1	0/0/1	0/0/1
trichoniscus_main_000061_t1	767	.	AGAAG	TGAAA	0.30036	0/0/1	0/0/1	0/0/1	0/0/1	0/0/1
trichoniscus_main_000061_t1	779	.	T	C	0.27027	0/0/1	0/0/1	0/0/1	0/0/1	0/0/1
trichoniscus_main_000061_t1	1008	.	T	C	0.279714	0/0/1	0/0/1	0/0/1	0/0/1	0/0/1
trichoniscus_main_000061_t1	1024	.	T	C	0.281609	0/0/1	0/0/1	0/0/1	0/0/1	0/0/1
trichoniscus_main_000061_t1	1073	.	TGA	CGC,CGA	0.284123,0.389044	0/1/2	0/1/2	0/1/2	0/1/2	0/1/2
trichoniscus_main_000061_t1	1184	.	C	A	0.339965	0/0/1	0/0/1	0/0/1	0/0/1	0/0/1
trichoniscus_main_000061_t1	1207	.	T	G	0.348617	0/0/1	0/0/1	0/0/1	0/0/1	0/0/1
trichoniscus_main_000061_t1	1318	.	T	A	0.420017	0/0/1	0/0/1	0/1/1	0/0/1	0/0/1
trichoniscus_main_000061_t1	1378	.	A	C	0.628466	0/1/1	0/1/1	0/1/1	0/1/1	0/1/1
trichoniscus_main_000061_t1	1994	.	T	C	0.57388	0/0/1	0/1/1	0/1/1	0/1/1	0/1/1
trichoniscus_main_000061_t1	2014	.	G	T	0.23996	0/0/1	0/0/1	0/0/1	0/0/1	0/0/1
trichoniscus_main_000061_t1	2811	.	A	G	0.263039	0/0/1	0/0/1	0/0/1	0/0/1	0/0/1
trichoniscus_main_000061_t1	2844	.	G	A	0.25	0/0/1	0/0/1	0/0/1	0/0/1	0/0/1
trichoniscus_main_000061_t1	3138	.	C	T	0.251941	0/0/1	0/0/1	0/0/1	0/0/1	0/0/1
trichoniscus_main_000061_t1	3144	.	G	A	0.249138	0/0/1	0/0/1	0/0/1	0/0/1	0/0/1
trichoniscus_main_000061_t1	3151	.	A	C	0.252453	0/0/1	0/0/1	0/0/1	0/0/1	0/0/1
trichoniscus_main_000061_t1	3846	.	T	C	0.287452	0/0/1	0/0/1	0/0/1	0/0/1	0/0/1
trichoniscus_main_000061_t1	3852	.	T	C	0.282289	0/0/1	0/0/1	0/0/1	0/0/1	0/0/1
trichoniscus_main_000061_t1	6423	.	A	T	0.258282	0/0/1	0/0/1	0/0/1	0/0/1	0/0/1
trichoniscus_main_000061_t1	6495	.	A	G	0.267442	0/0/1	0/0/1	0/0/1	0/0/1	0/0/1
trichoniscus_main_000073_t1	7090	.	C	T	0.30484	0/0/1	0/0/1	0/0/1	0/0/1	0/0/1
trichoniscus_main_000073_t1	7192	.	T	C	0.344318	0/0/1	0/0/1	0/0/1	0/0/1	0/0/1
trichoniscus_main_000073_t1	7334	.	C	T	0.316195	0/0/1	0/0/1	0/0/1	0/0/1	0/0/1
trichoniscus_main_000073_t1	7353	.	G	A	0.292264	0/0/1	0/0/1	0/0/1	0/0/1	0/0/1
trichoniscus_main_000111_t1	6372	.	G	A	0.296552	0/0/1	0/0/1	0/0/1	0/0/1	0/0/1
trichoniscus_main_000111_t1	6397	.	GAG	AAA	0.314256	0/0/1	0/0/1	0/0/1	0/0/1	0/0/1
trichoniscus_main_000111_t1	6408	.	GACTCG	AACGCA	0.277083	0/0/1	0/0/1	0/0/1	0/0/1	0/0/1
trichoniscus_main_000111_t1	6459	.	C	T	0.282638	0/0/1	0/0/1	0/0/1	0/0/1	0/0/1
trichoniscus_main_000121_t1	3804	.	A	G	0.322825	0/0/1	0/0/1	0/0/1	0/0/1	0/0/1
trichoniscus_main_000121_t1	3832	.	T	C	0.359954	0/0/1	0/0/1	0/0/1	0/0/1	0/0/1
trichoniscus_main_000121_t1	3844	.	TC	AA	0.35634	0/0/1	0/0/1	0/0/1	0/0/1	0/0/1
trichoniscus_main_000121_t1	3880	.	G	T	0.37372	0/0/1	0/0/1	0/0/1	0/0/1	0/0/1
trichoniscus_main_000121_t1	3895	.	TGAGGAA	GGAGCAT	0.350775	0/0/1	0/0/1	0/0/1	0/0/1	0/0/1
trichoniscus_main_000121_t1	3918	.	C	G	0.344551	0/0/1	0/0/1	0/0/1	0/0/1	0/0/1
trichoniscus_main_000121_t1	4699	.	G	T	0.311321	0/0/1	0/0/1	0/0/1	0/0/1	0/0/1
trichoniscus_main_000121_t1	4744	.	G	A	0.305741	0/0/1	0/0/1	0/0/1	0/0/1	0/0/1
trichoniscus_main_000121_t1	4776	.	TA	CT,CA	0.30647,0.342792	0/1/2	0/1/2	0/1/2	0/1/2	0/1/2
trichoniscus_main_000121_t1	4816	.	T	A	0.338983	0/0/1	0/0/1	0/0/1	0/0/1	0/0/1
trichoniscus_main_000121_t1	4849	.	G	A	0.32084	0/0/1	0/0/1	0/0/1	0/0/1	0/0/1
trichoniscus_main_000121_t1	4873	.	A	G	0.277159	0/0/1	0/0/1	0/0/1	0/0/1	0/0/1
trichoniscus_main_000121_t1	4888	.	CTCG	TTCT	0.258413	0/0/1	0/0/1	0/0/1	0/0/1	0/0/1
trichoniscus_main_000121_t1	4942	.	A	G	0.216069	0/0/1	0/0/1	0/0/1	0/0/1	0/0/1
trichoniscus_main_000121_t1	4948	.	G	A	0.218162	0/0/1	0/0/1	0/0/1	0/0/1	0/0/1
trichoniscus_main_000133_t1	124	.	A	T	0.28692	0/0/1	0/0/1	0/0/1	0/0/1	0/0/1
trichoniscus_main_000133_t1	479	.	T	G	0.200798	0/0/0	0/0/1	0/0/1	0/0/1	0/0/1
trichoniscus_main_000133_t1	1112	.	C	T	0.29316	0/0/1	0/0/1	0/0/1	0/0/1	0/0/1
trichoniscus_main_000133_t1	1130	.	A	G	0.647719	0/1/1	0/1/1	0/1/1	0/1/1	0/1/1
trichoniscus_main_000133_t1	1145	.	G	A	0.288403	0/0/1	0/0/1	0/0/1	0/0/1	0/0/1
trichoniscus_main_000140_t1	9942	.	T	G	0.543814	0/0/1	0/1/1	0/1/1	0/1/1	0/0/1
trichoniscus_main_000141_t1	5655	.	T	A	0.352174	0/0/1	0/0/1	0/0/1	0/0/1	0/0/1
trichoniscus_main_000141_t1	5673	.	AGAA	GGAG	0.33195	0/0/1	0/0/1	0/0/1	0/0/1	0/0/1
trichoniscus_main_000141_t1	5748	.	G	A	0.304	0/0/1	0/0/1	0/0/1	0/0/1	0/0/1
trichoniscus_main_000141_t1	5787	.	C	A	0.306839	0/0/1	0/0/1	0/0/1	0/0/1	0/0/1
trichoniscus_main_000141_t1	5838	.	G	T	0.369979	0/0/1	0/0/1	0/0/1	0/0/1	0/0/1
trichoniscus_main_000141_t1	5865	.	C	T	0.347484	0/0/1	0/0/1	0/0/1	0/0/1	0/0/1
trichoniscus_main_000141_t1	5889	.	C	T	0.373037	0/0/1	0/0/1	0/0/1	0/0/1	0/0/1
trichoniscus_main_000141_t1	5996	.	T	C	0.350044	0/0/1	0/0/1	0/0/1	0/0/1	0/0/1
trichoniscus_main_000141_t1	6007	.	G	T	0.348689	0/0/1	0/0/1	0/0/1	0/0/1	0/0/1
trichoniscus_main_000141_t1	6015	.	A	G	0.32926	0/0/1	0/0/1	0/0/1	0/0/1	0/0/1
trichoniscus_main_000141_t1	6048	.	C	T	0.330368	0/0/1	0/0/1	0/0/1	0/0/1	0/0/1
trichoniscus_main_000141_t1	6078	.	C	T	0.324617	0/0/1	0/0/1	0/0/1	0/0/1	0/0/1
trichoniscus_main_000141_t1	6104	.	G	C	0.300454	0/0/1	0/0/1	0/0/1	0/0/1	0/0/1
trichoniscus_main_000141_t1	6114	.	G	A	0.2827	0/0/1	0/0/1	0/0/1	0/0/1	0/0/1
trichoniscus_main_000162_t1	6350	.	G	C	0.351351	0/0/1	0/0/1	0/0/1	0/0/1	0/0/1
trichoniscus_main_000162_t1	6429	.	A	G	0.0940594	0/0/0	0/0/0	0/0/0	0/0/0	0/0/1
trichoniscus_main_000162_t1	6467	.	A	T	0.342723	0/0/0	0/0/1	0/0/0	0/0/1	0/0/0
trichoniscus_main_000163_t1	2524	.	G	A	0.301775	0/0/1	0/0/1	0/0/1	0/0/1	0/0/1
trichoniscus_main_000163_t1	2602	.	C	A	0.307971	0/0/1	0/0/1	0/0/1	0/0/1	0/0/1
trichoniscus_main_000163_t1	2686	.	G	A	0.315364	0/0/1	0/0/1	0/0/1	0/0/1	0/0/1
trichoniscus_main_000163_t1	7980	.	A	C	0.373737	0/0/1	0/0/1	0/0/1	0/0/1	0/0/1
trichoniscus_main_000163_t1	8016	.	G	A	0.338983	0/0/1	0/0/1	0/0/1	0/0/1	0/0/1
trichoniscus_main_000163_t1	8027	.	ATA	ATATAATTA	0.329412	0/0/1	0/0/1	0/0/1	0/0/1	0/0/1
trichoniscus_main_000163_t1	8333	.	A	T	0.329016	0/0/1	0/0/1	0/0/1	0/0/1	0/0/1
trichoniscus_main_000163_t1	8352	.	AAACT	CAATC	0.226562	0/0/1	0/0/1	0/0/1	0/0/1	0/0/1
trichoniscus_main_000163_t1	8365	.	AT	GG	0.215827	0/0/1	0/0/1	0/0/1	0/0/1	0/0/1
trichoniscus_main_000163_t1	8399	.	G	A	0.247036	0/0/1	0/0/1	0/0/1	0/0/1	0/0/1
trichoniscus_main_000163_t1	8400	.	G	A	0.374757	0/0/1	0/0/1	0/0/1	0/0/1	0/0/1
trichoniscus_main_000163_t1	8432	.	C	A	0.229885	0/0/1	0/0/1	0/0/1	0/0/1	0/0/1
trichoniscus_main_000163_t1	8437	.	G	A	0.223235	0/0/1	0/0/1	0/0/1	0/0/1	0/0/1
trichoniscus_main_000163_t1	8454	.	AAT	AATTCAT	0.228324	0/0/1	0/0/1	0/0/1	0/0/1	0/0/1
trichoniscus_main_000163_t1	8489	.	G	A	0.242537	0/0/1	0/0/1	0/0/1	0/0/1	0/0/1
trichoniscus_main_000163_t1	8494	.	C	A	0.259843	0/0/1	0/0/1	0/0/1	0/0/1	0/0/1
trichoniscus_main_000163_t1	8508	.	A	G	0.353535	0/0/1	0/0/1	0/0/1	0/0/1	0/0/1
trichoniscus_main_000163_t1	8530	.	G	A	0.334694	0/0/1	0/0/1	0/0/1	0/0/1	0/0/1
trichoniscus_main_000163_t1	8571	.	T	G	0.269076	0/0/1	0/0/1	0/0/1	0/0/1	0/0/1
trichoniscus_main_000163_t1	8589	.	GTTTAAA	GTTAAA,GTTAAAA	0.263158,0.289474	0/1/2	0/1/2	0/1/2	0/1/2	0/1/2
trichoniscus_main_000163_t1	8596	.	A	G	0.262931	0/0/1	0/0/1	0/0/1	0/0/1	0/0/1
trichoniscus_main_000163_t1	8610	.	G	T	0.257778	0/0/1	0/0/1	0/0/1	0/0/1	0/0/1
trichoniscus_main_000163_t1	8615	.	A	G	0.267606	0/0/1	0/0/1	0/0/1	0/0/1	0/0/1
trichoniscus_main_000180_t1	3646	.	C	T	0.225543	0/0/1	0/0/1	0/0/1	0/0/1	0/0/1
trichoniscus_main_000180_t1	3970	.	AAG	GAA	0.351779	0/0/1	0/0/1	0/0/1	0/0/1	0/0/1
trichoniscus_main_000182_t1	3997	.	C	T	0.267218	0/0/1	0/0/1	0/0/1	0/0/1	0/0/1
trichoniscus_main_000182_t1	4663	.	T	G	0.160377	0/0/1	0/0/1	0/0/1	0/0/1	0/0/1
trichoniscus_main_000187_t1	6556	.	C	T	0.32816	0/0/1	0/0/1	0/0/1	0/0/1	0/0/1
trichoniscus_main_000187_t1	6571	.	A	C	0.322816	0/0/1	0/0/1	0/0/1	0/0/1	0/0/1
trichoniscus_main_000187_t1	6613	.	ATTAC	ATTTAC	0.3	0/0/1	0/0/1	0/0/1	0/0/1	0/0/1
trichoniscus_main_000187_t1	6622	.	A	G	0.312329	0/0/1	0/0/1	0/0/1	0/0/1	0/0/1
trichoniscus_main_000187_t1	6754	.	A	G	0.2891	0/0/1	0/0/1	0/0/1	0/0/1	0/0/1
trichoniscus_main_000187_t1	6849	.	ATTTTTATTAATG	ATTTTATTAATG	0.281174	0/0/1	0/0/1	0/0/1	0/0/1	0/0/1
trichoniscus_main_000187_t1	6892	.	C	T	0.300195	0/0/1	0/0/1	0/0/1	0/0/1	0/0/1
trichoniscus_main_000187_t1	6907	.	G	T	0.343373	0/0/1	0/0/1	0/0/1	0/0/1	0/0/1
trichoniscus_main_000187_t1	6986	.	G	A	0.237435	0/0/1	0/0/1	0/0/1	0/0/1	0/0/1
trichoniscus_main_000187_t1	7340	.	A	T	0.266667	0/0/1	0/0/1	0/0/1	0/0/1	0/0/1
trichoniscus_main_000203_t1	6465	.	TTG	TATG	0.218935	0/0/1	0/0/1	0/0/1	0/0/1	0/0/1
trichoniscus_main_000212_t1	216	.	TTCT	CTCA	0.494189	0/0/1	0/1/1	0/1/1	0/0/1	0/0/1
trichoniscus_main_000212_t1	440	.	A	G	0.223658	0/0/0	0/0/1	0/0/1	0/0/1	0/0/1
trichoniscus_main_000212_t1	807	.	C	A	0.282307	0/0/0	0/0/1	0/0/1	0/0/1	0/0/1
trichoniscus_main_000212_t1	813	.	T	C	0.293175	0/0/0	0/0/1	0/0/1	0/0/1	0/0/1
trichoniscus_main_000212_t1	1104	.	GAGC	AAGT	0.258851	0/0/0	0/0/1	0/0/1	0/0/1	0/0/1
trichoniscus_main_000212_t1	1143	.	G	A	0.339422	0/0/1	0/0/1	0/0/1	0/0/1	0/0/1
trichoniscus_main_000212_t1	1158	.	T	C	0.338038	0/0/1	0/0/1	0/0/1	0/0/1	0/0/1
trichoniscus_main_000212_t1	1188	.	G	A	0.320557	0/0/1	0/0/1	0/0/1	0/0/1	0/0/1
trichoniscus_main_000212_t1	1250	.	T	C	0.262154	0/0/1	0/0/1	0/0/1	0/0/1	0/0/1
trichoniscus_main_000212_t1	1285	.	G	A	0.691887	0/1/1	0/1/1	0/1/1	0/1/1	0/1/1
trichoniscus_main_000212_t1	1308	.	CCCG	TCCA	0.662281	0/1/1	0/1/1	0/1/1	0/1/1	0/1/1
trichoniscus_main_000212_t1	1321	.	AC	GG	0.656332	0/1/1	0/1/1	0/1/1	0/1/1	0/1/1
trichoniscus_main_000212_t1	1384	.	C	T	0.337636	0/0/1	0/0/1	0/0/1	0/0/1	0/0/1
trichoniscus_main_000212_t1	1431	.	T	C	0.31372	0/0/1	0/0/1	0/0/1	0/0/1	0/0/1
trichoniscus_main_000212_t1	1650	.	C	T	0.270497	0/0/0	0/0/1	0/0/1	0/0/1	0/0/1
trichoniscus_main_000212_t1	1656	.	G	A	0.27779	0/0/0	0/0/1	0/0/1	0/0/1	0/0/1
trichoniscus_main_000212_t1	1663	.	G	A	0.278731	0/0/0	0/0/1	0/0/1	0/0/1	0/0/1
trichoniscus_main_000212_t1	1875	.	G	T	0.265655	0/0/0	0/0/1	0/0/1	0/0/1	0/0/1
trichoniscus_main_000212_t1	1896	.	G	A	0.447559	0/1/1	0/0/1	0/0/1	0/0/1	0/0/1
trichoniscus_main_000212_t1	1902	.	G	A	0.706641	0/1/1	0/1/1	0/1/1	0/1/1	0/1/1
trichoniscus_main_000212_t1	1908	.	AACCGTGG	AACTGTGG,GACTGTGT	0.463675,0.237536	0/1/1	0/1/2	0/1/2	0/1/2	0/1/2
trichoniscus_main_000212_t1	1923	.	C	T	0.266482	0/0/0	0/0/1	0/0/1	0/0/1	0/0/1
trichoniscus_main_000212_t1	1929	.	C	G	0.277959	0/0/0	0/0/1	0/0/1	0/0/1	0/0/1
trichoniscus_main_000212_t1	1938	.	C	T	0.28179	0/0/0	0/0/1	0/0/1	0/0/1	0/0/1
trichoniscus_main_000212_t1	2022	.	G	A	0.331744	0/0/1	0/0/1	0/0/1	0/0/1	0/0/1
trichoniscus_main_000212_t1	2119	.	A	G	0.308243	0/0/1	0/0/1	0/0/1	0/0/1	0/0/1
trichoniscus_main_000212_t1	2133	.	T	G	0.302639	0/0/1	0/0/1	0/0/1	0/0/1	0/0/1
trichoniscus_main_000212_t1	2178	.	C	A	0.309902	0/0/1	0/0/1	0/0/1	0/0/1	0/0/1
trichoniscus_main_000212_t1	2205	.	CT	TC	0.310095	0/0/1	0/0/1	0/0/1	0/0/1	0/0/1
trichoniscus_main_000212_t1	2277	.	C	T	0.446797	0/1/1	0/0/1	0/0/1	0/0/1	0/0/1
trichoniscus_main_000212_t1	2307	.	A	G	0.443769	0/1/1	0/0/1	0/0/1	0/0/1	0/0/1
trichoniscus_main_000212_t1	2364	.	C	A	0.250059	0/0/1	0/0/1	0/0/1	0/0/1	0/0/1
trichoniscus_main_000212_t1	2394	.	A	G	0.260684	0/0/1	0/0/1	0/0/1	0/0/1	0/0/1
trichoniscus_main_000212_t1	2406	.	T	C	0.270933	0/0/1	0/0/1	0/0/1	0/0/1	0/0/1
trichoniscus_main_000212_t1	2415	.	T	G	0.444201	0/1/1	0/0/1	0/0/1	0/0/1	0/0/1
trichoniscus_main_000212_t1	2421	.	G	T	0.283275	0/0/1	0/0/1	0/0/1	0/0/1	0/0/1
trichoniscus_main_000212_t1	2517	.	A	T	0.316361	0/0/1	0/0/1	0/0/1	0/0/1	0/0/1
trichoniscus_main_000212_t1	2529	.	A	G	0.284499	0/0/1	0/0/1	0/0/1	0/0/1	0/0/1
trichoniscus_main_000212_t1	2652	.	C	T	0.235651	0/0/0	0/0/1	0/0/1	0/0/1	0/0/1
trichoniscus_main_000212_t1	2658	.	T	C	0.233733	0/0/0	0/0/1	0/0/1	0/0/1	0/0/1
trichoniscus_main_000212_t1	2670	.	T	A	0.174196	0/0/0	0/0/1	0/0/1	0/0/1	0/0/1
trichoniscus_main_000212_t1	2901	.	C	T	0.451374	0/1/1	0/0/1	0/0/1	0/0/1	0/0/1
trichoniscus_main_000212_t1	2940	.	A	C	0.253611	0/0/1	0/0/1	0/0/1	0/0/1	0/0/1
trichoniscus_main_000212_t1	3015	.	T	C	0.307974	0/0/1	0/0/1	0/0/1	0/0/1	0/0/1
trichoniscus_main_000212_t1	3066	.	C	T	0.307282	0/0/0	0/0/1	0/0/1	0/0/1	0/0/1
trichoniscus_main_000212_t1	3138	.	GGAG	AGAA	0.297592	0/0/0	0/0/1	0/0/1	0/0/1	0/0/1
trichoniscus_main_000212_t1	3213	.	T	A	0.25345	0/0/1	0/0/1	0/0/1	0/0/1	0/0/1
trichoniscus_main_000212_t1	3219	.	A	T	0.250431	0/0/1	0/0/1	0/0/1	0/0/1	0/0/1
trichoniscus_main_000212_t1	3421	.	A	G	0.264017	0/0/1	0/0/1	0/0/1	0/0/1	0/0/1
trichoniscus_main_000212_t1	3438	.	C	T	0.267104	0/0/1	0/0/1	0/0/1	0/0/1	0/0/1
trichoniscus_main_000212_t1	3468	.	A	G	0.308646	0/0/1	0/0/1	0/0/1	0/0/1	0/0/1
trichoniscus_main_000212_t1	3486	.	A	G	0.339975	0/0/1	0/0/1	0/0/1	0/0/1	0/0/1
trichoniscus_main_000212_t1	3492	.	A	G	0.345794	0/0/1	0/0/1	0/0/1	0/0/1	0/0/1
trichoniscus_main_000212_t1	3495	.	G	T	0.22246	0/0/0	0/0/1	0/0/1	0/0/1	0/0/1
trichoniscus_main_000212_t1	3529	.	A	T	0.217567	0/0/0	0/0/1	0/0/1	0/0/1	0/0/1
trichoniscus_main_000212_t1	3540	.	G	A	0.774335	1/1/1	0/1/1	0/1/1	0/1/1	0/1/1
trichoniscus_main_000212_t1	3570	.	C	T	0.228261	0/0/0	0/0/1	0/0/1	0/0/1	0/0/1
trichoniscus_main_000212_t1	3688	.	A	T	0.253423	0/0/0	0/0/1	0/0/1	0/0/1	0/0/1
trichoniscus_main_000212_t1	3702	.	T	C	0.28479	0/0/1	0/0/1	0/0/1	0/0/1	0/0/1
trichoniscus_main_000212_t1	3705	.	C	T	0.268315	0/0/0	0/0/1	0/0/1	0/0/1	0/0/1
trichoniscus_main_000212_t1	3711	.	T	C	0.44305	0/1/1	0/0/1	0/0/1	0/0/1	0/0/1
trichoniscus_main_000212_t1	3747	.	C	A	0.268634	0/0/1	0/0/1	0/0/1	0/0/1	0/0/1
trichoniscus_main_000212_t1	3753	.	A	C	0.274017	0/0/1	0/0/1	0/0/1	0/0/1	0/0/1
trichoniscus_main_000212_t1	3780	.	T	G	0.478765	0/1/1	0/0/1	0/1/1	0/0/1	0/0/1
trichoniscus_main_000212_t1	3866	.	C	T	0.29392	0/0/1	0/0/1	0/0/1	0/0/1	0/0/1
trichoniscus_main_000212_t1	3885	.	C	T	0.240301	0/0/1	0/0/1	0/0/1	0/0/1	0/0/1
trichoniscus_main_000212_t1	3894	.	A	C	0.300846	0/0/1	0/0/1	0/0/1	0/0/1	0/0/1
trichoniscus_main_000212_t1	3942	.	A	C	0.333786	0/0/1	0/0/1	0/0/1	0/0/1	0/0/1
trichoniscus_main_000212_t1	3945	.	A	G	0.273301	0/0/1	0/0/1	0/0/1	0/0/1	0/0/1
trichoniscus_main_000212_t1	3951	.	C	T	0.377544	0/1/1	0/0/1	0/0/1	0/0/1	0/0/1
trichoniscus_main_000212_t1	4077	.	G	T	0.22033	0/0/0	0/0/1	0/0/1	0/0/1	0/0/1
trichoniscus_main_000212_t1	4230	.	G	C	0.377503	0/0/1	0/0/1	0/0/1	0/0/1	0/0/1
trichoniscus_main_000212_t1	4317	.	C	T	0.333969	0/0/1	0/0/1	0/0/1	0/0/1	0/0/1
trichoniscus_main_000212_t1	4455	.	GG	AA	0.39087	0/1/1	0/0/1	0/0/1	0/0/1	0/0/1
trichoniscus_main_000212_t1	4512	.	T	C	0.156623	0/0/0	0/0/1	0/0/1	0/0/1	0/0/1
trichoniscus_main_000212_t1	4674	.	A	G	0.312465	0/0/1	0/0/1	0/0/1	0/0/1	0/0/1
trichoniscus_main_000212_t1	4731	.	C	T	0.312932	0/0/1	0/0/1	0/0/1	0/0/1	0/0/1
trichoniscus_main_000212_t1	4740	.	C	T	0.335671	0/0/1	0/0/1	0/0/1	0/0/1	0/0/1
trichoniscus_main_000212_t1	4962	.	G	A	0.329115	0/0/1	0/0/1	0/0/1	0/0/1	0/0/1
trichoniscus_main_000212_t1	5064	.	G	A	0.276706	0/0/1	0/0/1	0/0/1	0/0/1	0/0/1
trichoniscus_main_000212_t1	5085	.	T	C	0.285353	0/0/1	0/0/1	0/0/1	0/0/1	0/0/1
trichoniscus_main_000212_t1	5121	.	A	G	0.285313	0/0/1	0/0/1	0/0/1	0/0/1	0/0/1
trichoniscus_main_000212_t1	5176	.	A	G	0.2461	0/0/1	0/0/1	0/0/1	0/0/1	0/0/1
trichoniscus_main_000212_t1	5283	.	T	C	0.271016	0/0/1	0/0/1	0/0/1	0/0/1	0/0/1
trichoniscus_main_000212_t1	5343	.	C	T	0.286289	0/0/1	0/0/1	0/0/1	0/0/1	0/0/1
trichoniscus_main_000212_t1	5361	.	C	T	0.314651	0/0/1	0/0/1	0/0/1	0/0/1	0/0/1
trichoniscus_main_000212_t1	5376	.	C	T	0.325706	0/0/1	0/0/1	0/0/1	0/0/1	0/0/1
trichoniscus_main_000212_t1	5460	.	C	G	0.394636	0/1/1	0/0/1	0/0/1	0/0/1	0/0/1
trichoniscus_main_000212_t1	5552	.	C	A	0.65695	0/1/1	0/1/1	0/1/1	0/1/1	0/1/1
trichoniscus_main_000212_t1	5655	.	T	A	0.209944	0/0/0	0/0/1	0/0/1	0/0/1	0/0/1
trichoniscus_main_000212_t1	5688	.	T	A	0.516559	0/0/1	0/1/1	0/0/1	0/1/1	0/1/1
trichoniscus_main_000212_t1	5703	.	CTGGC	ATGGT	0.168285	0/0/0	0/0/1	0/0/1	0/0/1	0/0/1
trichoniscus_main_000213_t1	2346	.	AAAGA	AC	0.216842	0/0/0	0/0/1	0/0/1	0/0/1	0/0/1
trichoniscus_main_000216_t1	7758	.	GAAAAGCAAAGT	GAAAAAGCAGT	0.625714	0/1/1	0/1/1	0/1/1	0/1/1	0/1/1
trichoniscus_main_000216_t1	7781	.	T	A	0.688438	0/1/1	0/1/1	0/1/1	0/1/1	0/1/1
trichoniscus_main_000216_t1	7811	.	C	T	0.707161	0/1/1	0/1/1	0/1/1	0/1/1	0/1/1
trichoniscus_main_000216_t1	7830	.	T	G	0.725526	0/1/1	0/1/1	0/1/1	0/1/1	0/1/1
trichoniscus_main_000216_t1	7843	.	C	G	0.712836	0/1/1	0/1/1	0/1/1	0/1/1	0/1/1
trichoniscus_main_000216_t1	7855	.	TTTCG	TG	0.69699	0/1/1	0/1/1	0/1/1	0/1/1	0/1/1
trichoniscus_main_000216_t1	8146	.	AGTG	AG	0.251961	0/0/1	0/0/1	0/0/1	0/0/1	0/0/1
trichoniscus_main_000216_t1	8236	.	CGC	AGT	0.244385	0/0/1	0/0/1	0/0/1	0/0/1	0/0/1
trichoniscus_main_000216_t1	8246	.	G	A	0.235347	0/0/1	0/0/1	0/0/1	0/0/1	0/0/1
trichoniscus_main_000226_t1	9671	.	T	A	0.126437	0/0/0	0/0/0	0/0/1	0/0/0	0/0/0
trichoniscus_main_000226_t1	9685	.	A	G	0.218905	0/0/1	0/0/1	0/0/1	0/0/1	0/0/1
trichoniscus_main_000226_t1	10840	.	C	T	0.327807	0/0/1	0/0/1	0/0/1	0/0/1	0/0/1
trichoniscus_main_000226_t1	10938	.	A	G	0.22409	0/0/1	0/0/1	0/0/1	0/0/1	0/0/1
trichoniscus_main_000250_t1	5570	.	G	A	0.279264	0/0/1	0/0/1	0/0/1	0/0/1	0/0/1
trichoniscus_main_000250_t1	5600	.	T	C	0.343802	0/0/1	0/0/1	0/0/1	0/0/1	0/0/1
trichoniscus_main_000250_t1	5609	.	TTT	CTA	0.298701	0/0/1	0/0/1	0/0/1	0/0/1	0/0/1
trichoniscus_main_000250_t1	5624	.	GG	GTT	0.271533	0/0/1	0/0/1	0/0/1	0/0/1	0/0/1
trichoniscus_main_000255_t1	6259	.	G	A	0.222222	0/0/1	0/0/1	0/0/1	0/0/1	0/0/1
trichoniscus_main_000271_t1	3851	.	C	A	0.272109	0/0/1	0/0/1	0/0/1	0/0/1	0/0/1
trichoniscus_main_000271_t1	4060	.	C	T	0.271277	0/0/1	0/0/1	0/0/1	0/0/1	0/0/1
trichoniscus_main_000271_t1	4108	.	T	C	0.184332	0/0/1	0/0/1	0/0/1	0/0/1	0/0/1
trichoniscus_main_000271_t1	4168	.	A	G	0.22905	0/0/1	0/0/1	0/0/1	0/0/1	0/0/1
trichoniscus_main_000271_t1	4192	.	C	G	0.277778	0/0/1	0/0/1	0/0/1	0/0/1	0/0/1
trichoniscus_main_000271_t1	4402	.	C	T	0.313187	0/0/1	0/0/1	0/0/1	0/0/1	0/0/1
trichoniscus_main_000271_t1	4645	.	TATAT	CATAT	0.22335	0/0/1	0/0/1	0/0/1	0/0/1	0/0/1
trichoniscus_main_000271_t1	4657	.	G	T	0.225962	0/0/1	0/0/1	0/0/1	0/0/1	0/0/1
trichoniscus_main_000271_t1	4666	.	T	C	0.221198	0/0/1	0/0/1	0/0/1	0/0/1	0/0/1
trichoniscus_main_000293_t1	3430	.	C	T	0.314783	0/0/1	0/0/1	0/0/1	0/0/1	0/0/1
trichoniscus_main_000293_t1	3529	.	T	C	0.282609	0/0/1	0/0/1	0/0/1	0/0/1	0/0/1
trichoniscus_main_000293_t1	3541	.	ATCCA	GTCCG	0.27792	0/0/1	0/0/1	0/0/1	0/0/1	0/0/1
trichoniscus_main_000293_t1	3586	.	C	T	0.321086	0/0/1	0/0/1	0/0/1	0/0/1	0/0/1
trichoniscus_main_000293_t1	3628	.	ACACG	AG	0.707617	0/1/1	0/1/1	0/1/1	0/1/1	0/1/1
trichoniscus_main_000293_t1	3643	.	A	C	0.7	0/1/1	0/1/1	0/1/1	0/1/1	0/1/1
trichoniscus_main_000293_t1	3662	.	ACC	GCT	0.679887	0/1/1	0/1/1	0/1/1	0/1/1	0/1/1
trichoniscus_main_000293_t1	3672	.	T	A	0.68787	0/1/1	0/1/1	0/1/1	0/1/1	0/1/1
trichoniscus_main_000293_t1	3682	.	A	G	0.669131	0/1/1	0/1/1	0/1/1	0/1/1	0/1/1
trichoniscus_main_000293_t1	4735	.	G	T	0.206581	0/0/1	0/0/1	0/0/1	0/0/1	0/0/1
trichoniscus_main_000293_t1	4750	.	A	T	0.247012	0/0/1	0/0/1	0/0/1	0/0/1	0/0/1
trichoniscus_main_000293_t1	4774	.	G	A	0.269777	0/0/1	0/0/1	0/0/1	0/0/1	0/0/1
trichoniscus_main_000293_t1	5567	.	C	A	0.339152	0/0/1	0/0/1	0/0/1	0/0/1	0/0/1
trichoniscus_main_000293_t1	5619	.	A	G	0.27957	0/0/1	0/0/1	0/0/1	0/0/1	0/0/1
trichoniscus_main_000293_t1	5770	.	C	G	0.28125	0/0/1	0/0/1	0/0/1	0/0/1	0/0/1
trichoniscus_main_000293_t1	5845	.	GGTA	GGAGTGATGGTGAAAGTAAAGTGCAGTA	0.0962963	0/0/1	0/0/1	0/0/1	0/0/1	0/0/1
trichoniscus_main_000293_t1	5852	.	G	A	0.205645	0/0/1	0/0/1	0/0/1	0/0/1	0/0/1
trichoniscus_main_000293_t1	5869	.	G	A	0.714754	0/1/1	0/1/1	0/1/1	0/1/1	0/1/1
trichoniscus_main_000293_t1	5924	.	CATTT	TATTC	0.693727	0/1/1	0/1/1	0/1/1	0/1/1	0/1/1
trichoniscus_main_000293_t1	5946	.	CAGT	CAGAGT	0.617363	0/1/1	0/1/1	0/1/1	0/1/1	0/1/1
trichoniscus_main_000293_t1	6361	.	ATTTAAA	ATTAAA	0.69764	0/1/1	0/1/1	0/1/1	0/1/1	0/1/1
trichoniscus_main_000293_t1	6390	.	A	T	0.730548	0/1/1	0/1/1	0/1/1	0/1/1	0/1/1
trichoniscus_main_000293_t1	6452	.	A	T	0.237319	0/0/0	0/0/1	0/0/1	0/0/1	0/0/1
trichoniscus_main_000293_t1	6496	.	G	A	0.72508	0/1/1	0/1/1	0/1/1	0/1/1	0/1/1
trichoniscus_main_000293_t1	6513	.	GATTA	GA	0.686028	0/1/1	0/1/1	0/1/1	0/1/1	0/1/1
trichoniscus_main_000293_t1	6619	.	GAG	AAA	0.275946	0/0/1	0/0/1	0/0/1	0/0/1	0/0/1
trichoniscus_main_000293_t1	6623	.	G	C	0.330673	0/0/1	0/0/1	0/0/1	0/0/1	0/0/1
trichoniscus_main_000293_t1	6656	.	A	G	0.635183	0/1/1	0/1/1	0/1/1	0/1/1	0/1/1
trichoniscus_main_000293_t1	6670	.	TTAGA	ATAGT	0.55122	0/1/1	0/1/1	0/0/1	0/1/1	0/1/1
trichoniscus_main_000293_t1	6942	.	C	T	0.262673	0/0/1	0/0/1	0/0/1	0/0/1	0/0/1
trichoniscus_main_000293_t1	7035	.	TAAAAAAAAATGT	TACAAAAAGAAAAATGT,TACAAAAAAAAAAATGT	0.258772,0.236842	0/1/2	0/1/2	0/1/2	0/1/2	0/1/2
trichoniscus_main_000300_t1	3298	.	C	T	0.218456	0/0/1	0/0/1	0/0/1	0/0/1	0/0/1
trichoniscus_main_000300_t1	3395	.	A	C	0.208207	0/0/0	0/0/1	0/0/1	0/0/1	0/0/1
trichoniscus_main_000300_t1	3400	.	C	T	0.209703	0/0/0	0/0/1	0/0/1	0/0/1	0/0/1
trichoniscus_main_000300_t1	3416	.	C	T	0.204687	0/0/0	0/0/1	0/0/1	0/0/1	0/0/1
trichoniscus_main_000300_t1	3424	.	C	T	0.204268	0/0/0	0/0/1	0/0/1	0/0/1	0/0/1
trichoniscus_main_000300_t1	3538	.	CGGC	TGGA	0.177305	0/0/1	0/0/1	0/0/1	0/0/1	0/0/1
trichoniscus_main_000300_t1	3584	.	T	C	0.21787	0/0/1	0/0/1	0/0/1	0/0/1	0/0/1
trichoniscus_main_000300_t1	3655	.	G	C	0.239748	0/0/1	0/0/1	0/0/1	0/0/1	0/0/1
trichoniscus_main_000300_t1	3961	.	T	C	0.195021	0/0/1	0/0/1	0/0/1	0/0/1	0/0/1
trichoniscus_main_000300_t1	3982	.	T	G	0.177083	0/0/1	0/0/1	0/0/1	0/0/1	0/0/1
trichoniscus_main_000300_t1	3992	.	ACTAC	GCTGT	0.160479	0/0/1	0/0/1	0/0/1	0/0/1	0/0/1
trichoniscus_main_000314_t1	5544	.	A	C	0.655532	0/1/1	0/1/1	0/1/1	0/1/1	0/1/1
trichoniscus_main_000314_t1	5550	.	G	A	0.648305	0/1/1	0/1/1	0/1/1	0/1/1	0/1/1
trichoniscus_main_000314_t1	5560	.	GCTGG	ACTGA	0.673036	0/1/1	0/1/1	0/1/1	0/1/1	0/1/1
trichoniscus_main_000316_t1	4297	.	A	G	0.264016	0/0/1	0/0/1	0/0/1	0/0/1	0/0/1
trichoniscus_main_000316_t1	4315	.	A	G	0.305618	0/0/1	0/0/1	0/0/1	0/0/1	0/0/1
trichoniscus_main_000316_t1	4354	.	C	T	0.328028	0/0/1	0/0/1	0/0/1	0/0/1	0/0/1
trichoniscus_main_000316_t1	4375	.	T	C	0.634047	0/1/1	0/1/1	0/1/1	0/1/1	0/1/1
trichoniscus_main_000316_t1	4423	.	C	T	0.358108	0/0/1	0/0/1	0/0/1	0/0/1	0/0/1
trichoniscus_main_000316_t1	4477	.	G	A	0.339547	0/0/1	0/0/1	0/0/1	0/0/1	0/0/1
trichoniscus_main_000316_t1	5815	.	T	G	0.666084	0/1/1	0/1/1	0/1/1	0/1/1	0/1/1
trichoniscus_main_000316_t1	5824	.	AATTA	GATTG,AATTG	0.294756,0.388788	0/1/2	0/1/2	0/1/2	0/1/2	0/1/2
trichoniscus_main_000316_t1	5834	.	T	A	0.69352	0/1/1	0/1/1	0/1/1	0/1/1	0/1/1
trichoniscus_main_000316_t1	5952	.	G	T	0.303835	0/0/1	0/0/1	0/0/1	0/0/1	0/0/1
trichoniscus_main_000316_t1	5990	.	CAATT	CTT	0.300719	0/0/1	0/0/1	0/0/1	0/0/1	0/0/1
trichoniscus_main_000316_t1	6138	.	T	A	0.322105	0/0/1	0/0/1	0/0/1	0/0/1	0/0/1
trichoniscus_main_000316_t1	6374	.	T	A	0.319559	0/0/1	0/0/1	0/0/1	0/0/1	0/0/1
trichoniscus_main_000316_t1	6379	.	CTA	CA	0.314208	0/0/1	0/0/1	0/0/1	0/0/1	0/0/1
trichoniscus_main_000316_t1	6396	.	CTAT	CT	0.627951	0/1/1	0/1/1	0/1/1	0/1/1	0/1/1
trichoniscus_main_000316_t1	6403	.	GTTTTTGC	GTTTTTTGC	0.326336	0/0/1	0/0/1	0/0/1	0/0/1	0/0/1
trichoniscus_main_000316_t1	6542	.	C	T	0.323834	0/0/1	0/0/1	0/0/1	0/0/1	0/0/1
trichoniscus_main_000316_t1	6584	.	G	A	0.713104	0/1/1	0/1/1	0/1/1	0/1/1	0/1/1
trichoniscus_main_000316_t1	6597	.	GAAGT	GAAAAGT	0.667361	0/1/1	0/1/1	0/1/1	0/1/1	0/1/1
trichoniscus_main_000316_t1	6612	.	TTAAAATG	ATAAATG	0.323803	0/0/1	0/0/1	0/0/1	0/0/1	0/0/1
trichoniscus_main_000316_t1	6622	.	A	G	0.700128	0/1/1	0/1/1	0/1/1	0/1/1	0/1/1
trichoniscus_main_000316_t1	6627	.	G	A	0.696372	0/1/1	0/1/1	0/1/1	0/1/1	0/1/1
trichoniscus_main_000316_t1	6635	.	T	A	0.685	0/1/1	0/1/1	0/1/1	0/1/1	0/1/1
trichoniscus_main_000316_t1	6688	.	G	A	0.280303	0/0/1	0/0/1	0/0/1	0/0/1	0/0/1
trichoniscus_main_000316_t1	6692	.	GTAT	GT	0.257212	0/0/1	0/0/1	0/0/1	0/0/1	0/0/1
trichoniscus_main_000316_t1	6830	.	A	T	0.308281	0/0/1	0/0/1	0/0/1	0/0/1	0/0/1
trichoniscus_main_000316_t1	6842	.	T	G	0.310779	0/0/1	0/0/1	0/0/1	0/0/1	0/0/1
trichoniscus_main_000316_t1	6886	.	ATTTTAATTAG	ATTTTTTATTAG	0.290643	0/0/1	0/0/1	0/0/1	0/0/1	0/0/1
trichoniscus_main_000316_t1	7028	.	A	C	0.38552	0/0/1	0/0/1	0/0/1	0/0/1	0/0/1
trichoniscus_main_000330_t1	2772	.	T	C	0.23911	0/0/1	0/0/1	0/0/1	0/0/1	0/0/1
trichoniscus_main_000330_t1	2817	.	T	A	0.405096	0/0/1	0/0/1	0/0/1	0/1/1	0/0/1
trichoniscus_main_000330_t1	2826	.	TGCATCG	CGCCTCA	0.3868	0/0/1	0/0/1	0/0/1	0/1/1	0/0/1
trichoniscus_main_000330_t1	2934	.	A	G	0.282297	0/0/1	0/0/1	0/0/1	0/0/1	0/0/1
trichoniscus_main_000330_t1	2943	.	A	C	0.285714	0/0/1	0/0/1	0/0/1	0/0/1	0/0/1
trichoniscus_main_000330_t1	2958	.	C	T	0.283925	0/0/1	0/0/1	0/0/1	0/0/1	0/0/1
trichoniscus_main_000330_t1	3009	.	A	G	0.193728	0/0/1	0/0/1	0/0/1	0/0/1	0/0/1
trichoniscus_main_000330_t1	3108	.	G	A	0.329957	0/0/1	0/0/1	0/0/1	0/0/1	0/0/1
trichoniscus_main_000330_t1	3120	.	T	C	0.332043	0/0/1	0/0/1	0/0/1	0/0/1	0/0/1
trichoniscus_main_000330_t1	3312	.	C	G	0.311756	0/0/1	0/0/1	0/0/1	0/0/1	0/0/1
trichoniscus_main_000330_t1	3318	.	C	A	0.319691	0/0/1	0/0/1	0/0/1	0/0/1	0/0/1
trichoniscus_main_000330_t1	3351	.	C	T	0.351145	0/0/1	0/0/1	0/0/1	0/0/1	0/0/1
trichoniscus_main_000330_t1	3957	.	AAC	GAA	0.350236	0/0/1	0/0/1	0/0/1	0/0/1	0/0/1
trichoniscus_main_000330_t1	4059	.	T	C	0.214745	0/0/1	0/0/1	0/0/1	0/0/1	0/0/1
trichoniscus_main_000330_t1	4077	.	C	T	0.425377	0/0/1	0/0/1	0/0/1	0/1/1	0/0/1
trichoniscus_main_000330_t1	4096	.	G	A	0.42732	0/0/1	0/0/1	0/0/1	0/1/1	0/0/1
trichoniscus_main_000330_t1	4179	.	A	G	0.76938	0/1/1	0/1/1	0/1/1	0/1/1	0/1/1
trichoniscus_main_000330_t1	4186	.	T	A	0.770906	0/1/1	0/1/1	0/1/1	0/1/1	0/1/1
trichoniscus_main_000330_t1	4254	.	T	C	0.335899	0/0/1	0/0/1	0/0/1	0/0/1	0/0/1
trichoniscus_main_000330_t1	4350	.	C	A	0.352435	0/0/1	0/0/1	0/0/1	0/0/1	0/0/1
trichoniscus_main_000330_t1	4402	.	C	T	0.639042	0/1/1	0/1/1	0/1/1	0/1/1	0/1/1
trichoniscus_main_000330_t1	4467	.	G	A	0.346216	0/0/1	0/0/1	0/0/1	0/0/1	0/0/1
trichoniscus_main_000330_t1	4541	.	A	C	0.646552	0/1/1	0/1/1	0/1/1	0/1/1	0/1/1
trichoniscus_main_000330_t1	4696	.	T	G	0.216647	0/0/1	0/0/1	0/0/1	0/0/1	0/0/1
trichoniscus_main_000330_t1	4739	.	G	A	0.348054	0/0/1	0/0/1	0/0/1	0/1/1	0/0/1
trichoniscus_main_000330_t1	4779	.	T	A	0.327502	0/0/1	0/0/1	0/0/1	0/0/1	0/0/1
trichoniscus_main_000332_t1	3454	.	G	A	0.289406	0/0/1	0/0/1	0/0/1	0/0/1	0/0/1
trichoniscus_main_000332_t1	3499	.	A	G	0.293958	0/0/1	0/0/1	0/0/1	0/0/1	0/0/1
trichoniscus_main_000332_t1	3516	.	C	T	0.312591	0/0/1	0/0/1	0/0/1	0/0/1	0/0/1
trichoniscus_main_000332_t1	3546	.	G	A	0.31705	0/0/1	0/0/1	0/0/1	0/0/1	0/0/1
trichoniscus_main_000332_t1	3559	.	GAAACATTGCA	AAAGCATCGCC	0.299784	0/0/1	0/0/1	0/0/1	0/0/1	0/0/1
trichoniscus_main_000332_t1	3583	.	A	G	0.350101	0/0/1	0/0/1	0/0/1	0/0/1	0/0/1
trichoniscus_main_000332_t1	3589	.	CC	GA	0.324962	0/0/1	0/0/1	0/0/1	0/0/1	0/0/1
trichoniscus_main_000332_t1	3618	.	T	G	0.632805	0/1/1	0/1/1	0/1/1	0/1/1	0/1/1
trichoniscus_main_000332_t1	3656	.	ACAGCAGCAGT	ACAGCATT,ACAGCAGT	0.267617,0.246239	0/1/2	0/1/2	0/1/2	0/1/2	0/1/2
trichoniscus_main_000332_t1	3725	.	G	A	0.385999	0/0/1	0/0/1	0/0/1	0/0/1	0/0/1
trichoniscus_main_000332_t1	3730	.	G	T	0.38632	0/0/1	0/0/1	0/0/1	0/0/1	0/0/1
trichoniscus_main_000332_t1	3754	.	T	C	0.384221	0/0/1	0/0/1	0/0/1	0/0/1	0/0/1
trichoniscus_main_000332_t1	3822	.	T	C	0.37095	0/0/1	0/0/1	0/0/1	0/0/1	0/0/1
trichoniscus_main_000332_t1	3839	.	T	C	0.361508	0/0/1	0/0/1	0/0/1	0/0/1	0/0/1
trichoniscus_main_000332_t1	3870	.	C	T	0.312916	0/0/1	0/0/1	0/0/1	0/0/1	0/0/1
trichoniscus_main_000332_t1	3879	.	ATTT	CTTC	0.284703	0/0/1	0/0/1	0/0/1	0/0/1	0/0/1
trichoniscus_main_000332_t1	3888	.	G	A	0.30814	0/0/1	0/0/1	0/0/1	0/0/1	0/0/1
trichoniscus_main_000332_t1	3897	.	C	A	0.321168	0/0/1	0/0/1	0/0/1	0/0/1	0/0/1
trichoniscus_main_000332_t1	4005	.	A	C	0.299838	0/0/1	0/0/1	0/0/1	0/0/1	0/0/1
trichoniscus_main_000332_t1	4026	.	AATT	GATC	0.24158	0/0/1	0/0/1	0/0/1	0/0/1	0/0/1
trichoniscus_main_000332_t1	4035	.	G	A	0.246006	0/0/1	0/0/1	0/0/1	0/0/1	0/0/1
trichoniscus_main_000332_t1	4057	.	T	C	0.340308	0/0/1	0/0/1	0/0/1	0/0/1	0/0/1
trichoniscus_main_000332_t1	4117	.	G	A	0.251149	0/0/1	0/0/1	0/0/1	0/0/1	0/0/1
trichoniscus_main_000332_t1	4138	.	C	A	0.189687	0/0/1	0/0/1	0/0/1	0/0/1	0/0/1
trichoniscus_main_000332_t1	4152	.	C	A	0.202952	0/0/1	0/0/1	0/0/1	0/0/1	0/0/1
trichoniscus_main_000332_t1	4164	.	A	T	0.211957	0/0/1	0/0/1	0/0/1	0/0/1	0/0/1
trichoniscus_main_000332_t1	4186	.	A	C	0.207987	0/0/1	0/0/1	0/0/1	0/0/1	0/0/1
trichoniscus_main_000332_t1	4233	.	G	A	0.230769	0/0/1	0/0/1	0/0/1	0/0/1	0/0/1
trichoniscus_main_000332_t1	4272	.	A	G	0.277966	0/0/1	0/0/1	0/0/1	0/0/1	0/0/1
trichoniscus_main_000332_t1	4299	.	T	C	0.280992	0/0/1	0/0/1	0/0/1	0/0/1	0/0/1
trichoniscus_main_000332_t1	4377	.	G	A	0.277702	0/0/1	0/0/1	0/0/1	0/0/1	0/0/1
trichoniscus_main_000332_t1	4414	.	TTG	CTC	0.275418	0/0/1	0/0/1	0/0/1	0/0/1	0/0/1
trichoniscus_main_000332_t1	4438	.	T	G	0.274966	0/0/1	0/0/1	0/0/1	0/0/1	0/0/1
trichoniscus_main_000332_t1	4474	.	C	T	0.276532	0/0/1	0/0/1	0/0/1	0/0/1	0/0/1
trichoniscus_main_000332_t1	4476	.	A	G	0.266667	0/0/1	0/0/1	0/0/1	0/0/1	0/0/1
trichoniscus_main_000332_t1	4675	.	T	G	0.666667	0/1/1	0/1/1	0/1/1	0/1/1	0/1/1
trichoniscus_main_000348_t1	3505	.	A	G	0.276437	0/0/1	0/0/1	0/0/1	0/0/1	0/0/1
trichoniscus_main_000348_t1	3512	.	A	C	0.262368	0/0/1	0/0/1	0/0/1	0/0/1	0/0/1
trichoniscus_main_000348_t1	3518	.	CGC	AGA	0.253097	0/0/1	0/0/1	0/0/1	0/0/1	0/0/1
trichoniscus_main_000348_t1	3535	.	A	G	0.27537	0/0/1	0/0/1	0/0/1	0/0/1	0/0/1
trichoniscus_main_000365_t1	1073	.	T	C	0.370173	0/0/1	0/0/1	0/0/1	0/0/1	0/0/1
trichoniscus_main_000365_t1	1082	.	T	C	0.366402	0/0/1	0/0/1	0/0/1	0/0/1	0/0/1
trichoniscus_main_000365_t1	1088	.	A	T	0.357143	0/0/1	0/0/1	0/0/1	0/0/1	0/0/1
trichoniscus_main_000365_t1	1101	.	T	C	0.360913	0/0/1	0/0/1	0/0/1	0/0/1	0/0/1
trichoniscus_main_000365_t1	2345	.	A	G	0.338806	0/0/1	0/0/1	0/0/1	0/0/1	0/0/1
trichoniscus_main_000365_t1	2363	.	A	C	0.330569	0/0/1	0/0/1	0/0/1	0/0/1	0/0/1
trichoniscus_main_000365_t1	2372	.	T	C	0.318449	0/0/1	0/0/1	0/0/1	0/0/1	0/0/1
trichoniscus_main_000365_t1	2390	.	A	G	0.34466	0/0/1	0/0/1	0/0/1	0/0/1	0/0/1
trichoniscus_main_000365_t1	2393	.	A	G	0.319721	0/0/1	0/0/1	0/0/1	0/0/1	0/0/1
trichoniscus_main_000365_t1	2399	.	T	C	0.315333	0/0/1	0/0/1	0/0/1	0/0/1	0/0/1
trichoniscus_main_000365_t1	2465	.	C	A	0.267066	0/0/1	0/0/1	0/0/1	0/0/1	0/0/1
trichoniscus_main_000365_t1	3935	.	A	G	0.193912	0/0/1	0/0/1	0/0/1	0/0/1	0/0/1
trichoniscus_main_000365_t1	3962	.	T	G	0.233773	0/0/1	0/0/1	0/0/1	0/0/1	0/0/1
trichoniscus_main_000365_t1	4040	.	G	C	0.327097	0/0/1	0/0/1	0/0/1	0/0/1	0/0/1
trichoniscus_main_000365_t1	4205	.	C	A	0.34063	0/0/1	0/0/1	0/0/1	0/0/1	0/0/1
trichoniscus_main_000365_t1	4211	.	A	G	0.337786	0/0/1	0/0/1	0/0/1	0/0/1	0/0/1
trichoniscus_main_000365_t1	4226	.	T	C	0.364259	0/0/1	0/0/1	0/0/1	0/0/1	0/0/1
trichoniscus_main_000365_t1	4241	.	C	G	0.364245	0/0/1	0/0/1	0/0/1	0/0/1	0/0/1
trichoniscus_main_000365_t1	4574	.	C	T	0.278894	0/0/1	0/0/1	0/0/1	0/0/1	0/0/1
trichoniscus_main_000365_t1	4586	.	C	A	0.288914	0/0/1	0/0/1	0/0/1	0/0/1	0/0/1
trichoniscus_main_000365_t1	4604	.	T	C	0.295342	0/0/1	0/0/1	0/0/1	0/0/1	0/0/1
trichoniscus_main_000365_t1	4620	.	T	G	0.310158	0/0/1	0/0/1	0/0/1	0/0/1	0/0/1
trichoniscus_main_000365_t1	4637	.	G	A	0.662438	0/1/1	0/1/1	0/1/1	0/1/1	0/1/1
trichoniscus_main_000450_t1	1989	.	A	T	0.194805	0/0/1	0/0/1	0/0/1	0/0/1	0/0/1
trichoniscus_main_000450_t1	3055	.	T	G	0.278095	0/0/1	0/0/1	0/0/1	0/0/1	0/0/1
trichoniscus_main_000450_t1	3056	.	A	G	0.227619	0/0/1	0/0/1	0/0/1	0/0/1	0/0/1
trichoniscus_main_000450_t1	3074	.	G	A	0.317616	0/0/1	0/0/1	0/0/1	0/0/1	0/0/1
trichoniscus_main_000450_t1	3150	.	A	G	0.311111	0/0/0	0/0/1	0/0/1	0/0/1	0/0/1
trichoniscus_main_000450_t1	3183	.	A	G	0.322896	0/0/1	0/0/1	0/0/1	0/0/1	0/0/1
trichoniscus_main_000450_t1	3240	.	CTA	CA	0.132394	0/0/1	0/0/1	0/0/0	0/0/1	0/0/0
trichoniscus_main_000515_t1	2208	.	A	G	0.315476	0/0/1	0/0/1	0/0/1	0/0/1	0/0/1
trichoniscus_main_000515_t1	2817	.	A	G	0.374046	0/0/1	0/0/1	0/0/1	0/0/1	0/0/1
trichoniscus_main_000515_t1	2823	.	C	A	0.375	0/0/1	0/0/1	0/0/1	0/0/1	0/0/1
trichoniscus_main_000515_t1	3213	.	C	T	0.33871	0/0/1	0/0/1	0/0/1	0/0/1	0/0/1
trichoniscus_main_000515_t1	3840	.	T	C	0.648084	0/1/1	0/1/1	0/1/1	0/1/1	0/1/1
trichoniscus_main_000515_t1	3967	.	C	T	0.334862	0/0/1	0/0/1	0/0/1	0/0/1	0/0/1
trichoniscus_main_000539_t1	1128	.	A	G	0.29275	0/0/1	0/0/1	0/0/1	0/0/1	0/0/1
trichoniscus_main_000544_t1	15	.	C	T	0.648799	0/1/1	0/1/1	0/1/1	0/1/1	0/1/1
trichoniscus_main_000544_t1	84	.	C	T	0.559937	0/1/1	0/1/1	0/1/1	0/0/1	0/1/1
trichoniscus_main_000544_t1	237	.	C	A	0.36625	0/0/1	0/0/1	0/0/1	0/0/1	0/0/1
trichoniscus_main_000544_t1	243	.	T	A	0.358261	0/0/1	0/0/1	0/0/1	0/0/1	0/0/1
trichoniscus_main_000544_t1	297	.	A	T	0.345729	0/0/1	0/0/1	0/0/1	0/0/1	0/0/1
trichoniscus_main_000544_t1	324	.	TGCC	CGCT	0.299185	0/0/1	0/0/1	0/0/1	0/0/1	0/0/1
trichoniscus_main_000544_t1	354	.	CAC	TTT	0.233235	0/0/1	0/0/1	0/0/1	0/0/1	0/0/1
trichoniscus_main_000544_t1	361	.	A	C	0.226541	0/0/1	0/0/1	0/0/1	0/0/1	0/0/1
trichoniscus_main_000544_t1	366	.	G	T	0.222347	0/0/1	0/0/1	0/0/1	0/0/1	0/0/1
trichoniscus_main_000544_t1	384	.	C	T	0.265642	0/0/1	0/0/1	0/0/1	0/0/1	0/0/1
trichoniscus_main_000544_t1	455	.	ACTCATCACCCTCA	ACTCT	0.276847	0/0/1	0/0/1	0/0/1	0/0/1	0/0/1
trichoniscus_main_000544_t1	495	.	C	A	0.3233	0/0/1	0/0/1	0/0/1	0/0/1	0/0/1
trichoniscus_main_000544_t1	522	.	T	C	0.37551	0/0/1	0/0/1	0/0/1	0/0/1	0/0/1
trichoniscus_main_000544_t1	537	.	TAAT	GAAC,GAAT	0.355764,0.304643	0/1/2	0/1/2	0/1/2	0/1/2	0/1/2
trichoniscus_main_000544_t1	555	.	C	T	0.356158	0/0/1	0/0/1	0/0/1	0/0/1	0/0/1
trichoniscus_main_000544_t1	599	.	CG	AA	0.323017	0/0/1	0/0/1	0/0/1	0/0/1	0/0/1
trichoniscus_main_000544_t1	605	.	A	C	0.669079	0/1/1	0/1/1	0/1/1	0/1/1	0/1/1
trichoniscus_main_000544_t1	612	.	A	G	0.365806	0/0/1	0/0/1	0/0/1	0/0/1	0/0/1
trichoniscus_main_000544_t1	638	.	T	C	0.353166	0/0/1	0/0/1	0/0/1	0/0/1	0/0/1
trichoniscus_main_000544_t1	644	.	G	A	0.327359	0/0/1	0/0/1	0/0/1	0/0/1	0/0/1
trichoniscus_main_000544_t1	711	.	A	G	0.274655	0/0/1	0/0/1	0/0/1	0/0/1	0/0/1
trichoniscus_main_000544_t1	765	.	A	G	0.357935	0/0/1	0/0/1	0/0/1	0/0/1	0/0/1
trichoniscus_main_000544_t1	771	.	T	C	0.663158	0/1/1	0/1/1	0/1/1	0/1/1	0/1/1
trichoniscus_main_000544_t1	783	.	C	A	0.651722	0/1/1	0/1/1	0/1/1	0/1/1	0/1/1
trichoniscus_main_000544_t1	795	.	A	G	0.336786	0/0/1	0/0/1	0/0/1	0/0/1	0/0/1
trichoniscus_main_000544_t1	801	.	TC	CT	0.648281	0/1/1	0/1/1	0/1/1	0/1/1	0/1/1
trichoniscus_main_000544_t1	831	.	A	C	0.352774	0/0/1	0/0/1	0/0/1	0/0/1	0/0/1
trichoniscus_main_000544_t1	854	.	T	G	0.360178	0/0/1	0/0/1	0/0/1	0/0/1	0/0/1
trichoniscus_main_000544_t1	915	.	AGCA	GGCT	0.295696	0/0/1	0/0/1	0/0/1	0/0/1	0/0/1
trichoniscus_main_000544_t1	1059	.	C	A	0.352753	0/0/1	0/0/1	0/0/1	0/0/1	0/0/1
trichoniscus_main_000544_t1	1077	.	G	A	0.365223	0/0/1	0/0/1	0/0/1	0/0/1	0/0/1
trichoniscus_main_000544_t1	1110	.	A	T	0.358028	0/0/1	0/0/1	0/0/1	0/0/1	0/0/1
trichoniscus_main_000544_t1	1125	.	C	T	0.36385	0/0/1	0/0/1	0/0/1	0/0/1	0/0/1
trichoniscus_main_000544_t1	1223	.	T	A	0.364762	0/0/1	0/0/1	0/0/1	0/0/1	0/0/1
trichoniscus_main_000544_t1	1233	.	C	T	0.362311	0/0/1	0/0/1	0/0/1	0/0/1	0/0/1
trichoniscus_main_000544_t1	1386	.	T	C	0.379704	0/0/1	0/0/1	0/0/1	0/0/1	0/0/1
trichoniscus_main_000544_t1	1542	.	A	T	0.367584	0/0/1	0/0/1	0/0/1	0/0/1	0/0/1
trichoniscus_main_000544_t1	1566	.	A	G	0.384119	0/0/1	0/0/1	0/0/1	0/0/1	0/0/1
trichoniscus_main_000544_t1	1644	.	C	T	0.612514	0/1/1	0/1/1	0/1/1	0/1/1	0/1/1
trichoniscus_main_000544_t1	1650	.	C	T	0.616989	0/1/1	0/1/1	0/1/1	0/1/1	0/1/1
trichoniscus_main_000544_t1	1656	.	A	G	0.621878	0/1/1	0/1/1	0/1/1	0/1/1	0/1/1
trichoniscus_main_000544_t1	1680	.	T	C	0.361069	0/0/1	0/0/1	0/0/1	0/0/1	0/0/1
trichoniscus_main_000544_t1	1723	.	TC	AA	0.622023	0/1/1	0/1/1	0/1/1	0/1/1	0/1/1
trichoniscus_main_000544_t1	1761	.	T	A	0.361858	0/0/1	0/0/1	0/0/1	0/0/1	0/0/1
trichoniscus_main_000544_t1	1795	.	A	G	0.35539	0/0/1	0/0/1	0/0/1	0/0/1	0/0/1
trichoniscus_main_000544_t1	1807	.	G	C	0.3342	0/0/1	0/0/1	0/0/1	0/0/1	0/0/1
trichoniscus_main_000544_t1	1821	.	A	G	0.319176	0/0/1	0/0/1	0/0/1	0/0/1	0/0/1
trichoniscus_main_000544_t1	1869	.	A	G	0.329086	0/0/1	0/0/1	0/0/1	0/0/1	0/0/1
trichoniscus_main_000544_t1	1908	.	T	C	0.364147	0/0/1	0/0/1	0/0/1	0/0/1	0/0/1
trichoniscus_main_000544_t1	1917	.	TATA	CATT	0.367311	0/0/1	0/0/1	0/0/1	0/0/1	0/0/1
trichoniscus_main_000544_t1	1939	.	G	T	0.354999	0/0/1	0/0/1	0/0/1	0/0/1	0/0/1
trichoniscus_main_000544_t1	2352	.	G	A	0.23542	0/0/1	0/0/1	0/0/1	0/0/1	0/0/1
trichoniscus_main_000544_t1	2424	.	T	C	0.304341	0/0/1	0/0/1	0/0/1	0/0/1	0/0/1
trichoniscus_main_000544_t1	2511	.	A	G	0.345381	0/0/1	0/0/1	0/0/1	0/0/1	0/0/1
trichoniscus_main_000544_t1	2580	.	C	T	0.377369	0/0/1	0/0/1	0/0/1	0/0/1	0/0/1
trichoniscus_main_000544_t1	2847	.	A	T	0.369125	0/0/1	0/0/1	0/0/1	0/0/1	0/0/1
trichoniscus_main_000544_t1	2943	.	C	A	0.361012	0/0/1	0/0/1	0/0/1	0/0/1	0/0/1
trichoniscus_main_000544_t1	2997	.	T	C	0.371029	0/0/1	0/0/1	0/0/1	0/0/1	0/0/1
trichoniscus_main_000544_t1	3003	.	G	A	0.361054	0/0/1	0/0/1	0/0/1	0/0/1	0/0/1
trichoniscus_main_000544_t1	3030	.	T	A	0.329015	0/0/1	0/0/1	0/0/1	0/0/1	0/0/1
trichoniscus_main_000544_t1	3093	.	G	A	0.286915	0/0/1	0/0/1	0/0/1	0/0/1	0/0/1
trichoniscus_main_000544_t1	3108	.	T	C	0.298226	0/0/1	0/0/1	0/0/1	0/0/1	0/0/1
trichoniscus_main_000544_t1	3132	.	G	A	0.312477	0/0/1	0/0/1	0/0/1	0/0/1	0/0/1
trichoniscus_main_000544_t1	3189	.	G	A	0.348823	0/0/1	0/0/1	0/0/1	0/0/1	0/0/1
trichoniscus_main_000544_t1	3217	.	GTGATGAT	GTGAT	0.348885	0/0/1	0/0/1	0/0/1	0/0/1	0/0/1
trichoniscus_main_000544_t1	3498	.	C	T	0.372777	0/0/1	0/0/1	0/0/1	0/0/1	0/0/1
trichoniscus_main_000544_t1	3554	.	T	C	0.368443	0/0/1	0/0/1	0/0/1	0/0/1	0/0/1
trichoniscus_main_000544_t1	3577	.	A	G	0.367347	0/0/1	0/0/1	0/0/1	0/0/1	0/0/1
trichoniscus_main_000544_t1	3582	.	T	C	0.363822	0/0/1	0/0/1	0/0/1	0/0/1	0/0/1
trichoniscus_main_000544_t1	3594	.	G	A	0.358769	0/0/1	0/0/1	0/0/1	0/0/1	0/0/1
trichoniscus_main_000544_t1	3615	.	A	G	0.369503	0/0/1	0/0/1	0/0/1	0/0/1	0/0/1
trichoniscus_main_000544_t1	3663	.	A	G	0.3715	0/0/1	0/0/1	0/0/1	0/0/1	0/0/1
trichoniscus_main_000544_t1	3702	.	T	A	0.671328	0/1/1	0/1/1	0/1/1	0/1/1	0/1/1
trichoniscus_main_000544_t1	3707	.	T	C	0.37498	0/0/1	0/0/1	0/0/1	0/0/1	0/0/1
trichoniscus_main_000544_t1	3758	.	GC	AA	0.353767	0/0/1	0/0/1	0/0/1	0/0/1	0/0/1
trichoniscus_main_000544_t1	3876	.	T	A	0.362862	0/0/1	0/0/1	0/0/1	0/0/1	0/0/1
trichoniscus_main_000546_t1	1869	.	G	A	0.343946	0/0/1	0/0/1	0/0/1	0/0/1	0/0/1
trichoniscus_main_000546_t1	1887	.	A	G	0.344479	0/0/1	0/0/1	0/0/1	0/0/1	0/0/1
trichoniscus_main_000546_t1	1954	.	T	G	0.303111	0/0/1	0/0/1	0/0/1	0/0/1	0/0/1
trichoniscus_main_000552_t1	1178	.	A	T	0.307971	0/0/1	0/0/1	0/0/1	0/0/1	0/0/1
trichoniscus_main_000552_t1	2685	.	AT	GC	0.336047	0/0/1	0/0/1	0/0/1	0/0/1	0/0/1
trichoniscus_main_000552_t1	3052	.	C	T	0.347486	0/0/1	0/0/1	0/0/1	0/0/1	0/0/1
trichoniscus_main_000552_t1	3093	.	G	A	0.663244	0/1/1	0/1/1	0/1/1	0/1/1	0/1/1
trichoniscus_main_000552_t1	3761	.	ACAGCAGCAGCAGC	ACAGCAGCAGC	0.342857	0/0/1	0/0/1	0/0/1	0/0/1	0/0/1
trichoniscus_main_000552_t1	3804	.	G	A	0.375283	0/0/1	0/0/1	0/0/1	0/0/1	0/0/1
trichoniscus_main_000552_t1	3894	.	GCAGACGG	ACAAGCGA	0.311962	0/0/1	0/0/1	0/0/1	0/0/1	0/0/1
trichoniscus_main_000552_t1	3965	.	A	C	0.366942	0/0/1	0/0/1	0/0/1	0/0/1	0/0/1
trichoniscus_main_000568_t1	2675	.	T	C	0.396779	0/0/1	0/0/1	0/0/1	0/0/1	0/0/1
trichoniscus_main_000568_t1	2735	.	A	G	0.328021	0/0/1	0/0/1	0/0/1	0/0/1	0/0/1
trichoniscus_main_000568_t1	2762	.	G	A	0.634294	0/1/1	0/1/1	0/1/1	0/1/1	0/1/1
trichoniscus_main_000573_t1	3025	.	G	A	0.283054	0/0/1	0/0/1	0/0/1	0/0/1	0/0/1
trichoniscus_main_000573_t1	3121	.	A	G	0.280569	0/0/1	0/0/1	0/0/1	0/0/1	0/0/1
trichoniscus_main_000573_t1	3134	.	G	A	0.301527	0/0/1	0/0/1	0/0/1	0/0/1	0/0/1
trichoniscus_main_000573_t1	3165	.	C	T	0.313276	0/0/1	0/0/1	0/0/1	0/0/1	0/0/1
trichoniscus_main_000573_t1	3178	.	C	G	0.2999	0/0/1	0/0/1	0/0/1	0/0/1	0/0/1
trichoniscus_main_000573_t1	3191	.	A	G	0.305103	0/0/1	0/0/1	0/0/1	0/0/1	0/0/1
trichoniscus_main_000573_t1	3205	.	G	A	0.291925	0/0/1	0/0/1	0/0/1	0/0/1	0/0/1
trichoniscus_main_000573_t1	3244	.	A	G	0.30156	0/0/1	0/0/1	0/0/1	0/0/1	0/0/1
trichoniscus_main_000573_t1	3328	.	T	C	0.264925	0/0/1	0/0/1	0/0/1	0/0/1	0/0/1
trichoniscus_main_000573_t1	3526	.	T	C	0.328928	0/0/1	0/0/1	0/0/1	0/0/1	0/0/1
trichoniscus_main_000573_t1	3532	.	A	G	0.321908	0/0/1	0/0/1	0/0/1	0/0/1	0/0/1
trichoniscus_main_000573_t1	3541	.	T	C	0.315234	0/0/1	0/0/1	0/0/1	0/0/1	0/0/1
trichoniscus_main_000573_t1	3559	.	G	A	0.308017	0/0/1	0/0/1	0/0/1	0/0/1	0/0/1
trichoniscus_main_000573_t1	3598	.	G	A	0.323843	0/0/1	0/0/1	0/0/1	0/0/1	0/0/1
trichoniscus_main_000573_t1	3622	.	T	A	0.302989	0/0/1	0/0/1	0/0/1	0/0/1	0/0/1
trichoniscus_main_000573_t1	3640	.	G	T	0.309441	0/0/1	0/0/1	0/0/1	0/0/1	0/0/1
trichoniscus_main_000573_t1	3697	.	T	G	0.316344	0/0/1	0/0/1	0/0/1	0/0/1	0/0/1
trichoniscus_main_000573_t1	3817	.	G	A	0.327676	0/0/1	0/0/1	0/0/1	0/0/1	0/0/1
trichoniscus_main_000573_t1	3838	.	C	T	0.325858	0/0/1	0/0/1	0/0/1	0/0/1	0/0/1
trichoniscus_main_000573_t1	3844	.	G	A	0.323377	0/0/1	0/0/1	0/0/1	0/0/1	0/0/1
trichoniscus_main_000573_t1	3853	.	T	A	0.311453	0/0/1	0/0/1	0/0/1	0/0/1	0/0/1
trichoniscus_main_000573_t1	3929	.	G	A	0.294224	0/0/1	0/0/1	0/0/1	0/0/1	0/0/1
trichoniscus_main_000573_t1	4081	.	C	T	0.27619	0/0/1	0/0/1	0/0/1	0/0/1	0/0/1
trichoniscus_main_000578_t1	3901	.	C	T	0.350305	0/0/1	0/0/1	0/0/1	0/0/1	0/0/1
trichoniscus_main_000578_t1	3951	.	ATTTTTCTTT	ATTTTTTCTTT	0.26	0/0/1	0/0/1	0/0/1	0/0/1	0/0/1
trichoniscus_main_000582_t1	4879	.	T	C	0.175385	0/0/1	0/0/1	0/0/1	0/0/0	0/0/1
trichoniscus_main_000582_t1	5397	.	T	A	0.161383	0/0/1	0/0/1	0/0/1	0/0/1	0/0/1
trichoniscus_main_000582_t1	5422	.	T	C	0.128205	0/0/0	0/0/0	0/0/0	0/0/1	0/0/0
trichoniscus_main_000582_t1	5443	.	T	C	0.29908	0/0/1	0/0/1	0/0/1	0/0/1	0/0/1
trichoniscus_main_000582_t1	5537	.	G	C	0.153439	0/0/0	0/0/1	0/0/1	0/0/0	0/0/1
trichoniscus_main_000582_t1	5570	.	G	A	0.180467	0/0/1	0/0/1	0/0/1	0/0/1	0/0/1
trichoniscus_main_000588_t1	3340	.	A	G	0.317215	0/0/1	0/0/1	0/0/1	0/0/1	0/0/1
trichoniscus_main_000588_t1	3346	.	A	C	0.325221	0/0/1	0/0/1	0/0/1	0/0/1	0/0/1
trichoniscus_main_000588_t1	3376	.	T	C	0.326409	0/0/1	0/0/1	0/0/1	0/0/1	0/0/1
trichoniscus_main_000588_t1	3388	.	T	C	0.311258	0/0/1	0/0/1	0/0/1	0/0/1	0/0/1
trichoniscus_main_000589_t1	2987	.	T	A	0.24498	0/0/1	0/0/1	0/0/1	0/0/1	0/0/1
trichoniscus_main_000598_t1	2710	.	G	A	0.338491	0/0/1	0/0/1	0/0/1	0/0/1	0/0/1
trichoniscus_main_000598_t1	2743	.	AGAA	GGAG	0.307317	0/0/1	0/0/1	0/0/1	0/0/1	0/0/1
trichoniscus_main_000598_t1	2766	.	A	G	0.285197	0/0/1	0/0/1	0/0/1	0/0/1	0/0/1
trichoniscus_main_000598_t1	2784	.	C	G	0.260718	0/0/1	0/0/1	0/0/1	0/0/1	0/0/1
trichoniscus_main_000609_t1	3941	.	G	A	0.293542	0/0/1	0/0/1	0/0/1	0/0/1	0/0/1
trichoniscus_main_000609_t1	3979	.	CTG	CG	0.267894	0/0/1	0/0/1	0/0/1	0/0/1	0/0/1
trichoniscus_main_000611_t1	5569	.	G	C	0.25641	0/0/1	0/0/1	0/0/1	0/0/1	0/0/1
trichoniscus_main_000611_t1	5585	.	A	G	0.256798	0/0/1	0/0/1	0/0/1	0/0/1	0/0/1
trichoniscus_main_000611_t1	5623	.	T	C	0.267477	0/0/1	0/0/1	0/0/1	0/0/1	0/0/1
trichoniscus_main_000611_t1	5661	.	T	A	0.286604	0/0/1	0/0/1	0/0/1	0/0/1	0/0/1
trichoniscus_main_000611_t1	5670	.	A	C	0.286533	0/0/1	0/0/1	0/0/1	0/0/1	0/0/1
trichoniscus_main_000611_t1	5682	.	T	C	0.321981	0/0/1	0/0/1	0/0/1	0/0/1	0/0/1
trichoniscus_main_000611_t1	5697	.	TAT	TTAACAATAAAT	0.240385	0/0/1	0/0/1	0/0/1	0/0/1	0/0/1
trichoniscus_main_000611_t1	5711	.	A	T	0.305085	0/0/1	0/0/1	0/0/1	0/0/1	0/0/1
trichoniscus_main_000611_t1	5724	.	T	G	0.322493	0/0/1	0/0/1	0/0/1	0/0/1	0/0/1
trichoniscus_main_000611_t1	5920	.	GG	AA	0.136816	0/0/0	0/0/1	0/0/1	0/0/1	0/0/1
trichoniscus_main_000611_t1	5956	.	C	T	0.186732	0/0/1	0/0/1	0/0/1	0/0/1	0/0/1
trichoniscus_main_000624_t1	596	.	TGAA	GGAG	0.283811	0/0/1	0/0/1	0/0/1	0/0/1	0/0/1
trichoniscus_main_000624_t1	624	.	C	T	0.319359	0/0/1	0/0/1	0/0/1	0/0/1	0/0/1
trichoniscus_main_000624_t1	3128	.	T	G	0.64537	0/1/1	0/1/1	0/1/1	0/1/1	0/1/1
trichoniscus_main_000624_t1	3143	.	T	G	0.668588	0/1/1	0/1/1	0/1/1	0/1/1	0/1/1
trichoniscus_main_000624_t1	3192	.	GAGAAGGA	GAGGA,GAGAA	0.297108,0.345311	0/1/2	0/1/2	0/1/2	0/1/2	0/1/2
trichoniscus_main_000624_t1	3437	.	A	G	0.321379	0/0/1	0/0/1	0/0/1	0/0/1	0/0/1
trichoniscus_main_000624_t1	3477	.	A	G	0.323864	0/0/1	0/0/1	0/0/1	0/0/1	0/0/1
trichoniscus_main_000624_t1	3482	.	GAG	AAC	0.319415	0/0/1	0/0/1	0/0/1	0/0/1	0/0/1
trichoniscus_main_000624_t1	3503	.	G	A	0.357323	0/0/1	0/0/1	0/0/1	0/0/1	0/0/1
trichoniscus_main_000624_t1	3542	.	TA	AT	0.321895	0/0/1	0/0/1	0/0/1	0/0/1	0/0/1
trichoniscus_main_000624_t1	3572	.	A	G	0.297924	0/0/1	0/0/1	0/0/1	0/0/1	0/0/1
trichoniscus_main_000624_t1	3609	.	G	A	0.29588	0/0/1	0/0/1	0/0/1	0/0/1	0/0/1
trichoniscus_main_000624_t1	3650	.	G	T	0.331954	0/0/1	0/0/1	0/0/1	0/0/1	0/0/1
trichoniscus_main_000624_t1	3717	.	C	A	0.325662	0/0/1	0/0/1	0/0/1	0/0/1	0/0/1
trichoniscus_main_000624_t1	3818	.	A	G	0.295724	0/0/1	0/0/1	0/0/1	0/0/1	0/0/1
trichoniscus_main_000624_t1	3854	.	C	T	0.288303	0/0/1	0/0/1	0/0/1	0/0/1	0/0/1
trichoniscus_main_000624_t1	3866	.	A	G	0.297255	0/0/1	0/0/1	0/0/1	0/0/1	0/0/1
trichoniscus_main_000624_t1	3895	.	G	A	0.308779	0/0/1	0/0/1	0/0/1	0/0/1	0/0/1
trichoniscus_main_000632_t1	4802	.	G	A	0.302564	0/0/1	0/0/1	0/0/1	0/0/1	0/0/1
trichoniscus_main_000641_t1	2134	.	A	G	0.354712	0/0/1	0/0/1	0/0/1	0/0/1	0/0/1
trichoniscus_main_000641_t1	2140	.	A	G	0.351902	0/0/1	0/0/1	0/0/1	0/0/1	0/0/1
trichoniscus_main_000641_t1	2287	.	A	G	0.380216	0/0/1	0/0/1	0/0/1	0/0/1	0/0/1
trichoniscus_main_000641_t1	2314	.	A	C	0.610242	0/1/1	0/1/1	0/1/1	0/1/1	0/1/1
trichoniscus_main_000641_t1	2338	.	G	A	0.375691	0/0/1	0/0/1	0/0/1	0/0/1	0/0/1
trichoniscus_main_000641_t1	2386	.	T	C	0.360809	0/0/1	0/0/1	0/0/1	0/0/1	0/0/1
trichoniscus_main_000641_t1	3064	.	A	G	0.580446	0/0/1	0/1/1	0/1/1	0/1/1	0/1/1
trichoniscus_main_000654_t1	4248	.	G	C	0.699507	0/1/1	0/1/1	0/1/1	0/1/1	0/1/1
trichoniscus_main_000656_t1	326	.	G	T	0.567353	0/0/1	0/1/1	0/1/1	0/1/1	0/1/1
trichoniscus_main_000664_t1	923	.	T	G	0.259542	0/0/1	0/0/1	0/0/1	0/0/1	0/0/1
trichoniscus_main_000664_t1	1124	.	G	A	0.18299	0/0/1	0/0/1	0/0/1	0/0/1	0/0/1
trichoniscus_main_000666_t1	3160	.	G	A	0.269978	0/0/1	0/0/1	0/0/1	0/0/1	0/0/1
trichoniscus_main_000666_t1	3172	.	A	C	0.291585	0/0/1	0/0/1	0/0/1	0/0/1	0/0/1
trichoniscus_main_000666_t1	3190	.	C	T	0.330724	0/0/1	0/0/1	0/0/1	0/0/1	0/0/1
trichoniscus_main_000666_t1	3439	.	C	T	0.276878	0/0/1	0/0/1	0/0/1	0/0/1	0/0/1
trichoniscus_main_000666_t1	3556	.	G	A	0.285881	0/0/1	0/0/1	0/0/1	0/0/1	0/0/1
trichoniscus_main_000666_t1	3580	.	C	T	0.301296	0/0/1	0/0/1	0/0/1	0/0/1	0/0/1
trichoniscus_main_000666_t1	3592	.	T	C	0.336935	0/0/1	0/0/1	0/0/1	0/0/1	0/0/1
trichoniscus_main_000666_t1	3613	.	A	C	0.339187	0/0/1	0/0/1	0/0/1	0/0/1	0/0/1
trichoniscus_main_000666_t1	3655	.	T	C	0.341045	0/0/1	0/0/1	0/0/1	0/0/1	0/0/1
trichoniscus_main_000666_t1	3717	.	C	T	0.314483	0/0/1	0/0/1	0/0/1	0/0/1	0/0/1
trichoniscus_main_000682_t1	3461	.	A	G	0.276285	0/0/1	0/0/1	0/0/1	0/0/1	0/0/1
trichoniscus_main_000682_t1	3480	.	A	T	0.284962	0/0/1	0/0/1	0/0/1	0/0/1	0/0/1
trichoniscus_main_000682_t1	3494	.	T	C	0.285112	0/0/1	0/0/1	0/0/1	0/0/1	0/0/1
trichoniscus_main_000682_t1	3503	.	C	T	0.277032	0/0/1	0/0/1	0/0/1	0/0/1	0/0/1
trichoniscus_main_000682_t1	3518	.	T	C	0.265686	0/0/1	0/0/1	0/0/1	0/0/1	0/0/1
trichoniscus_main_000694_t1	4447	.	A	C	0.188976	0/0/0	0/0/0	0/0/0	0/0/0	0/0/1
trichoniscus_main_000694_t1	4531	.	G	A	0.124365	0/0/0	0/0/1	0/0/0	0/0/1	0/0/0
trichoniscus_main_000694_t1	4800	.	T	C	0.157509	0/0/0	0/0/0	0/0/0	0/0/0	0/0/1
trichoniscus_main_000694_t1	4941	.	A	G	0.267959	0/0/1	0/0/1	0/0/1	0/0/1	0/0/1
trichoniscus_main_000694_t1	4979	.	TTTTTC	ATTATT	0.11976	0/0/0	0/0/0	0/0/0	0/0/0	0/0/1
trichoniscus_main_000694_t1	4990	.	T	A	0.350909	0/0/1	0/0/1	0/0/1	0/0/1	0/0/1
trichoniscus_main_000698_t1	2275	.	G	A	0.266979	0/0/1	0/0/1	0/0/1	0/0/1	0/0/1
trichoniscus_main_000698_t1	2293	.	GGCA	AGCG	0.273009	0/0/1	0/0/1	0/0/1	0/0/1	0/0/1
trichoniscus_main_000698_t1	3501	.	A	G	0.17341	0/0/0	0/0/0	0/0/1	0/0/0	0/0/0
trichoniscus_main_000698_t1	3506	.	T	C	0.69918	0/1/1	0/1/1	0/1/1	0/1/1	0/1/1
trichoniscus_main_000698_t1	3526	.	ACAGC	AC	0.66744	0/1/1	0/1/1	0/1/1	0/1/1	0/1/1
trichoniscus_main_000698_t1	3544	.	A	G	0.724017	0/1/1	0/1/1	0/1/1	0/1/1	0/1/1
trichoniscus_main_000698_t1	3553	.	C	T	0.71763	0/1/1	0/1/1	0/1/1	0/1/1	0/1/1
trichoniscus_main_000711_t1	5010	.	C	G	0.129707	0/0/0	0/0/1	0/0/1	0/0/1	0/0/1
trichoniscus_main_000763_t1	2214	.	G	T	0.346154	0/0/1	0/0/1	0/0/1	0/0/1	0/0/1
trichoniscus_main_000763_t1	3300	.	C	T	0.703138	0/1/1	0/1/1	0/1/1	0/1/1	0/1/1
trichoniscus_main_000763_t1	3375	.	A	G	0.317343	0/0/1	0/0/1	0/0/1	0/0/1	0/0/1
trichoniscus_main_000763_t1	3402	.	A	G	0.331204	0/0/1	0/0/1	0/0/1	0/0/1	0/0/1
trichoniscus_main_000763_t1	3441	.	G	T	0.32818	0/0/1	0/0/1	0/0/1	0/0/1	0/0/1
trichoniscus_main_000763_t1	3447	.	A	G	0.319522	0/0/1	0/0/1	0/0/1	0/0/1	0/0/1
trichoniscus_main_000763_t1	3498	.	A	C	0.682325	0/1/1	0/1/1	0/1/1	0/1/1	0/1/1
trichoniscus_main_000763_t1	3510	.	A	G	0.281908	0/0/1	0/0/1	0/0/1	0/0/1	0/0/1
trichoniscus_main_000763_t1	3593	.	AA	GT	0.291667	0/0/1	0/0/1	0/0/1	0/0/1	0/0/1
trichoniscus_main_000764_t1	3231	.	C	T	0.288038	0/0/1	0/0/1	0/0/1	0/0/1	0/0/1
trichoniscus_main_000764_t1	3237	.	G	T	0.298819	0/0/1	0/0/1	0/0/1	0/0/1	0/0/1
trichoniscus_main_000764_t1	3261	.	C	T	0.294393	0/0/1	0/0/1	0/0/1	0/0/1	0/0/1
trichoniscus_main_000764_t1	3486	.	A	C	0.370121	0/0/1	0/0/1	0/0/1	0/0/1	0/0/1
trichoniscus_main_000764_t1	4589	.	G	A	0.339383	0/0/1	0/0/1	0/0/1	0/0/1	0/0/1
trichoniscus_main_000789_t1	727	.	G	A	0.298643	0/0/1	0/0/1	0/0/1	0/0/1	0/0/1
trichoniscus_main_000815_t1	1171	.	C	G	0.190476	0/0/1	0/0/0	0/0/1	0/0/0	0/0/1
trichoniscus_main_000815_t1	1483	.	C	T	0.138587	0/0/0	0/0/1	0/0/1	0/0/1	0/0/1
trichoniscus_main_000815_t1	1564	.	ACCCCCCCCTTTC	ACCCCCCCTTTC	0.115462	0/0/1	0/0/1	0/0/1	0/0/1	0/0/1
trichoniscus_main_000815_t1	3487	.	C	T	0.344392	0/0/1	0/0/1	0/0/1	0/0/1	0/0/1
trichoniscus_main_000815_t1	3504	.	C	A	0.340366	0/0/1	0/0/1	0/0/1	0/0/1	0/0/1
trichoniscus_main_000815_t1	3521	.	GGTTC	TGTTA	0.347885	0/0/1	0/0/1	0/0/1	0/0/1	0/0/1
trichoniscus_main_000815_t1	3602	.	TAATGAA	TA	0.358429	0/0/1	0/0/1	0/0/1	0/0/1	0/0/1
trichoniscus_main_000815_t1	3635	.	AACCGATTGA	AA	0.339539	0/0/1	0/0/1	0/0/1	0/0/1	0/0/1
trichoniscus_main_000815_t1	3650	.	T	C	0.363559	0/0/1	0/0/1	0/0/1	0/0/1	0/0/1
trichoniscus_main_000815_t1	3677	.	A	T	0.465517	0/1/1	0/0/1	0/0/1	0/1/1	0/0/1
trichoniscus_main_000815_t1	3705	.	GTC	AGG	0.451093	0/1/1	0/0/1	0/0/1	0/1/1	0/0/1
trichoniscus_main_000815_t1	3779	.	T	C	0.48086	0/0/1	0/0/1	0/0/1	0/1/1	0/1/1
trichoniscus_main_000815_t1	3826	.	AAGATAAG	TAGGTAAA	0.386728	0/0/1	0/0/1	0/0/1	0/1/1	0/0/1
trichoniscus_main_000815_t1	3930	.	A	G	0.239305	0/0/1	0/0/1	0/0/1	0/0/1	0/0/1
trichoniscus_main_000818_t1	230	.	C	T	0.163077	0/0/0	0/0/1	0/0/1	0/0/0	0/0/1
trichoniscus_main_000818_t1	235	.	T	A	0.148615	0/0/0	0/0/1	0/0/1	0/0/1	0/0/1
trichoniscus_main_000818_t1	264	.	CC	TA	0.22	0/0/0	0/0/0	0/0/0	0/0/1	0/0/0
trichoniscus_main_000818_t1	292	.	TAA	CAA,AAT,AAA	0.163588,0.118367,0.0647887	0/0/1	0/0/1	0/0/1	0/1/3	0/1/2
trichoniscus_main_000833_t1	178	.	A	C	0.143662	0/0/0	0/0/1	0/0/1	0/0/1	0/0/1
trichoniscus_main_000833_t1	245	.	GAAAAAGAAGAAAAACG	GAAAAAGAGGAAAAACG,GAAAAAAAGAAGAAAAACG	0.197015,0.131343	0/1/2	0/1/2	0/0/1	0/1/2	0/1/2
trichoniscus_main_000833_t1	265	.	GATAT	GATAA,GATAG,TATAA	0.514377,0.345048,0.0941176	1/2/3	1/1/2	1/1/2	1/1/2	1/2/3
trichoniscus_main_000835_t1	133	.	A	G	0.114865	0/0/0	0/0/0	0/0/1	0/0/0	0/0/0
trichoniscus_main_000835_t1	142	.	G	A	0.284251	0/0/1	0/0/1	0/0/1	0/0/1	0/0/1
trichoniscus_main_000835_t1	163	.	G	A	0.263889	0/0/1	0/0/1	0/0/1	0/0/1	0/0/1
trichoniscus_main_000835_t1	292	.	G	A	0.263923	0/0/1	0/0/1	0/0/1	0/0/1	0/0/1
trichoniscus_main_000835_t1	319	.	C	A	0.274566	0/0/1	0/0/1	0/0/1	0/0/1	0/0/1
trichoniscus_main_000835_t1	343	.	TACG	GACT	0.268817	0/0/1	0/0/1	0/0/1	0/0/1	0/0/1
trichoniscus_main_000835_t1	496	.	T	C	0.301939	0/0/1	0/0/1	0/0/1	0/0/1	0/0/1
trichoniscus_main_000835_t1	532	.	C	T	0.31085	0/0/1	0/0/1	0/0/1	0/0/1	0/0/1
trichoniscus_main_000835_t1	700	.	A	G	0.242063	0/0/1	0/0/1	0/0/1	0/0/1	0/0/1
trichoniscus_main_000835_t1	829	.	A	T	0.371571	0/0/1	0/0/1	0/0/1	0/0/1	0/0/1
trichoniscus_main_000835_t1	985	.	G	A	0.320755	0/0/1	0/0/1	0/0/1	0/0/1	0/0/1
trichoniscus_main_000835_t1	1150	.	G	A	0.357377	0/0/1	0/0/1	0/0/1	0/0/1	0/0/1
trichoniscus_main_000835_t1	1195	.	T	A	0.346154	0/0/1	0/0/1	0/0/1	0/0/1	0/0/1
trichoniscus_main_000835_t1	1288	.	T	C	0.609254	0/1/1	0/1/1	0/1/1	0/1/1	0/1/1
trichoniscus_main_000835_t1	1300	.	C	T	0.617716	0/1/1	0/1/1	0/1/1	0/1/1	0/1/1
trichoniscus_main_000835_t1	1351	.	T	C	0.32636	0/0/1	0/0/1	0/0/1	0/0/1	0/0/1
trichoniscus_main_000835_t1	1522	.	A	C	0.732997	0/1/1	0/1/1	0/1/1	0/1/1	0/1/1
trichoniscus_main_000835_t1	1543	.	C	G	0.34058	0/0/1	0/0/1	0/0/1	0/0/1	0/0/1
trichoniscus_main_000835_t1	1705	.	G	A	0.300595	0/0/1	0/0/1	0/0/1	0/0/1	0/0/1
trichoniscus_main_000835_t1	1747	.	C	T	0.337945	0/0/1	0/0/1	0/0/1	0/0/1	0/0/1
trichoniscus_main_000835_t1	1765	.	C	T	0.340862	0/0/1	0/0/1	0/0/1	0/0/1	0/0/1
trichoniscus_main_000835_t1	1834	.	T	C	0.348438	0/0/1	0/0/1	0/0/1	0/0/1	0/0/1
trichoniscus_main_000835_t1	1927	.	C	A	0.633588	0/1/1	0/1/1	0/1/1	0/1/1	0/1/1
trichoniscus_main_000835_t1	3460	.	A	G	0.334566	0/0/1	0/0/1	0/0/1	0/0/1	0/0/1
trichoniscus_main_000835_t1	3476	.	CTGCG	TTGCA	0.390492	0/0/1	0/0/1	0/0/1	0/0/1	0/0/1
trichoniscus_main_000850_t1	2447	.	G	A	0.284457	0/0/1	0/0/1	0/0/1	0/0/1	0/0/1
trichoniscus_main_000850_t1	3272	.	A	G	0.334591	0/0/1	0/0/1	0/0/1	0/0/1	0/0/1
trichoniscus_main_000850_t1	3296	.	G	T	0.323691	0/0/1	0/0/1	0/0/1	0/0/1	0/0/1
trichoniscus_main_000850_t1	3415	.	G	A	0.321705	0/0/1	0/0/1	0/0/1	0/0/1	0/0/1
trichoniscus_main_000869_t1	2844	.	G	A	0.32419	0/0/1	0/0/1	0/0/1	0/0/1	0/0/1
trichoniscus_main_000869_t1	3423	.	GGATGATGATGATGATG	GGATGATGATGATGATGATGATG	0.228777	0/0/1	0/0/1	0/0/1	0/0/1	0/0/1
trichoniscus_main_000881_t1	3129	.	TC	CG,CC	0.379934,0.296053	0/1/2	0/1/2	0/1/2	0/1/2	0/1/2
trichoniscus_main_000881_t1	3153	.	T	C	0.281205	0/0/1	0/0/1	0/0/1	0/0/1	0/0/1
trichoniscus_main_000881_t1	3171	.	G	T	0.288227	0/0/1	0/0/1	0/0/1	0/0/1	0/0/1
trichoniscus_main_000881_t1	3177	.	T	G	0.694168	0/1/1	0/1/1	0/1/1	0/1/1	0/1/1
trichoniscus_main_000922_t1	1383	.	A	G	0.221477	0/0/1	0/0/1	0/0/1	0/0/1	0/0/1
trichoniscus_main_000926_t1	4356	.	C	G	0.364044	0/0/1	0/0/1	0/0/1	0/0/1	0/0/1
trichoniscus_main_000926_t1	4386	.	A	G	0.162223	0/0/1	0/0/1	0/0/1	0/0/1	0/0/1
trichoniscus_main_000926_t1	4424	.	A	T	0.783105	0/1/1	0/1/1	0/1/1	0/1/1	0/1/1
trichoniscus_main_000934_t1	2454	.	A	G	0.2	0/0/0	0/0/1	0/0/1	0/0/1	0/0/1
trichoniscus_main_000934_t1	2496	.	A	G	0.312629	0/0/1	0/0/1	0/0/1	0/0/1	0/0/1
trichoniscus_main_000935_t1	97	.	A	G	0.316703	0/0/1	0/0/1	0/0/1	0/0/1	0/0/1
trichoniscus_main_000935_t1	118	.	T	G	0.290808	0/0/1	0/0/1	0/0/1	0/0/1	0/0/1
trichoniscus_main_000935_t1	188	.	C	T	0.287865	0/0/1	0/0/1	0/0/1	0/0/1	0/0/1
trichoniscus_main_000935_t1	301	.	A	G	0.362167	0/0/1	0/0/1	0/0/1	0/0/1	0/0/1
trichoniscus_main_000939_t1	3034	.	C	T	0.306393	0/0/1	0/0/1	0/0/1	0/0/1	0/0/1
trichoniscus_main_000939_t1	3058	.	T	C	0.274709	0/0/1	0/0/1	0/0/1	0/0/1	0/0/1
trichoniscus_main_000939_t1	3076	.	G	A	0.345408	0/0/1	0/0/1	0/0/1	0/0/1	0/0/1
trichoniscus_main_000939_t1	3109	.	C	T	0.311881	0/0/1	0/0/1	0/0/1	0/0/1	0/0/1
trichoniscus_main_000939_t1	3127	.	A	G	0.308411	0/0/1	0/0/1	0/0/1	0/0/1	0/0/1
trichoniscus_main_000939_t1	3133	.	G	T	0.316819	0/0/1	0/0/1	0/0/1	0/0/1	0/0/1
trichoniscus_main_000948_t1	1475	.	G	A	0.842893	0/1/1	0/1/1	0/1/1	0/1/1	0/1/1
trichoniscus_main_000948_t1	1622	.	G	A	0.180422	0/0/1	0/0/1	0/0/1	0/0/1	0/0/1
trichoniscus_main_000948_t1	1688	.	T	C	0.3	0/0/1	0/0/1	0/0/1	0/0/1	0/0/1
trichoniscus_main_000948_t1	1697	.	TAAATCG	GAAGTCA,GAAATCG	0.173228,0.325459	0/1/2	0/1/2	0/1/2	0/1/2	0/1/2
trichoniscus_main_000948_t1	1742	.	A	C	0.645652	0/1/1	0/1/1	0/1/1	0/1/1	0/1/1
trichoniscus_main_000948_t1	1808	.	C	A	0.28013	0/0/1	0/0/1	0/0/1	0/0/1	0/0/1
trichoniscus_main_000948_t1	1838	.	C	A	0.269817	0/0/1	0/0/1	0/0/1	0/0/1	0/0/1
trichoniscus_main_000948_t1	1847	.	T	C	0.627517	0/1/1	0/1/1	0/1/1	0/1/1	0/1/1
trichoniscus_main_000948_t1	1853	.	A	G	0.2875	0/0/1	0/0/1	0/0/1	0/0/1	0/0/1
trichoniscus_main_000948_t1	1874	.	A	G	0.294455	0/0/1	0/0/1	0/0/1	0/0/1	0/0/1
trichoniscus_main_000948_t1	1886	.	A	G	0.3327	0/0/1	0/0/1	0/0/1	0/0/1	0/0/1
trichoniscus_main_000948_t1	1937	.	G	A	0.30648	0/0/1	0/0/1	0/0/1	0/0/1	0/0/1
trichoniscus_main_000948_t1	2006	.	C	T	0.176678	0/0/1	0/0/1	0/0/1	0/0/1	0/0/1
trichoniscus_main_000948_t1	2018	.	A	G	0.205993	0/0/1	0/0/1	0/0/1	0/0/1	0/0/1
trichoniscus_main_000948_t1	2045	.	T	C	0.205769	0/0/1	0/0/1	0/0/1	0/0/1	0/0/1
trichoniscus_main_000948_t1	2186	.	T	C	0.26764	0/0/1	0/0/1	0/0/1	0/0/1	0/0/1
trichoniscus_main_000948_t1	2189	.	A	C,G	0.449029,0.286408	0/1/2	0/1/2	0/1/2	0/1/2	0/1/2
trichoniscus_main_000948_t1	2195	.	T	C	0.290993	0/0/1	0/0/1	0/0/1	0/0/1	0/0/1
trichoniscus_main_000948_t1	2213	.	A	G	0.291878	0/0/1	0/0/1	0/0/1	0/0/1	0/0/1
trichoniscus_main_000948_t1	2231	.	C	A	0.341404	0/0/1	0/0/1	0/0/1	0/0/1	0/0/1
trichoniscus_main_000948_t1	2247	.	C	T	0.341232	0/0/1	0/0/1	0/0/1	0/0/1	0/0/1
trichoniscus_main_000948_t1	2417	.	G	A	0.254042	0/0/1	0/0/1	0/0/1	0/0/1	0/0/1
trichoniscus_main_000948_t1	2453	.	CACC	TACA,CACG	0.247401,0.322245	0/1/2	0/1/2	0/1/2	0/1/2	0/1/2
trichoniscus_main_000948_t1	2465	.	C	T	0.257367	0/0/1	0/0/1	0/0/1	0/0/1	0/0/1
trichoniscus_main_000948_t1	2528	.	T	C	0.266038	0/0/1	0/0/1	0/0/1	0/0/1	0/0/1
trichoniscus_main_000948_t1	2579	.	T	G	0.364103	0/0/1	0/0/1	0/0/1	0/0/1	0/0/1
trichoniscus_main_000948_t1	2642	.	A	T	0.282937	0/0/1	0/0/1	0/0/1	0/0/1	0/0/1
trichoniscus_main_000948_t1	2669	.	ACCG	GCCC	0.343949	0/0/1	0/0/1	0/0/1	0/0/1	0/0/1
trichoniscus_main_000948_t1	2720	.	G	A	0.355383	0/0/1	0/0/1	0/0/1	0/0/1	0/0/1
trichoniscus_main_000948_t1	2762	.	C	T	0.266839	0/0/1	0/0/1	0/0/1	0/0/1	0/0/1
trichoniscus_main_000948_t1	2768	.	G	C,T	0.282051,0.346829	0/1/2	0/1/2	0/1/2	0/1/2	0/1/2
trichoniscus_main_000948_t1	2888	.	AGTT	TGTC	0.354573	0/0/1	0/0/1	0/0/1	0/0/1	0/0/1
trichoniscus_main_000948_t1	2963	.	G	A	0.377828	0/0/1	0/0/1	0/0/1	0/0/1	0/0/1
trichoniscus_main_000948_t1	3014	.	A	G	0.318567	0/0/1	0/0/1	0/0/1	0/0/1	0/0/1
trichoniscus_main_000948_t1	3020	.	C	G	0.325	0/0/1	0/0/1	0/0/1	0/0/1	0/0/1
trichoniscus_main_000948_t1	3035	.	T	G	0.27637	0/0/1	0/0/1	0/0/1	0/0/1	0/0/1
trichoniscus_main_000948_t1	3068	.	G	A	0.297583	0/0/1	0/0/1	0/0/1	0/0/1	0/0/1
trichoniscus_main_000948_t1	3132	.	C	A	0.274924	0/0/1	0/0/1	0/0/1	0/0/1	0/0/1
trichoniscus_main_000948_t1	3314	.	T	A	0.379095	0/0/1	0/0/1	0/0/1	0/0/1	0/0/1
trichoniscus_main_000948_t1	3529	.	CAGT	CAAG	0.35014	0/0/1	0/0/1	0/0/1	0/0/1	0/0/1
trichoniscus_main_000948_t1	3538	.	C	T	0.360743	0/0/1	0/0/1	0/0/1	0/0/1	0/0/1
trichoniscus_main_000960_t1	2520	.	G	T	0.281481	0/0/1	0/0/1	0/0/1	0/0/1	0/0/1
trichoniscus_main_000982_t1	3559	.	TAAAAGC	TAAAGC	0.286913	0/0/1	0/0/1	0/0/1	0/0/1	0/0/1
trichoniscus_main_000982_t1	3821	.	T	C	0.2725	0/0/1	0/0/1	0/0/1	0/0/1	0/0/1
trichoniscus_main_000982_t1	3864	.	C	T	0.339468	0/0/1	0/0/1	0/0/1	0/0/1	0/0/1
trichoniscus_main_000982_t1	3950	.	TAAAAAAGATT	TAAAAAAAGATT	0.323917	0/0/1	0/0/1	0/0/1	0/0/1	0/0/1
trichoniscus_main_000982_t1	4019	.	T	C	0.397849	0/0/1	0/0/1	0/0/1	0/0/1	0/0/1
trichoniscus_main_000992_t1	413	.	C	A	0.340751	0/0/1	0/0/1	0/0/1	0/0/1	0/0/1
trichoniscus_main_000992_t1	426	.	G	A	0.349206	0/0/1	0/0/1	0/0/1	0/0/1	0/0/1
trichoniscus_main_000992_t1	476	.	C	T	0.334132	0/0/1	0/0/1	0/0/1	0/0/1	0/0/1
trichoniscus_main_000992_t1	497	.	T	A	0.329837	0/0/1	0/0/1	0/0/1	0/0/1	0/0/1
trichoniscus_main_000992_t1	524	.	G	T	0.303813	0/0/1	0/0/1	0/0/1	0/0/1	0/0/1
trichoniscus_main_000992_t1	1004	.	C	T	0.308703	0/0/1	0/0/1	0/0/1	0/0/1	0/0/1
trichoniscus_main_000992_t1	1008	.	C	A	0.360731	0/0/1	0/0/1	0/0/1	0/0/1	0/0/1
trichoniscus_main_000992_t1	1326	.	G	A	0.323021	0/0/1	0/0/1	0/0/1	0/0/1	0/0/1
trichoniscus_main_000992_t1	1337	.	G	C	0.333333	0/0/1	0/0/1	0/0/1	0/0/1	0/0/1
trichoniscus_main_000992_t1	1445	.	T	A	0.322917	0/0/1	0/0/1	0/0/1	0/0/1	0/0/1
trichoniscus_main_000992_t1	1682	.	C	A	0.375122	0/0/1	0/0/1	0/0/1	0/0/1	0/0/1
trichoniscus_main_000992_t1	1712	.	C	T	0.619167	0/1/1	0/1/1	0/1/1	0/1/1	0/1/1
trichoniscus_main_000992_t1	1716	.	A	C	0.378749	0/0/1	0/0/1	0/0/1	0/0/1	0/0/1
trichoniscus_main_000992_t1	1736	.	A	G	0.619249	0/1/1	0/1/1	0/1/1	0/1/1	0/1/1
trichoniscus_main_000992_t1	1820	.	C	T	0.289799	0/0/1	0/0/1	0/0/1	0/0/1	0/0/1
trichoniscus_main_000992_t1	1853	.	C	T	0.388226	0/0/1	0/0/1	0/0/1	0/0/1	0/0/1
trichoniscus_main_000992_t1	1862	.	A	G	0.374702	0/0/1	0/0/1	0/0/1	0/0/1	0/0/1
trichoniscus_main_000992_t1	1895	.	AGCG	GGCA	0.32	0/0/1	0/0/1	0/0/1	0/0/1	0/0/1
trichoniscus_main_000992_t1	1964	.	C	T	0.357776	0/0/1	0/0/1	0/0/1	0/0/1	0/0/1
trichoniscus_main_000992_t1	2072	.	A	G	0.365927	0/0/1	0/0/1	0/0/1	0/0/1	0/0/1
trichoniscus_main_000992_t1	2114	.	C	T	0.375132	0/0/1	0/0/1	0/0/1	0/0/1	0/0/1
trichoniscus_main_000992_t1	2120	.	A	G	0.381391	0/0/1	0/0/1	0/0/1	0/0/1	0/0/1
trichoniscus_main_000992_t1	2180	.	C	T	0.334759	0/0/1	0/0/1	0/0/1	0/0/1	0/0/1
trichoniscus_main_000992_t1	2330	.	A	G	0.321396	0/0/1	0/0/1	0/0/1	0/0/1	0/0/1
trichoniscus_main_000992_t1	2639	.	A	T	0.354627	0/0/1	0/0/1	0/0/1	0/0/1	0/0/1
trichoniscus_main_000992_t1	2741	.	C	T	0.354394	0/0/1	0/0/1	0/0/1	0/0/1	0/0/1
trichoniscus_main_000992_t1	2792	.	G	T	0.358367	0/0/1	0/0/1	0/0/1	0/0/1	0/0/1
trichoniscus_main_000992_t1	2813	.	A	G	0.328767	0/0/1	0/0/1	0/0/1	0/0/1	0/0/1
trichoniscus_main_000992_t1	2825	.	AATT	GATC	0.314996	0/0/1	0/0/1	0/0/1	0/0/1	0/0/1
trichoniscus_main_000992_t1	2864	.	G	A	0.320141	0/0/1	0/0/1	0/0/1	0/0/1	0/0/1
trichoniscus_main_000992_t1	2924	.	T	C	0.308994	0/0/1	0/0/1	0/0/1	0/0/1	0/0/1
trichoniscus_main_000992_t1	3044	.	C	T	0.302143	0/0/1	0/0/1	0/0/1	0/0/1	0/0/1
trichoniscus_main_000992_t1	3073	.	A	T	0.340058	0/0/1	0/0/1	0/0/1	0/0/1	0/0/1
trichoniscus_main_000992_t1	3101	.	TACT	AACA,TACA	0.349703,0.292499	0/1/2	0/1/2	0/1/2	0/1/2	0/1/2
trichoniscus_main_000992_t1	3194	.	G	T	0.594708	0/0/1	0/1/1	0/1/1	0/1/1	0/1/1
trichoniscus_main_000992_t1	3230	.	T	C	0.598179	0/0/1	0/1/1	0/1/1	0/1/1	0/1/1
trichoniscus_main_000992_t1	3327	.	T	A	0.354111	0/0/1	0/0/1	0/0/1	0/0/1	0/0/1
trichoniscus_main_000992_t1	3353	.	A	T	0.296089	0/0/1	0/0/1	0/0/1	0/0/1	0/0/1
trichoniscus_main_000992_t1	3372	.	G	T	0.301549	0/0/1	0/0/1	0/0/1	0/0/1	0/0/1
trichoniscus_main_000992_t1	3411	.	T	C	0.303073	0/0/1	0/0/1	0/0/1	0/0/1	0/0/1
trichoniscus_main_001019_t1	3315	.	ATAA	CTAC,TTAC	0.28373,0.373016	0/1/2	0/1/2	0/1/2	0/1/2	0/1/2
trichoniscus_main_001019_t1	3333	.	G	T	0.291242	0/0/1	0/0/1	0/0/1	0/0/1	0/0/1
trichoniscus_main_001031_t1	2250	.	A	T	0.156757	0/0/0	0/0/1	0/0/1	0/0/1	0/0/1
trichoniscus_main_001031_t1	2308	.	ATCA	CTCG	0.242284	0/0/1	0/0/1	0/0/1	0/0/1	0/0/1
trichoniscus_main_001031_t1	2323	.	A	G	0.27137	0/0/1	0/0/1	0/0/1	0/0/1	0/0/1
trichoniscus_main_001031_t1	2364	.	AAC	TAG	0.303134	0/0/1	0/0/1	0/0/1	0/0/1	0/0/1
trichoniscus_main_001031_t1	2377	.	A	T	0.327892	0/0/1	0/0/1	0/0/1	0/0/1	0/0/1
trichoniscus_main_001031_t1	2386	.	C	T	0.309133	0/0/1	0/0/1	0/0/1	0/0/1	0/0/1
trichoniscus_main_001031_t1	2442	.	G	A	0.328979	0/0/1	0/0/1	0/0/1	0/0/1	0/0/1
trichoniscus_main_001031_t1	2539	.	G	T	0.323465	0/0/1	0/0/1	0/0/1	0/0/1	0/0/1
trichoniscus_main_001031_t1	2549	.	A	G	0.32966	0/0/1	0/0/1	0/0/1	0/0/1	0/0/1
trichoniscus_main_001031_t1	2618	.	G	T	0.324552	0/0/1	0/0/1	0/0/1	0/0/1	0/0/1
trichoniscus_main_001031_t1	2634	.	T	C	0.302583	0/0/1	0/0/1	0/0/1	0/0/1	0/0/1
trichoniscus_main_001031_t1	2642	.	C	A	0.289705	0/0/1	0/0/1	0/0/1	0/0/1	0/0/1
trichoniscus_main_001031_t1	2695	.	T	G	0.279863	0/0/1	0/0/1	0/0/1	0/0/1	0/0/1
trichoniscus_main_001031_t1	2731	.	A	T	0.335075	0/0/1	0/0/1	0/0/1	0/0/1	0/0/1
trichoniscus_main_001031_t1	2767	.	G	A	0.350287	0/0/1	0/0/1	0/0/1	0/0/1	0/0/1
trichoniscus_main_001031_t1	2788	.	G	A	0.357862	0/0/1	0/0/1	0/0/1	0/0/1	0/0/1
trichoniscus_main_001031_t1	2811	.	T	C	0.303903	0/0/1	0/0/1	0/0/1	0/0/1	0/0/1
trichoniscus_main_001031_t1	2844	.	A	C	0.297872	0/0/1	0/0/1	0/0/1	0/0/1	0/0/1
trichoniscus_main_001031_t1	2944	.	C	T	0.289134	0/0/1	0/0/1	0/0/1	0/0/1	0/0/1
trichoniscus_main_001034_t1	8414	.	CAAAAAGT	CAAAAGT	0.328588	0/0/1	0/0/1	0/0/1	0/0/1	0/0/1
trichoniscus_main_001034_t1	8425	.	A	G	0.216327	0/0/1	0/0/1	0/0/1	0/0/1	0/0/1
trichoniscus_main_001034_t1	8453	.	T	C	0.230303	0/0/1	0/0/1	0/0/1	0/0/1	0/0/1
trichoniscus_main_001034_t1	8478	.	AT	TG,TT	0.554647,0.269145	1/1/2	0/1/2	0/1/2	0/1/2	0/1/2
trichoniscus_main_001034_t1	8487	.	G	A	0.827875	0/1/1	0/1/1	0/1/1	0/1/1	0/1/1
trichoniscus_main_001034_t1	8499	.	T	C	0.198949	0/0/1	0/0/1	0/0/1	0/0/1	0/0/1
trichoniscus_main_001034_t1	8512	.	T	A	0.226548	0/0/1	0/0/1	0/0/1	0/0/1	0/0/1
trichoniscus_main_001034_t1	8617	.	C	A	0.142207	0/0/1	0/0/1	0/0/1	0/0/1	0/0/1
trichoniscus_main_001034_t1	8651	.	C	T	0.28702	0/0/1	0/0/1	0/0/1	0/0/1	0/0/1
trichoniscus_main_001048_t1	3178	.	G	A	0.374692	0/0/1	0/0/1	0/0/1	0/0/1	0/0/1
trichoniscus_main_001048_t1	3220	.	G	A	0.246347	0/0/1	0/0/1	0/0/1	0/0/1	0/0/1
trichoniscus_main_001059_t1	526	.	A	G	0.464968	0/0/1	0/0/1	0/0/1	0/1/1	0/1/1
trichoniscus_main_001059_t1	700	.	G	A	0.427844	0/0/1	0/0/1	0/0/1	0/1/1	0/0/1
trichoniscus_main_001059_t1	820	.	A	G	0.105169	0/0/0	0/0/1	0/0/1	0/0/1	0/0/1
trichoniscus_main_001059_t1	967	.	A	G	0.413836	0/0/1	0/0/1	0/0/1	0/1/1	0/0/1
trichoniscus_main_001059_t1	1081	.	C	T	0.578221	0/1/1	0/1/1	0/1/1	0/0/1	0/1/1
trichoniscus_main_001059_t1	1090	.	T	C	0.584548	0/1/1	0/1/1	0/1/1	0/0/1	0/1/1
trichoniscus_main_001072_t1	882	.	C	T	0.316384	0/0/1	0/0/1	0/0/1	0/0/1	0/0/1
trichoniscus_main_001072_t1	2589	.	T	C	0.326531	0/0/1	0/0/1	0/0/1	0/0/1	0/0/1
trichoniscus_main_001117_t1	773	.	A	G	0.391935	0/0/1	0/0/1	0/0/1	0/0/1	0/0/1
trichoniscus_main_001117_t1	794	.	T	C	0.383929	0/0/1	0/0/1	0/0/1	0/0/1	0/0/1
trichoniscus_main_001117_t1	800	.	G	A	0.377612	0/0/1	0/0/1	0/0/1	0/0/1	0/0/1
trichoniscus_main_001117_t1	807	.	G	A	0.386076	0/0/1	0/0/1	0/0/1	0/0/1	0/0/1
trichoniscus_main_001117_t1	818	.	A	G	0.36194	0/0/1	0/0/1	0/0/1	0/0/1	0/0/1
trichoniscus_main_001117_t1	1047	.	AAGGACT	TAGAGCA	0.14574	0/0/1	0/0/1	0/0/1	0/0/1	0/0/1
trichoniscus_main_001117_t1	1105	.	A	T	0.224199	0/0/1	0/0/1	0/0/1	0/0/1	0/0/1
trichoniscus_main_001117_t1	1117	.	C	T	0.236239	0/0/1	0/0/1	0/0/1	0/0/1	0/0/1
trichoniscus_main_001117_t1	1132	.	T	A	0.266212	0/0/1	0/0/1	0/0/1	0/0/1	0/0/1
trichoniscus_main_001123_t1	2103	.	C	T	0.333333	0/0/1	0/0/1	0/0/1	0/0/1	0/0/1
trichoniscus_main_001187_t1	3368	.	GTT	ATC	0.287879	0/0/1	0/0/1	0/0/1	0/0/1	0/0/1
trichoniscus_main_001188_t1	1698	.	TTCTCTAT	TT	0.217993	0/0/1	0/0/1	0/0/1	0/0/1	0/0/1
trichoniscus_main_001188_t1	1731	.	G	A	0.294118	0/0/1	0/0/1	0/0/1	0/0/1	0/0/1
trichoniscus_main_001188_t1	2202	.	TCGA	GCGC	0.23389	0/0/1	0/0/1	0/0/1	0/0/1	0/0/1
trichoniscus_main_001188_t1	2214	.	A	G	0.2749	0/0/1	0/0/1	0/0/1	0/0/1	0/0/1
trichoniscus_main_001188_t1	2223	.	T	C	0.290323	0/0/1	0/0/1	0/0/1	0/0/1	0/0/1
trichoniscus_main_001188_t1	2287	.	T	G	0.323171	0/0/1	0/0/1	0/0/1	0/0/1	0/0/1
trichoniscus_main_001190_t1	343	.	C	A	0.261947	0/0/1	0/0/1	0/0/1	0/0/1	0/0/1
trichoniscus_main_001190_t1	508	.	G	A	0.431863	0/1/1	0/0/1	0/0/1	0/0/1	0/0/1
trichoniscus_main_001190_t1	517	.	A	T	0.419753	0/1/1	0/0/1	0/0/1	0/0/1	0/0/1
trichoniscus_main_001190_t1	522	.	A	G	0.408031	0/1/1	0/0/1	0/0/1	0/0/1	0/0/1
trichoniscus_main_001190_t1	615	.	G	A	0.36413	0/0/1	0/0/1	0/0/1	0/0/1	0/0/1
trichoniscus_main_001190_t1	647	.	TG	CA,CG	0.36637,0.291759	0/1/2	0/1/2	0/1/2	0/1/2	0/1/2
trichoniscus_main_001190_t1	690	.	A	T	0.36215	0/0/1	0/0/1	0/0/1	0/0/1	0/0/1
trichoniscus_main_001190_t1	895	.	T	A	0.335548	0/0/1	0/0/1	0/0/1	0/0/1	0/0/1
trichoniscus_main_001190_t1	936	.	GAAAAAACCAAAAGAAC	GAAAAAATCAAAAGAAC	0.284201	0/0/1	0/0/1	0/0/1	0/0/1	0/0/1
trichoniscus_main_001190_t1	958	.	G	T	0.287592	0/0/1	0/0/1	0/0/1	0/0/1	0/0/1
trichoniscus_main_001190_t1	966	.	G	A	0.297297	0/0/1	0/0/1	0/0/1	0/0/1	0/0/1
trichoniscus_main_001191_t1	2303	.	A	G	0.304608	0/0/1	0/0/1	0/0/1	0/0/1	0/0/1
trichoniscus_main_001191_t1	2315	.	C	G	0.316821	0/0/1	0/0/1	0/0/1	0/0/1	0/0/1
trichoniscus_main_001191_t1	2328	.	G	A	0.335714	0/0/1	0/0/1	0/0/1	0/0/1	0/0/1
trichoniscus_main_001191_t1	2517	.	G	A	0.261943	0/0/1	0/0/1	0/0/1	0/0/1	0/0/1
trichoniscus_main_001191_t1	2595	.	A	G	0.142857	0/0/0	0/0/0	0/0/0	0/0/1	0/0/0
trichoniscus_main_001191_t1	2622	.	C	G	0.315135	0/0/1	0/0/1	0/0/1	0/0/1	0/0/1
trichoniscus_main_001191_t1	2649	.	C	T	0.299065	0/0/1	0/0/1	0/0/1	0/0/1	0/0/1
trichoniscus_main_001191_t1	2655	.	G	A	0.294957	0/0/1	0/0/1	0/0/1	0/0/1	0/0/1
trichoniscus_main_001191_t1	2661	.	C	A	0.290514	0/0/1	0/0/1	0/0/1	0/0/1	0/0/1
trichoniscus_main_001201_t1	2249	.	G	A	0.285425	0/0/1	0/0/1	0/0/1	0/0/1	0/0/1
trichoniscus_main_001205_t1	3238	.	C	T	0.290323	0/0/1	0/0/1	0/0/1	0/0/1	0/0/1
trichoniscus_main_001205_t1	3344	.	T	A	0.100877	0/0/0	0/0/1	0/0/1	0/0/0	0/0/0
trichoniscus_main_001205_t1	5027	.	T	C	0.355932	0/0/1	0/0/1	0/0/1	0/0/1	0/0/1
trichoniscus_main_001215_t1	384	.	C	G	0.284553	0/0/1	0/0/1	0/0/1	0/0/1	0/0/1
trichoniscus_main_001223_t1	390	.	C	T	0.712264	0/1/1	0/1/1	0/1/1	0/1/1	0/1/1
trichoniscus_main_001261_t1	4622	.	T	C	0.660326	0/1/1	0/1/1	0/1/1	0/1/1	0/1/1
trichoniscus_main_001270_t1	332	.	T	A	0.291545	0/0/1	0/0/1	0/0/1	0/0/1	0/0/1
trichoniscus_main_001334_t1	587	.	A	T	0.343111	0/0/1	0/0/1	0/0/1	0/0/1	0/0/1
trichoniscus_main_001334_t1	634	.	TTG	TTTATG	0.254321	0/0/1	0/0/1	0/0/1	0/0/1	0/0/1
trichoniscus_main_001360_t1	450	.	G	A	0.6875	0/1/1	0/1/1	0/1/1	0/1/1	0/1/1
trichoniscus_main_001360_t1	466	.	GAAAAAATTG	GAAAAAAATTG	0.113071	0/0/0	0/0/1	0/0/1	0/0/1	0/0/1
trichoniscus_main_001360_t1	507	.	A	T	0.70742	0/1/1	0/1/1	0/1/1	0/1/1	0/1/1
trichoniscus_main_001360_t1	522	.	G	T	0.676735	0/1/1	0/1/1	0/1/1	0/1/1	0/1/1
trichoniscus_main_001360_t1	582	.	G	A	0.327492	0/0/1	0/0/1	0/0/1	0/0/1	0/0/1
trichoniscus_main_001360_t1	714	.	T	C	0.346599	0/0/1	0/0/1	0/0/1	0/0/1	0/0/1
trichoniscus_main_001360_t1	759	.	T	A	0.328035	0/0/1	0/0/1	0/0/1	0/0/1	0/0/1
trichoniscus_main_001360_t1	780	.	G	A	0.322706	0/0/1	0/0/1	0/0/1	0/0/1	0/0/1
trichoniscus_main_001360_t1	848	.	G	C	0.324538	0/0/1	0/0/1	0/0/1	0/0/1	0/0/1
trichoniscus_main_001363_t1	2827	.	T	C	0.649601	0/1/1	0/1/1	0/1/1	0/1/1	0/1/1
trichoniscus_main_001363_t1	2869	.	G	A	0.462483	0/1/1	0/0/1	0/0/1	0/1/1	0/0/1
trichoniscus_main_001363_t1	2893	.	T	C	0.442924	0/1/1	0/0/1	0/0/1	0/1/1	0/0/1
trichoniscus_main_001363_t1	2997	.	T	C	0.461328	0/1/1	0/0/1	0/0/1	0/1/1	0/0/1
trichoniscus_main_001363_t1	3040	.	G	T	0.292416	0/0/1	0/0/1	0/0/1	0/0/1	0/0/1
trichoniscus_main_001363_t1	3054	.	C	T	0.301303	0/0/1	0/0/1	0/0/1	0/0/1	0/0/1
trichoniscus_main_001404_t1	156	.	AAGATTTTATCGTTCTA	AA	0.342704	0/0/1	0/0/1	0/0/1	0/0/1	0/0/1
trichoniscus_main_001404_t1	2874	.	GTTTAATAA	GTTTTTAATAA	0.335042	0/0/1	0/0/1	0/0/1	0/0/1	0/0/1
trichoniscus_main_001409_t1	844	.	AGCCGAG	TGCTGAA	0.189264	0/0/1	0/0/1	0/0/1	0/0/1	0/0/1
trichoniscus_main_001409_t1	862	.	C	T	0.195747	0/0/1	0/0/1	0/0/1	0/0/1	0/0/1
trichoniscus_main_001409_t1	892	.	A	G	0.211362	0/0/1	0/0/1	0/0/1	0/0/1	0/0/1
trichoniscus_main_001409_t1	903	.	A	T	0.234926	0/0/1	0/0/1	0/0/1	0/0/1	0/0/1
trichoniscus_main_001409_t1	1003	.	T	C	0.243312	0/0/1	0/0/1	0/0/1	0/0/1	0/0/1
trichoniscus_main_001409_t1	1033	.	A	G	0.228258	0/0/1	0/0/1	0/0/1	0/0/1	0/0/1
trichoniscus_main_001409_t1	1270	.	G	T	0.243641	0/0/1	0/0/1	0/0/1	0/0/1	0/0/1
trichoniscus_main_001409_t1	1294	.	GGTGA	AGTGG	0.218418	0/0/1	0/0/1	0/0/1	0/0/1	0/0/1
trichoniscus_main_001409_t1	1333	.	T	C	0.243624	0/0/1	0/0/1	0/0/1	0/0/1	0/0/1
trichoniscus_main_001409_t1	1408	.	T	C	0.177025	0/0/1	0/0/1	0/0/1	0/0/1	0/0/1
trichoniscus_main_001409_t1	1912	.	G	T	0.240385	0/0/1	0/0/1	0/0/1	0/0/1	0/0/1
trichoniscus_main_001409_t1	1939	.	G	T	0.256796	0/0/1	0/0/1	0/0/1	0/0/1	0/0/1
trichoniscus_main_001409_t1	1948	.	A	G	0.264445	0/0/1	0/0/1	0/0/1	0/0/1	0/0/1
trichoniscus_main_001409_t1	2002	.	C	A	0.713724	0/1/1	0/1/1	0/1/1	0/1/1	0/1/1
trichoniscus_main_001409_t1	2014	.	C	T	0.722586	0/1/1	0/1/1	0/1/1	0/1/1	0/1/1
trichoniscus_main_001409_t1	2017	.	A	G	0.26896	0/0/1	0/0/1	0/0/1	0/0/1	0/0/1
trichoniscus_main_001409_t1	2032	.	C	T	0.717545	0/1/1	0/1/1	0/1/1	0/1/1	0/1/1
trichoniscus_main_001409_t1	2075	.	G	A	0.282483	0/0/1	0/0/1	0/0/1	0/0/1	0/0/1
trichoniscus_main_001409_t1	2092	.	C	T	0.248263	0/0/1	0/0/1	0/0/1	0/0/1	0/0/1
trichoniscus_main_001409_t1	2164	.	G	A	0.225977	0/0/1	0/0/1	0/0/1	0/0/1	0/0/1
trichoniscus_main_001409_t1	2174	.	TTA	ATG	0.221762	0/0/1	0/0/1	0/0/1	0/0/1	0/0/1
trichoniscus_main_001409_t1	2197	.	T	C	0.254413	0/0/1	0/0/1	0/0/1	0/0/1	0/0/1
trichoniscus_main_001409_t1	2246	.	G	T	0.660344	0/1/1	0/1/1	0/1/1	0/1/1	0/1/1
trichoniscus_main_001409_t1	2257	.	T	C	0.341097	0/0/1	0/0/1	0/0/1	0/0/1	0/0/1
trichoniscus_main_001409_t1	2596	.	A	G	0.186899	0/0/1	0/0/1	0/0/1	0/0/1	0/0/1
trichoniscus_main_001409_t1	2605	.	G	A	0.193176	0/0/1	0/0/1	0/0/1	0/0/1	0/0/1
trichoniscus_main_001409_t1	3030	.	A	C	0.182732	0/0/1	0/0/1	0/0/1	0/0/1	0/0/1
trichoniscus_main_001409_t1	3068	.	G	C	0.195663	0/0/1	0/0/1	0/0/1	0/0/1	0/0/1
trichoniscus_main_001409_t1	3084	.	T	C	0.217434	0/0/1	0/0/1	0/0/1	0/0/1	0/0/1
trichoniscus_main_001409_t1	3098	.	G	T	0.208264	0/0/1	0/0/1	0/0/1	0/0/1	0/0/1
trichoniscus_main_001409_t1	3118	.	A	G	0.274453	0/0/1	0/0/1	0/0/1	0/0/1	0/0/1
trichoniscus_main_001409_t1	3350	.	G	T	0.32598	0/0/1	0/0/1	0/0/1	0/0/1	0/0/1
trichoniscus_main_001409_t1	3358	.	A	C	0.317352	0/0/1	0/0/1	0/0/1	0/0/1	0/0/1
trichoniscus_main_001409_t1	3373	.	TGCC	CGCT	0.305122	0/0/1	0/0/1	0/0/1	0/0/1	0/0/1
trichoniscus_main_001409_t1	3403	.	TTTGTTGTGTTTTTTTA	TTTGTTGTTGTGTTTTTTTA	0.671171	0/1/1	0/1/1	0/1/1	0/1/1	0/1/1
trichoniscus_main_001433_t1	1563	.	T	C	0.271762	0/0/1	0/0/1	0/0/1	0/0/1	0/0/1
trichoniscus_main_001433_t1	1593	.	TGCT	AGCA	0.248447	0/0/1	0/0/1	0/0/1	0/0/1	0/0/1
trichoniscus_main_001433_t1	1749	.	G	T	0.311258	0/0/1	0/0/1	0/0/1	0/0/1	0/0/1
trichoniscus_main_001433_t1	2823	.	C	T	0.295775	0/0/1	0/0/1	0/0/1	0/0/1	0/0/1
trichoniscus_main_001454_t1	2527	.	C	T	0.262411	0/0/1	0/0/1	0/0/1	0/0/1	0/0/1
trichoniscus_main_001454_t1	2593	.	T	C	0.132626	0/0/0	0/0/1	0/0/1	0/0/1	0/0/1
trichoniscus_main_001455_t1	93	.	C	T	0.309881	0/0/1	0/0/1	0/0/1	0/0/1	0/0/1
trichoniscus_main_001496_t1	2098	.	A	G	0.26494	0/0/1	0/0/1	0/0/1	0/0/1	0/0/1
trichoniscus_main_001496_t1	2119	.	T	C	0.317256	0/0/1	0/0/1	0/0/1	0/0/1	0/0/1
trichoniscus_main_001498_t1	4301	.	T	A	0.294781	0/0/1	0/0/1	0/0/1	0/0/1	0/0/1
trichoniscus_main_001498_t1	4355	.	CTTTTTTTTTTTTTGTAATGG	CTTTTTTTTTTTTGTAATGG,CTTTTTTTTTTTGTAATGG	0.238011,0.245115	0/1/2	0/1/2	0/1/2	0/1/2	0/1/2
trichoniscus_main_001498_t1	4389	.	TCAC	TC	0.333696	0/0/1	0/0/1	0/0/1	0/0/1	0/0/1
trichoniscus_main_001500_t1	2072	.	G	T	0.513846	0/1/1	0/0/1	0/0/1	0/1/1	0/1/1
trichoniscus_main_001503_t1	2044	.	C	T	0.280861	0/0/1	0/0/1	0/0/1	0/0/1	0/0/1
trichoniscus_main_001503_t1	2098	.	C	T	0.227943	0/0/1	0/0/1	0/0/1	0/0/1	0/0/1
trichoniscus_main_001503_t1	2104	.	CCTG	ACTA	0.217573	0/0/1	0/0/1	0/0/1	0/0/1	0/0/1
trichoniscus_main_001503_t1	2281	.	T	G	0.317328	0/0/1	0/0/1	0/0/1	0/0/1	0/0/1
trichoniscus_main_001503_t1	2308	.	C	A	0.284252	0/0/1	0/0/1	0/0/1	0/0/1	0/0/1
trichoniscus_main_001503_t1	2314	.	T	C	0.287854	0/0/1	0/0/1	0/0/1	0/0/1	0/0/1
trichoniscus_main_001503_t1	2353	.	A	G	0.286244	0/0/1	0/0/1	0/0/1	0/0/1	0/0/1
trichoniscus_main_001503_t1	2371	.	TGCG	CGCA	0.276439	0/0/1	0/0/1	0/0/1	0/0/1	0/0/1
trichoniscus_main_001503_t1	2380	.	C	T	0.291423	0/0/1	0/0/1	0/0/1	0/0/1	0/0/1
trichoniscus_main_001503_t1	2458	.	G	C	0.303323	0/0/1	0/0/1	0/0/1	0/0/1	0/0/1
trichoniscus_main_001503_t1	2482	.	GATC	AATT	0.29528	0/0/1	0/0/1	0/0/1	0/0/1	0/0/1
trichoniscus_main_001503_t1	2530	.	A	C	0.676501	0/1/1	0/1/1	0/1/1	0/1/1	0/1/1
trichoniscus_main_001503_t1	2554	.	A	C	0.324638	0/0/1	0/0/1	0/0/1	0/0/1	0/0/1
trichoniscus_main_001503_t1	2776	.	T	C	0.338222	0/0/1	0/0/1	0/0/1	0/0/1	0/0/1
trichoniscus_main_001503_t1	2798	.	TC	CG	0.311659	0/0/1	0/0/1	0/0/1	0/0/1	0/0/1
trichoniscus_main_001503_t1	2805	.	G	A	0.318564	0/0/1	0/0/1	0/0/1	0/0/1	0/0/1
trichoniscus_main_001503_t1	2971	.	C	T	0.361886	0/0/1	0/0/1	0/0/1	0/0/1	0/0/1
trichoniscus_main_001509_t1	2212	.	T	C	0.324582	0/0/1	0/0/1	0/0/1	0/0/1	0/0/1
trichoniscus_main_001521_t1	564	.	CTTCCTTTTTTATTCTC	TTTCCTTTTTTATTCTC,CTTCCTTTTTTTTATTCTC	0.348485,0.102273	0/0/1	0/1/2	0/0/1	0/1/2	0/1/2
trichoniscus_main_001521_t1	639	.	AACA	AATT,AAAA	0.361233,0.167401	0/1/2	0/1/2	0/1/2	0/1/1	0/1/2
trichoniscus_main_001527_t1	2705	.	C	T	0.375984	0/0/1	0/0/1	0/0/1	0/0/1	0/0/1
trichoniscus_main_001527_t1	2714	.	TTCA	CTCG	0.28557	0/0/1	0/0/1	0/0/1	0/0/1	0/0/1
trichoniscus_main_001527_t1	2741	.	A	G	0.294652	0/0/1	0/0/1	0/0/1	0/0/1	0/0/1
trichoniscus_main_001527_t1	2765	.	T	C	0.341301	0/0/1	0/0/1	0/0/1	0/0/1	0/0/1
trichoniscus_main_001527_t1	2783	.	G	A	0.320151	0/0/1	0/0/1	0/0/1	0/0/1	0/0/1
trichoniscus_main_001558_t1	1436	.	T	C	0.344907	0/0/1	0/0/1	0/0/1	0/0/1	0/0/1
trichoniscus_main_001558_t1	1466	.	G	A	0.326331	0/0/1	0/0/1	0/0/1	0/0/1	0/0/1
trichoniscus_main_001558_t1	1472	.	G	A	0.328185	0/0/1	0/0/1	0/0/1	0/0/1	0/0/1
trichoniscus_main_001558_t1	1871	.	C	T	0.324924	0/0/1	0/0/1	0/0/1	0/0/1	0/0/1
trichoniscus_main_001558_t1	1892	.	C	T	0.304736	0/0/1	0/0/1	0/0/1	0/0/1	0/0/1
trichoniscus_main_001558_t1	1904	.	C	A	0.343071	0/0/1	0/0/1	0/0/1	0/0/1	0/0/1
trichoniscus_main_001558_t1	1928	.	A	G	0.286667	0/0/1	0/0/1	0/0/1	0/0/1	0/0/1
trichoniscus_main_001558_t1	2048	.	T	A	0.300813	0/0/1	0/0/1	0/0/1	0/0/1	0/0/1
trichoniscus_main_001558_t1	2994	.	A	T	0.348587	0/0/1	0/0/1	0/0/1	0/0/1	0/0/1
trichoniscus_main_001558_t1	3077	.	T	C	0.340385	0/0/1	0/0/1	0/0/1	0/0/1	0/0/1
trichoniscus_main_001558_t1	3256	.	TAAAAAAATACT	TAAAAAAAAAATACT,TAATAAAATACT	0.299129,0.322846	0/1/2	0/1/2	0/1/2	0/1/2	0/1/2
trichoniscus_main_001571_t1	380	.	A	G	0.240741	0/0/1	0/0/1	0/0/1	0/0/1	0/0/1
trichoniscus_main_001571_t1	391	.	TATTTTTTAATGGATTTAATTTGTTTC	TATTTTTTAATGGATTTTTATTTGTTTC,TATTGTTTAATGGATTTTATTTGTTTC,TATTTTTTAATGGATTTTATTTGTTTC	0.163158,0.236842,0.315789	1/2/3	1/2/3	1/2/3	1/3/3	1/2/3
trichoniscus_main_001612_t1	3584	.	G	T	0.265714	0/0/1	0/0/1	0/0/1	0/0/1	0/0/1
trichoniscus_main_001612_t1	3599	.	T	G	0.255869	0/0/1	0/0/1	0/0/1	0/0/1	0/0/1
trichoniscus_main_001612_t1	3611	.	A	G	0.265258	0/0/1	0/0/1	0/0/1	0/0/1	0/0/1
trichoniscus_main_001612_t1	3625	.	G	A	0.27381	0/0/1	0/0/1	0/0/1	0/0/1	0/0/1
trichoniscus_main_001612_t1	3631	.	ATAAGT	GTAAAC	0.266344	0/0/1	0/0/1	0/0/1	0/0/1	0/0/1
trichoniscus_main_001612_t1	3670	.	AGATA	GGATC	0.296296	0/0/1	0/0/1	0/0/1	0/0/1	0/0/1
trichoniscus_main_001632_t1	2144	.	T	C	0.0885609	0/0/0	0/0/0	0/0/0	0/0/0	0/0/1
trichoniscus_main_001632_t1	2272	.	A	G	0.251603	0/0/1	0/0/1	0/0/1	0/0/1	0/0/1
trichoniscus_main_001632_t1	2311	.	T	A	0.244908	0/0/1	0/0/1	0/0/1	0/0/1	0/0/1
trichoniscus_main_001632_t1	2320	.	CGAG	GGAA	0.249756	0/0/1	0/0/1	0/0/1	0/0/1	0/0/1
trichoniscus_main_001632_t1	2374	.	G	A	0.266999	0/0/1	0/0/1	0/0/1	0/0/1	0/0/1
trichoniscus_main_001632_t1	2419	.	ACGCGAT	CCGTGAG	0.308099	0/0/1	0/0/1	0/0/1	0/0/1	0/0/1
trichoniscus_main_001632_t1	2431	.	C	T	0.309438	0/0/1	0/0/1	0/0/1	0/0/1	0/0/1
trichoniscus_main_001632_t1	2714	.	T	C	0.360799	0/0/1	0/0/1	0/0/1	0/0/1	0/0/1
trichoniscus_main_001632_t1	2737	.	T	C	0.318277	0/0/1	0/0/1	0/0/1	0/0/1	0/0/1
trichoniscus_main_001632_t1	2749	.	CGAG	TGAA	0.289127	0/0/1	0/0/1	0/0/1	0/0/1	0/0/1
trichoniscus_main_001632_t1	3233	.	CTTTTTTTTTTTATTATCTTGAAA	CTTTTTTTTTTTATTTTAAAT,CTTTTTTTTTTATTTTAAAT,CTTTTTTTTTATTATCTTGAAA	0.206545,0.28809,0.339592	1/2/3	1/2/3	1/2/3	1/2/3	1/2/3
trichoniscus_main_001632_t1	3328	.	G	T	0.369761	0/0/1	0/0/1	0/0/1	0/0/1	0/0/1
trichoniscus_main_001632_t1	3354	.	A	T	0.31668	0/0/1	0/0/1	0/0/1	0/0/1	0/0/1
trichoniscus_main_001632_t1	3374	.	A	G	0.273	0/0/0	0/0/1	0/0/1	0/0/1	0/0/1
trichoniscus_main_001632_t1	3446	.	C	T	0.273603	0/0/1	0/0/1	0/0/1	0/0/1	0/0/1
trichoniscus_main_001632_t1	3463	.	T	A	0.279018	0/0/1	0/0/1	0/0/1	0/0/1	0/0/1
trichoniscus_main_001665_t1	3448	.	ACCCCATCTC	ACCCCATCCC,ACATCTC,ACCATATCTC,ACCTCATCTC	0.116438,0.0731707,0.185185,0.0980392	0/1/3	0/1/3	0/1/2	0/1/4	0/1/2
trichoniscus_main_001665_t1	3459	.	A	T	0.178571	0/0/1	0/0/1	0/0/0	0/0/0	0/0/0
trichoniscus_main_001714_t1	332	.	T	C	0.247655	0/0/1	0/0/1	0/0/1	0/0/1	0/0/1
trichoniscus_main_001714_t1	357	.	C	A	0.250467	0/0/1	0/0/1	0/0/1	0/0/1	0/0/1
trichoniscus_main_001714_t1	389	.	T	G	0.745455	0/1/1	0/1/1	0/1/1	0/1/1	0/1/1
trichoniscus_main_001714_t1	419	.	C	T	0.281124	0/0/1	0/0/1	0/0/1	0/0/1	0/0/1
trichoniscus_main_001714_t1	719	.	A	C	0.287645	0/0/1	0/0/1	0/0/1	0/0/1	0/0/1
trichoniscus_main_001714_t1	752	.	T	C	0.300353	0/0/1	0/0/1	0/0/1	0/0/1	0/0/1
trichoniscus_main_001714_t1	917	.	T	G	0.326661	0/0/1	0/0/1	0/0/1	0/0/1	0/0/1
trichoniscus_main_001714_t1	937	.	A	G	0.331407	0/0/1	0/0/1	0/0/1	0/0/1	0/0/1
trichoniscus_main_001714_t1	995	.	A	G	0.350588	0/0/1	0/0/1	0/0/1	0/0/1	0/0/1
trichoniscus_main_001714_t1	1046	.	A	G	0.304136	0/0/1	0/0/1	0/0/1	0/0/1	0/0/1
trichoniscus_main_001714_t1	1115	.	GAAA	AAAG,AAAA	0.171504,0.349604	0/1/2	0/1/2	0/1/2	0/1/2	0/1/2
trichoniscus_main_001714_t1	1127	.	A	G	0.348343	0/0/1	0/0/1	0/0/1	0/0/1	0/0/1
trichoniscus_main_001714_t1	1188	.	C	A	0.313579	0/0/1	0/0/1	0/0/1	0/0/1	0/0/1
trichoniscus_main_001714_t1	1208	.	A	G	0.310939	0/0/1	0/0/1	0/0/1	0/0/1	0/0/1
trichoniscus_main_001714_t1	1229	.	G	A	0.512911	0/0/1	0/1/1	0/0/1	0/1/1	0/1/1
trichoniscus_main_001714_t1	1283	.	A	G	0.318352	0/0/1	0/0/1	0/0/1	0/0/1	0/0/1
trichoniscus_main_001714_t1	1394	.	G	T	0.643961	0/1/1	0/1/1	0/1/1	0/1/1	0/1/1
trichoniscus_main_001714_t1	1448	.	C	T	0.345754	0/0/1	0/0/1	0/0/1	0/0/1	0/0/1
trichoniscus_main_001714_t1	1500	.	C	A	0.343344	0/0/1	0/0/1	0/0/1	0/0/1	0/0/1
trichoniscus_main_001714_t1	1514	.	T	C	0.342494	0/0/1	0/0/1	0/0/1	0/0/1	0/0/1
trichoniscus_main_001714_t1	1520	.	TCGG	GCGA	0.329422	0/0/1	0/0/1	0/0/1	0/0/1	0/0/1
trichoniscus_main_001714_t1	1599	.	GAAAAAAGGGAAAAGAAAAA	GAAAAACGAGAAAAGAAAAA,GAAAAAAGAGAAAAGAAAAA	0.209276,0.353618	0/1/2	0/1/2	0/1/2	0/1/2	0/1/2
trichoniscus_main_001714_t1	1622	.	G	A	0.605925	0/1/1	0/1/1	0/1/1	0/1/1	0/1/1
trichoniscus_main_001714_t1	1703	.	A	G	0.645657	0/1/1	0/1/1	0/1/1	0/1/1	0/1/1
trichoniscus_main_001714_t1	1860	.	A	T	0.224975	0/0/1	0/0/1	0/0/1	0/0/1	0/0/1
trichoniscus_main_001714_t1	2024	.	G	A	0.286081	0/0/1	0/0/1	0/0/1	0/0/1	0/0/1
trichoniscus_main_001714_t1	2162	.	G	A	0.235381	0/0/1	0/0/1	0/0/1	0/0/1	0/0/1
trichoniscus_main_001714_t1	2180	.	C	T	0.295314	0/0/1	0/0/1	0/0/1	0/0/1	0/0/1
trichoniscus_main_001714_t1	2213	.	G	A	0.210665	0/0/1	0/0/1	0/0/1	0/0/1	0/0/1
trichoniscus_main_001714_t1	2273	.	A	G	0.492282	0/1/1	0/0/1	0/0/1	0/1/1	0/0/1
trichoniscus_main_001714_t1	2306	.	T	C	0.199774	0/0/1	0/0/1	0/0/1	0/0/1	0/0/1
trichoniscus_main_001714_t1	2390	.	A	G	0.315072	0/0/1	0/0/1	0/0/1	0/0/1	0/0/1
trichoniscus_main_001714_t1	2438	.	G	A	0.677594	0/1/1	0/1/1	0/1/1	0/1/1	0/1/1
trichoniscus_main_001714_t1	2447	.	G	A	0.302287	0/0/1	0/0/1	0/0/1	0/0/1	0/0/1
trichoniscus_main_001714_t1	2546	.	A	G	0.32779	0/0/1	0/0/1	0/0/1	0/0/1	0/0/1
trichoniscus_main_001714_t1	2552	.	C	T	0.337865	0/0/1	0/0/1	0/0/1	0/0/1	0/0/1
trichoniscus_main_001714_t1	2597	.	T	C	0.333743	0/0/1	0/0/1	0/0/1	0/0/1	0/0/1
trichoniscus_main_001715_t1	871	.	A	G	0.34624	0/0/1	0/0/1	0/0/1	0/0/1	0/0/1
trichoniscus_main_001715_t1	1381	.	T	G	0.274256	0/0/1	0/0/1	0/0/1	0/0/1	0/0/1
trichoniscus_main_001715_t1	1438	.	C	A	0.261118	0/0/1	0/0/1	0/0/1	0/0/1	0/0/1
trichoniscus_main_001715_t1	1459	.	T	C	0.271997	0/0/1	0/0/1	0/0/1	0/0/1	0/0/1
trichoniscus_main_001715_t1	1498	.	G	A	0.291015	0/0/1	0/0/1	0/0/1	0/0/1	0/0/1
trichoniscus_main_001715_t1	1519	.	A	G	0.293441	0/0/1	0/0/1	0/0/1	0/0/1	0/0/1
trichoniscus_main_001715_t1	1528	.	T	C	0.292345	0/0/1	0/0/1	0/0/1	0/0/1	0/0/1
trichoniscus_main_001715_t1	1822	.	T	C	0.323335	0/0/1	0/0/1	0/0/1	0/0/1	0/0/1
trichoniscus_main_001715_t1	1936	.	A	G	0.33142	0/0/1	0/0/1	0/0/1	0/0/1	0/0/1
trichoniscus_main_001715_t1	1951	.	A	G	0.321588	0/0/1	0/0/1	0/0/1	0/0/1	0/0/1
trichoniscus_main_001715_t1	1960	.	C	T	0.327291	0/0/1	0/0/1	0/0/1	0/0/1	0/0/1
trichoniscus_main_001715_t1	1969	.	C	T	0.332838	0/0/1	0/0/1	0/0/1	0/0/1	0/0/1
trichoniscus_main_001715_t1	2079	.	A	G	0.0940526	0/0/0	0/0/0	0/0/1	0/0/0	0/0/0
trichoniscus_main_001715_t1	2089	.	A	G	0.350299	0/0/1	0/0/1	0/0/1	0/0/1	0/0/1
trichoniscus_main_001721_t1	453	.	C	G	0.292929	0/0/1	0/0/1	0/0/1	0/0/1	0/0/1
trichoniscus_main_001721_t1	506	.	T	C	0.346827	0/0/1	0/0/1	0/0/1	0/0/1	0/0/1
trichoniscus_main_001721_t1	518	.	T	C	0.358862	0/0/1	0/0/1	0/0/1	0/0/1	0/0/1
trichoniscus_main_001721_t1	590	.	C	T	0.375	0/0/1	0/0/1	0/0/1	0/0/1	0/0/1
trichoniscus_main_001721_t1	605	.	G	A	0.356623	0/0/1	0/0/1	0/0/1	0/0/1	0/0/1
trichoniscus_main_001726_t1	1560	.	TA	GT	0.375566	0/0/1	0/0/1	0/0/1	0/0/1	0/0/1
trichoniscus_main_001726_t1	1688	.	A	G	0.312883	0/0/1	0/0/1	0/0/1	0/0/1	0/0/1
trichoniscus_main_001726_t1	1893	.	A	C,T	0.365385,0.292308	0/1/2	0/1/2	0/1/2	0/1/2	0/1/2
trichoniscus_main_001726_t1	1968	.	A	T	0.376307	0/0/1	0/0/1	0/0/1	0/0/1	0/0/1
trichoniscus_main_001726_t1	1987	.	T	C	0.349359	0/0/1	0/0/1	0/0/1	0/0/1	0/0/1
trichoniscus_main_001726_t1	2133	.	G	T	0.324324	0/0/1	0/0/1	0/0/1	0/0/1	0/0/1
trichoniscus_main_001726_t1	2145	.	G	A	0.27223	0/0/1	0/0/1	0/0/1	0/0/1	0/0/1
trichoniscus_main_001726_t1	2241	.	C	T	0.233471	0/0/1	0/0/1	0/0/1	0/0/1	0/0/1
trichoniscus_main_001726_t1	2265	.	A	T	0.288168	0/0/1	0/0/1	0/0/1	0/0/1	0/0/1
trichoniscus_main_001726_t1	2311	.	C	T	0.371094	0/0/1	0/0/1	0/0/1	0/0/1	0/0/1
trichoniscus_main_001726_t1	2319	.	G	A	0.313869	0/0/1	0/0/1	0/0/1	0/0/1	0/0/1
trichoniscus_main_001726_t1	2324	.	G	C	0.680357	0/1/1	0/1/1	0/1/1	0/1/1	0/1/1
trichoniscus_main_001726_t1	2337	.	A	C	0.320883	0/0/1	0/0/1	0/0/1	0/0/1	0/0/1
trichoniscus_main_001726_t1	2370	.	A	G	0.37051	0/0/1	0/0/1	0/0/1	0/0/1	0/0/1
trichoniscus_main_001726_t1	2371	.	T	C	0.298113	0/0/1	0/0/1	0/0/1	0/0/1	0/0/1
trichoniscus_main_001726_t1	2436	.	A	G	0.402893	0/0/1	0/0/1	0/0/1	0/0/1	0/0/1
trichoniscus_main_001726_t1	2484	.	G	T	0.303657	0/0/1	0/0/1	0/0/1	0/0/1	0/0/1
trichoniscus_main_001726_t1	2491	.	G	A	0.386364	0/0/1	0/0/1	0/0/1	0/0/1	0/0/1
trichoniscus_main_001726_t1	2512	.	C	T	0.632826	0/1/1	0/1/1	0/1/1	0/1/1	0/1/1
trichoniscus_main_001726_t1	2523	.	C	T	0.305699	0/0/1	0/0/1	0/0/1	0/0/1	0/0/1
trichoniscus_main_001726_t1	2547	.	A	T	0.308917	0/0/1	0/0/1	0/0/1	0/0/1	0/0/1
trichoniscus_main_001726_t1	2553	.	A	T	0.340125	0/0/1	0/0/1	0/0/1	0/0/1	0/0/1
trichoniscus_main_001726_t1	2617	.	A	G	0.341198	0/0/1	0/0/1	0/0/1	0/0/1	0/0/1
trichoniscus_main_001747_t1	991	.	A	C	0.284354	0/0/1	0/0/1	0/0/1	0/0/1	0/0/1
trichoniscus_main_001747_t1	1000	.	T	G	0.300475	0/0/1	0/0/1	0/0/1	0/0/1	0/0/1
trichoniscus_main_001747_t1	1015	.	AACA	GACT	0.300971	0/0/1	0/0/1	0/0/1	0/0/1	0/0/1
trichoniscus_main_001747_t1	1492	.	C	A	0.270108	0/0/1	0/0/1	0/0/1	0/0/1	0/0/1
trichoniscus_main_001747_t1	1510	.	T	C	0.313043	0/0/1	0/0/1	0/0/1	0/0/1	0/0/1
trichoniscus_main_001747_t1	1537	.	A	C	0.366985	0/0/1	0/0/1	0/0/1	0/0/1	0/0/1
trichoniscus_main_001758_t1	776	.	G	A	0.330283	0/0/1	0/0/1	0/0/1	0/0/1	0/0/1
trichoniscus_main_001758_t1	815	.	A	C	0.368882	0/0/1	0/0/1	0/0/1	0/0/1	0/0/1
trichoniscus_main_001758_t1	820	.	GAGA	AAGG	0.366587	0/0/1	0/0/1	0/0/1	0/0/1	0/0/1
trichoniscus_main_001758_t1	1850	.	A	G	0.274194	0/0/1	0/0/1	0/0/1	0/0/1	0/0/1
trichoniscus_main_001758_t1	1867	.	A	G	0.202429	0/0/0	0/0/0	0/0/1	0/0/1	0/0/0
trichoniscus_main_001826_t1	1192	.	G	A	0.367089	0/0/1	0/0/1	0/0/1	0/0/1	0/0/1
trichoniscus_main_001826_t1	1230	.	C	G	0.362264	0/0/1	0/0/1	0/0/1	0/0/1	0/0/1
trichoniscus_main_001829_t1	3586	.	A	G	0.37619	0/0/1	0/0/1	0/0/1	0/0/1	0/0/1
trichoniscus_main_001829_t1	3703	.	C	T	0.29563	0/0/1	0/0/1	0/0/1	0/0/1	0/0/1
trichoniscus_main_001855_t1	1785	.	A	G	0.380682	0/0/1	0/0/1	0/0/1	0/0/1	0/0/1
trichoniscus_main_001855_t1	1790	.	A	G	0.380228	0/0/1	0/0/1	0/0/1	0/0/1	0/0/1
trichoniscus_main_001879_t1	306	.	G	T	0.282178	0/0/1	0/0/1	0/0/1	0/0/1	0/0/1
trichoniscus_main_001879_t1	888	.	C	T	0.311195	0/0/1	0/0/1	0/0/1	0/0/1	0/0/1
trichoniscus_main_001879_t1	900	.	T	G	0.313688	0/0/1	0/0/1	0/0/1	0/0/1	0/0/1
trichoniscus_main_001879_t1	1818	.	G	A	0.350044	0/0/1	0/0/1	0/0/1	0/0/1	0/0/1
trichoniscus_main_001879_t1	1833	.	T	C	0.322515	0/0/1	0/0/1	0/0/1	0/0/1	0/0/1
trichoniscus_main_001879_t1	1845	.	T	C	0.304993	0/0/1	0/0/1	0/0/1	0/0/1	0/0/1
trichoniscus_main_001879_t1	1899	.	GCTC	TCTT	0.371728	0/0/1	0/0/1	0/0/1	0/0/1	0/0/1
trichoniscus_main_001879_t1	1995	.	C	T	0.339122	0/0/1	0/0/1	0/0/1	0/0/1	0/0/1
trichoniscus_main_001879_t1	2016	.	T	C	0.319502	0/0/1	0/0/1	0/0/1	0/0/1	0/0/1
trichoniscus_main_001879_t1	2070	.	G	A	0.361351	0/0/1	0/0/1	0/0/1	0/0/1	0/0/1
trichoniscus_main_001879_t1	2169	.	G	C	0.361264	0/0/1	0/0/1	0/0/1	0/0/1	0/0/1
trichoniscus_main_001879_t1	2196	.	A	G	0.348724	0/0/1	0/0/1	0/0/1	0/0/1	0/0/1
trichoniscus_main_001879_t1	2199	.	C	A	0.359164	0/0/1	0/0/1	0/0/1	0/0/1	0/0/1
trichoniscus_main_001879_t1	2238	.	C	T	0.33239	0/0/1	0/0/1	0/0/1	0/0/1	0/0/1
trichoniscus_main_001879_t1	2358	.	C	A	0.30659	0/0/1	0/0/1	0/0/1	0/0/1	0/0/1
trichoniscus_main_001879_t1	2472	.	G	C	0.344569	0/0/1	0/0/1	0/0/1	0/0/1	0/0/1
trichoniscus_main_001879_t1	2478	.	C	A	0.339309	0/0/1	0/0/1	0/0/1	0/0/1	0/0/1
trichoniscus_main_001879_t1	2578	.	C	T	0.324622	0/0/1	0/0/1	0/0/1	0/0/1	0/0/1
trichoniscus_main_001883_t1	1759	.	T	C	0.308475	0/0/1	0/0/1	0/0/1	0/0/1	0/0/1
trichoniscus_main_001883_t1	1773	.	A	G	0.304207	0/0/1	0/0/1	0/0/1	0/0/1	0/0/1
trichoniscus_main_001883_t1	1959	.	T	C	0.313576	0/0/1	0/0/1	0/0/1	0/0/1	0/0/1
trichoniscus_main_001883_t1	1965	.	T	G	0.312614	0/0/1	0/0/1	0/0/1	0/0/1	0/0/1
trichoniscus_main_001883_t1	1980	.	A	T	0.336	0/0/1	0/0/1	0/0/1	0/0/1	0/0/1
trichoniscus_main_001883_t1	2352	.	G	A	0.174566	0/0/1	0/0/1	0/0/1	0/0/1	0/0/1
trichoniscus_main_001883_t1	2367	.	G	A	0.194487	0/0/1	0/0/1	0/0/1	0/0/1	0/0/1
trichoniscus_main_001883_t1	2386	.	G	A	0.180237	0/0/1	0/0/1	0/0/1	0/0/1	0/0/1
trichoniscus_main_001888_t1	89	.	A	G	0.374696	0/0/1	0/0/1	0/0/1	0/0/1	0/0/1
trichoniscus_main_001888_t1	121	.	G	C	0.32265	0/0/1	0/0/1	0/0/1	0/0/1	0/0/1
trichoniscus_main_001889_t1	3064	.	A	G	0.430263	0/1/1	0/0/1	0/0/1	0/0/1	0/0/1
trichoniscus_main_001889_t1	3357	.	CTAC	CTATAT	0.258413	0/0/1	0/0/1	0/0/1	0/0/1	0/0/1
trichoniscus_main_001889_t1	3432	.	G	A	0.277435	0/0/1	0/0/1	0/0/1	0/0/1	0/0/1
trichoniscus_main_001897_t1	988	.	G	A	0.325581	0/0/0	0/0/1	0/0/1	0/0/0	0/0/1
trichoniscus_main_001907_t1	3723	.	G	A	0.25	0/0/1	0/0/1	0/0/1	0/0/1	0/0/1
trichoniscus_main_001907_t1	3753	.	A	C	0.226852	0/0/1	0/0/1	0/0/1	0/0/1	0/0/1
trichoniscus_main_001907_t1	3775	.	GTT	TTC,GTC	0.206349,0.394558	0/1/2	0/1/2	0/1/2	0/1/2	0/1/2
trichoniscus_main_001907_t1	3815	.	A	G	0.248649	0/0/1	0/0/1	0/0/1	0/0/1	0/0/1
trichoniscus_main_001908_t1	333	.	G	T	0.712933	0/1/1	0/1/1	0/1/1	0/1/1	0/1/1
trichoniscus_main_001908_t1	471	.	G	A	0.732495	0/1/1	0/1/1	0/1/1	0/1/1	0/1/1
trichoniscus_main_001908_t1	595	.	C	T	0.448761	0/0/1	0/0/1	0/1/1	0/0/1	0/0/1
trichoniscus_main_001908_t1	618	.	G	A	0.421495	0/0/1	0/0/1	0/1/1	0/0/1	0/0/1
trichoniscus_main_001908_t1	748	.	G	A	0.297079	0/0/1	0/0/1	0/0/1	0/0/1	0/0/1
trichoniscus_main_001908_t1	819	.	GGAA	AGAG	0.399661	0/0/1	0/0/1	0/0/1	0/0/1	0/0/1
trichoniscus_main_001908_t1	945	.	T	A	0.454901	0/0/1	0/0/1	0/1/1	0/0/1	0/0/1
trichoniscus_main_001908_t1	971	.	C	A	0.44366	0/0/1	0/0/1	0/1/1	0/0/1	0/0/1
trichoniscus_main_001908_t1	982	.	ACTCCT	TCACCG,TCTCCT	0.420195,0.249511	0/1/2	0/1/2	0/1/2	0/1/2	0/1/2
trichoniscus_main_001908_t1	1230	.	TAT	CGA	0.362897	0/0/1	0/0/1	0/0/1	0/0/1	0/0/1
trichoniscus_main_001908_t1	1269	.	GATT	TCTA	0.372335	0/0/1	0/0/1	0/0/1	0/0/1	0/0/1
trichoniscus_main_001908_t1	1332	.	C	A	0.393623	0/0/1	0/0/1	0/0/1	0/0/1	0/0/1
trichoniscus_main_001908_t1	1537	.	GAAAAAATACA	GAAAAAATGCA	0.253192	0/0/1	0/0/1	0/0/1	0/0/1	0/0/1
trichoniscus_main_001908_t1	1672	.	GAACT	GT	0.421539	0/1/1	0/0/1	0/0/1	0/0/1	0/0/1
trichoniscus_main_001908_t1	1680	.	GAAGAT	AAGGAG	0.435696	0/1/1	0/0/1	0/0/1	0/0/1	0/0/1
trichoniscus_main_001908_t1	1797	.	G	T	0.543469	0/0/1	0/1/1	0/1/1	0/1/1	0/1/1
trichoniscus_main_001908_t1	1866	.	C	T	0.499593	0/0/1	0/1/1	0/1/1	0/0/1	0/1/1
trichoniscus_main_001908_t1	1902	.	G	A	0.225388	0/0/1	0/0/1	0/0/1	0/0/1	0/0/1
trichoniscus_main_001908_t1	1935	.	T	G	0.215498	0/0/1	0/0/1	0/0/1	0/0/1	0/0/1
trichoniscus_main_001908_t1	2028	.	A	G	0.482444	0/0/1	0/1/1	0/0/1	0/0/1	0/1/1
trichoniscus_main_001917_t1	2843	.	T	C	0.241379	0/0/1	0/0/1	0/0/1	0/0/1	0/0/1
trichoniscus_main_001917_t1	4938	.	ATTAA	ATTTAA,GTTAA	0.0773481,0.25	0/0/0	0/0/1	0/0/0	0/0/2	0/0/0
trichoniscus_main_001917_t1	4945	.	A	G	0.352459	0/0/1	0/0/1	0/0/1	0/0/1	0/0/1
trichoniscus_main_001917_t1	4983	.	C	T	0.130435	0/0/0	0/0/0	0/0/0	0/0/1	0/0/0
trichoniscus_main_001931_t1	387	.	C	T	0.314248	0/0/1	0/0/1	0/0/1	0/0/1	0/0/1
trichoniscus_main_001931_t1	420	.	T	G	0.271598	0/0/1	0/0/1	0/0/1	0/0/1	0/0/1
trichoniscus_main_001931_t1	522	.	A	T	0.273337	0/0/1	0/0/1	0/0/1	0/0/1	0/0/1
trichoniscus_main_001931_t1	549	.	C	T	0.257214	0/0/1	0/0/1	0/0/1	0/0/1	0/0/1
trichoniscus_main_001931_t1	1278	.	C	T	0.311688	0/0/1	0/0/1	0/0/1	0/0/1	0/0/1
trichoniscus_main_001931_t1	1950	.	T	A	0.209244	0/0/1	0/0/1	0/0/1	0/0/1	0/0/1
trichoniscus_main_001931_t1	1974	.	C	T	0.250909	0/0/1	0/0/1	0/0/1	0/0/1	0/0/1
trichoniscus_main_001931_t1	1998	.	GGCACCT	AGCCCCG	0.257161	0/0/1	0/0/1	0/0/1	0/0/1	0/0/1
trichoniscus_main_001931_t1	2118	.	TG	CC	0.357736	0/0/1	0/0/1	0/0/1	0/0/1	0/0/1
trichoniscus_main_001931_t1	2184	.	CACG	TACT	0.30541	0/0/1	0/0/1	0/0/1	0/0/1	0/0/1
trichoniscus_main_001931_t1	2208	.	A	T	0.310922	0/0/1	0/0/1	0/0/1	0/0/1	0/0/1
trichoniscus_main_001931_t1	2283	.	AG	GA,GG	0.320089,0.319135	0/1/2	0/1/2	0/1/2	0/1/2	0/1/2
trichoniscus_main_001931_t1	2294	.	T	A	0.65893	0/1/1	0/1/1	0/1/1	0/1/1	0/1/1
trichoniscus_main_001931_t1	2319	.	T	G	0.335204	0/0/1	0/0/1	0/0/1	0/0/1	0/0/1
trichoniscus_main_001931_t1	2343	.	CAGTC	AAGTT	0.320375	0/0/1	0/0/1	0/0/1	0/0/1	0/0/1
trichoniscus_main_001931_t1	2355	.	G	A	0.322947	0/0/1	0/0/1	0/0/1	0/0/1	0/0/1
trichoniscus_main_001931_t1	2373	.	GGAT	TGAC,TGAT	0.307583,0.335804	0/1/2	0/1/2	0/1/2	0/1/2	0/1/2
trichoniscus_main_001931_t1	2436	.	T	C	0.333956	0/0/1	0/0/1	0/0/1	0/0/1	0/0/1
trichoniscus_main_001951_t1	83	.	GTA	GTCTA	0.503605	0/0/1	0/1/1	0/1/1	0/0/1	0/1/1
trichoniscus_main_001951_t1	127	.	TAAAAACAA	TAAAACAA	0.314856	0/0/1	0/0/1	0/0/1	0/0/1	0/0/1
trichoniscus_main_001951_t1	269	.	TTTATTTTTTAAG	TTTTTTTAAG	0.356863	0/0/1	0/0/1	0/0/1	0/0/1	0/0/1
trichoniscus_main_001951_t1	375	.	C	A	0.618491	0/1/1	0/1/1	0/1/1	0/1/1	0/1/1
trichoniscus_main_001951_t1	415	.	C	T	0.366697	0/0/1	0/0/1	0/0/1	0/0/1	0/0/1
trichoniscus_main_001951_t1	424	.	G	A	0.376303	0/0/1	0/0/1	0/0/1	0/0/1	0/0/1
trichoniscus_main_001951_t1	505	.	C	G	0.63449	0/1/1	0/1/1	0/1/1	0/1/1	0/1/1
trichoniscus_main_001951_t1	560	.	CCTAATGCATC	CC	0.297189	0/0/1	0/0/1	0/0/1	0/0/1	0/0/1
trichoniscus_main_001951_t1	652	.	T	G	0.330674	0/0/1	0/0/1	0/0/1	0/0/1	0/0/1
trichoniscus_main_001951_t1	667	.	C	T	0.341499	0/0/1	0/0/1	0/0/1	0/0/1	0/0/1
trichoniscus_main_001951_t1	681	.	T	A	0.335248	0/0/1	0/0/1	0/0/1	0/0/1	0/0/1
trichoniscus_main_001951_t1	739	.	A	T	0.645405	0/1/1	0/1/1	0/1/1	0/1/1	0/1/1
trichoniscus_main_001951_t1	745	.	C	T	0.626676	0/1/1	0/1/1	0/1/1	0/1/1	0/1/1
trichoniscus_main_001951_t1	775	.	T	C	0.366483	0/0/1	0/0/1	0/0/1	0/0/1	0/0/1
trichoniscus_main_001951_t1	820	.	G	A	0.338843	0/0/1	0/0/1	0/0/1	0/0/1	0/0/1
trichoniscus_main_001951_t1	946	.	T	C	0.348455	0/0/1	0/0/1	0/0/1	0/0/1	0/0/1
trichoniscus_main_001951_t1	952	.	ACAGAATCAGAATC	ACAGAATCAGAATCAGAATC	0.237712	0/0/1	0/0/1	0/0/1	0/0/1	0/0/1
trichoniscus_main_001951_t1	968	.	AGGGGAGGAGGAC	AGAGGAGGAC	0.240062	0/0/1	0/0/1	0/0/1	0/0/1	0/0/1
trichoniscus_main_001951_t1	1178	.	AAT	AATGCTCCACAT	0.201318	0/0/1	0/0/1	0/0/1	0/0/1	0/0/1
trichoniscus_main_001951_t1	1231	.	C	T	0.313224	0/0/1	0/0/1	0/0/1	0/0/1	0/0/1
trichoniscus_main_001951_t1	1297	.	A	T	0.233818	0/0/1	0/0/1	0/0/1	0/0/1	0/0/1
trichoniscus_main_001951_t1	1332	.	ATGGTGGTGGA	ATGGTGGA	0.288061	0/0/1	0/0/1	0/0/1	0/0/1	0/0/1
trichoniscus_main_001951_t1	1354	.	A	G	0.255623	0/0/1	0/0/1	0/0/1	0/0/1	0/0/1
trichoniscus_main_001951_t1	1363	.	G	A	0.265713	0/0/1	0/0/1	0/0/1	0/0/1	0/0/1
trichoniscus_main_001951_t1	1405	.	A	G	0.725589	0/1/1	0/1/1	0/1/1	0/1/1	0/1/1
trichoniscus_main_001951_t1	1417	.	T	C	0.730715	0/1/1	0/1/1	0/1/1	0/1/1	0/1/1
trichoniscus_main_001951_t1	1429	.	C	T	0.728929	0/1/1	0/1/1	0/1/1	0/1/1	0/1/1
trichoniscus_main_001951_t1	1462	.	A	T	0.350624	0/0/1	0/0/1	0/0/1	0/0/1	0/0/1
trichoniscus_main_001951_t1	2226	.	A	C	0.311871	0/0/1	0/0/1	0/0/1	0/0/1	0/0/1
trichoniscus_main_001951_t1	2329	.	A	G	0.669601	0/1/1	0/1/1	0/1/1	0/1/1	0/1/1
trichoniscus_main_001951_t1	2347	.	A	C	0.2751	0/0/1	0/0/1	0/0/1	0/0/1	0/0/1
trichoniscus_main_001951_t1	2349	.	GAGCA	GA,GAGGA	0.31646,0.310606	0/1/2	0/1/2	0/1/2	0/1/2	0/1/2
trichoniscus_main_001951_t1	2837	.	G	T	0.305015	0/0/1	0/0/1	0/0/1	0/0/1	0/0/1
trichoniscus_main_001951_t1	2935	.	GC	GTT	0.330237	0/0/1	0/0/1	0/0/1	0/0/1	0/0/1
trichoniscus_main_001951_t1	3386	.	TGAGTTATTTAC	GGAGTTATTTATTTAC,GGAGTTATTTAC	0.194325,0.417025	0/1/2	0/1/2	0/1/2	0/1/2	0/1/2
trichoniscus_main_001951_t1	3412	.	TAAAAAAAAAAAAAGTTTT	TAAAAAAAAAAAAGTTTT,TAAAAAAAAAAGTTTT	0.260331,0.252984	0/1/2	0/1/2	0/1/2	0/1/2	0/1/2
trichoniscus_main_001951_t1	3475	.	ATA	ATAGCTA	0.306122	0/0/1	0/0/1	0/0/1	0/0/1	0/0/1
trichoniscus_main_001951_t1	3492	.	A	G	0.343434	0/0/1	0/0/1	0/0/1	0/0/1	0/0/1
trichoniscus_main_001951_t1	3501	.	G	A	0.670292	0/1/1	0/1/1	0/1/1	0/1/1	0/1/1
trichoniscus_main_001990_t1	123	.	T	C	0.392496	0/0/1	0/0/1	0/0/1	0/1/1	0/0/1
trichoniscus_main_002004_t1	2561	.	G	T	0.30343	0/0/1	0/0/1	0/0/1	0/0/1	0/0/1
trichoniscus_main_002004_t1	2579	.	T	C	0.612903	0/1/1	0/1/1	0/1/1	0/1/1	0/1/1
trichoniscus_main_002004_t1	2588	.	G	A	0.293827	0/0/1	0/0/1	0/0/1	0/0/1	0/0/1
trichoniscus_main_002010_t1	751	.	T	C	0.33218	0/0/1	0/0/1	0/0/1	0/0/1	0/0/1
trichoniscus_main_002010_t1	888	.	T	C	0.311436	0/0/1	0/0/1	0/0/1	0/0/1	0/0/1
trichoniscus_main_002010_t1	906	.	ACAC	GCAT	0.31422	0/0/1	0/0/1	0/0/1	0/0/1	0/0/1
trichoniscus_main_002024_t1	586	.	G	A	0.164975	0/0/1	0/0/1	0/0/1	0/0/1	0/0/1
trichoniscus_main_002024_t1	598	.	G	A	0.18863	0/0/1	0/0/1	0/0/1	0/0/1	0/0/1
trichoniscus_main_002024_t1	639	.	G	C	0.257485	0/0/1	0/0/1	0/0/1	0/0/1	0/0/1
trichoniscus_main_002024_t1	733	.	G	T	0.251761	0/0/1	0/0/1	0/0/1	0/0/1	0/0/1
trichoniscus_main_002040_t1	1122	.	T	C	0.463602	0/0/1	0/0/1	0/0/1	0/1/1	0/1/1
trichoniscus_main_002040_t1	1899	.	C	A	0.376232	0/0/1	0/0/1	0/0/1	0/0/1	0/0/1
trichoniscus_main_002041_t1	728	.	A	G	0.190299	0/0/0	0/0/1	0/0/1	0/0/1	0/0/1
trichoniscus_main_002042_t1	1072	.	A	G	0.523325	0/0/1	0/1/1	0/1/1	0/0/1	0/1/1
trichoniscus_main_002071_t1	316	.	CAGATGATGACATA	CA,CAGAGGATGACATA	0.261584,0.342302	0/1/2	0/1/2	0/1/2	0/1/2	0/1/2
trichoniscus_main_002071_t1	347	.	T	A	0.360537	0/0/1	0/0/1	0/0/1	0/0/1	0/0/1
trichoniscus_main_002071_t1	506	.	A	G	0.301337	0/0/1	0/0/1	0/0/1	0/0/1	0/0/1
trichoniscus_main_002071_t1	1168	.	T	C	0.347025	0/0/1	0/0/1	0/0/1	0/0/1	0/0/1
trichoniscus_main_002071_t1	1198	.	C	G	0.344011	0/0/1	0/0/1	0/0/1	0/0/1	0/0/1
trichoniscus_main_002071_t1	1208	.	T	A	0.354463	0/0/1	0/0/1	0/0/1	0/0/1	0/0/1
trichoniscus_main_002071_t1	1463	.	A	G	0.312977	0/0/1	0/0/1	0/0/1	0/0/1	0/0/1
trichoniscus_main_002071_t1	1571	.	G	C	0.334274	0/0/1	0/0/1	0/0/1	0/0/1	0/0/1
trichoniscus_main_002071_t1	1835	.	TGAAGAAGAGG	TGAAGAGG	0.301381	0/0/1	0/0/1	0/0/1	0/0/1	0/0/1
trichoniscus_main_002071_t1	1847	.	T	G	0.313542	0/0/1	0/0/1	0/0/1	0/0/1	0/0/1
trichoniscus_main_002071_t1	2283	.	G	A	0.301087	0/0/1	0/0/1	0/0/1	0/0/1	0/0/1
trichoniscus_main_002071_t1	2285	.	C	T	0.330296	0/0/1	0/0/1	0/0/1	0/0/1	0/0/1
trichoniscus_main_002071_t1	2326	.	A	T	0.34744	0/0/1	0/0/1	0/0/1	0/0/1	0/0/1
trichoniscus_main_002071_t1	2636	.	G	A	0.308168	0/0/1	0/0/1	0/0/1	0/0/1	0/0/1
trichoniscus_main_002071_t1	2653	.	G	A	0.304604	0/0/1	0/0/1	0/0/1	0/0/1	0/0/1
trichoniscus_main_002071_t1	2685	.	G	A	0.278993	0/0/1	0/0/1	0/0/1	0/0/1	0/0/1
trichoniscus_main_002071_t1	2702	.	C	T	0.304248	0/0/1	0/0/1	0/0/1	0/0/1	0/0/1
trichoniscus_main_002071_t1	2777	.	A	G	0.334944	0/0/1	0/0/1	0/0/1	0/0/1	0/0/1
trichoniscus_main_002071_t1	2813	.	C	T	0.28882	0/0/1	0/0/1	0/0/1	0/0/1	0/0/1
trichoniscus_main_002071_t1	2821	.	G	A	0.640909	0/1/1	0/1/1	0/1/1	0/1/1	0/1/1
trichoniscus_main_002071_t1	2840	.	T	A	0.285714	0/0/1	0/0/1	0/0/1	0/0/1	0/0/1
trichoniscus_main_002071_t1	2885	.	A	G	0.256046	0/0/1	0/0/1	0/0/1	0/0/1	0/0/1
trichoniscus_main_002071_t1	2919	.	T	G	0.729295	0/1/1	0/1/1	0/1/1	0/1/1	0/1/1
trichoniscus_main_002071_t1	2931	.	GA	GTC	0.683727	0/1/1	0/1/1	0/1/1	0/1/1	0/1/1
trichoniscus_main_002071_t1	2945	.	T	A	0.6423	0/1/1	0/1/1	0/1/1	0/1/1	0/1/1
trichoniscus_main_002071_t1	2965	.	C	T	0.659091	0/1/1	0/1/1	0/1/1	0/1/1	0/1/1
trichoniscus_main_002071_t1	2977	.	GATGCG	AAAGCA	0.686463	0/1/1	0/1/1	0/1/1	0/1/1	0/1/1
trichoniscus_main_002071_t1	2999	.	A	C	0.653578	0/1/1	0/1/1	0/1/1	0/1/1	0/1/1
trichoniscus_main_002071_t1	3024	.	AAG	GAC	0.67216	0/1/1	0/1/1	0/1/1	0/1/1	0/1/1
trichoniscus_main_002071_t1	3037	.	A	T	0.351908	0/0/1	0/0/1	0/0/1	0/0/1	0/0/1
trichoniscus_main_002071_t1	3091	.	C	T	0.286052	0/0/1	0/0/1	0/0/1	0/0/1	0/0/1
trichoniscus_main_002071_t1	3133	.	C	T	0.280198	0/0/1	0/0/1	0/0/1	0/0/1	0/0/1
trichoniscus_main_002071_t1	3151	.	C	T	0.360277	0/0/1	0/0/1	0/0/1	0/0/1	0/0/1
trichoniscus_main_002071_t1	3192	.	ACTTTTTTTTAATATTTC	ATTTTTTTTTTTTTAATATTTC,ATTTTTTTTTAATATTTC	0.210339,0.308378	0/1/2	0/1/2	0/1/2	0/1/2	0/1/2
trichoniscus_main_002071_t1	3227	.	G	T	0.284281	0/0/1	0/0/1	0/0/1	0/0/1	0/0/1
trichoniscus_main_002071_t1	3234	.	ATTTTTGTTT	ATTTTGTTT	0.355856	0/0/1	0/0/1	0/0/1	0/0/1	0/0/1
trichoniscus_main_002071_t1	3269	.	TGT	TT	0.35609	0/0/1	0/0/1	0/0/1	0/0/1	0/0/1
trichoniscus_main_002071_t1	3306	.	G	T	0.287671	0/0/1	0/0/1	0/0/1	0/0/1	0/0/1
trichoniscus_main_002077_t1	2059	.	G	A	0.343484	0/0/1	0/0/1	0/0/1	0/0/1	0/0/1
trichoniscus_main_002077_t1	2188	.	C	A	0.252734	0/0/0	0/0/1	0/0/1	0/0/1	0/0/1
trichoniscus_main_002096_t1	2317	.	G	T	0.256318	0/0/1	0/0/1	0/0/1	0/0/1	0/0/1
trichoniscus_main_002125_t1	1198	.	A	G	0.311953	0/0/1	0/0/1	0/0/1	0/0/1	0/0/1
trichoniscus_main_002125_t1	1210	.	A	C	0.304478	0/0/1	0/0/1	0/0/1	0/0/1	0/0/1
trichoniscus_main_002125_t1	1936	.	A	G	0.293233	0/0/1	0/0/1	0/0/1	0/0/1	0/0/1
trichoniscus_main_002125_t1	1948	.	C	T	0.318182	0/0/1	0/0/1	0/0/1	0/0/1	0/0/1
trichoniscus_main_002128_t1	1422	.	G	A	0.346154	0/0/1	0/0/1	0/0/1	0/0/1	0/0/1
trichoniscus_main_002128_t1	1458	.	G	A	0.634361	0/1/1	0/1/1	0/1/1	0/1/1	0/1/1
trichoniscus_main_002128_t1	1464	.	CTGC	TTGT	0.639821	0/1/1	0/1/1	0/1/1	0/1/1	0/1/1
trichoniscus_main_002128_t1	1473	.	C	G	0.680154	0/1/1	0/1/1	0/1/1	0/1/1	0/1/1
trichoniscus_main_002128_t1	1483	.	A	G	0.204348	0/0/0	0/0/0	0/0/1	0/0/1	0/0/0
trichoniscus_main_002233_t1	2622	.	ATTTTGA	ATTTGA	0.249281	0/0/1	0/0/1	0/0/1	0/0/1	0/0/1
trichoniscus_main_002233_t1	2664	.	AACACACAG	AACACAG	0.220984	0/0/1	0/0/1	0/0/1	0/0/1	0/0/1
trichoniscus_main_002233_t1	2673	.	T	G	0.247312	0/0/1	0/0/1	0/0/1	0/0/1	0/0/1
trichoniscus_main_002233_t1	2693	.	C	A	0.284006	0/0/1	0/0/1	0/0/1	0/0/1	0/0/1
trichoniscus_main_002233_t1	2701	.	A	G	0.29795	0/0/1	0/0/1	0/0/1	0/0/1	0/0/1
trichoniscus_main_002233_t1	2771	.	A	T	0.359543	0/0/1	0/0/1	0/0/1	0/0/1	0/0/1
trichoniscus_main_002233_t1	2805	.	AAGTGTAGGTGAGTGTAGGTGT	AAGTGTAGGTGT	0.286241	0/0/1	0/0/1	0/0/1	0/0/1	0/0/1
trichoniscus_main_002266_t1	3028	.	TGA	TAAGA	0.682975	0/1/1	0/1/1	0/1/1	0/1/1	0/1/1
trichoniscus_main_002266_t1	3217	.	G	C	0.743881	0/1/1	0/1/1	0/1/1	0/1/1	0/1/1
trichoniscus_main_002266_t1	3222	.	AACA	GACG	0.738938	0/1/1	0/1/1	0/1/1	0/1/1	0/1/1
trichoniscus_main_002266_t1	3234	.	G	T	0.740331	0/1/1	0/1/1	0/1/1	0/1/1	0/1/1
trichoniscus_main_002266_t1	3244	.	GAT	GG	0.715807	0/1/1	0/1/1	0/1/1	0/1/1	0/1/1
trichoniscus_main_002266_t1	3256	.	TAATC	AAATT	0.709629	0/1/1	0/1/1	0/1/1	0/1/1	0/1/1
trichoniscus_main_002266_t1	3321	.	T	A	0.26799	0/0/1	0/0/1	0/0/1	0/0/1	0/0/1
trichoniscus_main_002266_t1	3329	.	GT	AC	0.253857	0/0/1	0/0/1	0/0/1	0/0/1	0/0/1
trichoniscus_main_002266_t1	3362	.	G	C	0.621333	0/1/1	0/1/1	0/1/1	0/1/1	0/1/1
trichoniscus_main_002266_t1	3500	.	A	T	0.715026	0/1/1	0/1/1	0/1/1	0/1/1	0/1/1
trichoniscus_main_002266_t1	3542	.	C	T	0.264612	0/0/1	0/0/1	0/0/1	0/0/1	0/0/1
trichoniscus_main_002266_t1	3552	.	A	G	0.278093	0/0/1	0/0/1	0/0/1	0/0/1	0/0/1
trichoniscus_main_002266_t1	3587	.	AATATATATATAG	AATATATATATATATAG	0.230878	0/0/1	0/0/1	0/0/1	0/0/1	0/0/1
trichoniscus_main_002283_t1	2090	.	C	T	0.371014	0/0/1	0/0/1	0/0/1	0/0/1	0/0/1
trichoniscus_main_002283_t1	2319	.	TTA	TTCATTATATATA	0.243243	0/0/1	0/0/1	0/0/1	0/0/1	0/0/1
trichoniscus_main_002283_t1	2773	.	TGCCCATGCAT	TT	0.169643	0/0/1	0/0/1	0/0/1	0/0/1	0/0/1
trichoniscus_main_002283_t1	2803	.	TTTAGTTAGT	TTTAGT	0.267327	0/0/1	0/0/1	0/0/1	0/0/1	0/0/1
trichoniscus_main_002283_t1	2819	.	T	A	0.283262	0/0/1	0/0/1	0/0/1	0/0/1	0/0/1
trichoniscus_main_002283_t1	3090	.	G	T	0.237838	0/0/1	0/0/1	0/0/1	0/0/1	0/0/1
trichoniscus_main_002283_t1	3092	.	T	C	0.219178	0/0/1	0/0/1	0/0/1	0/0/1	0/0/1
trichoniscus_main_002283_t1	3105	.	AGAAC	GGAAA,GGAAC	0.267742,0.225806	0/1/2	0/1/2	0/1/2	0/1/2	0/1/2
trichoniscus_main_002341_t1	823	.	G	T	0.357951	0/0/1	0/0/1	0/0/1	0/0/1	0/0/1
trichoniscus_main_002341_t1	871	.	G	C	0.357363	0/0/1	0/0/1	0/0/1	0/0/1	0/0/1
trichoniscus_main_002341_t1	910	.	G	A	0.359375	0/0/1	0/0/1	0/0/1	0/0/1	0/0/1
trichoniscus_main_002341_t1	1858	.	T	C	0.566717	0/0/1	0/1/1	0/1/1	0/1/1	0/1/1
trichoniscus_main_002341_t1	2369	.	GAC	GAAC	0.601739	0/0/1	0/1/1	0/1/1	0/1/1	0/1/1
trichoniscus_main_002341_t1	2381	.	G	A	0.60213	0/0/1	0/1/1	0/1/1	0/1/1	0/1/1
trichoniscus_main_002363_t1	2759	.	T	C	0.305085	0/0/1	0/0/1	0/0/1	0/0/1	0/0/1
trichoniscus_main_002363_t1	2771	.	CAACTGA	CAATTAA,CAACTAA	0.164948,0.178694	0/1/2	0/1/2	0/1/2	0/1/2	0/0/1
trichoniscus_main_002372_t1	183	.	T	C	0.659218	0/1/1	0/1/1	0/1/1	0/1/1	0/1/1
trichoniscus_main_002372_t1	360	.	T	C	0.272585	0/0/1	0/0/1	0/0/1	0/0/1	0/0/1
trichoniscus_main_002372_t1	366	.	A	G	0.42236	0/0/1	0/0/1	0/0/1	0/1/1	0/0/1
trichoniscus_main_002372_t1	420	.	C	T	0.764609	0/1/1	0/1/1	0/1/1	0/1/1	0/1/1
trichoniscus_main_002372_t1	537	.	A	G	0.722955	0/1/1	0/1/1	0/1/1	0/1/1	0/1/1
trichoniscus_main_002372_t1	610	.	A	G	0.319588	0/0/1	0/0/1	0/0/1	0/0/1	0/0/1
trichoniscus_main_002392_t1	1865	.	A	G	0.311475	0/0/1	0/0/1	0/0/1	0/0/1	0/0/1
trichoniscus_main_002392_t1	1913	.	C	T	0.326531	0/0/1	0/0/1	0/0/1	0/0/1	0/0/1
trichoniscus_main_002434_t1	2737	.	TT	TAA	0.24895	0/0/1	0/0/1	0/0/1	0/0/1	0/0/1
trichoniscus_main_002434_t1	2791	.	G	T	0.361361	0/0/1	0/0/1	0/0/1	0/0/1	0/0/1
trichoniscus_main_002434_t1	2849	.	C	A	0.436222	0/1/1	0/0/1	0/0/1	0/0/1	0/0/1
trichoniscus_main_002439_t1	303	.	G	A	0.29085	0/0/1	0/0/1	0/0/1	0/0/1	0/0/1
trichoniscus_main_002439_t1	502	.	G	T	0.211511	0/0/1	0/0/1	0/0/1	0/0/1	0/0/1
trichoniscus_main_002439_t1	730	.	G	T	0.375	0/0/1	0/0/1	0/0/1	0/0/1	0/0/1
trichoniscus_main_002439_t1	736	.	T	G	0.385779	0/0/1	0/0/1	0/0/1	0/0/1	0/0/1
trichoniscus_main_002439_t1	832	.	C	T	0.327679	0/0/1	0/0/1	0/0/1	0/0/1	0/0/1
trichoniscus_main_002439_t1	863	.	A	T	0.313276	0/0/1	0/0/1	0/0/1	0/0/1	0/0/1
trichoniscus_main_002439_t1	868	.	G	C	0.309142	0/0/1	0/0/1	0/0/1	0/0/1	0/0/1
trichoniscus_main_002439_t1	931	.	A	G	0.311903	0/0/1	0/0/1	0/0/1	0/0/1	0/0/1
trichoniscus_main_002439_t1	952	.	A	G	0.31049	0/0/1	0/0/1	0/0/1	0/0/1	0/0/1
trichoniscus_main_002439_t1	1099	.	T	C	0.339138	0/0/1	0/0/1	0/0/1	0/0/1	0/0/1
trichoniscus_main_002439_t1	1156	.	T	C	0.317241	0/0/1	0/0/1	0/0/1	0/0/1	0/0/1
trichoniscus_main_002439_t1	1198	.	A	G	0.324277	0/0/1	0/0/1	0/0/1	0/0/1	0/0/1
trichoniscus_main_002439_t1	1312	.	G	A	0.346106	0/0/1	0/0/1	0/0/1	0/0/1	0/0/1
trichoniscus_main_002439_t1	1321	.	A	G	0.354717	0/0/1	0/0/1	0/0/1	0/0/1	0/0/1
trichoniscus_main_002439_t1	1348	.	A	G	0.32664	0/0/1	0/0/1	0/0/1	0/0/1	0/0/1
trichoniscus_main_002439_t1	1432	.	G	A	0.644561	0/1/1	0/1/1	0/1/1	0/1/1	0/1/1
trichoniscus_main_002439_t1	1441	.	T	C	0.656281	0/1/1	0/1/1	0/1/1	0/1/1	0/1/1
trichoniscus_main_002439_t1	1488	.	AAGAAGGAGAAGGAAAGGAAAA	AAGAAGGAAAGGAAAA	0.371717	0/0/1	0/0/1	0/0/1	0/0/1	0/0/1
trichoniscus_main_002439_t1	1540	.	G	T	0.647732	0/1/1	0/1/1	0/1/1	0/1/1	0/1/1
trichoniscus_main_002439_t1	1567	.	A	G	0.3105	0/0/1	0/0/1	0/0/1	0/0/1	0/0/1
trichoniscus_main_002439_t1	1609	.	G	C	0.30029	0/0/1	0/0/1	0/0/1	0/0/1	0/0/1
trichoniscus_main_002439_t1	1627	.	ACGG	GCGT	0.298525	0/0/1	0/0/1	0/0/1	0/0/1	0/0/1
trichoniscus_main_002439_t1	1680	.	G	A	0.737052	0/1/1	0/1/1	0/1/1	0/1/1	0/1/1
trichoniscus_main_002439_t1	1685	.	A	G	0.720339	0/1/1	0/1/1	0/1/1	0/1/1	0/1/1
trichoniscus_main_002439_t1	1696	.	A	T	0.743525	0/1/1	0/1/1	0/1/1	0/1/1	0/1/1
trichoniscus_main_002439_t1	1738	.	G	A	0.253863	0/0/1	0/0/1	0/0/1	0/0/1	0/0/1
trichoniscus_main_002439_t1	1777	.	TAAAGACA	TA	0.204622	0/0/1	0/0/1	0/0/1	0/0/1	0/0/1
trichoniscus_main_002439_t1	1798	.	T	C	0.268354	0/0/1	0/0/1	0/0/1	0/0/1	0/0/1
trichoniscus_main_002439_t1	1810	.	G	T	0.290407	0/0/1	0/0/1	0/0/1	0/0/1	0/0/1
trichoniscus_main_002439_t1	1825	.	A	G	0.315291	0/0/1	0/0/1	0/0/1	0/0/1	0/0/1
trichoniscus_main_002474_t1	2010	.	A	G	0.738813	0/1/1	0/1/1	0/1/1	0/1/1	0/1/1
trichoniscus_main_002474_t1	2025	.	T	A,C	0.347748,0.390991	0/1/2	0/1/2	0/1/2	0/1/2	0/1/2
trichoniscus_main_002474_t1	2037	.	G	C	0.267249	0/0/1	0/0/1	0/0/1	0/0/1	0/0/1
trichoniscus_main_002474_t1	2193	.	C	T	0.276596	0/0/1	0/0/1	0/0/1	0/0/1	0/0/1
trichoniscus_main_002474_t1	2238	.	C	T	0.264901	0/0/1	0/0/1	0/0/1	0/0/1	0/0/1
trichoniscus_main_002474_t1	2361	.	A	G	0.285714	0/0/1	0/0/1	0/0/1	0/0/1	0/0/1
trichoniscus_main_002474_t1	2535	.	T	C	0.373016	0/0/1	0/0/1	0/0/1	0/0/1	0/0/1
trichoniscus_main_002474_t1	2572	.	C	T	0.399118	0/1/1	0/0/1	0/0/1	0/0/1	0/0/1
trichoniscus_main_002510_t1	2029	.	ACCA	GCCC	0.334184	0/0/1	0/0/1	0/0/1	0/0/1	0/0/1
trichoniscus_main_002510_t1	2044	.	T	G	0.676647	0/1/1	0/1/1	0/1/1	0/1/1	0/1/1
trichoniscus_main_002528_t1	430	.	A	G	0.222222	0/0/0	0/0/1	0/0/1	0/0/1	0/0/1
trichoniscus_main_002528_t1	460	.	T	C	0.20653	0/0/0	0/0/1	0/0/1	0/0/1	0/0/1
trichoniscus_main_002528_t1	469	.	G	A	0.198387	0/0/0	0/0/1	0/0/1	0/0/1	0/0/1
trichoniscus_main_002529_t1	566	.	A	C	0.549586	0/0/1	0/1/1	0/1/1	0/0/1	0/1/1
trichoniscus_main_002529_t1	576	.	T	G	0.559334	0/0/1	0/1/1	0/1/1	0/0/1	0/1/1
trichoniscus_main_002529_t1	680	.	AGAG	GGAA	0.386548	0/1/1	0/0/1	0/0/1	0/0/1	0/0/1
trichoniscus_main_002529_t1	716	.	C	A	0.436434	0/1/1	0/0/1	0/0/1	0/1/1	0/0/1
trichoniscus_main_002529_t1	1028	.	G	C	0.462811	0/0/1	0/0/1	0/0/1	0/1/1	0/1/1
trichoniscus_main_002529_t1	1064	.	A	G	0.533149	0/1/1	0/1/1	0/1/1	0/0/1	0/0/1
trichoniscus_main_002529_t1	1823	.	C	G	0.464784	0/1/1	0/0/1	0/0/1	0/0/1	0/1/1
trichoniscus_main_002529_t1	1847	.	C	T	0.48792	0/1/1	0/0/1	0/0/1	0/0/1	0/1/1
trichoniscus_main_002529_t1	1859	.	C	A	0.485571	0/1/1	0/0/1	0/0/1	0/0/1	0/1/1
trichoniscus_main_002529_t1	1880	.	G	A	0.481713	0/1/1	0/0/1	0/0/1	0/0/1	0/1/1
trichoniscus_main_002529_t1	1991	.	T	G	0.509052	0/1/1	0/0/1	0/1/1	0/0/1	0/1/1
trichoniscus_main_002529_t1	2060	.	GACC	AACT	0.462777	0/1/1	0/0/1	0/1/1	0/0/1	0/0/1
trichoniscus_main_002529_t1	2105	.	C	T	0.461518	0/1/1	0/0/1	0/0/1	0/0/1	0/1/1
trichoniscus_main_002588_t1	2375	.	TTTG	CTTA	0.4125	0/1/1	0/0/1	0/0/1	0/0/1	0/0/1
trichoniscus_main_002617_t1	3842	.	T	C	0.328098	0/0/1	0/0/1	0/0/1	0/0/1	0/0/1
trichoniscus_main_002633_t1	2285	.	A	G	0.298913	0/0/0	0/0/0	0/0/1	0/0/1	0/0/1
trichoniscus_main_002639_t1	786	.	G	A	0.209964	0/0/1	0/0/1	0/0/1	0/0/1	0/0/1
trichoniscus_main_002639_t1	837	.	A	T	0.221739	0/0/1	0/0/1	0/0/1	0/0/1	0/0/1
trichoniscus_main_002639_t1	886	.	G	A	0.686644	0/1/1	0/1/1	0/1/1	0/1/1	0/1/1
trichoniscus_main_002639_t1	900	.	G	A	0.645378	0/1/1	0/1/1	0/1/1	0/1/1	0/1/1
trichoniscus_main_002639_t1	975	.	C	T	0.268519	0/0/1	0/0/1	0/0/1	0/0/1	0/0/1
trichoniscus_main_002639_t1	981	.	T	C	0.247031	0/0/1	0/0/1	0/0/1	0/0/1	0/0/1
trichoniscus_main_002639_t1	990	.	T	C	0.220844	0/0/1	0/0/1	0/0/1	0/0/1	0/0/1
trichoniscus_main_002639_t1	1206	.	T	A	0.36828	0/0/1	0/0/1	0/0/1	0/0/1	0/0/1
trichoniscus_main_002639_t1	1440	.	A	G	0.636971	0/1/1	0/1/1	0/1/1	0/1/1	0/1/1
trichoniscus_main_002639_t1	1488	.	C	A	0.235431	0/0/1	0/0/1	0/0/1	0/0/1	0/0/1
trichoniscus_main_002639_t1	1494	.	T	C	0.229858	0/0/1	0/0/1	0/0/1	0/0/1	0/0/1
trichoniscus_main_002639_t1	1521	.	T	C	0.273196	0/0/1	0/0/1	0/0/1	0/0/1	0/0/1
trichoniscus_main_002639_t1	1545	.	C	T	0.313725	0/0/1	0/0/1	0/0/1	0/0/1	0/0/1
trichoniscus_main_002639_t1	1806	.	G	A	0.482517	0/1/1	0/0/1	0/0/1	0/1/1	0/0/1
trichoniscus_main_002639_t1	1992	.	G	A	0.465217	0/1/1	0/0/1	0/0/1	0/1/1	0/0/1
trichoniscus_main_002639_t1	2028	.	G	A	0.362622	0/0/1	0/0/1	0/0/1	0/0/1	0/0/1
trichoniscus_main_002639_t1	2327	.	T	A	0.323529	0/0/1	0/0/1	0/0/1	0/0/1	0/0/1
trichoniscus_main_002639_t1	2472	.	AAT	GAC	0.267352	0/0/1	0/0/1	0/0/1	0/0/1	0/0/1
trichoniscus_main_002639_t1	2501	.	AGT	AGTACTCGGT	0.292683	0/0/1	0/0/1	0/0/1	0/0/1	0/0/1
trichoniscus_main_002639_t1	2561	.	G	A	0.674242	0/1/1	0/1/1	0/1/1	0/1/1	0/1/1
trichoniscus_main_002642_t1	126	.	ATTTTTTAAAAAG	ATTTTTTAAAGAG,ATTTTATAAAAAG	0.263743,0.293391	0/1/2	0/1/2	0/1/2	0/1/2	0/1/2
trichoniscus_main_002642_t1	154	.	T	A	0.308215	0/0/1	0/0/1	0/0/1	0/0/1	0/0/1
trichoniscus_main_002642_t1	180	.	CT	GA	0.373333	0/0/1	0/0/1	0/0/1	0/0/1	0/0/1
trichoniscus_main_002642_t1	1485	.	CACAACAACAT	CACAACAT	0.353171	0/0/1	0/0/1	0/0/1	0/0/1	0/0/1
trichoniscus_main_002661_t1	1662	.	G	A	0.28366	0/0/1	0/0/1	0/0/1	0/0/1	0/0/1
trichoniscus_main_002735_t1	1457	.	TTTGTTTTTTTTGTTATTATC	TTTTGTTTTTTGTTATTATC,TTTGTTTTTTGTTATTATC,TTTGTTTTTGTTATTATC	0.295265,0.345404,0.130919	1/2/3	1/2/3	1/2/3	1/2/3	1/2/3
trichoniscus_main_002747_t1	4665	.	T	C	0.347995	0/0/1	0/0/1	0/0/1	0/0/1	0/0/1
trichoniscus_main_002747_t1	4746	.	G	A	0.331852	0/0/1	0/0/1	0/0/1	0/0/1	0/0/1
trichoniscus_main_002747_t1	4786	.	G	A	0.317411	0/0/1	0/0/1	0/0/1	0/0/1	0/0/1
trichoniscus_main_002747_t1	4898	.	T	A	0.622222	0/1/1	0/1/1	0/1/1	0/1/1	0/1/1
trichoniscus_main_002752_t1	1092	.	C	T	0.368283	0/0/1	0/0/1	0/0/1	0/0/1	0/0/1
trichoniscus_main_002778_t1	936	.	A	G	0.710648	0/1/1	0/1/1	0/1/1	0/1/1	0/1/1
trichoniscus_main_002778_t1	951	.	G	A	0.712909	0/1/1	0/1/1	0/1/1	0/1/1	0/1/1
trichoniscus_main_002785_t1	1263	.	G	T	0.103604	0/0/0	0/0/0	0/0/0	0/0/0	0/0/1
trichoniscus_main_002785_t1	1266	.	T	A	0.238857	0/0/1	0/0/1	0/0/1	0/0/1	0/0/1
trichoniscus_main_002785_t1	1284	.	A	G	0.10582	0/0/0	0/0/0	0/0/0	0/0/0	0/0/1
trichoniscus_main_002785_t1	1315	.	CTA	ATG	0.169761	0/0/1	0/0/1	0/0/1	0/0/1	0/0/1
trichoniscus_main_002830_t1	2042	.	A	G	0.757298	0/1/1	0/1/1	0/1/1	0/1/1	0/1/1
trichoniscus_main_002852_t1	1097	.	G	A	0.309783	0/0/1	0/0/1	0/0/1	0/0/1	0/0/1
trichoniscus_main_002852_t1	1106	.	T	C	0.301394	0/0/1	0/0/1	0/0/1	0/0/1	0/0/1
trichoniscus_main_002852_t1	1913	.	C	T	0.330309	0/0/1	0/0/1	0/0/1	0/0/1	0/0/1
trichoniscus_main_002852_t1	1919	.	C	T	0.323587	0/0/1	0/0/1	0/0/1	0/0/1	0/0/1
trichoniscus_main_002852_t1	1952	.	T	G	0.693487	0/1/1	0/1/1	0/1/1	0/1/1	0/1/1
trichoniscus_main_002852_t1	1973	.	A	C	0.338983	0/0/1	0/0/1	0/0/1	0/0/1	0/0/1
trichoniscus_main_002852_t1	2198	.	CT	AC	0.295666	0/0/1	0/0/1	0/0/1	0/0/1	0/0/1
trichoniscus_main_002882_t1	1198	.	AATG	TTTT	0.315315	0/0/1	0/0/1	0/0/1	0/0/1	0/0/1
trichoniscus_main_003018_t1	868	.	G	A	0.277419	0/0/1	0/0/1	0/0/1	0/0/1	0/0/1
trichoniscus_main_003018_t1	878	.	G	A	0.29803	0/0/1	0/0/1	0/0/1	0/0/1	0/0/1
trichoniscus_main_003018_t1	883	.	G	A	0.301075	0/0/1	0/0/1	0/0/1	0/0/1	0/0/1
trichoniscus_main_003018_t1	1257	.	C	T	0.311005	0/0/1	0/0/1	0/0/1	0/0/1	0/0/1
trichoniscus_main_003018_t1	1723	.	G	T	0.32716	0/0/1	0/0/1	0/0/1	0/0/1	0/0/1
trichoniscus_main_003018_t1	1964	.	G	A	0.340909	0/0/1	0/0/1	0/0/1	0/0/1	0/0/1
trichoniscus_main_003018_t1	1984	.	T	C	0.365188	0/0/1	0/0/1	0/0/1	0/0/1	0/0/1
trichoniscus_main_003093_t1	1254	.	G	A	0.316498	0/0/1	0/0/1	0/0/1	0/0/1	0/0/1
trichoniscus_main_003093_t1	1293	.	C	A	0.343636	0/0/1	0/0/1	0/0/1	0/0/1	0/0/1
trichoniscus_main_003093_t1	1848	.	A	G	0.334924	0/0/1	0/0/1	0/0/1	0/0/1	0/0/1
trichoniscus_main_003093_t1	1857	.	T	A	0.33187	0/0/1	0/0/1	0/0/1	0/0/1	0/0/1
trichoniscus_main_003093_t1	1878	.	T	C	0.336425	0/0/1	0/0/1	0/0/1	0/0/1	0/0/1
trichoniscus_main_003093_t1	1884	.	A	G	0.313214	0/0/1	0/0/1	0/0/1	0/0/1	0/0/1
trichoniscus_main_003093_t1	1914	.	C	T	0.31001	0/0/1	0/0/1	0/0/1	0/0/1	0/0/1
trichoniscus_main_003106_t1	714	.	C	T	0.297496	0/0/1	0/0/1	0/0/1	0/0/1	0/0/1
trichoniscus_main_003106_t1	729	.	A	T	0.287024	0/0/1	0/0/1	0/0/1	0/0/1	0/0/1
trichoniscus_main_003106_t1	915	.	T	C	0.302511	0/0/1	0/0/1	0/0/1	0/0/1	0/0/1
trichoniscus_main_003106_t1	975	.	A	G	0.348745	0/0/1	0/0/1	0/0/1	0/0/1	0/0/1
trichoniscus_main_003106_t1	1509	.	A	G	0.412259	0/1/1	0/0/1	0/0/1	0/0/1	0/0/1
trichoniscus_main_003106_t1	1518	.	C	T	0.413061	0/1/1	0/0/1	0/0/1	0/0/1	0/0/1
trichoniscus_main_003106_t1	1809	.	T	C	0.350746	0/0/1	0/0/1	0/0/1	0/0/1	0/0/1
trichoniscus_main_003106_t1	1964	.	T	C	0.336053	0/0/1	0/0/1	0/0/1	0/0/1	0/0/1
trichoniscus_main_003106_t1	2125	.	GTTCC	GTTTCT	0.286262	0/0/1	0/0/1	0/0/1	0/0/1	0/0/1
trichoniscus_main_003106_t1	2158	.	T	A	0.31039	0/0/1	0/0/1	0/0/1	0/0/1	0/0/1
trichoniscus_main_003106_t1	2174	.	G	A	0.296789	0/0/1	0/0/1	0/0/1	0/0/1	0/0/1
trichoniscus_main_003106_t1	2251	.	C	T	0.285854	0/0/1	0/0/1	0/0/1	0/0/1	0/0/1
trichoniscus_main_003106_t1	2281	.	TAA	AAT	0.291397	0/0/1	0/0/1	0/0/1	0/0/1	0/0/1
trichoniscus_main_003110_t1	6018	.	A	C	0.362683	0/0/1	0/0/1	0/0/1	0/0/1	0/0/1
trichoniscus_main_003110_t1	6024	.	CC	TA	0.344681	0/0/1	0/0/1	0/0/1	0/0/1	0/0/1
trichoniscus_main_003110_t1	6042	.	GTAC	ATAT	0.372	0/0/1	0/0/1	0/0/1	0/0/1	0/0/1
trichoniscus_main_003110_t1	6193	.	A	G	0.375698	0/0/1	0/0/1	0/0/1	0/0/1	0/0/1
trichoniscus_main_003110_t1	6207	.	CAAAT	GAAAC	0.373874	0/0/1	0/0/1	0/0/1	0/0/1	0/0/1
trichoniscus_main_003110_t1	6230	.	T	G	0.364516	0/0/1	0/0/1	0/0/1	0/0/1	0/0/1
trichoniscus_main_003110_t1	6239	.	GGC	AAG	0.318264	0/0/1	0/0/1	0/0/1	0/0/1	0/0/1
trichoniscus_main_003110_t1	6314	.	CTT	CA	0.210777	0/0/1	0/0/1	0/0/1	0/0/1	0/0/1
trichoniscus_main_003110_t1	6326	.	CAAA	TAAT	0.245509	0/0/1	0/0/1	0/0/1	0/0/1	0/0/1
trichoniscus_main_003110_t1	6376	.	T	G	0.297552	0/0/1	0/0/1	0/0/1	0/0/1	0/0/1
trichoniscus_main_003110_t1	6382	.	T	C	0.302703	0/0/1	0/0/1	0/0/1	0/0/1	0/0/1
trichoniscus_main_003110_t1	6411	.	A	C	0.315881	0/0/1	0/0/1	0/0/1	0/0/1	0/0/1
trichoniscus_main_003110_t1	6419	.	CTGA	CA	0.294227	0/0/1	0/0/1	0/0/1	0/0/1	0/0/1
trichoniscus_main_003110_t1	6456	.	C	T	0.267003	0/0/1	0/0/1	0/0/1	0/0/1	0/0/1
trichoniscus_main_003110_t1	6531	.	T	C	0.250965	0/0/1	0/0/1	0/0/1	0/0/1	0/0/1
trichoniscus_main_003136_t1	752	.	T	C	0.33657	0/0/1	0/0/1	0/0/1	0/0/1	0/0/1
trichoniscus_main_003136_t1	845	.	A	C	0.347586	0/0/1	0/0/1	0/0/1	0/0/1	0/0/1
trichoniscus_main_003136_t1	860	.	T	G	0.345794	0/0/1	0/0/1	0/0/1	0/0/1	0/0/1
trichoniscus_main_003148_t1	398	.	C	T	0.284972	0/0/1	0/0/1	0/0/1	0/0/1	0/0/1
trichoniscus_main_003148_t1	455	.	C	T	0.345037	0/0/1	0/0/1	0/0/1	0/0/1	0/0/1
trichoniscus_main_003148_t1	698	.	T	C	0.350927	0/0/1	0/0/1	0/0/1	0/0/1	0/0/1
trichoniscus_main_003148_t1	707	.	A	G	0.352864	0/0/1	0/0/1	0/0/1	0/0/1	0/0/1
trichoniscus_main_003148_t1	719	.	A	G	0.35386	0/0/1	0/0/1	0/0/1	0/0/1	0/0/1
trichoniscus_main_003148_t1	746	.	C	T	0.275925	0/0/1	0/0/1	0/0/1	0/0/1	0/0/1
trichoniscus_main_003148_t1	794	.	TGGC	CGGT	0.300971	0/0/1	0/0/1	0/0/1	0/0/1	0/0/1
trichoniscus_main_003148_t1	1013	.	A	G	0.332824	0/0/1	0/0/1	0/0/1	0/0/1	0/0/1
trichoniscus_main_003148_t1	1019	.	C	G	0.318377	0/0/1	0/0/1	0/0/1	0/0/1	0/0/1
trichoniscus_main_003148_t1	1055	.	T	C	0.679538	0/1/1	0/1/1	0/1/1	0/1/1	0/1/1
trichoniscus_main_003148_t1	1085	.	A	C	0.320747	0/0/1	0/0/1	0/0/1	0/0/1	0/0/1
trichoniscus_main_003148_t1	1091	.	C	T	0.326592	0/0/1	0/0/1	0/0/1	0/0/1	0/0/1
trichoniscus_main_003148_t1	1163	.	C	T	0.298042	0/0/1	0/0/1	0/0/1	0/0/1	0/0/1
trichoniscus_main_003179_t1	1488	.	T	C	0.698174	0/1/1	0/1/1	0/1/1	0/1/1	0/1/1
trichoniscus_main_003179_t1	1496	.	CGGT	TGGG	0.704603	0/1/1	0/1/1	0/1/1	0/1/1	0/1/1
trichoniscus_main_003179_t1	1553	.	A	G	0.275239	0/0/1	0/0/1	0/0/1	0/0/1	0/0/1
trichoniscus_main_003179_t1	1574	.	G	A	0.282994	0/0/1	0/0/1	0/0/1	0/0/1	0/0/1
trichoniscus_main_003202_t1	1062	.	C	T	0.383784	0/0/1	0/0/1	0/0/1	0/0/1	0/0/1
trichoniscus_main_003202_t1	1609	.	AG	GA	0.345269	0/0/1	0/0/1	0/0/1	0/0/1	0/0/1
trichoniscus_main_003227_t1	1053	.	A	T	0.315226	0/0/1	0/0/1	0/0/1	0/0/1	0/0/1
trichoniscus_main_003227_t1	1067	.	C	T	0.08933	0/0/0	0/0/0	0/0/1	0/0/0	0/0/0
trichoniscus_main_003258_t1	2513	.	C	T	0.41875	0/1/1	0/0/1	0/0/1	0/0/1	0/0/1
trichoniscus_main_003258_t1	2524	.	G	T	0.32062	0/0/1	0/0/1	0/0/1	0/0/1	0/0/1
trichoniscus_main_003258_t1	2533	.	C	G	0.285554	0/0/1	0/0/1	0/0/1	0/0/1	0/0/1
trichoniscus_main_003258_t1	2566	.	AA	ATC	0.260526	0/0/1	0/0/1	0/0/1	0/0/1	0/0/1
trichoniscus_main_003258_t1	2655	.	AAAACA	CAAGTAATACGATATATATC	0.241309	0/0/1	0/0/1	0/0/1	0/0/1	0/0/1
trichoniscus_main_003259_t1	472	.	A	G	0.298417	0/0/1	0/0/1	0/0/1	0/0/1	0/0/1
trichoniscus_main_003259_t1	518	.	C	A	0.259853	0/0/1	0/0/1	0/0/1	0/0/1	0/0/1
trichoniscus_main_003259_t1	565	.	C	T	0.239775	0/0/1	0/0/1	0/0/1	0/0/1	0/0/1
trichoniscus_main_003284_t1	25	.	TCA	TA	0.265495	0/0/1	0/0/1	0/0/1	0/0/1	0/0/1
trichoniscus_main_003284_t1	33	.	A	T	0.318217	0/0/1	0/0/1	0/0/1	0/0/1	0/0/1
trichoniscus_main_003284_t1	65	.	A	G	0.237567	0/0/1	0/0/1	0/0/1	0/0/1	0/0/1
trichoniscus_main_003284_t1	81	.	GTTTATTTATTG	GTTTATTG	0.224293	0/0/1	0/0/1	0/0/1	0/0/1	0/0/1
trichoniscus_main_003284_t1	94	.	G	A	0.235797	0/0/1	0/0/1	0/0/1	0/0/1	0/0/1
trichoniscus_main_003284_t1	125	.	T	G	0.206579	0/0/1	0/0/1	0/0/1	0/0/1	0/0/1
trichoniscus_main_003284_t1	415	.	T	C	0.642413	0/1/1	0/1/1	0/1/1	0/1/1	0/1/1
trichoniscus_main_003284_t1	552	.	A	G	0.190543	0/0/1	0/0/1	0/0/1	0/0/1	0/0/1
trichoniscus_main_003284_t1	583	.	T	C	0.236786	0/0/1	0/0/1	0/0/1	0/0/1	0/0/1
trichoniscus_main_003284_t1	592	.	A	G	0.235825	0/0/1	0/0/1	0/0/1	0/0/1	0/0/1
trichoniscus_main_003284_t1	730	.	T	C	0.179651	0/0/1	0/0/1	0/0/1	0/0/1	0/0/1
trichoniscus_main_003284_t1	1081	.	T	C	0.321363	0/0/1	0/0/1	0/0/1	0/0/1	0/0/1
trichoniscus_main_003284_t1	1129	.	T	C	0.466104	0/1/1	0/0/1	0/0/1	0/1/1	0/0/1
trichoniscus_main_003284_t1	1157	.	A	C	0.353061	0/0/1	0/0/1	0/0/1	0/0/1	0/0/1
trichoniscus_main_003284_t1	1180	.	A	G	0.444598	0/1/1	0/0/1	0/0/1	0/1/1	0/0/1
trichoniscus_main_003284_t1	1213	.	C	T	0.417746	0/1/1	0/0/1	0/0/1	0/0/1	0/0/1
trichoniscus_main_003284_t1	1219	.	C	T	0.324841	0/0/1	0/0/1	0/0/1	0/0/1	0/0/1
trichoniscus_main_003284_t1	1249	.	T	C	0.393972	0/1/1	0/0/1	0/0/1	0/0/1	0/0/1
trichoniscus_main_003284_t1	1255	.	T	A	0.101136	0/0/1	0/0/0	0/0/0	0/0/0	0/0/1
trichoniscus_main_003284_t1	1708	.	C	T	0.234719	0/0/1	0/0/1	0/0/1	0/0/1	0/0/1
trichoniscus_main_003284_t1	1717	.	G	A	0.214318	0/0/1	0/0/1	0/0/1	0/0/1	0/0/1
trichoniscus_main_003284_t1	1723	.	G	A	0.202271	0/0/1	0/0/1	0/0/1	0/0/1	0/0/1
trichoniscus_main_003284_t1	1750	.	G	A	0.817868	0/1/1	0/1/1	0/1/1	0/1/1	0/1/1
trichoniscus_main_003284_t1	1801	.	A	G	0.21915	0/0/1	0/0/1	0/0/1	0/0/1	0/0/1
trichoniscus_main_003284_t1	1813	.	G	A	0.242149	0/0/1	0/0/1	0/0/1	0/0/1	0/0/1
trichoniscus_main_003284_t1	1844	.	TTAGGC	CTAAAT	0.235129	0/0/1	0/0/1	0/0/1	0/0/1	0/0/1
trichoniscus_main_003284_t1	1880	.	T	A	0.228532	0/0/1	0/0/1	0/0/1	0/0/1	0/0/1
trichoniscus_main_003285_t1	626	.	C	T	0.23622	0/0/1	0/0/0	0/0/1	0/0/1	0/0/1
trichoniscus_main_003285_t1	1094	.	C	T	0.295	0/0/1	0/0/1	0/0/1	0/0/1	0/0/1
trichoniscus_main_003285_t1	1166	.	GGGC	AGGT	0.509054	0/0/1	0/1/1	0/0/1	0/1/1	0/1/1
trichoniscus_main_003285_t1	1628	.	G	T	0.331352	0/0/1	0/0/1	0/0/1	0/0/1	0/0/1
trichoniscus_main_003285_t1	1658	.	A	G	0.329927	0/0/1	0/0/1	0/0/1	0/0/1	0/0/1
trichoniscus_main_003285_t1	1727	.	C	T	0.343909	0/0/1	0/0/1	0/0/1	0/0/1	0/0/1
trichoniscus_main_003285_t1	1739	.	G	T	0.378303	0/0/1	0/0/1	0/0/1	0/0/1	0/0/1
trichoniscus_main_003285_t1	1748	.	G	A	0.372253	0/0/1	0/0/1	0/0/1	0/0/1	0/0/1
trichoniscus_main_003285_t1	1772	.	C	A	0.351314	0/0/1	0/0/1	0/0/1	0/0/1	0/0/1
trichoniscus_main_003285_t1	1784	.	G	T	0.361151	0/0/1	0/0/1	0/0/1	0/0/1	0/0/1
trichoniscus_main_003285_t1	1790	.	TACG	CACA	0.347962	0/0/1	0/0/1	0/0/1	0/0/1	0/0/1
trichoniscus_main_003285_t1	1802	.	G	A	0.363242	0/0/1	0/0/1	0/0/1	0/0/1	0/0/1
trichoniscus_main_003285_t1	2132	.	AAT	AATATATTCAGAT	0.284746	0/0/1	0/0/1	0/0/1	0/0/1	0/0/1
trichoniscus_main_003285_t1	2257	.	C	A	0.264591	0/0/1	0/0/1	0/0/1	0/0/1	0/0/1
trichoniscus_main_003285_t1	2295	.	ATTTTTAG	ATTTTAG	0.343373	0/0/1	0/0/1	0/0/1	0/0/1	0/0/1
trichoniscus_main_003285_t1	2394	.	C	G	0.353057	0/0/1	0/0/1	0/0/1	0/0/1	0/0/1
trichoniscus_main_003363_t1	637	.	A	G	0.3003	0/0/1	0/0/1	0/0/1	0/0/1	0/0/1
trichoniscus_main_003363_t1	670	.	T	C	0.314325	0/0/1	0/0/1	0/0/1	0/0/1	0/0/1
trichoniscus_main_003363_t1	685	.	C	T	0.332	0/0/1	0/0/1	0/0/1	0/0/1	0/0/1
trichoniscus_main_003363_t1	699	.	A	G	0.13369	0/0/0	0/0/0	0/0/1	0/0/0	0/0/0
trichoniscus_main_003363_t1	983	.	C	T	0.281553	0/0/1	0/0/1	0/0/1	0/0/1	0/0/1
trichoniscus_main_003363_t1	988	.	AGACA	GGACG	0.284182	0/0/1	0/0/1	0/0/1	0/0/1	0/0/1
trichoniscus_main_003363_t1	1087	.	A	G	0.286517	0/0/1	0/0/1	0/0/1	0/0/1	0/0/1
trichoniscus_main_003363_t1	1126	.	CC	AG	0.262215	0/0/1	0/0/1	0/0/1	0/0/1	0/0/1
trichoniscus_main_003363_t1	1137	.	CTA	GTT	0.258503	0/0/1	0/0/1	0/0/1	0/0/1	0/0/1
trichoniscus_main_003363_t1	1383	.	G	A	0.271364	0/0/1	0/0/1	0/0/1	0/0/1	0/0/1
trichoniscus_main_003363_t1	1651	.	GAAAGAAAAAGAAAAAGAAAAGGAACC	GAAAGAGAAAGAAAAGGAACC,GAAAGAAAAAGAAAAAGAAAACGAACC	0.269747,0.321908	0/1/2	0/1/2	0/1/2	0/1/2	0/1/2
trichoniscus_main_003363_t1	1685	.	GAGAA	GA	0.691124	0/1/1	0/1/1	0/1/1	0/1/1	0/1/1
trichoniscus_main_003363_t1	1876	.	A	C	0.644264	0/1/1	0/1/1	0/1/1	0/1/1	0/1/1
trichoniscus_main_003363_t1	1885	.	G	A	0.627685	0/1/1	0/1/1	0/1/1	0/1/1	0/1/1
trichoniscus_main_003363_t1	1897	.	C	T	0.614227	0/1/1	0/1/1	0/1/1	0/1/1	0/1/1
trichoniscus_main_003363_t1	1951	.	C	G	0.349931	0/0/1	0/0/1	0/0/1	0/0/1	0/0/1
trichoniscus_main_003486_t1	824	.	G	A	0.25	0/0/1	0/0/1	0/0/1	0/0/1	0/0/1
trichoniscus_main_003486_t1	1383	.	A	G	0.393939	0/0/1	0/0/0	0/0/0	0/0/0	0/0/0
trichoniscus_main_003486_t1	1388	.	G	A	0.307432	0/0/1	0/0/1	0/0/1	0/0/1	0/0/1
trichoniscus_main_003486_t1	1406	.	C	T	0.312309	0/0/1	0/0/1	0/0/1	0/0/1	0/0/1
trichoniscus_main_003486_t1	1415	.	G	T	0.316683	0/0/1	0/0/1	0/0/1	0/0/1	0/0/1
trichoniscus_main_003486_t1	1424	.	TT	CA	0.302348	0/0/1	0/0/1	0/0/1	0/0/1	0/0/1
trichoniscus_main_003540_t1	1247	.	G	A	0.298942	0/0/1	0/0/1	0/0/1	0/0/1	0/0/1
trichoniscus_main_003594_t1	963	.	G	A	0.279713	0/0/1	0/0/1	0/0/1	0/0/1	0/0/1
trichoniscus_main_003594_t1	1005	.	A	C	0.257497	0/0/1	0/0/1	0/0/1	0/0/1	0/0/1
trichoniscus_main_003594_t1	1021	.	G	A	0.27027	0/0/1	0/0/1	0/0/1	0/0/1	0/0/1
trichoniscus_main_003594_t1	1026	.	T	C	0.268758	0/0/1	0/0/1	0/0/1	0/0/1	0/0/1
trichoniscus_main_003594_t1	1080	.	G	T	0.290482	0/0/1	0/0/1	0/0/1	0/0/1	0/0/1
trichoniscus_main_003594_t1	1110	.	T	A	0.32102	0/0/1	0/0/1	0/0/1	0/0/1	0/0/1
trichoniscus_main_003594_t1	1119	.	C	A	0.316887	0/0/1	0/0/1	0/0/1	0/0/1	0/0/1
trichoniscus_main_003594_t1	1155	.	G	A	0.320182	0/0/1	0/0/1	0/0/1	0/0/1	0/0/1
trichoniscus_main_003594_t1	1182	.	T	C	0.286798	0/0/1	0/0/1	0/0/1	0/0/1	0/0/1
trichoniscus_main_003594_t1	1327	.	C	T	0.234607	0/0/1	0/0/1	0/0/1	0/0/1	0/0/1
trichoniscus_main_003594_t1	1500	.	T	C	0.294355	0/0/1	0/0/1	0/0/1	0/0/1	0/0/1
trichoniscus_main_003594_t1	1506	.	G	A	0.291846	0/0/1	0/0/1	0/0/1	0/0/1	0/0/1
trichoniscus_main_003594_t1	1525	.	C	T	0.293487	0/0/1	0/0/1	0/0/1	0/0/1	0/0/1
trichoniscus_main_003594_t1	1533	.	A	C	0.2909	0/0/1	0/0/1	0/0/1	0/0/1	0/0/1
trichoniscus_main_003594_t1	1548	.	C	T	0.302892	0/0/1	0/0/1	0/0/1	0/0/1	0/0/1
trichoniscus_main_003594_t1	1624	.	T	C	0.28437	0/0/1	0/0/1	0/0/1	0/0/1	0/0/1
trichoniscus_main_003594_t1	1845	.	A	T	0.295017	0/0/1	0/0/1	0/0/1	0/0/1	0/0/1
trichoniscus_main_003594_t1	1856	.	T	C	0.276307	0/0/1	0/0/1	0/0/1	0/0/1	0/0/1
trichoniscus_main_003594_t1	1865	.	G	A	0.273098	0/0/1	0/0/1	0/0/1	0/0/1	0/0/1
trichoniscus_main_003594_t1	1875	.	ATTTA	TTTTT	0.302465	0/0/1	0/0/1	0/0/1	0/0/1	0/0/1
trichoniscus_main_003629_t1	270	.	T	C	0.255452	0/0/1	0/0/1	0/0/1	0/0/1	0/0/1
trichoniscus_main_003680_t1	1714	.	A	C	0.334764	0/0/1	0/0/1	0/0/1	0/0/1	0/0/1
trichoniscus_main_003720_t1	118	.	GAAAAAAGAAAACAT	GAAAAAAAGAAAACAT	0.0973451	0/0/0	0/0/0	0/0/1	0/0/0	0/0/1
trichoniscus_main_003720_t1	172	.	TAGTCGTGC	CAGTTGTGT,CAGTCATGC	0.229,0.241	0/1/2	0/1/2	0/1/2	0/1/2	0/1/2
trichoniscus_main_003732_t1	222	.	C	T	0.251121	0/0/1	0/0/1	0/0/1	0/0/1	0/0/1
trichoniscus_main_003732_t1	601	.	G	A	0.369565	0/0/1	0/0/1	0/0/1	0/0/1	0/0/1
trichoniscus_main_003732_t1	612	.	T	G	0.371069	0/0/1	0/0/1	0/0/1	0/0/1	0/0/1
trichoniscus_main_003732_t1	777	.	C	A	0.333333	0/0/1	0/0/1	0/0/1	0/0/1	0/0/1
trichoniscus_main_003732_t1	924	.	C	G	0.342767	0/0/1	0/0/1	0/0/1	0/0/1	0/0/1
trichoniscus_main_003732_t1	933	.	C	T	0.353678	0/0/1	0/0/1	0/0/1	0/0/1	0/0/1
trichoniscus_main_003732_t1	946	.	A	G	0.363363	0/0/1	0/0/1	0/0/1	0/0/1	0/0/1
trichoniscus_main_003732_t1	1047	.	A	G	0.355316	0/0/1	0/0/1	0/0/1	0/0/1	0/0/1
trichoniscus_main_003732_t1	1079	.	T	C	0.355882	0/0/1	0/0/1	0/0/1	0/0/1	0/0/1
trichoniscus_main_003732_t1	1110	.	G	A	0.353345	0/0/1	0/0/1	0/0/1	0/0/1	0/0/1
trichoniscus_main_003732_t1	1137	.	GTAT	TTAC	0.326642	0/0/1	0/0/1	0/0/1	0/0/1	0/0/1
trichoniscus_main_003732_t1	1146	.	T	G	0.346225	0/0/1	0/0/1	0/0/1	0/0/1	0/0/1
trichoniscus_main_003732_t1	1151	.	A	T	0.353818	0/0/1	0/0/1	0/0/1	0/0/1	0/0/1
trichoniscus_main_003732_t1	1263	.	C	T	0.306034	0/0/1	0/0/1	0/0/1	0/0/1	0/0/1
trichoniscus_main_003732_t1	1272	.	G	T	0.316143	0/0/1	0/0/1	0/0/1	0/0/1	0/0/1
trichoniscus_main_003732_t1	1278	.	G	A	0.28876	0/0/1	0/0/1	0/0/1	0/0/1	0/0/1
trichoniscus_main_003732_t1	1305	.	T	C	0.275229	0/0/1	0/0/1	0/0/1	0/0/1	0/0/1
trichoniscus_main_003732_t1	1323	.	G	A	0.277778	0/0/1	0/0/1	0/0/1	0/0/1	0/0/1
trichoniscus_main_003732_t1	1333	.	CTGGTTA	ATTGTTG	0.237255	0/0/1	0/0/1	0/0/1	0/0/1	0/0/1
trichoniscus_main_003732_t1	1356	.	C	A	0.290155	0/0/1	0/0/1	0/0/1	0/0/1	0/0/1
trichoniscus_main_003732_t1	1482	.	A	G	0.397177	0/0/1	0/0/1	0/0/1	0/0/1	0/0/1
trichoniscus_main_003732_t1	1531	.	C	T	0.355556	0/0/1	0/0/1	0/0/1	0/0/1	0/0/1
trichoniscus_main_003732_t1	1557	.	C	A	0.35619	0/0/1	0/0/1	0/0/1	0/0/1	0/0/1
trichoniscus_main_003732_t1	1575	.	G	T	0.346863	0/0/1	0/0/1	0/0/1	0/0/1	0/0/1
trichoniscus_main_003732_t1	1656	.	C	T	0.357798	0/0/1	0/0/1	0/0/1	0/0/1	0/0/1
trichoniscus_main_003732_t1	1695	.	G	A	0.358537	0/0/1	0/0/1	0/0/1	0/0/1	0/0/1
trichoniscus_main_003732_t1	1793	.	AACTGGAGC	GGCTAGAGG	0.291892	0/0/1	0/0/1	0/0/1	0/0/1	0/0/1
trichoniscus_main_003732_t1	1812	.	A	T	0.34375	0/0/1	0/0/1	0/0/1	0/0/1	0/0/1
trichoniscus_main_003872_t1	1388	.	C	G	0.176322	0/0/0	0/0/1	0/0/1	0/0/1	0/0/1
trichoniscus_main_003872_t1	1393	.	C	T	0.188095	0/0/1	0/0/1	0/0/1	0/0/1	0/0/1
trichoniscus_main_003872_t1	1420	.	G	C	0.0961538	0/0/0	0/0/0	0/0/0	0/0/0	0/0/1
trichoniscus_main_003872_t1	1460	.	T	A	0.256098	0/0/1	0/0/1	0/0/1	0/0/1	0/0/1
trichoniscus_main_003872_t1	1620	.	TTGTAAAAT	ATGTAAATT,TTGTAGAAT	0.37386,0.358663	0/1/2	0/1/2	0/1/2	0/1/2	0/1/2
trichoniscus_main_003898_t1	1542	.	G	C	0.304123	0/0/1	0/0/1	0/0/1	0/0/1	0/0/1
trichoniscus_main_003898_t1	1656	.	C	G	0.306018	0/0/1	0/0/1	0/0/1	0/0/1	0/0/1
trichoniscus_main_003898_t1	1672	.	T	A	0.359641	0/0/1	0/0/1	0/0/1	0/0/1	0/0/1
trichoniscus_main_003942_t1	1427	.	C	G	0.315068	0/0/1	0/0/1	0/0/1	0/0/1	0/0/1
trichoniscus_main_003955_t1	1779	.	A	G	0.277344	0/0/1	0/0/1	0/0/1	0/0/1	0/0/1
trichoniscus_main_003955_t1	1887	.	G	A	0.378031	0/0/1	0/0/1	0/0/1	0/0/1	0/0/1
trichoniscus_main_003955_t1	1908	.	T	C	0.366492	0/0/1	0/0/1	0/0/1	0/0/1	0/0/1
trichoniscus_main_003955_t1	1943	.	G	C	0.357257	0/0/1	0/0/1	0/0/1	0/0/1	0/0/1
trichoniscus_main_003955_t1	1992	.	A	G	0.367059	0/0/1	0/0/1	0/0/1	0/0/1	0/0/1
trichoniscus_main_003956_t1	5495	.	G	A	0.296337	0/0/1	0/0/1	0/0/1	0/0/1	0/0/1
trichoniscus_main_003956_t1	5503	.	C	T	0.298054	0/0/1	0/0/1	0/0/1	0/0/1	0/0/1
trichoniscus_main_003956_t1	5521	.	G	A	0.314208	0/0/1	0/0/1	0/0/1	0/0/1	0/0/1
trichoniscus_main_004024_t1	1763	.	T	C	0.288086	0/0/1	0/0/1	0/0/1	0/0/1	0/0/1
trichoniscus_main_004024_t1	1796	.	G	A	0.472921	0/0/1	0/0/1	0/1/1	0/1/1	0/0/1
trichoniscus_main_004149_t1	81	.	C	T	0.349558	0/0/1	0/0/1	0/0/1	0/0/1	0/0/1
trichoniscus_main_004149_t1	297	.	G	A	0.270572	0/0/1	0/0/1	0/0/1	0/0/1	0/0/1
trichoniscus_main_004149_t1	311	.	C	T	0.33844	0/0/1	0/0/1	0/0/1	0/0/1	0/0/1
trichoniscus_main_004149_t1	395	.	CCAC	TCAT	0.618538	0/1/1	0/1/1	0/1/1	0/1/1	0/1/1
trichoniscus_main_004149_t1	414	.	A	G	0.623568	0/1/1	0/1/1	0/1/1	0/1/1	0/1/1
trichoniscus_main_004149_t1	419	.	T	G	0.642857	0/1/1	0/1/1	0/1/1	0/1/1	0/1/1
trichoniscus_main_004149_t1	425	.	T	C	0.646226	0/1/1	0/1/1	0/1/1	0/1/1	0/1/1
trichoniscus_main_004149_t1	434	.	A	G	0.345964	0/0/1	0/0/1	0/0/1	0/0/1	0/0/1
trichoniscus_main_004149_t1	464	.	T	C	0.345736	0/0/1	0/0/1	0/0/1	0/0/1	0/0/1
trichoniscus_main_004149_t1	482	.	G	A	0.325792	0/0/1	0/0/1	0/0/1	0/0/1	0/0/1
trichoniscus_main_004149_t1	509	.	CGAC	TGAT	0.689095	0/1/1	0/1/1	0/1/1	0/1/1	0/1/1
trichoniscus_main_004149_t1	518	.	T	C	0.690372	0/1/1	0/1/1	0/1/1	0/1/1	0/1/1
trichoniscus_main_004149_t1	580	.	T	C	0.293926	0/0/1	0/0/1	0/0/1	0/0/1	0/0/1
trichoniscus_main_004149_t1	695	.	G	A	0.302676	0/0/1	0/0/1	0/0/1	0/0/1	0/0/1
trichoniscus_main_004149_t1	716	.	CACA	TACC	0.308429	0/0/1	0/0/1	0/0/1	0/0/1	0/0/1
trichoniscus_main_004149_t1	767	.	G	A	0.34382	0/0/1	0/0/1	0/0/1	0/0/1	0/0/1
trichoniscus_main_004149_t1	818	.	G	T	0.356579	0/0/1	0/0/1	0/0/1	0/0/1	0/0/1
trichoniscus_main_004149_t1	860	.	A	T	0.682979	0/1/1	0/1/1	0/1/1	0/1/1	0/1/1
trichoniscus_main_004149_t1	965	.	A	C,T	0.300366,0.352869	0/1/2	0/1/2	0/1/2	0/1/2	0/1/2
trichoniscus_main_004149_t1	1052	.	T	C	0.30963	0/0/1	0/0/1	0/0/1	0/0/1	0/0/1
trichoniscus_main_004149_t1	1172	.	C	T	0.322542	0/0/1	0/0/1	0/0/1	0/0/1	0/0/1
trichoniscus_main_004149_t1	1196	.	C	A	0.312578	0/0/1	0/0/1	0/0/1	0/0/1	0/0/1
trichoniscus_main_004149_t1	1211	.	T	C	0.319092	0/0/1	0/0/1	0/0/1	0/0/1	0/0/1
trichoniscus_main_004149_t1	1222	.	C	A	0.317523	0/0/1	0/0/1	0/0/1	0/0/1	0/0/1
trichoniscus_main_004149_t1	1346	.	T	C	0.489685	0/0/1	0/0/1	0/0/1	0/1/1	0/1/1
trichoniscus_main_004149_t1	1511	.	T	C	0.360253	0/0/1	0/0/1	0/0/1	0/0/1	0/0/1
trichoniscus_main_004149_t1	1586	.	A	G	0.36447	0/0/1	0/0/1	0/0/1	0/0/1	0/0/1
trichoniscus_main_004149_t1	1748	.	G	C	0.366042	0/0/1	0/0/1	0/0/1	0/0/1	0/0/1
trichoniscus_main_004149_t1	1835	.	T	A	0.348673	0/0/1	0/0/1	0/0/1	0/0/1	0/0/1
trichoniscus_main_004149_t1	1841	.	TT	CG	0.251938	0/0/1	0/0/1	0/0/1	0/0/1	0/0/1
trichoniscus_main_004149_t1	2010	.	C	T	0.358382	0/0/1	0/0/1	0/0/1	0/0/1	0/0/1
trichoniscus_main_004149_t1	2293	.	G	A	0.290415	0/0/1	0/0/1	0/0/1	0/0/1	0/0/1
trichoniscus_main_004149_t1	2340	.	GTTTCG	GTTATTTCG	0.239943	0/0/1	0/0/1	0/0/1	0/0/1	0/0/1
trichoniscus_main_004149_t1	2364	.	C	T	0.253814	0/0/1	0/0/1	0/0/1	0/0/1	0/0/1
trichoniscus_main_004149_t1	2368	.	AGT	AT	0.243284	0/0/1	0/0/1	0/0/1	0/0/1	0/0/1
trichoniscus_main_004180_t1	698	.	T	C	0.289225	0/0/1	0/0/1	0/0/1	0/0/1	0/0/1
trichoniscus_main_004180_t1	1218	.	C	T	0.621287	0/1/1	0/1/1	0/1/1	0/1/1	0/1/1
trichoniscus_main_004180_t1	1235	.	T	C	0.627615	0/1/1	0/1/1	0/1/1	0/1/1	0/1/1
trichoniscus_main_004214_t1	1106	.	A	G	0.329451	0/0/1	0/0/1	0/0/1	0/0/1	0/0/1
trichoniscus_main_004214_t1	1119	.	A	T	0.318328	0/0/1	0/0/1	0/0/1	0/0/1	0/0/1
trichoniscus_main_004214_t1	1127	.	A	G	0.319871	0/0/1	0/0/1	0/0/1	0/0/1	0/0/1
trichoniscus_main_004272_t1	3833	.	TATA	CATG	0.294758	0/0/1	0/0/1	0/0/1	0/0/1	0/0/1
trichoniscus_main_004308_t1	1777	.	C	T	0.375203	0/0/1	0/0/1	0/0/1	0/0/1	0/0/1
trichoniscus_main_004320_t1	613	.	G	T	0.305887	0/0/1	0/0/1	0/0/1	0/0/1	0/0/1
trichoniscus_main_004337_t1	2685	.	C	T	0.661578	0/1/1	0/1/1	0/1/1	0/1/1	0/1/1
trichoniscus_main_004337_t1	2692	.	T	A	0.648936	0/1/1	0/1/1	0/1/1	0/1/1	0/1/1
trichoniscus_main_004371_t1	893	.	T	C	0.306142	0/0/1	0/0/1	0/0/1	0/0/1	0/0/1
trichoniscus_main_004371_t1	905	.	T	C	0.303618	0/0/1	0/0/1	0/0/1	0/0/1	0/0/1
trichoniscus_main_004371_t1	956	.	TGAA	CGAG	0.290709	0/0/1	0/0/1	0/0/1	0/0/1	0/0/1
trichoniscus_main_004371_t1	989	.	C	T	0.309287	0/0/1	0/0/1	0/0/1	0/0/1	0/0/1
trichoniscus_main_004371_t1	1001	.	C	T	0.307345	0/0/1	0/0/1	0/0/1	0/0/1	0/0/1
trichoniscus_main_004371_t1	1304	.	T	C	0.650407	0/1/1	0/1/1	0/1/1	0/1/1	0/1/1
trichoniscus_main_004371_t1	1328	.	G	A	0.654825	0/1/1	0/1/1	0/1/1	0/1/1	0/1/1
trichoniscus_main_004371_t1	1370	.	T	C	0.344667	0/0/1	0/0/1	0/0/1	0/0/1	0/0/1
trichoniscus_main_004371_t1	1394	.	C	T	0.339975	0/0/1	0/0/1	0/0/1	0/0/1	0/0/1
trichoniscus_main_004371_t1	1437	.	C	A	0.373393	0/0/1	0/0/1	0/0/1	0/0/1	0/0/1
trichoniscus_main_004375_t1	2144	.	G	A	0.69863	0/1/1	0/1/1	0/1/1	0/1/1	0/1/1
trichoniscus_main_004375_t1	2192	.	C	A	0.147727	0/0/0	0/0/0	0/0/1	0/0/0	0/0/0
trichoniscus_main_004375_t1	2275	.	CACA	TACC,CACC	0.204405,0.364763	0/1/2	0/1/2	0/1/2	0/1/2	0/1/2
trichoniscus_main_004375_t1	2291	.	C	A	0.104082	0/0/0	0/0/1	0/0/1	0/0/0	0/0/1
trichoniscus_main_004375_t1	2334	.	TAAAAAAAATCT	TACAAAAAACT,TAAAAAAATCT,TAAAAAAAAATCT	0.451069,0.169854,0.0843645	0/1/2	0/1/2	0/1/2	1/2/3	1/1/2
trichoniscus_main_004441_t1	888	.	AGAATTC	GGAGTTT	0.302674	0/0/1	0/0/1	0/0/1	0/0/1	0/0/1
trichoniscus_main_004441_t1	921	.	T	C	0.35783	0/0/1	0/0/1	0/0/1	0/0/1	0/0/1
trichoniscus_main_004441_t1	942	.	T	C	0.338937	0/0/1	0/0/1	0/0/1	0/0/1	0/0/1
trichoniscus_main_004441_t1	1323	.	C	A	0.350154	0/0/1	0/0/1	0/0/1	0/0/1	0/0/1
trichoniscus_main_004441_t1	1368	.	C	G	0.349531	0/0/1	0/0/1	0/0/1	0/0/1	0/0/1
trichoniscus_main_004441_t1	1401	.	C	T	0.379733	0/0/1	0/0/1	0/0/1	0/0/1	0/0/1
trichoniscus_main_004441_t1	1446	.	C	T	0.375726	0/0/1	0/0/1	0/0/1	0/0/1	0/0/1
trichoniscus_main_004441_t1	1455	.	G	C	0.378039	0/0/1	0/0/1	0/0/1	0/0/1	0/0/1
trichoniscus_main_004441_t1	1479	.	A	G	0.363377	0/0/1	0/0/1	0/0/1	0/0/1	0/0/1
trichoniscus_main_004441_t1	1503	.	T	C	0.340081	0/0/1	0/0/1	0/0/1	0/0/1	0/0/1
trichoniscus_main_004441_t1	1548	.	G	A	0.314667	0/0/1	0/0/1	0/0/1	0/0/1	0/0/1
trichoniscus_main_004569_t1	1457	.	C	T	0.294798	0/0/1	0/0/1	0/0/1	0/0/1	0/0/1
trichoniscus_main_004569_t1	1469	.	C	T	0.290698	0/0/1	0/0/1	0/0/1	0/0/1	0/0/1
trichoniscus_main_004570_t1	1310	.	C	T	0.332857	0/0/1	0/0/1	0/0/1	0/0/1	0/0/1
trichoniscus_main_004570_t1	1334	.	C	T	0.361983	0/0/1	0/0/1	0/0/1	0/0/1	0/0/1
trichoniscus_main_004570_t1	1352	.	A	G	0.384228	0/0/1	0/0/1	0/0/1	0/0/1	0/0/1
trichoniscus_main_004570_t1	1370	.	A	G	0.374819	0/0/1	0/0/1	0/0/1	0/0/1	0/0/1
trichoniscus_main_004683_t1	1856	.	TAT	TAAA,TAAAAAA,TAA	0.138682,0.122636,0.120344	0/1/2	0/1/2	0/2/3	0/1/3	0/1/2
trichoniscus_main_004683_t1	1869	.	GTAAAAAAAAAAAAACAAGC	ATTAAAAAAAAAAAACAAGC,GTAAAAAAAAAAAACAAGC,TTAAAAAAAAAAAAACAAGC	0.240952,0.239465,0.27764	1/2/3	1/2/3	1/2/3	1/2/3	1/2/3
trichoniscus_main_004683_t1	2833	.	A	G	0.282353	0/0/1	0/0/1	0/0/1	0/0/1	0/0/1
trichoniscus_main_004719_t1	466	.	T	C	0.377111	0/0/1	0/0/1	0/0/1	0/0/1	0/0/1
trichoniscus_main_004719_t1	775	.	A	G	0.374784	0/0/1	0/0/1	0/0/1	0/0/1	0/0/1
trichoniscus_main_004719_t1	1288	.	A	G	0.548605	0/0/1	0/0/1	0/1/1	0/1/1	0/1/1
trichoniscus_main_004719_t1	1405	.	T	G	0.550267	0/0/1	0/0/1	0/1/1	0/1/1	0/1/1
trichoniscus_main_004719_t1	1477	.	T	A	0.516186	0/1/1	0/0/1	0/0/1	0/1/1	0/1/1
trichoniscus_main_004878_t1	1996	.	C	A	0.156028	0/0/0	0/0/0	0/0/1	0/0/0	0/0/1
trichoniscus_main_004878_t1	2089	.	GTTTTTTATAAATTTCAAA	GTTTTATATAAATTTCTCT,GTTTTTTATAAATTTATTT,GTTTTTTATAAATTTCTTT	0.153191,0.170213,0.148936	1/2/3	0/1/3	1/2/3	0/2/3	1/2/3
trichoniscus_main_004878_t1	2151	.	AATATACATATCTGACCTT	AATATATATATCTGGCCTT,AATATATATATATCTGGCCTT,AATATATATATCTGACCTT,AATACATATATCTGGCCCC,AATATATATCTGGCCTT	0.472826,0.0597826,0.0967742,0.0689655,0.08	1/2/3	1/2/4	1/1/5	1/2/3	1/1/3
trichoniscus_main_004878_t1	2218	.	C	T	0.227273	0/0/1	0/0/0	0/0/0	0/0/0	0/0/0
trichoniscus_main_004935_t1	2602	.	T	A	0.304965	0/0/1	0/0/1	0/0/1	0/0/1	0/0/1
trichoniscus_main_004953_t1	2123	.	T	A	0.282609	0/0/1	0/0/1	0/0/1	0/0/1	0/0/1
trichoniscus_main_004960_t1	2427	.	TAAACT	TAACT	0.294007	0/0/1	0/0/1	0/0/1	0/0/1	0/0/1
trichoniscus_main_004960_t1	2695	.	C	A	0.262664	0/0/1	0/0/1	0/0/1	0/0/1	0/0/1
trichoniscus_main_004960_t1	2705	.	T	G	0.316574	0/0/1	0/0/1	0/0/1	0/0/1	0/0/1
trichoniscus_main_005016_t1	991	.	C	T	0.250806	0/0/1	0/0/1	0/0/1	0/0/1	0/0/1
trichoniscus_main_005016_t1	1002	.	T	C	0.253289	0/0/1	0/0/1	0/0/1	0/0/1	0/0/1
trichoniscus_main_005016_t1	1017	.	A	G	0.262295	0/0/1	0/0/1	0/0/1	0/0/1	0/0/1
trichoniscus_main_005016_t1	1104	.	C	T	0.340987	0/0/1	0/0/1	0/0/1	0/0/1	0/0/1
trichoniscus_main_005016_t1	1146	.	T	C	0.637631	0/1/1	0/1/1	0/1/1	0/1/1	0/1/1
trichoniscus_main_005016_t1	1155	.	T	C	0.63233	0/1/1	0/1/1	0/1/1	0/1/1	0/1/1
trichoniscus_main_005026_t1	129	.	A	T	0.22963	0/0/1	0/0/1	0/0/1	0/0/1	0/0/1
trichoniscus_main_005026_t1	135	.	G	A	0.228477	0/0/1	0/0/1	0/0/1	0/0/1	0/0/1
trichoniscus_main_005026_t1	141	.	G	A	0.238671	0/0/1	0/0/1	0/0/1	0/0/1	0/0/1
trichoniscus_main_005026_t1	172	.	ATTTTTTGTCAA	ATTTTTTGCCAG	0.213256	0/0/1	0/0/1	0/0/1	0/0/1	0/0/1
trichoniscus_main_005026_t1	198	.	T	C	0.266497	0/0/1	0/0/1	0/0/1	0/0/1	0/0/1
trichoniscus_main_005026_t1	261	.	C	T	0.277603	0/0/1	0/0/1	0/0/1	0/0/1	0/0/1
trichoniscus_main_005026_t1	282	.	G	A	0.278592	0/0/1	0/0/1	0/0/1	0/0/1	0/0/1
trichoniscus_main_005026_t1	288	.	T	C	0.272727	0/0/1	0/0/1	0/0/1	0/0/1	0/0/1
trichoniscus_main_005026_t1	312	.	G	T	0.255618	0/0/1	0/0/1	0/0/1	0/0/1	0/0/1
trichoniscus_main_005026_t1	332	.	A	T	0.247863	0/0/1	0/0/1	0/0/1	0/0/1	0/0/1
trichoniscus_main_005026_t1	337	.	T	C	0.246499	0/0/1	0/0/1	0/0/1	0/0/1	0/0/1
trichoniscus_main_005026_t1	348	.	T	C	0.249249	0/0/1	0/0/1	0/0/1	0/0/1	0/0/1
trichoniscus_main_005026_t1	822	.	C	T	0.244123	0/0/1	0/0/1	0/0/1	0/0/1	0/0/1
trichoniscus_main_005026_t1	841	.	C	A	0.279121	0/0/1	0/0/1	0/0/1	0/0/1	0/0/1
trichoniscus_main_005026_t1	903	.	A	T	0.724599	0/1/1	0/1/1	0/1/1	0/1/1	0/1/1
trichoniscus_main_005026_t1	1152	.	G	A	0.656965	0/1/1	0/1/1	0/1/1	0/1/1	0/1/1
trichoniscus_main_005026_t1	1281	.	C	G	0.695413	0/1/1	0/1/1	0/1/1	0/1/1	0/1/1
trichoniscus_main_005026_t1	1299	.	G	A	0.677083	0/1/1	0/1/1	0/1/1	0/1/1	0/1/1
trichoniscus_main_005026_t1	1398	.	C	T	0.705389	0/1/1	0/1/1	0/1/1	0/1/1	0/1/1
trichoniscus_main_005026_t1	1440	.	C	T	0.279042	0/0/1	0/0/1	0/0/1	0/0/1	0/0/1
trichoniscus_main_005026_t1	1458	.	G	A	0.26069	0/0/1	0/0/1	0/0/1	0/0/1	0/0/1
trichoniscus_main_005026_t1	1491	.	C	T	0.281016	0/0/1	0/0/1	0/0/1	0/0/1	0/0/1
trichoniscus_main_005065_t1	1525	.	A	G	0.286096	0/0/1	0/0/1	0/0/1	0/0/1	0/0/1
trichoniscus_main_005087_t1	745	.	G	C	0.362671	0/0/1	0/0/1	0/0/1	0/0/1	0/0/1
trichoniscus_main_005087_t1	889	.	G	T	0.334732	0/0/1	0/0/1	0/0/1	0/0/1	0/0/1
trichoniscus_main_005087_t1	890	.	A	C	0.351184	0/0/1	0/0/1	0/0/1	0/0/1	0/0/1
trichoniscus_main_005087_t1	955	.	A	G	0.334764	0/0/1	0/0/1	0/0/1	0/0/1	0/0/1
trichoniscus_main_005087_t1	973	.	C	G	0.340891	0/0/1	0/0/1	0/0/1	0/0/1	0/0/1
trichoniscus_main_005087_t1	982	.	G	A	0.339888	0/0/1	0/0/1	0/0/1	0/0/1	0/0/1
trichoniscus_main_005087_t1	988	.	A	G	0.361186	0/0/1	0/0/1	0/0/1	0/0/1	0/0/1
trichoniscus_main_005087_t1	1126	.	G	T	0.625806	0/1/1	0/1/1	0/1/1	0/1/1	0/1/1
trichoniscus_main_005087_t1	1360	.	T	C	0.331258	0/0/1	0/0/1	0/0/1	0/0/1	0/0/1
trichoniscus_main_005087_t1	1372	.	A	G	0.335979	0/0/1	0/0/1	0/0/1	0/0/1	0/0/1
trichoniscus_main_005087_t1	1387	.	A	G	0.321854	0/0/1	0/0/1	0/0/1	0/0/1	0/0/1
trichoniscus_main_005087_t1	1510	.	G	A	0.323651	0/0/1	0/0/1	0/0/1	0/0/1	0/0/1
trichoniscus_main_005087_t1	1528	.	G	A	0.696395	0/1/1	0/1/1	0/1/1	0/1/1	0/1/1
trichoniscus_main_005087_t1	1534	.	G	T	0.662559	0/1/1	0/1/1	0/1/1	0/1/1	0/1/1
trichoniscus_main_005087_t1	1574	.	GTTAG	GATTAG	0.361257	0/0/1	0/0/1	0/0/1	0/0/1	0/0/1
trichoniscus_main_005181_t1	137	.	C	T	0.513912	0/0/1	0/0/1	0/1/1	0/1/1	0/1/1
trichoniscus_main_005181_t1	359	.	C	T	0.304933	0/0/1	0/0/1	0/0/1	0/0/1	0/0/1
trichoniscus_main_005181_t1	401	.	G	A	0.303778	0/0/1	0/0/1	0/0/1	0/0/1	0/0/1
trichoniscus_main_005181_t1	656	.	C	T	0.291803	0/0/1	0/0/1	0/0/1	0/0/1	0/0/1
trichoniscus_main_005181_t1	755	.	A	G	0.314306	0/0/1	0/0/1	0/0/1	0/0/1	0/0/1
trichoniscus_main_005181_t1	767	.	T	G	0.43631	0/1/1	0/0/1	0/0/1	0/0/1	0/0/1
trichoniscus_main_005181_t1	851	.	G	C	0.521842	0/0/1	0/0/1	0/1/1	0/1/1	0/1/1
trichoniscus_main_005181_t1	908	.	GGTC	AGTG	0.516592	0/0/1	0/0/1	0/1/1	0/1/1	0/1/1
trichoniscus_main_005181_t1	923	.	G	A	0.529317	0/0/1	0/0/1	0/1/1	0/1/1	0/1/1
trichoniscus_main_005199_t1	87	.	AAC	GAT	0.20339	0/0/1	0/0/1	0/0/1	0/0/1	0/0/1
trichoniscus_main_005199_t1	1867	.	A	C	0.243077	0/0/1	0/0/1	0/0/1	0/0/1	0/0/1
trichoniscus_main_005199_t1	1895	.	ATA	ATAAATATTA	0.261036	0/0/1	0/0/1	0/0/1	0/0/1	0/0/1
trichoniscus_main_005408_t1	480	.	GTTGG	GTTTGG	0.26765	0/0/1	0/0/1	0/0/1	0/0/1	0/0/1
trichoniscus_main_005408_t1	499	.	AAAAAAAGCTGA	AA	0.178098	0/0/1	0/0/1	0/0/1	0/0/1	0/0/1
trichoniscus_main_005408_t1	525	.	CAAAAGAAAG	CAAAAAGAAAG	0.2437	0/0/1	0/0/1	0/0/1	0/0/1	0/0/1
trichoniscus_main_005408_t1	586	.	A	G	0.25036	0/0/1	0/0/1	0/0/1	0/0/1	0/0/1
trichoniscus_main_005408_t1	621	.	A	T	0.261271	0/0/1	0/0/1	0/0/1	0/0/1	0/0/1
trichoniscus_main_005408_t1	745	.	A	G	0.263816	0/0/1	0/0/1	0/0/1	0/0/1	0/0/1
trichoniscus_main_005478_t1	1370	.	G	A	0.640916	0/1/1	0/1/1	0/1/1	0/1/1	0/1/1
trichoniscus_main_005478_t1	1431	.	G	C	0.369026	0/0/1	0/0/1	0/0/1	0/0/1	0/0/1
trichoniscus_main_005478_t1	1452	.	G	A	0.366526	0/0/1	0/0/1	0/0/1	0/0/1	0/0/1
trichoniscus_main_005478_t1	1509	.	C	T	0.376857	0/0/1	0/0/1	0/0/1	0/0/1	0/0/1
trichoniscus_main_005485_t1	439	.	G	C	0.35098	0/0/1	0/0/1	0/0/1	0/0/1	0/0/1
trichoniscus_main_005485_t1	1599	.	A	T	0.332418	0/0/1	0/0/1	0/0/1	0/0/1	0/0/1
trichoniscus_main_005585_t1	643	.	G	A	0.344156	0/0/1	0/0/1	0/0/1	0/0/1	0/0/1
trichoniscus_main_005589_t1	2516	.	A	G	0.300293	0/0/1	0/0/1	0/0/1	0/0/1	0/0/1
trichoniscus_main_005589_t1	2534	.	CATCT	AATCA	0.306523	0/0/1	0/0/1	0/0/1	0/0/1	0/0/1
trichoniscus_main_005589_t1	2603	.	G	A	0.301173	0/0/1	0/0/1	0/0/1	0/0/1	0/0/1
trichoniscus_main_005589_t1	2661	.	T	C	0.320576	0/0/1	0/0/1	0/0/1	0/0/1	0/0/1
trichoniscus_main_005589_t1	2712	.	C	T	0.382894	0/1/1	0/0/1	0/0/1	0/0/1	0/0/1
trichoniscus_main_005589_t1	2738	.	G	A	0.41047	0/1/1	0/0/1	0/0/1	0/0/1	0/0/1
trichoniscus_main_005661_t1	557	.	A	G	0.246799	0/0/1	0/0/1	0/0/1	0/0/1	0/0/1
trichoniscus_main_005661_t1	581	.	A	T	0.238438	0/0/1	0/0/1	0/0/1	0/0/1	0/0/1
trichoniscus_main_005661_t1	590	.	T	A	0.235542	0/0/1	0/0/1	0/0/1	0/0/1	0/0/1
trichoniscus_main_005661_t1	653	.	G	A	0.249633	0/0/1	0/0/1	0/0/1	0/0/1	0/0/1
trichoniscus_main_005661_t1	1151	.	G	A	0.288969	0/0/1	0/0/1	0/0/1	0/0/1	0/0/1
trichoniscus_main_005661_t1	1361	.	T	C	0.430913	0/1/1	0/0/1	0/0/1	0/0/1	0/0/1
trichoniscus_main_005661_t1	1433	.	G	A	0.369347	0/0/1	0/0/1	0/0/1	0/0/1	0/0/1
trichoniscus_main_005661_t1	1489	.	T	A	0.351804	0/0/1	0/0/1	0/0/1	0/0/1	0/0/1
trichoniscus_main_005661_t1	1523	.	G	A	0.354671	0/0/1	0/0/1	0/0/1	0/0/1	0/0/1
trichoniscus_main_005661_t1	1552	.	GAAAAAAAAGAATAAAATTT	GAAAGAAGAGAATAAAATTT,GAAAAAAGAGAATAAAATTT	0.255507,0.311674	0/1/2	0/1/2	0/1/2	0/1/2	0/1/2
trichoniscus_main_005663_t1	97	.	A	T	0.430227	0/1/1	0/0/1	0/0/1	0/0/1	0/0/1
trichoniscus_main_005663_t1	236	.	C	T	0.577065	0/0/1	0/1/1	0/1/1	0/1/1	0/1/1
trichoniscus_main_005663_t1	242	.	A	G	0.568916	0/0/1	0/1/1	0/1/1	0/1/1	0/1/1
trichoniscus_main_005663_t1	338	.	A	T	0.390728	0/1/1	0/0/1	0/0/1	0/0/1	0/0/1
trichoniscus_main_005663_t1	446	.	G	T	0.369364	0/0/1	0/0/1	0/0/1	0/0/1	0/0/1
trichoniscus_main_005663_t1	503	.	T	C	0.311859	0/0/1	0/0/1	0/0/1	0/0/1	0/0/1
trichoniscus_main_005663_t1	509	.	T	A	0.302759	0/0/1	0/0/1	0/0/1	0/0/1	0/0/1
trichoniscus_main_005663_t1	533	.	A	G	0.287364	0/0/1	0/0/1	0/0/1	0/0/1	0/0/1
trichoniscus_main_005663_t1	593	.	T	G	0.346026	0/0/1	0/0/1	0/0/1	0/0/1	0/0/1
trichoniscus_main_005663_t1	611	.	CGCT	TGCC	0.3502	0/0/1	0/0/1	0/0/1	0/0/1	0/0/1
trichoniscus_main_005663_t1	737	.	G	C	0.291045	0/0/1	0/0/1	0/0/1	0/0/1	0/0/1
trichoniscus_main_005663_t1	758	.	T	C	0.33058	0/0/1	0/0/1	0/0/1	0/0/1	0/0/1
trichoniscus_main_005663_t1	779	.	G	A	0.309432	0/0/1	0/0/1	0/0/1	0/0/1	0/0/1
trichoniscus_main_005663_t1	794	.	C	T	0.304644	0/0/1	0/0/1	0/0/1	0/0/1	0/0/1
trichoniscus_main_005663_t1	815	.	T	C	0.316416	0/0/1	0/0/1	0/0/1	0/0/1	0/0/1
trichoniscus_main_005663_t1	878	.	CGTT	TGTG	0.320816	0/0/1	0/0/1	0/0/1	0/0/1	0/0/1
trichoniscus_main_005663_t1	956	.	T	C	0.340622	0/0/1	0/0/1	0/0/1	0/0/1	0/0/1
trichoniscus_main_005663_t1	1022	.	C	T	0.324853	0/0/1	0/0/1	0/0/1	0/0/1	0/0/1
trichoniscus_main_005663_t1	1146	.	T	C	0.336259	0/0/1	0/0/1	0/0/1	0/0/1	0/0/1
trichoniscus_main_005663_t1	1169	.	A	C	0.344013	0/0/1	0/0/1	0/0/1	0/0/1	0/0/1
trichoniscus_main_005663_t1	1271	.	T	C	0.368676	0/0/1	0/0/1	0/0/1	0/0/1	0/0/1
trichoniscus_main_005663_t1	1283	.	C	T	0.369458	0/0/1	0/0/1	0/0/1	0/0/1	0/0/1
trichoniscus_main_005663_t1	1367	.	TATA	CATT	0.374142	0/0/1	0/0/1	0/0/1	0/0/1	0/0/1
trichoniscus_main_005663_t1	1376	.	G	A	0.3716	0/0/1	0/0/1	0/0/1	0/0/1	0/0/1
trichoniscus_main_005663_t1	1502	.	A	C	0.320484	0/0/1	0/0/1	0/0/1	0/0/1	0/0/1
trichoniscus_main_005663_t1	1571	.	TGGA	GGGG	0.29445	0/0/1	0/0/1	0/0/1	0/0/1	0/0/1
trichoniscus_main_005663_t1	1591	.	AAGGA	AA	0.330022	0/0/1	0/0/1	0/0/1	0/0/1	0/0/1
trichoniscus_main_005666_t1	1379	.	G	A	0.331104	0/0/1	0/0/1	0/0/1	0/0/1	0/0/1
trichoniscus_main_005666_t1	1433	.	A	G	0.325	0/0/1	0/0/1	0/0/1	0/0/1	0/0/1
trichoniscus_main_005763_t1	2036	.	G	A	0.328748	0/0/1	0/0/1	0/0/1	0/0/1	0/0/1
trichoniscus_main_005763_t1	2061	.	A	C	0.34875	0/0/1	0/0/1	0/0/1	0/0/1	0/0/1
trichoniscus_main_005794_t1	928	.	A	G	0.344444	0/0/1	0/0/1	0/0/1	0/0/1	0/0/1
trichoniscus_main_005797_t1	369	.	C	T	0.354588	0/0/1	0/0/1	0/0/1	0/0/1	0/0/1
trichoniscus_main_005797_t1	462	.	T	G	0.314392	0/0/1	0/0/1	0/0/1	0/0/1	0/0/1
trichoniscus_main_005797_t1	498	.	T	C	0.323944	0/0/1	0/0/1	0/0/1	0/0/1	0/0/1
trichoniscus_main_005797_t1	519	.	T	C	0.32706	0/0/1	0/0/1	0/0/1	0/0/1	0/0/1
trichoniscus_main_005797_t1	537	.	G	A	0.303833	0/0/1	0/0/1	0/0/1	0/0/1	0/0/1
trichoniscus_main_005797_t1	553	.	T	C	0.309461	0/0/1	0/0/1	0/0/1	0/0/1	0/0/1
trichoniscus_main_005797_t1	562	.	T	C	0.288647	0/0/1	0/0/1	0/0/1	0/0/1	0/0/1
trichoniscus_main_005797_t1	604	.	C	A	0.268365	0/0/1	0/0/1	0/0/1	0/0/1	0/0/1
trichoniscus_main_005797_t1	677	.	T	A	0.338494	0/0/1	0/0/1	0/0/1	0/0/1	0/0/1
trichoniscus_main_005797_t1	692	.	G	T	0.343636	0/0/1	0/0/1	0/0/1	0/0/1	0/0/1
trichoniscus_main_005797_t1	708	.	G	A	0.339168	0/0/1	0/0/1	0/0/1	0/0/1	0/0/1
trichoniscus_main_005797_t1	724	.	C	A	0.32352	0/0/1	0/0/1	0/0/1	0/0/1	0/0/1
trichoniscus_main_005797_t1	741	.	C	G	0.30356	0/0/1	0/0/1	0/0/1	0/0/1	0/0/1
trichoniscus_main_005797_t1	769	.	AGTT	GGTC	0.279886	0/0/1	0/0/1	0/0/1	0/0/1	0/0/1
trichoniscus_main_005797_t1	793	.	CTA	GTG	0.286053	0/0/1	0/0/1	0/0/1	0/0/1	0/0/1
trichoniscus_main_005797_t1	876	.	AAAA	GAAG	0.367386	0/0/1	0/0/1	0/0/1	0/0/1	0/0/1
trichoniscus_main_005797_t1	999	.	C	A	0.378098	0/0/1	0/0/1	0/0/1	0/0/1	0/0/1
trichoniscus_main_005797_t1	1017	.	T	C	0.369857	0/0/1	0/0/1	0/0/1	0/0/1	0/0/1
[truncated: 1,779 more rows]
