# Supplementary material for: Patterns of molecular evolution in a parthenogenic terrestrial isopod (Trichoniscus pusillus)
Source: PeerJ. 2024 Jul 23;12:e17780. doi: 10.7717/peerj.17780 (PMC11276757; doi:10.7717/peerj.17780)
Supplement: Supplemental Information 2 [file peerj-12-17780-s002.zip › Yarbrough_Chandler_Code/5_snp_effects/data/Tri85_babies_dnds.txt]

trichoniscus_main_000006_t1	147	14975	+	11633.33333333313	3195.6666666667575	0	0	0	0	0	0
trichoniscus_main_000007_t1	96	14387	+	11234.99999999986	3057.0000000000623	517.3333333333339	118.66666666666652	1.0	4.0	0	0
trichoniscus_main_000010_t1	378	13907	+	10774.666666666535	2755.3333333333726	0	0	0	0	0	0
trichoniscus_main_000011_t1	2314	14541	+	9950.666666666666	2277.3333333333094	174.66666666666663	38.333333333333336	0	0	0	0
trichoniscus_main_000013_t1	189	12998	+	10097.999999999984	2712.0000000000136	0	0	0	0	0	0
trichoniscus_main_000015_t1	426	12935	+	9798.666666666692	2711.3333333333558	56.0	18.999999999999996	0	0	0	0
trichoniscus_main_000016_t1	130	10161	+	7772.333333333466	2259.6666666666592	112.66666666666669	31.333333333333325	0	0	0	0
trichoniscus_main_000017_t1	399	11198	+	8666.333333333456	2133.666666666632	253.33333333333317	52.666666666666714	0	0	0	0
trichoniscus_main_000018_t1	17	10495	+	8333.000000000126	2145.9999999999804	132.6666666666667	35.33333333333333	0	0	0	0
trichoniscus_main_000020_t1	480	10319	+	7632.666666666743	2207.3333333333203	992.3333333333317	222.66666666666688	8.0	13.0	0	0
trichoniscus_main_000023_t1	153	9719	+	7426.666666666778	2140.333333333315	198.66666666666663	56.33333333333335	1.0	5.0	0	0
trichoniscus_main_000024_t1	329	9745	+	7537.666666666803	1879.3333333332996	0	0	0	0	0	0
trichoniscus_main_000025_t1	340	9615	+	7092.333333333418	2183.666666666654	981.6666666666646	311.3333333333332	0.0	14.0	0.0	14.0
trichoniscus_main_000026_t1	478	9738	+	7179.666666666746	2081.3333333333135	310.0	77.00000000000001	0.0	4.0	0	0
trichoniscus_main_000030_t1	75	8675	+	6644.000000000061	1956.9999999999798	723.9999999999991	212.00000000000034	0.0	6.0	0	0
trichoniscus_main_000032_t1	196	8724	+	6626.333333333393	1902.6666666666436	31.000000000000004	11.0	0	0	0	0
trichoniscus_main_000035_t1	365	8767	+	6481.333333333398	1921.6666666666415	0	0	0	0	0	0
trichoniscus_main_000037_t1	83	8392	+	6547.000000000055	1762.9999999999839	105.00000000000001	29.999999999999996	0.0	5.0	0	0
trichoniscus_main_000038_t1	284	8593	+	6608.333333333417	1701.666666666645	981.6666666666645	239.33333333333368	7.0	17.0	0	0
trichoniscus_main_000041_t1	38	8062	+	6187.000000000042	1837.9999999999857	307.0000000000001	88.99999999999996	1.0	1.0	1.0	1.0
trichoniscus_main_000043_t1	76	8043	+	6231.666666666748	1736.3333333333096	628.3333333333334	151.66666666666663	5.0	0.0	0	0
trichoniscus_main_000044_t1	971	8923	+	6262.33333333336	1690.6666666666595	543.666666666667	116.33333333333326	1.0	3.0	1.0	3.0
trichoniscus_main_000045_t1	26	7972	+	6277.666666666738	1669.3333333333105	56.99999999999999	15.000000000000002	2.0	2.0	0	0
trichoniscus_main_000048_t1	17	7897	+	6152.666666666697	1728.3333333333214	74.99999999999999	21.000000000000004	0	0	0	0
trichoniscus_main_000051_t1	235	7896	+	6128.000000000053	1533.999999999987	59.99999999999999	18.000000000000007	0	0	0	0
trichoniscus_main_000052_t1	514	8142	+	5981.0000000000455	1647.9999999999823	241.99999999999986	61.00000000000005	3.0	1.0	0	0
trichoniscus_main_000054_t1	292	7893	+	5940.000000000031	1661.9999999999868	5.0	1.0	0	0	0	0
trichoniscus_main_000055_t1	32	6319	+	4868.000000000011	1419.9999999999911	141.00000000000003	39.00000000000001	0	0	0	0
trichoniscus_main_000059_t1	183	7664	+	5945.666666666714	1536.3333333333217	148.33333333333334	28.666666666666657	0	0	0	0
trichoniscus_main_000061_t1	181	7659	+	5885.333333333369	1593.6666666666556	1936.6666666666758	487.33333333333127	18.0	13.0	0	0
trichoniscus_main_000063_t1	27	7394	+	5770.333333333363	1597.6666666666558	23.000000000000004	6.999999999999999	0	0	0	0
trichoniscus_main_000070_t1	421	7668	+	5589.000000000019	1658.9999999999905	74.00000000000001	24.999999999999993	0	0	0	0
trichoniscus_main_000072_t1	539	5470	+	3898.9999999999723	1033.0000000000061	29.66666666666667	6.333333333333332	0	0	0	0
trichoniscus_main_000073_t1	164	7339	+	5684.666666666689	1491.3333333333262	415.0000000000004	103.9999999999999	0.0	3.0	0.0	3.0
trichoniscus_main_000079_t1	11	6973	+	5461.000000000023	1501.9999999999882	132.33333333333337	26.666666666666657	0	0	0	0
trichoniscus_main_000083_t1	44	6952	+	5351.666666666667	1557.3333333333303	2.6666666666666665	0.3333333333333333	0	0	0	0
trichoniscus_main_000085_t1	404	7261	+	5350.333333333345	1507.6666666666601	609.3333333333336	179.66666666666674	0	0	0	0
trichoniscus_main_000088_t1	90	6911	+	5367.000000000009	1454.9999999999977	0	0	0	0	0	0
trichoniscus_main_000091_t1	184	6363	+	4844.333333333337	1335.6666666666595	0	0	0	0	0	0
trichoniscus_main_000094_t1	159	6857	+	5152.000000000008	1546.9999999999886	776.999999999999	228.0000000000003	0	0	0	0
trichoniscus_main_000102_t1	149	6655	+	5129.9999999999945	1376.9999999999993	115.66666666666671	22.33333333333333	0	0	0	0
trichoniscus_main_000110_t1	501	6818	+	4889.333333333338	1428.6666666666608	0	0	0	0	0	0
trichoniscus_main_000111_t1	265	6573	+	4981.666666666674	1327.333333333328	446.66666666666737	108.33333333333323	2.0	3.0	0	0
trichoniscus_main_000114_t1	357	6635	+	4907.999999999985	1370.9999999999986	0	0	0	0	0	0
trichoniscus_main_000121_t1	44	6262	+	4927.33333333332	1291.6666666666677	994.6666666666647	262.3333333333337	6.0	11.0	0	0
trichoniscus_main_000133_t1	159	6248	+	4858.666666666647	1231.333333333339	531.6666666666673	122.33333333333313	0.0	3.0	0	0
trichoniscus_main_000140_t1	591	6611	+	4599.666666666657	1421.3333333333246	0	0	0	0	0	0
trichoniscus_main_000141_t1	178	6195	+	4552.3333333333285	1465.66666666666	364.66666666666686	124.33333333333323	3.0	11.0	0	0
trichoniscus_main_000145_t1	132	5801	+	4451.99999999998	1218.0000000000036	111.66666666666669	35.33333333333333	0	0	0	0
trichoniscus_main_000146_t1	54	6029	+	4754.333333333324	1221.6666666666679	31.0	5.0	0	0	0	0
trichoniscus_main_000148_t1	212	6142	+	4744.333333333323	1186.6666666666704	109.33333333333334	25.666666666666664	0	0	0	0
trichoniscus_main_000152_t1	195	6077	+	4619.333333333323	1263.666666666666	0	0	0	0	0	0
trichoniscus_main_000162_t1	82	5871	+	4500.333333333314	1289.6666666666647	0	0	0	0	0	0
trichoniscus_main_000163_t1	1259	7039	+	4473.666666666647	1307.333333333323	387.0000000000004	98.99999999999987	0.0	3.0	0	0
trichoniscus_main_000172_t1	1531	7263	+	4506.333333333315	1226.6666666666692	0	0	0	0	0	0
trichoniscus_main_000180_t1	272	5914	+	4462.999999999969	1180.0000000000055	272.99999999999983	57.000000000000064	1.0	2.0	0	0
trichoniscus_main_000182_t1	779	6418	+	4333.99999999998	1305.999999999999	85.0	23.0	0.0	2.0	0	0
trichoniscus_main_000184_t1	138	5765	+	4338.666666666642	1289.3333333333303	32.33333333333333	9.666666666666668	0	0	0	0
trichoniscus_main_000187_t1	96	5690	+	4428.666666666651	1166.3333333333346	74.66666666666667	24.333333333333325	0	0	0	0
trichoniscus_main_000196_t1	872	5527	+	3620.666666666641	1035.3333333333405	1057.6666666666645	295.3333333333335	0	0	0	0
trichoniscus_main_000198_t1	3791	9295	+	4305.333333333305	1199.666666666669	0	0	0	0	0	0
trichoniscus_main_000201_t1	117	5588	+	4284.66666666663	1187.3333333333378	129.6666666666667	23.33333333333333	0	0	0	0
trichoniscus_main_000203_t1	308	5773	+	4272.999999999977	1193.0000000000023	0	0	0	0	0	0
trichoniscus_main_000207_t1	127	4287	+	3333.999999999986	827.000000000003	71.66666666666664	15.333333333333336	0	0	0	0
trichoniscus_main_000211_t1	9049	14418	+	4280.333333333296	1086.6666666666756	0	0	0	0	0	0
trichoniscus_main_000212_t1	241	5589	+	4221.333333333292	1127.666666666671	4189.999999999957	1120.0000000000048	14.0	58.0	14.0	58.0
trichoniscus_main_000213_t1	1518	6866	+	4348.999999999962	1000.0000000000115	26.000000000000004	4.0	0	0	0	0
trichoniscus_main_000214_t1	129	5468	+	4248.666666666637	1091.3333333333399	72.99999999999999	14.0	0	0	0	0
trichoniscus_main_000216_t1	61	5391	+	4181.999999999967	1149.000000000004	0	0	0	0	0	0
trichoniscus_main_000220_t1	118	5364	+	4165.999999999959	1081.0000000000057	133.33333333333337	28.66666666666665	0	0	0	0
trichoniscus_main_000223_t1	98	5341	+	4116.333333333293	1127.666666666674	0	0	0	0	0	0
trichoniscus_main_000226_t1	3787	9012	+	4123.3333333333	1102.6666666666713	0	0	0	0	0	0
trichoniscus_main_000227_t1	90	5312	+	4219.666666666623	1003.3333333333458	84.66666666666667	20.333333333333332	0	0	0	0
trichoniscus_main_000236_t1	57	5159	+	3999.666666666631	1103.333333333337	0	0	0	0	0	0
trichoniscus_main_000244_t1	381	2426	+	1635.0000000000055	410.9999999999987	0	0	0	0	0	0
trichoniscus_main_000250_t1	225	5219	+	3859.3333333333094	1135.6666666666679	0	0	0	0	0	0
trichoniscus_main_000255_t1	180	5156	+	3881.3333333333026	1095.6666666666724	0	0	0	0	0	0
trichoniscus_main_000256_t1	302	5275	+	3936.9999999999714	1037.000000000007	0	0	0	0	0	0
trichoniscus_main_000265_t1	116	5044	+	3812.3333333333103	1116.6666666666702	0	0	0	0	0	0
trichoniscus_main_000267_t1	205	5124	+	3926.9999999999673	993.0000000000072	204.6666666666666	47.333333333333336	0	0	0	0
trichoniscus_main_000271_t1	1064	4963	+	3047.666666666657	852.333333333337	845.6666666666656	237.33333333333366	0.0	15.0	0	0
trichoniscus_main_000293_t1	479	4885	+	3440.3333333333053	966.6666666666755	442.66666666666725	118.33333333333317	3.0	9.0	0	0
trichoniscus_main_000300_t1	56	4786	+	3770.6666666666356	960.3333333333408	475.33333333333366	118.66666666666659	2.0	6.0	0	0
trichoniscus_main_000314_t1	106	4740	+	3605.999999999983	1029.0000000000043	0	0	0	0	0	0
trichoniscus_main_000315_t1	178	4806	+	3567.6666666666456	1061.3333333333387	20.0	7.0	0	0	0	0
trichoniscus_main_000316_t1	191	4804	+	3615.999999999972	998.0000000000072	270.9999999999999	77.0	0.0	6.0	0	0
trichoniscus_main_000330_t1	19	4572	+	3528.6666666666442	1025.3333333333396	1708.0000000000048	493.9999999999984	4.0	19.0	4.0	19.0
trichoniscus_main_000332_t1	61	4611	+	3613.3333333333003	937.6666666666755	858.666666666665	200.3333333333336	13.0	23.0	13.0	23.0
trichoniscus_main_000345_t1	14	3115	+	2495.66666666667	606.3333333333325	0	0	0	0	0	0
trichoniscus_main_000346_t1	111	4616	+	3563.999999999982	942.0000000000055	23.0	6.999999999999999	0	0	0	0
trichoniscus_main_000348_t1	164	4654	+	3386.666666666655	1104.3333333333367	140.00000000000003	36.99999999999999	1.0	4.0	0	0
trichoniscus_main_000352_t1	67	4539	+	3496.3333333333085	976.6666666666736	9.0	3.0	0	0	0	0
trichoniscus_main_000358_t1	208	2616	+	1918.666666666673	490.3333333333317	0	0	0	0	0	0
trichoniscus_main_000363_t1	1862	6301	+	3508.3333333333107	931.6666666666727	0	0	0	0	0	0
trichoniscus_main_000365_t1	279	4709	+	3485.3333333333144	945.6666666666715	910.9999999999986	244.00000000000034	2.0	21.0	2.0	21.0
trichoniscus_main_000367_t1	709	5133	+	3400.9999999999786	1024.0000000000077	0	0	0	0	0	0
trichoniscus_main_000372_t1	347	4756	+	3425.9999999999804	984.0000000000057	234.66666666666654	71.33333333333334	0	0	0	0
trichoniscus_main_000381_t1	163	4542	+	3483.999999999978	896.0000000000057	389.0000000000003	90.99999999999996	0	0	0	0
trichoniscus_main_000388_t1	290	4642	+	3363.3333333333185	989.6666666666725	0	0	0	0	0	0
trichoniscus_main_000439_t1	198	4391	+	3319.9999999999804	874.0000000000051	0	0	0	0	0	0
trichoniscus_main_000442_t1	123	4310	+	3266.333333333312	921.6666666666749	0	0	0	0	0	0
trichoniscus_main_000446_t1	177	4355	+	3378.6666666666406	800.3333333333396	0	0	0	0	0	0
trichoniscus_main_000449_t1	136	4299	+	3299.3333333333057	864.6666666666749	36.333333333333336	8.666666666666666	0	0	0	0
trichoniscus_main_000450_t1	7	2781	+	2249.6666666666715	525.3333333333322	459.00000000000017	122.99999999999994	0.0	1.0	0	0
trichoniscus_main_000454_t1	118	4260	+	3253.999999999978	889.0000000000083	69.0	17.999999999999996	0	0	0	0
trichoniscus_main_000466_t1	358	4458	+	3199.333333333315	901.6666666666734	0	0	0	0	0	0
trichoniscus_main_000475_t1	167	2557	+	1965.0000000000111	425.99999999999784	163.99999999999994	36.999999999999986	0	0	0	0
trichoniscus_main_000476_t1	84	4163	+	3229.333333333315	850.6666666666727	41.33333333333333	12.666666666666668	0	0	0	0
trichoniscus_main_000485_t1	93	725	+	496.33333333333377	136.66666666666663	169.66666666666663	43.33333333333334	0	0	0	0
trichoniscus_main_000489_t1	135	4175	+	3232.333333333308	808.6666666666731	0	0	0	0	0	0
trichoniscus_main_000490_t1	128	4165	+	3207.99999999998	830.0000000000058	0	0	0	0	0	0
trichoniscus_main_000502_t1	51	4046	+	3126.3333333333253	869.6666666666696	177.0	51.00000000000001	0	0	0	0
trichoniscus_main_000503_t1	294	4169	+	3012.3333333333217	863.6666666666707	0	0	0	0	0	0
trichoniscus_main_000515_t1	7	3975	+	3075.3333333333253	893.666666666671	599.9999999999997	159.0000000000001	0.0	15.0	0.0	15.0
trichoniscus_main_000521_t1	57	4016	+	3043.666666666653	904.3333333333392	0	0	0	0	0	0
trichoniscus_main_000522_t1	51	4004	+	3073.9999999999905	880.0000000000043	48.666666666666664	14.333333333333334	0	0	0	0
trichoniscus_main_000523_t1	100	4050	+	3069.9999999999877	881.0000000000057	181.66666666666654	49.333333333333364	0	0	0	0
trichoniscus_main_000530_t1	4530	5930	+	1095.9999999999989	305.00000000000006	0	0	0	0	0	0
trichoniscus_main_000538_t1	1	315	-	236.3333333333333	78.66666666666666	0	0	0	0	0	0
trichoniscus_main_000539_t1	52	3972	+	3108.9999999999854	812.0000000000039	83.0	16.0	0.0	1.0	0	0
trichoniscus_main_000542_t1	132	4049	+	3083.9999999999877	834.0000000000036	81.0	23.999999999999993	0	0	0	0
trichoniscus_main_000544_t1	70	3984	+	3105.666666666645	809.3333333333395	3105.666666666645	809.3333333333395	21.0	58.0	21.0	58.0
trichoniscus_main_000546_t1	935	3913	+	2353.3333333333326	625.6666666666689	247.9999999999998	52.00000000000003	2.0	1.0	0	0
trichoniscus_main_000547_t1	54	3943	+	3038.6666666666542	849.3333333333368	100.33333333333336	16.66666666666667	0	0	0	0
trichoniscus_main_000552_t1	138	4043	+	3074.3333333333126	831.6666666666723	1301.000000000002	357.9999999999988	7.0	2.0	0	0
trichoniscus_main_000557_t1	48	3938	+	3019.6666666666574	871.333333333338	0	0	0	0	0	0
trichoniscus_main_000568_t1	48	3905	+	2981.6666666666574	876.3333333333369	186.33333333333326	50.66666666666668	0.0	4.0	0	0
trichoniscus_main_000569_t1	454	4311	+	2989.666666666654	868.3333333333383	0	0	0	0	0	0
trichoniscus_main_000570_t1	124	3978	+	3021.333333333324	833.6666666666694	162.99999999999997	47.000000000000014	0	0	0	0
trichoniscus_main_000571_t1	798	4652	+	2890.9999999999914	964.0000000000052	129.3333333333334	44.66666666666667	0	0	0	0
trichoniscus_main_000573_t1	266	4117	+	3014.666666666651	837.3333333333396	817.6666666666657	208.33333333333357	4.0	19.0	4.0	19.0
trichoniscus_main_000575_t1	80	3925	+	3007.9999999999877	838.0000000000047	0	0	0	0	0	0
trichoniscus_main_000578_t1	110	3946	+	2988.9999999999895	848.0000000000038	282.0	77.99999999999999	0.0	1.0	0.0	1.0
trichoniscus_main_000582_t1	95	3925	+	3047.333333333323	783.6666666666696	0	0	0	0	0	0
trichoniscus_main_000588_t1	383	4048	+	2879.999999999991	786.0000000000027	482.0000000000004	136.00000000000003	0.0	4.0	0	0
trichoniscus_main_000589_t1	27	3845	+	3001.333333333323	817.6666666666699	50.999999999999986	12.000000000000002	0.0	1.0	0	0
trichoniscus_main_000591_t1	326	4144	+	2933.666666666655	885.3333333333378	0	0	0	0	0	0
trichoniscus_main_000598_t1	14	3817	+	2982.999999999985	821.0000000000045	186.33333333333337	41.66666666666667	2.0	2.0	0	0
trichoniscus_main_000600_t1	666	4469	+	2860.333333333326	943.6666666666713	0	0	0	0	0	0
trichoniscus_main_000609_t1	105	3890	+	2931.6666666666556	854.3333333333392	0	0	0	0	0	0
trichoniscus_main_000611_t1	121	3903	+	2966.9999999999877	816.0000000000044	0	0	0	0	0	0
trichoniscus_main_000615_t1	129	3902	+	2977.333333333323	796.6666666666696	68.33333333333331	15.66666666666667	0	0	0	0
trichoniscus_main_000624_t1	159	3917	+	2947.666666666645	811.333333333341	807.6666666666653	188.33333333333357	8.0	9.0	0	0
trichoniscus_main_000629_t1	88	3837	+	2970.666666666654	779.333333333337	51.666666666666664	8.333333333333334	0	0	0	0
trichoniscus_main_000630_t1	132	3878	+	2954.666666666653	792.3333333333378	58.999999999999986	16.0	0	0	0	0
trichoniscus_main_000632_t1	175	3918	+	2933.999999999989	810.000000000004	0	0	0	0	0	0
trichoniscus_main_000641_t1	65	3766	+	2958.9999999999895	743.0000000000033	1325.0000000000007	319.0000000000001	0.0	7.0	0.0	7.0
trichoniscus_main_000642_t1	1714	5433	+	2897.333333333325	822.6666666666696	0	0	0	0	0	0
trichoniscus_main_000648_t1	1101	4802	+	2798.9999999999927	903.0000000000044	1183.9999999999998	372.99999999999955	0	0	0	0
trichoniscus_main_000651_t1	203	3901	+	2884.3333333333253	814.6666666666698	125.33333333333334	36.66666666666667	0	0	0	0
trichoniscus_main_000654_t1	18	3716	+	2952.666666666653	746.3333333333367	0	0	0	0	0	0
trichoniscus_main_000656_t1	39	2780	+	1991.0000000000052	751.0000000000018	124.33333333333336	43.666666666666664	0.0	1.0	0	0
trichoniscus_main_000664_t1	918	3677	+	2164.6666666666733	595.3333333333325	73.33333333333331	19.666666666666668	0.0	2.0	0	0
trichoniscus_main_000666_t1	572	3673	+	2408.333333333332	693.66666666667	331.33333333333326	76.66666666666673	0.0	9.0	0.0	9.0
trichoniscus_main_000674_t1	524	4180	+	2892.333333333321	764.6666666666708	0	0	0	0	0	0
trichoniscus_main_000676_t1	260	3913	+	2833.333333333324	820.666666666671	0	0	0	0	0	0
trichoniscus_main_000682_t1	45	3683	+	2835.999999999996	803.0000000000028	169.00000000000003	47.000000000000014	1.0	4.0	0	0
trichoniscus_main_000694_t1	224	3826	+	2797.3333333333308	805.6666666666684	0	0	0	0	0	0
trichoniscus_main_000698_t1	512	4105	+	2779.999999999992	814.0000000000038	203.33333333333317	45.66666666666671	0.0	5.0	0	0
trichoniscus_main_000702_t1	124	3528	+	2682.6666666666583	722.333333333337	0	0	0	0	0	0
trichoniscus_main_000711_t1	141	3707	+	2768.9999999999873	798.000000000005	86.0	19.0	0	0	0	0
trichoniscus_main_000717_t1	169	2025	+	1478.6666666666697	378.3333333333326	0	0	0	0	0	0
trichoniscus_main_000740_t1	357	3620	+	2531.3333333333294	732.6666666666689	32.0	10.0	0	0	0	0
trichoniscus_main_000743_t1	381	3881	+	2822.999999999995	678.0000000000003	0	0	0	0	0	0
trichoniscus_main_000745_t1	105	3602	+	2732.999999999998	753.0000000000024	19.0	5.0	0	0	0	0
trichoniscus_main_000748_t1	55	3543	+	2700.999999999996	788.000000000003	30.66666666666667	8.333333333333332	0	0	0	0
trichoniscus_main_000756_t1	174	3641	+	2713.9999999999945	754.0000000000023	22.333333333333332	7.666666666666666	0	0	0	0
trichoniscus_main_000763_t1	127	3579	+	2716.6666666666597	736.3333333333356	348.0000000000002	77.99999999999999	1.0	7.0	1.0	7.0
trichoniscus_main_000764_t1	232	3681	+	2675.6666666666624	774.333333333336	137.00000000000006	40.0	0.0	4.0	0	0
trichoniscus_main_000778_t1	77	3502	+	2747.3333333333217	678.6666666666698	202.33333333333323	34.66666666666664	0	0	0	0
trichoniscus_main_000789_t1	82	3492	+	2675.6666666666642	735.3333333333348	83.99999999999999	15.000000000000002	1.0	0.0	0	0
trichoniscus_main_000793_t1	1199	4606	+	2704.6666666666583	703.3333333333359	0	0	0	0	0	0
trichoniscus_main_000796_t1	114	3518	+	2696.3333333333285	708.6666666666688	0	0	0	0	0	0
trichoniscus_main_000806_t1	221	3433	+	2472.333333333335	740.6666666666681	0	0	0	0	0	0
trichoniscus_main_000809_t1	135	3515	+	2639.66666666666	741.3333333333362	1307.6666666666679	366.33333333333286	0	0	0	0
trichoniscus_main_000815_t1	2387	3373	+	754.6666666666657	232.33333333333368	0	0	0	0	0	0
trichoniscus_main_000817_t1	425	3769	+	2594.9999999999964	750.0000000000026	0	0	0	0	0	0
trichoniscus_main_000818_t1	201	3569	+	2746.6666666666583	622.333333333333	100.0	26.0	2.0	0.0	0	0
trichoniscus_main_000825_t1	2417	3358	+	743.6666666666663	198.3333333333334	0	0	0	0	0	0
trichoniscus_main_000829_t1	1960	3903	+	1571.3333333333358	372.6666666666663	0	0	0	0	0	0
trichoniscus_main_000833_t1	1417	4758	+	2694.999999999998	646.9999999999997	0	0	0	0	0	0
trichoniscus_main_000835_t1	29	3364	+	2608.6666666666656	727.333333333335	1534.333333333337	430.6666666666653	0.0	22.0	0.0	22.0
trichoniscus_main_000850_t1	72	3389	+	2629.0000000000036	688.999999999999	297.0000000000001	69.00000000000001	2.0	1.0	2.0	1.0
trichoniscus_main_000860_t1	676	3978	+	2572.6666666666642	730.3333333333354	0	0	0	0	0	0
trichoniscus_main_000867_t1	262	3552	+	2576.6666666666597	714.3333333333359	88.99999999999999	21.999999999999996	0	0	0	0
trichoniscus_main_000869_t1	190	3480	+	2587.666666666663	703.3333333333361	144.33333333333334	38.66666666666666	0.0	1.0	0.0	1.0
trichoniscus_main_000870_t1	90	3380	+	2585.666666666666	705.3333333333351	74.99999999999999	21.0	0	0	0	0
trichoniscus_main_000873_t1	101	3391	+	2609.999999999997	681.0000000000015	0	0	0	0	0	0
trichoniscus_main_000874_t1	301	1554	+	967.3333333333316	286.666666666667	195.99999999999994	56.00000000000001	0	0	0	0
trichoniscus_main_000877_t1	218	3502	+	2615.6666666666615	669.3333333333356	253.99999999999986	58.00000000000003	0	0	0	0
trichoniscus_main_000878_t1	659	3931	+	2487.3333333333326	785.6666666666695	274.99999999999994	78.99999999999999	0	0	0	0
trichoniscus_main_000881_t1	205	3360	+	2466.999999999998	689.0000000000013	103.66666666666669	25.333333333333332	1.0	3.0	0	0
trichoniscus_main_000900_t1	145	3411	+	2530.333333333333	736.6666666666689	53.33333333333333	18.666666666666668	0	0	0	0
trichoniscus_main_000919_t1	170	3412	+	2519.666666666661	723.3333333333368	0	0	0	0	0	0
trichoniscus_main_000920_t1	509	3241	+	2123.333333333338	609.6666666666662	7.333333333333332	1.6666666666666665	0	0	0	0
trichoniscus_main_000922_t1	172	3408	+	2532.6666666666674	692.3333333333345	50.66666666666667	12.333333333333332	0.0	1.0	0	0
trichoniscus_main_000926_t1	237	3470	+	2535.666666666671	698.3333333333325	0	0	0	0	0	0
trichoniscus_main_000933_t1	71	3292	+	2450.6666666666615	771.3333333333355	476.0000000000004	145.00000000000003	0	0	0	0
trichoniscus_main_000934_t1	229	3450	+	2502.333333333332	719.6666666666687	97.00000000000001	22.999999999999996	0.0	1.0	0	0
trichoniscus_main_000935_t1	32	3250	+	2477.333333333333	741.6666666666688	210.66666666666663	62.33333333333336	0.0	4.0	0	0
trichoniscus_main_000939_t1	230	3442	+	2523.3333333333317	689.666666666668	232.9999999999999	67.0	0.0	6.0	0	0
trichoniscus_main_000944_t1	5309	6344	+	805.3333333333327	229.66666666666688	0	0	0	0	0	0
trichoniscus_main_000946_t1	102	3305	+	2498.6666666666647	705.3333333333358	0	0	0	0	0	0
trichoniscus_main_000948_t1	138	3338	+	2501.999999999999	699.0000000000007	1388.3333333333346	387.66666666666606	2.0	43.0	2.0	43.0
trichoniscus_main_000949_t1	205	3405	+	2496.9999999999986	704.0000000000019	0	0	0	0	0	0
trichoniscus_main_000960_t1	87	3272	+	2510.666666666665	675.3333333333347	209.33333333333326	48.66666666666668	1.0	2.0	0	0
trichoniscus_main_000965_t1	107	3277	+	2509.6666666666656	661.3333333333344	13.999999999999998	4.0	0	0	0	0
trichoniscus_main_000980_t1	1024	4176	+	2453.000000000002	700.0000000000013	38.99999999999999	12.0	0	0	0	0
trichoniscus_main_000981_t1	236	3334	+	2446.9999999999986	652.0000000000014	108.3333333333334	26.666666666666647	0	0	0	0
trichoniscus_main_000982_t1	248	3331	+	2414.000000000003	670.0000000000002	0	0	0	0	0	0
trichoniscus_main_000987_t1	709	3399	+	2074.666666666671	616.3333333333326	0	0	0	0	0	0
trichoniscus_main_000992_t1	186	3323	+	2457.333333333333	680.666666666668	1466.000000000003	402.99999999999903	3.0	33.0	3.0	33.0
trichoniscus_main_001014_t1	402	3509	+	2415.0000000000005	693.0000000000006	231.99999999999986	62.00000000000003	0	0	0	0
trichoniscus_main_001019_t1	50	3151	+	2443.3333333333335	658.6666666666673	0	0	0	0	0	0
trichoniscus_main_001031_t1	131	3214	+	2458.666666666669	625.3333333333331	639.0	140.99999999999983	13.0	6.0	0	0
trichoniscus_main_001034_t1	646	3051	+	1942.0000000000084	463.99999999999795	0	0	0	0	0	0
trichoniscus_main_001048_t1	227	3298	+	2428.3333333333253	643.6666666666702	94.00000000000001	25.999999999999996	0.0	2.0	0	0
trichoniscus_main_001050_t1	63	3134	+	2423.000000000002	649.000000000001	0	0	0	0	0	0
trichoniscus_main_001059_t1	287	3349	+	2423.333333333329	639.6666666666687	509.0000000000008	111.9999999999998	0.0	6.0	0	0
trichoniscus_main_001068_t1	142	3192	+	2400.3333333333376	650.6666666666666	140.33333333333334	27.66666666666665	0	0	0	0
trichoniscus_main_001072_t1	334	3264	+	2285.3333333333385	645.6666666666664	234.3333333333332	56.66666666666669	0.0	2.0	0	0
trichoniscus_main_001094_t1	383	3316	+	2340.6666666666683	593.3333333333328	115.00000000000001	25.999999999999996	0	0	0	0
trichoniscus_main_001097_t1	228	3248	+	2305.6666666666683	715.3333333333353	227.99999999999997	75.00000000000003	0.0	1.0	0	0
trichoniscus_main_001115_t1	348	3344	+	2307.000000000005	690.0000000000005	718.9999999999998	208.0000000000001	0	0	0	0
trichoniscus_main_001116_t1	295	3279	+	2389.666666666672	595.3333333333313	18.333333333333332	5.666666666666667	0	0	0	0
trichoniscus_main_001117_t1	104	3100	+	2423.6666666666683	573.3333333333321	423.333333333334	86.66666666666667	5.0	4.0	0	0
trichoniscus_main_001118_t1	465	3098	+	2017.3333333333405	616.6666666666667	6.333333333333334	2.6666666666666665	0	0	0	0
trichoniscus_main_001122_t1	436	3426	+	2324.333333333335	666.6666666666675	9.666666666666668	2.333333333333333	0	0	0	0
trichoniscus_main_001123_t1	43	3033	+	2364.3333333333344	626.6666666666672	94.00000000000003	25.999999999999993	0.0	1.0	0	0
trichoniscus_main_001124_t1	10	1416	+	1088.6666666666652	318.3333333333333	0	0	0	0	0	0
trichoniscus_main_001126_t1	377	3274	+	2281.666666666669	616.3333333333333	0	0	0	0	0	0
trichoniscus_main_001137_t1	223	3200	+	2278.3333333333353	697.6666666666682	4.666666666666666	1.3333333333333333	0	0	0	0
trichoniscus_main_001147_t1	342	3311	+	2362.000000000003	607.9999999999994	90.66666666666667	20.333333333333332	0	0	0	0
trichoniscus_main_001152_t1	448	1599	+	900.0000000000001	252.00000000000003	68.66666666666667	21.333333333333332	0	0	0	0
trichoniscus_main_001158_t1	337	3291	+	2318.0000000000014	637.0	9.666666666666666	2.333333333333333	0	0	0	0
trichoniscus_main_001187_t1	111	2942	+	2257.0000000000036	574.9999999999994	0	0	0	0	0	0
trichoniscus_main_001188_t1	82	3006	+	2308.000000000004	616.9999999999991	553.6666666666671	136.33333333333317	1.0	4.0	1.0	4.0
trichoniscus_main_001190_t1	127	3051	+	2348.666666666671	576.3333333333319	745.6666666666657	157.33333333333334	8.0	4.0	0	0
trichoniscus_main_001191_t1	73	2994	+	2299.6666666666724	622.3333333333331	351.33333333333337	80.66666666666673	2.0	6.0	0	0
trichoniscus_main_001201_t1	324	3047	+	2136.66666666667	587.3333333333327	35.33333333333333	6.666666666666666	0.0	1.0	0	0
trichoniscus_main_001205_t1	4997	6769	-	1418.6666666666686	354.3333333333331	231.66666666666654	65.33333333333337	0.0	1.0	0.0	1.0
trichoniscus_main_001206_t1	620	2914	+	1813.3333333333403	481.66666666666447	0	0	0	0	0	0
trichoniscus_main_001208_t1	384	3296	+	2136.000000000005	777.0000000000025	121.66666666666671	52.33333333333335	0	0	0	0
trichoniscus_main_001209_t1	273	3185	+	2291.000000000002	622.0000000000007	224.66666666666652	54.333333333333364	0	0	0	0
trichoniscus_main_001215_t1	75	2981	+	2324.0000000000036	582.9999999999989	391.33333333333377	100.66666666666652	1.0	0.0	0	0
trichoniscus_main_001223_t1	736	3636	+	2165.333333333339	735.666666666668	0	0	0	0	0	0
trichoniscus_main_001234_t1	75	2966	+	2291.000000000003	600.9999999999994	2.6666666666666665	0.3333333333333333	0	0	0	0
trichoniscus_main_001255_t1	155	3028	+	2271.3333333333376	602.666666666666	22.666666666666664	4.333333333333333	0	0	0	0
trichoniscus_main_001259_t1	99	2969	+	2260.000000000006	611.0000000000002	7.333333333333333	1.6666666666666665	0	0	0	0
trichoniscus_main_001261_t1	332	3199	+	2254.6666666666733	613.3333333333328	0	0	0	0	0	0
trichoniscus_main_001262_t1	147	3488	+	2698.6666666666633	643.3333333333331	33.00000000000001	5.999999999999998	0	0	0	0
trichoniscus_main_001270_t1	69	2924	+	2210.6666666666706	645.3333333333328	145.3333333333333	40.66666666666668	0.0	1.0	0	0
trichoniscus_main_001271_t1	25	2880	+	2275.6666666666697	580.3333333333329	95.0	21.999999999999996	0	0	0	0
trichoniscus_main_001272_t1	305	3160	+	2242.000000000005	614.0	567.666666666667	152.33333333333334	0	0	0	0
trichoniscus_main_001277_t1	88	2940	+	2250.666666666672	602.3333333333326	54.66666666666666	17.333333333333332	0	0	0	0
trichoniscus_main_001286_t1	288	3134	+	2216.333333333338	630.6666666666675	174.99999999999994	47.00000000000002	0	0	0	0
trichoniscus_main_001296_t1	84	2885	+	2208.333333333339	593.6666666666664	40.99999999999999	10.0	0	0	0	0
trichoniscus_main_001299_t1	525	3359	+	2203.000000000001	632.0000000000003	0	0	0	0	0	0
trichoniscus_main_001301_t1	81	2912	+	2211.333333333338	620.6666666666663	0	0	0	0	0	0
trichoniscus_main_001327_t1	144	2960	+	2192.0000000000036	625.0000000000002	53.33333333333333	15.666666666666668	0	0	0	0
trichoniscus_main_001334_t1	7	588	+	447.00000000000017	122.9999999999999	395.6666666666667	108.33333333333327	1.0	0.0	1.0	0.0
trichoniscus_main_001346_t1	199	3003	+	2159.6666666666715	645.3333333333347	15.666666666666666	2.333333333333333	0	0	0	0
trichoniscus_main_001360_t1	145	2937	+	2234.000000000004	558.9999999999989	336.00000000000006	66.0000000000001	3.0	5.0	0	0
trichoniscus_main_001363_t1	173	2962	+	2194.666666666671	595.3333333333333	263.33333333333314	66.66666666666671	0.0	3.0	0.0	3.0
trichoniscus_main_001404_t1	433	2823	+	1879.3333333333403	511.6666666666644	5.333333333333333	0.6666666666666666	0	0	0	0
trichoniscus_main_001409_t1	134	2890	+	2161.333333333336	595.6666666666667	1669.0000000000057	460.9999999999986	5.5	21.5	5.5	21.5
trichoniscus_main_001429_t1	174	2894	+	2139.3333333333394	581.6666666666666	16.333333333333332	4.666666666666667	0	0	0	0
trichoniscus_main_001433_t1	181	2916	+	2160.333333333337	575.6666666666662	240.6666666666665	62.33333333333339	1.0	3.0	0	0
trichoniscus_main_001440_t1	217	2949	+	2129.3333333333408	603.6666666666657	268.66666666666663	79.3333333333333	0	0	0	0
trichoniscus_main_001445_t1	204	2933	+	2121.6666666666742	608.3333333333323	23.333333333333336	3.666666666666667	0	0	0	0
trichoniscus_main_001449_t1	371	2821	+	1931.3333333333399	519.6666666666654	216.33333333333334	62.666666666666664	0	0	0	0
trichoniscus_main_001454_t1	77	2797	+	2198.333333333341	522.6666666666641	130.00000000000003	28.999999999999986	0.0	1.0	0	0
trichoniscus_main_001455_t1	25	2745	+	2116.6666666666724	604.3333333333335	1581.3333333333367	452.66666666666544	0.0	1.0	0.0	1.0
trichoniscus_main_001489_t1	44	2734	+	2108.0000000000045	582.9999999999993	66.33333333333333	20.66666666666666	0	0	0	0
trichoniscus_main_001492_t1	335	3025	+	2133.3333333333417	557.666666666665	296.66666666666674	75.3333333333333	0	0	0	0
trichoniscus_main_001496_t1	107	2779	+	2138.3333333333394	534.6666666666652	417.3333333333337	98.66666666666659	0.0	2.0	0	0
trichoniscus_main_001497_t1	104	2794	+	2082.333333333338	608.6666666666664	44.333333333333336	12.666666666666666	0	0	0	0
trichoniscus_main_001498_t1	11	2695	+	2066.0000000000086	618.9999999999998	0	0	0	0	0	0
trichoniscus_main_001500_t1	306	2993	+	2104.0000000000086	583.9999999999992	27.333333333333332	8.666666666666668	0.0	1.0	0	0
trichoniscus_main_001503_t1	107	2791	+	2141.000000000006	543.9999999999985	665.3333333333331	168.66666666666669	0.0	14.0	0.0	14.0
trichoniscus_main_001509_t1	71	2749	+	2141.0000000000073	537.9999999999984	69.66666666666666	14.333333333333334	0.0	1.0	0	0
trichoniscus_main_001518_t1	190	2778	+	2030.3333333333394	558.666666666666	0	0	0	0	0	0
trichoniscus_main_001521_t1	1186	3858	+	2145.0000000000073	527.9999999999981	98.00000000000001	24.999999999999993	1.0	1.0	0	0
trichoniscus_main_001527_t1	186	2846	+	2060.6666666666792	600.3333333333337	294.33333333333337	68.66666666666669	0.0	5.0	0	0
trichoniscus_main_001528_t1	99	2768	+	2065.666666666676	604.3333333333338	5.0	1.0	0	0	0	0
trichoniscus_main_001536_t1	34	2697	+	2115.6666666666774	548.3333333333311	0	0	0	0	0	0
trichoniscus_main_001558_t1	99	2741	+	2097.3333333333426	545.6666666666646	578.0000000000005	144.9999999999999	0.0	9.0	0	0
trichoniscus_main_001571_t1	691	3327	+	2108.3333333333403	528.6666666666649	294.99999999999983	74.00000000000004	0	0	0	0
trichoniscus_main_001584_t1	280	2625	+	1822.3333333333394	523.6666666666654	482.66666666666737	132.3333333333332	1.0	8.0	0	0
trichoniscus_main_001587_t1	474	2627	+	1647.0000000000048	506.9999999999985	7.333333333333332	1.6666666666666665	0	0	0	0
trichoniscus_main_001612_t1	245	2854	+	2056.666666666676	553.3333333333317	0	0	0	0	0	0
trichoniscus_main_001632_t1	605	3199	+	2052.0000000000095	542.999999999999	646.3333333333333	181.66666666666688	1.0	8.0	1.0	8.0
trichoniscus_main_001639_t1	194	2785	+	2054.000000000011	537.9999999999982	85.33333333333333	22.666666666666664	0	0	0	0
trichoniscus_main_001641_t1	138	2702	+	2050.0000000000114	514.9999999999975	59.999999999999986	8.999999999999998	0	0	0	0
trichoniscus_main_001665_t1	3067	3915	+	637.3333333333336	211.6666666666668	86.33333333333334	27.66666666666666	3.0	3.0	0	0
trichoniscus_main_001679_t1	62	2617	+	1969.0000000000066	586.9999999999985	41.666666666666664	9.333333333333334	0	0	0	0
trichoniscus_main_001687_t1	271	2823	+	2017.6666666666745	535.333333333332	0	0	0	0	0	0
trichoniscus_main_001703_t1	53	2593	+	2002.0000000000084	538.9999999999985	0	0	0	0	0	0
trichoniscus_main_001708_t1	62	2599	+	2014.333333333343	523.6666666666648	66.66666666666664	14.333333333333337	0	0	0	0
trichoniscus_main_001714_t1	147	2681	+	2029.6666666666767	505.33333333333087	1869.333333333341	461.66666666666487	4.0	35.0	0	0
trichoniscus_main_001715_t1	83	2617	+	1961.6666666666763	573.3333333333326	450.3333333333339	125.6666666666665	0.0	13.0	0	0
trichoniscus_main_001720_t1	184	2715	+	1997.666666666673	534.3333333333318	14.333333333333332	3.6666666666666665	0	0	0	0
trichoniscus_main_001721_t1	150	2681	+	2010.666666666674	521.3333333333319	310.0000000000001	71.00000000000003	1.0	4.0	0	0
trichoniscus_main_001726_t1	214	2739	+	2003.666666666675	522.3333333333316	812.6666666666657	207.33333333333348	7.0	16.0	0	0
trichoniscus_main_001747_t1	251	2566	+	1809.0000000000066	506.999999999998	413.6666666666672	111.33333333333319	0.0	6.0	0.0	6.0
trichoniscus_main_001748_t1	372	2276	+	1488.3333333333362	416.66666666666566	75.33333333333334	20.666666666666664	0	0	0	0
trichoniscus_main_001758_t1	348	2858	+	1951.6666666666756	559.3333333333317	160.66666666666666	40.333333333333336	1.0	3.0	0	0
trichoniscus_main_001780_t1	22	2517	+	1971.3333333333417	524.6666666666647	38.66666666666667	12.333333333333336	0.0	2.0	0	0
trichoniscus_main_001787_t1	433	2925	+	1926.3333333333374	566.6666666666654	22.333333333333332	4.666666666666666	0	0	0	0
trichoniscus_main_001793_t1	97	2586	+	1966.0000000000075	523.9999999999982	40.99999999999999	9.999999999999998	0	0	0	0
trichoniscus_main_001824_t1	149	2623	+	1981.3333333333474	493.66666666666276	0	0	0	0	0	0
trichoniscus_main_001826_t1	74	2545	+	1963.6666666666754	508.3333333333311	148.33333333333334	34.66666666666666	1.0	1.0	0	0
trichoniscus_main_001829_t1	1283	3754	+	1913.0000000000077	558.9999999999994	176.33333333333331	45.66666666666669	0.0	5.0	0.0	5.0
trichoniscus_main_001852_t1	236	2689	+	1920.3333333333414	533.6666666666654	167.99999999999994	39.00000000000001	0	0	0	0
trichoniscus_main_001855_t1	37	2475	+	1905.6666666666738	533.3333333333319	66.66666666666664	11.333333333333336	1.0	1.0	0	0
trichoniscus_main_001867_t1	563	2449	+	1501.333333333338	385.66666666666555	0	0	0	0	0	0
trichoniscus_main_001875_t1	158	2602	+	1967.6666666666745	477.3333333333313	0	0	0	0	0	0
trichoniscus_main_001879_t1	82	2523	+	1881.0000000000057	560.9999999999995	625.6666666666666	193.3333333333336	0.0	17.0	0	0
trichoniscus_main_001883_t1	115	2541	+	1911.0000000000102	515.9999999999969	372.0000000000002	95.99999999999991	1.0	7.0	0	0
trichoniscus_main_001888_t1	697	3111	+	1900.3333333333437	514.6666666666636	474.333333333334	128.66666666666646	0	0	0	0
trichoniscus_main_001889_t1	76	2514	+	1929.6666666666754	509.3333333333309	143.0	33.99999999999999	0	0	0	0
trichoniscus_main_001895_t1	307	2562	+	1783.0000000000102	472.9999999999969	40.33333333333333	7.666666666666666	0	0	0	0
trichoniscus_main_001897_t1	40	2472	+	1879.3333333333396	553.6666666666662	211.66666666666666	58.33333333333335	3.0	1.0	0	0
trichoniscus_main_001907_t1	328	2757	+	1890.0000000000064	539.9999999999986	0	0	0	0	0	0
trichoniscus_main_001908_t1	88	2514	+	1937.666666666673	489.33333333333206	1937.666666666673	489.33333333333206	22.0	38.0	22.0	38.0
trichoniscus_main_001909_t1	76	2502	+	1915.333333333341	511.66666666666436	75.0	17.999999999999996	0	0	0	0
trichoniscus_main_001917_t1	42	1871	+	1421.3333333333335	408.6666666666663	0	0	0	0	0	0
trichoniscus_main_001931_t1	97	2508	+	1886.0000000000061	525.9999999999983	1396.6666666666674	388.3333333333328	3.0	15.0	0	0
trichoniscus_main_001940_t1	97	2502	+	1875.333333333338	530.6666666666656	59.99999999999999	23.999999999999996	0	0	0	0
trichoniscus_main_001942_t1	223	2628	+	1853.6666666666715	552.3333333333325	389.33333333333354	114.66666666666659	0	0	0	0
trichoniscus_main_001951_t1	305	2704	+	1893.6666666666745	506.3333333333314	1687.000000000005	454.99999999999875	4.0	20.0	4.0	20.0
trichoniscus_main_001958_t1	74	2467	+	1862.0000000000066	531.9999999999984	61.33333333333332	16.66666666666667	0	0	0	0
trichoniscus_main_001961_t1	117	2504	+	1898.333333333338	489.66666666666544	65.99999999999999	12.0	0	0	0	0
trichoniscus_main_001990_t1	115	2496	+	1901.3333333333426	480.666666666664	168.00000000000003	44.99999999999999	1.0	3.0	0	0
trichoniscus_main_001993_t1	158	2539	+	1890.0000000000095	491.9999999999975	31.000000000000004	7.999999999999999	0	0	0	0
trichoniscus_main_002004_t1	237	2612	+	1832.0000000000057	519.9999999999986	50.0	16.000000000000004	1.0	2.0	0	0
trichoniscus_main_002010_t1	187	2532	+	1863.0000000000073	482.99999999999795	348.33333333333337	92.66666666666664	0.0	3.0	0.0	3.0
trichoniscus_main_002019_t1	151	2514	+	1867.666666666674	496.3333333333313	162.33333333333331	41.666666666666664	0	0	0	0
trichoniscus_main_002024_t1	56	2416	+	1865.0000000000073	495.9999999999981	133.00000000000003	31.999999999999993	1.0	3.0	0	0
trichoniscus_main_002027_t1	251	2497	+	1746.333333333339	500.666666666665	423.33333333333377	119.66666666666656	0	0	0	0
trichoniscus_main_002033_t1	202	2559	+	1810.3333333333358	445.66666666666725	115.00000000000004	31.99999999999999	0	0	0	0
trichoniscus_main_002040_t1	82	2433	+	1822.3333333333378	529.6666666666657	1585.6666666666704	457.3333333333323	0.0	2.0	0	0
trichoniscus_main_002041_t1	67	2394	+	1858.0000000000068	469.99999999999835	161.00000000000003	33.999999999999986	0	0	0	0
trichoniscus_main_002042_t1	68	2419	+	1883.0000000000073	468.9999999999983	594.6666666666667	137.33333333333317	0.0	1.0	0	0
trichoniscus_main_002046_t1	103	2454	+	1876.0000000000114	475.9999999999965	429.00000000000006	119.99999999999991	0.0	4.0	0.0	4.0
trichoniscus_main_002071_t1	6	2348	+	1833.0000000000068	509.99999999999795	1297.3333333333346	364.66666666666566	8.0	9.0	8.0	9.0
trichoniscus_main_002074_t1	444	2666	+	1739.000000000006	483.9999999999978	0	0	0	0	0	0
trichoniscus_main_002077_t1	104	2443	+	1860.3333333333394	479.66666666666515	140.00000000000003	37.0	0.0	1.0	0	0
trichoniscus_main_002085_t1	238	2574	+	1823.0000000000066	513.9999999999984	4.666666666666666	1.3333333333333333	0	0	0	0
trichoniscus_main_002096_t1	62	2389	+	1866.6666666666788	461.3333333333297	205.99999999999997	33.999999999999986	0.0	1.0	0	0
trichoniscus_main_002109_t1	43	2364	+	1826.3333333333408	495.6666666666645	195.66666666666654	47.333333333333364	0	0	0	0
trichoniscus_main_002125_t1	188	2506	+	1808.0000000000068	510.9999999999978	418.66666666666697	112.33333333333326	1.0	6.0	0	0
trichoniscus_main_002128_t1	40	2355	+	1821.0000000000052	494.99999999999835	97.33333333333334	31.66666666666666	0.0	4.0	0	0
trichoniscus_main_002167_t1	129	2429	+	1800.0000000000064	500.9999999999976	0	0	0	0	0	0
trichoniscus_main_002180_t1	22	2286	+	1830.3333333333417	434.6666666666648	203.66666666666654	45.33333333333335	0	0	0	0
trichoniscus_main_002209_t1	35	2317	+	1828.6666666666747	454.3333333333315	9.333333333333332	2.6666666666666665	0	0	0	0
trichoniscus_main_002233_t1	67	2328	+	1785.66666666667	476.3333333333325	0	0	0	0	0	0
trichoniscus_main_002251_t1	670	2937	+	1778.000000000004	489.9999999999988	3.666666666666667	2.333333333333333	0	0	0	0
trichoniscus_main_002262_t1	38	2302	+	1776.0000000000084	488.99999999999767	0	0	0	0	0	0
trichoniscus_main_002266_t1	153	2414	+	1777.3333333333426	484.6666666666636	46.0	11.0	0	0	0	0
trichoniscus_main_002283_t1	21	2276	+	1732.000000000007	523.9999999999984	160.66666666666663	37.33333333333334	0.0	1.0	0.0	1.0
trichoniscus_main_002290_t1	252	2504	+	1772.0000000000057	480.9999999999984	65.99999999999999	15.0	0	0	0	0
trichoniscus_main_002298_t1	1599	3848	+	1785.0000000000073	464.999999999998	0	0	0	0	0	0
trichoniscus_main_002315_t1	8	2248	+	1810.33333333334	430.6666666666652	33.66666666666667	8.333333333333332	0	0	0	0
trichoniscus_main_002333_t1	250	2166	+	1515.3333333333371	401.66666666666544	97.33333333333334	31.666666666666668	0	0	0	0
trichoniscus_main_002341_t1	86	2311	+	1742.6666666666713	483.33333333333184	378.66666666666686	98.33333333333329	0.0	6.0	0.0	6.0
trichoniscus_main_002348_t1	115	2340	+	1730.6666666666742	495.3333333333309	0	0	0	0	0	0
trichoniscus_main_002351_t1	50	2272	+	1825.3333333333433	397.66666666666475	50.33333333333332	9.666666666666668	0	0	0	0
trichoniscus_main_002363_t1	31	2250	+	1739.333333333339	480.66666666666504	0	0	0	0	0	0
trichoniscus_main_002370_t1	10	2223	+	1722.3333333333358	491.66666666666566	109.33333333333337	25.666666666666664	0	0	0	0
trichoniscus_main_002371_t1	21	2225	+	1765.0000000000066	439.9999999999984	45.66666666666667	14.333333333333334	0	0	0	0
trichoniscus_main_002372_t1	19	2232	+	1702.3333333333385	511.6666666666652	460.66666666666697	130.33333333333326	1.0	5.0	0	0
trichoniscus_main_002383_t1	6	2216	+	1754.666666666674	456.33333333333104	15.666666666666664	2.333333333333333	0	0	0	0
trichoniscus_main_002392_t1	3	2210	+	1709.3333333333374	498.66666666666515	201.66666666666663	56.33333333333334	0.0	2.0	0	0
trichoniscus_main_002394_t1	93	2300	+	1742.3333333333424	465.666666666664	207.9999999999999	50.00000000000002	0	0	0	0
trichoniscus_main_002398_t1	131	2212	+	1633.6666666666715	448.33333333333184	35.333333333333336	9.666666666666666	0.0	1.0	0	0
trichoniscus_main_002402_t1	259	2223	+	1549.6666666666704	415.33333333333195	0	0	0	0	0	0
trichoniscus_main_002420_t1	48	2243	+	1708.3333333333394	487.66666666666475	0	0	0	0	0	0
trichoniscus_main_002430_t1	118	2310	+	1731.333333333339	461.6666666666651	51.33333333333333	14.666666666666668	0	0	0	0
trichoniscus_main_002434_t1	318	2234	+	1498.000000000002	418.99999999999915	0	0	0	0	0	0
trichoniscus_main_002439_t1	119	2308	+	1781.3333333333449	408.66666666666384	1458.666666666672	329.33333333333263	9.0	21.0	0	0
trichoniscus_main_002451_t1	922	2154	+	947.3333333333309	273.66666666666725	0	0	0	0	0	0
trichoniscus_main_002461_t1	152	2335	+	1683.6666666666715	500.3333333333318	0	0	0	0	0	0
trichoniscus_main_002463_t1	125	2308	+	1729.0000000000077	454.99999999999756	126.00000000000006	26.999999999999986	0	0	0	0
trichoniscus_main_002471_t1	86	2263	+	1748.3333333333387	429.6666666666657	365.33333333333354	90.66666666666661	0	0	0	0
trichoniscus_main_002474_t1	436	2613	+	1722.6666666666715	455.33333333333195	270.99999999999994	73.99999999999997	0.0	8.0	0	0
trichoniscus_main_002497_t1	10	2178	+	1726.3333333333358	442.66666666666595	88.00000000000001	19.999999999999993	0	0	0	0
trichoniscus_main_002500_t1	323	1936	+	1234.6666666666667	379.333333333333	164.33333333333331	45.666666666666686	0	0	0	0
trichoniscus_main_002506_t1	140	2308	+	1686.666666666671	482.3333333333321	49.666666666666664	13.333333333333334	0	0	0	0
trichoniscus_main_002507_t1	26	2194	+	1732.0000000000082	436.9999999999977	0	0	0	0	0	0
trichoniscus_main_002510_t1	31	2196	+	1736.6666666666722	429.33333333333195	88.00000000000001	22.99999999999999	2.0	0.0	0	0
trichoniscus_main_002520_t1	291	2453	+	1708.3333333333394	454.6666666666649	59.66666666666665	15.333333333333336	0	0	0	0
trichoniscus_main_002522_t1	792	2954	+	1775.6666666666742	387.3333333333319	52.33333333333333	13.666666666666668	0	0	0	0
trichoniscus_main_002528_t1	23	2182	+	1681.3333333333378	478.6666666666649	74.33333333333334	18.666666666666664	0.0	1.0	0	0
trichoniscus_main_002529_t1	99	2258	+	1728.0000000000039	431.9999999999992	1030.9999999999982	250.00000000000045	1.0	13.0	1.0	13.0
trichoniscus_main_002554_t1	98	2230	+	1679.3333333333394	453.6666666666648	132.6666666666667	38.33333333333333	0	0	0	0
trichoniscus_main_002563_t1	79	2226	+	1676.6666666666717	471.3333333333317	0	0	0	0	0	0
trichoniscus_main_002566_t1	84	2231	+	1660.3333333333367	487.66666666666515	390.0000000000001	119.99999999999994	0	0	0	0
trichoniscus_main_002581_t1	73	2211	+	1697.6666666666729	441.33333333333127	221.3333333333332	48.66666666666668	0	0	0	0
trichoniscus_main_002583_t1	323	2413	+	1655.6666666666704	435.33333333333235	0	0	0	0	0	0
trichoniscus_main_002588_t1	312	2450	+	1686.3333333333399	452.66666666666475	60.0	14.999999999999998	0.0	1.0	0	0
trichoniscus_main_002597_t1	33	2168	+	1711.666666666673	424.3333333333317	92.33333333333334	18.666666666666664	0	0	0	0
trichoniscus_main_002617_t1	300	2429	+	1629.6666666666697	500.33333333333195	0	0	0	0	0	0
trichoniscus_main_002631_t1	264	1376	+	875.333333333332	237.66666666666728	6.666666666666666	2.333333333333333	0	0	0	0
trichoniscus_main_002633_t1	285	2408	+	1706.000000000006	417.9999999999986	12.333333333333332	2.666666666666667	0	0	0	0
trichoniscus_main_002639_t1	403	2223	+	1436.000000000002	384.99999999999926	1354.0000000000002	361.9999999999994	2.0	19.0	2.0	19.0
trichoniscus_main_002642_t1	53	2170	+	1683.6666666666736	434.33333333333144	484.3333333333342	121.66666666666639	2.5	1.5	0	0
trichoniscus_main_002648_t1	534	2651	+	1638.3333333333376	479.66666666666515	28.333333333333336	7.666666666666666	0	0	0	0
trichoniscus_main_002656_t1	11	2125	+	1649.3333333333387	465.6666666666648	11.333333333333334	3.6666666666666665	0	0	0	0
trichoniscus_main_002661_t1	310	2421	+	1673.6666666666729	438.3333333333315	31.666666666666668	7.333333333333333	0.0	1.0	0	0
trichoniscus_main_002669_t1	69	2174	+	1700.6666666666724	405.33333333333184	442.0000000000003	89.00000000000004	0	0	0	0
trichoniscus_main_002687_t1	126	2225	+	1651.3333333333374	448.66666666666544	193.33333333333337	43.66666666666665	0.0	5.0	0	0
trichoniscus_main_002694_t1	108	2165	+	1601.0000000000023	456.99999999999903	0	0	0	0	0	0
trichoniscus_main_002695_t1	130	2229	+	1625.6666666666706	474.3333333333323	0	0	0	0	0	0
trichoniscus_main_002706_t1	229	2121	+	1521.6666666666717	371.333333333332	0	0	0	0	0	0
trichoniscus_main_002723_t1	104	2101	+	1554.666666666671	443.3333333333319	0	0	0	0	0	0
trichoniscus_main_002735_t1	1639	3723	+	1660.3333333333383	424.6666666666655	0	0	0	0	0	0
trichoniscus_main_002747_t1	364	2445	+	1607.6666666666692	474.33333333333206	0	0	0	0	0	0
trichoniscus_main_002752_t1	64	2142	+	1632.6666666666717	446.3333333333319	217.33333333333317	61.6666666666667	1.0	1.0	0	0
trichoniscus_main_002757_t1	147	2225	+	1639.000000000004	439.99999999999875	0	0	0	0	0	0
trichoniscus_main_002761_t1	224	2302	+	1633.3333333333371	445.6666666666652	0	0	0	0	0	0
trichoniscus_main_002778_t1	538	2070	+	1198.0000000000002	334.9999999999999	70.33333333333333	13.666666666666668	0.0	2.0	0	0
trichoniscus_main_002785_t1	3785	6180	+	1908.0000000000052	485.9999999999987	0	0	0	0	0	0
trichoniscus_main_002808_t1	642	2705	+	1641.3333333333385	422.66666666666515	0	0	0	0	0	0
trichoniscus_main_002810_t1	414	2477	+	1643.666666666672	420.33333333333195	0	0	0	0	0	0
trichoniscus_main_002830_t1	45	2084	+	1624.0000000000043	415.9999999999989	299.0	70.00000000000003	0.0	1.0	0.0	1.0
trichoniscus_main_002845_t1	89	961	+	680.3333333333333	192.66666666666674	0	0	0	0	0	0
trichoniscus_main_002850_t1	50	2098	+	1598.333333333339	450.6666666666647	0	0	0	0	0	0
trichoniscus_main_002852_t1	141	2189	+	1583.0000000000045	465.9999999999986	346.6666666666668	100.33333333333329	0.0	6.0	0.0	6.0
trichoniscus_main_002868_t1	203	2245	+	1590.6666666666692	452.3333333333321	37.666666666666664	10.333333333333334	0	0	0	0
trichoniscus_main_002872_t1	170	2209	+	1574.000000000002	465.9999999999988	0	0	0	0	0	0
trichoniscus_main_002877_t1	46	2085	+	1597.0000000000039	442.9999999999988	95.00000000000001	28.0	0	0	0	0
trichoniscus_main_002882_t1	124	2163	+	1598.6666666666697	441.3333333333326	144.66666666666663	38.33333333333334	2.0	0.0	0	0
trichoniscus_main_002884_t1	3	1685	+	1391.3333333333399	291.6666666666652	39.99999999999999	4.999999999999999	0	0	0	0
trichoniscus_main_002885_t1	177	2216	+	1599.666666666672	440.3333333333312	131.6666666666667	30.33333333333333	0	0	0	0
trichoniscus_main_002929_t1	1113	3140	+	1648.6666666666713	379.3333333333326	266.3333333333332	57.666666666666714	0	0	0	0
trichoniscus_main_002946_t1	216	2237	+	1565.3333333333358	456.66666666666566	27.333333333333332	8.666666666666666	0	0	0	0
trichoniscus_main_002947_t1	200	2221	+	1596.0000000000057	425.99999999999835	46.66666666666666	10.333333333333334	0.0	1.0	0	0
trichoniscus_main_002962_t1	1203	2873	+	1323.0000000000011	347.99999999999966	0	0	0	0	0	0
trichoniscus_main_002976_t1	154	2166	+	1546.3333333333378	466.6666666666652	22.666666666666664	7.333333333333333	0	0	0	0
trichoniscus_main_002984_t1	5	2014	+	1596.3333333333364	413.6666666666661	30.000000000000004	9.0	0	0	0	0
trichoniscus_main_003001_t1	136	2142	+	1572.3333333333383	434.6666666666651	0	0	0	0	0	0
trichoniscus_main_003010_t1	331	2127	+	1414.3333333333364	382.66666666666583	227.3333333333332	66.6666666666667	0	0	0	0
trichoniscus_main_003012_t1	145	2148	+	1579.0000000000032	424.99999999999915	0	0	0	0	0	0
trichoniscus_main_003013_t1	97	2100	+	1566.6666666666697	437.3333333333323	0	0	0	0	0	0
trichoniscus_main_003018_t1	68	2068	+	1589.6666666666706	411.3333333333323	361.6666666666667	88.3333333333334	3.0	4.0	0	0
trichoniscus_main_003030_t1	191	2188	+	1571.6666666666708	426.33333333333223	422.3333333333337	111.66666666666656	0.0	1.0	0	0
trichoniscus_main_003036_t1	159	2156	+	1544.6666666666697	453.33333333333263	99.66666666666666	26.333333333333336	0	0	0	0
trichoniscus_main_003067_t1	295	2280	+	1577.0000000000048	408.99999999999864	40.99999999999999	16.0	0	0	0	0
trichoniscus_main_003088_t1	750	2520	+	1291.6666666666663	478.333333333333	128.66666666666669	48.33333333333334	0	0	0	0
trichoniscus_main_003090_t1	617	2596	+	1520.000000000003	459.99999999999886	2.3333333333333335	0.6666666666666666	0	0	0	0
trichoniscus_main_003093_t1	40	2016	+	1551.3333333333385	425.666666666665	200.33333333333326	45.66666666666667	0.0	7.0	0	0
trichoniscus_main_003099_t1	350	2023	+	1309.333333333333	364.66666666666646	411.6666666666671	110.33333333333321	0	0	0	0
trichoniscus_main_003106_t1	109	2082	+	1548.3333333333376	425.66666666666515	824.6666666666655	222.33333333333377	1.0	7.0	1.0	7.0
trichoniscus_main_003107_t1	205	2178	+	1545.3333333333367	428.6666666666658	0	0	0	0	0	0
trichoniscus_main_003110_t1	159	2132	+	1566.66666666667	407.3333333333325	0	0	0	0	0	0
trichoniscus_main_003115_t1	70	2040	+	1547.0000000000039	423.99999999999886	33.0	5.999999999999999	0	0	0	0
trichoniscus_main_003133_t1	120	2084	+	1543.0000000000034	421.99999999999903	79.00000000000001	19.999999999999996	0	0	0	0
trichoniscus_main_003136_t1	312	2027	+	1390.000000000002	325.9999999999999	257.9999999999999	60.00000000000004	0.0	3.0	0	0
trichoniscus_main_003145_t1	50	2011	+	1551.3333333333367	410.6666666666657	0	0	0	0	0	0
trichoniscus_main_003148_t1	129	2090	+	1537.0000000000039	424.99999999999886	1095.9999999999984	314.0000000000002	0.0	15.0	0	0
trichoniscus_main_003151_t1	275	2236	+	1527.0000000000023	434.99999999999943	59.99999999999999	18.0	0	0	0	0
trichoniscus_main_003163_t1	274	2217	+	1524.0000000000005	419.99999999999966	41.666666666666664	6.333333333333333	0	0	0	0
trichoniscus_main_003170_t1	23	1978	+	1526.0000000000039	429.9999999999986	10.0	1.9999999999999998	0	0	0	0
trichoniscus_main_003172_t1	161	2116	+	1520.6666666666677	435.3333333333325	130.33333333333334	37.66666666666667	0.0	2.0	0.0	2.0
trichoniscus_main_003179_t1	48	2000	+	1513.6666666666692	439.333333333332	177.66666666666666	50.333333333333336	0.0	4.0	0	0
trichoniscus_main_003184_t1	215	2167	+	1527.6666666666695	425.33333333333263	1374.666666666668	374.3333333333328	0.0	1.0	0.0	1.0
trichoniscus_main_003202_t1	12	1955	+	1554.0000000000048	389.99999999999875	53.999999999999986	15.000000000000005	2.0	1.0	0	0
trichoniscus_main_003227_t1	76	2013	+	1520.0000000000025	417.99999999999915	107.0	25.0	1.0	0.0	0	0
trichoniscus_main_003246_t1	86	1984	+	1482.6666666666688	416.33333333333235	318.0000000000001	89.99999999999994	0	0	0	0
trichoniscus_main_003247_t1	61	1992	+	1508.000000000006	423.9999999999983	517.333333333334	139.66666666666657	0	0	0	0
trichoniscus_main_003253_t1	55	1944	+	1452.6666666666672	437.33333333333303	134.33333333333334	45.66666666666667	0	0	0	0
trichoniscus_main_003257_t1	93	2021	+	1520.6666666666686	408.3333333333323	62.999999999999986	15.000000000000002	0	0	0	0
trichoniscus_main_003258_t1	93	1886	+	1392.0000000000039	401.9999999999989	367.3333333333335	94.66666666666661	0	0	0	0
trichoniscus_main_003259_t1	20	1948	+	1549.000000000003	379.9999999999993	277.3333333333332	67.6666666666667	0.0	3.0	0	0
trichoniscus_main_003267_t1	125	2050	+	1521.3333333333353	404.666666666666	160.66666666666666	49.33333333333336	0	0	0	0
trichoniscus_main_003272_t1	150	2072	+	1467.666666666669	455.33333333333286	84.66666666666667	29.33333333333333	0	0	0	0
trichoniscus_main_003284_t1	143	2062	+	1492.0000000000039	427.99999999999864	1492.0000000000039	427.99999999999864	4.0	30.0	4.0	30.0
trichoniscus_main_003285_t1	198	2117	+	1488.3333333333355	431.66666666666595	1378.0000000000011	391.99999999999926	1.0	22.0	1.0	22.0
trichoniscus_main_003298_t1	245	2158	+	1488.0000000000036	425.9999999999987	351.3333333333332	95.66666666666671	0	0	0	0
trichoniscus_main_003315_t1	1741	2892	+	922.9999999999989	229.00000000000026	0	0	0	0	0	0
trichoniscus_main_003319_t1	31	1938	+	1515.3333333333362	392.66666666666583	1309.6666666666679	343.3333333333327	0	0	0	0
trichoniscus_main_003328_t1	263	1888	+	1293.6666666666686	332.3333333333326	153.66666666666669	50.33333333333335	0	0	0	0
trichoniscus_main_003361_t1	169	2064	+	1493.3333333333364	402.66666666666583	228.33333333333326	62.6666666666667	0	0	0	0
trichoniscus_main_003363_t1	101	1996	+	1523.6666666666704	372.3333333333325	780.6666666666654	179.33333333333343	6.0	8.0	0	0
trichoniscus_main_003368_t1	121	2013	+	1518.0000000000048	374.9999999999989	67.33333333333331	10.666666666666666	0	0	0	0
trichoniscus_main_003396_t1	120	2006	+	1473.3333333333371	413.6666666666655	0	0	0	0	0	0
trichoniscus_main_003422_t1	111	1991	+	1453.000000000001	427.9999999999995	196.66666666666666	58.33333333333334	0	0	0	0
trichoniscus_main_003426_t1	533	1945	+	1079.9999999999993	332.9999999999997	41.33333333333333	12.66666666666667	0	0	0	0
trichoniscus_main_003427_t1	1454	3255	+	1360.0000000000014	439.9999999999983	51.33333333333332	11.666666666666671	0	0	0	0
trichoniscus_main_003445_t1	198	1973	+	1377.6666666666692	398.33333333333246	2.6666666666666665	0.3333333333333333	0	0	0	0
trichoniscus_main_003469_t1	123	1991	+	1463.0000000000027	405.9999999999991	234.99999999999986	65.00000000000001	0	0	0	0
trichoniscus_main_003480_t1	205	1959	+	1354.3333333333337	400.666666666666	9.333333333333332	2.666666666666667	0	0	0	0
trichoniscus_main_003482_t1	4	1869	+	1471.666666666672	394.33333333333167	0	0	0	0	0	0
trichoniscus_main_003484_t1	769	2634	+	1489.333333333338	376.66666666666544	69.66666666666667	17.333333333333332	0	0	0	0
trichoniscus_main_003486_t1	111	1973	+	1489.3333333333362	373.6666666666661	243.33333333333323	56.66666666666669	2.0	4.0	0	0
trichoniscus_main_003495_t1	179	2038	+	1465.333333333336	394.66666666666583	130.33333333333334	34.666666666666664	0	0	0	0
trichoniscus_main_003506_t1	172	2016	+	1416.3333333333323	428.666666666667	0	0	0	0	0	0
trichoniscus_main_003521_t1	243	2096	+	1447.3333333333353	406.66666666666583	0	0	0	0	0	0
trichoniscus_main_003540_t1	108	1955	+	1475.6666666666692	372.3333333333327	1416.0000000000016	356.99999999999955	0.0	1.0	0.0	1.0
trichoniscus_main_003546_t1	205	2052	+	1473.0000000000032	374.99999999999903	64.33333333333331	16.66666666666667	0	0	0	0
trichoniscus_main_003592_t1	12	1814	+	1441.3333333333371	361.6666666666657	15.666666666666664	2.333333333333333	0	0	0	0
trichoniscus_main_003594_t1	13	1845	+	1446.3333333333362	386.66666666666555	711.9999999999998	200.00000000000009	2.0	15.0	2.0	15.0
trichoniscus_main_003595_t1	75	1907	+	1459.3333333333371	373.66666666666566	0	0	0	0	0	0
trichoniscus_main_003598_t1	1511	3343	+	1413.0000000000025	419.9999999999984	0	0	0	0	0	0
trichoniscus_main_003601_t1	407	2239	+	1393.0000000000011	439.99999999999915	64.33333333333333	19.666666666666664	0	0	0	0
trichoniscus_main_003629_t1	85	1848	+	1347.6666666666663	416.333333333333	79.33333333333333	19.666666666666668	0.0	1.0	0	0
trichoniscus_main_003654_t1	920	2737	+	1402.6666666666692	415.3333333333324	0	0	0	0	0	0
trichoniscus_main_003664_t1	254	2068	+	1461.6666666666704	353.33333333333263	753.3333333333323	188.66666666666686	0	0	0	0
trichoniscus_main_003665_t1	26	1840	+	1424.6666666666692	390.33333333333206	0	0	0	0	0	0
trichoniscus_main_003670_t1	236	2047	+	1407.000000000001	404.99999999999943	43.666666666666664	13.333333333333336	0	0	0	0
trichoniscus_main_003680_t1	65	1828	+	1362.6666666666672	401.33333333333235	126.00000000000004	42.0	0.0	4.0	0	0
trichoniscus_main_003700_t1	113	1096	+	756.9999999999991	212.00000000000023	0	0	0	0	0	0
trichoniscus_main_003720_t1	99	1895	+	1450.3333333333358	346.6666666666661	117.66666666666669	26.33333333333333	1.0	0.0	0	0
trichoniscus_main_003732_t1	49	1842	+	1390.666666666668	403.3333333333325	872.3333333333314	258.66666666666725	11.5	20.5	0	0
trichoniscus_main_003741_t1	101	1891	+	1429.3333333333348	361.66666666666634	410.33333333333366	99.66666666666661	0	0	0	0
trichoniscus_main_003751_t1	90	1877	+	1374.0000000000023	413.9999999999991	877.3333333333321	262.6666666666671	0	0	0	0
trichoniscus_main_003753_t1	278	2065	+	1458.3333333333358	329.66666666666646	39.33333333333333	8.666666666666666	0	0	0	0
trichoniscus_main_003757_t1	138	1925	+	1415.3333333333376	372.66666666666515	876.3333333333311	230.6666666666673	0	0	0	0
trichoniscus_main_003760_t1	263	2050	+	1391.666666666672	396.33333333333184	34.666666666666664	4.333333333333333	0	0	0	0
trichoniscus_main_003772_t1	148	1932	+	1398.0000000000016	386.99999999999943	0	0	0	0	0	0
trichoniscus_main_003790_t1	218	1996	+	1353.0000000000027	425.9999999999989	0	0	0	0	0	0
trichoniscus_main_003802_t1	76	1851	+	1400.6666666666683	375.3333333333328	17.0	4.0	0	0	0	0
trichoniscus_main_003810_t1	15	1787	+	1390.3333333333353	382.6666666666657	40.99999999999999	10.000000000000002	1.0	0.0	0	0
trichoniscus_main_003811_t1	36	1808	+	1436.6666666666706	336.33333333333286	267.9999999999999	56.000000000000036	0	0	0	0
trichoniscus_main_003812_t1	231	2003	+	1344.6666666666674	428.33333333333275	56.33333333333333	15.666666666666668	0	0	0	0
trichoniscus_main_003818_t1	96	1868	+	1418.3333333333353	354.6666666666664	123.33333333333339	29.66666666666666	0	0	0	0
trichoniscus_main_003835_t1	229	1769	+	1207.3333333333335	331.6666666666664	17.666666666666664	3.333333333333334	0	0	0	0
trichoniscus_main_003837_t1	39	1805	+	1393.6666666666692	373.33333333333235	12.333333333333332	2.6666666666666665	0	0	0	0
trichoniscus_main_003841_t1	49	1815	+	1395.0000000000018	371.9999999999992	75.33333333333331	17.66666666666667	0	0	0	0
trichoniscus_main_003853_t1	160	1923	+	1379.0000000000018	384.999999999999	65.66666666666666	21.33333333333333	0	0	0	0
trichoniscus_main_003872_t1	54	1292	+	961.9999999999981	277.0000000000003	133.33333333333337	31.666666666666654	0	0	0	0
trichoniscus_main_003875_t1	208	1965	+	1366.0000000000007	391.9999999999994	124.33333333333337	37.666666666666664	0	0	0	0
trichoniscus_main_003898_t1	268	1980	+	1403.999999999999	309.00000000000034	823.9999999999994	208.0000000000001	1.0	2.0	0	0
trichoniscus_main_003925_t1	870	1751	+	705.3333333333327	176.66666666666683	96.33333333333334	23.666666666666664	1.0	1.0	0	0
trichoniscus_main_003927_t1	232	1980	+	1373.6666666666686	375.3333333333323	0	0	0	0	0	0
trichoniscus_main_003942_t1	329	1213	+	690.9999999999999	194.00000000000006	78.66666666666667	23.33333333333333	0	0	0	0
trichoniscus_main_003955_t1	604	2292	+	1325.0000000000018	363.99999999999943	257.3333333333331	78.66666666666663	1.0	6.0	0	0
trichoniscus_main_003956_t1	106	1533	+	1115.6666666666665	312.3333333333334	0	0	0	0	0	0
trichoniscus_main_003969_t1	40	1779	+	1349.3333333333348	390.6666666666662	14.666666666666666	3.333333333333333	0	0	0	0
trichoniscus_main_003971_t1	190	1929	+	1375.3333333333346	364.66666666666634	81.99999999999999	23.0	0	0	0	0
trichoniscus_main_003978_t1	72	1811	+	1375.0000000000014	364.99999999999955	0	0	0	0	0	0
trichoniscus_main_003985_t1	65	1801	+	1380.3333333333353	356.666666666666	58.33333333333333	19.666666666666664	0	0	0	0
trichoniscus_main_004003_t1	111	1679	+	1215.9999999999989	352.9999999999999	667.6666666666662	190.3333333333337	0	0	0	0
trichoniscus_main_004024_t1	108	1802	+	1319.333333333334	375.66666666666623	507.00000000000057	144.0	0.0	2.0	0.0	2.0
trichoniscus_main_004056_t1	205	1818	+	1274.666666666667	339.3333333333333	0	0	0	0	0	0
trichoniscus_main_004064_t1	23	1741	+	1341.3333333333353	377.6666666666658	16.333333333333332	4.666666666666666	0	0	0	0
trichoniscus_main_004067_t1	62	1780	+	1335.3333333333346	383.666666666666	33.666666666666664	8.333333333333334	0	0	0	0
trichoniscus_main_004120_t1	109	1780	+	1323.6666666666672	347.33333333333314	46.66666666666667	10.333333333333332	0	0	0	0
trichoniscus_main_004149_t1	135	1835	+	1321.6666666666677	379.3333333333326	1321.6666666666677	379.3333333333326	4.0	25.0	4.0	25.0
trichoniscus_main_004156_t1	99	1796	+	1303.6666666666683	394.33333333333263	6.666666666666666	2.333333333333333	0	0	0	0
trichoniscus_main_004167_t1	26	1720	+	1343.6666666666686	351.33333333333263	0	0	0	0	0	0
trichoniscus_main_004180_t1	120	1811	+	1315.3333333333342	376.6666666666661	160.66666666666666	49.333333333333364	0.0	3.0	0	0
trichoniscus_main_004194_t1	159	1649	+	1162.333333333333	328.6666666666665	84.33333333333334	26.66666666666666	0	0	0	0
trichoniscus_main_004214_t1	137	1744	+	1282.0000000000005	325.9999999999999	134.00000000000006	33.999999999999986	3.0	0.0	0	0
trichoniscus_main_004221_t1	85	1767	+	1340.3333333333344	342.66666666666634	36.0	9.0	0.0	3.0	0	0
trichoniscus_main_004227_t1	100	1782	+	1345.0000000000007	337.9999999999998	182.6666666666666	51.33333333333336	0	0	0	0
trichoniscus_main_004231_t1	176	1846	+	1320.3333333333344	350.6666666666659	0	0	0	0	0	0
trichoniscus_main_004232_t1	267	1949	+	1306.3333333333348	376.6666666666662	63.33333333333332	17.66666666666667	0	0	0	0
trichoniscus_main_004271_t1	74	1747	+	1267.6666666666665	406.3333333333326	10.0	2.0	0	0	0	0
trichoniscus_main_004272_t1	270	1928	+	1264.6666666666672	394.3333333333325	164.66666666666663	63.33333333333335	0	0	0	0
trichoniscus_main_004295_t1	73	1740	+	1284.0000000000005	383.9999999999995	215.99999999999997	63.00000000000002	0	0	0	0
trichoniscus_main_004306_t1	44	1672	+	1288.3333333333346	340.66666666666583	74.0	19.0	0	0	0	0
trichoniscus_main_004308_t1	115	1779	+	1325.333333333334	339.6666666666665	698.9999999999995	183.00000000000023	1.0	0.0	1.0	0.0
trichoniscus_main_004320_t1	175	1836	+	1249.333333333334	412.6666666666663	117.33333333333336	44.666666666666664	1.0	0.0	0	0
trichoniscus_main_004321_t1	302	1885	+	1231.0000000000005	352.9999999999994	0	0	0	0	0	0
trichoniscus_main_004322_t1	82	1743	+	1308.666666666667	353.3333333333332	55.666666666666664	13.333333333333334	0	0	0	0
trichoniscus_main_004323_t1	9	1670	+	1291.3333333333344	370.66666666666583	0	0	0	0	0	0
trichoniscus_main_004332_t1	124	1698	+	1233.0	341.9999999999996	85.66666666666666	22.333333333333332	0	0	0	0
trichoniscus_main_004333_t1	125	1783	+	1279.6666666666674	379.33333333333275	158.66666666666666	42.333333333333336	0	0	0	0
trichoniscus_main_004337_t1	296	1690	+	1084.6666666666652	310.33333333333286	0	0	0	0	0	0
trichoniscus_main_004353_t1	474	1670	+	935.9999999999984	258.00000000000045	0	0	0	0	0	0
trichoniscus_main_004371_t1	75	1724	+	1264.6666666666672	385.33333333333263	932.9999999999987	278.99999999999994	1.0	9.0	0	0
trichoniscus_main_004375_t1	653	2302	+	1351.3333333333344	298.666666666667	281.9999999999999	63.00000000000002	3.0	1.0	3.0	1.0
trichoniscus_main_004390_t1	69	1715	+	1271.9999999999995	374.9999999999996	0	0	0	0	0	0
trichoniscus_main_004410_t1	97	1731	+	1279.6666666666674	355.3333333333329	41.66666666666667	9.333333333333332	0	0	0	0
trichoniscus_main_004413_t1	177	1817	+	1276.6666666666672	364.3333333333328	516.3333333333338	158.66666666666663	0	0	0	0
trichoniscus_main_004433_t1	34	1671	+	1295.000000000002	342.99999999999915	93.33333333333336	26.666666666666664	0	0	0	0
trichoniscus_main_004441_t1	64	1701	+	1282.6666666666667	355.33333333333314	553.6666666666666	154.33333333333334	0.0	11.0	0.0	11.0
trichoniscus_main_004467_t1	434	2068	+	1266.6666666666677	368.33333333333206	50.99999999999999	15.000000000000004	0	0	0	0
trichoniscus_main_004479_t1	148	1776	+	1270.3333333333344	358.6666666666664	69.66666666666666	20.333333333333332	0	0	0	0
trichoniscus_main_004481_t1	188	1813	+	1262.9999999999998	362.99999999999994	559.666666666667	166.33333333333331	0	0	0	0
trichoniscus_main_004519_t1	108	1733	+	1272.3333333333335	353.6666666666664	437.6666666666668	129.33333333333331	0	0	0	0
trichoniscus_main_004546_t1	40	1659	+	1244.0000000000002	375.99999999999926	162.99999999999997	47.0	0	0	0	0
trichoniscus_main_004550_t1	57	1676	+	1289.6666666666672	330.3333333333331	74.33333333333333	21.666666666666668	0	0	0	0
trichoniscus_main_004569_t1	39	1655	+	1298.6666666666674	318.33333333333326	142.33333333333337	43.66666666666668	0.0	3.0	0	0
trichoniscus_main_004570_t1	537	1772	+	973.6666666666637	262.33333333333405	147.33333333333331	38.66666666666667	0.0	4.0	0	0
trichoniscus_main_004577_t1	279	1895	+	1292.333333333335	324.6666666666662	75.0	20.999999999999996	0	0	0	0
trichoniscus_main_004587_t1	324	1937	+	1276.6666666666663	337.3333333333335	0	0	0	0	0	0
trichoniscus_main_004610_t1	119	1729	+	1255.9999999999998	354.99999999999983	100.0	26.0	0	0	0	0
trichoniscus_main_004624_t1	19	1626	+	1281.6666666666674	326.33333333333314	70.66666666666666	22.333333333333332	0	0	0	0
trichoniscus_main_004636_t1	153	1760	+	1246.0000000000018	361.99999999999926	0	0	0	0	0	0
trichoniscus_main_004646_t1	124	1728	+	1246.333333333333	358.6666666666666	143.0	46.00000000000001	0	0	0	0
trichoniscus_main_004658_t1	91	1695	+	1270.6666666666679	334.33333333333286	0	0	0	0	0	0
trichoniscus_main_004680_t1	123	1721	+	1238.3333333333328	360.6666666666666	6.333333333333334	2.6666666666666665	0	0	0	0
trichoniscus_main_004683_t1	143	1678	+	1200.3333333333323	335.66666666666663	0	0	0	0	0	0
trichoniscus_main_004707_t1	96	1691	+	1280.6666666666674	315.33333333333326	101.33333333333337	21.666666666666664	0	0	0	0
trichoniscus_main_004711_t1	560	2071	+	1178.0000000000002	333.9999999999998	2.6666666666666665	0.3333333333333333	0	0	0	0
trichoniscus_main_004719_t1	47	1639	+	1254.3333333333342	338.66666666666646	1038.9999999999977	287.0000000000004	0.0	11.0	0.0	11.0
trichoniscus_main_004748_t1	57	1643	+	1247.3333333333328	339.66666666666646	25.333333333333336	4.666666666666666	0	0	0	0
trichoniscus_main_004749_t1	102	1688	+	1215.666666666667	371.33333333333275	63.66666666666667	23.333333333333336	0	0	0	0
trichoniscus_main_004791_t1	147	1727	+	1126.3333333333328	352.6666666666661	520.666666666667	166.33333333333343	0	0	0	0
trichoniscus_main_004794_t1	93	1673	+	1243.000000000002	337.9999999999991	9.0	3.0	0	0	0	0
trichoniscus_main_004800_t1	112	1692	+	1242.333333333333	338.6666666666664	0	0	0	0	0	0
trichoniscus_main_004878_t1	122	1690	+	1231.9999999999998	336.99999999999955	0	0	0	0	0	0
trichoniscus_main_004895_t1	221	1705	+	1158.999999999999	325.99999999999966	0	0	0	0	0	0
trichoniscus_main_004898_t1	280	1848	+	1223.0	345.9999999999993	21.0	6.0	0	0	0	0
trichoniscus_main_004921_t1	314	1699	+	1073.6666666666656	312.3333333333329	0	0	0	0	0	0
trichoniscus_main_004935_t1	294	1856	+	1223.6666666666658	339.33333333333303	0	0	0	0	0	0
trichoniscus_main_004953_t1	310	1512	+	952.6666666666641	250.33333333333405	0	0	0	0	0	0
trichoniscus_main_004960_t1	294	1853	+	1198.3333333333335	361.66666666666663	0	0	0	0	0	0
trichoniscus_main_004983_t1	27	1556	+	1214.3333333333326	315.6666666666668	138.33333333333334	35.66666666666667	0	0	0	0
trichoniscus_main_004990_t1	354	1559	+	968.666666666665	237.33333333333377	19.0	5.0	0	0	0	0
trichoniscus_main_004997_t1	370	1659	+	1000.6666666666648	289.33333333333337	42.33333333333333	11.666666666666668	0	0	0	0
trichoniscus_main_005001_t1	222	1706	+	1156.6666666666665	328.3333333333333	8.0	4.0	0	0	0	0
trichoniscus_main_005016_t1	61	1611	+	1218.9999999999989	332.00000000000017	386.6666666666667	105.33333333333331	0.0	6.0	0.0	6.0
trichoniscus_main_005026_t1	28	1575	+	1228.6666666666667	319.3333333333332	595.6666666666664	157.33333333333348	1.0	21.0	0	0
trichoniscus_main_005027_t1	23	1570	+	1194.0000000000005	353.9999999999996	0	0	0	0	0	0
trichoniscus_main_005036_t1	52	1596	+	1224.0000000000002	320.9999999999997	71.99999999999999	20.999999999999996	0	0	0	0
trichoniscus_main_005037_t1	40	1584	+	1214.3333333333337	330.66666666666634	23.000000000000004	6.999999999999999	0	0	0	0
trichoniscus_main_005064_t1	34	1566	+	1223.9999999999998	309.0	13.333333333333332	1.6666666666666665	0	0	0	0
trichoniscus_main_005065_t1	416	1684	+	970.9999999999978	298.00000000000006	25.000000000000004	4.999999999999999	0.0	1.0	0	0
trichoniscus_main_005079_t1	22	1560	+	1190.6666666666667	348.33333333333286	67.66666666666666	19.333333333333332	0	0	0	0
trichoniscus_main_005080_t1	2010	2360	-	277.3333333333332	73.6666666666667	261.6666666666665	71.33333333333336	3.0	0.0	3.0	0.0
trichoniscus_main_005087_t1	44	1552	+	1180.6666666666667	328.33333333333286	466.00000000000057	127.99999999999986	0.0	14.0	0.0	14.0
trichoniscus_main_005093_t1	74	1609	+	1198.0000000000007	337.9999999999997	0	0	0	0	0	0
trichoniscus_main_005097_t1	276	1811	+	1230.3333333333333	305.66666666666663	180.33333333333334	50.66666666666668	0	0	0	0
trichoniscus_main_005098_t1	83	1618	+	1200.3333333333337	335.66666666666646	20.333333333333332	3.6666666666666665	0	0	0	0
trichoniscus_main_005114_t1	171	1703	+	1233.3333333333326	299.66666666666697	35.66666666666667	9.333333333333332	0	0	0	0
trichoniscus_main_005125_t1	87	1619	+	1200.9999999999993	332.0	0	0	0	0	0	0
trichoniscus_main_005140_t1	233	1762	+	1183.666666666666	346.33333333333326	37.333333333333336	7.666666666666668	0	0	0	0
trichoniscus_main_005155_t1	225	1751	+	1149.9999999999989	376.9999999999998	24.333333333333332	5.666666666666667	0	0	0	0
trichoniscus_main_005162_t1	252	1778	+	1178.6666666666658	348.33333333333303	175.66666666666663	61.33333333333335	0	0	0	0
trichoniscus_main_005181_t1	78	1601	+	1167.9999999999995	355.99999999999943	1122.3333333333326	344.6666666666662	0.0	12.0	0	0
trichoniscus_main_005199_t1	69	1589	+	1183.6666666666654	337.3333333333334	351.0000000000001	95.99999999999999	1.0	1.0	0	0
trichoniscus_main_005222_t1	1048	1446	-	309.00000000000006	89.99999999999993	0	0	0	0	0	0
trichoniscus_main_005239_t1	13	1527	+	1195.3333333333321	319.6666666666664	140.33333333333334	33.666666666666664	0	0	0	0
trichoniscus_main_005240_t1	136	1650	+	1193.6666666666654	321.33333333333337	137.6666666666667	36.33333333333332	0	0	0	0
trichoniscus_main_005242_t1	498	1835	+	1045.6666666666656	292.33333333333303	13.666666666666666	4.333333333333333	0	0	0	0
trichoniscus_main_005243_t1	379	1893	+	1180.3333333333323	334.66666666666623	36.666666666666664	11.333333333333332	0	0	0	0
trichoniscus_main_005259_t1	93	1604	+	1150.333333333332	361.66666666666634	24.0	9.0	0	0	0	0
trichoniscus_main_005263_t1	121	1632	+	1200.9999999999998	310.9999999999999	91.33333333333336	22.66666666666666	0	0	0	0
trichoniscus_main_005319_t1	102	1604	+	1188.3333333333333	314.6666666666666	50.33333333333333	15.666666666666668	0	0	0	0
trichoniscus_main_005342_t1	7	1506	+	1182.9999999999998	316.99999999999994	55.66666666666666	10.333333333333334	0	0	0	0
trichoniscus_main_005349_t1	70	1419	+	1066.3333333333326	283.6666666666665	88.0	28.999999999999996	0	0	0	0
trichoniscus_main_005352_t1	98	1596	+	1162.3333333333337	334.6666666666662	19.333333333333332	4.666666666666667	0	0	0	0
trichoniscus_main_005380_t1	748	2199	+	1133.333333333333	318.66666666666663	0	0	0	0	0	0
trichoniscus_main_005407_t1	150	1640	+	1199.3333333333323	291.66666666666697	0	0	0	0	0	0
trichoniscus_main_005408_t1	671	1948	+	999.9999999999973	278.00000000000057	229.99999999999983	64.00000000000004	0.0	1.0	0	0
trichoniscus_main_005448_t1	103	1587	+	1176.3333333333328	308.6666666666665	0	0	0	0	0	0
trichoniscus_main_005453_t1	55	1488	+	1141.333333333333	292.6666666666667	118.6666666666667	31.333333333333325	0	0	0	0
trichoniscus_main_005466_t1	120	1601	+	1193.6666666666665	288.3333333333337	15.999999999999998	1.9999999999999998	0	0	0	0
trichoniscus_main_005478_t1	148	1626	+	1146.999999999999	331.99999999999955	503.00000000000045	141.99999999999991	2.0	2.0	2.0	2.0
trichoniscus_main_005485_t1	62	1540	+	1143.9999999999998	334.99999999999994	456.666666666667	134.33333333333331	0.0	3.0	0	0
trichoniscus_main_005492_t1	61	1539	+	1205.6666666666633	273.3333333333343	45.33333333333333	8.666666666666664	0	0	0	0
trichoniscus_main_005493_t1	270	1691	+	1109.6666666666663	312.33333333333286	253.9999999999999	73.0	0	0	0	0
trichoniscus_main_005528_t1	747	2222	+	1200.3333333333326	275.6666666666669	0	0	0	0	0	0
trichoniscus_main_005537_t1	9	1481	+	1159.0	313.9999999999997	57.99999999999999	17.000000000000004	0	0	0	0
trichoniscus_main_005581_t1	664	1671	+	779.3333333333327	228.66666666666686	261.6666666666666	74.33333333333339	0	0	0	0
trichoniscus_main_005585_t1	287	1597	+	1034.6666666666642	276.33333333333377	147.99999999999997	44.00000000000001	0.0	1.0	0	0
trichoniscus_main_005589_t1	233	1699	+	1145.333333333332	321.6666666666667	0	0	0	0	0	0
trichoniscus_main_005594_t1	749	1467	+	573.3333333333333	143.6666666666667	0	0	0	0	0	0
trichoniscus_main_005615_t1	253	1584	+	1025.6666666666647	306.3333333333333	159.3333333333333	44.666666666666664	0	0	0	0
trichoniscus_main_005661_t1	300	1499	+	950.9999999999983	249.00000000000054	411.3333333333335	107.66666666666661	1.0	8.0	1.0	8.0
trichoniscus_main_005663_t1	132	1586	+	1150.3333333333323	304.66666666666686	1150.3333333333323	304.66666666666686	0.0	25.0	0.0	25.0
trichoniscus_main_005666_t1	36	1490	+	1148.6666666666658	306.3333333333334	56.666666666666664	15.333333333333334	0.0	2.0	0	0
trichoniscus_main_005681_t1	61	1512	+	1146.9999999999995	304.99999999999994	335.9999999999999	81.00000000000004	0	0	0	0
trichoniscus_main_005699_t1	127	1578	+	1146.6666666666663	305.3333333333332	0	0	0	0	0	0
trichoniscus_main_005763_t1	122	1564	+	1146.6666666666656	296.3333333333334	0	0	0	0	0	0
trichoniscus_main_005794_t1	46	1482	+	1169.3333333333323	267.6666666666671	153.33333333333337	32.666666666666664	2.5	0.5	0	0
trichoniscus_main_005797_t1	40	1446	+	1074.6666666666656	332.33333333333303	991.6666666666656	307.33333333333337	10.0	21.0	10.0	21.0
trichoniscus_main_005813_t1	170	1474	+	1014.666666666665	290.33333333333326	77.66666666666669	21.333333333333325	0	0	0	0
trichoniscus_main_005823_t1	2	1435	+	1119.3333333333317	314.6666666666666	41.0	13.0	0	0	0	0
trichoniscus_main_005826_t1	63	1496	+	1139.9999999999989	294.00000000000006	156.33333333333334	41.666666666666664	0	0	0	0
trichoniscus_main_005832_t1	115	1548	+	1133.3333333333328	300.6666666666665	0	0	0	0	0	0
trichoniscus_main_005844_t1	60	1493	+	1108.999999999999	325.00000000000006	0	0	0	0	0	0
trichoniscus_main_005854_t1	236	1507	+	973.6666666666653	298.33333333333354	401.3333333333335	117.66666666666657	0.0	5.0	0	0
trichoniscus_main_005858_t1	142	1572	+	1127.999999999998	303.00000000000006	98.00000000000004	21.99999999999999	0	0	0	0
trichoniscus_main_005862_t1	74	1504	+	1110.6666666666654	320.33333333333314	662.3333333333333	192.6666666666668	1.0	5.0	1.0	5.0
trichoniscus_main_005875_t1	120	1523	+	1038.6666666666645	365.333333333333	4.0	2.0	0	0	0	0
trichoniscus_main_005883_t1	389	1597	+	935.9999999999987	273.0000000000002	407.3333333333334	123.6666666666666	2.0	8.0	2.0	8.0
trichoniscus_main_005906_t1	135	1559	+	1102.9999999999986	321.99999999999983	71.33333333333333	24.66666666666666	0	0	0	0
trichoniscus_main_005908_t1	48	1472	+	1104.666666666666	320.33333333333314	143.00000000000003	46.00000000000001	0	0	0	0
trichoniscus_main_005940_t1	151	1569	+	1101.666666666666	317.3333333333331	369.66666666666674	104.3333333333333	0	0	0	0
trichoniscus_main_005946_t1	131	1549	+	1146.9999999999982	272.0000000000005	306.6666666666665	74.33333333333336	0	0	0	0
trichoniscus_main_005962_t1	77	1492	+	1100.3333333333323	315.6666666666664	159.66666666666666	44.33333333333333	0.0	2.0	0	0
trichoniscus_main_005971_t1	229	1590	+	1079.6666666666656	282.33333333333326	486.0000000000005	131.99999999999991	1.0	10.0	0	0
trichoniscus_main_005972_t1	492	1850	+	1079.3333333333321	279.6666666666668	98.33333333333334	24.666666666666664	0.0	1.0	0	0
trichoniscus_main_006010_t1	1021	1411	+	300.0	89.99999999999996	0	0	0	0	0	0
trichoniscus_main_006021_t1	435	1844	+	1101.333333333332	308.6666666666666	126.66666666666671	29.333333333333325	0	0	0	0
trichoniscus_main_006024_t1	124	1395	+	1002.9999999999982	269.0000000000004	0	0	0	0	0	0
trichoniscus_main_006026_t1	223	1479	+	970.3333333333316	286.66666666666674	0	0	0	0	0	0
trichoniscus_main_006057_t1	78	1481	+	1098.3333333333328	305.66666666666646	63.33333333333333	17.666666666666664	0.0	1.0	0.0	1.0
trichoniscus_main_006060_t1	100	1503	+	1103.3333333333321	300.66666666666674	205.99999999999997	58.000000000000014	1.0	4.0	1.0	4.0
trichoniscus_main_006061_t1	217	1620	+	1110.666666666665	293.3333333333333	58.66666666666666	16.333333333333336	0	0	0	0
trichoniscus_main_006066_t1	140	1543	+	1098.3333333333323	305.6666666666667	105.66666666666666	32.333333333333336	0	0	0	0
trichoniscus_main_006081_t1	171	1469	+	997.9999999999981	300.9999999999998	489.00000000000057	144.00000000000003	2.0	9.0	2.0	9.0
trichoniscus_main_006085_t1	210	1610	+	1084.9999999999989	316.00000000000006	167.00000000000003	39.99999999999999	0	0	0	0
trichoniscus_main_006100_t1	24	1421	+	1090.9999999999984	306.9999999999999	1031.666666666665	288.33333333333326	0	0	0	0
trichoniscus_main_006109_t1	64	1461	+	1084.6666666666654	313.33333333333326	14.333333333333334	6.666666666666666	0	0	0	0
trichoniscus_main_006123_t1	25	1419	+	1117.3333333333312	277.6666666666672	15.33333333333333	2.6666666666666665	0	0	0	0
trichoniscus_main_006153_t1	192	1583	+	1090.6666666666647	301.3333333333335	678.9999999999999	188.0000000000001	0.0	1.0	0.0	1.0
trichoniscus_main_006193_t1	42	1427	+	1067.333333333332	318.66666666666646	4.666666666666666	1.3333333333333333	0	0	0	0
trichoniscus_main_006196_t1	130	1461	+	1034.6666666666654	297.33333333333326	0	0	0	0	0	0
trichoniscus_main_006219_t1	121	1503	+	1073.9999999999986	308.99999999999994	0	0	0	0	0	0
trichoniscus_main_006222_t1	268	1650	+	1082.9999999999986	300.00000000000017	15.333333333333332	5.666666666666666	0	0	0	0
trichoniscus_main_006235_t1	76	1455	+	1083.6666666666656	296.3333333333334	205.33333333333323	58.66666666666669	0	0	0	0
trichoniscus_main_006241_t1	87	1466	+	1086.333333333332	293.66666666666634	25.666666666666668	4.333333333333333	0	0	0	0
trichoniscus_main_006264_t1	64	1443	+	1089.333333333332	290.6666666666669	0	0	0	0	0	0
trichoniscus_main_006279_t1	148	1437	+	1003.9999999999982	286.0000000000003	42.0	9.0	0	0	0	0
trichoniscus_main_006305_t1	90	1394	+	1016.6666666666649	288.3333333333336	602.3333333333334	171.66666666666674	1.0	26.0	1.0	26.0
trichoniscus_main_006306_t1	80	1453	+	1067.6666666666647	306.3333333333337	0	0	0	0	0	0
trichoniscus_main_006329_t1	263	1633	+	1087.3333333333312	283.66666666666714	0	0	0	0	0	0
trichoniscus_main_006337_t1	135	1502	+	1059.9999999999986	307.9999999999999	159.33333333333334	44.666666666666664	0	0	0	0
trichoniscus_main_006371_t1	84	1448	+	1051.9999999999982	313.00000000000017	862.3333333333328	256.666666666667	1.0	10.0	1.0	10.0
trichoniscus_main_006377_t1	142	1506	+	1077.9999999999986	286.99999999999983	456.3333333333337	119.66666666666656	0.0	2.0	0	0
trichoniscus_main_006409_t1	1010	2371	+	1073.6666666666642	288.3333333333336	0	0	0	0	0	0
trichoniscus_main_006416_t1	153	1511	+	1055.6666666666647	303.3333333333333	693.6666666666661	200.33333333333357	0	0	0	0
trichoniscus_main_006433_t1	68	1360	+	1014.6666666666648	278.3333333333336	174.66666666666663	47.333333333333336	0	0	0	0
trichoniscus_main_006464_t1	164	1516	+	1051.9999999999984	300.9999999999999	113.6666666666667	27.33333333333333	0	0	0	0
trichoniscus_main_006468_t1	90	1442	+	1049.9999999999989	302.9999999999997	87.00000000000001	20.999999999999996	0	0	0	0
trichoniscus_main_006469_t1	64	1317	+	958.6666666666652	295.33333333333314	0	0	0	0	0	0
trichoniscus_main_006480_t1	129	1481	+	1056.9999999999982	296.0000000000001	179.33333333333326	48.66666666666668	0	0	0	0
trichoniscus_main_006492_t1	34	1383	+	1052.3333333333317	297.6666666666666	22.0	4.999999999999999	0	0	0	0
trichoniscus_main_006500_t1	96	1445	+	1050.6666666666652	299.33333333333314	314.33333333333354	87.66666666666659	0	0	0	0
trichoniscus_main_006512_t1	117	1466	+	1084.6666666666652	265.3333333333338	32.33333333333333	9.666666666666668	0	0	0	0
trichoniscus_main_006521_t1	229	1575	+	1044.999999999997	302.0	7.333333333333333	1.6666666666666665	0	0	0	0
trichoniscus_main_006557_t1	236	1579	+	1058.6666666666652	285.3333333333336	0	0	0	0	0	0
trichoniscus_main_006565_t1	51	1391	+	1051.999999999998	289.00000000000006	0	0	0	0	0	0
trichoniscus_main_006570_t1	153	1487	+	1033.3333333333312	301.6666666666668	309.6666666666665	95.33333333333333	0	0	0	0
trichoniscus_main_006574_t1	52	1392	+	1034.9999999999977	306.0	0	0	0	0	0	0
trichoniscus_main_006578_t1	24	1364	+	1058.9999999999989	282.00000000000017	0	0	0	0	0	0
trichoniscus_main_006614_t1	109	1371	+	1011.999999999997	251.0000000000007	0	0	0	0	0	0
trichoniscus_main_006621_t1	97	1431	+	1046.9999999999982	287.9999999999999	9.999999999999998	1.9999999999999998	0	0	0	0
trichoniscus_main_006624_t1	77	1411	+	1046.9999999999977	288.0000000000002	158.3333333333333	39.66666666666668	0	0	0	0
trichoniscus_main_006632_t1	621	1955	+	1064.9999999999977	270.0000000000005	50.33333333333333	9.666666666666668	0	0	0	0
trichoniscus_main_006635_t1	693	2027	+	1058.9999999999982	276.00000000000034	588.0000000000003	152.99999999999994	0	0	0	0
trichoniscus_main_006679_t1	302	1633	+	1049.3333333333317	282.66666666666697	96.66666666666671	23.33333333333332	0	0	0	0
trichoniscus_main_006690_t1	33	1274	+	1004.9999999999985	237.00000000000045	104.33333333333337	15.666666666666677	0	0	0	0
trichoniscus_main_006696_t1	91	1419	+	1081.333333333331	247.6666666666674	36.333333333333336	8.666666666666666	0	0	0	0
trichoniscus_main_006707_t1	307	1635	+	1046.9999999999977	282.0000000000001	914.6666666666648	252.33333333333383	4.0	1.0	0	0
trichoniscus_main_006729_t1	137	1462	+	1044.999999999998	281.0000000000002	353.0000000000001	96.99999999999996	0	0	0	0
trichoniscus_main_006742_t1	38	1360	+	1051.9999999999982	271.00000000000034	166.99999999999997	43.00000000000001	0	0	0	0
trichoniscus_main_006743_t1	108	1430	+	1049.3333333333312	273.6666666666669	120.66666666666667	32.333333333333336	0	0	0	0
trichoniscus_main_006744_t1	74	1396	+	1035.3333333333321	287.6666666666667	745.333333333333	214.66666666666686	0.0	5.0	0	0
trichoniscus_main_006751_t1	386	1708	+	1034.333333333331	288.66666666666663	109.33333333333336	25.666666666666657	0	0	0	0
trichoniscus_main_006763_t1	21	1343	+	1048.9999999999982	274.0000000000003	483.00000000000045	131.9999999999999	1.0	8.0	0	0
trichoniscus_main_006772_t1	269	1543	+	982.9999999999976	291.9999999999998	83.66666666666666	30.333333333333336	0	0	0	0
trichoniscus_main_006773_t1	87	1400	+	1039.3333333333305	274.6666666666669	0	0	0	0	0	0
trichoniscus_main_006806_t1	122	1435	+	1021.6666666666648	292.3333333333332	232.99999999999986	73.00000000000001	0.0	2.0	0	0
trichoniscus_main_006866_t1	158	1465	+	1003.6666666666646	304.33333333333337	158.33333333333331	39.666666666666664	0	0	0	0
trichoniscus_main_006927_t1	173	1474	+	1027.3333333333305	274.6666666666669	189.3333333333332	47.66666666666671	0	0	0	0
trichoniscus_main_006933_t1	64	1365	+	1012.9999999999978	289.0000000000004	264.33333333333326	77.66666666666663	0	0	0	0
trichoniscus_main_006934_t1	132	1433	+	1016.9999999999982	285.00000000000006	106.00000000000003	28.999999999999993	0	0	0	0
trichoniscus_main_006936_t1	14	1315	+	1023.6666666666647	278.33333333333354	8.0	1.0	0	0	0	0
trichoniscus_main_006954_t1	83	1381	+	1034.9999999999975	264.00000000000057	63.0	20.999999999999996	0	0	0	0
trichoniscus_main_006956_t1	98	1396	+	1025.3333333333312	273.66666666666697	115.00000000000004	25.999999999999996	0.0	3.0	0	0
trichoniscus_main_006966_t1	131	1429	+	1009.3333333333316	289.6666666666667	427.0000000000003	121.9999999999999	0.0	3.0	0	0
trichoniscus_main_006981_t1	42	1337	+	1027.9999999999975	268.00000000000034	885.6666666666646	233.333333333334	0.0	5.0	0.0	5.0
trichoniscus_main_007009_t1	81	1373	+	1003.9999999999989	288.99999999999994	515.6666666666671	153.33333333333334	0	0	0	0
trichoniscus_main_007013_t1	235	1527	+	1035.9999999999968	257.00000000000085	38.333333333333336	6.666666666666666	0	0	0	0
trichoniscus_main_007019_t1	67	1359	+	1025.6666666666638	267.33333333333394	0	0	0	0	0	0
trichoniscus_main_007052_t1	1316	2605	+	1003.9999999999989	286.00000000000006	95.6666666666667	27.333333333333325	0	0	0	0
trichoniscus_main_007062_t1	49	1335	+	1018.333333333331	268.6666666666669	58.66666666666666	16.333333333333336	0	0	0	0
trichoniscus_main_007065_t1	154	1389	+	960.9999999999984	275.0000000000004	23.666666666666664	6.333333333333333	0	0	0	0
trichoniscus_main_007069_t1	192	1478	+	999.6666666666648	287.3333333333335	191.6666666666666	51.33333333333335	1.0	0.0	0	0
trichoniscus_main_007091_t1	64	1347	+	1004.3333333333316	279.666666666667	309.66666666666663	86.33333333333331	0	0	0	0
trichoniscus_main_007107_t1	114	1397	+	1014.3333333333318	269.6666666666669	68.33333333333333	18.666666666666664	0	0	0	0
trichoniscus_main_007108_t1	1150	2433	+	1017.3333333333313	266.6666666666672	0	0	0	0	0	0
trichoniscus_main_007115_t1	56	1336	+	992.6666666666647	288.3333333333333	183.99999999999991	53.00000000000003	0	0	0	0
trichoniscus_main_007126_t1	308	1585	+	1003.6666666666645	274.33333333333377	124.00000000000004	31.999999999999986	0	0	0	0
trichoniscus_main_007130_t1	130	1200	+	837.6666666666657	233.33333333333366	331.66666666666674	97.33333333333327	0	0	0	0
trichoniscus_main_007148_t1	39	1316	+	1023.33333333333	254.66666666666762	620.9999999999998	140.9999999999999	0	0	0	0
trichoniscus_main_007152_t1	199	1476	+	1030.3333333333303	247.66666666666728	221.99999999999983	63.00000000000005	0	0	0	0
trichoniscus_main_007154_t1	20	1000	+	767.3333333333329	213.66666666666688	0	0	0	0	0	0
trichoniscus_main_007160_t1	1016	2293	+	972.6666666666655	305.33333333333286	368.33333333333354	105.66666666666661	0	0	0	0
trichoniscus_main_007168_t1	199	1341	+	892.3333333333318	250.6666666666671	0	0	0	0	0	0
trichoniscus_main_007185_t1	111	1385	+	1003.3333333333313	271.6666666666668	243.66666666666652	65.33333333333337	0	0	0	0
trichoniscus_main_007188_t1	245	1402	+	899.3333333333333	258.66666666666674	93.33333333333333	26.66666666666666	0	0	0	0
trichoniscus_main_007193_t1	178	897	+	584.3333333333336	135.66666666666657	0	0	0	0	0	0
trichoniscus_main_007198_t1	12	1286	+	998.9999999999977	276.0000000000001	211.6666666666666	55.33333333333336	0	0	0	0
trichoniscus_main_007219_t1	85	1356	+	994.6666666666648	277.3333333333336	12.666666666666664	2.333333333333333	0	0	0	0
trichoniscus_main_007220_t1	150	1421	+	1033.6666666666642	238.3333333333338	271.99999999999994	55.00000000000003	0	0	0	0
trichoniscus_main_007223_t1	87	1358	+	1007.3333333333312	264.6666666666671	0	0	0	0	0	0
trichoniscus_main_007239_t1	19	1287	+	1003.9999999999973	265.00000000000057	557.0	151.00000000000006	1.0	14.0	0	0
trichoniscus_main_007249_t1	112	1380	+	961.6666666666646	307.3333333333334	558.3333333333337	164.66666666666663	1.0	8.0	0	0
trichoniscus_main_007301_t1	233	1444	+	924.3333333333314	287.66666666666674	60.33333333333333	14.666666666666668	0	0	0	0
trichoniscus_main_007310_t1	224	1486	+	992.6666666666647	270.33333333333377	498.0000000000002	138.0	0	0	0	0
trichoniscus_main_007335_t1	92	1351	+	982.9999999999991	277.0	0	0	0	0	0	0
trichoniscus_main_007339_t1	55	1311	+	982.6666666666645	274.3333333333337	220.9999999999999	64.00000000000003	0	0	0	0
trichoniscus_main_007340_t1	511	1368	+	678.9999999999994	179.0000000000002	0	0	0	0	0	0
trichoniscus_main_007341_t1	87	1343	+	986.9999999999987	269.9999999999999	319.6666666666669	82.33333333333324	0	0	0	0
trichoniscus_main_007347_t1	132	1388	+	962.333333333331	294.66666666666646	0	0	0	0	0	0
trichoniscus_main_007366_t1	95	1348	+	1073.999999999995	180.0000000000007	85.33333333333334	10.666666666666668	0	0	0	0
trichoniscus_main_007373_t1	502	1695	+	938.3333333333327	255.66666666666683	441.3333333333337	122.66666666666657	0	0	0	0
trichoniscus_main_007379_t1	263	1408	+	904.9999999999987	241.0000000000003	95.66666666666667	21.333333333333336	0.0	1.0	0	0
trichoniscus_main_007427_t1	136	1383	+	962.6666666666645	285.3333333333333	741.9999999999989	224.0000000000005	0.0	7.0	0.0	7.0
trichoniscus_main_007445_t1	94	1305	+	955.6666666666652	256.33333333333366	73.0	25.999999999999993	0	0	0	0
trichoniscus_main_007450_t1	942	2189	+	989.9999999999977	258.00000000000057	0	0	0	0	0	0
trichoniscus_main_007458_t1	43	1197	+	900.3333333333311	254.66666666666742	0	0	0	0	0	0
trichoniscus_main_007465_t1	131	1357	+	979.6666666666639	247.33333333333402	121.66666666666669	31.333333333333325	0	0	0	0
trichoniscus_main_007466_t1	160	1404	+	973.9999999999983	271.0	114.00000000000004	33.0	0	0	0	0
trichoniscus_main_007509_t1	113	1345	+	965.333333333331	267.666666666667	101.6666666666667	30.33333333333332	0	0	0	0
trichoniscus_main_007513_t1	178	1419	+	961.3333333333317	280.66666666666686	0	0	0	0	0	0
trichoniscus_main_007533_t1	175	1413	+	974.3333333333317	264.66666666666697	0	0	0	0	0	0
trichoniscus_main_007552_t1	205	1440	+	961.333333333332	274.6666666666669	9.333333333333332	2.6666666666666665	0	0	0	0
trichoniscus_main_007557_t1	70	1302	+	958.666666666665	274.3333333333336	0	0	0	0	0	0
trichoniscus_main_007566_t1	95	1330	+	956.333333333332	279.6666666666666	517.3333333333337	142.6666666666666	1.0	5.0	0	0
trichoniscus_main_007591_t1	707	1939	+	986.6666666666646	246.33333333333385	47.66666666666666	12.333333333333337	0	0	0	0
trichoniscus_main_007612_t1	490	1719	+	942.3333333333312	275.6666666666669	149.66666666666663	48.333333333333336	1.0	6.0	0	0
trichoniscus_main_007614_t1	299	1528	+	977.3333333333317	252.66666666666708	0	0	0	0	0	0
trichoniscus_main_007632_t1	209	1375	+	919.9999999999982	247.00000000000043	206.33333333333334	66.66666666666667	0	0	0	0
trichoniscus_main_007635_t1	249	1475	+	963.999999999998	263.0000000000005	72.33333333333334	17.666666666666664	0	0	0	0
trichoniscus_main_007637_t1	186	1412	+	971.6666666666645	255.33333333333394	130.00000000000003	31.999999999999993	0	0	0	0
trichoniscus_main_007647_t1	564	1790	+	980.6666666666648	246.33333333333374	65.0	18.999999999999996	0	0	0	0
trichoniscus_main_007649_t1	2727	3947	+	944.6666666666661	276.3333333333336	0	0	0	0	0	0
trichoniscus_main_007654_t1	27	1250	+	951.3333333333322	260.6666666666669	20.333333333333332	6.666666666666666	0	0	0	0
trichoniscus_main_007670_t1	240	1463	+	952.9999999999984	271.00000000000017	208.6666666666666	52.33333333333335	0	0	0	0
trichoniscus_main_007691_t1	69	1289	+	955.6666666666647	265.33333333333377	299.33333333333337	90.6666666666666	2.0	9.0	2.0	9.0
trichoniscus_main_007701_t1	298	1518	+	992.3333333333305	228.6666666666671	249.6666666666665	59.33333333333335	3.0	1.0	0	0
trichoniscus_main_007704_t1	214	1434	+	960.9999999999983	260.0000000000002	90.33333333333334	26.66666666666666	1.0	3.0	0	0
trichoniscus_main_007708_t1	164	1384	+	974.9999999999981	246.0000000000005	262.99999999999983	61.00000000000003	2.0	5.0	0	0
trichoniscus_main_007723_t1	11	1228	+	962.333333333332	255.666666666667	12.0	3.0	0	0	0	0
trichoniscus_main_007739_t1	115	1332	+	973.3333333333313	244.66666666666706	56.666666666666664	12.333333333333334	0	0	0	0
trichoniscus_main_007760_t1	95	1309	+	956.9999999999983	258.00000000000034	88.33333333333334	19.666666666666664	0	0	0	0
trichoniscus_main_007761_t1	178	1392	+	976.6666666666647	238.33333333333374	0	0	0	0	0	0
trichoniscus_main_007789_t1	142	1353	+	959.6666666666644	252.333333333334	95.66666666666667	21.333333333333336	0	0	0	0
trichoniscus_main_007805_t1	355	1566	+	961.9999999999978	250.00000000000057	27.66666666666667	8.333333333333332	0	0	0	0
trichoniscus_main_007808_t1	165	1376	+	950.6666666666657	261.3333333333334	0	0	0	0	0	0
trichoniscus_main_007825_t1	57	1265	+	935.6666666666649	273.3333333333338	0	0	0	0	0	0
trichoniscus_main_007843_t1	120	1298	+	960.3333333333305	218.66666666666723	266.3333333333331	63.66666666666676	0	0	0	0
trichoniscus_main_007844_t1	27	1235	+	963.666666666666	245.33333333333346	135.00000000000003	29.999999999999993	0	0	0	0
trichoniscus_main_007850_t1	149	1309	+	911.6666666666648	249.33333333333383	0	0	0	0	0	0
trichoniscus_main_007851_t1	97	1305	+	980.6666666666637	228.33333333333405	147.66666666666669	29.33333333333331	0	0	0	0
trichoniscus_main_007864_t1	167	1345	+	914.9999999999985	264.00000000000045	30.000000000000004	5.999999999999999	0	0	0	0
trichoniscus_main_007871_t1	97	1302	+	965.3333333333316	240.66666666666714	4.333333333333334	1.6666666666666665	0	0	0	0
trichoniscus_main_007876_t1	129	1334	+	931.9999999999984	274.00000000000017	22.666666666666668	7.333333333333332	0	0	0	0
trichoniscus_main_007878_t1	162	1367	+	964.3333333333314	241.6666666666671	308.66666666666674	78.33333333333329	0.0	3.0	0.0	3.0
trichoniscus_main_007906_t1	415	1560	+	904.3333333333325	241.66666666666688	67.33333333333333	16.666666666666664	0	0	0	0
trichoniscus_main_007924_t1	47	1246	+	951.9999999999983	248.0000000000005	428.00000000000057	114.99999999999986	0.0	8.0	0	0
trichoniscus_main_007925_t1	105	1304	+	921.9999999999984	278.0000000000001	203.9999999999999	60.00000000000003	1.0	1.0	0	0
trichoniscus_main_007949_t1	1485	2684	+	976.3333333333316	223.66666666666703	0	0	0	0	0	0
trichoniscus_main_007961_t1	22	1218	+	973.666666666664	223.33333333333402	747.999999999999	164.00000000000006	1.0	0.0	1.0	0.0
trichoniscus_main_007968_t1	255	1451	+	940.6666666666656	256.3333333333336	5.0	1.0	0	0	0	0
trichoniscus_main_007972_t1	361	1260	+	726.6666666666661	173.33333333333334	0	0	0	0	0	0
trichoniscus_main_007995_t1	130	1323	+	910.666666666666	283.3333333333337	886.6666666666661	274.3333333333335	0	0	0	0
trichoniscus_main_008000_t1	1027	2220	+	931.3333333333319	262.6666666666672	0	0	0	0	0	0
trichoniscus_main_008003_t1	2131	2537	+	322.00000000000006	82.99999999999999	0	0	0	0	0	0
trichoniscus_main_008030_t1	208	1398	+	924.6666666666654	266.3333333333334	500.33333333333377	138.66666666666669	0	0	0	0
trichoniscus_main_008058_t1	99	1286	+	920.3333333333318	267.6666666666665	0	0	0	0	0	0
trichoniscus_main_008060_t1	185	1195	+	804.9999999999984	206.00000000000037	9.333333333333334	2.6666666666666665	0	0	0	0
trichoniscus_main_008083_t1	1	824	-	587.0000000000001	235.0	0	0	0	0	0	0
trichoniscus_main_008084_t1	127	1269	+	885.9999999999991	257.0000000000002	12.0	3.0	0	0	0	0
trichoniscus_main_008090_t1	411	1310	+	696.3333333333328	203.66666666666697	4.666666666666666	1.3333333333333333	0	0	0	0
trichoniscus_main_008091_t1	132	1013	+	693.9999999999995	188.0000000000002	0	0	0	0	0	0
trichoniscus_main_008099_t1	94	1278	+	914.3333333333316	270.666666666667	56.66666666666666	18.333333333333332	0	0	0	0
trichoniscus_main_008101_t1	222	1406	+	934.3333333333322	250.66666666666708	0	0	0	0	0	0
trichoniscus_main_008115_t1	136	1203	+	845.9999999999986	222.00000000000037	93.66666666666667	26.33333333333333	0	0	0	0
trichoniscus_main_008146_t1	38	1216	+	936.6666666666646	242.33333333333397	107.0	24.999999999999996	0	0	0	0
trichoniscus_main_008159_t1	133	1176	+	841.999999999999	202.0000000000001	43.00000000000001	7.999999999999999	0	0	0	0
trichoniscus_main_008183_t1	179	1354	+	937.9999999999976	238.00000000000065	127.00000000000004	25.99999999999999	0	0	0	0
trichoniscus_main_008188_t1	99	1235	+	888.6666666666649	248.33333333333374	291.6666666666668	77.33333333333321	0.0	2.0	0.0	2.0
trichoniscus_main_008191_t1	148	1239	+	842.9999999999994	249.00000000000037	0	0	0	0	0	0
trichoniscus_main_008223_t1	134	1255	+	906.3333333333309	215.66666666666728	590.6666666666671	141.3333333333332	5.0	9.0	5.0	9.0
trichoniscus_main_008235_t1	122	1288	+	899.6666666666656	267.3333333333338	0	0	0	0	0	0
trichoniscus_main_008236_t1	47	1216	+	910.6666666666654	259.3333333333337	0	0	0	0	0	0
trichoniscus_main_008256_t1	2	1168	+	906.3333333333317	260.6666666666671	104.66666666666669	30.33333333333333	1.0	1.0	0	0
trichoniscus_main_008263_t1	43	1209	+	923.9999999999987	243.00000000000034	49.99999999999999	13.000000000000004	0	0	0	0
trichoniscus_main_008278_t1	142	1308	+	878.9999999999985	264.0000000000004	0	0	0	0	0	0
trichoniscus_main_008296_t1	115	1236	+	876.9999999999981	245.00000000000068	361.33333333333366	94.66666666666657	1.0	2.0	1.0	2.0
trichoniscus_main_008304_t1	75	1238	+	923.9999999999986	240.00000000000037	117.00000000000001	29.999999999999996	0	0	0	0
trichoniscus_main_008308_t1	376	1539	+	919.3333333333319	244.666666666667	46.33333333333333	10.666666666666668	0	0	0	0
trichoniscus_main_008317_t1	874	1929	+	824.3333333333318	231.66666666666703	0	0	0	0	0	0
trichoniscus_main_008336_t1	110	1270	+	899.3333333333318	261.6666666666672	608.6666666666664	180.3333333333336	4.0	11.0	4.0	11.0
trichoniscus_main_008386_t1	125	1279	+	903.3333333333316	251.66666666666714	234.99999999999983	62.00000000000004	0	0	0	0
trichoniscus_main_008417_t1	193	1284	+	851.9999999999983	240.00000000000054	30.66666666666667	8.333333333333332	0	0	0	0
trichoniscus_main_008429_t1	150	1301	+	899.999999999999	252.00000000000034	155.99999999999997	45.00000000000001	0	0	0	0
trichoniscus_main_008437_t1	1144	2292	+	909.333333333331	239.66666666666734	61.333333333333314	16.66666666666667	0	0	0	0
trichoniscus_main_008456_t1	167	1234	+	834.3333333333314	233.66666666666728	104.66666666666667	33.333333333333336	1.0	4.0	0	0
trichoniscus_main_008483_t1	62	1207	+	875.9999999999989	270.0000000000002	547.6666666666669	169.33333333333343	0	0	0	0
trichoniscus_main_008489_t1	125	1270	+	904.6666666666648	241.3333333333339	0	0	0	0	0	0
trichoniscus_main_008490_t1	379	1506	+	886.666666666665	241.33333333333383	737.3333333333326	207.66666666666694	0	0	0	0
trichoniscus_main_008495_t1	274	1368	+	835.6666666666658	259.33333333333354	0	0	0	0	0	0
trichoniscus_main_008507_t1	227	1237	+	786.6666666666661	224.33333333333363	405.3333333333336	119.66666666666657	1.0	3.0	0	0
trichoniscus_main_008537_t1	109	1248	+	904.3333333333321	235.66666666666697	139.66666666666669	31.333333333333332	0	0	0	0
trichoniscus_main_008538_t1	99	1190	+	838.333333333332	253.66666666666723	124.33333333333336	40.666666666666664	0	0	0	0
trichoniscus_main_008584_t1	1033	2088	+	783.3333333333327	272.66666666666674	0	0	0	0	0	0
trichoniscus_main_008601_t1	34	1167	+	913.3333333333314	220.66666666666708	47.666666666666664	12.333333333333332	0	0	0	0
trichoniscus_main_008609_t1	56	1189	+	891.9999999999983	242.00000000000043	109.66666666666669	31.33333333333332	0	0	0	0
trichoniscus_main_008627_t1	38	1144	+	869.3333333333322	237.66666666666697	46.66666666666667	10.333333333333332	0	0	0	0
trichoniscus_main_008638_t1	103	1233	+	880.3333333333318	250.666666666667	813.9999999999992	233.00000000000037	1.0	15.0	1.0	15.0
trichoniscus_main_008640_t1	228	1358	+	877.3333333333316	253.6666666666672	76.66666666666667	25.333333333333336	0	0	0	0
trichoniscus_main_008647_t1	193	1323	+	915.3333333333317	215.66666666666703	294.99999999999994	68.00000000000001	0	0	0	0
trichoniscus_main_008651_t1	157	1287	+	868.3333333333319	262.666666666667	0	0	0	0	0	0
trichoniscus_main_008652_t1	123	1253	+	899.3333333333318	231.66666666666703	0	0	0	0	0	0
trichoniscus_main_008655_t1	311	1441	+	896.6666666666652	234.33333333333363	0	0	0	0	0	0
trichoniscus_main_008666_t1	123	1250	+	874.6666666666656	253.33333333333368	411.3333333333333	119.66666666666666	0	0	0	0
trichoniscus_main_008675_t1	215	1342	+	877.6666666666655	250.3333333333337	335.6666666666667	93.33333333333331	0	0	0	0
trichoniscus_main_008678_t1	132	1259	+	912.9999999999982	215.0000000000004	423.6666666666672	95.33333333333321	0	0	0	0
trichoniscus_main_008715_t1	193	1317	+	865.6666666666649	259.33333333333377	74.99999999999999	24.000000000000004	0	0	0	0
trichoniscus_main_008739_t1	66	1187	+	866.6666666666662	255.33333333333348	0	0	0	0	0	0
trichoniscus_main_008743_t1	277	1377	+	872.6666666666646	228.33333333333397	0	0	0	0	0	0
trichoniscus_main_008761_t1	94	1212	+	891.9999999999984	227.00000000000043	288.6666666666666	74.33333333333334	0.0	4.0	0	0
trichoniscus_main_008808_t1	252	1367	+	888.3333333333314	227.66666666666714	67.99999999999999	18.999999999999996	0	0	0	0
trichoniscus_main_008812_t1	198	1238	+	816.9999999999985	224.00000000000037	0	0	0	0	0	0
trichoniscus_main_008835_t1	129	1241	+	877.6666666666654	235.33333333333377	5.666666666666666	0.3333333333333333	0	0	0	0
trichoniscus_main_008836_t1	147	1259	+	885.6666666666648	227.33333333333385	188.6666666666666	48.33333333333335	0	0	0	0
trichoniscus_main_008858_t1	2	1111	+	874.9999999999986	235.00000000000037	2.0	1.0	0	0	0	0
trichoniscus_main_008862_t1	118	1227	+	864.6666666666654	245.33333333333368	3.0	0.0	0	0	0	0
trichoniscus_main_008868_t1	169	1278	+	898.666666666665	211.3333333333336	122.6666666666667	33.33333333333333	0	0	0	0
trichoniscus_main_008879_t1	85	1185	+	889.3333333333321	211.66666666666683	80.0	21.999999999999996	0	0	0	0
trichoniscus_main_008899_t1	18	1124	+	848.3333333333325	258.6666666666669	287.99999999999994	83.99999999999999	0	0	0	0
trichoniscus_main_008900_t1	132	1226	+	841.6666666666658	253.33333333333374	173.33333333333331	54.666666666666686	0	0	0	0
trichoniscus_main_008933_t1	117	1220	+	888.9999999999981	215.00000000000043	0	0	0	0	0	0
trichoniscus_main_008979_t1	345	1445	+	861.6666666666655	239.33333333333368	0	0	0	0	0	0
trichoniscus_main_008994_t1	111	1208	+	854.6666666666652	243.33333333333388	651.6666666666663	188.3333333333336	0.0	2.0	0.0	2.0
trichoniscus_main_009002_t1	95	1192	+	860.3333333333326	237.66666666666688	411.66666666666686	119.33333333333326	0	0	0	0
trichoniscus_main_009034_t1	308	1345	+	814.3333333333327	223.66666666666694	130.33333333333334	37.66666666666668	0	0	0	0
trichoniscus_main_009069_t1	135	1226	+	844.6666666666661	247.3333333333335	56.66666666666665	15.33333333333334	0	0	0	0
trichoniscus_main_009079_t1	255	1346	+	820.333333333333	271.66666666666697	0	0	0	0	0	0
trichoniscus_main_009099_t1	50	1138	+	854.666666666666	234.33333333333354	46.666666666666664	13.333333333333336	0	0	0	0
trichoniscus_main_009103_t1	175	1089	+	708.9999999999995	206.00000000000023	574.3333333333335	166.66666666666677	0	0	0	0
trichoniscus_main_009104_t1	704	1794	+	842.9999999999989	246.0000000000003	0	0	0	0	0	0
trichoniscus_main_009105_t1	122	1210	+	857.3333333333328	231.66666666666674	0	0	0	0	0	0
trichoniscus_main_009131_t1	147	1232	+	851.9999999999989	234.00000000000026	49.666666666666664	13.333333333333334	0	0	0	0
trichoniscus_main_009142_t1	243	1328	+	860.6666666666654	225.33333333333366	276.6666666666666	77.33333333333334	0	0	0	0
trichoniscus_main_009149_t1	59	916	+	689.6666666666667	168.33333333333337	95.66666666666664	21.33333333333334	0	0	0	0
trichoniscus_main_009166_t1	134	1216	+	847.3333333333321	235.66666666666708	0	0	0	0	0	0
trichoniscus_main_009168_t1	327	1163	+	653.3333333333338	183.66666666666657	9.333333333333332	2.6666666666666665	0	0	0	0
trichoniscus_main_009181_t1	124	1206	+	853.3333333333325	229.6666666666669	0	0	0	0	0	0
trichoniscus_main_009194_t1	24	1103	+	853.9999999999993	226.00000000000026	66.33333333333333	20.666666666666664	0	0	0	0
trichoniscus_main_009196_t1	155	1234	+	838.9999999999989	241.00000000000045	100.33333333333336	28.666666666666654	0	0	0	0
trichoniscus_main_009199_t1	118	1197	+	866.9999999999982	213.00000000000043	0	0	0	0	0	0
trichoniscus_main_009200_t1	58	1137	+	845.9999999999984	234.0000000000006	0	0	0	0	0	0
trichoniscus_main_009204_t1	442	1521	+	833.9999999999994	246.0000000000002	30.333333333333336	11.666666666666666	0	0	0	0
trichoniscus_main_009207_t1	23	1102	+	825.6666666666663	254.33333333333363	0	0	0	0	0	0
trichoniscus_main_009210_t1	304	1239	+	754.6666666666656	181.33333333333357	9.0	3.0	0	0	0	0
trichoniscus_main_009228_t1	73	1149	+	866.9999999999986	210.00000000000026	103.66666666666669	25.333333333333325	0	0	0	0
trichoniscus_main_009238_t1	55	1131	+	859.9999999999982	217.00000000000048	121.33333333333334	25.66666666666666	0	0	0	0
trichoniscus_main_009241_t1	491	1569	+	861.6666666666653	215.33333333333368	0	0	0	0	0	0
trichoniscus_main_009262_t1	47	1120	+	847.999999999998	226.00000000000068	356.0000000000003	90.9999999999999	0	0	0	0
trichoniscus_main_009280_t1	222	1295	+	850.6666666666652	223.3333333333337	21.666666666666664	5.333333333333334	0	0	0	0
trichoniscus_main_009323_t1	132	1202	+	833.9999999999991	237.00000000000034	111.00000000000003	26.999999999999993	0	0	0	0
trichoniscus_main_009325_t1	184	1101	+	696.6666666666663	221.33333333333354	184.3333333333333	52.666666666666686	0	0	0	0
trichoniscus_main_009330_t1	170	1240	+	818.3333333333329	252.66666666666694	0	0	0	0	0	0
trichoniscus_main_009346_t1	44	1111	+	849.6666666666654	218.33333333333368	374.33333333333377	99.66666666666656	0.0	7.0	0	0
trichoniscus_main_009368_t1	286	1353	+	838.6666666666652	229.3333333333337	139.33333333333337	37.66666666666668	0	0	0	0
trichoniscus_main_009426_t1	67	1128	+	843.9999999999987	218.00000000000034	155.66666666666674	42.333333333333314	0.0	1.0	0	0
trichoniscus_main_009477_t1	10	1068	+	833.6666666666657	225.33333333333366	262.6666666666665	64.33333333333337	3.0	2.0	3.0	2.0
trichoniscus_main_009480_t1	302	1156	+	656.3333333333331	198.66666666666686	656.3333333333331	198.66666666666686	0.0	8.0	0.0	8.0
trichoniscus_main_009509_t1	289	1344	+	849.6666666666655	206.33333333333357	252.66666666666652	65.33333333333337	0	0	0	0
trichoniscus_main_009543_t1	119	1171	+	814.9999999999989	238.00000000000034	162.66666666666663	50.33333333333335	0	0	0	0
trichoniscus_main_009593_t1	210	1259	+	839.6666666666655	210.33333333333363	523.0000000000006	139.99999999999986	0.0	3.0	0.0	3.0
trichoniscus_main_009608_t1	3708	4757	+	840.3333333333313	209.66666666666725	0	0	0	0	0	0
trichoniscus_main_009614_t1	58	984	+	724.9999999999994	202.00000000000023	64.66666666666666	16.333333333333336	0	0	0	0
trichoniscus_main_009617_t1	152	1198	+	823.3333333333326	223.66666666666694	0	0	0	0	0	0
trichoniscus_main_009621_t1	124	1170	+	822.333333333332	224.666666666667	212.99999999999991	57.000000000000036	1.0	8.0	1.0	8.0
trichoniscus_main_009625_t1	88	1095	+	772.9999999999994	235.0000000000002	42.66666666666666	17.333333333333332	0	0	0	0
trichoniscus_main_009626_t1	75	1121	+	803.6666666666665	243.3333333333335	33.66666666666667	8.333333333333332	0	0	0	0
trichoniscus_main_009648_t1	454	1464	+	764.3333333333329	246.6666666666668	0	0	0	0	0	0
trichoniscus_main_009656_t1	101	1144	+	815.6666666666658	228.33333333333368	0	0	0	0	0	0
trichoniscus_main_009678_t1	43	1059	+	822.3333333333323	194.66666666666686	0	0	0	0	0	0
trichoniscus_main_009693_t1	88	1128	+	826.6666666666654	214.3333333333337	68.66666666666664	18.333333333333336	0	0	0	0
trichoniscus_main_009699_t1	93	1112	+	784.9999999999989	235.00000000000037	0	0	0	0	0	0
trichoniscus_main_009700_t1	222	1073	+	652.3333333333329	196.66666666666674	12.0	2.9999999999999996	0	0	0	0
trichoniscus_main_009708_t1	344	1336	+	790.999999999999	202.00000000000028	221.6666666666666	57.33333333333335	0	0	0	0
trichoniscus_main_009721_t1	361	1401	+	826.9999999999986	214.0000000000004	0	0	0	0	0	0
trichoniscus_main_009731_t1	593	1114	+	414.6666666666671	107.3333333333332	0	0	0	0	0	0
trichoniscus_main_009740_t1	184	1221	+	827.9999999999983	210.0000000000004	49.99999999999999	10.0	0	0	0	0
trichoniscus_main_009789_t1	544	1572	-	803.333333333332	225.666666666667	357.66666666666674	101.33333333333326	0	0	0	0
trichoniscus_main_009790_t1	85	1089	+	805.3333333333319	199.66666666666697	491.0000000000006	120.99999999999984	0	0	0	0
trichoniscus_main_009825_t1	191	1165	+	749.6666666666666	225.33333333333337	0	0	0	0	0	0
trichoniscus_main_009830_t1	324	1238	+	728.6666666666664	186.33333333333346	0	0	0	0	0	0
trichoniscus_main_009857_t1	73	1101	+	795.9999999999994	233.00000000000037	39.33333333333333	11.666666666666668	0	0	0	0
trichoniscus_main_009866_t1	418	990	+	445.33333333333377	127.66666666666653	0	0	0	0	0	0
trichoniscus_main_009871_t1	237	1265	+	802.6666666666647	226.33333333333397	41.333333333333336	9.666666666666666	2.0	0.0	0	0
trichoniscus_main_009892_t1	185	919	+	555.0000000000001	180.0000000000001	146.6666666666667	39.33333333333332	0	0	0	0
trichoniscus_main_009897_t1	326	1027	+	556.6666666666672	145.33333333333331	106.6666666666667	31.33333333333333	0	0	0	0
trichoniscus_main_009929_t1	65	1090	+	830.3333333333316	195.6666666666671	57.666666666666664	11.333333333333332	0	0	0	0
trichoniscus_main_009935_t1	76	906	+	673.3333333333327	157.6666666666669	133.66666666666674	28.333333333333314	0	0	0	0
trichoniscus_main_009968_t1	142	1164	+	817.9999999999987	205.00000000000034	210.33333333333323	53.66666666666671	0.0	2.0	0	0
trichoniscus_main_010000_t1	55	1074	+	806.9999999999987	213.00000000000037	806.9999999999987	213.00000000000037	0.0	1.0	0.0	1.0
trichoniscus_main_010005_t1	395	1414	+	786.3333333333325	233.66666666666706	38.0	12.999999999999998	0.0	1.0	0	0
trichoniscus_main_010006_t1	166	1185	+	794.6666666666657	225.33333333333366	577.3333333333335	163.66666666666674	0	0	0	0
trichoniscus_main_010025_t1	13	1029	+	800.6666666666661	216.33333333333354	77.99999999999999	21.000000000000004	0.0	1.0	0	0
trichoniscus_main_010031_t1	42	1058	+	808.3333333333318	208.66666666666708	203.99999999999991	51.000000000000014	0	0	0	0
trichoniscus_main_010041_t1	253	1074	+	618.6666666666666	203.33333333333346	126.0	45.00000000000002	0	0	0	0
trichoniscus_main_010049_t1	239	1255	+	807.3333333333319	209.666666666667	0	0	0	0	0	0
trichoniscus_main_010065_t1	846	1016	+	139.33333333333334	31.666666666666643	78.33333333333334	20.666666666666664	0	0	0	0
trichoniscus_main_010068_t1	76	1089	+	799.3333333333318	214.66666666666717	710.9999999999993	189.00000000000034	0.0	14.0	0	0
trichoniscus_main_010070_t1	110	1105	+	816.9999999999985	179.00000000000026	141.00000000000006	26.999999999999982	0	0	0	0
trichoniscus_main_010092_t1	15	1001	+	805.9999999999985	181.00000000000009	0	0	0	0	0	0
trichoniscus_main_010112_t1	18	1028	+	830.3333333333317	180.6666666666669	0	0	0	0	0	0
trichoniscus_main_010114_t1	149	1159	+	765.3333333333328	245.66666666666697	492.3333333333337	149.66666666666666	0.0	10.0	0	0
trichoniscus_main_010164_t1	137	1144	+	808.3333333333329	199.66666666666677	306.6666666666667	74.33333333333334	0	0	0	0
trichoniscus_main_010165_t1	39	1046	+	796.6666666666652	211.3333333333337	37.66666666666666	10.333333333333334	0	0	0	0
trichoniscus_main_010202_t1	587	1402	+	635.3333333333331	180.66666666666688	0	0	0	0	0	0
trichoniscus_main_010205_t1	345	1349	+	774.3333333333322	230.6666666666671	273.3333333333332	80.66666666666666	0	0	0	0
trichoniscus_main_010235_t1	89	1039	+	751.6666666666663	199.33333333333346	413.6666666666668	114.33333333333327	0	0	0	0
trichoniscus_main_010238_t1	284	1045	+	597.9999999999995	164.00000000000017	2.0	1.0	0	0	0	0
trichoniscus_main_010251_t1	281	1144	+	682.3333333333328	181.66666666666686	289.9999999999999	79.0	0	0	0	0
trichoniscus_main_010304_t1	26	1021	+	783.9999999999989	212.00000000000045	109.6666666666667	25.33333333333332	1.0	4.0	0	0
trichoniscus_main_010307_t1	142	1137	+	780.9999999999993	215.00000000000017	123.00000000000001	36.00000000000001	0	0	0	0
trichoniscus_main_010309_t1	28	1023	+	797.6666666666654	198.33333333333366	757.3333333333323	187.6666666666669	0	0	0	0
trichoniscus_main_010318_t1	513	1478	+	756.6666666666656	209.33333333333363	128.33333333333337	30.666666666666654	0	0	0	0
trichoniscus_main_010325_t1	413	1408	+	789.9999999999987	206.00000000000034	221.66666666666657	54.33333333333337	0	0	0	0
trichoniscus_main_010326_t1	124	1110	+	780.6666666666655	206.33333333333368	0	0	0	0	0	0
trichoniscus_main_010333_t1	166	993	+	627.6666666666663	200.33333333333354	152.0	48.99999999999999	0	0	0	0
trichoniscus_main_010337_t1	78	1070	+	767.6666666666658	225.33333333333374	689.6666666666663	201.33333333333354	0.0	3.0	0	0
trichoniscus_main_010344_t1	187	993	+	646.6666666666667	160.3333333333333	0	0	0	0	0	0
trichoniscus_main_010346_t1	330	1322	+	764.3333333333322	228.66666666666694	0	0	0	0	0	0
trichoniscus_main_010361_t1	59	1051	+	786.999999999999	206.00000000000028	0	0	0	0	0	0
trichoniscus_main_010370_t1	71	1060	+	788.6666666666653	201.3333333333337	177.33333333333331	44.666666666666664	0	0	0	0
trichoniscus_main_010384_t1	82	1071	+	783.9999999999989	206.00000000000037	0	0	0	0	0	0
trichoniscus_main_010388_t1	481	1299	+	621.3333333333333	194.66666666666688	55.66666666666666	10.333333333333332	0	0	0	0
trichoniscus_main_010390_t1	106	1092	+	793.3333333333319	193.66666666666697	125.6666666666667	30.33333333333333	0	0	0	0
trichoniscus_main_010417_t1	37	1020	+	795.333333333332	188.6666666666668	72.66666666666667	17.333333333333332	0	0	0	0
trichoniscus_main_010498_t1	88	1068	+	784.3333333333326	196.66666666666694	220.99999999999994	52.00000000000001	0.0	1.0	0	0
trichoniscus_main_010544_t1	61	1038	+	770.3333333333317	207.66666666666717	280.0	79.99999999999991	0.0	2.0	0.0	2.0
trichoniscus_main_010559_t1	191	1168	+	778.3333333333322	199.66666666666694	0	0	0	0	0	0
trichoniscus_main_010560_t1	113	1090	+	744.3333333333329	233.66666666666694	462.0000000000002	143.99999999999994	0	0	0	0
trichoniscus_main_010567_t1	739	1716	+	767.6666666666661	210.3333333333336	0	0	0	0	0	0
trichoniscus_main_010583_t1	20	994	+	752.6666666666657	222.33333333333357	467.33333333333366	147.66666666666666	0	0	0	0
trichoniscus_main_010589_t1	97	1071	+	783.6666666666655	191.33333333333363	429.0000000000005	101.99999999999989	3.0	2.0	0	0
trichoniscus_main_010606_t1	693	1469	+	622.6666666666665	154.33333333333337	0	0	0	0	0	0
trichoniscus_main_010608_t1	13435	13734	-	221.6666666666666	78.33333333333334	0	0	0	0	0	0
trichoniscus_main_010613_t1	225	1184	+	732.6666666666661	227.33333333333366	0	0	0	0	0	0
trichoniscus_main_010644_t1	288	551	+	217.9999999999999	46.00000000000003	2.6666666666666665	0.3333333333333333	0	0	0	0
trichoniscus_main_010656_t1	247	1218	+	766.9999999999987	205.0000000000004	722.9999999999991	192.00000000000028	1.0	8.0	1.0	8.0
trichoniscus_main_010659_t1	342	656	-	256.99999999999994	58.00000000000001	0	0	0	0	0	0
trichoniscus_main_010661_t1	29	1000	+	787.6666666666655	184.3333333333335	73.33333333333331	16.666666666666668	0	0	0	0
trichoniscus_main_010663_t1	374	1345	+	771.6666666666658	200.33333333333354	58.66666666666666	16.333333333333336	0	0	0	0
trichoniscus_main_010689_t1	59	1012	+	766.6666666666653	187.33333333333366	687.3333333333326	170.66666666666688	0	0	0	0
trichoniscus_main_010690_t1	119	1087	+	757.666666666666	211.33333333333354	392.66666666666697	114.33333333333323	0	0	0	0
trichoniscus_main_010694_t1	74	1042	+	764.9999999999995	204.0000000000001	14.0	4.0	0	0	0	0
trichoniscus_main_010695_t1	146	1036	+	711.3333333333328	179.66666666666677	67.33333333333333	16.666666666666664	0	0	0	0
trichoniscus_main_010697_t1	72	1001	+	732.9999999999993	197.00000000000023	0	0	0	0	0	0
trichoniscus_main_010730_t1	673	1167	+	351.9999999999999	143.0	109.0	53.0	0	0	0	0
trichoniscus_main_010731_t1	60	1025	+	753.6666666666657	212.33333333333368	213.99999999999997	62.00000000000002	0	0	0	0
trichoniscus_main_010742_t1	21	986	+	756.6666666666658	209.3333333333336	0	0	0	0	0	0
trichoniscus_main_010747_t1	149	1114	+	781.3333333333322	184.666666666667	69.33333333333333	20.666666666666668	0	0	0	0
trichoniscus_main_010798_t1	164	1048	+	722.6666666666652	162.3333333333336	142.66666666666669	31.33333333333332	0.0	4.0	0	0
trichoniscus_main_010848_t1	83	1042	+	767.6666666666662	192.3333333333334	17.333333333333336	3.6666666666666665	0	0	0	0
trichoniscus_main_010909_t1	50	1003	+	751.6666666666662	202.3333333333335	52.333333333333314	10.66666666666667	0	0	0	0
trichoniscus_main_010916_t1	74	1027	+	752.666666666666	201.33333333333357	51.33333333333332	11.66666666666667	0	0	0	0
trichoniscus_main_010917_t1	21	974	+	756.9999999999991	197.0000000000002	190.66666666666666	52.333333333333336	0	0	0	0
trichoniscus_main_010920_t1	69	1010	+	730.9999999999995	208.00000000000023	160.00000000000003	38.0	0	0	0	0
trichoniscus_main_010995_t1	87	1034	+	722.6666666666664	225.33333333333348	482.0000000000003	147.99999999999997	0	0	0	0
trichoniscus_main_011004_t1	119	1066	+	747.3333333333327	200.66666666666688	301.6666666666665	82.33333333333334	0	0	0	0
trichoniscus_main_011010_t1	227	1006	+	610.6666666666667	169.33333333333343	77.33333333333333	24.666666666666668	0	0	0	0
trichoniscus_main_011038_t1	42	983	+	740.3333333333321	201.66666666666708	740.3333333333321	201.66666666666708	0	0	0	0
trichoniscus_main_011044_t1	166	1110	+	756.6666666666654	188.33333333333363	85.33333333333337	25.666666666666657	0	0	0	0
trichoniscus_main_011047_t1	179	1123	+	726.6666666666666	218.33333333333346	73.33333333333333	19.66666666666666	0	0	0	0
trichoniscus_main_011051_t1	617	1561	+	746.9999999999991	198.0000000000003	64.33333333333331	16.666666666666664	3.0	0.0	0	0
trichoniscus_main_011059_t1	1664	2608	+	770.6666666666656	174.33333333333354	0	0	0	0	0	0
trichoniscus_main_011083_t1	88	1029	+	751.3333333333322	190.666666666667	63.99999999999998	17.000000000000004	0	0	0	0
trichoniscus_main_011090_t1	204	1145	+	730.9999999999992	211.00000000000028	0	0	0	0	0	0
trichoniscus_main_011100_t1	17	958	+	752.6666666666658	189.33333333333357	207.66666666666669	50.33333333333332	0	0	0	0
trichoniscus_main_011122_t1	87	1025	+	730.3333333333321	208.66666666666708	0	0	0	0	0	0
trichoniscus_main_011126_t1	387	1268	+	698.9999999999998	183.0000000000001	434.3333333333339	117.66666666666653	0.0	1.0	0	0
trichoniscus_main_011130_t1	176	1114	+	719.9999999999994	219.00000000000017	32.333333333333336	6.666666666666666	0	0	0	0
trichoniscus_main_011162_t1	82	1017	+	727.3333333333327	208.66666666666683	184.66666666666663	55.33333333333336	0	0	0	0
trichoniscus_main_011181_t1	129	1055	+	746.9999999999987	180.00000000000043	0	0	0	0	0	0
trichoniscus_main_011185_t1	557	1420	+	665.333333333333	198.66666666666683	0	0	0	0	0	0
trichoniscus_main_011189_t1	511	1446	+	732.6666666666662	203.33333333333346	0	0	0	0	0	0
trichoniscus_main_011190_t1	65	967	+	714.9999999999994	188.00000000000028	517.333333333334	127.66666666666644	0.0	1.0	0.0	1.0
trichoniscus_main_011221_t1	141	1073	+	728.6666666666656	204.33333333333374	21.666666666666668	5.333333333333333	0	0	0	0
trichoniscus_main_011269_t1	937	1866	+	745.999999999999	184.00000000000023	0	0	0	0	0	0
trichoniscus_main_011311_t1	110	1036	+	722.9999999999993	204.00000000000026	0	0	0	0	0	0
trichoniscus_main_011319_t1	250	1176	+	727.9999999999991	199.0000000000003	23.666666666666668	6.333333333333333	0	0	0	0
trichoniscus_main_011361_t1	213	1109	+	687.9999999999999	209.00000000000023	393.66666666666697	116.33333333333324	0.0	1.0	0	0
trichoniscus_main_011368_t1	49	972	+	713.3333333333329	210.6666666666669	63.666666666666664	23.333333333333332	0	0	0	0
trichoniscus_main_011378_t1	4	927	+	706.333333333333	217.66666666666683	0	0	0	0	0	0
trichoniscus_main_011404_t1	89	1009	+	718.9999999999997	202.0000000000002	0	0	0	0	0	0
trichoniscus_main_011414_t1	456	1378	+	702.3333333333329	218.66666666666697	76.66666666666666	22.333333333333332	1.0	0.0	0	0
trichoniscus_main_011418_t1	111	974	+	671.3333333333329	192.6666666666669	110.6666666666667	33.33333333333332	0	0	0	0
trichoniscus_main_011459_t1	148	1065	+	698.6666666666663	219.33333333333337	149.6666666666667	42.33333333333332	0	0	0	0
trichoniscus_main_011496_t1	149	1063	+	724.3333333333325	190.66666666666688	348.00000000000017	95.99999999999994	0.0	1.0	0	0
trichoniscus_main_011505_t1	65	979	+	722.9999999999991	192.0000000000003	8.666666666666666	3.333333333333333	0	0	0	0
trichoniscus_main_011536_t1	152	913	+	595.6666666666665	166.3333333333335	489.33333333333377	131.66666666666654	1.0	10.0	1.0	10.0
trichoniscus_main_011548_t1	10	921	+	714.9999999999992	197.0000000000003	98.66666666666667	33.33333333333333	0	0	0	0
trichoniscus_main_011561_t1	126	1037	+	712.9999999999992	199.00000000000026	18.666666666666664	5.333333333333333	0	0	0	0
trichoniscus_main_011572_t1	153	1064	+	719.9999999999995	192.0000000000001	0	0	0	0	0	0
trichoniscus_main_011575_t1	58	969	+	698.9999999999994	213.00000000000017	0	0	0	0	0	0
trichoniscus_main_011577_t1	12	920	+	720.3333333333326	188.66666666666688	0	0	0	0	0	0
trichoniscus_main_011588_t1	16	924	+	716.9999999999998	192.00000000000003	81.33333333333336	26.66666666666666	0	0	0	0
trichoniscus_main_011602_t1	308	1195	+	707.666666666666	180.33333333333357	127.00000000000004	28.999999999999993	0	0	0	0
trichoniscus_main_011617_t1	2314	3222	+	723.9999999999993	185.00000000000014	0	0	0	0	0	0
trichoniscus_main_011637_t1	55	962	+	739.6666666666655	166.33333333333346	104.66666666666669	24.33333333333333	0	0	0	0
trichoniscus_main_011646_t1	36	941	+	706.9999999999997	199.00000000000014	584.0	166.00000000000003	2.0	7.0	2.0	7.0
trichoniscus_main_011660_t1	2814	3224	-	320.6666666666668	90.33333333333326	0	0	0	0	0	0
trichoniscus_main_011661_t1	128	1024	+	670.6666666666671	226.33333333333354	199.33333333333331	67.66666666666667	0	0	0	0
trichoniscus_main_011681_t1	30	932	+	698.666666666667	204.33333333333331	0	0	0	0	0	0
trichoniscus_main_011682_t1	118	921	+	649.333333333333	154.66666666666663	104.6666666666667	24.333333333333325	0	0	0	0
trichoniscus_main_011685_t1	144	947	+	631.0000000000003	172.99999999999991	386.3333333333334	108.66666666666659	0	0	0	0
trichoniscus_main_011733_t1	387	902	+	397.6666666666668	118.33333333333329	0	0	0	0	0	0
trichoniscus_main_011750_t1	107	1006	+	708.6666666666658	191.33333333333363	7.0	2.0	0	0	0	0
trichoniscus_main_011769_t1	65	961	+	700.9999999999995	184.00000000000014	191.33333333333334	42.666666666666664	1.0	6.0	0	0
trichoniscus_main_011772_t1	75	971	+	709.6666666666663	187.3333333333335	678.9999999999999	182.0000000000001	1.0	3.0	0	0
trichoniscus_main_011781_t1	686	1582	+	705.9999999999991	191.00000000000037	221.33333333333326	51.66666666666667	0	0	0	0
trichoniscus_main_011830_t1	75	968	+	703.6666666666665	190.33333333333334	220.99999999999994	64.0	1.0	1.0	1.0	1.0
trichoniscus_main_011858_t1	69	950	+	704.3333333333329	177.6666666666668	390.3333333333336	95.6666666666666	0	0	0	0
trichoniscus_main_011865_t1	16	906	+	708.6666666666656	182.33333333333357	76.33333333333334	16.66666666666667	0.0	1.0	0	0
trichoniscus_main_011866_t1	123	1013	+	691.3333333333326	199.66666666666697	161.99999999999997	51.000000000000014	0.0	1.0	0	0
trichoniscus_main_011870_t1	206	1081	+	694.9999999999995	181.00000000000017	0	0	0	0	0	0
trichoniscus_main_011907_t1	485	1348	+	677.9999999999993	186.00000000000023	0	0	0	0	0	0
trichoniscus_main_011911_t1	182	1069	+	703.3333333333333	184.6666666666667	19.666666666666664	4.333333333333334	0	0	0	0
trichoniscus_main_011947_t1	161	964	+	610.3333333333331	193.66666666666674	131.66666666666666	39.33333333333335	0	0	0	0
trichoniscus_main_011961_t1	162	1037	+	677.3333333333333	198.66666666666683	149.6666666666667	45.333333333333314	0.0	1.0	0.0	1.0
trichoniscus_main_011962_t1	35	919	+	739.3333333333325	145.66666666666637	169.99999999999994	27.99999999999998	0	0	0	0
trichoniscus_main_011974_t1	166	1050	+	681.9999999999993	203.00000000000023	0	0	0	0	0	0
trichoniscus_main_011988_t1	82	963	+	690.3333333333323	191.66666666666697	186.99999999999991	44.000000000000014	0	0	0	0
trichoniscus_main_012007_t1	143	1024	+	698.6666666666657	183.33333333333388	276.9999999999999	59.00000000000005	0	0	0	0
trichoniscus_main_012025_t1	821	1171	+	279.6666666666666	71.33333333333336	0	0	0	0	0	0
trichoniscus_main_012037_t1	24	890	+	691.6666666666663	175.33333333333343	36.0	8.999999999999998	0	0	0	0
trichoniscus_main_012039_t1	65	916	+	668.3333333333326	183.6666666666669	0	0	0	0	0	0
trichoniscus_main_012096_t1	116	829	+	560.0000000000003	154.0	75.99999999999999	23.0	0	0	0	0
trichoniscus_main_012098_t1	216	1092	+	698.6666666666667	177.33333333333331	194.66666666666654	48.33333333333334	0.0	3.0	0	0
trichoniscus_main_012110_t1	46	921	+	701.6666666666658	174.33333333333357	410.6666666666671	99.33333333333323	1.0	6.0	0	0
trichoniscus_main_012162_t1	887	1597	+	568.0000000000003	142.99999999999994	65.66666666666666	18.333333333333332	0	0	0	0
trichoniscus_main_012202_t1	55	924	+	688.6666666666663	181.33333333333348	0	0	0	0	0	0
trichoniscus_main_012241_t1	124	990	+	674.3333333333329	192.6666666666669	31.0	8.0	0	0	0	0
trichoniscus_main_012252_t1	148	1014	+	697.9999999999994	169.00000000000009	37.0	7.999999999999999	0	0	0	0
trichoniscus_main_012290_t1	51	914	+	682.6666666666665	181.3333333333334	33.33333333333333	11.666666666666666	0	0	0	0
trichoniscus_main_012300_t1	119	982	+	689.3333333333329	174.66666666666677	13.333333333333332	1.6666666666666665	0	0	0	0
trichoniscus_main_012327_t1	100	915	+	643.3333333333331	172.66666666666674	4.333333333333334	1.6666666666666665	0	0	0	0
trichoniscus_main_012338_t1	335	1183	+	665.3333333333331	183.66666666666683	21.333333333333332	5.666666666666666	0	0	0	0
trichoniscus_main_012371_t1	82	939	+	685.6666666666665	172.33333333333346	79.33333333333333	19.666666666666668	0	0	0	0
trichoniscus_main_012424_t1	82	912	+	643.3333333333331	187.66666666666677	24.0	6.0	0	0	0	0
trichoniscus_main_012489_t1	97	945	+	685.666666666666	163.33333333333348	17.333333333333332	3.6666666666666665	0	0	0	0
trichoniscus_main_012496_t1	81	932	+	671.6666666666662	180.33333333333348	12.333333333333334	2.6666666666666665	0	0	0	0
trichoniscus_main_012502_t1	48	899	+	677.9999999999999	173.99999999999994	100.00000000000003	22.999999999999996	0.0	1.0	0	0
trichoniscus_main_012529_t1	369	752	-	304.99999999999983	79.00000000000006	263.9999999999998	63.00000000000007	0	0	0	0
trichoniscus_main_012532_t1	196	870	+	541.0000000000005	133.9999999999999	103.6666666666667	25.33333333333332	0	0	0	0
trichoniscus_main_012533_t1	311	1159	+	671.6666666666665	177.33333333333337	0	0	0	0	0	0
trichoniscus_main_012548_t1	36	884	+	682.3333333333328	166.6666666666668	356.66666666666686	93.33333333333327	0.0	6.0	0	0
trichoniscus_main_012552_t1	262	1110	+	659.6666666666664	189.33333333333346	114.66666666666669	32.33333333333333	0	0	0	0
trichoniscus_main_012558_t1	203	835	+	498.0000000000005	134.9999999999999	0	0	0	0	0	0
trichoniscus_main_012594_t1	53	898	+	651.9999999999998	194.00000000000017	310.33333333333337	85.66666666666664	0	0	0	0
trichoniscus_main_012598_t1	88	933	+	667.9999999999999	178.00000000000014	382.6666666666669	103.33333333333327	0	0	0	0
trichoniscus_main_012600_t1	218	1042	+	638.3333333333326	186.66666666666683	210.33333333333334	65.66666666666664	1.0	1.0	0	0
trichoniscus_main_012602_t1	121	966	+	649.3333333333333	196.6666666666668	147.33333333333334	44.66666666666667	0	0	0	0
trichoniscus_main_012610_t1	487	1334	+	643.6666666666666	202.3333333333335	0	0	0	0	0	0
trichoniscus_main_012617_t1	87	932	+	671.6666666666666	174.33333333333337	203.9999999999999	54.000000000000036	0	0	0	0
trichoniscus_main_012639_t1	230	877	-	520.3333333333334	127.66666666666666	217.66666666666669	58.33333333333333	0.0	2.0	0.0	2.0
trichoniscus_main_012697_t1	17	856	+	671.6666666666666	168.3333333333334	53.99999999999999	15.000000000000002	0	0	0	0
trichoniscus_main_012717_t1	100	939	+	662.6666666666664	177.33333333333337	0	0	0	0	0	0
trichoniscus_main_012759_t1	419	1189	+	608.6666666666671	162.3333333333333	0	0	0	0	0	0
trichoniscus_main_012762_t1	905	1522	-	493.0000000000007	124.99999999999983	0	0	0	0	0	0
trichoniscus_main_012763_t1	65	901	+	681.9999999999995	154.99999999999994	97.00000000000004	22.99999999999999	0	0	0	0
trichoniscus_main_012767_t1	1312	1986	-	526.0000000000002	149.00000000000006	14.666666666666664	3.3333333333333335	0	0	0	0
trichoniscus_main_012769_t1	1677	2513	+	667.3333333333333	169.6666666666667	0	0	0	0	0	0
trichoniscus_main_012787_t1	109	942	+	652.6666666666662	181.3333333333335	194.6666666666666	57.33333333333335	0	0	0	0
trichoniscus_main_012795_t1	151	984	+	655.6666666666662	178.33333333333354	32.333333333333336	6.666666666666666	0	0	0	0
trichoniscus_main_012798_t1	338	1171	+	658.0000000000001	176.0	43.66666666666665	10.333333333333336	0	0	0	0
trichoniscus_main_012835_t1	23	853	+	661.3333333333328	169.66666666666683	151.33333333333334	40.666666666666664	0	0	0	0
trichoniscus_main_012844_t1	97	927	+	652.9999999999998	178.00000000000003	39.333333333333336	8.666666666666664	0	0	0	0
trichoniscus_main_012850_t1	113	940	+	641.6666666666665	186.33333333333346	641.6666666666665	186.33333333333346	0	0	0	0
trichoniscus_main_012851_t1	641	910	-	210.9999999999999	59.00000000000003	0	0	0	0	0	0
trichoniscus_main_012857_t1	100	930	+	651.9999999999998	179.00000000000006	8.666666666666666	3.3333333333333335	0	0	0	0
trichoniscus_main_012859_t1	81	911	+	657.3333333333333	173.66666666666677	178.00000000000003	43.99999999999999	0	0	0	0
trichoniscus_main_012860_t1	244	1074	+	664.6666666666671	166.33333333333323	14.999999999999998	3.0000000000000004	0	0	0	0
trichoniscus_main_012872_t1	864	1694	+	653.6666666666663	177.33333333333348	57.66666666666665	11.33333333333334	0	0	0	0
trichoniscus_main_012920_t1	179	1006	+	655.6666666666666	172.33333333333331	250.33333333333317	67.66666666666669	1.0	2.0	1.0	2.0
trichoniscus_main_012925_t1	246	1073	+	645.3333333333333	182.66666666666669	49.66666666666666	13.333333333333336	0	0	0	0
trichoniscus_main_012927_t1	302	829	+	422.3333333333336	105.66666666666659	0	0	0	0	0	0
trichoniscus_main_012965_t1	83	907	+	641.6666666666667	183.33333333333331	14.666666666666666	3.3333333333333335	0	0	0	0
trichoniscus_main_012983_t1	70	894	+	636.3333333333333	188.66666666666688	47.666666666666664	12.333333333333336	0	0	0	0
trichoniscus_main_013003_t1	29	850	+	628.9999999999995	193.00000000000026	442.3333333333339	136.66666666666666	0.0	3.0	0.0	3.0
trichoniscus_main_013013_t1	158	979	+	639.3333333333331	182.66666666666686	82.66666666666667	19.333333333333332	0	0	0	0
trichoniscus_main_013029_t1	1417	2073	+	507.66666666666725	149.33333333333334	0	0	0	0	0	0
trichoniscus_main_013057_t1	71	862	+	621.9999999999997	170.00000000000017	67.66666666666664	16.333333333333343	0	0	0	0
trichoniscus_main_013059_t1	122	925	+	621.6666666666664	182.3333333333335	363.3333333333333	107.66666666666664	0	0	0	0
trichoniscus_main_013064_t1	182	1000	+	639.333333333333	179.66666666666683	74.66666666666667	21.33333333333333	0	0	0	0
trichoniscus_main_013080_t1	159	821	+	529.3333333333339	133.66666666666654	0	0	0	0	0	0
trichoniscus_main_013122_t1	218	1033	+	644.6666666666665	171.3333333333333	106.00000000000003	35.0	0	0	0	0
trichoniscus_main_013129_t1	410	1225	+	640.6666666666667	175.33333333333346	0	0	0	0	0	0
trichoniscus_main_013155_t1	104	916	+	643.3333333333334	169.66666666666669	81.66666666666664	17.333333333333336	0	0	0	0
trichoniscus_main_013171_t1	98	910	+	646.3333333333334	166.66666666666666	19.666666666666668	4.333333333333333	0	0	0	0
trichoniscus_main_013182_t1	80	868	+	612.6666666666666	176.3333333333334	0	0	0	0	0	0
trichoniscus_main_013200_t1	83	811	+	573.3333333333334	155.6666666666667	10.333333333333332	1.6666666666666665	0	0	0	0
trichoniscus_main_013274_t1	72	869	+	641.3333333333331	156.66666666666669	80.33333333333333	18.666666666666668	0.0	1.0	0	0
trichoniscus_main_013277_t1	165	908	+	600.0	143.99999999999997	120.33333333333334	26.666666666666664	0	0	0	0
trichoniscus_main_013282_t1	155	961	+	642.3333333333334	164.6666666666667	0	0	0	0	0	0
trichoniscus_main_013284_t1	112	918	+	625.9999999999997	181.0000000000002	196.33333333333326	55.66666666666672	0	0	0	0
trichoniscus_main_013292_t1	1068	1874	+	651.9999999999995	155.0000000000001	0	0	0	0	0	0
trichoniscus_main_013303_t1	142	897	+	618.0	137.99999999999994	344.33333333333354	78.66666666666667	0	0	0	0
trichoniscus_main_013326_t1	94	897	+	629.9999999999997	174.00000000000017	102.33333333333334	23.666666666666664	0	0	0	0
trichoniscus_main_013328_t1	360	854	+	391.0000000000003	103.99999999999991	72.99999999999997	20.0	0	0	0	0
trichoniscus_main_013340_t1	96	899	+	638.9999999999995	165.0000000000001	0	0	0	0	0	0
trichoniscus_main_013366_t1	33	833	+	648.333333333333	152.66666666666669	185.66666666666657	48.33333333333336	0	0	0	0
trichoniscus_main_013397_t1	203	802	+	450.00000000000006	150.00000000000006	0	0	0	0	0	0
trichoniscus_main_013398_t1	116	877	+	596.3333333333343	165.66666666666654	596.3333333333343	165.66666666666654	0.0	7.0	0.0	7.0
trichoniscus_main_013421_t1	109	906	+	627.6666666666666	170.33333333333346	249.66666666666652	62.33333333333338	0	0	0	0
trichoniscus_main_013434_t1	19	765	+	585.3333333333335	161.6666666666667	75.66666666666664	23.333333333333332	0	0	0	0
trichoniscus_main_013453_t1	144	941	+	648.0	149.99999999999991	0	0	0	0	0	0
trichoniscus_main_013473_t1	3	797	+	629.3333333333335	165.6666666666666	463.6666666666671	124.33333333333324	4.0	2.0	4.0	2.0
trichoniscus_main_013476_t1	144	866	+	575.0	148.00000000000003	218.66666666666657	57.33333333333336	0	0	0	0
trichoniscus_main_013481_t1	211	1005	+	615.6666666666663	179.33333333333346	77.66666666666666	21.333333333333332	0	0	0	0
trichoniscus_main_013521_t1	78	869	+	627.9999999999999	164.0	627.9999999999999	164.0	0.0	7.0	0.0	7.0
trichoniscus_main_013583_t1	172	960	+	624.6666666666666	164.33333333333346	0	0	0	0	0	0
trichoniscus_main_013587_t1	325	1062	+	578.0000000000002	160.0	220.33333333333323	61.6666666666667	0	0	0	0
trichoniscus_main_013590_t1	301	1089	+	626.9999999999997	162.00000000000009	54.66666666666666	17.333333333333336	0	0	0	0
trichoniscus_main_013670_t1	162	890	+	562.3333333333334	166.66666666666666	235.33333333333326	67.66666666666669	0	0	0	0
trichoniscus_main_013684_t1	102	884	+	616.6666666666665	166.33333333333346	616.6666666666665	166.33333333333346	0.0	7.0	0.0	7.0
trichoniscus_main_013728_t1	28	807	+	597.0000000000001	183.00000000000014	37.33333333333333	13.666666666666668	0	0	0	0
trichoniscus_main_013729_t1	129	908	+	626.3333333333334	153.66666666666669	352.0000000000001	88.99999999999996	0	0	0	0
trichoniscus_main_013736_t1	64	843	+	613.3333333333333	166.66666666666666	218.33333333333334	63.66666666666667	0.0	1.0	0	0
trichoniscus_main_013781_t1	84	860	+	621.3333333333333	155.66666666666669	81.66666666666669	20.333333333333332	0	0	0	0
trichoniscus_main_013797_t1	94	870	+	618.3333333333337	158.66666666666654	72.66666666666666	20.333333333333332	0	0	0	0
trichoniscus_main_013805_t1	113	889	+	610.6666666666666	166.3333333333335	113.66666666666669	36.333333333333336	0	0	0	0
trichoniscus_main_013830_t1	73	846	+	611.9999999999997	162.0000000000002	119.66666666666673	30.333333333333318	0	0	0	0
trichoniscus_main_013839_t1	129	776	+	533.0000000000008	114.99999999999989	180.99999999999997	37.99999999999999	0	0	0	0
trichoniscus_main_013844_t1	131	850	+	559.0000000000003	161.00000000000006	0	0	0	0	0	0
trichoniscus_main_013888_t1	68	838	+	592.0000000000002	179.00000000000014	239.66666666666663	69.33333333333337	0	0	0	0
trichoniscus_main_013903_t1	75	845	+	602.6666666666667	168.33333333333343	119.6666666666667	33.333333333333336	0	0	0	0
trichoniscus_main_013911_t1	60	806	+	571.6666666666666	175.33333333333348	0	0	0	0	0	0
trichoniscus_main_013912_t1	92	796	+	553.3333333333335	151.66666666666669	70.66666666666667	19.333333333333332	0	0	0	0
trichoniscus_main_013925_t1	270	1037	+	592.6666666666663	175.33333333333357	499.00000000000045	149.00000000000009	0	0	0	0
trichoniscus_main_013962_t1	106	867	+	592.6666666666666	169.3333333333335	29.333333333333336	9.666666666666666	0	0	0	0
trichoniscus_main_013966_t1	531	1229	+	553.0000000000006	146.0	89.00000000000003	24.999999999999986	0	0	0	0
trichoniscus_main_013979_t1	95	355	+	197.3333333333333	63.666666666666686	26.0	10.0	0	0	0	0
trichoniscus_main_014016_t1	3	767	+	595.6666666666667	169.33333333333337	0	0	0	0	0	0
trichoniscus_main_014028_t1	121	885	+	589.3333333333333	175.66666666666666	48.66666666666666	14.333333333333334	0	0	0	0
trichoniscus_main_014035_t1	75	839	+	596.3333333333334	168.66666666666677	137.3333333333334	33.66666666666664	0	0	0	0
trichoniscus_main_014090_t1	47	808	+	577.0000000000006	185.00000000000003	128.66666666666669	42.33333333333333	0.0	1.0	0	0
trichoniscus_main_014102_t1	14	775	+	592.6666666666669	166.3333333333335	0	0	0	0	0	0
trichoniscus_main_014119_t1	98	835	+	582.0000000000002	155.99999999999994	145.33333333333337	40.66666666666667	0	0	0	0
trichoniscus_main_014134_t1	589	759	+	137.00000000000003	33.99999999999999	11.999999999999998	3.0	0.0	1.0	0	0
trichoniscus_main_014170_t1	318	1029	+	555.3333333333334	155.66666666666669	0	0	0	0	0	0
trichoniscus_main_014214_t1	77	832	+	598.3333333333329	157.66666666666688	136.3333333333334	28.666666666666654	0	0	0	0
trichoniscus_main_014219_t1	73	828	+	596.6666666666663	159.33333333333346	0	0	0	0	0	0
trichoniscus_main_014238_t1	55	807	+	594.6666666666666	158.33333333333343	104.66666666666669	24.333333333333325	0	0	0	0
trichoniscus_main_014304_t1	48	797	+	575.9999999999999	174.00000000000014	0	0	0	0	0	0
trichoniscus_main_014306_t1	69	818	+	601.3333333333334	148.66666666666669	343.66666666666686	88.33333333333326	0	0	0	0
trichoniscus_main_014311_t1	164	913	+	586.6666666666665	163.3333333333334	42.33333333333333	8.666666666666668	0	0	0	0
trichoniscus_main_014314_t1	265	903	+	487.6666666666669	151.33333333333334	472.6666666666669	148.33333333333334	0	0	0	0
trichoniscus_main_014315_t1	250	999	+	592.3333333333337	157.6666666666667	91.33333333333333	28.666666666666664	0	0	0	0
trichoniscus_main_014321_t1	93	842	+	589.0000000000002	161.00000000000003	582.3333333333336	158.66666666666669	0	0	0	0
trichoniscus_main_014322_t1	44	793	+	604.0	145.99999999999991	78.33333333333331	17.666666666666664	0	0	0	0
trichoniscus_main_014327_t1	148	897	+	586.6666666666675	163.33333333333323	45.666666666666664	14.333333333333334	0	0	0	0
trichoniscus_main_014362_t1	15	761	+	582.3333333333336	164.66666666666677	4.666666666666666	1.3333333333333333	0	0	0	0
trichoniscus_main_014367_t1	6	752	+	592.3333333333333	154.66666666666669	75.0	18.0	0	0	0	0
trichoniscus_main_014383_t1	126	872	+	585.9999999999998	161.00000000000014	37.333333333333336	10.666666666666666	0	0	0	0
trichoniscus_main_014397_t1	417	1040	+	474.00000000000034	150.00000000000006	0	0	0	0	0	0
trichoniscus_main_014400_t1	1	706	-	524.3333333333338	180.6666666666668	0	0	0	0	0	0
trichoniscus_main_014433_t1	43	759	+	573.0	143.99999999999997	39.0	9.0	0	0	0	0
trichoniscus_main_014436_t1	125	868	+	584.3333333333333	159.6666666666667	161.99999999999997	48.00000000000001	0.0	2.0	0	0
trichoniscus_main_014500_t1	171	911	+	571.6666666666669	169.33333333333337	152.33333333333334	45.66666666666669	0	0	0	0
trichoniscus_main_014509_t1	136	876	+	580.9999999999999	160.00000000000006	106.66666666666666	31.33333333333333	0	0	0	0
trichoniscus_main_014512_t1	1034	1687	+	518.0000000000006	135.9999999999999	0	0	0	0	0	0
trichoniscus_main_014556_t1	521	1258	+	568.3333333333335	169.66666666666674	0	0	0	0	0	0
trichoniscus_main_014557_t1	46	783	+	548.666666666667	189.33333333333354	359.33333333333354	120.66666666666656	1.0	5.0	0	0
trichoniscus_main_014571_t1	128	865	+	588.333333333333	149.66666666666674	70.66666666666666	16.333333333333332	0.0	1.0	0.0	1.0
trichoniscus_main_014573_t1	209	946	+	586.0000000000003	151.99999999999991	0	0	0	0	0	0
trichoniscus_main_014579_t1	55	792	+	582.3333333333334	155.66666666666683	0	0	0	0	0	0
trichoniscus_main_014580_t1	99	731	+	487.00000000000045	145.99999999999986	0	0	0	0	0	0
trichoniscus_main_014582_t1	102	839	+	583.3333333333337	154.66666666666666	0	0	0	0	0	0
trichoniscus_main_014583_t1	340	1077	+	573.6666666666677	164.33333333333326	33.333333333333336	8.666666666666666	0	0	0	0
trichoniscus_main_014613_t1	584	760	+	124.33333333333337	40.66666666666668	28.666666666666664	7.333333333333333	2.0	0.0	0	0
trichoniscus_main_014620_t1	75	740	+	539.6666666666671	126.33333333333317	418.00000000000045	97.99999999999987	0.0	17.0	0	0
trichoniscus_main_014625_t1	248	982	+	564.6666666666671	170.33333333333337	50.0	13.0	0	0	0	0
trichoniscus_main_014631_t1	182	901	+	568.6666666666671	151.3333333333332	2.3333333333333335	0.6666666666666666	0	0	0	0
trichoniscus_main_014637_t1	223	918	+	536.666666666667	159.33333333333334	536.666666666667	159.33333333333334	2.0	7.0	2.0	7.0
trichoniscus_main_014670_t1	148	726	+	447.6666666666671	131.33333333333323	98.00000000000001	34.0	0	0	0	0
trichoniscus_main_014693_t1	13	744	+	586.9999999999999	145.00000000000003	494.66666666666697	120.33333333333324	0.0	1.0	0	0
trichoniscus_main_014708_t1	117	848	+	563.0000000000006	168.99999999999991	344.3333333333333	105.66666666666667	1.0	2.0	1.0	2.0
trichoniscus_main_014754_t1	136	864	+	562.333333333334	166.66666666666657	46.666666666666664	19.333333333333332	0	0	0	0
trichoniscus_main_014762_t1	147	842	+	545.6666666666667	150.33333333333334	0	0	0	0	0	0
trichoniscus_main_014779_t1	146	805	+	533.0000000000007	126.99999999999976	137.33333333333334	33.66666666666666	0	0	0	0
trichoniscus_main_014801_t1	94	747	+	515.6666666666671	138.33333333333334	60.999999999999986	17.0	1.0	0.0	1.0	0.0
trichoniscus_main_014817_t1	432	1157	+	569.0000000000001	157.00000000000003	0	0	0	0	0	0
trichoniscus_main_014820_t1	820	1056	-	187.0	50.000000000000014	29.0	7.0	0	0	0	0
trichoniscus_main_014823_t1	121	780	+	534.0000000000005	125.99999999999983	78.66666666666666	23.333333333333336	0	0	0	0
trichoniscus_main_014857_t1	45	767	+	556.0000000000003	167.0	438.00000000000034	131.99999999999986	0.0	6.0	0	0
trichoniscus_main_014863_t1	151	873	+	580.3333333333337	142.66666666666654	0	0	0	0	0	0
trichoniscus_main_014873_t1	129	851	+	582.3333333333334	140.66666666666663	189.99999999999991	50.000000000000014	0	0	0	0
trichoniscus_main_014936_t1	126	587	+	372.66666666666697	89.33333333333326	200.99999999999991	48.00000000000003	0	0	0	0
trichoniscus_main_014988_t1	127	843	+	573.0	144.0	0	0	0	0	0	0
trichoniscus_main_014993_t1	40	618	+	451.00000000000034	127.99999999999989	0	0	0	0	0	0
trichoniscus_main_015042_t1	97	762	+	521.6666666666673	144.33333333333314	237.66666666666669	62.33333333333331	0	0	0	0
trichoniscus_main_015089_t1	156	866	+	553.3333333333337	157.66666666666657	2.0	1.0	0	0	0	0
trichoniscus_main_015161_t1	89	796	+	576.666666666667	131.3333333333332	77.33333333333334	12.66666666666667	2.0	0.0	0	0
trichoniscus_main_015176_t1	279	986	+	550.3333333333335	157.66666666666677	149.0	46.000000000000014	0	0	0	0
trichoniscus_main_015209_t1	101	805	+	559.0000000000002	146.00000000000003	168.99999999999997	50.00000000000002	1.0	1.0	0	0
trichoniscus_main_015214_t1	129	707	+	452.00000000000034	126.99999999999986	306.66666666666674	83.33333333333327	0	0	0	0
trichoniscus_main_015220_t1	48	752	+	562.3333333333336	142.66666666666663	160.33333333333337	46.666666666666664	0	0	0	0
trichoniscus_main_015225_t1	169	873	+	569.6666666666672	135.3333333333331	140.33333333333334	24.666666666666664	0	0	0	0
trichoniscus_main_015265_t1	64	765	+	582.3333333333334	119.66666666666653	48.666666666666664	11.33333333333333	0	0	0	0
trichoniscus_main_015276_t1	85	774	+	541.6666666666671	148.33333333333331	160.3333333333333	49.666666666666686	0.0	3.0	0	0
trichoniscus_main_015282_t1	73	774	+	552.0000000000003	150.0	355.33333333333337	97.66666666666663	3.0	9.0	3.0	9.0
trichoniscus_main_015293_t1	77	778	+	561.3333333333338	140.66666666666663	107.33333333333337	24.666666666666657	0	0	0	0
trichoniscus_main_015335_t1	125	745	+	484.3333333333338	136.66666666666666	49.99999999999999	13.000000000000002	0	0	0	0
trichoniscus_main_015336_t1	114	812	+	550.0000000000003	149.0	0	0	0	0	0	0
trichoniscus_main_015349_t1	263	961	+	563.0000000000002	135.9999999999999	59.666666666666664	15.333333333333334	0	0	0	0
trichoniscus_main_015365_t1	45	719	+	535.0000000000005	139.99999999999991	0	0	0	0	0	0
trichoniscus_main_015375_t1	481	819	+	257.3333333333332	81.66666666666667	0	0	0	0	0	0
trichoniscus_main_015385_t1	173	643	-	368.3333333333332	102.66666666666671	2.6666666666666665	0.3333333333333333	0	0	0	0
trichoniscus_main_015400_t1	47	742	+	547.0000000000007	149.00000000000003	378.0000000000005	101.99999999999983	0.0	2.0	0	0
trichoniscus_main_015401_t1	122	781	+	514.3333333333337	145.66666666666663	150.33333333333331	41.66666666666668	1.0	4.0	0	0
trichoniscus_main_015469_t1	67	759	+	550.3333333333335	142.66666666666663	199.33333333333334	55.666666666666664	0	0	0	0
trichoniscus_main_015470_t1	112	744	+	467.66666666666697	165.33333333333348	412.0000000000004	146.00000000000003	0	0	0	0
trichoniscus_main_015481_t1	74	766	+	542.666666666667	150.33333333333331	542.666666666667	150.33333333333331	0.0	8.0	0.0	8.0
trichoniscus_main_015494_t1	599	1291	+	555.0000000000003	137.99999999999997	0	0	0	0	0	0
trichoniscus_main_015495_t1	379	1071	+	537.3333333333337	155.66666666666654	0	0	0	0	0	0
trichoniscus_main_015498_t1	68	721	+	517.3333333333338	136.66666666666666	30.0	8.999999999999998	0	0	0	0
trichoniscus_main_015552_t1	118	756	+	470.3333333333337	168.66666666666677	0	0	0	0	0	0
trichoniscus_main_015555_t1	701	1390	+	555.0000000000002	134.99999999999994	0	0	0	0	0	0
trichoniscus_main_015556_t1	124	627	+	404.0000000000002	99.99999999999994	92.00000000000001	24.99999999999999	0	0	0	0
trichoniscus_main_015557_t1	154	843	+	555.3333333333337	134.66666666666663	289.33333333333326	79.66666666666669	0	0	0	0
trichoniscus_main_015603_t1	74	760	+	558.3333333333339	128.6666666666664	242.6666666666666	63.33333333333335	0	0	0	0
trichoniscus_main_015607_t1	278	964	+	544.0000000000006	142.9999999999999	0	0	0	0	0	0
trichoniscus_main_015608_t1	180	866	+	536.6666666666667	150.33333333333348	66.66666666666666	17.333333333333332	0	0	0	0
trichoniscus_main_015613_t1	173	859	+	533.0000000000005	153.99999999999997	375.33333333333354	107.66666666666657	0	0	0	0
trichoniscus_main_015617_t1	533	1219	+	537.666666666667	149.33333333333337	0	0	0	0	0	0
trichoniscus_main_015677_t1	113	796	+	522.0000000000005	162.00000000000003	270.33333333333326	83.66666666666666	0	0	0	0
trichoniscus_main_015691_t1	1090	1773	+	541.666666666667	142.3333333333333	0	0	0	0	0	0
trichoniscus_main_015753_t1	186	866	+	542.3333333333337	138.66666666666654	0	0	0	0	0	0
trichoniscus_main_015759_t1	138	710	+	453.0000000000003	119.99999999999989	155.66666666666669	45.33333333333335	0	0	0	0
trichoniscus_main_015784_t1	7094	7357	-	195.99999999999991	68.00000000000001	0	0	0	0	0	0
trichoniscus_main_015804_t1	126	803	+	535.6666666666672	142.3333333333332	0	0	0	0	0	0
trichoniscus_main_015806_t1	111	788	+	540.6666666666669	137.3333333333333	540.6666666666669	137.3333333333333	0.0	9.0	0.0	9.0
trichoniscus_main_015856_t1	61	735	+	532.3333333333339	142.66666666666654	223.33333333333323	64.66666666666671	0.0	1.0	0.0	1.0
trichoniscus_main_015877_t1	155	628	+	368.00000000000006	105.99999999999994	64.0	17.0	0	0	0	0
trichoniscus_main_015896_t1	1132	1806	+	537.0000000000005	137.9999999999999	53.66666666666666	12.333333333333336	0	0	0	0
trichoniscus_main_015955_t1	575	1225	+	509.33333333333366	141.6666666666666	0	0	0	0	0	0
trichoniscus_main_016007_t1	176	844	+	519.0000000000005	149.99999999999994	369.33333333333337	107.6666666666666	0	0	0	0
trichoniscus_main_016045_t1	139	795	+	517.0000000000005	139.99999999999997	0	0	0	0	0	0
trichoniscus_main_016048_t1	26	694	+	518.0000000000006	150.99999999999997	0	0	0	0	0	0
trichoniscus_main_016085_t1	105	770	+	520.3333333333338	145.66666666666652	56.66666666666668	18.333333333333332	0	0	0	0
trichoniscus_main_016120_t1	803	1009	-	161.33333333333331	45.66666666666669	42.66666666666666	11.333333333333336	0	0	0	0
trichoniscus_main_016182_t1	157	819	+	533.6666666666671	129.33333333333314	292.3333333333333	70.66666666666666	0	0	0	0
trichoniscus_main_016196_t1	85	747	+	529.3333333333339	133.66666666666652	48.333333333333336	11.666666666666664	0	0	0	0
trichoniscus_main_016232_t1	99	758	+	531.6666666666674	128.33333333333312	531.6666666666674	128.33333333333312	0	0	0	0
trichoniscus_main_016234_t1	78	710	+	500.333333333334	132.66666666666652	7.333333333333332	1.6666666666666665	0	0	0	0
trichoniscus_main_016244_t1	186	707	-	427.6666666666667	94.33333333333331	108.00000000000003	23.999999999999996	0	0	0	0
trichoniscus_main_016271_t1	163	822	+	529.3333333333337	130.66666666666654	224.99999999999997	54.00000000000001	0	0	0	0
trichoniscus_main_016273_t1	119	757	+	508.0000000000009	130.9999999999998	129.00000000000006	38.99999999999999	0	0	0	0
trichoniscus_main_016302_t1	126	491	-	276.6666666666667	89.33333333333336	53.333333333333336	24.666666666666668	0	0	0	0
trichoniscus_main_016319_t1	25	681	+	507.0000000000002	150.00000000000009	130.66666666666669	43.33333333333333	0	0	0	0
trichoniscus_main_016328_t1	440	1015	+	459.33333333333354	116.66666666666661	244.66666666666646	55.333333333333385	0	0	0	0
trichoniscus_main_016369_t1	95	724	+	500.0000000000007	129.99999999999977	104.00000000000001	30.999999999999996	0	0	0	0
trichoniscus_main_016389_t1	116	769	+	520.0000000000007	133.9999999999999	197.66666666666663	51.333333333333336	0	0	0	0
trichoniscus_main_016400_t1	164	817	+	526.6666666666675	127.3333333333331	246.9999999999999	62.000000000000036	0	0	0	0
trichoniscus_main_016416_t1	4908	5561	+	522.0000000000006	131.99999999999986	0	0	0	0	0	0
trichoniscus_main_016446_t1	119	748	+	498.3333333333337	131.6666666666666	345.0000000000002	89.99999999999994	1.0	8.0	0	0
trichoniscus_main_016463_t1	94	735	+	518.0000000000006	123.9999999999999	79.33333333333334	13.66666666666667	0	0	0	0
trichoniscus_main_016473_t1	234	854	+	498.00000000000057	122.99999999999986	0	0	0	0	0	0
trichoniscus_main_016476_t1	213	761	+	440.3333333333336	108.66666666666661	371.66666666666663	93.33333333333339	0	0	0	0
trichoniscus_main_016478_t1	342	812	-	361.6666666666667	109.33333333333327	0	0	0	0	0	0
trichoniscus_main_016482_t1	141	698	+	442.66666666666714	115.33333333333323	0	0	0	0	0	0
trichoniscus_main_016528_t1	106	753	+	518.3333333333337	129.66666666666657	262.33333333333326	67.66666666666669	0	0	0	0
trichoniscus_main_016534_t1	244	893	+	493.66666666666725	154.33333333333326	0	0	0	0	0	0
trichoniscus_main_016553_t1	48	695	+	523.333333333334	124.66666666666647	166.66666666666669	37.33333333333332	0.0	1.0	0.0	1.0
trichoniscus_main_016605_t1	96	671	+	463.3333333333338	112.66666666666654	1.6666666666666667	1.3333333333333333	0	0	0	0
trichoniscus_main_016610_t1	1	295	-	242.66666666666654	51.333333333333364	117.66666666666669	26.333333333333332	0	0	0	0
trichoniscus_main_016623_t1	168	812	+	507.33333333333394	137.66666666666654	462.66666666666714	125.3333333333332	0.0	1.0	0.0	1.0
trichoniscus_main_016711_t1	113	754	+	493.3333333333337	148.6666666666666	109.6666666666667	34.33333333333333	0	0	0	0
trichoniscus_main_016724_t1	120	761	+	502.3333333333339	139.66666666666654	141.66666666666669	35.33333333333332	0	0	0	0
trichoniscus_main_016726_t1	215	856	+	500.00000000000057	141.99999999999997	228.33333333333323	65.66666666666671	0.0	2.0	0	0
trichoniscus_main_016730_t1	360	1001	+	500.6666666666671	141.33333333333334	48.666666666666664	11.333333333333334	0	0	0	0
trichoniscus_main_016737_t1	662	1303	+	505.0000000000006	136.99999999999994	0	0	0	0	0	0
trichoniscus_main_016794_t1	301	939	+	502.66666666666725	136.3333333333333	174.3333333333333	47.666666666666686	0	0	0	0
trichoniscus_main_016801_t1	55	693	+	505.00000000000074	133.99999999999986	9.333333333333332	2.6666666666666665	0	0	0	0
trichoniscus_main_016814_t1	54	692	+	498.0000000000005	140.9999999999999	458.00000000000034	129.9999999999999	0.0	6.0	0.0	6.0
trichoniscus_main_016823_t1	169	798	+	498.66666666666697	131.3333333333333	0	0	0	0	0	0
trichoniscus_main_016856_t1	114	749	+	486.6666666666671	149.33333333333343	101.6666666666667	36.333333333333336	0	0	0	0
trichoniscus_main_016861_t1	917	1408	+	391.66666666666697	100.33333333333329	0	0	0	0	0	0
trichoniscus_main_016864_t1	12	647	+	510.66666666666737	125.33333333333314	125.00000000000004	30.99999999999999	0	0	0	0
trichoniscus_main_016866_t1	177	812	+	506.0000000000007	129.99999999999986	170.33333333333334	36.66666666666668	0	0	0	0
trichoniscus_main_016873_t1	44	679	+	501.00000000000045	134.99999999999994	209.66666666666657	54.33333333333336	0	0	0	0
trichoniscus_main_016883_t1	290	865	+	455.0000000000003	120.9999999999999	94.66666666666669	25.33333333333333	0	0	0	0
trichoniscus_main_016884_t1	233	682	+	349.00000000000017	100.99999999999994	49.33333333333333	16.666666666666668	0.0	3.0	0.0	3.0
trichoniscus_main_016885_t1	69	704	+	507.0000000000006	128.99999999999986	0	0	0	0	0	0
trichoniscus_main_016923_t1	22	585	+	433.3333333333339	130.66666666666646	152.66666666666663	42.33333333333336	0	0	0	0
trichoniscus_main_016937_t1	129	761	+	502.6666666666674	130.33333333333314	185.99999999999994	48.000000000000014	0.0	1.0	0.0	1.0
trichoniscus_main_016945_t1	110	742	+	490.33333333333354	142.6666666666667	118.6666666666667	34.333333333333336	0	0	0	0
trichoniscus_main_016969_t1	232	816	+	463.3333333333338	121.66666666666654	14.666666666666664	3.333333333333334	0	0	0	0
trichoniscus_main_017012_t1	138	632	+	386.00000000000017	108.99999999999989	156.66666666666666	41.33333333333335	0.0	3.0	0.0	3.0
trichoniscus_main_017016_t1	50	640	+	439.6666666666669	151.33333333333337	167.66666666666666	63.33333333333334	0	0	0	0
trichoniscus_main_017030_t1	137	766	+	498.6666666666669	131.3333333333333	142.00000000000003	31.999999999999982	0	0	0	0
trichoniscus_main_017044_t1	114	743	+	487.3333333333337	142.66666666666666	293.3333333333333	81.66666666666667	0	0	0	0
trichoniscus_main_017051_t1	102	731	+	504.00000000000074	125.99999999999983	430.0000000000007	106.99999999999983	0.0	10.0	0.0	10.0
trichoniscus_main_017094_t1	64	273	-	166.66666666666666	31.33333333333332	0	0	0	0	0	0
trichoniscus_main_017095_t1	88	714	+	509.00000000000074	117.99999999999983	102.33333333333336	26.666666666666664	0	0	0	0
trichoniscus_main_017103_t1	80	706	+	471.3333333333338	155.66666666666663	15.0	5.999999999999999	0	0	0	0
trichoniscus_main_017104_t1	104	730	+	477.0000000000005	149.99999999999997	12.333333333333332	2.6666666666666665	0	0	0	0
trichoniscus_main_017106_t1	35	661	+	496.0000000000004	131.0	0	0	0	0	0	0
trichoniscus_main_017118_t1	30	656	+	497.333333333334	129.66666666666652	2.6666666666666665	0.3333333333333333	0	0	0	0
trichoniscus_main_017120_t1	170	796	+	496.0000000000006	130.99999999999986	0	0	0	0	0	0
trichoniscus_main_017158_t1	64	585	+	415.0000000000004	106.99999999999989	415.0000000000004	106.99999999999989	0	0	0	0
trichoniscus_main_017184_t1	64	687	+	487.00000000000074	136.99999999999997	408.66666666666714	116.3333333333332	0	0	0	0
trichoniscus_main_017199_t1	163	786	+	481.33333333333377	142.66666666666674	124.00000000000006	25.999999999999986	0	0	0	0
trichoniscus_main_017204_t1	62	685	+	501.6666666666673	122.33333333333317	0	0	0	0	0	0
trichoniscus_main_017254_t1	908	1315	+	334.3333333333334	73.66666666666667	0	0	0	0	0	0
trichoniscus_main_017266_t1	26	646	+	493.66666666666725	127.33333333333319	60.33333333333332	14.66666666666667	0	0	0	0
trichoniscus_main_017267_t1	78	698	+	485.0000000000004	135.99999999999994	220.33333333333326	67.66666666666669	0	0	0	0
trichoniscus_main_017270_t1	63	605	+	429.33333333333354	113.66666666666661	32.333333333333336	6.666666666666666	0	0	0	0
trichoniscus_main_017275_t1	64	639	+	454.3333333333338	121.66666666666652	80.66666666666669	21.333333333333325	0	0	0	0
trichoniscus_main_017280_t1	123	743	+	503.00000000000045	117.99999999999991	0	0	0	0	0	0
trichoniscus_main_017339_t1	64	681	+	485.66666666666714	132.3333333333332	99.0	24.0	0	0	0	0
trichoniscus_main_017349_t1	91	708	+	497.66666666666714	120.33333333333321	166.3333333333333	37.66666666666666	0	0	0	0
trichoniscus_main_017356_t1	44	640	+	462.666666666667	134.3333333333333	77.66666666666667	21.333333333333332	0	0	0	0
trichoniscus_main_017363_t1	124	735	+	491.33333333333394	120.66666666666653	124.33333333333336	31.666666666666657	0	0	0	0
trichoniscus_main_017367_t1	386	796	+	335.33333333333337	75.66666666666666	9.333333333333332	2.6666666666666665	0	0	0	0
trichoniscus_main_017368_t1	46	663	+	484.3333333333338	133.66666666666657	114.00000000000003	32.99999999999999	1.0	2.0	0	0
trichoniscus_main_017432_t1	137	751	+	472.0000000000003	143.00000000000006	4.333333333333334	1.6666666666666665	0	0	0	0
trichoniscus_main_017450_t1	216	830	+	483.66666666666725	131.33333333333317	100.00000000000003	25.999999999999993	0	0	0	0
trichoniscus_main_017453_t1	130	744	+	462.6666666666669	152.33333333333334	309.3333333333333	104.66666666666667	0	0	0	0
trichoniscus_main_017468_t1	414	938	+	414.66666666666697	110.33333333333323	181.99999999999994	49.000000000000014	0	0	0	0
trichoniscus_main_017469_t1	23	637	+	488.6666666666673	126.33333333333314	0	0	0	0	0	0
trichoniscus_main_017470_t1	78	689	+	482.333333333334	129.66666666666652	89.00000000000001	21.999999999999996	0	0	0	0
trichoniscus_main_017471_t1	452	1057	+	484.0000000000006	121.99999999999987	0	0	0	0	0	0
trichoniscus_main_017505_t1	257	490	-	174.99999999999991	59.00000000000003	0	0	0	0	0	0
trichoniscus_main_017508_t1	10	621	+	445.33333333333366	163.66666666666666	2.0	1.0	0	0	0	0
trichoniscus_main_017513_t1	91	702	+	472.0000000000003	139.99999999999997	141.99999999999997	38.00000000000001	0	0	0	0
trichoniscus_main_017521_t1	17	628	+	486.0000000000007	125.99999999999982	486.0000000000007	125.99999999999982	2.0	0.0	2.0	0.0
trichoniscus_main_017531_t1	21	554	+	399.33333333333377	134.66666666666654	303.0	98.99999999999991	0	0	0	0
trichoniscus_main_017545_t1	165	776	+	487.00000000000057	124.99999999999987	137.00000000000003	30.99999999999999	0	0	0	0
trichoniscus_main_017548_t1	164	775	+	491.00000000000074	120.9999999999998	45.666666666666664	11.333333333333334	0	0	0	0
trichoniscus_main_017551_t1	1	583	-	465.0000000000004	116.99999999999991	0	0	0	0	0	0
trichoniscus_main_017617_t1	60	668	+	483.66666666666725	125.33333333333319	225.33333333333326	56.666666666666686	0	0	0	0
trichoniscus_main_017625_t1	87	638	+	432.6666666666672	119.33333333333319	247.66666666666646	67.33333333333334	0	0	0	0
trichoniscus_main_017626_t1	65	673	+	487.6666666666674	121.33333333333314	23.666666666666668	6.333333333333332	0	0	0	0
trichoniscus_main_017682_t1	39	644	+	472.33333333333377	133.6666666666666	6.0	3.0	0	0	0	0
trichoniscus_main_017689_t1	51	656	+	484.33333333333377	121.66666666666657	81.33333333333334	14.666666666666668	0	0	0	0
trichoniscus_main_017692_t1	104	709	+	472.666666666667	133.33333333333334	70.33333333333333	22.666666666666668	0	0	0	0
trichoniscus_main_017705_t1	126	401	-	225.6666666666666	50.33333333333336	0	0	0	0	0	0
trichoniscus_main_017715_t1	442	642	-	148.66666666666669	52.33333333333334	0	0	0	0	0	0
trichoniscus_main_017734_t1	227	607	+	313.3333333333334	67.6666666666667	0	0	0	0	0	0
trichoniscus_main_017772_t1	245	739	+	391.3333333333338	103.66666666666656	57.99999999999999	17.000000000000004	0	0	0	0
trichoniscus_main_017784_t1	95	697	+	470.3333333333338	132.6666666666666	395.33333333333366	111.66666666666659	0.0	4.0	0.0	4.0
trichoniscus_main_017786_t1	144	605	+	338.6666666666666	111.3333333333333	0	0	0	0	0	0
trichoniscus_main_017788_t1	97	699	+	481.33333333333394	121.6666666666665	0	0	0	0	0	0
trichoniscus_main_017794_t1	139	741	+	466.00000000000034	136.99999999999994	28.66666666666667	7.333333333333331	0	0	0	0
trichoniscus_main_017795_t1	70	552	+	372.6666666666669	110.33333333333327	0	0	0	0	0	0
trichoniscus_main_017839_t1	73	537	+	364.0	101.0	0	0	0	0	0	0
trichoniscus_main_017843_t1	176	511	-	246.99999999999983	85.99999999999997	0	0	0	0	0	0
trichoniscus_main_017857_t1	60	659	+	482.00000000000074	117.9999999999998	149.00000000000003	37.0	0	0	0	0
trichoniscus_main_017865_t1	150	401	-	193.99999999999991	58.00000000000003	193.99999999999991	58.00000000000003	0	0	0	0
trichoniscus_main_017867_t1	143	742	+	487.0000000000005	112.99999999999984	438.00000000000057	101.99999999999983	2.0	6.0	2.0	6.0
trichoniscus_main_017869_t1	154	753	+	465.0000000000004	134.99999999999991	38.66666666666667	12.333333333333334	0	0	0	0
trichoniscus_main_017885_t1	42	641	+	479.333333333334	120.66666666666649	59.66666666666665	15.333333333333336	0	0	0	0
trichoniscus_main_017918_t1	171	560	-	288.66666666666663	101.33333333333331	88.33333333333334	25.666666666666664	0	0	0	0
trichoniscus_main_017965_t1	237	833	+	468.00000000000074	128.99999999999983	130.66666666666669	31.333333333333325	0.0	3.0	0.0	3.0
trichoniscus_main_017971_t1	149	694	+	427.3333333333336	118.66666666666653	414.00000000000017	116.99999999999989	0	0	0	0
trichoniscus_main_018002_t1	118	596	+	372.0000000000003	104.99999999999994	31.000000000000004	7.999999999999999	0	0	0	0
trichoniscus_main_018035_t1	346	819	+	356.6666666666668	117.33333333333327	0	0	0	0	0	0
trichoniscus_main_018048_t1	234	827	+	468.66666666666725	125.33333333333314	359.00000000000017	99.99999999999994	0	0	0	0
trichoniscus_main_018055_t1	166	759	+	475.3333333333339	118.66666666666652	0	0	0	0	0	0
trichoniscus_main_018136_t1	97	687	+	448.66666666666725	142.3333333333333	203.99999999999986	60.000000000000036	0	0	0	0
trichoniscus_main_018137_t1	65	556	+	382.66666666666697	109.33333333333326	0	0	0	0	0	0
trichoniscus_main_018146_t1	100	492	+	294.0	98.99999999999996	278.66666666666663	93.3333333333333	0.0	1.0	0	0
trichoniscus_main_018156_t1	169	744	+	449.3333333333337	126.66666666666653	0	0	0	0	0	0
trichoniscus_main_018157_t1	1	430	-	325.0	104.0	0	0	0	0	0	0
trichoniscus_main_018192_t1	29	617	+	463.3333333333339	124.6666666666665	10.666666666666666	4.333333333333333	0	0	0	0
trichoniscus_main_018219_t1	82	669	+	455.6666666666671	132.3333333333333	120.33333333333331	35.66666666666666	0	0	0	0
trichoniscus_main_018233_t1	99	686	+	463.33333333333405	124.66666666666644	64.33333333333331	13.666666666666671	0	0	0	0
trichoniscus_main_018241_t1	114	701	+	460.0000000000003	127.99999999999989	313.6666666666668	88.33333333333331	0.0	2.0	0.0	2.0
trichoniscus_main_018243_t1	51	638	+	447.0000000000003	140.9999999999999	0	0	0	0	0	0
trichoniscus_main_018252_t1	95	673	+	461.66666666666714	117.3333333333332	0	0	0	0	0	0
trichoniscus_main_018258_t1	194	781	+	438.0000000000002	137.99999999999994	58.99999999999999	18.999999999999996	0	0	0	0
trichoniscus_main_018341_t1	95	631	+	431.33333333333366	105.6666666666666	178.66666666666666	43.333333333333336	0	0	0	0
trichoniscus_main_018343_t1	447	1010	+	442.0000000000005	121.99999999999986	100.33333333333337	25.666666666666657	0	0	0	0
trichoniscus_main_018349_t1	62	646	+	461.33333333333394	123.66666666666652	57.0	12.0	1.0	0.0	0	0
trichoniscus_main_018354_t1	66	650	+	470.0000000000002	114.99999999999996	49.999999999999986	16.0	0	0	0	0
trichoniscus_main_018363_t1	320	904	+	458.3333333333338	126.66666666666653	0	0	0	0	0	0
trichoniscus_main_018373_t1	349	933	+	465.66666666666714	119.33333333333319	334.00000000000006	85.99999999999997	0.0	4.0	0.0	4.0
trichoniscus_main_018452_t1	53	634	+	454.33333333333354	127.6666666666666	76.33333333333333	16.666666666666668	0	0	0	0
trichoniscus_main_018462_t1	139	720	+	450.0000000000003	131.99999999999991	128.33333333333337	36.66666666666668	0	0	0	0
trichoniscus_main_018466_t1	81	662	+	456.00000000000045	125.99999999999989	456.00000000000045	125.99999999999989	0	0	0	0
trichoniscus_main_018468_t1	1	405	-	307.33333333333337	97.66666666666661	26.333333333333332	6.666666666666665	0	0	0	0
trichoniscus_main_018472_t1	146	727	+	449.0000000000004	132.99999999999983	231.9999999999999	68.00000000000001	0	0	0	0
trichoniscus_main_018488_t1	636	1070	+	344.99999999999994	90.0	0	0	0	0	0	0
trichoniscus_main_018490_t1	921	1502	+	449.66666666666737	132.33333333333312	136.33333333333337	40.66666666666666	0	0	0	0
trichoniscus_main_018511_t1	1	222	-	187.99999999999994	30.999999999999986	0	0	0	0	0	0
trichoniscus_main_018575_t1	36	614	+	469.3333333333339	109.66666666666654	276.9999999999999	68.00000000000003	1.0	0.0	1.0	0.0
trichoniscus_main_018579_t1	153	710	+	441.666666666667	116.33333333333323	144.6666666666667	41.33333333333333	0	0	0	0
trichoniscus_main_018654_t1	276	851	+	450.33333333333354	125.6666666666666	222.3333333333332	65.6666666666667	0	0	0	0
trichoniscus_main_018669_t1	75	650	+	445.33333333333354	130.66666666666657	445.33333333333354	130.66666666666657	0.0	4.0	0.0	4.0
trichoniscus_main_018670_t1	34	609	+	451.33333333333354	124.66666666666659	436.66666666666686	121.33333333333326	0.0	3.0	0.0	3.0
trichoniscus_main_018674_t1	142	717	+	461.33333333333366	114.6666666666666	183.66666666666657	50.33333333333336	0	0	0	0
trichoniscus_main_018737_t1	63	635	+	458.333333333334	114.6666666666665	458.333333333334	114.6666666666665	0.0	1.0	0.0	1.0
trichoniscus_main_018851_t1	94	663	+	447.6666666666671	122.33333333333323	2.0	1.0	0	0	0	0
trichoniscus_main_018926_t1	135	569	+	342.6666666666668	92.3333333333333	22.666666666666668	7.333333333333333	0	0	0	0
trichoniscus_main_018936_t1	586	852	-	202.33333333333326	64.66666666666669	18.0	6.0	0	0	0	0
trichoniscus_main_018943_t1	127	693	+	449.666666666667	117.33333333333326	119.00000000000006	30.999999999999986	0	0	0	0
trichoniscus_main_018960_t1	43	609	+	453.00000000000017	113.99999999999997	134.00000000000003	30.99999999999999	0	0	0	0
trichoniscus_main_018962_t1	172	717	+	438.6666666666669	107.33333333333329	264.33333333333326	62.66666666666671	0	0	0	0
trichoniscus_main_018972_t1	62	628	+	425.0000000000003	141.99999999999997	0	0	0	0	0	0
trichoniscus_main_019016_t1	103	567	+	362.0000000000002	102.99999999999987	133.00000000000003	41.0	0	0	0	0
trichoniscus_main_019040_t1	196	564	+	269.99999999999994	98.99999999999999	82.00000000000001	28.999999999999996	0	0	0	0
trichoniscus_main_019060_t1	65	628	+	442.33333333333366	121.66666666666652	0	0	0	0	0	0
trichoniscus_main_019061_t1	415	978	+	433.6666666666671	118.33333333333321	0	0	0	0	0	0
trichoniscus_main_019063_t1	59	622	+	445.3333333333336	118.66666666666661	77.66666666666667	21.333333333333332	0	0	0	0
trichoniscus_main_019112_t1	70	630	+	434.0000000000003	126.99999999999991	70.33333333333334	19.66666666666666	0	0	0	0
trichoniscus_main_019126_t1	58	618	+	440.3333333333338	120.66666666666654	339.6666666666668	92.33333333333329	0	0	0	0
trichoniscus_main_019134_t1	180	740	+	446.6666666666672	114.33333333333316	41.666666666666664	9.333333333333334	0	0	0	0
trichoniscus_main_019140_t1	118	678	+	437.00000000000017	123.99999999999993	5.333333333333333	0.6666666666666666	0	0	0	0
trichoniscus_main_019234_t1	140	697	+	451.0000000000003	106.99999999999991	0	0	0	0	0	0
trichoniscus_main_019239_t1	62	619	+	444.3333333333337	113.66666666666657	429.3333333333337	110.66666666666657	0.0	13.0	0.0	13.0
trichoniscus_main_019243_t1	153	710	+	439.66666666666697	118.33333333333326	356.99999999999994	99.00000000000003	0	0	0	0
trichoniscus_main_019246_t1	403	960	+	434.0000000000004	123.99999999999983	81.33333333333331	23.666666666666668	0	0	0	0
trichoniscus_main_019257_t1	394	720	-	270.99999999999994	56.00000000000002	51.0	9.0	0	0	0	0
trichoniscus_main_019270_t1	209	556	+	277.6666666666666	70.33333333333336	0	0	0	0	0	0
trichoniscus_main_019290_t1	31	585	+	440.6666666666671	114.33333333333323	119.66666666666667	33.333333333333336	0	0	0	0
trichoniscus_main_019293_t1	49	603	+	419.66666666666686	135.33333333333323	16.666666666666664	4.333333333333333	0	0	0	0
trichoniscus_main_019314_t1	499	882	+	284.66666666666663	99.33333333333327	158.99999999999994	54.000000000000014	0	0	0	0
trichoniscus_main_019363_t1	2	555	+	429.666666666667	122.33333333333319	80.0	30.999999999999996	0	0	0	0
trichoniscus_main_019398_t1	51	602	+	450.0000000000003	101.99999999999996	145.6666666666667	31.333333333333314	0	0	0	0
trichoniscus_main_019402_t1	43	594	+	446.00000000000057	105.99999999999986	4.666666666666666	1.3333333333333333	0	0	0	0
trichoniscus_main_019418_t1	42	593	+	426.6666666666669	125.33333333333326	244.66666666666654	67.33333333333331	2.0	4.0	2.0	4.0
trichoniscus_main_019419_t1	147	698	+	439.666666666667	112.33333333333321	183.00000000000006	38.99999999999998	0	0	0	0
trichoniscus_main_019422_t1	161	403	+	194.99999999999994	48.00000000000001	194.99999999999994	48.00000000000001	0	0	0	0
trichoniscus_main_019424_t1	209	760	+	435.66666666666725	116.33333333333316	430.0000000000006	115.99999999999983	0.0	4.0	0.0	4.0
trichoniscus_main_019425_t1	180	683	+	397.00000000000017	106.99999999999997	57.666666666666664	17.333333333333332	0	0	0	0
trichoniscus_main_019443_t1	1332	1745	-	358.6666666666667	55.333333333333336	38.33333333333333	3.666666666666667	0	0	0	0
trichoniscus_main_019498_t1	141	575	+	342.00000000000017	92.99999999999994	342.00000000000017	92.99999999999994	0.0	1.0	0.0	1.0
trichoniscus_main_019504_t1	186	710	+	402.3333333333337	122.66666666666654	143.33333333333337	48.666666666666664	0	0	0	0
trichoniscus_main_019515_t1	62	604	+	432.3333333333336	110.66666666666664	10.666666666666666	1.3333333333333333	0	0	0	0
trichoniscus_main_019530_t1	191	706	+	386.3333333333335	129.66666666666654	243.99999999999994	86.00000000000001	0	0	0	0
trichoniscus_main_019600_t1	71	616	+	431.6666666666669	114.33333333333326	70.66666666666667	16.333333333333336	0	0	0	0
trichoniscus_main_019610_t1	301	699	+	312.0	87.00000000000001	312.0	87.00000000000001	0	0	0	0
trichoniscus_main_019613_t1	130	675	+	437.3333333333338	108.66666666666657	117.66666666666671	26.333333333333325	0	0	0	0
trichoniscus_main_019618_t1	229	756	+	419.00000000000034	108.99999999999991	51.99999999999999	14.000000000000002	0	0	0	0
trichoniscus_main_019623_t1	163	708	+	432.66666666666714	113.33333333333321	178.66666666666666	46.333333333333336	0	0	0	0
trichoniscus_main_019633_t1	128	673	+	421.6666666666672	124.3333333333332	0	0	0	0	0	0
trichoniscus_main_019636_t1	151	696	+	427.33333333333354	118.66666666666653	200.6666666666666	54.33333333333337	0	0	0	0
trichoniscus_main_019637_t1	99	644	+	429.66666666666697	116.33333333333326	429.66666666666697	116.33333333333326	0.0	1.0	0.0	1.0
trichoniscus_main_019702_t1	148	690	+	436.3333333333337	106.66666666666657	128.33333333333337	33.666666666666664	0	0	0	0
trichoniscus_main_019789_t1	133	672	+	422.3333333333335	117.6666666666666	120.33333333333336	32.666666666666664	0	0	0	0
trichoniscus_main_019790_t1	1	521	-	385.0000000000004	133.99999999999991	30.0	15.0	0	0	0	0
trichoniscus_main_019791_t1	144	683	+	419.6666666666668	120.33333333333324	26.000000000000004	6.999999999999999	0	0	0	0
trichoniscus_main_019801_t1	89	628	+	415.00000000000045	124.99999999999983	415.00000000000045	124.99999999999983	0	0	0	0
trichoniscus_main_019805_t1	222	731	+	407.33333333333354	102.66666666666661	0	0	0	0	0	0
trichoniscus_main_019809_t1	316	855	+	423.33333333333337	116.66666666666663	356.66666666666663	102.33333333333333	0.0	4.0	0.0	4.0
trichoniscus_main_019890_t1	178	633	+	346.6666666666668	109.33333333333329	51.99999999999999	14.000000000000002	0	0	0	0
trichoniscus_main_019903_t1	197	733	+	418.6666666666668	118.33333333333327	149.33333333333331	45.66666666666668	0	0	0	0
trichoniscus_main_019912_t1	45	578	+	425.6666666666672	108.33333333333317	264.9999999999999	65.00000000000003	0	0	0	0
trichoniscus_main_019932_t1	923	1459	+	415.3333333333335	121.66666666666661	251.99999999999983	80.99999999999996	0	0	0	0
trichoniscus_main_019993_t1	133	612	+	377.3333333333336	102.6666666666666	91.66666666666666	25.333333333333336	0	0	0	0
trichoniscus_main_020004_t1	21	554	+	417.666666666667	116.33333333333327	324.0000000000001	86.99999999999996	0	0	0	0
trichoniscus_main_020011_t1	1	253	-	200.33333333333337	51.66666666666666	0	0	0	0	0	0
trichoniscus_main_020089_t1	77	607	+	417.33333333333354	113.66666666666661	344.33333333333337	93.66666666666666	0	0	0	0
trichoniscus_main_020096_t1	83	613	+	420.3333333333337	110.66666666666657	143.33333333333337	39.66666666666667	0	0	0	0
trichoniscus_main_020116_t1	190	714	+	422.33333333333354	102.66666666666663	88.99999999999999	24.999999999999996	0	0	0	0
trichoniscus_main_020146_t1	103	530	+	328.6666666666668	97.33333333333329	26.000000000000004	6.999999999999999	0	0	0	0
trichoniscus_main_020212_t1	544	759	-	169.66666666666657	46.33333333333338	0	0	0	0	0	0
trichoniscus_main_020217_t1	57	584	+	425.33333333333354	102.6666666666666	12.999999999999998	5.0	0	0	0	0
trichoniscus_main_020225_t1	129	548	+	328.3333333333335	91.66666666666657	328.3333333333335	91.66666666666657	0	0	0	0
trichoniscus_main_020241_t1	101	604	+	397.33333333333366	106.66666666666659	272.9999999999999	78.0	0	0	0	0
trichoniscus_main_020351_t1	62	586	+	426.3333333333338	98.66666666666654	251.33333333333317	57.66666666666671	0.0	5.0	0.0	5.0
trichoniscus_main_020446_t1	88	609	+	414.66666666666686	107.33333333333323	166.33333333333331	37.666666666666664	0	0	0	0
trichoniscus_main_020455_t1	389	748	+	276.99999999999994	82.99999999999997	276.99999999999994	82.99999999999997	0	0	0	0
trichoniscus_main_020463_t1	253	774	+	423.3333333333336	98.66666666666659	399.00000000000017	95.99999999999994	0.0	4.0	0	0
trichoniscus_main_020466_t1	189	710	+	416.3333333333335	105.66666666666664	129.66666666666669	38.333333333333336	0	0	0	0
trichoniscus_main_020544_t1	101	619	+	420.00000000000034	98.99999999999993	310.33333333333337	73.66666666666664	0	0	0	0
trichoniscus_main_020559_t1	125	601	+	378.3333333333337	98.66666666666653	2.6666666666666665	0.3333333333333333	0	0	0	0
trichoniscus_main_020585_t1	304	822	+	420.3333333333337	98.66666666666659	420.3333333333337	98.66666666666659	0	0	0	0
trichoniscus_main_020591_t1	610	858	-	191.66666666666663	57.33333333333335	0	0	0	0	0	0
trichoniscus_main_020705_t1	3738	4202	+	348.33333333333354	116.66666666666656	0	0	0	0	0	0
trichoniscus_main_020712_t1	86	601	+	407.0000000000002	108.99999999999994	289.99999999999994	81.99999999999999	0	0	0	0
trichoniscus_main_020722_t1	129	644	+	417.3333333333338	98.66666666666657	222.3333333333332	56.666666666666714	0	0	0	0
trichoniscus_main_020724_t1	186	701	+	393.00000000000006	122.99999999999999	161.33333333333334	54.66666666666669	0	0	0	0
trichoniscus_main_020791_t1	66	515	+	346.3333333333335	103.6666666666666	209.99999999999997	66.0	0.0	3.0	0.0	3.0
trichoniscus_main_020813_t1	105	617	+	402.3333333333336	110.66666666666659	88.33333333333334	22.666666666666664	0	0	0	0
trichoniscus_main_020818_t1	182	694	+	409.666666666667	103.33333333333324	191.66666666666663	42.333333333333336	0	0	0	0
trichoniscus_main_020826_t1	74	508	+	340.0000000000001	94.99999999999991	24.666666666666668	5.333333333333333	0	0	0	0
trichoniscus_main_020835_t1	209	514	+	246.66666666666663	59.333333333333336	28.666666666666664	7.333333333333333	0	0	0	0
trichoniscus_main_020837_t1	1169	1657	+	353.3333333333334	135.66666666666657	0	0	0	0	0	0
trichoniscus_main_020843_t1	169	681	+	405.6666666666669	107.33333333333323	165.66666666666666	44.33333333333333	0	0	0	0
trichoniscus_main_020844_t1	82	594	+	404.3333333333339	108.66666666666649	78.33333333333336	23.666666666666664	0	0	0	0
trichoniscus_main_020916_t1	149	511	+	282.33333333333337	80.66666666666666	0	0	0	0	0	0
trichoniscus_main_020928_t1	251	685	-	339.3333333333334	95.66666666666664	48.33333333333333	14.666666666666668	0	0	0	0
trichoniscus_main_020932_t1	80	589	+	393.0000000000003	116.99999999999987	305.99999999999994	92.99999999999996	0	0	0	0
trichoniscus_main_020943_t1	266	775	+	403.666666666667	106.33333333333326	31.0	8.0	0	0	0	0
trichoniscus_main_020957_t1	30	422	+	302.9999999999999	89.99999999999997	48.0	11.999999999999998	0	0	0	0
trichoniscus_main_020962_t1	267	776	+	399.00000000000017	110.99999999999994	47.333333333333336	12.666666666666666	0	0	0	0
trichoniscus_main_021035_t1	104	610	+	405.0000000000003	101.99999999999994	200.66666666666663	54.33333333333334	0.0	3.0	0	0
trichoniscus_main_021036_t1	126	632	+	394.66666666666674	112.3333333333333	5.0	1.0	0	0	0	0
trichoniscus_main_021056_t1	148	507	+	280.33333333333326	79.66666666666669	280.33333333333326	79.66666666666669	2.5	1.5	2.5	1.5
trichoniscus_main_021057_t1	326	775	+	361.6666666666668	88.3333333333333	13.333333333333332	1.6666666666666665	0	0	0	0
trichoniscus_main_021071_t1	173	679	+	400.66666666666697	106.33333333333326	82.66666666666666	19.333333333333336	0	0	0	0
trichoniscus_main_021147_t1	225	617	+	312.99999999999994	80.0	28.666666666666668	7.333333333333332	0	0	0	0
trichoniscus_main_021152_t1	85	504	+	317.99999999999994	101.99999999999996	235.3333333333333	79.66666666666667	0	0	0	0
trichoniscus_main_021175_t1	80	583	+	378.00000000000017	125.99999999999991	378.00000000000017	125.99999999999991	0	0	0	0
trichoniscus_main_021179_t1	53	547	+	373.3333333333336	121.6666666666666	54.666666666666664	20.33333333333333	0	0	0	0
trichoniscus_main_021199_t1	154	657	+	406.3333333333337	97.66666666666657	102.66666666666667	26.333333333333325	0	0	0	0
trichoniscus_main_021205_t1	239	742	+	404.00000000000017	99.99999999999993	70.3333333333333	19.666666666666675	1.0	0.0	0	0
trichoniscus_main_021207_t1	59	511	+	354.3333333333335	98.6666666666666	0	0	0	0	0	0
trichoniscus_main_021248_t1	531	833	+	239.99999999999977	63.000000000000064	0	0	0	0	0	0
trichoniscus_main_021287_t1	195	695	+	396.00000000000006	104.99999999999999	0	0	0	0	0	0
trichoniscus_main_021327_t1	465	965	+	397.0000000000002	103.99999999999991	0	0	0	0	0	0
trichoniscus_main_021411_t1	50	523	+	361.6666666666668	112.33333333333326	174.66666666666663	53.33333333333334	0	0	0	0
trichoniscus_main_021418_t1	195	560	+	290.99999999999994	75.00000000000001	123.33333333333336	29.66666666666666	0	0	0	0
trichoniscus_main_021433_t1	2	499	+	390.33333333333337	107.66666666666661	251.99999999999991	66.00000000000003	0	0	0	0
trichoniscus_main_021437_t1	33	530	+	408.33333333333366	89.66666666666664	10.666666666666666	1.3333333333333333	0	0	0	0
trichoniscus_main_021455_t1	328	774	+	350.3333333333334	96.66666666666661	46.99999999999999	13.000000000000002	0	0	0	0
trichoniscus_main_021463_t1	73	570	+	394.6666666666669	103.33333333333327	85.00000000000001	25.999999999999993	0	0	0	0
trichoniscus_main_021537_t1	115	525	+	327.00000000000017	83.99999999999996	124.00000000000007	31.999999999999986	0.0	2.0	0	0
trichoniscus_main_021541_t1	142	636	+	380.00000000000017	114.99999999999991	199.9999999999999	61.000000000000014	0	0	0	0
trichoniscus_main_021548_t1	286	780	+	391.0000000000003	103.99999999999991	0	0	0	0	0	0
trichoniscus_main_021551_t1	362	769	+	320.0000000000001	87.99999999999996	48.33333333333333	14.666666666666668	0	0	0	0
trichoniscus_main_021553_t1	126	620	+	376.3333333333334	118.66666666666659	253.66666666666654	82.33333333333331	0	0	0	0
trichoniscus_main_021567_t1	53	547	+	387.33333333333337	107.66666666666664	238.99999999999994	70.00000000000001	0	0	0	0
trichoniscus_main_021576_t1	307	801	+	386.3333333333336	108.66666666666654	302.66666666666663	84.33333333333333	0	0	0	0
trichoniscus_main_021586_t1	937	1377	-	324.66666666666663	116.33333333333326	0	0	0	0	0	0
trichoniscus_main_021648_t1	69	470	+	314.3333333333333	87.66666666666661	178.66666666666666	49.33333333333334	0	0	0	0
trichoniscus_main_021673_t1	108	467	+	286.0	73.99999999999999	5.333333333333333	0.6666666666666666	0	0	0	0
trichoniscus_main_021707_t1	84	575	+	386.3333333333334	105.66666666666663	140.33333333333331	42.666666666666686	0	0	0	0
trichoniscus_main_021788_t1	115	489	+	286.6666666666667	88.3333333333333	96.66666666666669	32.33333333333333	0	0	0	0
trichoniscus_main_021802_t1	246	524	+	210.99999999999986	68.00000000000004	0	0	0	0	0	0
trichoniscus_main_021823_t1	29	502	+	374.666666666667	99.33333333333321	62.66666666666665	18.333333333333332	0	0	0	0
trichoniscus_main_021828_t1	217	705	+	390.3333333333334	98.66666666666664	390.3333333333334	98.66666666666664	2.0	5.0	2.0	5.0
trichoniscus_main_021928_t1	60	500	+	346.3333333333336	91.66666666666659	29.666666666666664	6.333333333333333	0	0	0	0
trichoniscus_main_021933_t1	97	471	+	292.0	82.99999999999997	0	0	0	0	0	0
trichoniscus_main_021946_t1	47	532	+	360.66666666666686	125.33333333333326	360.66666666666686	125.33333333333326	0.0	1.0	0.0	1.0
trichoniscus_main_021965_t1	100	585	+	393.6666666666669	92.33333333333329	393.6666666666669	92.33333333333329	0.0	13.0	0.0	13.0
trichoniscus_main_021972_t1	101	586	+	383.33333333333337	102.66666666666667	111.00000000000001	35.99999999999999	0	0	0	0
trichoniscus_main_021990_t1	128	469	+	263.3333333333332	78.66666666666659	263.3333333333332	78.66666666666659	0	0	0	0
trichoniscus_main_022077_t1	270	752	+	387.00000000000034	95.99999999999987	92.66666666666667	24.333333333333325	0	0	0	0
trichoniscus_main_022078_t1	182	631	+	349.33333333333354	100.6666666666666	0	0	0	0	0	0
trichoniscus_main_022092_t1	175	561	+	289.3333333333332	97.66666666666664	0	0	0	0	0	0
trichoniscus_main_022175_t1	40	519	+	384.0000000000002	95.99999999999994	204.66666666666654	50.33333333333336	0	0	0	0
trichoniscus_main_022177_t1	82	561	+	371.0000000000003	108.99999999999989	361.6666666666669	106.33333333333323	0	0	0	0
trichoniscus_main_022180_t1	59	538	+	378.33333333333354	101.66666666666661	238.66666666666654	64.33333333333336	0.0	1.0	0	0
trichoniscus_main_022185_t1	107	586	+	372.6666666666669	107.33333333333327	372.6666666666669	107.33333333333327	0.0	2.0	0.0	2.0
trichoniscus_main_022194_t1	82	561	+	381.33333333333337	98.66666666666667	370.99999999999994	97.00000000000001	0	0	0	0
trichoniscus_main_022201_t1	6	485	+	369.3333333333336	110.66666666666656	264.6666666666666	80.33333333333331	0	0	0	0
trichoniscus_main_022329_t1	500	898	-	315.66666666666674	83.3333333333333	0	0	0	0	0	0
trichoniscus_main_022471_t1	293	766	+	355.3333333333333	118.66666666666667	355.3333333333333	118.66666666666667	0.0	2.0	0.0	2.0
trichoniscus_main_022475_t1	1272	1571	+	223.3333333333333	76.66666666666669	0	0	0	0	0	0
trichoniscus_main_022585_t1	49	519	+	374.0000000000002	96.99999999999996	184.33333333333331	46.66666666666667	0	0	0	0
trichoniscus_main_022627_t1	163	633	+	371.0000000000002	99.99999999999994	0	0	0	0	0	0
trichoniscus_main_022635_t1	252	722	+	342.3333333333335	128.6666666666666	83.66666666666667	27.333333333333332	1.0	0.0	0	0
trichoniscus_main_022648_t1	70	525	+	366.33333333333354	89.66666666666663	366.33333333333354	89.66666666666663	0	0	0	0
trichoniscus_main_022654_t1	178	648	+	373.33333333333326	97.66666666666669	355.6666666666665	94.33333333333337	0.0	4.0	0.0	4.0
trichoniscus_main_022763_t1	97	564	+	364.6666666666669	103.33333333333329	364.6666666666669	103.33333333333329	0	0	0	0
trichoniscus_main_022766_t1	80	547	+	373.666666666667	94.33333333333326	98.66666666666667	21.333333333333336	0	0	0	0
trichoniscus_main_022767_t1	122	586	+	386.00000000000034	79.00000000000004	92.33333333333333	18.66666666666666	0	0	0	0
trichoniscus_main_022778_t1	235	696	+	361.0000000000003	100.99999999999991	36.0	9.0	0	0	0	0
trichoniscus_main_022880_t1	104	568	+	367.66666666666686	97.33333333333329	367.66666666666686	97.33333333333329	0.0	1.0	0.0	1.0
trichoniscus_main_022892_t1	63	527	+	366.3333333333336	98.66666666666657	134.66666666666669	36.333333333333336	0	0	0	0
trichoniscus_main_022894_t1	165	629	+	376.0	89.00000000000001	223.99999999999991	52.0	0.0	2.0	0.0	2.0
trichoniscus_main_022899_t1	108	572	+	364.6666666666669	100.33333333333327	318.33333333333337	86.66666666666666	0	0	0	0
trichoniscus_main_022902_t1	103	567	+	361.3333333333335	103.66666666666663	235.6666666666666	67.33333333333334	0	0	0	0
trichoniscus_main_022904_t1	155	619	+	361.66666666666686	103.33333333333329	132.33333333333337	38.66666666666667	0	0	0	0
trichoniscus_main_023031_t1	81	542	+	368.0000000000002	93.99999999999991	147.33333333333334	38.666666666666664	0	0	0	0
trichoniscus_main_023037_t1	155	433	-	210.33333333333326	68.66666666666669	0	0	0	0	0	0
trichoniscus_main_023038_t1	129	590	+	373.33333333333354	88.66666666666659	2.0	1.0	0	0	0	0
trichoniscus_main_023059_t1	64	417	+	282.3333333333333	71.66666666666663	191.33333333333323	48.66666666666669	0	0	0	0
trichoniscus_main_023063_t1	79	540	+	368.6666666666669	93.33333333333326	90.00000000000001	21.0	0.0	1.0	0.0	1.0
trichoniscus_main_023158_t1	143	499	+	266.9999999999999	89.99999999999996	8.333333333333332	0.6666666666666666	0	0	0	0
trichoniscus_main_023176_t1	34	492	+	355.66666666666697	103.33333333333329	99.66666666666669	29.33333333333333	0	0	0	0
trichoniscus_main_023191_t1	49	507	+	354.6666666666667	104.33333333333329	174.33333333333331	53.66666666666669	0	0	0	0
trichoniscus_main_023193_t1	385	726	+	267.66666666666663	74.3333333333333	267.66666666666663	74.3333333333333	0.0	11.0	0.0	11.0
trichoniscus_main_023229_t1	772	933	+	125.00000000000001	37.0	90.99999999999999	29.000000000000004	0	0	0	0
trichoniscus_main_023289_t1	1	314	-	219.66666666666663	92.33333333333333	58.66666666666666	25.333333333333332	0	0	0	0
trichoniscus_main_023351_t1	93	548	+	372.66666666666686	83.33333333333334	104.66666666666669	24.33333333333333	0	0	0	0
trichoniscus_main_023353_t1	107	562	+	356.6666666666667	99.33333333333334	314.6666666666666	84.33333333333337	0	0	0	0
trichoniscus_main_023369_t1	79	426	+	240.3333333333333	107.66666666666666	20.0	10.0	0	0	0	0
trichoniscus_main_023376_t1	168	623	+	370.6666666666668	85.33333333333331	370.6666666666668	85.33333333333331	2.0	4.0	2.0	4.0
trichoniscus_main_023403_t1	10	465	+	363.6666666666669	92.33333333333327	91.66666666666667	22.333333333333332	0	0	0	0
trichoniscus_main_023524_t1	74	430	+	281.00000000000006	75.99999999999999	276.33333333333337	74.66666666666666	0	0	0	0
trichoniscus_main_023525_t1	149	601	+	348.33333333333337	104.66666666666661	258.33333333333326	74.66666666666664	0	0	0	0
trichoniscus_main_023542_t1	123	575	+	345.6666666666666	107.33333333333333	345.6666666666666	107.33333333333333	0.0	1.0	0.0	1.0
trichoniscus_main_023545_t1	92	544	+	366.00000000000034	86.99999999999993	151.33333333333334	31.666666666666657	0	0	0	0
trichoniscus_main_023555_t1	263	715	+	347.66666666666674	105.33333333333327	332.66666666666674	99.33333333333327	0	0	0	0
trichoniscus_main_023582_t1	131	577	+	349.00000000000006	97.99999999999993	315.66666666666663	86.33333333333331	3.0	1.0	3.0	1.0
trichoniscus_main_023589_t1	77	466	+	306.0	84.0	221.66666666666657	60.33333333333335	0	0	0	0
trichoniscus_main_023604_t1	107	406	+	240.99999999999983	59.00000000000004	82.00000000000001	16.999999999999996	0.0	1.0	0	0
trichoniscus_main_023708_t1	65	514	+	342.00000000000006	107.99999999999999	72.66666666666667	20.333333333333332	0	0	0	0
trichoniscus_main_023723_t1	143	592	+	346.0	104.00000000000003	0	0	0	0	0	0
trichoniscus_main_023725_t1	41	490	+	353.6666666666668	96.33333333333329	0	0	0	0	0	0
trichoniscus_main_023732_t1	264	644	+	305.6666666666667	75.33333333333333	81.33333333333336	20.66666666666666	0	0	0	0
trichoniscus_main_023739_t1	73	522	+	338.6666666666668	99.33333333333323	0	0	0	0	0	0
trichoniscus_main_023751_t1	47	496	+	359.0000000000001	91.00000000000001	149.00000000000009	36.999999999999986	0.0	4.0	0	0
trichoniscus_main_023899_t1	128	574	+	344.66666666666674	102.3333333333333	302.6666666666667	87.33333333333331	0.0	5.0	0.0	5.0
trichoniscus_main_023903_t1	149	595	+	350.33333333333337	96.66666666666666	66.33333333333333	17.666666666666664	0	0	0	0
trichoniscus_main_023905_t1	212	586	-	272.9999999999999	102.0	160.99999999999997	61.00000000000001	0	0	0	0
trichoniscus_main_023937_t1	89	535	+	354.0	92.99999999999996	0	0	0	0	0	0
trichoniscus_main_023939_t1	132	575	+	350.6666666666667	93.33333333333329	0	0	0	0	0	0
trichoniscus_main_024063_t1	49	492	+	336.0000000000001	107.99999999999991	136.33333333333337	43.666666666666664	0	0	0	0
trichoniscus_main_024085_t1	121	564	+	359.0000000000001	84.99999999999996	359.0000000000001	84.99999999999996	0	0	0	0
trichoniscus_main_024095_t1	417	861	+	342.66666666666674	101.33333333333327	0	0	0	0	0	0
trichoniscus_main_024101_t1	43	486	+	345.3333333333334	98.6666666666666	107.33333333333337	27.666666666666654	0.0	1.0	0	0
trichoniscus_main_024227_t1	77	517	+	344.66666666666674	96.3333333333333	344.66666666666674	96.3333333333333	0	0	0	0
trichoniscus_main_024230_t1	67	507	+	350.3333333333334	90.66666666666663	343.3333333333334	88.66666666666663	0.0	3.0	0	0
trichoniscus_main_024263_t1	134	457	-	259.33333333333326	64.66666666666669	47.33333333333333	9.666666666666668	0	0	0	0
trichoniscus_main_024289_t1	171	611	+	347.3333333333335	93.66666666666663	121.66666666666669	31.333333333333325	0	0	0	0
trichoniscus_main_024363_t1	4	441	+	337.33333333333354	100.66666666666656	14.0	3.9999999999999996	0	0	0	0
trichoniscus_main_024408_t1	117	425	+	221.99999999999994	83.99999999999999	4.0	2.0	0	0	0	0
trichoniscus_main_024413_t1	96	533	+	332.66666666666674	105.33333333333326	228.66666666666663	71.33333333333333	0	0	0	0
trichoniscus_main_024415_t1	86	523	+	339.33333333333337	98.6666666666666	339.33333333333337	98.6666666666666	0	0	0	0
trichoniscus_main_024423_t1	124	552	+	330.0	98.99999999999997	108.33333333333334	32.66666666666667	0	0	0	0
trichoniscus_main_024438_t1	40	477	+	350.3333333333333	87.66666666666667	0	0	0	0	0	0
trichoniscus_main_024454_t1	227	625	+	311.66666666666663	84.33333333333333	11.666666666666666	3.3333333333333335	0	0	0	0
trichoniscus_main_024456_t1	21	371	-	272.3333333333333	78.66666666666664	0	0	0	0	0	0
trichoniscus_main_024515_t1	49	437	+	316.9999999999999	70.0	22.33333333333333	4.666666666666666	0	0	0	0
trichoniscus_main_024560_t1	15	449	+	337.66666666666674	97.3333333333333	0	0	0	0	0	0
trichoniscus_main_024561_t1	2058	2291	-	182.99999999999986	51.00000000000005	0	0	0	0	0	0
trichoniscus_main_024589_t1	126	560	+	346.6666666666667	88.33333333333334	65.66666666666666	15.333333333333337	0	0	0	0
trichoniscus_main_024591_t1	54	488	+	343.3333333333334	91.66666666666661	211.66666666666654	58.33333333333337	2.0	5.0	0	0
trichoniscus_main_024636_t1	64	498	+	347.3333333333335	87.66666666666664	0	0	0	0	0	0
trichoniscus_main_024650_t1	28	444	+	325.33333333333337	91.66666666666663	0	0	0	0	0	0
trichoniscus_main_024654_t1	10	444	+	324.66666666666674	110.33333333333327	0	0	0	0	0	0
trichoniscus_main_024695_t1	41	319	-	205.99999999999997	70.0	105.00000000000001	35.99999999999999	0	0	0	0
trichoniscus_main_024775_t1	29	448	+	328.0000000000003	91.99999999999984	66.99999999999999	19.999999999999996	0	0	0	0
trichoniscus_main_024809_t1	500	714	+	158.99999999999997	54.000000000000014	62.66666666666666	15.333333333333332	1.0	1.0	0	0
trichoniscus_main_024814_t1	111	491	+	288.99999999999994	91.99999999999997	11.333333333333332	3.6666666666666665	0	0	0	0
trichoniscus_main_024837_t1	68	499	+	339.3333333333335	92.6666666666666	51.66666666666665	11.333333333333334	0	0	0	0
trichoniscus_main_024838_t1	53	412	+	283.33333333333326	76.66666666666667	165.0	45.000000000000014	0	0	0	0
trichoniscus_main_024851_t1	2	373	+	270.3333333333332	101.6666666666666	0	0	0	0	0	0
trichoniscus_main_024858_t1	315	746	+	338.3333333333334	93.6666666666666	69.33333333333333	20.666666666666668	0	0	0	0
trichoniscus_main_024952_t1	39	287	-	202.33333333333326	46.66666666666667	94.33333333333334	22.666666666666664	0	0	0	0
trichoniscus_main_024973_t1	72	500	+	334.6666666666667	94.33333333333331	334.6666666666667	94.33333333333331	0.0	6.0	0.0	6.0
trichoniscus_main_024985_t1	113	541	+	338.99999999999994	90.0	3.0	0.0	0	0	0	0
trichoniscus_main_025007_t1	255	683	+	355.0000000000001	74.00000000000004	24.0	3.0	0	0	0	0
trichoniscus_main_025008_t1	123	551	+	340.00000000000017	88.99999999999996	315.66666666666674	83.33333333333331	0	0	0	0
trichoniscus_main_025017_t1	425	715	-	218.33333333333326	72.66666666666667	218.33333333333326	72.66666666666667	0	0	0	0
trichoniscus_main_025035_t1	28	456	+	338.33333333333354	90.6666666666666	120.66666666666671	32.33333333333332	0	0	0	0
trichoniscus_main_025038_t1	242	670	+	318.66666666666674	110.33333333333323	311.00000000000006	108.9999999999999	0	0	0	0
trichoniscus_main_025147_t1	125	367	-	187.99999999999994	55.00000000000002	0	0	0	0	0	0
trichoniscus_main_025186_t1	157	555	+	311.3333333333332	87.66666666666666	142.33333333333337	40.66666666666666	0	0	0	0
trichoniscus_main_025243_t1	90	416	+	255.33333333333334	71.66666666666667	0	0	0	0	0	0
trichoniscus_main_025375_t1	108	530	+	330.33333333333326	92.66666666666663	0	0	0	0	0	0
trichoniscus_main_025403_t1	126	548	+	337.33333333333337	85.66666666666666	57.99999999999999	14.000000000000002	0	0	0	0
trichoniscus_main_025413_t1	42	464	+	318.3333333333333	104.66666666666654	121.00000000000004	40.99999999999999	0	0	0	0
trichoniscus_main_025589_t1	118	537	+	318.66666666666663	101.33333333333329	0	0	0	0	0	0
trichoniscus_main_025594_t1	171	590	+	344.33333333333337	75.66666666666667	0	0	0	0	0	0
trichoniscus_main_025674_t1	67	437	+	292.99999999999994	76.0	169.3333333333333	40.66666666666668	0	0	0	0
trichoniscus_main_025702_t1	80	466	+	302.3333333333333	84.66666666666663	294.3333333333333	83.66666666666664	0	0	0	0
trichoniscus_main_025730_t1	60	476	+	327.99999999999994	88.99999999999999	46.0	11.000000000000002	0	0	0	0
trichoniscus_main_025734_t1	148	417	+	215.99999999999986	54.000000000000036	97.33333333333336	22.66666666666666	0	0	0	0
trichoniscus_main_025751_t1	178	543	+	292.99999999999994	73.0	211.9999999999999	52.00000000000003	1.0	2.0	0	0
trichoniscus_main_025759_t1	134	550	+	337.6666666666668	79.33333333333331	64.99999999999999	13.000000000000004	0	0	0	0
trichoniscus_main_025776_t1	1	230	-	177.99999999999997	50.00000000000002	101.66666666666667	30.333333333333325	1.0	1.0	0	0
trichoniscus_main_025923_t1	102	497	+	309.6666666666665	86.33333333333333	0	0	0	0	0	0
trichoniscus_main_025940_t1	108	458	-	254.9999999999999	96.00000000000001	174.99999999999991	62.00000000000003	0	0	0	0
trichoniscus_main_025959_t1	107	493	+	304.99999999999994	82.00000000000001	165.66666666666666	41.33333333333334	0	0	0	0
trichoniscus_main_026112_t1	115	525	+	312.66666666666686	98.33333333333327	71.66666666666666	27.33333333333333	0	0	0	0
trichoniscus_main_026116_t1	204	533	+	257.6666666666665	72.33333333333337	185.66666666666666	51.33333333333335	0.0	1.0	0.0	1.0
trichoniscus_main_026122_t1	175	585	+	315.00000000000006	95.99999999999996	2.0	1.0	0	0	0	0
trichoniscus_main_026130_t1	81	308	+	175.33333333333334	52.6666666666667	175.33333333333334	52.6666666666667	0	0	0	0
trichoniscus_main_026177_t1	116	427	+	244.33333333333317	67.6666666666667	0	0	0	0	0	0
trichoniscus_main_026302_t1	57	464	+	308.6666666666665	99.33333333333329	68.99999999999999	21.0	0	0	0	0
trichoniscus_main_026304_t1	169	522	+	282.3333333333333	71.66666666666664	137.00000000000006	39.99999999999999	2.5	1.5	0	0
trichoniscus_main_026323_t1	121	528	+	318.99999999999994	88.99999999999999	94.00000000000003	22.999999999999993	0	0	0	0
trichoniscus_main_026332_t1	218	340	-	93.0	29.999999999999993	0	0	0	0	0	0
trichoniscus_main_026334_t1	561	911	+	269.33333333333326	81.66666666666669	0	0	0	0	0	0
trichoniscus_main_026343_t1	79	486	+	294.00000000000006	113.99999999999994	0	0	0	0	0	0
trichoniscus_main_026349_t1	156	563	+	324.66666666666686	83.33333333333327	324.66666666666686	83.33333333333327	0.0	2.0	0.0	2.0
trichoniscus_main_026351_t1	59	466	+	307.33333333333326	100.66666666666663	307.33333333333326	100.66666666666663	0.0	1.0	0.0	1.0
trichoniscus_main_026501_t1	22	426	+	323.33333333333337	81.66666666666666	113.6666666666667	27.333333333333325	0	0	0	0
trichoniscus_main_026522_t1	189	537	+	286.0	62.000000000000036	0	0	0	0	0	0
trichoniscus_main_026576_t1	957	1361	+	320.33333333333337	84.66666666666666	0	0	0	0	0	0
trichoniscus_main_026740_t1	72	404	+	251.3333333333332	81.66666666666666	33.333333333333336	14.666666666666668	0	0	0	0
trichoniscus_main_026744_t1	78	479	+	318.6666666666666	83.33333333333336	318.6666666666666	83.33333333333336	0.0	3.0	0.0	3.0
trichoniscus_main_026747_t1	58	459	+	323.6666666666668	78.3333333333333	251.33333333333317	57.6666666666667	0	0	0	0
trichoniscus_main_026778_t1	57	281	-	173.99999999999997	51.000000000000014	63.999999999999986	19.999999999999996	0	0	0	0
trichoniscus_main_027022_t1	101	499	+	317.00000000000006	81.99999999999994	284.6666666666665	72.33333333333336	0.0	7.0	0.0	7.0
trichoniscus_main_027025_t1	155	553	+	315.00000000000006	83.99999999999999	130.00000000000003	38.00000000000001	0	0	0	0
trichoniscus_main_027039_t1	321	719	+	315.0	83.99999999999997	178.66666666666666	46.33333333333334	1.0	0.0	0	0
trichoniscus_main_027182_t1	33	428	+	315.33333333333326	80.66666666666669	133.0	26.0	2.0	0.0	2.0	0.0
trichoniscus_main_027236_t1	62	457	+	319.0000000000001	76.99999999999999	128.33333333333337	30.66666666666665	0	0	0	0
trichoniscus_main_027242_t1	118	513	+	309.66666666666674	86.33333333333334	210.33333333333331	56.666666666666664	0.0	3.0	0	0
trichoniscus_main_027250_t1	57	452	+	296.6666666666666	99.3333333333333	90.66666666666669	29.33333333333333	0	0	0	0
trichoniscus_main_027255_t1	97	465	+	299.3333333333333	69.6666666666667	299.3333333333333	69.6666666666667	0.0	4.0	0.0	4.0
trichoniscus_main_027265_t1	133	408	+	204.33333333333326	71.66666666666666	204.33333333333326	71.66666666666666	0	0	0	0
trichoniscus_main_027272_t1	26	304	+	223.66666666666654	55.333333333333364	0	0	0	0	0	0
trichoniscus_main_027281_t1	413	808	+	316.66666666666674	79.33333333333331	0	0	0	0	0	0
trichoniscus_main_027456_t1	106	267	+	117.33333333333336	44.66666666666667	0	0	0	0	0	0
trichoniscus_main_027460_t1	4150	4377	-	163.3333333333333	64.66666666666669	0	0	0	0	0	0
trichoniscus_main_027468_t1	161	553	+	304.66666666666674	88.33333333333327	234.99999999999986	68.00000000000003	0	0	0	0
trichoniscus_main_027489_t1	70	375	+	231.99999999999994	73.99999999999999	231.99999999999994	73.99999999999999	0	0	0	0
trichoniscus_main_027504_t1	641	748	+	76.0	31.999999999999993	0	0	0	0	0	0
trichoniscus_main_027508_t1	136	528	+	310.00000000000017	82.99999999999999	35.333333333333336	9.666666666666666	0	0	0	0
trichoniscus_main_027517_t1	150	542	+	304.00000000000006	88.99999999999994	0	0	0	0	0	0
trichoniscus_main_027683_t1	100	489	+	306.6666666666668	83.33333333333331	306.6666666666668	83.33333333333331	0	0	0	0
trichoniscus_main_027686_t1	92	442	+	282.0	69.00000000000003	60.66666666666664	11.333333333333336	0	0	0	0
trichoniscus_main_027703_t1	70	459	+	308.0	81.99999999999999	257.3333333333332	69.6666666666667	0	0	0	0
trichoniscus_main_027713_t1	155	472	-	257.33333333333326	60.66666666666669	0	0	0	0	0	0
trichoniscus_main_027718_t1	269	634	+	280.33333333333326	85.66666666666664	136.00000000000003	44.00000000000001	0	0	0	0
trichoniscus_main_027720_t1	154	465	-	230.99999999999991	80.99999999999999	40.66666666666666	13.333333333333336	0	0	0	0
trichoniscus_main_027727_t1	32	421	+	301.66666666666674	88.33333333333331	5.333333333333334	0.6666666666666666	0	0	0	0
trichoniscus_main_027730_t1	49	438	+	292.6666666666665	97.33333333333326	292.6666666666665	97.33333333333326	0	0	0	0
trichoniscus_main_027738_t1	113	502	+	299.33333333333326	90.66666666666671	220.3333333333333	64.66666666666669	0	0	0	0
trichoniscus_main_027743_t1	141	530	+	291.6666666666666	98.3333333333333	0	0	0	0	0	0
trichoniscus_main_027755_t1	85	390	+	236.66666666666663	69.33333333333336	84.66666666666667	26.333333333333332	1.0	0.0	0	0
trichoniscus_main_027764_t1	660	947	+	210.99999999999997	77.0	85.33333333333334	28.666666666666668	0	0	0	0
trichoniscus_main_027775_t1	195	482	+	229.3333333333332	58.666666666666714	0	0	0	0	0	0
trichoniscus_main_027868_t1	592	801	-	168.0	42.0	10.333333333333332	1.6666666666666665	0	0	0	0
trichoniscus_main_027956_t1	43	429	+	294.6666666666666	92.3333333333333	202.33333333333326	64.66666666666669	0	0	0	0
trichoniscus_main_028024_t1	325	711	+	307.6666666666667	79.3333333333333	179.6666666666666	45.33333333333335	0	0	0	0
trichoniscus_main_028029_t1	324	710	+	307.3333333333333	79.66666666666666	10.666666666666666	1.3333333333333333	0	0	0	0
trichoniscus_main_028043_t1	105	467	+	267.6666666666666	95.33333333333327	0	0	0	0	0	0
trichoniscus_main_028079_t1	218	355	-	104.33333333333339	33.66666666666666	14.666666666666666	3.333333333333333	0	0	0	0
trichoniscus_main_028235_t1	85	468	+	300.33333333333337	83.66666666666667	93.33333333333334	26.66666666666666	0	0	0	0
trichoniscus_main_028250_t1	102	452	+	276.6666666666666	74.33333333333336	0	0	0	0	0	0
trichoniscus_main_028251_t1	137	442	+	247.9999999999998	58.00000000000004	144.33333333333331	32.66666666666664	0	0	0	0
trichoniscus_main_028267_t1	123	506	+	300.33333333333354	83.66666666666661	213.66666666666663	62.33333333333334	1.0	2.0	0	0
trichoniscus_main_028273_t1	180	563	+	304.3333333333332	79.6666666666667	62.33333333333333	18.666666666666668	0	0	0	0
trichoniscus_main_028278_t1	67	450	+	308.3333333333331	75.66666666666671	243.66666666666657	62.33333333333334	0	0	0	0
trichoniscus_main_028291_t1	71	454	+	289.66666666666674	94.33333333333333	189.33333333333331	62.66666666666668	0	0	0	0
trichoniscus_main_028308_t1	617	781	-	125.00000000000004	40.000000000000014	0	0	0	0	0	0
trichoniscus_main_028312_t1	866	1168	+	230.3333333333333	72.6666666666667	0	0	0	0	0	0
trichoniscus_main_028541_t1	128	508	+	292.33333333333337	88.66666666666664	143.0	46.0	0	0	0	0
trichoniscus_main_028587_t1	138	518	+	276.3333333333332	104.6666666666666	93.66666666666667	38.333333333333336	1.0	0.0	1.0	0.0
trichoniscus_main_028589_t1	102	482	+	299.6666666666667	81.33333333333327	264.9999999999999	71.00000000000001	0	0	0	0
trichoniscus_main_028604_t1	37	417	+	302.6666666666667	78.33333333333331	215.9999999999999	60.00000000000004	0	0	0	0
trichoniscus_main_028607_t1	1191	1571	+	300.3333333333334	80.66666666666661	0	0	0	0	0	0
trichoniscus_main_028799_t1	51	230	-	147.00000000000003	32.999999999999986	94.33333333333334	22.666666666666664	0	0	0	0
trichoniscus_main_028825_t1	53	430	+	291.3333333333332	86.66666666666667	291.3333333333332	86.66666666666667	1.0	0.0	1.0	0.0
trichoniscus_main_028838_t1	75	452	+	297.3333333333333	80.66666666666666	297.3333333333333	80.66666666666666	1.0	0.0	1.0	0.0
trichoniscus_main_028852_t1	27	404	+	285.0	92.99999999999994	0	0	0	0	0	0
trichoniscus_main_028866_t1	179	556	+	295.66666666666663	82.33333333333331	160.66666666666666	46.333333333333336	0	0	0	0
trichoniscus_main_028869_t1	79	456	+	294.66666666666663	83.33333333333331	141.0	42.00000000000001	0	0	0	0
trichoniscus_main_028870_t1	31	408	+	274.9999999999999	102.9999999999999	121.00000000000004	44.000000000000014	0	0	0	0
trichoniscus_main_028872_t1	23	226	+	156.66666666666669	47.33333333333333	61.33333333333333	22.666666666666664	2.0	0.0	0	0
trichoniscus_main_029080_t1	1	333	-	247.66666666666674	85.33333333333333	139.6666666666667	49.33333333333333	0	0	0	0
trichoniscus_main_029091_t1	84	416	+	262.6666666666665	70.33333333333334	257.6666666666665	69.33333333333336	0.0	1.0	0.0	1.0
trichoniscus_main_029094_t1	52	426	+	295.6666666666667	79.3333333333333	68.33333333333331	18.66666666666666	0	0	0	0
trichoniscus_main_029125_t1	109	483	+	295.6666666666666	79.33333333333333	295.6666666666666	79.33333333333333	0	0	0	0
trichoniscus_main_029128_t1	56	430	+	300.3333333333333	74.66666666666667	85.00000000000003	19.999999999999996	0	0	0	0
trichoniscus_main_029137_t1	172	423	-	193.66666666666657	58.33333333333338	11.999999999999998	3.0	0	0	0	0
trichoniscus_main_029143_t1	330	692	-	278.9999999999999	83.99999999999994	211.99999999999994	58.00000000000003	5.0	1.0	0	0
trichoniscus_main_029147_t1	128	502	+	289.3333333333333	85.66666666666666	0	0	0	0	0	0
trichoniscus_main_029393_t1	104	475	+	285.66666666666663	86.33333333333331	285.66666666666663	86.33333333333331	0.0	1.0	0.0	1.0
trichoniscus_main_029397_t1	163	450	+	220.99999999999994	67.0	60.66666666666666	17.333333333333336	0	0	0	0
trichoniscus_main_029410_t1	78	386	+	235.33333333333337	73.66666666666667	122.66666666666669	33.33333333333333	0	0	0	0
trichoniscus_main_029421_t1	104	475	+	291.3333333333333	80.66666666666663	291.3333333333333	80.66666666666663	0	0	0	0
trichoniscus_main_029435_t1	86	454	+	286.99999999999994	82.00000000000004	0	0	0	0	0	0
trichoniscus_main_029473_t1	158	529	+	276.6666666666666	95.3333333333333	0	0	0	0	0	0
trichoniscus_main_029568_t1	44	371	+	269.3333333333332	57.666666666666714	58.333333333333314	10.666666666666668	0	0	0	0
trichoniscus_main_029597_t1	51	311	-	221.33333333333326	39.666666666666664	0	0	0	0	0	0
trichoniscus_main_029668_t1	44	412	+	292.9999999999999	76.00000000000001	268.3333333333331	70.66666666666671	0	0	0	0
trichoniscus_main_029677_t1	60	428	+	284.99999999999994	83.99999999999997	284.99999999999994	83.99999999999997	0	0	0	0
trichoniscus_main_029706_t1	62	361	+	226.3333333333333	73.66666666666666	209.66666666666663	69.33333333333333	0	0	0	0
trichoniscus_main_029715_t1	109	369	+	203.66666666666663	57.33333333333335	169.33333333333334	49.66666666666666	3.0	0.0	3.0	0.0
trichoniscus_main_029716_t1	259	561	+	232.33333333333326	70.66666666666669	6.0	0.0	0	0	0	0
trichoniscus_main_029723_t1	90	458	+	291.3333333333333	77.66666666666664	175.99999999999994	46.00000000000002	0	0	0	0
trichoniscus_main_029736_t1	110	478	+	281.6666666666666	87.33333333333329	204.9999999999999	56.000000000000036	0.0	3.0	0.0	3.0
trichoniscus_main_029759_t1	136	459	+	260.6666666666666	63.33333333333334	18.0	3.0	0	0	0	0
trichoniscus_main_029764_t1	630	998	+	267.6666666666665	83.33333333333329	0	0	0	0	0	0
trichoniscus_main_030014_t1	98	358	-	205.33333333333323	55.6666666666667	190.66666666666657	52.333333333333364	0	0	0	0
trichoniscus_main_030049_t1	148	513	+	289.9999999999999	76.0	273.3333333333332	71.6666666666667	0	0	0	0
trichoniscus_main_030068_t1	93	362	+	213.99999999999986	56.00000000000006	213.99999999999986	56.00000000000006	0.0	1.0	0.0	1.0
trichoniscus_main_030092_t1	1531	1891	+	273.9999999999999	85.99999999999997	0	0	0	0	0	0
trichoniscus_main_030178_t1	1	289	-	215.9999999999999	60.000000000000036	41.666666666666664	9.333333333333332	0	0	0	0
trichoniscus_main_030350_t1	68	430	+	287.33333333333326	75.66666666666669	39.33333333333333	8.666666666666664	0	0	0	0
trichoniscus_main_030351_t1	125	487	+	290.6666666666666	72.33333333333337	86.66666666666667	18.333333333333336	0	0	0	0
trichoniscus_main_030352_t1	51	239	+	142.33333333333334	46.666666666666664	138.33333333333334	44.666666666666664	0	0	0	0
trichoniscus_main_030357_t1	195	509	+	254.33333333333312	60.66666666666672	46.99999999999999	10.0	0	0	0	0
trichoniscus_main_030391_t1	101	463	+	293.66666666666663	69.33333333333336	256.99999999999983	61.000000000000036	0	0	0	0
trichoniscus_main_030397_t1	138	500	+	293.6666666666665	69.33333333333339	24.333333333333336	5.666666666666666	0	0	0	0
trichoniscus_main_030398_t1	168	302	-	103.0	29.0	0	0	0	0	0	0
trichoniscus_main_030402_t1	23	181	-	130.6666666666667	28.333333333333325	0	0	0	0	0	0
trichoniscus_main_030411_t1	1135	1443	+	243.3333333333332	65.66666666666669	0	0	0	0	0	0
trichoniscus_main_030428_t1	132	494	+	287.3333333333333	75.6666666666667	233.3333333333333	60.666666666666686	0.0	2.0	0.0	2.0
trichoniscus_main_030677_t1	70	429	+	287.66666666666663	72.33333333333334	163.66666666666663	43.33333333333335	0	0	0	0
trichoniscus_main_030696_t1	37	396	+	273.99999999999994	85.99999999999997	136.66666666666669	43.333333333333336	0	0	0	0
trichoniscus_main_030707_t1	112	471	+	281.0	79.00000000000001	281.0	79.00000000000001	0	0	0	0
trichoniscus_main_030745_t1	236	475	-	182.0	58.00000000000001	135.66666666666666	44.333333333333336	0	0	0	0
trichoniscus_main_030786_t1	168	527	+	273.66666666666663	86.33333333333331	0	0	0	0	0	0
trichoniscus_main_030787_t1	480	839	+	282.33333333333326	77.66666666666669	19.0	5.0	0	0	0	0
trichoniscus_main_030788_t1	115	474	+	286.3333333333332	73.6666666666667	286.3333333333332	73.6666666666667	0.0	3.0	0.0	3.0
trichoniscus_main_030793_t1	278	637	+	274.6666666666667	85.33333333333327	274.6666666666667	85.33333333333327	0	0	0	0
trichoniscus_main_030798_t1	46	405	+	273.3333333333333	86.66666666666663	273.3333333333333	86.66666666666663	0	0	0	0
trichoniscus_main_030799_t1	330	596	+	202.33333333333326	64.66666666666669	70.99999999999999	21.999999999999993	0	0	0	0
trichoniscus_main_031025_t1	53	409	+	282.66666666666663	74.33333333333333	269.9999999999999	72.0	0	0	0	0
trichoniscus_main_031092_t1	41	265	-	181.6666666666666	43.33333333333335	106.33333333333336	22.666666666666664	1.0	0.0	1.0	0.0
trichoniscus_main_031097_t1	112	468	+	286.0	71.0	41.0	13.0	0	0	0	0
trichoniscus_main_031120_t1	372	602	+	172.33333333333334	58.66666666666669	70.33333333333333	22.666666666666664	0	0	0	0
trichoniscus_main_031254_t1	38	356	+	224.66666666666657	81.33333333333336	0	0	0	0	0	0
trichoniscus_main_031462_t1	116	418	-	228.99999999999994	74.0	206.66666666666663	66.33333333333333	0	0	0	0
trichoniscus_main_031468_t1	190	354	+	130.66666666666666	34.33333333333332	130.66666666666666	34.33333333333332	0	0	0	0
trichoniscus_main_031490_t1	141	494	+	270.66666666666663	83.33333333333331	100.33333333333334	34.666666666666664	0	0	0	0
trichoniscus_main_031525_t1	544	897	+	279.99999999999994	73.99999999999999	96.00000000000001	23.999999999999996	0	0	0	0
trichoniscus_main_031641_t1	2	352	+	256.3333333333332	82.66666666666664	69.0	20.999999999999996	0	0	0	0
trichoniscus_main_031816_t1	102	452	+	278.3333333333332	72.66666666666671	12.0	6.0	0	0	0	0
trichoniscus_main_031830_t1	208	459	-	185.99999999999997	66.00000000000001	105.66666666666669	38.33333333333333	0	0	0	0
trichoniscus_main_031836_t1	15	365	+	274.9999999999999	76.0	56.666666666666664	15.333333333333334	0	0	0	0
trichoniscus_main_031852_t1	116	466	+	271.6666666666665	79.33333333333327	271.6666666666665	79.33333333333327	2.0	3.0	2.0	3.0
trichoniscus_main_031854_t1	155	505	+	273.00000000000006	77.99999999999999	131.3333333333334	36.66666666666668	0	0	0	0
trichoniscus_main_031879_t1	117	467	+	267.6666666666665	83.3333333333333	267.6666666666665	83.3333333333333	0	0	0	0
trichoniscus_main_031881_t1	111	449	+	263.9999999999999	74.99999999999999	180.6666666666666	50.33333333333336	0	0	0	0
trichoniscus_main_031890_t1	444	722	-	221.9999999999999	57.00000000000003	221.9999999999999	57.00000000000003	0.0	2.0	0.0	2.0
trichoniscus_main_031911_t1	376	726	+	278.66666666666674	72.33333333333331	197.9999999999999	51.000000000000014	0	0	0	0
trichoniscus_main_031915_t1	121	447	+	266.66666666666646	60.333333333333385	259.66666666666646	58.333333333333385	0	0	0	0
trichoniscus_main_031917_t1	52	255	-	159.33333333333337	44.66666666666666	0	0	0	0	0	0
trichoniscus_main_031928_t1	1	247	-	190.99999999999991	55.00000000000002	0	0	0	0	0	0
trichoniscus_main_032180_t1	50	382	+	254.66666666666652	78.33333333333336	108.0	32.99999999999999	0	0	0	0
trichoniscus_main_032227_t1	40	348	+	233.99999999999994	75.00000000000001	212.3333333333333	66.66666666666669	0	0	0	0
trichoniscus_main_032230_t1	108	455	+	270.00000000000006	77.99999999999997	225.66666666666666	65.33333333333333	0	0	0	0
trichoniscus_main_032278_t1	489	779	+	236.99999999999986	54.00000000000003	21.333333333333336	5.666666666666666	0	0	0	0
trichoniscus_main_032291_t1	261	608	+	279.9999999999999	68.00000000000003	34.333333333333336	10.666666666666668	0	0	0	0
trichoniscus_main_032309_t1	87	434	+	259.6666666666666	88.33333333333326	112.33333333333334	34.66666666666667	0	0	0	0
trichoniscus_main_032333_t1	347	694	+	266.66666666666646	81.33333333333333	35.33333333333334	15.666666666666668	0	0	0	0
trichoniscus_main_032339_t1	418	765	+	270.99999999999983	76.99999999999999	249.33333333333326	71.66666666666667	0.0	2.0	0.0	2.0
trichoniscus_main_032341_t1	127	348	+	171.99999999999991	50.00000000000002	0	0	0	0	0	0
trichoniscus_main_032613_t1	1232	1459	-	169.33333333333334	58.66666666666669	0	0	0	0	0	0
trichoniscus_main_032624_t1	487	831	+	265.66666666666663	79.33333333333333	27.666666666666668	8.333333333333332	0	0	0	0
trichoniscus_main_032708_t1	109	453	+	272.99999999999983	72.00000000000001	117.66666666666669	26.33333333333333	0.0	2.0	0	0
trichoniscus_main_032772_t1	399	743	+	274.6666666666667	70.3333333333333	120.33333333333333	32.666666666666664	0	0	0	0
trichoniscus_main_032795_t1	78	419	+	256.99999999999983	84.99999999999999	100.66666666666667	31.333333333333325	0	0	0	0
trichoniscus_main_033133_t1	114	335	+	175.99999999999997	46.0	14.666666666666666	3.333333333333333	0	0	0	0
trichoniscus_main_033146_t1	119	460	+	271.0	70.99999999999999	44.99999999999999	15.0	0	0	0	0
trichoniscus_main_033159_t1	103	363	+	200.6666666666666	60.333333333333364	200.6666666666666	60.333333333333364	0	0	0	0
trichoniscus_main_033173_t1	50	280	+	165.66666666666666	65.33333333333334	158.66666666666666	63.33333333333334	0	0	0	0
trichoniscus_main_033178_t1	360	578	-	171.33333333333331	47.666666666666686	103.66666666666666	28.33333333333334	0	0	0	0
trichoniscus_main_033182_t1	51	392	+	269.3333333333332	72.66666666666671	255.66666666666652	71.33333333333337	0	0	0	0
trichoniscus_main_033190_t1	70	267	+	143.33333333333334	54.666666666666664	78.0	33.0	0	0	0	0
trichoniscus_main_033632_t1	80	388	+	245.33333333333317	63.6666666666667	154.66666666666663	40.33333333333334	0	0	0	0
trichoniscus_main_033649_t1	206	361	-	123.6666666666667	32.33333333333333	0	0	0	0	0	0
trichoniscus_main_033660_t1	410	697	+	227.33333333333326	60.666666666666686	0	0	0	0	0	0
trichoniscus_main_033666_t1	869	1190	+	258.6666666666665	62.333333333333385	0	0	0	0	0	0
trichoniscus_main_033747_t1	63	339	+	217.33333333333323	58.66666666666669	30.666666666666668	8.333333333333332	0	0	0	0
trichoniscus_main_033887_t1	88	336	+	192.33333333333326	56.66666666666669	0	0	0	0	0	0
trichoniscus_main_033952_t1	64	360	+	225.66666666666657	71.33333333333336	97.33333333333334	34.66666666666667	0	0	0	0
trichoniscus_main_033962_t1	90	353	+	204.99999999999986	59.00000000000002	147.0	45.00000000000001	0	0	0	0
trichoniscus_main_034023_t1	71	406	+	269.6666666666665	66.33333333333337	269.6666666666665	66.33333333333337	0	0	0	0
trichoniscus_main_034069_t1	107	442	+	262.33333333333326	73.66666666666669	254.99999999999991	72.00000000000003	0	0	0	0
trichoniscus_main_034089_t1	76	411	+	268.6666666666665	67.33333333333337	198.0	47.999999999999986	0	0	0	0
trichoniscus_main_034112_t1	141	440	+	233.33333333333323	66.66666666666669	161.6666666666666	45.33333333333335	0	0	0	0
trichoniscus_main_034130_t1	873	1172	-	238.33333333333326	61.6666666666667	49.33333333333333	10.666666666666668	0	0	0	0
trichoniscus_main_034524_t1	118	450	+	263.3333333333332	69.66666666666667	263.3333333333332	69.66666666666667	0	0	0	0
trichoniscus_main_034537_t1	148	426	+	219.66666666666657	59.33333333333335	132.33333333333334	38.66666666666667	0	0	0	0
trichoniscus_main_034563_t1	107	439	+	268.33333333333326	64.66666666666669	140.66666666666669	30.333333333333314	0	0	0	0
trichoniscus_main_034571_t1	253	528	+	217.99999999999986	58.00000000000004	127.33333333333337	31.666666666666654	0	0	0	0
trichoniscus_main_035070_t1	210	467	+	190.33333333333331	67.66666666666667	136.66666666666666	49.33333333333334	0	0	0	0
trichoniscus_main_035094_t1	437	685	-	181.66666666666663	67.33333333333334	156.66666666666666	56.333333333333336	0	0	0	0
trichoniscus_main_035099_t1	272	601	+	257.66666666666663	72.33333333333333	66.33333333333333	23.666666666666668	0	0	0	0
trichoniscus_main_035121_t1	90	218	+	102.33333333333334	26.666666666666668	0	0	0	0	0	0
trichoniscus_main_035130_t1	1533	1814	+	197.33333333333337	84.66666666666669	0	0	0	0	0	0
trichoniscus_main_035435_t1	30	358	+	245.6666666666666	81.33333333333333	16.666666666666664	4.333333333333333	0	0	0	0
trichoniscus_main_035478_t1	75	401	+	251.33333333333323	75.66666666666667	214.66666666666657	67.33333333333334	0.0	1.0	0.0	1.0
trichoniscus_main_035542_t1	230	412	+	130.0	52.99999999999999	88.0	38.0	4.0	2.0	4.0	2.0
trichoniscus_main_035564_t1	52	378	+	270.6666666666664	56.33333333333338	223.99999999999991	46.0	0.0	2.0	0.0	2.0
trichoniscus_main_035582_t1	42	368	+	255.33333333333334	71.66666666666667	0	0	0	0	0	0
trichoniscus_main_035584_t1	645	941	-	235.9999999999998	61.00000000000004	12.666666666666664	2.333333333333333	0	0	0	0
trichoniscus_main_035912_t1	1	212	-	165.33333333333337	44.66666666666667	0	0	0	0	0	0
trichoniscus_main_035919_t1	20	343	+	245.3333333333334	78.66666666666669	90.66666666666669	26.333333333333332	0	0	0	0
trichoniscus_main_035978_t1	78	401	+	255.99999999999977	68.00000000000003	150.33333333333337	41.66666666666668	0	0	0	0
trichoniscus_main_036079_t1	504	743	-	178.33333333333334	61.66666666666668	0	0	0	0	0	0
trichoniscus_main_036090_t1	165	488	+	257.33333333333326	66.66666666666667	189.33333333333326	50.66666666666669	0	0	0	0
trichoniscus_main_036093_t1	180	503	+	248.33333333333326	75.66666666666669	236.6666666666666	72.33333333333334	0	0	0	0
trichoniscus_main_036303_t1	1	253	-	215.6666666666666	36.33333333333333	189.66666666666663	32.33333333333332	3.0	1.0	0	0
trichoniscus_main_036427_t1	155	304	-	114.66666666666667	35.33333333333333	16.333333333333332	4.666666666666667	0	0	0	0
trichoniscus_main_036475_t1	84	365	+	214.3333333333333	67.66666666666664	12.0	3.0	0	0	0	0
trichoniscus_main_036551_t1	101	394	+	226.6666666666665	67.33333333333337	188.33333333333323	57.66666666666671	0.0	2.0	0	0
trichoniscus_main_036579_t1	380	646	-	215.9999999999999	51.00000000000003	27.666666666666668	8.333333333333332	0	0	0	0
trichoniscus_main_036681_t1	3775	3915	-	107.33333333333334	33.666666666666664	0	0	0	0	0	0
trichoniscus_main_037042_t1	1	191	-	157.0	31.999999999999986	0	0	0	0	0	0
trichoniscus_main_037070_t1	58	375	+	246.9999999999998	71.00000000000003	246.9999999999998	71.00000000000003	0.0	9.0	0.0	9.0
trichoniscus_main_037091_t1	39	356	+	235.99999999999986	81.99999999999999	235.99999999999986	81.99999999999999	1.0	0.0	1.0	0.0
trichoniscus_main_037100_t1	134	397	+	206.6666666666666	57.33333333333334	15.999999999999998	2.0	0	0	0	0
trichoniscus_main_037121_t1	45	362	+	245.9999999999998	72.00000000000006	86.0	22.0	0	0	0	0
trichoniscus_main_037122_t1	291	610	+	249.66666666666652	68.33333333333337	0	0	0	0	0	0
trichoniscus_main_037422_t1	9	324	+	259.33333333333326	55.666666666666686	119.33333333333336	24.666666666666664	0	0	0	0
trichoniscus_main_037571_t1	27	341	+	240.3333333333332	74.66666666666663	0	0	0	0	0	0
trichoniscus_main_037597_t1	109	423	+	247.99999999999986	67.0	247.99999999999986	67.0	0	0	0	0
trichoniscus_main_037625_t1	164	478	+	242.6666666666666	72.33333333333336	46.66666666666666	13.333333333333334	0.0	1.0	0	0
trichoniscus_main_037653_t1	236	349	+	87.66666666666664	26.333333333333336	0	0	0	0	0	0
trichoniscus_main_037662_t1	88	261	-	129.66666666666669	44.33333333333333	0	0	0	0	0	0
trichoniscus_main_037666_t1	57	371	+	239.3333333333332	75.66666666666667	0	0	0	0	0	0
trichoniscus_main_037703_t1	1457	1642	-	139.66666666666669	46.333333333333336	66.0	24.0	0	0	0	0
trichoniscus_main_037971_t1	13	324	+	242.66666666666654	69.33333333333334	101.6666666666667	30.333333333333325	0	0	0	0
trichoniscus_main_038028_t1	291	572	+	226.0	56.0	0	0	0	0	0	0
trichoniscus_main_038136_t1	125	436	+	243.99999999999983	68.00000000000004	243.99999999999983	68.00000000000004	0	0	0	0
trichoniscus_main_038162_t1	55	366	+	246.66666666666652	65.33333333333337	85.0	22.999999999999996	0	0	0	0
trichoniscus_main_038163_t1	421	732	+	247.99999999999991	64.00000000000003	152.00000000000003	40.0	0	0	0	0
trichoniscus_main_038165_t1	155	466	+	249.66666666666652	62.33333333333337	249.66666666666652	62.33333333333337	3.0	1.0	3.0	1.0
trichoniscus_main_038166_t1	10	321	+	238.9999999999999	73.00000000000001	38.333333333333336	15.666666666666668	0	0	0	0
trichoniscus_main_038170_t1	76	387	+	240.9999999999999	71.0	240.9999999999999	71.0	0	0	0	0
trichoniscus_main_038173_t1	130	441	+	239.66666666666654	72.33333333333339	239.66666666666654	72.33333333333339	0	0	0	0
trichoniscus_main_038201_t1	76	387	+	252.66666666666646	59.333333333333385	22.333333333333332	4.666666666666667	0	0	0	0
trichoniscus_main_038202_t1	749	985	-	183.9999999999999	53.00000000000003	0	0	0	0	0	0
trichoniscus_main_038571_t1	54	314	+	201.9999999999999	59.000000000000036	0	0	0	0	0	0
trichoniscus_main_038577_t1	118	426	+	252.3333333333332	56.6666666666667	2.0	1.0	0	0	0	0
trichoniscus_main_038596_t1	168	476	+	245.99999999999983	63.000000000000036	0	0	0	0	0	0
trichoniscus_main_038624_t1	284	592	+	233.6666666666665	75.3333333333333	178.6666666666666	55.33333333333338	0	0	0	0
trichoniscus_main_038626_t1	62	370	+	243.33333333333312	65.66666666666671	171.99999999999994	44.00000000000003	0	0	0	0
trichoniscus_main_038664_t1	191	499	+	246.33333333333317	62.66666666666671	0	0	0	0	0	0
trichoniscus_main_038737_t1	41	309	+	220.99999999999991	45.999999999999986	15.999999999999998	1.9999999999999998	0	0	0	0
trichoniscus_main_038985_t1	1107	1355	+	198.33333333333323	50.6666666666667	0	0	0	0	0	0
trichoniscus_main_039081_t1	245	505	-	193.99999999999997	67.00000000000001	193.99999999999997	67.00000000000001	2.0	1.0	2.0	1.0
trichoniscus_main_039082_t1	55	342	+	202.33333333333331	85.66666666666669	202.33333333333331	85.66666666666669	1.0	2.0	1.0	2.0
trichoniscus_main_039085_t1	166	426	+	200.99999999999986	60.00000000000004	200.99999999999986	60.00000000000004	0.0	1.0	0.0	1.0
trichoniscus_main_039091_t1	107	391	+	210.99999999999991	73.99999999999999	66.33333333333333	23.66666666666666	0	0	0	0
trichoniscus_main_039134_t1	1000	1305	+	239.66666666666652	66.33333333333334	35.0	10.0	0	0	0	0
trichoniscus_main_039494_t1	88	375	+	236.6666666666664	51.33333333333339	48.66666666666666	5.333333333333332	0	0	0	0
trichoniscus_main_039604_t1	33	284	-	192.66666666666663	59.333333333333336	32.66666666666667	9.333333333333334	0	0	0	0
trichoniscus_main_039622_t1	45	347	+	242.66666666666652	60.33333333333337	0	0	0	0	0	0
trichoniscus_main_039642_t1	1535	1837	+	233.99999999999997	68.99999999999996	0	0	0	0	0	0
trichoniscus_main_039645_t1	21	275	+	197.99999999999997	57.00000000000001	0	0	0	0	0	0
trichoniscus_main_040026_t1	65	364	+	230.33333333333326	69.66666666666666	230.33333333333326	69.66666666666666	0	0	0	0
trichoniscus_main_040063_t1	109	408	+	223.0	77.0	69.66666666666666	20.333333333333336	0	0	0	0
trichoniscus_main_040095_t1	29	328	+	225.33333333333331	74.66666666666664	0	0	0	0	0	0
trichoniscus_main_040098_t1	80	349	+	217.33333333333323	52.666666666666686	187.3333333333333	43.666666666666664	0	0	0	0
trichoniscus_main_040436_t1	151	444	+	241.66666666666652	52.333333333333364	174.6666666666666	38.33333333333334	0.0	1.0	0	0
[truncated: 91 more rows]
