# Supplementary material for: Patterns of molecular evolution in a parthenogenic terrestrial isopod (Trichoniscus pusillus)
Source: PeerJ. 2024 Jul 23;12:e17780. doi: 10.7717/peerj.17780 (PMC11276757; doi:10.7717/peerj.17780)
Supplement: Supplemental Information 2 [file peerj-12-17780-s002.zip › Yarbrough_Chandler_Code/5_snp_effects/data/hyloniscus_all_dnds.txt]

hyloniscus_main_000003_t1	12565	27327	+	11496.999999999836	3266.0000000000673	0	0	0	0	0	0
hyloniscus_main_000004_t1	11876	26815	+	11817.666666666557	3122.3333333333626	3180.3333333333276	716.6666666666648	4.0	1.0	0	0
hyloniscus_main_000005_t1	7401	22232	+	11765.666666666462	3066.3333333333953	172.66666666666663	49.333333333333364	0	0	0	0
hyloniscus_main_000007_t1	1395	16208	+	11469.666666666544	3344.3333333334035	1211.6666666666658	339.3333333333331	0	0	0	0
hyloniscus_main_000009_t1	240	11183	+	8527.666666666793	2416.333333333332	84.66666666666667	23.33333333333333	0	0	0	0
hyloniscus_main_000010_t1	570	15386	+	11633.333333333145	3183.666666666739	0	0	0	0	0	0
hyloniscus_main_000011_t1	46	14670	+	11617.999999999849	3007.000000000041	0	0	0	0	0	0
hyloniscus_main_000012_t1	187	6852	+	5294.333333333354	1371.6666666666606	516.3333333333339	116.66666666666652	5.5	1.5	0	0
hyloniscus_main_000013_t1	100	14004	+	10908.666666666599	2996.333333333372	3567.6666666666474	1004.333333333339	3.0	23.0	3.0	23.0
hyloniscus_main_000014_t1	142	11430	+	8699.66666666675	2589.3333333333453	0	0	0	0	0	0
hyloniscus_main_000015_t1	78	13859	+	10974.999999999849	2807.000000000042	2547.3333333333326	653.6666666666673	1.0	46.0	1.0	46.0
hyloniscus_main_000021_t1	99	12593	+	9920.666666666679	2574.333333333333	166.66666666666666	46.33333333333334	0	0	0	0
hyloniscus_main_000025_t1	152	12514	+	9690.000000000005	2673.000000000021	338.0	102.99999999999994	1.0	2.0	1.0	2.0
hyloniscus_main_000031_t1	1332	12614	+	8873.333333333436	2409.6666666666606	126.33333333333337	35.66666666666665	0	0	0	0
hyloniscus_main_000032_t1	267	8984	+	6868.666666666752	1849.3333333333112	61.333333333333314	16.666666666666668	0	0	0	0
hyloniscus_main_000033_t1	69	11087	+	8746.000000000144	2272.999999999967	2186.000000000005	537.9999999999986	10.0	12.0	10.0	12.0
hyloniscus_main_000035_t1	132	10931	+	8445.666666666813	2354.333333333324	0	0	0	0	0	0
hyloniscus_main_000036_t1	23	10759	+	8508.000000000118	2228.9999999999823	664.6666666666663	133.3333333333332	2.0	2.0	0	0
hyloniscus_main_000039_t1	5	9829	+	7535.333333333486	1983.6666666666256	0	0	0	0	0	0
hyloniscus_main_000040_t1	782	10666	+	7901.000000000133	1983.9999999999686	166.0	35.0	0	0	0	0
hyloniscus_main_000045_t1	145	9825	+	7490.000000000108	2190.9999999999836	264.33333333333326	77.66666666666666	1.0	0.0	1.0	0.0
hyloniscus_main_000047_t1	99	9689	+	7542.666666666782	2048.3333333333017	2133.0000000000055	591.0000000000002	3.0	31.0	3.0	31.0
hyloniscus_main_000049_t1	21	9374	+	7569.333333333485	1784.6666666666315	0	0	0	0	0	0
hyloniscus_main_000051_t1	335	9646	+	7129.666666666749	2182.333333333321	9.333333333333332	2.6666666666666665	0	0	0	0
hyloniscus_main_000052_t1	135	9401	+	7426.000000000089	1840.999999999984	139.99999999999997	36.99999999999999	0	0	0	0
hyloniscus_main_000059_t1	165	9212	+	7060.666666666767	1987.3333333333005	436.33333333333394	118.66666666666647	0.0	5.0	0.0	5.0
hyloniscus_main_000060_t1	82	9126	+	6942.000000000078	2102.9999999999764	122.66666666666669	42.333333333333336	0	0	0	0
hyloniscus_main_000068_t1	217	8895	+	6878.000000000083	1737.999999999981	1217.999999999999	282.0000000000006	11.5	2.5	0	0
hyloniscus_main_000069_t1	83	8683	+	6632.000000000055	1968.9999999999802	3953.666666666638	1179.3333333333367	21.0	10.0	21.0	10.0
hyloniscus_main_000077_t1	214	8520	+	6529.666666666751	1777.3333333333055	259.6666666666665	67.33333333333339	0	0	0	0
hyloniscus_main_000079_t1	74	8308	+	6485.333333333391	1749.66666666665	0	0	0	0	0	0
hyloniscus_main_000080_t1	121	8334	+	6515.3333333334085	1698.6666666666472	127.66666666666673	28.333333333333318	0	0	0	0
hyloniscus_main_000084_t1	145	8325	+	6394.66666666673	1786.3333333333112	505.33333333333417	130.6666666666664	1.0	1.0	0	0
hyloniscus_main_000085_t1	618	8756	+	6337.333333333386	1801.6666666666483	554.333333333334	135.66666666666646	1.0	2.0	0	0
hyloniscus_main_000092_t1	356	7467	+	5701.333333333377	1408.6666666666572	177.99999999999994	47.00000000000001	0	0	0	0
hyloniscus_main_000093_t1	105	5534	+	4203.999999999974	1226.0000000000018	0	0	0	0	0	0
hyloniscus_main_000094_t1	311	8242	+	6127.33333333339	1804.6666666666474	0	0	0	0	0	0
hyloniscus_main_000097_t1	110	8017	+	6135.0000000000655	1772.9999999999702	0	0	0	0	0	0
hyloniscus_main_000101_t1	265	8088	+	6169.6666666667015	1654.3333333333233	801.9999999999993	212.00000000000017	0	0	0	0
hyloniscus_main_000105_t1	290	8008	+	5912.000000000058	1806.9999999999718	554.6666666666666	174.33333333333348	0	0	0	0
hyloniscus_main_000108_t1	73	7773	+	6239.0000000000355	1461.9999999999966	818.6666666666652	189.33333333333354	1.0	0.0	0	0
hyloniscus_main_000113_t1	51	7700	+	6043.000000000015	1606.9999999999968	1268.333333333333	300.6666666666673	0	0	0	0
hyloniscus_main_000124_t1	378	7874	+	5674.666666666681	1822.333333333317	0	0	0	0	0	0
hyloniscus_main_000125_t1	58	7539	+	5895.000000000039	1586.9999999999845	0	0	0	0	0	0
hyloniscus_main_000128_t1	202	7656	+	5931.3333333333785	1523.6666666666554	0	0	0	0	0	0
hyloniscus_main_000130_t1	170	7300	+	5799.000000000049	1331.999999999994	365.33333333333354	84.66666666666664	1.5	3.5	0	0
hyloniscus_main_000133_t1	141	7505	+	5860.000000000055	1504.9999999999823	71.66666666666667	21.33333333333333	0	0	0	0
hyloniscus_main_000135_t1	370	7689	+	5628.666666666712	1691.3333333333137	1659.000000000005	503.9999999999979	1.0	23.0	1.0	23.0
hyloniscus_main_000139_t1	194	7480	+	5642.666666666693	1644.3333333333235	140.0	40.0	0	0	0	0
hyloniscus_main_000140_t1	131	7375	+	5702.000000000038	1542.9999999999834	17.333333333333332	3.6666666666666665	0	0	0	0
hyloniscus_main_000147_t1	247	5943	+	4487.999999999984	1208.999999999999	264.33333333333314	65.66666666666667	0	0	0	0
hyloniscus_main_000150_t1	19	7035	+	5628.000000000039	1388.9999999999925	0	0	0	0	0	0
hyloniscus_main_000151_t1	165	7166	+	5602.333333333362	1399.6666666666588	0	0	0	0	0	0
hyloniscus_main_000157_t1	99	7040	+	5490.000000000044	1451.999999999985	2304.6666666666715	626.3333333333338	9.0	36.0	9.0	36.0
hyloniscus_main_000161_t1	63	6908	+	5398.666666666673	1447.3333333333321	1459.666666666669	358.3333333333331	3.0	3.0	0	0
hyloniscus_main_000171_t1	161	6898	+	5273.00000000002	1464.9999999999882	347.3333333333334	75.66666666666669	0	0	0	0
hyloniscus_main_000172_t1	234	6791	+	5165.000000000003	1392.999999999995	59.66666666666665	21.33333333333333	0	0	0	0
hyloniscus_main_000179_t1	67	6747	+	5156.0000000000055	1524.999999999993	0	0	0	0	0	0
hyloniscus_main_000181_t1	133	6798	+	5244.333333333351	1421.6666666666574	285.00000000000006	86.99999999999997	1.0	1.0	0	0
hyloniscus_main_000191_t1	144	3497	+	2609.666666666664	672.3333333333343	582.3333333333335	140.66666666666657	0	0	0	0
hyloniscus_main_000193_t1	173	6688	+	5149.6666666666615	1366.3333333333335	916.3333333333313	247.6666666666673	0.0	3.0	0	0
hyloniscus_main_000196_t1	97	6048	+	4669.3333333333185	1282.6666666666645	8.0	1.0	0	0	0	0
hyloniscus_main_000198_t1	82	6546	+	5148.000000000014	1316.9999999999943	0	0	0	0	0	0
hyloniscus_main_000206_t1	101	6520	+	5067.999999999999	1351.9999999999986	977.6666666666653	267.33333333333354	2.0	1.0	2.0	1.0
hyloniscus_main_000216_t1	446	6760	+	4891.000000000001	1423.999999999996	0	0	0	0	0	0
hyloniscus_main_000222_t1	112	6363	+	4860.333333333332	1391.6666666666606	435.3333333333337	125.66666666666653	0.0	2.0	0	0
hyloniscus_main_000234_t1	336	6533	+	4847.666666666654	1350.3333333333312	199.99999999999997	48.99999999999999	0.0	1.0	0	0
hyloniscus_main_000235_t1	121	6315	+	4916.99999999999	1278.0000000000025	80.00000000000001	21.99999999999999	0	0	0	0
hyloniscus_main_000236_t1	298	6486	+	4952.666666666669	1236.3333333333321	279.99999999999994	53.000000000000036	0	0	0	0
hyloniscus_main_000252_t1	75	6143	+	4759.999999999991	1309.0000000000025	0	0	0	0	0	0
hyloniscus_main_000254_t1	150	6200	+	4829.666666666649	1221.3333333333383	91.33333333333333	25.666666666666657	0	0	0	0
hyloniscus_main_000257_t1	39	6071	+	4712.6666666666515	1320.3333333333308	1768.0000000000032	511.9999999999987	4.0	3.0	4.0	3.0
hyloniscus_main_000259_t1	152	6136	+	4721.999999999994	1262.9999999999977	0	0	0	0	0	0
hyloniscus_main_000263_t1	233	6238	+	4751.666666666648	1254.333333333334	1973.6666666666777	456.33333333333104	19.5	29.5	0	0
hyloniscus_main_000265_t1	252	6248	+	4725.666666666659	1271.3333333333317	142.33333333333334	31.666666666666657	0	0	0	0
hyloniscus_main_000266_t1	79	6075	+	4723.666666666651	1273.3333333333328	117.0	30.000000000000007	0	0	0	0
hyloniscus_main_000269_t1	47	6028	+	4681.666666666664	1300.3333333333326	617.9999999999999	150.0	0.0	1.0	0	0
hyloniscus_main_000279_t1	136	6075	+	4592.999999999998	1346.9999999999961	69.66666666666666	14.333333333333334	0	0	0	0
hyloniscus_main_000285_t1	135	6056	+	4594.999999999989	1326.9999999999957	41.0	13.0	1.0	0.0	0	0
hyloniscus_main_000286_t1	156	6059	+	4637.333333333322	1266.6666666666613	942.999999999998	212.00000000000034	1.0	3.0	0	0
hyloniscus_main_000290_t1	330	3914	+	2800.6666666666592	784.333333333336	0	0	0	0	0	0
hyloniscus_main_000294_t1	4554	10373	+	4613.333333333309	1206.6666666666704	0	0	0	0	0	0
hyloniscus_main_000298_t1	335	1516	+	933.6666666666646	248.3333333333339	0	0	0	0	0	0
hyloniscus_main_000299_t1	62	4549	+	3583.9999999999727	904.0000000000069	142.66666666666669	34.33333333333333	0	0	0	0
hyloniscus_main_000301_t1	852	6623	+	4510.333333333313	1261.6666666666658	137.33333333333334	36.66666666666668	0	0	0	0
hyloniscus_main_000310_t1	163	5928	+	4511.666666666643	1254.3333333333326	757.3333333333322	202.66666666666708	0	0	0	0
hyloniscus_main_000315_t1	583	6057	+	4285.666666666646	1189.3333333333292	133.6666666666667	34.33333333333332	0	0	0	0
hyloniscus_main_000316_t1	68	5818	+	4437.999999999989	1312.999999999999	88.00000000000001	35.00000000000001	0	0	0	0
hyloniscus_main_000318_t1	33	5774	+	4500.666666666647	1241.3333333333321	0	0	0	0	0	0
hyloniscus_main_000320_t1	89	5824	+	4574.999999999989	1161.0000000000014	1231.0	322.99999999999994	5.0	1.0	0	0
hyloniscus_main_000323_t1	86	5809	+	4472.333333333306	1251.6666666666645	208.66666666666652	55.333333333333385	0	0	0	0
hyloniscus_main_000331_t1	316	5937	+	4342.333333333321	1279.6666666666645	0	0	0	0	0	0
hyloniscus_main_000333_t1	544	6204	+	4423.66666666664	1237.3333333333346	0	0	0	0	0	0
hyloniscus_main_000335_t1	191	5848	+	4403.999999999978	1254.0	89.66666666666669	21.33333333333333	0	0	0	0
hyloniscus_main_000338_t1	22	4149	+	3299.3333333333103	828.6666666666723	0	0	0	0	0	0
hyloniscus_main_000341_t1	102	5726	+	4438.666666666649	1186.333333333335	0	0	0	0	0	0
hyloniscus_main_000343_t1	73	5682	+	4371.33333333331	1238.6666666666645	108.66666666666667	26.33333333333333	0	0	0	0
hyloniscus_main_000348_t1	281	5881	+	4402.333333333304	1198.6666666666702	695.9999999999999	162.0	3.0	1.0	3.0	1.0
hyloniscus_main_000349_t1	450	5993	+	4353.9999999999845	1190.0000000000007	0	0	0	0	0	0
hyloniscus_main_000351_t1	84	5669	+	4185.333333333308	1400.6666666666613	217.99999999999986	64.00000000000004	0	0	0	0
hyloniscus_main_000355_t1	24	5594	+	4380.666666666647	1190.3333333333328	0	0	0	0	0	0
hyloniscus_main_000361_t1	1241	6790	+	4421.9999999999745	1128.0000000000055	291.6666666666667	71.33333333333331	0.0	1.0	0	0
hyloniscus_main_000362_t1	55	5601	+	4365.999999999984	1180.9999999999998	53.99999999999999	15.000000000000002	0	0	0	0
hyloniscus_main_000364_t1	1094	6619	+	4342.999999999975	1183.0000000000023	19.666666666666668	4.333333333333333	0	0	0	0
hyloniscus_main_000370_t1	138	5639	+	4366.333333333309	1135.6666666666706	132.00000000000003	38.99999999999999	0	0	0	0
hyloniscus_main_000376_t1	63	5528	+	4302.99999999997	1163.0000000000027	446.3333333333339	102.66666666666653	2.0	1.0	0	0
hyloniscus_main_000380_t1	323	5182	+	3732.666666666644	1127.3333333333374	647.3333333333329	186.66666666666694	0.0	3.0	0	0
hyloniscus_main_000384_t1	76	5499	+	4294.666666666638	1129.3333333333371	471.6666666666673	125.33333333333317	0	0	0	0
hyloniscus_main_000389_t1	664	5202	+	3635.3333333332985	903.6666666666756	457.6666666666671	112.33333333333323	0	0	0	0
hyloniscus_main_000393_t1	51	5336	+	4127.3333333333	1158.6666666666658	19.666666666666664	7.333333333333334	0	0	0	0
hyloniscus_main_000396_t1	644	5878	+	4167.3333333332985	1067.6666666666733	0	0	0	0	0	0
hyloniscus_main_000397_t1	63	5396	+	4166.666666666627	1167.3333333333353	255.6666666666665	59.333333333333385	0	0	0	0
hyloniscus_main_000402_t1	1624	6918	+	4225.999999999973	1069.0000000000057	409.00000000000034	94.99999999999994	8.0	1.0	8.0	1.0
hyloniscus_main_000411_t1	2051	7291	+	4181.66666666663	1059.3333333333421	0	0	0	0	0	0
hyloniscus_main_000424_t1	1489	6669	+	4143.999999999957	1037.0000000000116	174.0	38.99999999999999	0	0	0	0
hyloniscus_main_000434_t1	153	5300	+	3953.666666666637	1194.3333333333323	0	0	0	0	0	0
hyloniscus_main_000435_t1	150	5195	+	3954.999999999964	1091.0000000000048	0	0	0	0	0	0
hyloniscus_main_000447_t1	2260	7350	+	4091.999999999969	996.0000000000077	145.33333333333334	28.666666666666647	0	0	0	0
hyloniscus_main_000449_t1	80	5164	+	4002.9999999999714	1082.0000000000045	0	0	0	0	0	0
hyloniscus_main_000457_t1	652	5706	+	3905.333333333304	1149.6666666666697	0	0	0	0	0	0
hyloniscus_main_000461_t1	148	5178	+	3981.333333333301	1049.6666666666742	1179.3333333333326	308.66666666666663	0	0	0	0
hyloniscus_main_000462_t1	44	5065	+	3988.3333333333017	1033.666666666674	39.666666666666664	8.333333333333332	0	0	0	0
hyloniscus_main_000465_t1	276	5279	+	3969.999999999963	1034.0000000000082	2.6666666666666665	0.3333333333333333	0	0	0	0
hyloniscus_main_000469_t1	315	5297	+	3785.9999999999764	1196.9999999999998	686.9999999999994	186.00000000000014	3.0	3.0	3.0	3.0
hyloniscus_main_000470_t1	116	5098	+	3966.6666666666342	1016.3333333333416	336.66666666666674	92.33333333333326	0	0	0	0
hyloniscus_main_000482_t1	288	5231	+	3840.6666666666356	1103.3333333333371	154.00000000000003	40.99999999999999	1.0	2.0	1.0	2.0
hyloniscus_main_000483_t1	176	5092	+	3847.9999999999695	1069.0000000000075	122.6666666666667	30.33333333333333	1.0	1.0	0	0
hyloniscus_main_000487_t1	2259	5771	+	2737.6666666666606	775.3333333333359	0	0	0	0	0	0
hyloniscus_main_000489_t1	171	5099	+	3933.99999999996	995.0000000000101	121.00000000000001	28.999999999999996	0	0	0	0
hyloniscus_main_000494_t1	15	4928	+	3852.333333333304	1061.6666666666736	0	0	0	0	0	0
hyloniscus_main_000498_t1	160	4443	+	3342.6666666666474	941.3333333333408	173.99999999999994	54.00000000000001	0	0	0	0
hyloniscus_main_000504_t1	7	4893	+	3788.333333333312	1098.6666666666708	96.33333333333333	35.666666666666664	0	0	0	0
hyloniscus_main_000512_t1	161	5026	+	3786.99999999996	1079.0000000000095	14.666666666666666	6.333333333333332	0	0	0	0
hyloniscus_main_000519_t1	139	4980	+	3712.9999999999754	1129.0000000000039	156.99999999999997	31.99999999999999	0	0	0	0
hyloniscus_main_000520_t1	663	3998	+	2650.3333333333317	685.6666666666667	450.6666666666671	101.3333333333333	6.0	4.0	0	0
hyloniscus_main_000528_t1	75	4880	+	3789.666666666643	1016.3333333333406	0	0	0	0	0	0
hyloniscus_main_000530_t1	157	4959	+	3837.999999999971	965.0000000000078	57.33333333333333	17.666666666666664	0	0	0	0
hyloniscus_main_000540_t1	399	5171	+	3792.6666666666297	980.3333333333433	0	0	0	0	0	0
hyloniscus_main_000541_t1	615	4457	+	3064.666666666654	778.3333333333368	0	0	0	0	0	0
hyloniscus_main_000544_t1	196	4950	+	3677.6666666666433	1077.3333333333376	1664.6666666666706	492.3333333333322	1.0	11.0	1.0	11.0
hyloniscus_main_000547_t1	168	4895	+	3644.999999999977	1083.000000000005	72.66666666666666	23.333333333333332	0	0	0	0
hyloniscus_main_000550_t1	66	4491	+	3722.6666666666256	702.3333333333359	2.6666666666666665	0.3333333333333333	0	0	0	0
hyloniscus_main_000568_t1	143	4777	+	3703.999999999977	931.0000000000041	563.0000000000006	129.99999999999974	1.0	0.0	0	0
hyloniscus_main_000571_t1	41	4669	+	3705.666666666631	923.3333333333434	1350.3333333333348	317.6666666666665	6.0	12.0	6.0	12.0
hyloniscus_main_000583_t1	156	4751	+	3604.333333333307	991.6666666666749	2876.666666666653	780.3333333333383	20.5	33.5	20.5	33.5
hyloniscus_main_000586_t1	334	4917	+	3608.666666666646	975.3333333333395	798.999999999999	215.0000000000003	0.0	1.0	0.0	1.0
hyloniscus_main_000588_t1	423	5003	+	3579.333333333309	1001.6666666666732	111.33333333333337	38.66666666666666	0.0	2.0	0	0
hyloniscus_main_000589_t1	402	2819	+	1901.3333333333421	516.6666666666645	80.33333333333334	18.66666666666666	0	0	0	0
hyloniscus_main_000594_t1	76	4647	+	3544.6666666666456	1027.333333333339	2207.333333333336	651.6666666666674	11.0	31.0	11.0	31.0
hyloniscus_main_000600_t1	41	4597	+	3586.6666666666415	970.3333333333405	2025.6666666666754	554.3333333333319	3.0	25.0	3.0	25.0
hyloniscus_main_000604_t1	274	4818	+	3557.999999999971	987.0000000000081	290.33333333333326	72.66666666666667	1.0	1.0	0	0
hyloniscus_main_000605_t1	63	4376	+	3425.9999999999727	888.0000000000078	544.6666666666672	139.3333333333332	0	0	0	0
hyloniscus_main_000615_t1	181	4701	+	3407.3333333333235	1113.6666666666697	1183.9999999999995	366.9999999999999	6.0	4.0	6.0	4.0
hyloniscus_main_000617_t1	45	4559	+	3593.6666666666447	921.3333333333388	0	0	0	0	0	0
hyloniscus_main_000634_t1	59	4534	+	3479.3333333333144	996.6666666666725	0	0	0	0	0	0
hyloniscus_main_000636_t1	68	4534	+	3539.999999999968	927.0000000000089	193.66666666666657	40.33333333333335	0	0	0	0
hyloniscus_main_000646_t1	138	4562	+	3504.666666666648	920.3333333333387	1292.6666666666665	345.3333333333333	5.0	4.0	0	0
hyloniscus_main_000648_t1	373	4794	+	3426.6666666666474	995.3333333333396	64.33333333333333	16.666666666666668	0	0	0	0
hyloniscus_main_000649_t1	219	4637	+	3474.3333333333094	944.666666666673	133.3333333333334	34.666666666666664	0	0	0	0
hyloniscus_main_000653_t1	30	4445	+	3546.666666666645	869.3333333333385	40.99999999999999	10.000000000000004	0	0	0	0
hyloniscus_main_000659_t1	104	4507	+	3385.333333333311	1018.666666666675	112.66666666666669	34.33333333333333	0	0	0	0
hyloniscus_main_000667_t1	209	1603	+	1130.666666666665	264.3333333333339	660.3333333333325	152.66666666666688	3.0	4.0	0	0
hyloniscus_main_000673_t1	295	4563	+	3343.9999999999777	925.0000000000074	0	0	0	0	0	0
hyloniscus_main_000675_t1	481	4830	+	3436.3333333333067	913.6666666666742	543.3333333333338	146.66666666666663	1.0	2.0	0	0
hyloniscus_main_000687_t1	59	4381	+	3401.6666666666442	921.3333333333397	281.33333333333314	81.66666666666663	0.0	1.0	0	0
hyloniscus_main_000696_t1	346	4647	+	3373.333333333313	928.6666666666728	222.33333333333323	56.66666666666669	3.0	10.0	0	0
hyloniscus_main_000704_t1	38	3190	+	2459.3333333333358	693.666666666667	123.00000000000001	29.999999999999996	0	0	0	0
hyloniscus_main_000715_t1	389	4642	+	3305.333333333314	948.6666666666738	0	0	0	0	0	0
hyloniscus_main_000724_t1	168	4343	+	3369.9999999999764	806.0000000000051	0	0	0	0	0	0
hyloniscus_main_000726_t1	608	4831	+	3311.3333333333194	912.666666666671	433.00000000000034	115.99999999999991	0	0	0	0
hyloniscus_main_000748_t1	10	4200	+	3404.999999999982	786.0000000000027	0	0	0	0	0	0
hyloniscus_main_000756_t1	113	4282	+	3312.333333333306	857.6666666666747	1858.0000000000095	457.99999999999756	2.0	32.0	2.0	32.0
hyloniscus_main_000759_t1	182	4342	+	3226.9999999999836	934.0000000000058	0	0	0	0	0	0
hyloniscus_main_000760_t1	100	4257	+	3307.3333333333144	850.6666666666722	2645.9999999999936	681.0000000000017	9.0	13.0	9.0	13.0
hyloniscus_main_000779_t1	169	3123	+	2323.3333333333408	631.6666666666658	509.6666666666672	123.3333333333333	0	0	0	0
hyloniscus_main_000785_t1	531	4634	+	3117.666666666651	986.333333333339	0	0	0	0	0	0
hyloniscus_main_000796_t1	545	4618	+	3174.3333333333208	899.666666666671	70.99999999999999	21.999999999999996	0	0	0	0
hyloniscus_main_000799_t1	155	4225	+	3224.333333333307	846.6666666666742	173.0	49.00000000000001	1.0	2.0	0	0
hyloniscus_main_000800_t1	133	4203	+	3257.6666666666465	813.3333333333376	238.66666666666652	61.33333333333337	1.0	7.0	0	0
hyloniscus_main_000801_t1	263	4318	+	3153.33333333332	902.6666666666711	0	0	0	0	0	0
hyloniscus_main_000807_t1	348	4388	+	3159.9999999999827	881.0000000000068	168.66666666666666	47.333333333333336	0.0	1.0	0	0
hyloniscus_main_000819_t1	101	4138	+	3142.6666666666547	895.3333333333374	103.66666666666669	34.33333333333333	0	0	0	0
hyloniscus_main_000827_t1	39	4061	+	3235.999999999984	787.0000000000026	157.33333333333337	31.66666666666665	0	0	0	0
hyloniscus_main_000853_t1	301	4269	+	3129.3333333333217	839.6666666666704	83.0	19.000000000000004	0	0	0	0
hyloniscus_main_000855_t1	314	4282	+	3162.999999999986	806.0000000000035	0	0	0	0	0	0
hyloniscus_main_000865_t1	75	4028	+	3108.33333333332	845.6666666666711	88.33333333333336	22.666666666666657	0	0	0	0
hyloniscus_main_000870_t1	159	4103	+	3114.999999999988	830.0000000000043	277.33333333333337	70.66666666666664	1.0	2.0	0	0
hyloniscus_main_000871_t1	146	4000	+	2985.9999999999927	869.0000000000044	0	0	0	0	0	0
hyloniscus_main_000873_t1	73	4014	+	3104.333333333314	837.6666666666727	0	0	0	0	0	0
hyloniscus_main_000874_t1	307	4248	+	3056.9999999999845	885.0000000000058	88.00000000000001	19.999999999999993	0.0	1.0	0	0
hyloniscus_main_000875_t1	366	4304	+	3074.9999999999905	864.0000000000047	13.999999999999998	4.0	0	0	0	0
hyloniscus_main_000878_t1	144	4079	+	3101.666666666651	834.3333333333377	768.6666666666657	215.3333333333336	0	0	0	0
hyloniscus_main_000879_t1	100	4032	+	3079.999999999982	853.0000000000056	106.33333333333333	31.666666666666668	0	0	0	0
hyloniscus_main_000882_t1	41	3967	+	2976.9999999999827	950.0000000000065	11.0	3.9999999999999996	0	0	0	0
hyloniscus_main_000892_t1	62	3967	+	3055.9999999999864	850.0000000000056	133.00000000000003	38.0	0	0	0	0
hyloniscus_main_000905_t1	305	4189	+	3054.3333333333226	830.6666666666702	3020.333333333323	819.66666666667	5.0	56.0	5.0	56.0
hyloniscus_main_000912_t1	262	3888	+	2838.3333333333276	788.666666666669	1428.6666666666674	407.333333333333	0.0	27.0	0.0	27.0
hyloniscus_main_000914_t1	134	4000	+	2981.333333333328	885.6666666666683	68.33333333333333	24.666666666666664	0	0	0	0
hyloniscus_main_000919_t1	33	3887	+	2992.9999999999914	862.0000000000031	13.999999999999998	4.0	0	0	0	0
hyloniscus_main_000923_t1	61	3912	+	3041.666666666661	810.3333333333347	72.33333333333333	17.66666666666667	1.5	2.5	0	0
hyloniscus_main_000926_t1	49	3894	+	3017.3333333333176	828.6666666666716	0	0	0	0	0	0
hyloniscus_main_000927_t1	135	3980	+	2962.6666666666597	883.333333333337	51.33333333333333	8.666666666666666	0	0	0	0
hyloniscus_main_000930_t1	80	973	+	731.6666666666649	162.33333333333363	85.33333333333334	13.666666666666675	0	0	0	0
hyloniscus_main_000934_t1	125	3958	+	3026.666666666647	807.3333333333392	227.9999999999999	48.000000000000014	4.0	4.0	0	0
hyloniscus_main_000935_t1	186	4016	+	3019.3333333333208	811.6666666666705	50.66666666666667	18.333333333333336	0	0	0	0
hyloniscus_main_000936_t1	172	3993	+	3016.3333333333144	805.6666666666721	528.6666666666674	143.33333333333323	2.0	5.0	0	0
hyloniscus_main_000937_t1	17	3835	+	3003.666666666656	815.3333333333364	474.33333333333405	125.66666666666646	0	0	0	0
hyloniscus_main_000943_t1	148	3954	+	3062.9999999999845	744.0000000000039	125.00000000000004	27.99999999999999	0.0	2.0	0	0
hyloniscus_main_000951_t1	63	3860	+	2995.9999999999877	802.0000000000049	469.3333333333337	118.6666666666666	1.0	1.0	0	0
hyloniscus_main_000952_t1	236	4027	+	3045.6666666666506	746.3333333333371	111.66666666666669	26.33333333333333	0	0	0	0
hyloniscus_main_000961_t1	770	4555	+	2934.6666666666597	851.3333333333368	0	0	0	0	0	0
hyloniscus_main_000966_t1	162	3938	+	2979.999999999985	797.0000000000045	0	0	0	0	0	0
hyloniscus_main_000967_t1	31	3804	+	2985.6666666666565	788.3333333333364	15.666666666666666	2.333333333333333	0	0	0	0
hyloniscus_main_000970_t1	146	3913	+	2974.333333333322	793.6666666666696	1386.3333333333344	362.66666666666634	0	0	0	0
hyloniscus_main_000975_t1	122	3874	+	2993.6666666666497	759.3333333333385	136.6666666666667	28.333333333333318	1.0	1.0	0	0
hyloniscus_main_000976_t1	129	3881	+	2931.666666666657	821.3333333333375	180.33333333333334	44.66666666666667	0	0	0	0
hyloniscus_main_000977_t1	44	3790	+	2996.9999999999854	750.0000000000032	1737.3333333333426	416.66666666666436	8.0	40.0	8.0	40.0
hyloniscus_main_000980_t1	220	3894	+	2914.3333333333276	760.666666666669	0	0	0	0	0	0
hyloniscus_main_000989_t1	178	3861	+	2888.3333333333217	795.6666666666711	154.66666666666666	43.33333333333334	1.0	0.0	0	0
hyloniscus_main_000996_t1	667	4386	+	2895.6666666666597	824.3333333333372	0	0	0	0	0	0
hyloniscus_main_001001_t1	185	3901	+	2930.3333333333157	786.6666666666712	69.66666666666666	17.333333333333336	0	0	0	0
hyloniscus_main_001003_t1	214	3804	+	2867.9999999999905	723.0000000000023	153.0	39.00000000000001	0	0	0	0
hyloniscus_main_001008_t1	166	3867	+	2932.333333333322	769.6666666666698	14.333333333333332	3.666666666666667	0	0	0	0
hyloniscus_main_001010_t1	613	4314	+	2859.6666666666606	842.3333333333367	115.00000000000004	31.99999999999999	0	0	0	0
hyloniscus_main_001013_t1	210	3863	+	2852.666666666656	801.3333333333375	199.33333333333323	61.66666666666669	0	0	0	0
hyloniscus_main_001017_t1	464	4156	+	2928.3333333333276	764.6666666666681	78.33333333333334	20.666666666666664	0	0	0	0
hyloniscus_main_001022_t1	64	2205	+	1737.000000000005	404.99999999999915	95.33333333333336	21.66666666666666	0	0	0	0
hyloniscus_main_001024_t1	258	3680	+	2637.333333333328	785.6666666666689	0	0	0	0	0	0
hyloniscus_main_001028_t1	593	3850	+	2581.333333333331	676.6666666666674	226.9999999999999	52.00000000000002	0	0	0	0
hyloniscus_main_001032_t1	63	3731	+	2815.999999999996	853.0000000000033	769.9999999999997	259.0000000000002	1.0	2.0	0	0
hyloniscus_main_001033_t1	725	4174	+	2655.999999999994	794.0000000000015	0	0	0	0	0	0
hyloniscus_main_001037_t1	190	3852	+	2857.666666666663	805.3333333333364	0	0	0	0	0	0
hyloniscus_main_001047_t1	320	3775	+	2685.999999999996	770.0000000000032	11.0	4.0	0	0	0	0
hyloniscus_main_001049_t1	365	4015	+	2920.666666666645	730.3333333333388	269.33333333333326	63.666666666666714	0	0	0	0
hyloniscus_main_001051_t1	206	3853	+	2843.3333333333258	804.6666666666694	915.6666666666649	266.33333333333377	3.0	3.0	3.0	3.0
hyloniscus_main_001053_t1	107	3748	+	2847.3333333333294	794.6666666666691	2765.999999999997	771.000000000002	2.0	48.0	2.0	48.0
hyloniscus_main_001055_t1	148	3465	+	2610.6666666666624	707.3333333333356	193.33333333333326	52.6666666666667	0.0	1.0	0.0	1.0
hyloniscus_main_001058_t1	295	3927	+	2838.666666666662	794.3333333333348	178.99999999999997	37.00000000000002	1.0	0.0	0	0
hyloniscus_main_001062_t1	96	3509	+	2676.999999999995	737.0000000000031	0	0	0	0	0	0
hyloniscus_main_001069_t1	419	3655	+	2538.9999999999973	698.0000000000022	65.99999999999999	23.999999999999996	0	0	0	0
hyloniscus_main_001074_t1	157	3762	+	2885.666666666652	720.3333333333374	1521.0000000000036	374.9999999999992	0.0	9.0	0.0	9.0
hyloniscus_main_001082_t1	52	3651	+	2894.9999999999886	705.0000000000025	1882.666666666675	472.3333333333312	0.0	1.0	0.0	1.0
hyloniscus_main_001092_t1	174	3749	+	2779.999999999997	796.0000000000026	519.0000000000002	150.00000000000003	0.0	2.0	0	0
hyloniscus_main_001093_t1	117	3692	+	2753.3333333333267	822.6666666666707	134.33333333333334	36.666666666666664	0	0	0	0
hyloniscus_main_001106_t1	502	3978	+	2740.9999999999945	736.0000000000013	0	0	0	0	0	0
hyloniscus_main_001108_t1	27	3572	+	2825.333333333326	720.6666666666684	0	0	0	0	0	0
hyloniscus_main_001111_t1	184	3723	+	2782.333333333327	757.6666666666692	575.3333333333334	153.66666666666677	0	0	0	0
hyloniscus_main_001112_t1	547	4083	+	2791.666666666655	745.3333333333378	0	0	0	0	0	0
hyloniscus_main_001125_t1	123	3644	+	2751.666666666663	770.3333333333353	0	0	0	0	0	0
hyloniscus_main_001126_t1	6	3524	+	2766.666666666659	752.3333333333361	204.66666666666657	41.33333333333334	0.0	3.0	0	0
hyloniscus_main_001127_t1	70	3588	+	2762.333333333324	756.6666666666696	418.00000000000057	121.99999999999982	0.0	2.0	0.0	2.0
hyloniscus_main_001135_t1	154	3660	+	2704.9999999999927	802.0000000000035	95.0	27.999999999999993	1.0	1.0	0	0
hyloniscus_main_001138_t1	190	3693	+	2751.666666666658	752.3333333333378	0	0	0	0	0	0
hyloniscus_main_001141_t1	446	3145	+	2123.666666666674	576.3333333333333	0	0	0	0	0	0
hyloniscus_main_001153_t1	238	3687	+	2684.333333333331	765.6666666666703	58.99999999999999	18.999999999999996	0	0	0	0
hyloniscus_main_001156_t1	88	3564	+	2733.999999999997	743.0000000000014	0	0	0	0	0	0
hyloniscus_main_001160_t1	104	3574	+	2723.9999999999986	747.0000000000007	28.0	8.0	0	0	0	0
hyloniscus_main_001161_t1	109	3570	+	2725.999999999996	736.0000000000017	238.33333333333317	49.66666666666668	0	0	0	0
hyloniscus_main_001162_t1	65	3340	+	2520.3333333333308	755.6666666666695	0	0	0	0	0	0
hyloniscus_main_001166_t1	117	3572	+	2709.66666666666	746.3333333333364	24.0	5.999999999999999	0	0	0	0
hyloniscus_main_001172_t1	3750	7190	+	2760.33333333333	680.666666666667	448.3333333333335	121.66666666666661	0	0	0	0
hyloniscus_main_001174_t1	232	3666	+	2789.9999999999936	645.0000000000005	709.999999999999	169.0000000000002	0	0	0	0
hyloniscus_main_001180_t1	199	3627	+	2698.999999999995	730.0000000000017	1096.9999999999986	307.0000000000001	1.0	3.0	1.0	3.0
hyloniscus_main_001181_t1	508	3664	+	2436.666666666662	719.333333333336	14.333333333333332	3.666666666666667	0	0	0	0
hyloniscus_main_001198_t1	228	3548	+	2596.333333333332	724.6666666666682	0	0	0	0	0	0
hyloniscus_main_001200_t1	44	3151	+	2428.3333333333353	679.6666666666667	69.33333333333333	20.666666666666668	0	0	0	0
hyloniscus_main_001205_t1	139	3525	+	2616.6666666666633	770.3333333333351	0	0	0	0	0	0
hyloniscus_main_001210_t1	127	3507	+	2640.3333333333276	740.6666666666692	2640.3333333333276	740.6666666666692	0.0	1.0	0.0	1.0
hyloniscus_main_001212_t1	297	3527	+	2570.6666666666633	660.3333333333345	640.6666666666663	151.3333333333334	3.0	3.0	0	0
hyloniscus_main_001223_t1	1782	5150	+	2730.33333333333	638.6666666666665	706.999999999999	157.00000000000014	2.0	4.0	0	0
hyloniscus_main_001224_t1	116	3481	+	2651.6666666666624	714.3333333333356	476.3333333333339	126.66666666666653	0.0	9.0	0.0	9.0
hyloniscus_main_001228_t1	113	3469	+	2613.9999999999955	743.000000000003	0	0	0	0	0	0
hyloniscus_main_001233_t1	54	3410	+	2628.666666666662	728.3333333333355	0	0	0	0	0	0
hyloniscus_main_001235_t1	122	3478	+	2544.666666666662	812.3333333333384	0	0	0	0	0	0
hyloniscus_main_001240_t1	182	2503	+	1853.0000000000105	468.999999999997	70.66666666666666	19.333333333333336	0	0	0	0
hyloniscus_main_001241_t1	81	3431	+	2675.9999999999973	675.0000000000006	39.0	12.000000000000002	0	0	0	0
hyloniscus_main_001242_t1	393	3494	+	2463.6666666666683	638.3333333333335	0	0	0	0	0	0
hyloniscus_main_001244_t1	1038	4355	+	2612.6666666666656	705.3333333333346	0	0	0	0	0	0
hyloniscus_main_001245_t1	197	3499	+	2639.3333333333235	663.6666666666696	243.99999999999983	53.00000000000002	0	0	0	0
hyloniscus_main_001246_t1	220	3561	+	2576.3333333333308	765.6666666666695	21.666666666666668	5.333333333333333	0	0	0	0
hyloniscus_main_001247_t1	904	4242	+	2725.333333333326	613.6666666666662	644.9999999999998	134.99999999999991	0	0	0	0
hyloniscus_main_001248_t1	561	3896	+	2568.333333333326	767.6666666666707	0	0	0	0	0	0
hyloniscus_main_001251_t1	136	3468	+	2684.6666666666656	648.3333333333322	0	0	0	0	0	0
hyloniscus_main_001252_t1	42	3371	+	2644.999999999995	685.0000000000017	121.33333333333337	28.666666666666657	0	0	0	0
hyloniscus_main_001254_t1	497	3826	+	2644.6666666666642	685.3333333333343	148.33333333333331	37.666666666666664	0	0	0	0
hyloniscus_main_001259_t1	188	3418	+	2587.9999999999977	643.0	198.66666666666657	50.333333333333364	0	0	0	0
hyloniscus_main_001270_t1	416	3727	+	2664.999999999995	647.0000000000008	0	0	0	0	0	0
hyloniscus_main_001272_t1	127	3345	+	2539.6666666666624	679.3333333333358	962.9999999999976	255.00000000000074	2.0	7.0	2.0	7.0
hyloniscus_main_001273_t1	123	3431	+	2531.333333333333	777.6666666666696	151.3333333333333	43.66666666666668	0	0	0	0
hyloniscus_main_001277_t1	318	3602	+	2578.666666666664	706.3333333333352	109.33333333333334	28.666666666666664	0	0	0	0
hyloniscus_main_001278_t1	64	3360	+	2667.3333333333285	629.6666666666667	2642.999999999995	620.9999999999997	0	0	0	0
hyloniscus_main_001283_t1	228	3518	+	2609.6666666666633	681.3333333333348	200.6666666666666	54.33333333333336	0	0	0	0
hyloniscus_main_001285_t1	527	3817	+	2543.333333333332	747.6666666666683	0	0	0	0	0	0
hyloniscus_main_001286_t1	8525	11689	+	2507.666666666664	657.3333333333353	65.33333333333331	15.66666666666667	0	0	0	0
hyloniscus_main_001288_t1	66	3350	+	2653.333333333326	631.6666666666683	2302.6666666666683	541.3333333333319	0	0	0	0
hyloniscus_main_001289_t1	105	3389	+	2585.3333333333294	699.6666666666687	0	0	0	0	0	0
hyloniscus_main_001293_t1	676	3957	+	2552.999999999999	729.0000000000022	0	0	0	0	0	0
hyloniscus_main_001296_t1	237	3452	+	2504.9999999999945	711.0000000000032	131.33333333333334	39.66666666666664	0	0	0	0
hyloniscus_main_001297_t1	3241	6522	+	2650.666666666663	631.333333333333	340.3333333333334	82.66666666666666	0	0	0	0
hyloniscus_main_001302_t1	41	3313	+	2577.999999999997	695.0000000000024	23.333333333333332	6.666666666666666	0	0	0	0
hyloniscus_main_001303_t1	23	3262	+	2563.333333333327	676.6666666666687	421.33333333333377	109.66666666666652	0	0	0	0
hyloniscus_main_001304_t1	222	3491	+	2541.0	729.0000000000019	139.66666666666669	43.33333333333334	0	0	0	0
hyloniscus_main_001309_t1	165	3431	+	2595.666666666658	671.3333333333361	2.6666666666666665	0.3333333333333333	0	0	0	0
hyloniscus_main_001311_t1	210	3473	+	2563.9999999999986	700.0000000000011	108.33333333333334	29.666666666666668	0	0	0	0
hyloniscus_main_001314_t1	403	3663	+	2567.999999999992	693.0000000000027	1209.333333333333	314.6666666666665	0	0	0	0
hyloniscus_main_001315_t1	472	3732	+	2641.666666666665	619.3333333333323	616.3333333333329	148.6666666666667	0.0	1.0	0	0
hyloniscus_main_001321_t1	950	3793	+	2177.0000000000055	667.0000000000002	0	0	0	0	0	0
hyloniscus_main_001322_t1	252	3509	+	2562.6666666666642	695.3333333333352	2100.0000000000086	566.9999999999987	5.0	14.0	5.0	14.0
hyloniscus_main_001327_t1	60	3302	+	2551.999999999998	691.0000000000027	146.66666666666663	39.333333333333336	0	0	0	0
hyloniscus_main_001334_t1	180	3422	+	2528.333333333335	714.6666666666675	729.6666666666662	206.3333333333335	1.0	1.0	1.0	1.0
hyloniscus_main_001337_t1	135	3374	+	2525.9999999999955	714.0000000000024	243.33333333333323	77.66666666666664	1.0	6.0	1.0	6.0
hyloniscus_main_001347_t1	1223	4453	+	2578.6666666666656	652.3333333333335	0	0	0	0	0	0
hyloniscus_main_001348_t1	281	3511	+	2500.6666666666656	730.3333333333356	0	0	0	0	0	0
hyloniscus_main_001351_t1	548	3775	+	2485.9999999999995	742.0000000000028	0	0	0	0	0	0
hyloniscus_main_001354_t1	123	3308	+	2468.999999999998	717.0000000000013	70.0	17.0	0	0	0	0
hyloniscus_main_001366_t1	153	3347	+	2500.6666666666665	694.3333333333345	124.00000000000006	28.999999999999982	0	0	0	0
hyloniscus_main_001374_t1	531	3335	+	2251.0000000000064	553.999999999998	0	0	0	0	0	0
hyloniscus_main_001375_t1	1214	3676	+	1955.000000000005	507.99999999999864	192.9999999999999	53.00000000000002	0	0	0	0
hyloniscus_main_001378_t1	101	3304	+	2491.333333333334	712.6666666666671	126.66666666666667	38.333333333333336	0	0	0	0
hyloniscus_main_001380_t1	786	3353	+	1990.3333333333437	577.6666666666655	0	0	0	0	0	0
hyloniscus_main_001382_t1	61	3243	+	2500.9999999999986	682.0000000000015	91.66666666666669	28.333333333333325	0	0	0	0
hyloniscus_main_001383_t1	338	3529	+	2506.666666666664	685.3333333333362	223.66666666666652	55.33333333333337	0	0	0	0
hyloniscus_main_001385_t1	201	3389	+	2548.33333333333	640.6666666666683	328.6666666666669	70.33333333333337	0	0	0	0
hyloniscus_main_001388_t1	257	3442	+	2489.3333333333358	696.6666666666677	0	0	0	0	0	0
hyloniscus_main_001394_t1	40	3222	+	2501.3333333333317	681.6666666666684	88.0	23.0	0	0	0	0
hyloniscus_main_001395_t1	477	3659	+	2454.6666666666697	728.3333333333343	0	0	0	0	0	0
hyloniscus_main_001403_t1	595	3765	+	2459.3333333333285	711.6666666666692	169.33333333333331	55.66666666666669	0	0	0	0
hyloniscus_main_001407_t1	184	3348	+	2494.3333333333317	670.6666666666684	239.33333333333317	60.66666666666671	1.0	3.0	0	0
hyloniscus_main_001408_t1	147	3311	+	2521.3333333333335	643.6666666666669	0	0	0	0	0	0
hyloniscus_main_001410_t1	99	3260	+	2468.6666666666683	693.333333333334	0	0	0	0	0	0
hyloniscus_main_001412_t1	407	3568	+	2427.000000000001	735.0000000000018	0	0	0	0	0	0
hyloniscus_main_001417_t1	244	3390	+	2551.333333333332	595.6666666666662	82.0	17.000000000000004	0	0	0	0
hyloniscus_main_001422_t1	127	3279	+	2505.6666666666665	647.3333333333335	34.333333333333336	10.666666666666666	0	0	0	0
hyloniscus_main_001428_t1	196	3345	+	2458.999999999997	691.0000000000031	186.3333333333333	62.66666666666669	0	0	0	0
hyloniscus_main_001430_t1	82	3228	+	2520.666666666665	626.3333333333336	216.99999999999991	56.000000000000014	0	0	0	0
hyloniscus_main_001441_t1	157	3282	+	2430.3333333333353	695.6666666666672	166.99999999999997	40.0	0	0	0	0
hyloniscus_main_001447_t1	105	3212	+	2463.6666666666674	644.3333333333339	85.00000000000001	25.999999999999993	0	0	0	0
hyloniscus_main_001450_t1	92	2578	+	1997.6666666666745	489.3333333333314	63.33333333333332	14.66666666666667	0	0	0	0
hyloniscus_main_001455_t1	66	3176	+	2381.333333333337	729.6666666666692	0	0	0	0	0	0
hyloniscus_main_001457_t1	34	3144	+	2393.333333333332	717.6666666666688	0	0	0	0	0	0
hyloniscus_main_001472_t1	143	3241	+	2445.000000000002	654.0000000000007	388.666666666667	85.33333333333333	0	0	0	0
hyloniscus_main_001478_t1	124	3218	+	2475.3333333333335	617.6666666666664	101.66666666666669	24.333333333333325	0	0	0	0
hyloniscus_main_001479_t1	150	3242	+	2401.666666666666	691.333333333335	821.9999999999986	234.00000000000034	3.5	2.5	0	0
hyloniscus_main_001480_t1	512	3193	+	2137.333333333343	544.6666666666647	89.66666666666667	24.333333333333332	2.0	2.0	0	0
hyloniscus_main_001481_t1	119	3205	+	2451.000000000002	636.0000000000002	0	0	0	0	0	0
hyloniscus_main_001485_t1	44	3109	+	2443.3333333333317	622.6666666666671	140.6666666666667	36.33333333333332	0	0	0	0
hyloniscus_main_001493_t1	666	3737	+	2372.666666666668	699.3333333333346	0	0	0	0	0	0
hyloniscus_main_001497_t1	151	3213	+	2385.0000000000023	678.0000000000007	279.99999999999983	80.0	0	0	0	0
hyloniscus_main_001498_t1	165	3227	+	2423.3333333333303	639.6666666666683	90.33333333333336	20.66666666666666	0	0	0	0
hyloniscus_main_001504_t1	119	3016	+	2287.6666666666674	610.3333333333342	0	0	0	0	0	0
hyloniscus_main_001507_t1	340	3390	+	2447.6666666666697	603.3333333333322	1858.6666666666765	442.33333333333087	2.0	1.0	2.0	1.0
hyloniscus_main_001510_t1	55	3102	+	2409.6666666666583	638.3333333333368	2409.6666666666583	638.3333333333368	2.0	42.0	2.0	42.0
hyloniscus_main_001514_t1	65	3094	+	2396.0000000000005	634.0000000000003	130.33333333333334	31.666666666666657	0	0	0	0
hyloniscus_main_001520_t1	433	3468	+	2405.666666666668	630.3333333333336	0	0	0	0	0	0
hyloniscus_main_001521_t1	130	3165	+	2396.000000000001	640.0000000000008	1109.6666666666654	303.3333333333333	5.5	16.5	5.5	16.5
hyloniscus_main_001522_t1	73	3108	+	2330.333333333339	705.6666666666673	52.0	17.0	0	0	0	0
hyloniscus_main_001528_t1	67	3096	+	2377.6666666666665	652.3333333333346	0	0	0	0	0	0
hyloniscus_main_001529_t1	210	1478	+	950.666666666665	318.3333333333331	0	0	0	0	0	0
hyloniscus_main_001535_t1	190	3210	+	2427.0000000000036	593.9999999999991	113.33333333333337	30.666666666666657	0	0	0	0
hyloniscus_main_001543_t1	65	3079	+	2378.3333333333344	636.6666666666674	250.33333333333306	61.66666666666673	0	0	0	0
hyloniscus_main_001546_t1	72	3083	+	2374.3333333333335	637.6666666666678	18.666666666666668	5.333333333333334	0	0	0	0
hyloniscus_main_001549_t1	1260	4268	+	2379.0000000000027	629.9999999999999	1276.666666666667	343.33333333333314	4.0	0.0	0	0
hyloniscus_main_001552_t1	141	3035	+	2322.000000000004	572.9999999999982	0	0	0	0	0	0
hyloniscus_main_001554_t1	142	3147	+	2312.666666666665	693.3333333333345	1613.0000000000023	498.99999999999915	4.5	12.5	4.5	12.5
hyloniscus_main_001565_t1	234	3068	+	2238.3333333333408	596.6666666666661	950.6666666666653	249.33333333333368	0.0	7.0	0	0
hyloniscus_main_001567_t1	157	3123	+	2201.000000000001	766.0000000000008	0	0	0	0	0	0
hyloniscus_main_001568_t1	3147	4691	-	1198.3333333333326	346.666666666666	62.333333333333314	12.666666666666671	0	0	0	0
hyloniscus_main_001569_t1	39	3029	+	2351.666666666667	639.3333333333337	18.0	6.0	0	0	0	0
hyloniscus_main_001571_t1	487	3477	+	2346.3333333333353	644.6666666666677	2346.3333333333353	644.6666666666677	4.0	2.0	4.0	2.0
hyloniscus_main_001579_t1	325	3309	+	2332.0000000000027	652.9999999999997	43.33333333333333	13.666666666666668	0	0	0	0
hyloniscus_main_001582_t1	450	3434	+	2321.666666666668	663.3333333333344	380.666666666667	99.33333333333326	0.0	3.0	0.0	3.0
hyloniscus_main_001589_t1	194	3172	+	2311.3333333333394	667.6666666666675	72.33333333333333	20.666666666666664	1.0	2.0	0	0
hyloniscus_main_001592_t1	720	3698	+	2309.6666666666674	669.3333333333358	54.33333333333334	17.666666666666668	0	0	0	0
hyloniscus_main_001598_t1	254	3226	+	2382.3333333333344	590.6666666666664	355.66666666666674	82.33333333333333	5.0	2.0	5.0	2.0
hyloniscus_main_001602_t1	83	3046	+	2336.0000000000027	628.0000000000003	93.6666666666667	23.33333333333332	1.0	2.0	1.0	2.0
hyloniscus_main_001607_t1	29	2986	+	2326.0000000000005	632.0000000000011	59.0	16.0	0	0	0	0
hyloniscus_main_001613_t1	153	3104	+	2302.6666666666706	649.3333333333347	23.0	4.0	0	0	0	0
hyloniscus_main_001615_t1	89	2962	+	2249.3333333333353	624.666666666668	0	0	0	0	0	0
hyloniscus_main_001620_t1	171	3116	+	2332.6666666666706	613.3333333333325	1910.33333333334	495.6666666666649	9.0	33.0	9.0	33.0
hyloniscus_main_001624_t1	199	3132	+	2360.333333333335	573.6666666666663	0	0	0	0	0	0
hyloniscus_main_001630_t1	85	2946	+	2187.333333333337	572.666666666666	73.0	11.000000000000002	0	0	0	0
hyloniscus_main_001636_t1	276	3212	+	2290.33333333334	646.6666666666663	0	0	0	0	0	0
hyloniscus_main_001640_t1	353	3286	+	2350.3333333333376	583.6666666666657	82.66666666666666	22.333333333333336	0	0	0	0
hyloniscus_main_001644_t1	262	3192	+	2312.3333333333326	618.6666666666667	754.9999999999981	214.00000000000045	0.0	10.0	0.0	10.0
hyloniscus_main_001650_t1	107	3031	+	2377.666666666672	547.3333333333313	1483.6666666666702	328.3333333333332	0	0	0	0
hyloniscus_main_001654_t1	139	2952	+	2225.0000000000055	588.9999999999992	221.33333333333317	51.6666666666667	0	0	0	0
hyloniscus_main_001655_t1	120	3038	+	2308.6666666666706	610.3333333333325	552.3333333333338	155.66666666666669	1.0	7.0	0	0
hyloniscus_main_001657_t1	53	2968	+	2317.0000000000036	598.9999999999998	17.333333333333336	6.666666666666667	0	0	0	0
hyloniscus_main_001658_t1	80	2995	+	2333.0000000000036	582.9999999999987	2333.0000000000036	582.9999999999987	0.0	1.0	0.0	1.0
hyloniscus_main_001659_t1	47	2962	+	2365.333333333336	550.6666666666649	2.6666666666666665	0.3333333333333333	0	0	0	0
hyloniscus_main_001661_t1	99	3011	+	2336.3333333333353	576.6666666666657	112.66666666666671	22.333333333333325	0	0	0	0
hyloniscus_main_001663_t1	83	2992	+	2276.333333333333	633.6666666666677	27.666666666666668	8.333333333333332	0	0	0	0
hyloniscus_main_001665_t1	390	2936	+	1997.6666666666742	549.3333333333326	1927.33333333334	532.6666666666658	5.0	19.0	5.0	19.0
hyloniscus_main_001672_t1	82	2982	+	2278.0000000000036	623.0000000000005	0	0	0	0	0	0
hyloniscus_main_001673_t1	290	3187	+	2291.6666666666697	606.3333333333329	568.0000000000005	148.99999999999994	0	0	0	0
hyloniscus_main_001677_t1	1088	3985	+	2260.3333333333358	637.6666666666667	309.66666666666663	86.33333333333329	0	0	0	0
hyloniscus_main_001683_t1	271	3000	+	2128.0000000000073	602.0000000000005	0	0	0	0	0	0
hyloniscus_main_001685_t1	58	2949	+	2210.0000000000064	682.0000000000039	18.0	3.0	0	0	0	0
hyloniscus_main_001687_t1	43	2931	+	2274.6666666666706	614.3333333333329	75.66666666666667	17.333333333333332	0	0	0	0
hyloniscus_main_001689_t1	173	3040	+	2308.000000000004	559.9999999999981	567.6666666666669	134.33333333333326	0	0	0	0
hyloniscus_main_001694_t1	178	3063	+	2318.000000000003	567.9999999999991	388.33333333333366	82.66666666666661	0	0	0	0
hyloniscus_main_001696_t1	72	2957	+	2249.6666666666692	636.3333333333337	11.999999999999998	3.0	0.0	1.0	0	0
hyloniscus_main_001701_t1	139	2916	+	2154.3333333333385	623.6666666666671	0	0	0	0	0	0
hyloniscus_main_001703_t1	101	2941	+	2235.000000000007	605.9999999999998	0	0	0	0	0	0
hyloniscus_main_001705_t1	1314	2597	+	1018.3333333333321	265.6666666666668	58.33333333333332	13.666666666666668	0	0	0	0
hyloniscus_main_001711_t1	119	2869	+	2192.6666666666715	558.3333333333327	821.0	205.0	0	0	0	0
hyloniscus_main_001720_t1	28	2853	+	2212.33333333334	613.6666666666661	15.666666666666664	2.333333333333333	0	0	0	0
hyloniscus_main_001723_t1	118	2979	+	2271.0000000000064	590.9999999999986	117.33333333333336	29.66666666666666	0	0	0	0
hyloniscus_main_001728_t1	183	3041	+	2236.333333333339	622.6666666666663	77.33333333333336	27.666666666666657	0	0	0	0
hyloniscus_main_001731_t1	72	2804	+	2183.000000000007	549.9999999999983	129.00000000000006	32.99999999999999	1.0	1.0	1.0	1.0
hyloniscus_main_001735_t1	302	3028	+	2173.000000000011	553.9999999999976	74.99999999999999	20.999999999999996	0	0	0	0
hyloniscus_main_001736_t1	168	3023	+	2244.666666666671	611.3333333333322	63.66666666666666	14.333333333333334	0	0	0	0
hyloniscus_main_001737_t1	31	2886	+	2284.333333333339	571.6666666666656	87.66666666666669	17.333333333333332	0	0	0	0
hyloniscus_main_001750_t1	253	3099	+	2218.666666666673	628.3333333333331	73.33333333333333	19.666666666666668	0	0	0	0
hyloniscus_main_001751_t1	3896	4825	+	723.6666666666662	206.3333333333335	0	0	0	0	0	0
hyloniscus_main_001752_t1	124	2967	+	2200.3333333333353	643.6666666666681	1300.3333333333348	370.6666666666656	1.0	22.0	0	0
hyloniscus_main_001755_t1	255	3098	+	2195.6666666666692	648.3333333333351	91.66666666666669	22.33333333333333	0	0	0	0
hyloniscus_main_001760_t1	357	3200	+	2317.6666666666715	526.3333333333308	384.3333333333336	89.6666666666666	1.0	0.0	0	0
hyloniscus_main_001775_t1	174	2564	+	1908.6666666666747	482.3333333333314	106.33333333333337	22.66666666666666	0	0	0	0
hyloniscus_main_001784_t1	146	2926	+	2173.0000000000055	608.0	218.99999999999991	60.00000000000002	0	0	0	0
hyloniscus_main_001786_t1	321	3140	+	2198.333333333339	621.6666666666665	0	0	0	0	0	0
hyloniscus_main_001787_t1	522	2909	+	1904.3333333333399	483.66666666666464	605.6666666666666	144.3333333333333	0	0	0	0
hyloniscus_main_001789_t1	29	2842	+	2278.000000000002	535.9999999999995	606.6666666666672	134.33333333333306	0.0	1.0	0	0
hyloniscus_main_001796_t1	67	2877	+	2163.666666666672	647.3333333333343	49.99999999999999	13.000000000000002	0	0	0	0
hyloniscus_main_001800_t1	19	2826	+	2180.0000000000027	628.0000000000008	0	0	0	0	0	0
hyloniscus_main_001802_t1	83	2869	+	2152.333333333338	634.6666666666678	1548.0000000000036	467.999999999999	0	0	0	0
hyloniscus_main_001805_t1	578	3379	+	2122.0000000000077	680.0000000000011	297.6666666666667	92.33333333333331	4.0	1.0	0	0
hyloniscus_main_001807_t1	67	2868	+	2214.666666666672	587.3333333333334	1752.3333333333394	464.6666666666649	0.0	1.0	0.0	1.0
hyloniscus_main_001811_t1	231	3029	+	2228.000000000008	570.999999999998	13.666666666666668	4.333333333333333	0	0	0	0
hyloniscus_main_001812_t1	122	2920	+	2198.666666666672	600.333333333333	21.333333333333332	5.666666666666666	0	0	0	0
hyloniscus_main_001813_t1	351	3149	+	2240.000000000008	558.999999999998	166.66666666666669	43.33333333333332	0	0	0	0
hyloniscus_main_001817_t1	69	2861	+	2164.3333333333394	628.666666666667	0	0	0	0	0	0
hyloniscus_main_001826_t1	47	2836	+	2191.6666666666715	598.3333333333338	64.66666666666666	16.333333333333336	0	0	0	0
hyloniscus_main_001827_t1	128	2917	+	2186.0000000000036	604.0000000000005	0	0	0	0	0	0
hyloniscus_main_001834_t1	71	2857	+	2166.6666666666747	620.3333333333338	0	0	0	0	0	0
hyloniscus_main_001837_t1	82	2865	+	2266.0000000000036	517.9999999999975	0	0	0	0	0	0
hyloniscus_main_001838_t1	265	3045	+	2143.000000000006	637.9999999999998	137.33333333333337	45.66666666666668	0	0	0	0
hyloniscus_main_001840_t1	171	2885	+	2140.6666666666765	574.3333333333318	23.333333333333332	3.666666666666667	0	0	0	0
hyloniscus_main_001842_t1	113	2863	+	2116.33333333334	634.6666666666664	1614.0000000000032	488.9999999999987	2.0	13.0	2.0	13.0
hyloniscus_main_001843_t1	79	2856	+	2173.333333333338	604.6666666666667	715.9999999999995	202.00000000000023	1.0	0.0	1.0	0.0
hyloniscus_main_001850_t1	112	2886	+	2162.3333333333394	612.666666666666	9.666666666666666	2.333333333333333	0	0	0	0
hyloniscus_main_001860_t1	165	2906	+	2125.000000000008	616.9999999999997	166.99999999999994	40.0	0	0	0	0
hyloniscus_main_001865_t1	493	3258	+	2183.333333333338	582.666666666667	2123.6666666666747	564.3333333333329	8.0	16.0	8.0	16.0
hyloniscus_main_001871_t1	107	2869	+	2128.6666666666742	634.333333333334	0	0	0	0	0	0
hyloniscus_main_001873_t1	22	2772	+	2204.0000000000036	546.9999999999991	603.3333333333334	161.66666666666674	0	0	0	0
hyloniscus_main_001877_t1	66	2822	+	2261.333333333338	495.66666666666293	0	0	0	0	0	0
hyloniscus_main_001881_t1	252	3005	+	2157.6666666666715	596.3333333333337	0	0	0	0	0	0
hyloniscus_main_001883_t1	527	3277	+	2207.0000000000036	543.9999999999995	0	0	0	0	0	0
hyloniscus_main_001889_t1	607	2853	+	1767.000000000006	479.9999999999981	1455.6666666666692	398.3333333333325	4.0	51.0	0	0
hyloniscus_main_001904_t1	126	2864	+	2142.3333333333385	596.6666666666666	815.666666666666	228.33333333333363	0	0	0	0
hyloniscus_main_001916_t1	291	2855	+	2001.3333333333408	563.6666666666654	1476.3333333333355	416.66666666666566	0	0	0	0
hyloniscus_main_001920_t1	459	2831	+	1871.0000000000068	501.9999999999979	0	0	0	0	0	0
hyloniscus_main_001944_t1	88	2796	+	2146.000000000006	562.9999999999989	0	0	0	0	0	0
hyloniscus_main_001945_t1	275	2911	+	2063.6666666666765	573.333333333332	0	0	0	0	0	0
hyloniscus_main_001947_t1	39	2744	+	2134.333333333339	571.6666666666661	453.3333333333336	119.66666666666656	0	0	0	0
hyloniscus_main_001958_t1	37	2739	+	2135.6666666666742	567.3333333333321	12.999999999999998	1.9999999999999998	0	0	0	0
hyloniscus_main_001963_t1	71	2743	+	2154.6666666666733	518.3333333333305	1245.6666666666686	299.33333333333275	1.0	5.0	1.0	5.0
hyloniscus_main_001970_t1	63	2759	+	2166.0000000000077	530.9999999999984	219.99999999999997	59.0	3.0	5.0	0	0
hyloniscus_main_001975_t1	667	3360	+	2065.00000000001	629.0000000000006	24.666666666666668	5.333333333333333	0	0	0	0
hyloniscus_main_001978_t1	44	2734	+	2133.000000000006	557.9999999999992	89.33333333333334	27.666666666666657	0	0	0	0
hyloniscus_main_001989_t1	74	2758	+	2106.000000000008	578.9999999999997	66.33333333333331	17.666666666666668	0	0	0	0
hyloniscus_main_001998_t1	75	2750	+	2100.333333333339	575.6666666666658	172.3333333333333	52.666666666666686	0	0	0	0
hyloniscus_main_002000_t1	92	2749	+	2121.666666666673	536.333333333332	490.6666666666671	133.33333333333326	0	0	0	0
hyloniscus_main_002004_t1	175	2850	+	2099.333333333345	576.6666666666647	122.33333333333337	27.66666666666666	0	0	0	0
hyloniscus_main_002009_t1	195	2867	+	2080.0000000000086	592.9999999999995	666.3333333333329	182.66666666666683	0	0	0	0
hyloniscus_main_002011_t1	138	2753	+	2035.333333333342	580.6666666666656	0	0	0	0	0	0
hyloniscus_main_002017_t1	54	2687	+	2098.33333333334	535.6666666666656	302.6666666666666	63.33333333333337	0	0	0	0
hyloniscus_main_002024_t1	5	2668	+	2125.0000000000073	538.9999999999983	1155.9999999999982	302.0000000000002	1.0	26.0	1.0	26.0
hyloniscus_main_002026_t1	200	2785	+	2002.6666666666713	583.3333333333326	7.333333333333334	1.6666666666666665	0	0	0	0
hyloniscus_main_002028_t1	69	2729	+	2085.333333333342	575.6666666666664	210.66666666666657	65.33333333333336	5.0	3.0	0	0
hyloniscus_main_002031_t1	81	2738	+	2118.3333333333403	539.6666666666653	210.0	50.99999999999999	0	0	0	0
hyloniscus_main_002034_t1	590	3247	+	2058.333333333343	599.6666666666669	127.66666666666671	31.33333333333333	0	0	0	0
hyloniscus_main_002040_t1	13	2004	+	1589.3333333333399	402.66666666666475	20.666666666666668	6.333333333333332	0	0	0	0
hyloniscus_main_002048_t1	160	2808	+	2097.333333333342	551.6666666666656	0	0	0	0	0	0
hyloniscus_main_002051_t1	91	2739	+	2114.000000000008	534.999999999998	184.66666666666654	40.33333333333336	0	0	0	0
hyloniscus_main_002057_t1	143	2782	+	2088.666666666675	551.333333333332	727.6666666666664	196.33333333333346	3.0	5.0	3.0	5.0
hyloniscus_main_002059_t1	56	2695	+	2098.3333333333426	541.6666666666647	2.3333333333333335	0.6666666666666666	0	0	0	0
hyloniscus_main_002062_t1	272	2833	+	2026.0000000000084	535.9999999999984	0	0	0	0	0	0
hyloniscus_main_002067_t1	148	2781	+	2081.6666666666747	552.3333333333322	0	0	0	0	0	0
hyloniscus_main_002069_t1	116	2749	+	2075.3333333333417	558.6666666666654	2026.3333333333417	547.666666666665	2.0	13.0	2.0	13.0
hyloniscus_main_002079_t1	315	2936	+	2047.666666666674	574.3333333333326	0	0	0	0	0	0
hyloniscus_main_002083_t1	26	2644	+	2041.0000000000057	577.9999999999994	0	0	0	0	0	0
hyloniscus_main_002084_t1	231	2846	+	2026.6666666666724	589.3333333333337	42.333333333333336	11.666666666666668	0	0	0	0
hyloniscus_main_002087_t1	187	2799	+	2012.6666666666754	600.3333333333326	778.9999999999987	238.00000000000045	0	0	0	0
hyloniscus_main_002091_t1	171	2717	+	1971.6666666666754	575.3333333333321	1614.666666666671	476.33333333333167	2.0	4.0	2.0	4.0
hyloniscus_main_002096_t1	152	2758	+	2047.3333333333394	559.6666666666667	1145.6666666666663	318.3333333333329	4.0	17.0	4.0	17.0
hyloniscus_main_002098_t1	100	2703	+	2077.0000000000086	526.9999999999983	156.33333333333334	38.666666666666664	0	0	0	0
hyloniscus_main_002106_t1	233	2833	+	2060.6666666666774	540.3333333333313	0	0	0	0	0	0
hyloniscus_main_002107_t1	161	2719	+	1972.3333333333399	586.6666666666658	0	0	0	0	0	0
hyloniscus_main_002117_t1	55	2649	+	2038.000000000007	556.9999999999991	0	0	0	0	0	0
hyloniscus_main_002119_t1	798	3122	+	1844.6666666666733	480.33333333333155	395.33333333333354	96.66666666666661	0	0	0	0
hyloniscus_main_002120_t1	764	3359	+	2048.333333333343	534.6666666666649	206.66666666666646	48.333333333333385	1.0	0.0	0	0
hyloniscus_main_002131_t1	201	2678	+	1942.6666666666783	535.3333333333303	320.0	90.99999999999997	0	0	0	0
hyloniscus_main_002133_t1	125	2710	+	2000.3333333333424	585.6666666666658	0	0	0	0	0	0
hyloniscus_main_002141_t1	65	2644	+	2011.6666666666736	568.3333333333336	0	0	0	0	0	0
hyloniscus_main_002143_t1	160	2736	+	2053.666666666675	523.3333333333316	297.3333333333332	68.66666666666669	0	0	0	0
hyloniscus_main_002144_t1	94	2670	+	2050.3333333333435	526.6666666666644	503.66666666666725	126.33333333333317	0	0	0	0
hyloniscus_main_002150_t1	169	2703	+	2013.333333333343	521.6666666666646	456.0000000000005	113.99999999999987	0	0	0	0
hyloniscus_main_002151_t1	214	2787	+	2015.3333333333387	558.6666666666653	180.3333333333333	53.66666666666668	0.0	1.0	0.0	1.0
hyloniscus_main_002155_t1	852	2972	+	1647.000000000005	473.99999999999795	0	0	0	0	0	0
hyloniscus_main_002159_t1	116	2683	+	2026.0000000000114	541.9999999999985	107.66666666666667	27.33333333333333	0	0	0	0
hyloniscus_main_002162_t1	195	2759	+	2027.6666666666727	537.333333333333	2027.6666666666727	537.333333333333	1.0	20.0	1.0	20.0
hyloniscus_main_002164_t1	1107	3419	+	1786.333333333339	526.6666666666648	36.333333333333336	8.666666666666664	0	0	0	0
hyloniscus_main_002166_t1	265	2724	+	1945.3333333333417	514.6666666666646	0	0	0	0	0	0
hyloniscus_main_002167_t1	140	2650	+	1992.3333333333412	518.6666666666642	0	0	0	0	0	0
hyloniscus_main_002185_t1	427	2592	+	1674.666666666672	491.3333333333315	1674.666666666672	491.3333333333315	1.0	17.0	1.0	17.0
hyloniscus_main_002188_t1	128	2611	+	1996.3333333333421	487.6666666666645	0	0	0	0	0	0
hyloniscus_main_002190_t1	111	2657	+	2007.6666666666777	539.3333333333309	69.0	17.999999999999996	0	0	0	0
hyloniscus_main_002198_t1	61	2601	+	2005.333333333341	535.6666666666653	2005.333333333341	535.6666666666653	1.0	1.0	1.0	1.0
hyloniscus_main_002203_t1	86	2614	+	2057.0000000000105	471.99999999999756	466.3333333333338	103.66666666666659	0	0	0	0
hyloniscus_main_002204_t1	83	2617	+	1991.0000000000066	543.9999999999982	169.66666666666666	43.333333333333336	1.0	1.0	0	0
hyloniscus_main_002208_t1	475	2535	+	1620.666666666669	440.3333333333327	0	0	0	0	0	0
hyloniscus_main_002210_t1	119	2653	+	1970.0000000000061	564.9999999999999	524.3333333333338	147.66666666666666	0.0	4.0	0	0
hyloniscus_main_002217_t1	367	2895	+	1998.6666666666765	530.3333333333313	83.0	21.999999999999993	0	0	0	0
hyloniscus_main_002219_t1	124	2583	+	1921.333333333341	538.6666666666653	91.66666666666666	25.333333333333332	0	0	0	0
hyloniscus_main_002222_t1	3201	5618	-	1912.3333333333424	505.6666666666641	1144.9999999999982	307.0000000000002	0	0	0	0
hyloniscus_main_002224_t1	231	2756	+	2018.0000000000077	507.999999999998	143.33333333333334	39.66666666666667	0	0	0	0
hyloniscus_main_002232_t1	451	2973	+	1934.3333333333421	588.666666666667	55.99999999999999	13.000000000000002	0	0	0	0
hyloniscus_main_002237_t1	191	2659	+	1921.6666666666727	547.3333333333322	88.66666666666666	25.333333333333336	0	0	0	0
hyloniscus_main_002238_t1	74	2593	+	1997.6666666666733	522.333333333332	0	0	0	0	0	0
hyloniscus_main_002245_t1	168	2672	+	1941.333333333342	563.6666666666675	148.66666666666666	34.33333333333333	0	0	0	0
hyloniscus_main_002259_t1	287	2794	+	1970.666666666677	537.3333333333312	362.6666666666669	99.33333333333321	1.0	5.0	1.0	5.0
hyloniscus_main_002264_t1	95	2599	+	1992.0000000000043	512.9999999999991	160.66666666666669	52.33333333333334	0	0	0	0
hyloniscus_main_002265_t1	67	2571	+	1954.333333333342	550.6666666666656	0	0	0	0	0	0
hyloniscus_main_002266_t1	139	2406	+	1782.6666666666745	485.3333333333309	8.0	1.0	0	0	0	0
hyloniscus_main_002271_t1	346	2847	+	1940.333333333342	561.6666666666653	1370.333333333337	384.66666666666566	0	0	0	0
hyloniscus_main_002277_t1	73	2571	+	1929.6666666666742	569.3333333333327	0	0	0	0	0	0
hyloniscus_main_002280_t1	114	2516	+	1877.6666666666736	525.3333333333314	398.33333333333354	108.6666666666666	0.0	1.0	0	0
hyloniscus_main_002286_t1	101	2596	+	1983.0000000000098	512.9999999999977	137.66666666666669	36.33333333333333	0	0	0	0
hyloniscus_main_002291_t1	50	2539	+	1965.6666666666772	524.333333333331	1187.9999999999993	309.0	1.0	2.0	1.0	2.0
hyloniscus_main_002293_t1	65	2554	+	1958.0000000000066	531.9999999999986	160.66666666666666	49.33333333333333	0	0	0	0
hyloniscus_main_002296_t1	86	2572	+	1915.0000000000045	571.9999999999985	0	0	0	0	0	0
hyloniscus_main_002298_t1	649	3135	+	1976.0000000000082	510.9999999999978	222.33333333333317	47.666666666666686	0	0	0	0
hyloniscus_main_002303_t1	707	3190	+	1987.6666666666752	496.33333333333104	435.3333333333339	89.66666666666663	0	0	0	0
hyloniscus_main_002307_t1	93	2573	+	1972.333333333341	508.6666666666649	213.33333333333326	62.666666666666686	0	0	0	0
hyloniscus_main_002311_t1	76	2529	+	1975.6666666666742	478.3333333333318	1877.0000000000068	456.9999999999982	9.0	17.0	9.0	17.0
hyloniscus_main_002315_t1	205	2682	+	1944.3333333333403	533.666666666665	0	0	0	0	0	0
hyloniscus_main_002326_t1	83	2554	+	1937.3333333333424	534.6666666666648	393.66666666666686	107.3333333333333	0	0	0	0
hyloniscus_main_002348_t1	84	2534	+	1874.3333333333396	576.6666666666658	70.33333333333331	19.666666666666664	0	0	0	0
hyloniscus_main_002357_t1	310	2580	+	1822.0000000000066	448.9999999999987	61.33333333333331	7.666666666666663	0	0	0	0
hyloniscus_main_002358_t1	229	2499	+	1771.3333333333399	499.66666666666487	153.33333333333331	47.66666666666666	0	0	0	0
hyloniscus_main_002365_t1	86	2536	+	1938.6666666666756	512.3333333333308	740.6666666666661	192.3333333333336	7.0	13.0	0	0
hyloniscus_main_002367_t1	624	2495	+	1457.0000000000036	414.9999999999987	18.0	3.0	0	0	0	0
hyloniscus_main_002368_t1	133	2583	+	1917.000000000008	533.9999999999986	334.33333333333366	85.66666666666657	0	0	0	0
hyloniscus_main_002370_t1	245	2695	+	1915.0000000000036	535.9999999999991	554.6666666666673	147.33333333333317	0	0	0	0
hyloniscus_main_002383_t1	150	2582	+	1924.0000000000089	508.99999999999767	66.66666666666666	14.333333333333334	0	0	0	0
hyloniscus_main_002388_t1	304	2643	+	1854.666666666677	485.3333333333306	0	0	0	0	0	0
hyloniscus_main_002400_t1	38	2443	+	1904.333333333341	501.6666666666645	194.66666666666657	54.33333333333336	1.0	0.0	0	0
hyloniscus_main_002401_t1	120	2558	+	1902.0000000000052	536.9999999999991	22.666666666666668	7.333333333333333	0	0	0	0
hyloniscus_main_002402_t1	265	2703	+	1952.3333333333426	486.6666666666644	1115.333333333332	273.6666666666671	0	0	0	0
hyloniscus_main_002412_t1	311	2470	+	1704.3333333333394	455.6666666666651	263.66666666666663	72.33333333333337	0	0	0	0
hyloniscus_main_002413_t1	115	2544	+	1919.6666666666774	510.33333333332996	1085.666666666664	264.333333333334	0	0	0	0
hyloniscus_main_002414_t1	101	2533	+	1894.6666666666733	538.333333333332	150.99999999999997	44.00000000000001	0	0	0	0
hyloniscus_main_002416_t1	162	2465	+	1808.6666666666742	495.33333333333115	163.00000000000003	52.99999999999999	1.0	4.0	1.0	4.0
hyloniscus_main_002417_t1	513	2939	+	1904.0000000000057	522.9999999999989	106.66666666666669	25.333333333333325	0	0	0	0
hyloniscus_main_002439_t1	351	2549	+	1733.0000000000066	465.99999999999795	232.66666666666654	64.33333333333337	0	0	0	0
hyloniscus_main_002446_t1	419	2452	+	1630.000000000006	403.9999999999986	0	0	0	0	0	0
hyloniscus_main_002448_t1	94	2511	+	1833.0000000000052	582.0	0	0	0	0	0	0
hyloniscus_main_002450_t1	22	2427	+	1932.3333333333449	473.6666666666638	5.0	1.0	0	0	0	0
hyloniscus_main_002455_t1	263	2677	+	1875.6666666666708	539.3333333333326	1325.6666666666667	369.3333333333331	0	0	0	0
hyloniscus_main_002456_t1	234	2648	+	1893.0000000000061	521.9999999999984	45.99999999999999	11.0	0	0	0	0
hyloniscus_main_002462_t1	15	2423	+	1860.0000000000048	509.9999999999986	47.33333333333333	12.666666666666666	0	0	0	0
hyloniscus_main_002463_t1	11	2419	+	1904.666666666675	504.333333333331	50.33333333333333	12.66666666666667	0	0	0	0
hyloniscus_main_002465_t1	133	2538	+	1841.3333333333374	564.666666666665	62.666666666666664	21.333333333333336	0	0	0	0
hyloniscus_main_002466_t1	47	2452	+	1933.3333333333435	472.66666666666424	286.33333333333326	67.66666666666669	0	0	0	0
hyloniscus_main_002470_t1	470	2875	+	1961.3333333333405	444.66666666666515	2.3333333333333335	0.6666666666666666	0	0	0	0
hyloniscus_main_002472_t1	110	2515	+	1906.0000000000089	499.99999999999767	116.33333333333336	21.666666666666664	0	0	0	0
hyloniscus_main_002480_t1	167	2566	+	1919.0000000000095	480.99999999999756	80.33333333333333	21.666666666666664	0	0	0	0
hyloniscus_main_002482_t1	265	2607	+	1796.3333333333383	546.6666666666654	126.66666666666667	41.333333333333314	0.0	1.0	0	0
hyloniscus_main_002484_t1	370	2742	+	1880.000000000008	492.9999999999982	308.3333333333333	81.66666666666666	0	0	0	0
hyloniscus_main_002490_t1	108	2504	+	1829.3333333333364	567.6666666666665	0	0	0	0	0	0
hyloniscus_main_002491_t1	231	2624	+	1864.0000000000045	529.9999999999987	218.33333333333326	63.66666666666669	0	0	0	0
hyloniscus_main_002498_t1	115	2508	+	1903.666666666672	490.33333333333195	0	0	0	0	0	0
hyloniscus_main_002502_t1	80	2470	+	1897.0000000000086	493.9999999999977	37.66666666666667	10.33333333333333	0	0	0	0
hyloniscus_main_002509_t1	772	2625	+	1515.6666666666702	338.333333333333	0	0	0	0	0	0
hyloniscus_main_002511_t1	431	2818	+	1879.3333333333403	508.6666666666644	155.66666666666663	42.33333333333335	0	0	0	0
hyloniscus_main_002512_t1	306	2693	+	1892.3333333333383	495.66666666666555	1615.3333333333346	430.66666666666623	3.0	3.0	3.0	3.0
hyloniscus_main_002520_t1	64	2445	+	1866.0000000000082	515.9999999999978	359.3333333333333	93.66666666666666	0	0	0	0
hyloniscus_main_002522_t1	143	2176	+	1596.333333333337	437.6666666666658	86.66666666666666	21.333333333333336	0	0	0	0
hyloniscus_main_002530_t1	159	2415	+	1768.3333333333394	487.66666666666436	176.99999999999997	48.0	0.0	1.0	0	0
hyloniscus_main_002531_t1	214	2589	+	1899.333333333341	476.6666666666647	1424.000000000003	342.99999999999966	0	0	0	0
hyloniscus_main_002538_t1	3	2378	+	1926.6666666666779	449.33333333333064	0	0	0	0	0	0
hyloniscus_main_002539_t1	367	2742	+	1867.3333333333417	508.6666666666642	66.66666666666666	14.333333333333336	0	0	0	0
hyloniscus_main_002545_t1	307	2679	+	1888.6666666666765	484.33333333333053	783.9999999999992	179.0000000000001	2.0	3.0	2.0	3.0
hyloniscus_main_002549_t1	149	2518	+	1883.6666666666742	486.33333333333115	1029.6666666666645	272.33333333333377	0	0	0	0
hyloniscus_main_002550_t1	132	2501	+	1899.6666666666758	470.33333333333115	1899.6666666666758	470.33333333333115	1.0	0.0	1.0	0.0
hyloniscus_main_002551_t1	233	2602	+	1871.3333333333408	498.66666666666464	250.33333333333314	67.6666666666667	0	0	0	0
hyloniscus_main_002555_t1	38	2407	+	1899.3333333333421	470.6666666666646	45.66666666666666	11.333333333333336	0	0	0	0
hyloniscus_main_002560_t1	171	2537	+	1850.000000000008	516.9999999999982	1755.6666666666717	488.3333333333314	1.0	0.0	1.0	0.0
hyloniscus_main_002565_t1	97	2460	+	1828.3333333333383	535.6666666666658	253.33333333333312	79.66666666666669	0	0	0	0
hyloniscus_main_002575_t1	358	2604	+	1741.333333333339	505.666666666665	1741.333333333339	505.666666666665	0	0	0	0
hyloniscus_main_002581_t1	456	2408	+	1524.666666666672	428.3333333333317	0	0	0	0	0	0
hyloniscus_main_002583_t1	78	1968	+	1543.6666666666729	346.33333333333246	140.33333333333337	30.666666666666643	0	0	0	0
hyloniscus_main_002605_t1	78	2417	+	1856.33333333334	483.6666666666649	35.66666666666667	9.333333333333332	0	0	0	0
hyloniscus_main_002609_t1	530	2869	+	1858.3333333333417	481.6666666666644	0	0	0	0	0	0
hyloniscus_main_002613_t1	258	2579	+	1826.000000000007	495.99999999999807	0	0	0	0	0	0
hyloniscus_main_002618_t1	222	2558	+	1846.0000000000064	490.99999999999835	52.333333333333336	13.666666666666666	0	0	0	0
hyloniscus_main_002622_t1	29	2362	+	1884.0000000000102	449.9999999999974	60.66666666666666	11.333333333333334	0	0	0	0
hyloniscus_main_002623_t1	518	2335	+	1418.6666666666674	399.33333333333235	256.9999999999999	64.00000000000003	0	0	0	0
hyloniscus_main_002633_t1	36	2261	+	1714.6666666666724	511.33333333333127	0	0	0	0	0	0
hyloniscus_main_002636_t1	69	2396	+	1832.0000000000048	495.99999999999864	1769.6666666666706	480.3333333333321	0	0	0	0
hyloniscus_main_002642_t1	6	2330	+	1885.0000000000082	439.9999999999983	0	0	0	0	0	0
hyloniscus_main_002648_t1	172	2496	+	1856.0000000000075	468.9999999999981	0	0	0	0	0	0
hyloniscus_main_002655_t1	202	2514	+	1830.000000000005	482.99999999999835	0	0	0	0	0	0
hyloniscus_main_002659_t1	79	2397	+	1842.3333333333435	476.66666666666396	29.333333333333336	6.666666666666666	0	0	0	0
hyloniscus_main_002661_t1	138	2456	+	1823.0000000000057	495.9999999999982	272.33333333333326	78.66666666666666	0	0	0	0
hyloniscus_main_002670_t1	98	2413	+	1852.000000000007	463.9999999999984	283.6666666666666	70.33333333333336	4.0	0.0	0	0
hyloniscus_main_002672_t1	13	2301	+	1785.3333333333408	503.6666666666644	216.66666666666657	62.333333333333364	0	0	0	0
hyloniscus_main_002674_t1	116	2428	+	1770.0000000000061	542.999999999998	0	0	0	0	0	0
hyloniscus_main_002682_t1	58	2367	+	1809.6666666666733	500.3333333333316	0	0	0	0	0	0
hyloniscus_main_002683_t1	516	2318	+	1446.0000000000025	356.99999999999955	52.66666666666666	16.333333333333336	0	0	0	0
hyloniscus_main_002684_t1	182	2341	+	1727.3333333333392	432.6666666666651	332.3333333333333	75.66666666666664	3.0	1.0	0	0
hyloniscus_main_002685_t1	244	2550	+	1849.0000000000075	457.99999999999824	59.66666666666665	15.333333333333337	0.0	3.0	0	0
hyloniscus_main_002686_t1	47	2353	+	1827.0000000000082	479.99999999999807	805.9999999999985	199.00000000000034	1.0	3.0	0	0
hyloniscus_main_002691_t1	59	2362	+	1809.0000000000064	494.9999999999982	0	0	0	0	0	0
hyloniscus_main_002694_t1	418	2463	+	1599.6666666666708	446.33333333333206	0	0	0	0	0	0
hyloniscus_main_002699_t1	97	2373	+	1808.0000000000082	468.9999999999979	169.99999999999994	37.00000000000001	1.0	0.0	1.0	0.0
hyloniscus_main_002701_t1	117	2414	+	1829.666666666674	468.33333333333127	76.66666666666664	16.333333333333332	0	0	0	0
hyloniscus_main_002704_t1	280	2574	+	1831.0000000000066	463.99999999999824	1791.6666666666733	455.3333333333316	0	0	0	0
hyloniscus_main_002705_t1	93	2387	+	1823.6666666666765	471.3333333333306	139.0	40.999999999999986	0	0	0	0
hyloniscus_main_002708_t1	357	2651	+	1805.6666666666715	489.33333333333195	92.33333333333337	27.666666666666657	0.0	1.0	0	0
hyloniscus_main_002711_t1	1237	2697	+	1149.9999999999995	310.9999999999997	655.9999999999998	181.00000000000023	1.0	3.0	1.0	3.0
hyloniscus_main_002722_t1	184	2475	+	1776.6666666666747	515.3333333333306	0	0	0	0	0	0
hyloniscus_main_002724_t1	2758	5001	+	1772.000000000007	471.99999999999807	87.99999999999999	23.000000000000004	0	0	0	0
hyloniscus_main_002726_t1	161	2158	+	1578.0000000000036	419.9999999999987	0	0	0	0	0	0
hyloniscus_main_002727_t1	118	2403	+	1794.000000000008	491.9999999999979	1330.3333333333344	367.66666666666583	1.0	2.0	1.0	2.0
hyloniscus_main_002729_t1	249	2534	+	1820.0000000000057	465.9999999999985	47.0	16.0	0.0	2.0	0	0
hyloniscus_main_002737_t1	354	2306	+	1504.333333333337	448.66666666666526	25.0	8.0	0	0	0	0
hyloniscus_main_002744_t1	849	3023	+	1704.6666666666706	470.33333333333235	76.0	26.000000000000004	0	0	0	0
hyloniscus_main_002755_t1	300	2318	+	1588.666666666671	430.33333333333195	74.99999999999999	23.999999999999996	0	0	0	0
hyloniscus_main_002759_t1	90	2363	+	1802.333333333338	471.66666666666526	1002.9999999999983	269.0000000000002	5.0	13.0	0	0
hyloniscus_main_002763_t1	143	2416	+	1787.3333333333392	486.666666666665	549.3333333333337	149.66666666666669	0	0	0	0
hyloniscus_main_002774_t1	604	2874	+	1788.0000000000068	482.9999999999978	1770.0000000000066	476.99999999999795	0	0	0	0
hyloniscus_main_002778_t1	52	2319	+	1839.6666666666727	428.3333333333322	172.3333333333333	28.666666666666643	0	0	0	0
hyloniscus_main_002779_t1	144	2411	+	1753.000000000003	514.999999999999	148.66666666666669	49.33333333333333	0	0	0	0
hyloniscus_main_002782_t1	437	2704	+	1752.0000000000066	515.9999999999981	1624.0000000000045	475.99999999999824	1.0	11.0	1.0	11.0
hyloniscus_main_002785_t1	128	2341	+	1794.0000000000105	419.9999999999972	1405.3333333333367	319.66666666666623	0	0	0	0
hyloniscus_main_002788_t1	334	2598	+	1775.6666666666715	489.3333333333316	103.33333333333333	25.666666666666668	0.0	1.0	0	0
hyloniscus_main_002796_t1	507	2264	+	1354.666666666667	403.3333333333328	0	0	0	0	0	0
hyloniscus_main_002799_t1	47	2308	+	1758.0000000000043	503.9999999999985	167.0	49.000000000000014	0	0	0	0
hyloniscus_main_002802_t1	72	2333	+	1770.0000000000061	491.9999999999981	95.33333333333334	24.666666666666664	0	0	0	0
hyloniscus_main_002807_t1	124	2382	+	1769.6666666666729	489.3333333333315	803.6666666666658	234.3333333333336	0.0	3.0	0	0
hyloniscus_main_002809_t1	288	2438	+	1713.6666666666752	437.3333333333306	235.66666666666669	73.33333333333331	0	0	0	0
hyloniscus_main_002822_t1	43	2295	+	1754.6666666666713	498.33333333333223	482.0000000000003	138.99999999999991	2.0	4.0	2.0	4.0
hyloniscus_main_002823_t1	56	2308	+	1782.3333333333385	470.66666666666515	0	0	0	0	0	0
hyloniscus_main_002825_t1	209	2461	+	1772.3333333333394	480.6666666666649	0	0	0	0	0	0
hyloniscus_main_002826_t1	126	2378	+	1818.3333333333394	434.66666666666544	329.3333333333335	78.66666666666664	0	0	0	0
hyloniscus_main_002829_t1	414	2663	+	1779.6666666666738	470.33333333333127	0	0	0	0	0	0
hyloniscus_main_002834_t1	595	2484	+	1493.66666666667	396.33333333333263	214.66666666666669	61.33333333333333	0.0	1.0	0	0
hyloniscus_main_002844_t1	74	2317	+	1747.0000000000043	496.99999999999847	0	0	0	0	0	0
hyloniscus_main_002845_t1	411	2654	+	1720.000000000006	523.9999999999983	1454.3333333333348	441.6666666666654	4.0	15.0	4.0	15.0
hyloniscus_main_002848_t1	164	2287	+	1654.0000000000036	469.9999999999986	114.00000000000001	36.0	0	0	0	0
hyloniscus_main_002851_t1	179	2419	+	1739.666666666672	501.33333333333206	0	0	0	0	0	0
hyloniscus_main_002855_t1	177	2078	+	1487.6666666666695	414.3333333333322	0	0	0	0	0	0
hyloniscus_main_002861_t1	131	2365	+	1766.0000000000061	468.9999999999983	43.99999999999999	13.000000000000002	0	0	0	0
hyloniscus_main_002865_t1	34	2265	+	1778.0000000000064	453.99999999999847	1383.666666666669	362.3333333333326	0	0	0	0
hyloniscus_main_002868_t1	359	2347	+	1552.0000000000034	436.9999999999987	63.66666666666665	17.333333333333336	0	0	0	0
hyloniscus_main_002872_t1	123	2351	+	1741.000000000006	487.9999999999982	427.33333333333377	121.66666666666653	0	0	0	0
hyloniscus_main_002876_t1	184	2196	+	1559.3333333333364	453.66666666666583	172.99999999999997	52.00000000000002	0	0	0	0
hyloniscus_main_002878_t1	196	2421	+	1762.0000000000057	463.9999999999987	1088.9999999999986	294.00000000000017	0	0	0	0
hyloniscus_main_002880_t1	169	2394	+	1742.3333333333385	483.666666666665	0	0	0	0	0	0
hyloniscus_main_002882_t1	71	2293	+	1745.0000000000055	477.99999999999835	237.66666666666654	65.33333333333336	0	0	0	0
hyloniscus_main_002885_t1	56	2278	+	1764.0000000000057	458.99999999999847	183.66666666666663	44.333333333333336	3.0	1.0	3.0	1.0
hyloniscus_main_002887_t1	610	2811	+	1780.0000000000066	421.9999999999986	178.6666666666666	49.33333333333336	2.0	0.0	0	0
hyloniscus_main_002888_t1	173	2395	+	1720.6666666666736	502.33333333333104	31.333333333333332	7.666666666666666	0	0	0	0
hyloniscus_main_002891_t1	69	2222	+	1713.3333333333396	440.66666666666487	0	0	0	0	0	0
hyloniscus_main_002895_t1	60	2276	+	1825.3333333333449	391.6666666666646	13.333333333333332	1.6666666666666665	0	0	0	0
hyloniscus_main_002902_t1	78	2291	+	1742.0000000000048	471.9999999999986	252.99999999999986	65.00000000000004	0	0	0	0
hyloniscus_main_002912_t1	186	2396	+	1729.6666666666727	481.33333333333155	1674.3333333333385	464.6666666666649	0	0	0	0
hyloniscus_main_002929_t1	194	2395	+	1766.666666666672	435.3333333333321	74.0	22.0	0	0	0	0
hyloniscus_main_002939_t1	74	2272	+	1719.0000000000064	479.99999999999807	73.66666666666666	19.333333333333332	0	0	0	0
hyloniscus_main_002942_t1	508	2682	+	1660.333333333336	514.6666666666653	66.33333333333333	20.666666666666668	0	0	0	0
hyloniscus_main_002946_t1	89	2284	+	1741.3333333333374	454.66666666666555	93.0	24.0	0	0	0	0
hyloniscus_main_002955_t1	23	2218	+	1764.6666666666736	431.3333333333316	0	0	0	0	0	0
hyloniscus_main_002964_t1	640	2715	+	1634.6666666666713	441.33333333333195	50.0	12.999999999999998	0	0	0	0
hyloniscus_main_002974_t1	217	2406	+	1725.3333333333383	464.6666666666654	1591.3333333333376	427.66666666666555	0	0	0	0
hyloniscus_main_002980_t1	139	2325	+	1738.0000000000055	448.99999999999864	129.33333333333337	32.666666666666664	0	0	0	0
hyloniscus_main_002995_t1	55	2238	+	1671.0000000000043	512.9999999999984	359.3333333333334	114.66666666666657	0	0	0	0
hyloniscus_main_002996_t1	117	2300	+	1685.3333333333374	498.6666666666651	821.3333333333322	243.66666666666706	0.0	1.0	0.0	1.0
hyloniscus_main_003011_t1	131	2305	+	1711.3333333333374	463.6666666666654	18.0	3.0000000000000004	0	0	0	0
hyloniscus_main_003016_t1	141	2108	+	1559.6666666666688	408.33333333333275	0	0	0	0	0	0
hyloniscus_main_003028_t1	55	2112	+	1604.6666666666702	453.3333333333322	47.0	16.0	0	0	0	0
hyloniscus_main_003031_t1	391	2556	+	1677.0000000000043	488.99999999999864	1145.3333333333333	342.6666666666661	0	0	0	0
hyloniscus_main_003033_t1	165	2246	+	1641.0000000000045	440.99999999999875	0	0	0	0	0	0
hyloniscus_main_003041_t1	68	2230	+	1740.666666666673	422.3333333333318	499.33333333333417	124.66666666666646	1.0	0.0	1.0	0.0
hyloniscus_main_003045_t1	94	2256	+	1704.6666666666713	458.33333333333206	151.6666666666667	37.33333333333332	0.0	3.0	0	0
hyloniscus_main_003046_t1	336	2495	+	1721.0000000000034	438.9999999999992	0	0	0	0	0	0
hyloniscus_main_003048_t1	242	2383	+	1658.000000000005	483.9999999999984	179.0	49.000000000000014	0	0	0	0
hyloniscus_main_003057_t1	544	2391	+	1421.3333333333355	426.6666666666662	1155.666666666666	359.33333333333303	1.0	9.0	1.0	9.0
hyloniscus_main_003064_t1	102	2255	+	1711.3333333333405	442.6666666666648	573.3333333333335	149.66666666666669	0	0	0	0
hyloniscus_main_003065_t1	431	2395	+	1546.6666666666722	418.33333333333127	65.99999999999999	15.000000000000004	0	0	0	0
hyloniscus_main_003066_t1	529	2298	+	1366.333333333334	403.66666666666623	0	0	0	0	0	0
hyloniscus_main_003073_t1	85	2091	+	1538.3333333333385	468.6666666666646	467.0000000000006	138.9999999999999	0	0	0	0
hyloniscus_main_003074_t1	456	2606	+	1692.000000000005	458.99999999999835	122.00000000000004	33.999999999999986	0	0	0	0
hyloniscus_main_003076_t1	2390	2947	-	440.6666666666672	117.33333333333321	0	0	0	0	0	0
hyloniscus_main_003077_t1	687	2837	+	1692.0000000000055	458.9999999999981	0	0	0	0	0	0
hyloniscus_main_003081_t1	105	2252	+	1697.3333333333383	450.6666666666654	502.0000000000005	136.99999999999994	2.0	1.0	2.0	1.0
hyloniscus_main_003082_t1	143	2224	+	1631.333333333336	450.6666666666658	2.6666666666666665	0.3333333333333333	0	0	0	0
hyloniscus_main_003084_t1	29	2176	+	1695.0000000000057	452.99999999999847	257.9999999999998	71.99999999999999	0	0	0	0
hyloniscus_main_003086_t1	754	2901	+	1653.0000000000027	494.9999999999989	0	0	0	0	0	0
hyloniscus_main_003089_t1	403	2232	+	1452.333333333335	377.66666666666606	672.9999999999999	185.00000000000017	2.0	7.0	2.0	7.0
hyloniscus_main_003091_t1	58	2205	+	1690.0000000000036	457.99999999999886	690.6666666666661	188.33333333333363	0	0	0	0
hyloniscus_main_003092_t1	106	2253	+	1648.6666666666706	499.3333333333318	0	0	0	0	0	0
hyloniscus_main_003093_t1	106	2250	+	1666.0000000000043	478.9999999999984	137.99999999999997	39.000000000000014	0	0	0	0
hyloniscus_main_003094_t1	84	2228	+	1706.0000000000093	438.99999999999716	1653.3333333333414	428.6666666666642	2.0	1.0	2.0	1.0
hyloniscus_main_003095_t1	26	2170	+	1696.3333333333378	448.66666666666544	0	0	0	0	0	0
hyloniscus_main_003097_t1	83	2227	+	1661.6666666666704	483.33333333333184	348.3333333333335	92.66666666666664	0	0	0	0
hyloniscus_main_003101_t1	367	2187	+	1435.3333333333355	385.66666666666595	189.33333333333334	50.666666666666664	0	0	0	0
hyloniscus_main_003105_t1	182	2320	+	1684.3333333333362	454.66666666666595	0	0	0	0	0	0
hyloniscus_main_003114_t1	135	2267	+	1690.3333333333396	442.666666666665	2.6666666666666665	0.3333333333333333	0	0	0	0
hyloniscus_main_003115_t1	30	2153	+	1665.0000000000036	458.99999999999903	686.6666666666663	192.33333333333366	0.0	1.0	0.0	1.0
hyloniscus_main_003118_t1	93	2222	+	1669.000000000004	460.9999999999984	240.6666666666666	71.33333333333334	0	0	0	0
hyloniscus_main_003120_t1	190	2202	+	1615.3333333333367	397.6666666666662	0	0	0	0	0	0
hyloniscus_main_003121_t1	285	2414	+	1645.6666666666715	484.3333333333318	1622.666666666671	477.3333333333318	2.0	5.0	2.0	5.0
hyloniscus_main_003123_t1	95	2221	+	1657.000000000006	469.9999999999982	1628.6666666666717	462.3333333333316	1.0	12.0	1.0	12.0
hyloniscus_main_003137_t1	30	2147	+	1617.333333333337	500.6666666666655	55.33333333333333	16.66666666666667	0.0	2.0	0	0
hyloniscus_main_003143_t1	103	2160	+	1603.6666666666686	454.3333333333326	134.00000000000003	42.99999999999999	0	0	0	0
hyloniscus_main_003145_t1	212	2326	+	1645.3333333333376	469.6666666666654	1645.3333333333376	469.6666666666654	2.0	17.0	2.0	17.0
hyloniscus_main_003153_t1	63	2174	+	1684.666666666674	427.3333333333313	243.33333333333323	56.66666666666671	2.0	2.0	0	0
hyloniscus_main_003155_t1	51	2102	+	1604.0000000000039	447.99999999999886	62.66666666666666	15.333333333333336	0	0	0	0
hyloniscus_main_003157_t1	32	2140	+	1694.6666666666717	414.33333333333223	160.66666666666669	43.33333333333333	0	0	0	0
hyloniscus_main_003158_t1	933	3041	+	1653.0000000000061	455.99999999999795	0	0	0	0	0	0
hyloniscus_main_003161_t1	159	2267	+	1642.0000000000039	466.9999999999988	1160.9999999999998	338.9999999999995	14.0	30.0	0	0
hyloniscus_main_003175_t1	106	2208	+	1643.6666666666704	459.33333333333235	25.999999999999996	10.0	0	0	0	0
hyloniscus_main_003177_t1	24	2123	+	1660.666666666672	439.3333333333318	201.99999999999994	50.000000000000014	0	0	0	0
hyloniscus_main_003191_t1	1553	3649	+	1681.0000000000057	415.9999999999987	119.33333333333337	30.666666666666647	3.0	1.0	0	0
hyloniscus_main_003198_t1	517	2565	+	1629.666666666671	419.3333333333322	79.66666666666669	19.33333333333333	0	0	0	0
hyloniscus_main_003199_t1	138	2231	+	1657.6666666666727	436.33333333333184	0	0	0	0	0	0
hyloniscus_main_003205_t1	148	2238	+	1651.3333333333378	439.6666666666654	1174.6666666666656	313.3333333333333	0.0	1.0	0.0	1.0
hyloniscus_main_003208_t1	93	2060	+	1547.6666666666695	420.33333333333246	0	0	0	0	0	0
hyloniscus_main_003223_t1	79	2157	+	1684.3333333333408	394.6666666666654	154.33333333333334	34.66666666666666	0.0	1.0	0	0
hyloniscus_main_003228_t1	55	2097	+	1617.6666666666717	425.3333333333317	185.99999999999994	48.00000000000001	0	0	0	0
hyloniscus_main_003231_t1	146	2143	+	1562.000000000004	435.99999999999875	62.999999999999986	15.000000000000002	0	0	0	0
hyloniscus_main_003233_t1	131	2209	+	1641.0000000000057	437.9999999999983	83.66666666666666	15.333333333333332	0	0	0	0
hyloniscus_main_003244_t1	58	2136	+	1608.6666666666697	470.33333333333235	78.0	18.000000000000004	0	0	0	0
hyloniscus_main_003257_t1	46	2121	+	1643.6666666666713	432.33333333333195	146.99999999999997	48.00000000000001	0	0	0	0
hyloniscus_main_003260_t1	120	2195	+	1661.3333333333396	414.6666666666652	421.6666666666671	100.33333333333324	0	0	0	0
hyloniscus_main_003267_t1	15	2090	+	1611.3333333333367	464.6666666666655	0	0	0	0	0	0
hyloniscus_main_003279_t1	265	2337	+	1614.3333333333385	458.6666666666652	288.33333333333337	68.66666666666666	0	0	0	0
hyloniscus_main_003285_t1	102	2168	+	1651.33333333334	415.6666666666645	158.0	37.00000000000001	0	0	0	0
hyloniscus_main_003290_t1	457	2373	+	1510.0000000000039	406.9999999999986	0	0	0	0	0	0
hyloniscus_main_003296_t1	1906	3972	+	1612.000000000003	454.9999999999989	0	0	0	0	0	0
hyloniscus_main_003298_t1	228	2294	+	1651.6666666666704	415.3333333333323	0	0	0	0	0	0
hyloniscus_main_003308_t1	65	2128	+	1656.3333333333385	407.66666666666555	0	0	0	0	0	0
hyloniscus_main_003313_t1	80	2140	+	1645.0000000000036	415.99999999999886	1645.0000000000036	415.99999999999886	0	0	0	0
hyloniscus_main_003314_t1	388	2448	+	1629.666666666672	431.3333333333318	620.333333333333	159.66666666666674	3.0	0.0	0	0
hyloniscus_main_003315_t1	194	1705	+	1185.3333333333328	326.6666666666667	54.33333333333334	14.666666666666664	0	0	0	0
hyloniscus_main_003318_t1	163	2223	+	1638.000000000005	422.99999999999847	0	0	0	0	0	0
hyloniscus_main_003321_t1	647	2704	+	1601.0000000000045	456.9999999999986	219.3333333333333	65.66666666666666	0	0	0	0
hyloniscus_main_003330_t1	73	2127	+	1617.6666666666715	437.3333333333318	638.3333333333329	168.66666666666683	0	0	0	0
hyloniscus_main_003331_t1	197	2227	+	1578.000000000003	452.99999999999915	0	0	0	0	0	0
hyloniscus_main_003347_t1	7821	9545	+	1347.0000000000016	377.99999999999915	0	0	0	0	0	0
hyloniscus_main_003353_t1	81	2126	+	1608.3333333333374	437.66666666666526	0	0	0	0	0	0
hyloniscus_main_003365_t1	105	2147	+	1623.6666666666729	419.3333333333315	25.666666666666664	7.333333333333333	0	0	0	0
hyloniscus_main_003370_t1	37	2076	+	1575.3333333333362	464.66666666666544	129.33333333333337	44.66666666666668	0	0	0	0
hyloniscus_main_003375_t1	171	2210	+	1580.3333333333355	459.6666666666656	0	0	0	0	0	0
hyloniscus_main_003379_t1	177	2213	+	1583.0000000000039	453.9999999999986	42.33333333333333	11.666666666666666	0	0	0	0
hyloniscus_main_003380_t1	60	2096	+	1599.0000000000055	437.9999999999983	110.00000000000004	30.99999999999999	0	0	0	0
hyloniscus_main_003383_t1	383	2419	+	1632.0000000000045	404.9999999999991	53.666666666666664	9.333333333333332	1.0	0.0	0	0
hyloniscus_main_003384_t1	94	2130	+	1619.3333333333385	417.6666666666654	126.33333333333337	32.666666666666664	0	0	0	0
hyloniscus_main_003388_t1	125	2158	+	1616.0000000000025	417.99999999999926	43.0	8.0	0	0	0	0
hyloniscus_main_003398_t1	142	2133	+	1568.3333333333396	423.6666666666648	583.6666666666667	160.33333333333346	0	0	0	0
hyloniscus_main_003402_t1	136	2163	+	1589.0000000000045	438.99999999999847	162.99999999999997	44.000000000000014	0	0	0	0
hyloniscus_main_003406_t1	279	2270	+	1554.6666666666697	437.3333333333324	111.6666666666667	35.333333333333336	0	0	0	0
hyloniscus_main_003407_t1	421	2376	+	1568.0000000000048	387.9999999999988	94.66666666666669	22.33333333333333	1.0	2.0	0	0
hyloniscus_main_003408_t1	245	2272	+	1616.3333333333385	411.6666666666652	105.33333333333336	23.666666666666664	0	0	0	0
hyloniscus_main_003422_t1	1289	2623	+	1047.3333333333312	287.66666666666697	68.33333333333331	18.666666666666668	0	0	0	0
hyloniscus_main_003423_t1	396	2417	+	1562.3333333333358	459.6666666666655	134.66666666666669	36.33333333333335	0	0	0	0
hyloniscus_main_003440_t1	94	2112	+	1575.6666666666702	443.33333333333223	1373.3333333333344	384.66666666666606	2.0	34.0	2.0	34.0
hyloniscus_main_003442_t1	51	2069	+	1578.6666666666708	440.333333333332	0	0	0	0	0	0
hyloniscus_main_003443_t1	159	2177	+	1572.0000000000034	446.9999999999987	323.33333333333337	84.66666666666666	0.0	1.0	0.0	1.0
hyloniscus_main_003461_t1	106	2118	+	1566.000000000005	446.9999999999987	114.00000000000001	32.999999999999986	0	0	0	0
hyloniscus_main_003470_t1	266	2275	+	1569.333333333338	440.6666666666652	456.66666666666686	128.3333333333333	0	0	0	0
hyloniscus_main_003475_t1	219	2228	+	1581.0000000000034	428.99999999999875	196.66666666666663	52.333333333333336	0	0	0	0
hyloniscus_main_003478_t1	88	2094	+	1597.0000000000039	409.9999999999989	462.0000000000006	119.99999999999986	0	0	0	0
hyloniscus_main_003489_t1	287	2224	+	1543.6666666666706	394.3333333333324	7.666666666666666	1.3333333333333333	0	0	0	0
hyloniscus_main_003491_t1	591	2558	+	1563.3333333333378	404.6666666666653	133.00000000000006	22.999999999999986	1.0	0.0	1.0	0.0
hyloniscus_main_003493_t1	76	2082	+	1546.6666666666688	460.33333333333235	0	0	0	0	0	0
hyloniscus_main_003495_t1	47	1927	+	1445.666666666669	435.3333333333323	158.33333333333337	48.66666666666667	0	0	0	0
hyloniscus_main_003502_t1	257	2260	+	1571.0000000000043	432.99999999999864	108.66666666666669	32.33333333333333	0	0	0	0
hyloniscus_main_003516_t1	149	2146	+	1627.0000000000055	370.99999999999903	1612.000000000005	367.9999999999992	6.0	17.0	6.0	17.0
hyloniscus_main_003524_t1	12	2006	+	1563.0000000000045	431.9999999999987	224.66666666666663	60.33333333333334	0	0	0	0
hyloniscus_main_003526_t1	371	2035	+	1313.0000000000016	351.99999999999943	710.666666666666	198.3333333333335	0	0	0	0
hyloniscus_main_003529_t1	212	2056	+	1451.000000000002	393.99999999999915	1259.666666666666	348.3333333333331	1.0	0.0	1.0	0.0
hyloniscus_main_003543_t1	149	2101	+	1583.666666666672	369.33333333333235	41.0	6.999999999999998	0	0	0	0
hyloniscus_main_003549_t1	614	2605	+	1537.666666666668	454.3333333333327	250.99999999999986	73.00000000000003	0	0	0	0
hyloniscus_main_003550_t1	1086	3044	+	1592.000000000005	366.99999999999926	118.00000000000004	25.999999999999993	0	0	0	0
hyloniscus_main_003554_t1	386	2245	+	1482.6666666666706	377.33333333333235	90.00000000000001	26.999999999999993	0	0	0	0
hyloniscus_main_003562_t1	336	2204	+	1439.0000000000014	429.99999999999915	488.66666666666714	138.33333333333323	0	0	0	0
hyloniscus_main_003566_t1	67	2052	+	1573.3333333333364	412.66666666666566	0	0	0	0	0	0
hyloniscus_main_003573_t1	152	2095	+	1552.666666666671	391.3333333333321	81.00000000000001	20.999999999999993	0	0	0	0
hyloniscus_main_003579_t1	998	2980	+	1524.000000000002	458.9999999999981	0	0	0	0	0	0
hyloniscus_main_003582_t1	114	2093	+	1551.333333333338	428.6666666666652	23.000000000000004	6.999999999999999	0	0	0	0
hyloniscus_main_003585_t1	170	2149	+	1556.3333333333376	423.6666666666653	0	0	0	0	0	0
hyloniscus_main_003591_t1	48	2024	+	1565.666666666669	411.33333333333246	9.666666666666666	2.3333333333333335	0	0	0	0
hyloniscus_main_003595_t1	352	1968	+	1254.333333333334	362.66666666666595	9.999999999999998	1.9999999999999998	0	0	0	0
hyloniscus_main_003599_t1	83	1876	+	1348.3333333333371	343.66666666666544	56.33333333333332	9.666666666666664	0	0	0	0
hyloniscus_main_003603_t1	122	2092	+	1550.6666666666697	420.3333333333324	892.6666666666656	232.33333333333366	0	0	0	0
hyloniscus_main_003607_t1	190	2160	+	1536.3333333333346	434.6666666666663	213.66666666666657	59.33333333333335	0	0	0	0
hyloniscus_main_003610_t1	201	2165	+	1539.6666666666686	425.33333333333263	491.33333333333366	129.66666666666657	0	0	0	0
hyloniscus_main_003612_t1	173	2143	+	1539.000000000003	431.9999999999989	126.66666666666671	35.33333333333332	0	0	0	0
hyloniscus_main_003619_t1	24	1991	+	1563.333333333337	404.6666666666654	1146.9999999999995	295.9999999999999	1.0	2.0	1.0	2.0
hyloniscus_main_003623_t1	62	2026	+	1586.0000000000055	378.9999999999987	490.00000000000074	118.99999999999982	1.0	0.0	0	0
hyloniscus_main_003631_t1	336	2150	+	1458.3333333333364	356.66666666666606	310.6666666666667	82.33333333333329	0	0	0	0
hyloniscus_main_003635_t1	117	2078	+	1529.6666666666708	432.333333333332	1076.3333333333317	318.66666666666674	0	0	0	0
hyloniscus_main_003638_t1	65	2026	+	1539.0000000000052	422.9999999999984	213.3333333333333	59.666666666666686	0.0	1.0	0.0	1.0
hyloniscus_main_003641_t1	78	2039	+	1555.0000000000052	406.99999999999847	1491.3333333333371	392.6666666666654	1.0	16.0	1.0	16.0
hyloniscus_main_003651_t1	65	2020	+	1540.3333333333362	415.6666666666658	263.3333333333332	78.66666666666666	0	0	0	0
hyloniscus_main_003659_t1	264	2219	+	1525.000000000001	430.9999999999993	0	0	0	0	0	0
hyloniscus_main_003660_t1	80	1702	+	1301.333333333333	321.66666666666663	0	0	0	0	0	0
hyloniscus_main_003664_t1	252	2207	+	1522.6666666666692	433.3333333333325	0	0	0	0	0	0
hyloniscus_main_003665_t1	71	2023	+	1530.6666666666708	422.33333333333195	21.0	9.0	0	0	0	0
hyloniscus_main_003667_t1	177	2129	+	1521.0000000000032	431.9999999999989	94.00000000000001	22.999999999999996	0	0	0	0
hyloniscus_main_003669_t1	389	2122	+	1352.6666666666679	381.3333333333324	1048.6666666666647	301.3333333333333	0	0	0	0
hyloniscus_main_003674_t1	126	2075	+	1561.0000000000032	388.9999999999992	159.33333333333334	38.66666666666665	0	0	0	0
hyloniscus_main_003676_t1	49	1998	+	1543.0000000000036	406.99999999999903	1207.9999999999998	322.0	0	0	0	0
hyloniscus_main_003677_t1	173	2122	+	1519.0000000000023	430.9999999999995	0	0	0	0	0	0
hyloniscus_main_003690_t1	144	2087	+	1486.9999999999993	457.00000000000045	218.00000000000003	72.99999999999999	0	0	0	0
hyloniscus_main_003691_t1	31	1974	+	1513.3333333333355	430.66666666666566	314.6666666666667	90.33333333333329	0	0	0	0
hyloniscus_main_003707_t1	50	1987	+	1557.6666666666715	380.3333333333322	223.66666666666652	55.33333333333337	1.0	0.0	0	0
hyloniscus_main_003712_t1	718	2127	+	1113.9999999999998	295.9999999999998	260.9999999999999	72.00000000000001	0	0	0	0
hyloniscus_main_003714_t1	80	2017	+	1553.0000000000045	384.99999999999875	0	0	0	0	0	0
hyloniscus_main_003723_t1	513	2330	+	1425.333333333335	392.6666666666662	108.0	29.999999999999996	0	0	0	0
hyloniscus_main_003735_t1	49	1980	+	1499.3333333333353	432.66666666666595	490.3333333333336	148.66666666666669	0.0	1.0	0.0	1.0
hyloniscus_main_003739_t1	70	2001	+	1517.3333333333371	414.6666666666655	478.66666666666714	130.33333333333317	0.0	1.0	0.0	1.0
hyloniscus_main_003744_t1	374	2230	+	1448.3333333333346	408.666666666666	164.99999999999997	54.00000000000002	0	0	0	0
hyloniscus_main_003749_t1	75	1955	+	1474.3333333333364	406.66666666666555	0	0	0	0	0	0
hyloniscus_main_003753_t1	137	2062	+	1512.6666666666692	413.3333333333322	122.33333333333336	33.66666666666666	0	0	0	0
hyloniscus_main_003756_t1	35	1960	+	1518.0000000000043	407.99999999999886	0	0	0	0	0	0
hyloniscus_main_003757_t1	60	1985	+	1534.3333333333392	391.6666666666652	107.6666666666667	18.333333333333332	0	0	0	0
hyloniscus_main_003765_t1	315	2237	+	1468.6666666666706	454.33333333333235	66.33333333333333	14.666666666666666	0	0	0	0
hyloniscus_main_003771_t1	38	1960	+	1505.3333333333353	417.6666666666656	473.0000000000002	132.99999999999997	1.0	3.0	1.0	3.0
hyloniscus_main_003774_t1	115	2037	+	1546.0000000000034	376.9999999999991	0	0	0	0	0	0
hyloniscus_main_003776_t1	193	2106	+	1505.666666666669	408.33333333333235	0	0	0	0	0	0
hyloniscus_main_003782_t1	149	2065	+	1516.3333333333376	400.6666666666654	341.3333333333333	90.66666666666663	0	0	0	0
hyloniscus_main_003788_t1	203	2119	+	1486.66666666667	430.33333333333223	1433.66666666667	414.33333333333235	2.0	13.0	2.0	13.0
hyloniscus_main_003799_t1	290	2038	+	1374.000000000001	374.99999999999943	1374.000000000001	374.99999999999943	0.0	10.0	0.0	10.0
hyloniscus_main_003802_t1	240	2147	+	1468.0000000000034	439.99999999999915	0	0	0	0	0	0
hyloniscus_main_003807_t1	223	2127	+	1526.6666666666715	378.33333333333206	578.0000000000005	138.99999999999986	0	0	0	0
hyloniscus_main_003822_t1	76	1974	+	1498.666666666669	400.3333333333324	129.33333333333334	32.666666666666664	0.0	1.0	0.0	1.0
hyloniscus_main_003829_t1	266	2125	+	1447.666666666669	412.3333333333327	117.33333333333333	38.66666666666666	0	0	0	0
hyloniscus_main_003834_t1	195	2090	+	1494.0000000000027	401.99999999999903	298.66666666666674	79.33333333333329	0	0	0	0
hyloniscus_main_003839_t1	214	2109	+	1503.33333333334	392.6666666666646	0	0	0	0	0	0
hyloniscus_main_003851_t1	129	1931	+	1417.6666666666679	385.333333333333	105.33333333333333	35.666666666666664	0	0	0	0
hyloniscus_main_003853_t1	129	1967	+	1423.6666666666688	415.33333333333263	839.666666666666	249.3333333333336	0	0	0	0
hyloniscus_main_003855_t1	13	1902	+	1491.6666666666708	398.3333333333322	220.0	61.99999999999999	0	0	0	0
hyloniscus_main_003857_t1	136	1989	+	1481.000000000004	372.99999999999875	75.0	18.000000000000004	0	0	0	0
hyloniscus_main_003860_t1	25	1911	+	1491.3333333333376	395.6666666666654	840.6666666666649	224.33333333333388	0	0	0	0
hyloniscus_main_003867_t1	634	2058	+	1114.3333333333326	310.6666666666664	2.6666666666666665	0.3333333333333333	0	0	0	0
hyloniscus_main_003871_t1	1149	2900	+	1346.0000000000027	405.9999999999989	27.666666666666664	11.333333333333332	0.0	2.0	0	0
hyloniscus_main_003877_t1	248	2131	+	1447.6666666666695	436.33333333333206	461.0000000000002	147.99999999999991	0	0	0	0
hyloniscus_main_003880_t1	245	2128	+	1465.333333333335	418.6666666666661	580.6666666666666	172.33333333333346	3.0	14.0	0	0
hyloniscus_main_003883_t1	389	2272	+	1466.0000000000011	417.99999999999915	0	0	0	0	0	0
hyloniscus_main_003890_t1	64	1944	+	1486.6666666666692	394.3333333333326	32.666666666666664	12.333333333333332	0	0	0	0
hyloniscus_main_003894_t1	319	2034	+	1319.666666666667	396.33333333333286	702.333333333333	215.6666666666668	0	0	0	0
hyloniscus_main_003907_t1	96	1970	+	1500.0000000000034	374.9999999999991	25.666666666666664	4.333333333333333	0	0	0	0
hyloniscus_main_003913_t1	156	2030	+	1459.333333333336	415.6666666666655	0	0	0	0	0	0
hyloniscus_main_003914_t1	143	2017	+	1481.333333333337	393.6666666666656	124.6666666666667	34.333333333333314	0	0	0	0
hyloniscus_main_003915_t1	161	2035	+	1487.3333333333348	387.66666666666623	0	0	0	0	0	0
hyloniscus_main_003917_t1	128	2002	+	1466.000000000003	408.9999999999987	15.666666666666666	5.333333333333333	0	0	0	0
hyloniscus_main_003923_t1	169	2040	+	1477.6666666666706	394.3333333333321	1477.6666666666706	394.3333333333321	2.0	0.0	2.0	0.0
hyloniscus_main_003925_t1	195	2066	+	1463.3333333333362	408.66666666666566	239.66666666666654	72.33333333333337	0	0	0	0
hyloniscus_main_003930_t1	435	1709	+	954.6666666666648	278.3333333333337	0	0	0	0	0	0
hyloniscus_main_003932_t1	709	2580	+	1518.000000000004	353.99999999999903	170.33333333333331	42.66666666666667	0	0	0	0
hyloniscus_main_003940_t1	192	2060	+	1431.6666666666686	437.33333333333263	277.66666666666663	88.3333333333333	0	0	0	0
hyloniscus_main_003961_t1	7	1872	+	1480.3333333333355	385.66666666666606	387.66666666666686	104.33333333333324	0	0	0	0
hyloniscus_main_003963_t1	90	1955	+	1465.0000000000034	400.99999999999875	53.00000000000001	15.999999999999998	0	0	0	0
hyloniscus_main_003964_t1	81	1946	+	1480.0000000000032	385.99999999999886	294.6666666666666	83.33333333333331	0	0	0	0
hyloniscus_main_003966_t1	341	2206	+	1441.000000000003	424.9999999999986	1.6666666666666667	1.3333333333333333	0	0	0	0
hyloniscus_main_003972_t1	66	1850	+	1405.6666666666688	379.3333333333329	928.9999999999991	256.0000000000002	0	0	0	0
hyloniscus_main_003974_t1	366	2228	+	1434.3333333333348	428.666666666666	104.0	31.0	0	0	0	0
hyloniscus_main_003984_t1	144	2003	+	1463.000000000002	396.99999999999926	271.33333333333314	67.66666666666671	0	0	0	0
hyloniscus_main_003985_t1	382	2241	+	1465.3333333333355	394.66666666666566	0	0	0	0	0	0
hyloniscus_main_003996_t1	95	1948	+	1481.3333333333371	372.66666666666555	508.3333333333342	127.66666666666643	0	0	0	0
hyloniscus_main_003997_t1	123	1976	+	1464.66666666667	389.333333333332	146.33333333333331	42.66666666666668	0	0	0	0
hyloniscus_main_003998_t1	154	2007	+	1483.0000000000023	370.9999999999997	209.66666666666654	51.33333333333336	0	0	0	0
hyloniscus_main_003999_t1	39	1892	+	1457.666666666669	396.33333333333246	372.0000000000002	104.99999999999993	0	0	0	0
hyloniscus_main_004002_t1	203	2056	+	1419.6666666666686	434.33333333333263	66.66666666666666	17.333333333333332	0	0	0	0
hyloniscus_main_004007_t1	108	1958	+	1438.3333333333344	412.6666666666659	0	0	0	0	0	0
hyloniscus_main_004009_t1	129	1976	+	1450.3333333333367	397.6666666666655	1386.0000000000018	377.99999999999926	9.0	23.0	9.0	23.0
hyloniscus_main_004011_t1	129	1976	+	1445.0000000000023	402.99999999999903	401.0000000000003	108.99999999999994	0	0	0	0
hyloniscus_main_004020_t1	113	1957	+	1444.0000000000023	400.9999999999992	0	0	0	0	0	0
hyloniscus_main_004028_t1	409	2253	+	1432.3333333333355	412.66666666666566	334.66666666666663	97.33333333333329	0.0	1.0	0	0
hyloniscus_main_004033_t1	124	1662	+	1214.9999999999995	324.0	28.33333333333333	10.666666666666666	0	0	0	0
hyloniscus_main_004041_t1	804	2645	+	1435.3333333333362	406.6666666666658	0	0	0	0	0	0
hyloniscus_main_004068_t1	54	1886	+	1486.0000000000048	346.9999999999994	337.66666666666674	85.33333333333331	0	0	0	0
hyloniscus_main_004069_t1	20	1852	+	1452.6666666666692	380.3333333333322	671.0000000000003	184.00000000000003	0	0	0	0
hyloniscus_main_004074_t1	158	1990	+	1396.3333333333353	436.6666666666659	0	0	0	0	0	0
hyloniscus_main_004078_t1	264	1991	+	1356.6666666666665	371.33333333333326	57.333333333333336	17.666666666666664	0	0	0	0
hyloniscus_main_004083_t1	330	2114	+	1387.0000000000018	397.9999999999988	25.0	7.999999999999999	0	0	0	0
hyloniscus_main_004089_t1	92	1918	+	1456.000000000002	370.9999999999995	154.00000000000003	34.99999999999999	0.0	4.0	0	0
hyloniscus_main_004092_t1	168	1994	+	1477.000000000003	349.9999999999996	103.6666666666667	25.333333333333325	0	0	0	0
hyloniscus_main_004095_t1	252	2009	+	1386.000000000002	371.99999999999943	0	0	0	0	0	0
hyloniscus_main_004103_t1	11	1834	+	1433.3333333333358	390.66666666666544	100.66666666666667	31.333333333333336	0	0	0	0
hyloniscus_main_004107_t1	180	2000	+	1415.3333333333346	405.66666666666606	261.6666666666666	83.33333333333333	0	0	0	0
hyloniscus_main_004124_t1	516	2300	+	1398.3333333333346	386.6666666666658	0	0	0	0	0	0
hyloniscus_main_004135_t1	99	1913	+	1429.0000000000048	385.99999999999835	1429.0000000000048	385.99999999999835	1.0	3.0	1.0	3.0
hyloniscus_main_004138_t1	63	1874	+	1414.3333333333344	397.6666666666661	1216.999999999999	351.9999999999999	0	0	0	0
hyloniscus_main_004139_t1	295	1857	+	1249.6666666666679	313.3333333333331	5.333333333333333	0.6666666666666666	0	0	0	0
hyloniscus_main_004140_t1	63	1874	+	1420.3333333333358	391.666666666666	1287.000000000001	356.99999999999943	0.0	2.0	0.0	2.0
hyloniscus_main_004142_t1	228	2039	+	1478.333333333335	333.6666666666668	183.99999999999997	44.0	0	0	0	0
hyloniscus_main_004145_t1	145	1956	+	1400.333333333334	411.6666666666659	0	0	0	0	0	0
hyloniscus_main_004146_t1	170	1981	+	1437.333333333336	374.66666666666595	65.33333333333331	18.666666666666664	0	0	0	0
hyloniscus_main_004158_t1	96	1865	+	1369.0000000000014	400.9999999999992	1369.0000000000014	400.9999999999992	4.0	27.0	4.0	27.0
hyloniscus_main_004162_t1	220	2028	+	1421.6666666666695	387.3333333333323	714.6666666666658	182.33333333333354	0	0	0	0
hyloniscus_main_004164_t1	106	1914	+	1425.3333333333355	383.6666666666658	368.0000000000004	102.99999999999989	0	0	0	0
hyloniscus_main_004172_t1	273	2081	+	1478.3333333333385	330.6666666666658	612.3333333333333	137.66666666666657	0	0	0	0
hyloniscus_main_004183_t1	69	1874	+	1403.0000000000023	402.9999999999993	169.33333333333334	52.66666666666668	0	0	0	0
hyloniscus_main_004189_t1	113	1897	+	1373.0000000000002	411.99999999999955	0	0	0	0	0	0
hyloniscus_main_004193_t1	286	1947	+	1286.6666666666672	375.33333333333303	0	0	0	0	0	0
hyloniscus_main_004199_t1	202	2001	+	1425.6666666666679	374.33333333333303	110.66666666666669	30.33333333333332	0	0	0	0
hyloniscus_main_004218_t1	2340	3956	-	1246.9999999999993	369.99999999999966	0	0	0	0	0	0
hyloniscus_main_004224_t1	154	1944	+	1447.000000000003	343.9999999999993	78.66666666666666	20.33333333333333	0	0	0	0
hyloniscus_main_004227_t1	66	1856	+	1440.6666666666692	350.33333333333286	0	0	0	0	0	0
hyloniscus_main_004237_t1	72	1856	+	1413.3333333333355	371.6666666666661	125.33333333333336	27.666666666666668	0	0	0	0
hyloniscus_main_004255_t1	116	1900	+	1420.3333333333344	364.66666666666634	21.333333333333332	5.666666666666666	0.0	1.0	0	0
hyloniscus_main_004256_t1	225	1871	+	1265.3333333333335	381.6666666666659	0	0	0	0	0	0
hyloniscus_main_004264_t1	54	1835	+	1403.6666666666695	378.3333333333324	346.66666666666674	100.3333333333333	0	0	0	0
hyloniscus_main_004268_t1	127	1908	+	1412.0000000000036	369.9999999999986	336.6666666666668	71.33333333333337	0	0	0	0
hyloniscus_main_004273_t1	737	1807	+	858.9999999999986	212.00000000000028	0	0	0	0	0	0
hyloniscus_main_004286_t1	280	1836	+	1236.333333333334	320.66666666666634	141.00000000000003	32.999999999999986	2.0	2.0	0	0
hyloniscus_main_004290_t1	250	2025	+	1386.6666666666686	389.3333333333323	211.33333333333317	55.6666666666667	0	0	0	0
hyloniscus_main_004300_t1	100	1872	+	1392.6666666666672	380.3333333333329	578.3333333333336	162.66666666666669	0	0	0	0
hyloniscus_main_004307_t1	243	2015	+	1393.666666666669	379.33333333333235	1155.6666666666658	317.3333333333329	4.0	30.0	4.0	30.0
hyloniscus_main_004308_t1	198	1922	+	1385.333333333336	339.66666666666623	38.666666666666664	12.333333333333336	0	0	0	0
hyloniscus_main_004310_t1	42	1814	+	1421.3333333333355	351.6666666666663	96.33333333333336	32.66666666666665	0	0	0	0
hyloniscus_main_004312_t1	162	1934	+	1394.0000000000034	378.9999999999985	1110.9999999999977	296.0000000000004	0.0	1.0	0	0
hyloniscus_main_004313_t1	50	1774	+	1338.0000000000016	386.9999999999995	83.00000000000003	24.999999999999996	0	0	0	0
hyloniscus_main_004316_t1	68	1838	+	1442.6666666666695	327.333333333333	215.66666666666652	45.33333333333336	1.0	0.0	0	0
hyloniscus_main_004338_t1	235	2001	+	1376.6666666666677	390.3333333333328	590.6666666666667	159.33333333333334	0	0	0	0
hyloniscus_main_004345_t1	53	1819	+	1395.0000000000025	371.99999999999886	779.9999999999992	207.00000000000037	3.0	0.0	3.0	0.0
hyloniscus_main_004346_t1	179	1945	+	1383.3333333333355	383.6666666666657	0	0	0	0	0	0
hyloniscus_main_004347_t1	187	1767	+	1263.333333333333	317.6666666666667	2.6666666666666665	0.3333333333333333	0	0	0	0
hyloniscus_main_004356_t1	97	1860	+	1396.6666666666688	367.3333333333325	1396.6666666666688	367.3333333333325	1.0	0.0	1.0	0.0
hyloniscus_main_004361_t1	246	1946	+	1326.3333333333348	374.6666666666658	653.3333333333336	183.66666666666669	0.0	1.0	0	0
hyloniscus_main_004362_t1	71	1834	+	1385.6666666666679	378.3333333333327	0	0	0	0	0	0
hyloniscus_main_004384_t1	1	1549	-	1239.6666666666667	308.3333333333334	0	0	0	0	0	0
hyloniscus_main_004397_t1	167	1735	+	1234.0000000000011	334.99999999999955	0	0	0	0	0	0
hyloniscus_main_004399_t1	136	1890	+	1383.0000000000011	371.9999999999994	85.99999999999997	19.0	0	0	0	0
hyloniscus_main_004404_t1	56	1807	+	1391.0000000000014	360.9999999999996	1388.0000000000016	360.9999999999996	2.0	10.0	2.0	10.0
hyloniscus_main_004405_t1	91	1842	+	1383.6666666666692	368.3333333333326	348.6666666666669	86.33333333333326	0	0	0	0
hyloniscus_main_004416_t1	158	1906	+	1340.666666666669	408.33333333333223	141.3333333333333	44.666666666666686	0	0	0	0
hyloniscus_main_004419_t1	37	1776	+	1399.0000000000034	340.9999999999991	79.66666666666664	19.333333333333336	0	0	0	0
hyloniscus_main_004421_t1	284	2029	+	1383.0000000000014	362.9999999999991	105.0	29.999999999999996	0	0	0	0
hyloniscus_main_004430_t1	123	1868	+	1376.0000000000016	369.9999999999995	75.66666666666667	20.333333333333332	0	0	0	0
hyloniscus_main_004432_t1	601	2346	+	1347.3333333333346	398.6666666666658	8.333333333333334	3.6666666666666665	0	0	0	0
hyloniscus_main_004446_t1	186	1772	+	1273.0000000000016	313.9999999999996	0	0	0	0	0	0
hyloniscus_main_004456_t1	183	1898	+	1370.666666666668	345.33333333333275	161.33333333333334	27.666666666666636	0	0	0	0
hyloniscus_main_004460_t1	60	1796	+	1341.6666666666665	395.3333333333332	85.0	28.999999999999993	0	0	0	0
hyloniscus_main_004462_t1	70	1806	+	1383.6666666666686	353.333333333333	1334.6666666666683	339.3333333333329	1.0	2.0	1.0	2.0
hyloniscus_main_004475_t1	132	1865	+	1356.9999999999995	376.99999999999994	188.6666666666666	39.33333333333331	0	0	0	0
hyloniscus_main_004481_t1	480	1784	+	1029.6666666666652	275.3333333333335	0	0	0	0	0	0
hyloniscus_main_004493_t1	311	2041	+	1435.6666666666702	295.33333333333314	24.999999999999996	5.000000000000001	0	0	0	0
hyloniscus_main_004494_t1	8	1738	+	1360.0000000000014	370.9999999999996	0	0	0	0	0	0
hyloniscus_main_004495_t1	1955	2356	+	333.66666666666674	68.33333333333339	0	0	0	0	0	0
hyloniscus_main_004496_t1	782	2371	+	1270.6666666666677	319.3333333333331	151.33333333333337	37.66666666666666	0.0	2.0	0.0	2.0
hyloniscus_main_004502_t1	132	1859	+	1326.333333333333	401.6666666666661	995.3333333333319	294.6666666666669	0	0	0	0
hyloniscus_main_004507_t1	51	1775	+	1351.000000000001	373.9999999999992	1298.0000000000007	360.9999999999993	7.0	6.0	0	0
hyloniscus_main_004510_t1	208	1359	+	917.6666666666652	234.33333333333368	0	0	0	0	0	0
hyloniscus_main_004522_t1	35	1666	+	1281.0000000000007	350.9999999999989	90.6666666666667	23.333333333333325	0	0	0	0
hyloniscus_main_004531_t1	90	1811	+	1303.333333333333	418.6666666666657	0	0	0	0	0	0
hyloniscus_main_004532_t1	70	1758	+	1353.6666666666683	335.33333333333286	7.333333333333334	1.6666666666666665	0	0	0	0
hyloniscus_main_004537_t1	56	1774	+	1384.3333333333355	334.6666666666662	34.0	8.0	0	0	0	0
hyloniscus_main_004548_t1	704	2422	+	1378.6666666666686	340.3333333333329	899.333333333332	219.66666666666694	0	0	0	0
hyloniscus_main_004565_t1	55	1767	+	1385.0000000000023	327.9999999999998	749.3333333333323	183.6666666666669	0	0	0	0
hyloniscus_main_004587_t1	66	1775	+	1361.0000000000014	348.99999999999955	579.0000000000002	146.99999999999997	0	0	0	0
hyloniscus_main_004603_t1	24	1727	+	1344.3333333333337	359.66666666666606	1179.9999999999995	311.00000000000017	0	0	0	0
hyloniscus_main_004610_t1	464	2077	+	1252.0000000000007	361.9999999999997	74.99999999999999	21.0	0	0	0	0
hyloniscus_main_004613_t1	118	1818	+	1323.0000000000014	377.99999999999915	96.33333333333337	29.666666666666654	0	0	0	0
hyloniscus_main_004614_t1	149	1855	+	1381.0000000000014	325.9999999999998	34.0	7.999999999999998	0	0	0	0
hyloniscus_main_004620_t1	75	1778	+	1352.6666666666688	351.3333333333326	0	0	0	0	0	0
hyloniscus_main_004625_t1	431	2134	+	1307.6666666666672	396.3333333333327	814.6666666666656	256.33333333333377	0.0	1.0	0	0
hyloniscus_main_004634_t1	392	1933	+	1233.6666666666654	308.3333333333336	2.6666666666666665	0.3333333333333333	0	0	0	0
hyloniscus_main_004636_t1	88	1632	+	1187.3333333333326	357.6666666666662	255.99999999999986	74.0	0	0	0	0
hyloniscus_main_004640_t1	130	1827	+	1333.000000000001	364.99999999999926	0	0	0	0	0	0
hyloniscus_main_004646_t1	75	1769	+	1363.333333333335	331.66666666666634	209.99999999999983	48.00000000000003	0	0	0	0
hyloniscus_main_004650_t1	178	1872	+	1309.6666666666674	385.3333333333327	48.66666666666667	14.33333333333333	0	0	0	0
hyloniscus_main_004652_t1	176	1870	+	1309.3333333333328	385.6666666666661	0	0	0	0	0	0
hyloniscus_main_004656_t1	84	1751	+	1334.6666666666674	333.3333333333332	0	0	0	0	0	0
hyloniscus_main_004666_t1	205	1746	+	1224.6666666666665	317.3333333333333	26.333333333333336	6.666666666666666	0	0	0	0
hyloniscus_main_004667_t1	290	1981	+	1382.0000000000027	310.0	0	0	0	0	0	0
hyloniscus_main_004670_t1	338	1684	+	1052.6666666666652	294.33333333333337	105.66666666666669	32.33333333333333	0	0	0	0
hyloniscus_main_004674_t1	194	1819	+	1293.333333333335	332.66666666666606	85.66666666666666	25.333333333333332	0	0	0	0
hyloniscus_main_004679_t1	436	2007	+	1254.6666666666674	317.3333333333329	5.0	1.0	0	0	0	0
hyloniscus_main_004680_t1	53	1738	+	1350.333333333334	335.6666666666666	104.66666666666671	24.333333333333318	0	0	0	0
hyloniscus_main_004690_t1	52	1737	+	1317.333333333333	368.66666666666606	168.33333333333334	50.666666666666664	0.0	1.0	0	0
hyloniscus_main_004694_t1	83	1765	+	1341.000000000001	341.9999999999998	194.33333333333323	48.66666666666668	0	0	0	0
hyloniscus_main_004695_t1	110	1792	+	1320.3333333333335	362.66666666666663	363.6666666666667	101.33333333333333	0	0	0	0
hyloniscus_main_004696_t1	152	1825	+	1316.3333333333326	357.66666666666583	532.3333333333338	139.66666666666663	0	0	0	0
hyloniscus_main_004698_t1	203	1885	+	1313.6666666666686	369.33333333333275	219.99999999999991	68.00000000000001	0	0	0	0
hyloniscus_main_004699_t1	208	1806	+	1262.0	336.9999999999999	64.0	17.0	0	0	0	0
hyloniscus_main_004702_t1	134	1816	+	1298.0000000000005	384.99999999999955	1298.0000000000005	384.99999999999955	0	0	0	0
hyloniscus_main_004713_t1	60	1739	+	1293.0000000000016	386.9999999999995	227.33333333333323	66.66666666666669	0.0	3.0	0	0
hyloniscus_main_004718_t1	25	1704	+	1313.6666666666683	366.3333333333327	0	0	0	0	0	0
hyloniscus_main_004722_t1	89	1765	+	1320.0000000000002	357.0000000000001	59.99999999999998	9.0	0	0	0	0
hyloniscus_main_004737_t1	723	1955	+	936.9999999999991	296.0	0	0	0	0	0	0
hyloniscus_main_004742_t1	287	1960	+	1297.6666666666674	376.3333333333326	74.33333333333333	27.66666666666666	0	0	0	0
hyloniscus_main_004751_t1	446	2116	+	1325.3333333333337	345.6666666666665	193.9999999999999	43.000000000000014	0.0	2.0	0	0
hyloniscus_main_004755_t1	194	1864	+	1297.333333333334	373.6666666666663	146.66666666666666	45.33333333333335	0	0	0	0
hyloniscus_main_004757_t1	253	1854	+	1238.3333333333335	363.666666666666	66.33333333333331	14.666666666666666	0	0	0	0
hyloniscus_main_004758_t1	66	1733	+	1285.6666666666674	382.33333333333275	495.0000000000005	146.99999999999994	0	0	0	0
hyloniscus_main_004759_t1	119	1780	+	1319.3333333333348	342.6666666666661	405.3333333333336	110.66666666666657	0	0	0	0
hyloniscus_main_004762_t1	94	1761	+	1306.666666666666	361.3333333333331	559.3333333333335	166.66666666666674	0	0	0	0
hyloniscus_main_004763_t1	123	1790	+	1290.6666666666683	377.3333333333324	0	0	0	0	0	0
hyloniscus_main_004779_t1	98	1762	+	1302.0000000000016	362.99999999999943	0	0	0	0	0	0
hyloniscus_main_004786_t1	124	1788	+	1317.666666666668	347.33333333333286	24.000000000000004	5.999999999999999	0	0	0	0
hyloniscus_main_004790_t1	207	1868	+	1347.0000000000007	314.9999999999999	775.9999999999993	174.99999999999997	1.0	1.0	0	0
hyloniscus_main_004798_t1	83	1744	+	1309.3333333333335	352.6666666666661	825.3333333333323	212.6666666666669	1.0	0.0	1.0	0.0
hyloniscus_main_004799_t1	23	1684	+	1314.0000000000023	347.99999999999903	230.99999999999986	63.000000000000036	0.0	1.0	0	0
hyloniscus_main_004810_t1	99	1745	+	1272.3333333333323	374.66666666666606	647.0	196.0000000000001	0.0	1.0	0	0
hyloniscus_main_004831_t1	92	1744	+	1329.3333333333337	323.6666666666666	1182.333333333332	284.6666666666671	4.0	3.0	4.0	3.0
hyloniscus_main_004845_t1	115	1686	+	1233.9999999999998	337.9999999999997	0	0	0	0	0	0
hyloniscus_main_004848_t1	184	1833	+	1348.0000000000007	302.0000000000001	0	0	0	0	0	0
hyloniscus_main_004851_t1	105	1754	+	1264.0	385.9999999999995	1264.0	385.9999999999995	0.0	4.0	0.0	4.0
hyloniscus_main_004867_t1	223	1869	+	1282.6666666666674	364.33333333333263	624.6666666666664	170.33333333333348	0	0	0	0
hyloniscus_main_004879_t1	116	1759	+	1286.666666666667	357.33333333333314	353.00000000000017	105.99999999999993	0	0	0	0
hyloniscus_main_004881_t1	50	1693	+	1292.0000000000016	351.9999999999995	4.0	2.0	0	0	0	0
hyloniscus_main_004882_t1	40	1683	+	1278.000000000001	365.9999999999993	0	0	0	0	0	0
hyloniscus_main_004888_t1	159	1799	+	1307.3333333333353	333.6666666666661	613.6666666666666	160.33333333333331	0	0	0	0
hyloniscus_main_004891_t1	19	1659	+	1271.0000000000005	369.9999999999995	95.66666666666667	27.333333333333332	0.0	2.0	0	0
hyloniscus_main_004892_t1	136	1686	+	1237.0000000000007	313.99999999999966	100.00000000000001	25.99999999999999	0	0	0	0
hyloniscus_main_004894_t1	79	1719	+	1288.000000000002	352.9999999999992	423.0000000000004	116.99999999999987	0	0	0	0
hyloniscus_main_004896_t1	180	1781	+	1249.0000000000007	352.99999999999943	227.3333333333333	63.66666666666668	0	0	0	0
hyloniscus_main_004901_t1	130	1770	+	1355.0000000000018	286.0000000000001	0	0	0	0	0	0
hyloniscus_main_004909_t1	55	1692	+	1280.3333333333342	357.6666666666663	83.33333333333334	21.666666666666664	0	0	0	0
hyloniscus_main_004911_t1	214	1851	+	1303.6666666666677	334.33333333333275	207.99999999999986	47.00000000000003	0	0	0	0
hyloniscus_main_004913_t1	72	1691	+	1271.0000000000018	348.9999999999994	108.66666666666669	32.33333333333333	0	0	0	0
hyloniscus_main_004916_t1	296	1930	+	1279.333333333334	355.66666666666623	531.6666666666671	146.33333333333323	0	0	0	0
hyloniscus_main_004917_t1	180	1694	+	1190.6666666666658	324.33333333333326	1093.333333333332	295.6666666666668	5.0	9.0	5.0	9.0
hyloniscus_main_004929_t1	156	1787	+	1314.6666666666683	317.3333333333331	1217.000000000001	295.0	3.0	8.0	3.0	8.0
hyloniscus_main_004932_t1	197	1828	+	1264.9999999999995	366.99999999999983	1264.9999999999995	366.99999999999983	2.0	5.0	2.0	5.0
hyloniscus_main_004933_t1	34	1665	+	1297.000000000002	334.9999999999993	0	0	0	0	0	0
hyloniscus_main_004934_t1	83	1702	+	1291.333333333334	328.66666666666634	176.33333333333326	39.666666666666664	0.0	1.0	0.0	1.0
hyloniscus_main_004939_t1	106	1692	+	1267.333333333334	319.6666666666664	328.6666666666666	82.33333333333337	0	0	0	0
hyloniscus_main_004946_t1	170	1798	+	1247.666666666667	381.3333333333336	36.0	12.000000000000002	0	0	0	0
hyloniscus_main_004949_t1	82	1710	+	1301.6666666666679	327.3333333333329	0	0	0	0	0	0
hyloniscus_main_004959_t1	123	1748	+	1271.666666666667	354.3333333333331	1139.9999999999998	314.99999999999994	0	0	0	0
hyloniscus_main_004964_t1	381	2006	+	1260.6666666666658	365.3333333333335	0	0	0	0	0	0
hyloniscus_main_004977_t1	219	1841	+	1287.6666666666665	335.3333333333331	0	0	0	0	0	0
hyloniscus_main_004983_t1	106	1656	+	1203.3333333333333	347.6666666666662	132.0	36.0	0	0	0	0
hyloniscus_main_005004_t1	97	1713	+	1287.3333333333335	329.6666666666666	142.33333333333334	43.66666666666668	0	0	0	0
hyloniscus_main_005008_t1	190	1803	+	1287.6666666666677	326.3333333333329	775.6666666666657	199.3333333333336	0	0	0	0
hyloniscus_main_005010_t1	116	1648	+	1208.0000000000007	324.99999999999955	657.6666666666663	176.33333333333354	0.0	10.0	0.0	10.0
hyloniscus_main_005018_t1	23	1636	+	1250.0	363.99999999999926	267.9999999999999	74.00000000000001	0	0	0	0
hyloniscus_main_005020_t1	105	1718	+	1268.6666666666677	345.3333333333331	499.33333333333394	136.66666666666652	2.0	4.0	0	0
hyloniscus_main_005029_t1	135	1745	+	1266.9999999999998	343.99999999999983	81.66666666666667	23.333333333333336	0	0	0	0
hyloniscus_main_005030_t1	46	1656	+	1247.333333333333	363.66666666666646	1123.9999999999986	330.9999999999999	1.0	21.0	1.0	21.0
hyloniscus_main_005055_t1	115	1722	+	1267.3333333333328	340.6666666666668	0	0	0	0	0	0
hyloniscus_main_005056_t1	182	1789	+	1248.0000000000018	359.99999999999926	94.33333333333333	25.666666666666668	0	0	0	0
hyloniscus_main_005069_t1	161	1765	+	1267.6666666666683	337.3333333333328	758.9999999999986	201.00000000000034	2.0	0.0	2.0	0.0
hyloniscus_main_005075_t1	54	1646	+	1251.000000000001	341.9999999999996	350.9999999999999	96.0	0.0	2.0	0.0	2.0
hyloniscus_main_005079_t1	118	1719	+	1265.3333333333348	336.66666666666606	0	0	0	0	0	0
hyloniscus_main_005091_t1	30	1628	+	1237.6666666666677	361.333333333333	1004.6666666666649	288.33333333333326	1.0	0.0	1.0	0.0
hyloniscus_main_005098_t1	29	1627	+	1254.0000000000007	344.9999999999998	135.33333333333334	41.66666666666667	0	0	0	0
hyloniscus_main_005106_t1	209	1807	+	1237.3333333333326	361.6666666666666	663.6666666666667	203.33333333333346	0	0	0	0
hyloniscus_main_005123_t1	31	1614	+	1233.3333333333344	350.6666666666663	0	0	0	0	0	0
hyloniscus_main_005131_t1	141	1733	+	1244.9999999999995	348.00000000000006	941.9999999999984	261.0000000000006	0.0	12.0	0	0
hyloniscus_main_005134_t1	101	1693	+	1236.6666666666683	356.33333333333263	0	0	0	0	0	0
hyloniscus_main_005136_t1	191	1783	+	1238.000000000001	354.9999999999994	1228.0000000000005	352.9999999999994	0.0	6.0	0.0	6.0
hyloniscus_main_005141_t1	61	1644	+	1240.6666666666674	343.3333333333328	53.99999999999999	15.000000000000002	0	0	0	0
hyloniscus_main_005150_t1	120	1709	+	1272.9999999999998	317.0000000000001	104.33333333333334	30.666666666666664	0	0	0	0
hyloniscus_main_005151_t1	104	1693	+	1242.3333333333333	347.6666666666667	0	0	0	0	0	0
hyloniscus_main_005152_t1	41	1630	+	1235.3333333333333	354.6666666666665	0	0	0	0	0	0
hyloniscus_main_005161_t1	158	1744	+	1247.6666666666665	339.333333333333	1247.6666666666665	339.333333333333	1.0	19.0	1.0	19.0
hyloniscus_main_005165_t1	114	1691	+	1253.333333333333	324.66666666666663	0	0	0	0	0	0
hyloniscus_main_005187_t1	136	1719	+	1263.3333333333335	320.6666666666665	493.66666666666737	121.33333333333316	0	0	0	0
hyloniscus_main_005188_t1	77	1507	+	1128.6666666666658	302.33333333333354	252.3333333333332	68.66666666666669	0	0	0	0
hyloniscus_main_005189_t1	110	1531	+	1132.6666666666645	289.3333333333337	0	0	0	0	0	0
hyloniscus_main_005196_t1	166	1749	+	1254.666666666667	329.33333333333314	66.66666666666666	14.333333333333334	1.0	0.0	0	0
hyloniscus_main_005203_t1	191	1771	+	1236.9999999999998	343.99999999999983	77.66666666666667	21.333333333333332	0	0	0	0
hyloniscus_main_005204_t1	174	1754	+	1212.6666666666672	368.3333333333328	0	0	0	0	0	0
hyloniscus_main_005211_t1	210	1772	+	1206.666666666667	356.333333333333	0	0	0	0	0	0
hyloniscus_main_005232_t1	168	1745	+	1237.6666666666663	340.33333333333326	0	0	0	0	0	0
hyloniscus_main_005249_t1	36	1610	+	1221.6666666666663	353.3333333333331	103.00000000000001	28.999999999999996	0.0	1.0	0.0	1.0
hyloniscus_main_005256_t1	86	1660	+	1248.333333333333	326.6666666666666	100.33333333333333	28.666666666666664	2.0	0.0	0	0
hyloniscus_main_005257_t1	328	1764	+	1128.3333333333326	308.6666666666667	221.99999999999983	60.00000000000004	0	0	0	0
hyloniscus_main_005271_t1	303	1874	+	1247.0000000000007	324.9999999999997	811.6666666666653	217.33333333333368	0.0	1.0	0.0	1.0
hyloniscus_main_005277_t1	170	1741	+	1221.333333333335	350.6666666666657	1221.333333333335	350.6666666666657	2.0	10.0	2.0	10.0
hyloniscus_main_005284_t1	28	1596	+	1244.9999999999986	324.0000000000002	407.6666666666668	108.33333333333327	0	0	0	0
hyloniscus_main_005298_t1	186	1754	+	1198.0	370.9999999999998	1198.0	370.9999999999998	0	0	0	0
hyloniscus_main_005306_t1	218	1783	+	1197.666666666667	368.3333333333329	9.0	2.9999999999999996	0	0	0	0
hyloniscus_main_005326_t1	136	1698	+	1236.666666666666	326.33333333333354	378.3333333333334	104.66666666666661	0	0	0	0
hyloniscus_main_005332_t1	170	1729	+	1234.0000000000002	325.9999999999996	418.3333333333336	115.66666666666657	0	0	0	0
hyloniscus_main_005334_t1	96	1655	+	1180.6666666666672	379.33333333333314	1180.6666666666672	379.33333333333314	0	0	0	0
hyloniscus_main_005353_t1	74	1630	+	1277.666666666668	279.33333333333366	5.333333333333333	0.6666666666666666	0	0	0	0
hyloniscus_main_005370_t1	543	1805	+	1005.3333333333316	257.666666666667	62.333333333333314	12.666666666666671	0	0	0	0
hyloniscus_main_005373_t1	75	1628	+	1239.6666666666686	314.33333333333286	343.00000000000006	83.00000000000006	0.0	2.0	0.0	2.0
hyloniscus_main_005374_t1	141	1694	+	1205.6666666666665	348.3333333333329	316.66666666666663	91.33333333333331	0	0	0	0
hyloniscus_main_005376_t1	361	1914	+	1227.666666666666	326.3333333333333	638.6666666666658	159.3333333333335	1.0	7.0	0	0
hyloniscus_main_005377_t1	120	1673	+	1242.0000000000002	311.99999999999994	96.66666666666667	23.33333333333333	0.0	1.0	0	0
hyloniscus_main_005378_t1	180	1733	+	1201.6666666666658	352.333333333333	404.33333333333354	123.66666666666664	1.0	0.0	0	0
hyloniscus_main_005390_t1	54	1604	+	1230.6666666666672	320.3333333333332	138.33333333333334	38.666666666666664	0	0	0	0
hyloniscus_main_005394_t1	176	1669	+	1184.3333333333326	309.6666666666667	387.66666666666697	95.33333333333323	0	0	0	0
hyloniscus_main_005397_t1	337	1833	+	1151.9999999999989	344.9999999999996	123.66666666666669	41.33333333333333	0	0	0	0
hyloniscus_main_005398_t1	71	1621	+	1215.6666666666658	335.3333333333334	1170.333333333332	323.6666666666668	2.0	1.0	2.0	1.0
hyloniscus_main_005399_t1	126	1676	+	1213.9999999999986	337.0000000000001	252.66666666666663	77.33333333333333	0	0	0	0
hyloniscus_main_005407_t1	71	1618	+	1223.6666666666674	324.33333333333303	266.9999999999998	72.00000000000003	0	0	0	0
hyloniscus_main_005413_t1	56	1600	+	1233.6666666666672	311.3333333333332	376.3333333333336	94.66666666666659	0	0	0	0
hyloniscus_main_005417_t1	36	1580	+	1240.3333333333326	304.6666666666668	271.99999999999983	61.000000000000036	0	0	0	0
hyloniscus_main_005422_t1	192	1736	+	1194.3333333333342	350.66666666666606	0	0	0	0	0	0
hyloniscus_main_005424_t1	23	1567	+	1212.9999999999993	332.0	0	0	0	0	0	0
hyloniscus_main_005431_t1	117	1658	+	1201.6666666666665	340.333333333333	0	0	0	0	0	0
hyloniscus_main_005436_t1	648	2063	+	1095.3333333333314	320.66666666666663	49.0	14.0	0	0	0	0
hyloniscus_main_005437_t1	177	1718	+	1198.9999999999995	342.9999999999996	127.00000000000006	31.999999999999986	0	0	0	0
hyloniscus_main_005438_t1	337	1818	+	1173.6666666666665	308.333333333333	413.3333333333336	117.66666666666659	0	0	0	0
hyloniscus_main_005439_t1	276	1817	+	1218.3333333333335	323.6666666666664	0	0	0	0	0	0
hyloniscus_main_005440_t1	523	2064	+	1239.000000000001	303.00000000000006	322.99999999999994	73.00000000000004	0	0	0	0
hyloniscus_main_005451_t1	211	1749	+	1196.0000000000002	342.99999999999983	0	0	0	0	0	0
hyloniscus_main_005453_t1	576	1838	+	965.9999999999984	297.00000000000006	153.66666666666669	41.333333333333336	0	0	0	0
hyloniscus_main_005458_t1	70	1608	+	1215.6666666666663	323.33333333333303	12.0	3.0	0	0	0	0
hyloniscus_main_005463_t1	68	1603	+	1260.6666666666665	275.33333333333417	2.6666666666666665	0.3333333333333333	0	0	0	0
hyloniscus_main_005465_t1	79	1614	+	1204.333333333334	331.66666666666634	526.6666666666673	154.33333333333337	0	0	0	0
hyloniscus_main_005470_t1	128	1663	+	1218.333333333333	317.66666666666674	399.0000000000004	92.9999999999999	0	0	0	0
hyloniscus_main_005471_t1	148	1683	+	1191.666666666666	344.3333333333332	681.9999999999995	194.00000000000023	1.0	2.0	1.0	2.0
hyloniscus_main_005472_t1	113	1648	+	1217.6666666666674	318.3333333333331	1217.6666666666674	318.3333333333331	4.0	3.0	4.0	3.0
hyloniscus_main_005477_t1	53	1588	+	1193.3333333333333	342.66666666666663	0	0	0	0	0	0
hyloniscus_main_005480_t1	1343	2767	+	1137.3333333333326	287.66666666666674	750.3333333333327	194.66666666666683	1.0	9.0	0	0
hyloniscus_main_005485_t1	36	1568	+	1217.999999999999	315.0	1108.9999999999993	292.00000000000006	1.0	1.0	0	0
hyloniscus_main_005488_t1	189	1721	+	1139.6666666666656	393.333333333333	376.00000000000006	127.99999999999994	0	0	0	0
hyloniscus_main_005490_t1	159	1691	+	1232.333333333333	300.66666666666686	783.6666666666658	194.33333333333357	0	0	0	0
hyloniscus_main_005492_t1	39	1571	+	1210.9999999999995	322.0000000000001	242.3333333333332	63.66666666666671	0	0	0	0
hyloniscus_main_005520_t1	62	1588	+	1213.9999999999989	313.00000000000017	65.66666666666664	15.333333333333337	0	0	0	0
hyloniscus_main_005539_t1	135	1658	+	1190.6666666666656	333.33333333333337	87.66666666666666	26.33333333333333	0	0	0	0
hyloniscus_main_005543_t1	153	1676	+	1167.3333333333328	356.66666666666606	467.66666666666725	141.3333333333333	0	0	0	0
hyloniscus_main_005549_t1	170	1534	+	1060.9999999999984	303.99999999999983	90.66666666666666	23.333333333333336	0	0	0	0
hyloniscus_main_005550_t1	360	1880	+	1202.0	318.9999999999998	55.999999999999986	13.000000000000004	0	0	0	0
hyloniscus_main_005551_t1	116	1636	+	1140.0000000000002	380.99999999999994	1119.6666666666667	374.33333333333337	0	0	0	0
hyloniscus_main_005552_t1	82	1602	+	1204.333333333333	316.66666666666646	118.00000000000004	31.999999999999993	0	0	0	0
hyloniscus_main_005561_t1	387	1868	+	1146.3333333333321	335.66666666666646	55.333333333333336	16.66666666666666	0	0	0	0
hyloniscus_main_005563_t1	107	1624	+	1209.6666666666665	308.3333333333333	122.00000000000004	30.999999999999986	0	0	0	0
hyloniscus_main_005566_t1	216	1733	+	1178.3333333333326	339.6666666666662	1178.3333333333326	339.6666666666662	0	0	0	0
hyloniscus_main_005569_t1	11	1528	+	1190.6666666666667	327.3333333333329	0	0	0	0	0	0
hyloniscus_main_005570_t1	556	2013	+	1142.9999999999984	314.9999999999999	1000.666666666665	280.33333333333366	1.0	0.0	1.0	0.0
hyloniscus_main_005574_t1	80	1597	+	1187.3333333333326	330.66666666666663	0	0	0	0	0	0
hyloniscus_main_005590_t1	55	1569	+	1170.9999999999998	343.99999999999983	0	0	0	0	0	0
hyloniscus_main_005594_t1	1749	2858	+	874.3333333333308	235.6666666666673	6.333333333333334	2.6666666666666665	0	0	0	0
hyloniscus_main_005602_t1	96	1607	+	1172.0000000000002	339.99999999999955	297.66666666666663	89.33333333333331	0	0	0	0
hyloniscus_main_005603_t1	14	1522	+	1174.3333333333326	334.66666666666634	237.9999999999999	68.0	0	0	0	0
hyloniscus_main_005608_t1	43	1548	+	1176.9999999999995	329.0	297.99999999999983	77.00000000000004	0	0	0	0
hyloniscus_main_005610_t1	167	1678	+	1150.6666666666652	361.333333333333	103.66666666666667	31.333333333333332	0.0	1.0	0	0
hyloniscus_main_005623_t1	451	1779	+	1025.3333333333312	303.66666666666686	1025.3333333333312	303.66666666666686	0	0	0	0
hyloniscus_main_005626_t1	408	1916	+	1171.666666666665	337.33333333333354	2.0	1.0	0	0	0	0
hyloniscus_main_005630_t1	14	1504	+	1169.666666666666	321.33333333333326	0	0	0	0	0	0
hyloniscus_main_005638_t1	148	1638	+	1154.6666666666663	336.3333333333328	195.33333333333326	59.66666666666669	0	0	0	0
hyloniscus_main_005639_t1	113	1618	+	1175.333333333334	330.666666666666	0	0	0	0	0	0
hyloniscus_main_005653_t1	254	1759	+	1151.6666666666667	354.3333333333331	148.66666666666666	46.33333333333333	0	0	0	0
hyloniscus_main_005655_t1	326	1831	+	1194.6666666666656	311.3333333333334	0	0	0	0	0	0
hyloniscus_main_005672_t1	138	1562	+	1128.9999999999986	296.00000000000017	0	0	0	0	0	0
hyloniscus_main_005674_t1	110	1564	+	1157.3333333333333	297.66666666666663	1147.3333333333333	295.66666666666663	1.0	0.0	1.0	0.0
hyloniscus_main_005675_t1	57	1514	+	1130.999999999999	326.9999999999999	363.6666666666669	101.33333333333327	1.0	0.0	1.0	0.0
hyloniscus_main_005678_t1	122	1624	+	1198.3333333333333	304.66666666666663	157.33333333333334	40.666666666666664	0	0	0	0
hyloniscus_main_005684_t1	177	1676	+	1143.9999999999998	355.99999999999994	25.333333333333336	7.666666666666666	0	0	0	0
hyloniscus_main_005688_t1	50	1549	+	1186.3333333333335	313.6666666666665	1118.9999999999989	293.99999999999994	0.0	18.0	0.0	18.0
hyloniscus_main_005693_t1	166	1665	+	1196.6666666666667	303.33333333333314	167.99999999999997	51.00000000000001	0	0	0	0
hyloniscus_main_005704_t1	168	1664	+	1172.3333333333323	324.6666666666669	1172.3333333333323	324.6666666666669	0	0	0	0
hyloniscus_main_005721_t1	251	1663	+	1153.6666666666645	259.33333333333405	43.66666666666667	13.33333333333333	0	0	0	0
hyloniscus_main_005722_t1	111	1604	+	1167.999999999999	325.99999999999943	0	0	0	0	0	0
hyloniscus_main_005727_t1	133	1545	+	1101.3333333333317	311.66666666666646	0	0	0	0	0	0
hyloniscus_main_005740_t1	169	1659	+	1170.9999999999998	319.99999999999983	0	0	0	0	0	0
hyloniscus_main_005756_t1	96	1484	+	1092.6666666666654	296.33333333333354	0	0	0	0	0	0
hyloniscus_main_005772_t1	66	902	+	653.9999999999995	180.0000000000002	0	0	0	0	0	0
hyloniscus_main_005793_t1	360	1841	+	1183.666666666666	298.3333333333334	0	0	0	0	0	0
hyloniscus_main_005799_t1	376	1485	+	861.9999999999989	248.0000000000003	372.6666666666669	104.33333333333324	0	0	0	0
hyloniscus_main_005815_t1	115	1548	+	1141.6666666666654	292.33333333333354	1141.6666666666654	292.33333333333354	8.0	13.0	8.0	13.0
hyloniscus_main_005818_t1	30	1178	+	907.9999999999984	241.00000000000034	0	0	0	0	0	0
hyloniscus_main_005824_t1	77	1555	+	1150.3333333333333	328.66666666666606	71.33333333333334	18.666666666666668	0	0	0	0
hyloniscus_main_005845_t1	190	1665	+	1154.6666666666654	321.3333333333333	36.33333333333333	8.666666666666666	0	0	0	0
hyloniscus_main_005848_t1	85	1560	+	1164.9999999999993	310.9999999999998	47.33333333333332	9.666666666666668	0	0	0	0
hyloniscus_main_005850_t1	137	1612	+	1172.333333333332	303.6666666666669	306.99999999999983	82.99999999999999	0	0	0	0
hyloniscus_main_005856_t1	79	1554	+	1173.3333333333314	302.66666666666697	607.0000000000002	154.99999999999991	0	0	0	0
hyloniscus_main_005862_t1	56	1528	+	1144.6666666666654	328.33333333333303	255.33333333333314	74.66666666666664	1.0	1.0	0	0
hyloniscus_main_005867_t1	136	1608	+	1175.3333333333314	297.6666666666671	245.00000000000003	64.0	0	0	0	0
hyloniscus_main_005872_t1	50	1522	+	1145.3333333333321	327.6666666666664	0	0	0	0	0	0
hyloniscus_main_005889_t1	111	1529	+	1104.3333333333314	314.66666666666646	307.0	86.0	0.0	2.0	0.0	2.0
hyloniscus_main_005895_t1	386	1855	+	1141.9999999999998	327.9999999999998	249.6666666666666	71.33333333333334	0.0	1.0	0	0
hyloniscus_main_005896_t1	174	1613	+	1140.3333333333317	299.66666666666697	7.666666666666666	1.3333333333333333	0	0	0	0
hyloniscus_main_005899_t1	653	2122	+	1144.333333333332	325.66666666666663	1144.333333333332	325.66666666666663	0.0	13.0	0.0	13.0
hyloniscus_main_005904_t1	52	1518	+	1147.666666666666	319.3333333333331	120.66666666666667	35.33333333333333	0	0	0	0
hyloniscus_main_005911_t1	28	1494	+	1129.0	337.99999999999994	0	0	0	0	0	0
hyloniscus_main_005933_t1	165	1628	+	1148.6666666666665	315.333333333333	0	0	0	0	0	0
hyloniscus_main_005937_t1	324	1787	+	1139.9999999999984	323.9999999999999	0	0	0	0	0	0
hyloniscus_main_005938_t1	213	1676	+	1129.9999999999995	334.0000000000003	315.66666666666686	104.3333333333333	0.0	1.0	0	0
hyloniscus_main_005949_t1	22	1482	+	1199.666666666666	261.33333333333417	56.66666666666665	12.333333333333337	0	0	0	0
hyloniscus_main_005951_t1	103	1497	+	1121.666666666665	273.33333333333366	197.66666666666666	42.33333333333333	0	0	0	0
hyloniscus_main_005959_t1	31	1491	+	1128.6666666666658	332.33333333333303	1128.6666666666658	332.33333333333303	0	0	0	0
hyloniscus_main_005970_t1	76	1533	+	1168.3333333333312	289.66666666666714	39.333333333333336	11.666666666666666	0	0	0	0
hyloniscus_main_005973_t1	170	1627	+	1157.6666666666656	300.33333333333314	75.0	21.0	0	0	0	0
hyloniscus_main_005979_t1	164	1621	+	1176.333333333332	281.66666666666737	95.33333333333337	21.666666666666657	0	0	0	0
hyloniscus_main_005988_t1	164	1480	+	1045.999999999998	271.0000000000005	502.3333333333338	127.66666666666656	0	0	0	0
hyloniscus_main_005989_t1	71	1525	+	1159.9999999999986	295.00000000000045	0	0	0	0	0	0
hyloniscus_main_005991_t1	92	1531	+	1140.6666666666656	299.3333333333334	510.00000000000057	131.9999999999999	1.0	10.0	0	0
hyloniscus_main_005993_t1	125	1579	+	1152.666666666666	302.33333333333326	112.33333333333337	34.66666666666666	0	0	0	0
hyloniscus_main_005994_t1	111	1565	+	1107.6666666666658	347.33333333333337	256.0	80.00000000000001	0	0	0	0
hyloniscus_main_005995_t1	81	1535	+	1154.3333333333323	300.66666666666663	0	0	0	0	0	0
hyloniscus_main_005996_t1	205	1659	+	1128.3333333333337	326.66666666666646	1128.3333333333337	326.66666666666646	3.0	12.0	3.0	12.0
hyloniscus_main_006006_t1	72	1523	+	1148.333333333333	303.6666666666667	29.666666666666668	9.333333333333332	0	0	0	0
hyloniscus_main_006011_t1	136	1587	+	1157.6666666666665	294.33333333333326	12.666666666666664	2.333333333333333	0	0	0	0
hyloniscus_main_006019_t1	76	1524	+	1123.333333333332	325.66666666666623	46.66666666666666	10.333333333333336	0	0	0	0
hyloniscus_main_006020_t1	99	1547	+	1157.6666666666654	291.33333333333366	745.6666666666662	187.33333333333343	0.0	5.0	0.0	5.0
hyloniscus_main_006023_t1	122	1570	+	1129.3333333333314	319.6666666666669	111.00000000000001	29.999999999999996	0	0	0	0
hyloniscus_main_006025_t1	172	1605	+	1104.3333333333326	329.66666666666646	116.6666666666667	30.33333333333332	0	0	0	0
hyloniscus_main_006026_t1	95	1516	+	1102.3333333333326	319.6666666666666	151.0	44.000000000000014	0	0	0	0
hyloniscus_main_006034_t1	23	1468	+	1145.3333333333317	300.6666666666669	31.333333333333332	7.666666666666666	0.0	1.0	0	0
hyloniscus_main_006040_t1	209	1435	+	965.3333333333319	261.6666666666669	141.33333333333334	35.66666666666667	0	0	0	0
hyloniscus_main_006047_t1	232	1632	+	1085.9999999999975	315.00000000000006	0	0	0	0	0	0
hyloniscus_main_006050_t1	314	1759	+	1129.6666666666667	316.3333333333331	0	0	0	0	0	0
hyloniscus_main_006056_t1	35	1477	+	1124.6666666666656	318.3333333333332	783.9999999999993	227.00000000000026	3.0	5.0	0	0
hyloniscus_main_006057_t1	129	1544	+	1124.9999999999993	290.9999999999998	97.0	17.000000000000004	0	0	0	0
hyloniscus_main_006070_t1	240	1682	+	1102.999999999999	339.9999999999997	1102.999999999999	339.9999999999997	3.0	9.0	3.0	9.0
hyloniscus_main_006073_t1	217	1659	+	1125.999999999999	316.99999999999983	14.666666666666666	3.3333333333333335	0	0	0	0
hyloniscus_main_006079_t1	157	1524	+	1088.333333333332	279.6666666666671	725.3333333333328	186.66666666666688	0	0	0	0
hyloniscus_main_006083_t1	56	1495	+	1128.3333333333333	311.6666666666665	276.33333333333326	74.66666666666666	0	0	0	0
hyloniscus_main_006086_t1	143	1582	+	1142.6666666666658	297.33333333333337	140.33333333333334	33.66666666666667	0.0	1.0	0	0
hyloniscus_main_006115_t1	187	1623	+	1143.9999999999986	293.0000000000003	0	0	0	0	0	0
hyloniscus_main_006119_t1	68	1501	+	1148.333333333333	285.66666666666686	831.6666666666656	212.3333333333336	0.0	1.0	0	0
hyloniscus_main_006121_t1	27	1460	+	1135.6666666666658	298.33333333333326	2.6666666666666665	0.3333333333333333	0	0	0	0
hyloniscus_main_006124_t1	82	1515	+	1084.666666666665	349.3333333333326	735.3333333333321	233.66666666666714	0.0	5.0	0	0
hyloniscus_main_006127_t1	50	1483	+	1107.3333333333321	326.66666666666674	0	0	0	0	0	0
hyloniscus_main_006129_t1	163	1587	+	1132.9999999999993	292.00000000000017	228.99999999999994	62.00000000000002	1.0	0.0	0	0
hyloniscus_main_006137_t1	243	1505	+	969.6666666666655	293.33333333333337	0	0	0	0	0	0
hyloniscus_main_006141_t1	233	1492	+	985.9999999999981	274.0	891.6666666666656	248.33333333333374	0	0	0	0
hyloniscus_main_006143_t1	436	1707	+	974.333333333332	297.6666666666669	771.6666666666662	239.33333333333357	0	0	0	0
hyloniscus_main_006152_t1	140	1489	+	1053.333333333332	296.66666666666646	112.33333333333334	28.666666666666664	0	0	0	0
hyloniscus_main_006156_t1	334	1761	+	1098.6666666666647	329.33333333333326	590.0000000000003	178.00000000000009	0	0	0	0
hyloniscus_main_006160_t1	236	1663	+	1100.9999999999984	326.99999999999983	760.3333333333331	226.66666666666677	0	0	0	0
hyloniscus_main_006184_t1	91	1515	+	1100.9999999999986	323.99999999999994	1100.9999999999986	323.99999999999994	1.0	0.0	1.0	0.0
hyloniscus_main_006187_t1	46	1467	+	1125.333333333334	296.66666666666634	748.6666666666655	202.3333333333337	2.0	0.0	2.0	0.0
hyloniscus_main_006189_t1	101	1453	+	1065.6666666666645	287.33333333333366	0	0	0	0	0	0
hyloniscus_main_006191_t1	95	1516	+	1117.999999999998	304.00000000000045	76.0	17.0	0	0	0	0
hyloniscus_main_006193_t1	77	1498	+	1110.6666666666656	311.33333333333337	723.6666666666663	203.33333333333343	0	0	0	0
hyloniscus_main_006201_t1	85	1506	+	1101.6666666666652	320.33333333333337	1101.6666666666652	320.33333333333337	0.0	2.0	0.0	2.0
hyloniscus_main_006206_t1	209	1630	+	1114.6666666666658	307.33333333333303	43.99999999999999	13.000000000000002	0	0	0	0
hyloniscus_main_006213_t1	118	1512	+	1026.999999999998	367.99999999999966	1026.999999999998	367.99999999999966	0.0	1.0	0.0	1.0
hyloniscus_main_006215_t1	107	1525	+	1120.3333333333326	298.6666666666667	246.3333333333333	65.66666666666667	0	0	0	0
hyloniscus_main_006217_t1	125	1543	+	1135.6666666666652	283.3333333333337	104.00000000000003	24.999999999999993	0	0	0	0
hyloniscus_main_006220_t1	159	1577	+	1094.6666666666656	324.33333333333314	243.33333333333323	68.66666666666667	0.0	2.0	0.0	2.0
hyloniscus_main_006221_t1	470	1888	+	1105.9999999999989	312.9999999999999	20.0	7.0	0	0	0	0
hyloniscus_main_006225_t1	558	1976	+	1082.6666666666654	336.3333333333333	9.666666666666666	2.333333333333333	0	0	0	0
hyloniscus_main_006255_t1	115	1527	+	1111.666666666666	301.33333333333314	237.33333333333323	68.66666666666669	0.0	6.0	0	0
hyloniscus_main_006256_t1	79	1491	+	1106.6666666666656	306.33333333333326	1106.6666666666656	306.33333333333326	0	0	0	0
hyloniscus_main_006257_t1	17	1390	+	1067.333333333331	306.6666666666666	0	0	0	0	0	0
hyloniscus_main_006264_t1	217	1461	+	973.6666666666658	271.3333333333333	17.333333333333332	3.6666666666666665	0	0	0	0
hyloniscus_main_006274_t1	125	1534	+	1113.6666666666658	296.3333333333333	1041.6666666666645	278.3333333333336	0	0	0	0
hyloniscus_main_006277_t1	133	1542	+	1111.999999999999	297.99999999999983	0	0	0	0	0	0
hyloniscus_main_006283_t1	52	1461	+	1121.3333333333328	288.66666666666663	11.666666666666666	3.3333333333333335	0	0	0	0
hyloniscus_main_006286_t1	560	1858	+	1034.3333333333314	264.666666666667	12.666666666666666	2.333333333333333	0	0	0	0
hyloniscus_main_006288_t1	158	1567	+	1092.3333333333317	317.6666666666664	98.00000000000001	34.00000000000001	0.0	3.0	0	0
hyloniscus_main_006293_t1	111	1445	+	1064.9999999999986	270.00000000000017	66.99999999999999	14.000000000000002	0	0	0	0
hyloniscus_main_006300_t1	3721	4710	-	786.9999999999992	203.0000000000002	0	0	0	0	0	0
hyloniscus_main_006318_t1	17	1420	+	1103.9999999999989	299.99999999999966	50.66666666666666	12.333333333333336	0	0	0	0
hyloniscus_main_006320_t1	273	1676	+	1095.3333333333321	308.6666666666665	4.666666666666666	1.3333333333333333	0	0	0	0
hyloniscus_main_006323_t1	85	1425	+	1051.6666666666652	289.33333333333354	0	0	0	0	0	0
hyloniscus_main_006332_t1	95	1495	+	1083.9999999999984	316.99999999999966	569.0000000000002	157.00000000000003	0.0	2.0	0.0	2.0
hyloniscus_main_006339_t1	284	1684	+	1084.6666666666656	316.33333333333337	1055.333333333332	306.6666666666665	0	0	0	0
hyloniscus_main_006343_t1	133	1500	+	1065.3333333333317	302.6666666666667	290.9999999999999	84.00000000000001	0	0	0	0
hyloniscus_main_006349_t1	90	1487	+	1125.3333333333321	272.66666666666714	572.0000000000002	132.99999999999983	0	0	0	0
hyloniscus_main_006352_t1	233	1549	+	1030.6666666666645	286.3333333333335	237.33333333333317	62.66666666666671	1.0	0.0	0	0
hyloniscus_main_006353_t1	139	1536	+	1112.9999999999998	285.0	0	0	0	0	0	0
hyloniscus_main_006355_t1	176	1537	+	1070.3333333333321	291.66666666666697	66.33333333333331	17.666666666666668	0	0	0	0
hyloniscus_main_006359_t1	351	1748	+	1098.6666666666645	299.3333333333335	178.33333333333334	40.666666666666636	1.0	0.0	0	0
hyloniscus_main_006362_t1	244	1641	+	1095.333333333332	302.66666666666697	127.33333333333333	34.666666666666664	0	0	0	0
hyloniscus_main_006363_t1	252	1400	+	896.9999999999987	252.00000000000034	0	0	0	0	0	0
hyloniscus_main_006365_t1	126	1523	+	1091.3333333333323	306.66666666666663	0	0	0	0	0	0
hyloniscus_main_006381_t1	187	1410	+	974.6666666666646	249.33333333333388	0	0	0	0	0	0
hyloniscus_main_006389_t1	58	1452	+	1096.6666666666652	298.33333333333337	64.99999999999999	16.000000000000004	0	0	0	0
hyloniscus_main_006390_t1	127	1143	+	818.6666666666646	198.33333333333385	0	0	0	0	0	0
hyloniscus_main_006391_t1	81	1475	+	1077.9999999999982	317.0000000000001	708.3333333333331	203.6666666666668	0.0	4.0	0.0	4.0
hyloniscus_main_006402_t1	91	1482	+	1087.666666666665	304.3333333333334	386.3333333333337	108.66666666666654	0	0	0	0
hyloniscus_main_006411_t1	98	1489	+	1117.6666666666656	274.3333333333337	70.99999999999999	16.000000000000004	0	0	0	0
hyloniscus_main_006412_t1	337	1728	+	1081.6666666666656	310.3333333333332	576.3333333333336	170.66666666666666	1.0	2.0	0	0
hyloniscus_main_006414_t1	76	1467	+	1091.6666666666656	300.33333333333337	0	0	0	0	0	0
hyloniscus_main_006423_t1	110	1498	+	1108.6666666666654	280.3333333333335	18.666666666666664	5.333333333333333	0	0	0	0
hyloniscus_main_006433_t1	62	1450	+	1096.9999999999989	292.0	0	0	0	0	0	0
hyloniscus_main_006444_t1	149	1474	+	1051.6666666666645	274.3333333333337	199.3333333333333	52.666666666666686	0	0	0	0
hyloniscus_main_006450_t1	309	1694	+	1062.6666666666645	323.3333333333333	0	0	0	0	0	0
hyloniscus_main_006463_t1	85	1467	+	1099.6666666666645	283.3333333333338	681.333333333333	167.66666666666666	0	0	0	0
hyloniscus_main_006472_t1	38	1420	+	1097.9999999999982	285.00000000000034	7.666666666666666	1.3333333333333333	0	0	0	0
hyloniscus_main_006480_t1	131	1510	+	1098.6666666666652	281.33333333333366	243.3333333333332	59.6666666666667	0	0	0	0
hyloniscus_main_006482_t1	138	1517	+	1059.9999999999989	320.00000000000006	271.6666666666667	76.33333333333334	0	0	0	0
hyloniscus_main_006483_t1	178	1557	+	1082.6666666666654	297.33333333333354	229.33333333333326	61.666666666666686	0	0	0	0
hyloniscus_main_006485_t1	44	1423	+	1100.9999999999989	279.00000000000017	785.666666666666	201.3333333333335	1.0	8.0	1.0	8.0
hyloniscus_main_006488_t1	163	1542	+	1087.333333333332	292.6666666666666	912.9999999999985	248.00000000000043	0.0	11.0	0.0	11.0
hyloniscus_main_006493_t1	78	1457	+	1076.666666666665	303.33333333333354	0	0	0	0	0	0
hyloniscus_main_006504_t1	182	1531	+	1067.6666666666656	282.3333333333332	197.66666666666654	42.33333333333336	0	0	0	0
hyloniscus_main_006511_t1	71	1447	+	1078.3333333333314	298.6666666666668	1002.9999999999982	278.00000000000034	1.0	4.0	1.0	4.0
hyloniscus_main_006514_t1	123	1499	+	1074.666666666665	302.33333333333326	1056.9999999999982	295.99999999999994	0.0	2.0	0.0	2.0
hyloniscus_main_006518_t1	232	1608	+	1056.3333333333328	320.66666666666663	955.6666666666656	286.3333333333335	0.0	2.0	0.0	2.0
hyloniscus_main_006522_t1	24	1397	+	1104.9999999999995	269.00000000000017	43.33333333333333	10.666666666666666	0	0	0	0
hyloniscus_main_006523_t1	144	1517	+	1071.9999999999986	302.0	44.666666666666664	9.333333333333332	0	0	0	0
hyloniscus_main_006524_t1	92	1465	+	1065.9999999999993	307.99999999999966	245.33333333333317	57.66666666666671	0	0	0	0
hyloniscus_main_006532_t1	190	1563	+	1086.3333333333326	287.66666666666663	204.33333333333326	56.6666666666667	0	0	0	0
hyloniscus_main_006540_t1	87	1457	+	1076.9999999999984	294.0000000000002	383.33333333333354	105.66666666666661	0	0	0	0
hyloniscus_main_006552_t1	201	1571	+	1075.9999999999989	294.9999999999996	666.9999999999992	185.0000000000002	0	0	0	0
hyloniscus_main_006557_t1	112	1482	+	1087.3333333333303	283.6666666666672	128.6666666666667	30.333333333333325	0	0	0	0
hyloniscus_main_006559_t1	512	1882	+	1083.3333333333317	287.66666666666697	39.33333333333334	8.666666666666666	0	0	0	0
hyloniscus_main_006569_t1	4	1368	+	1054.999999999998	208.00000000000034	73.0	1.9999999999999998	0	0	0	0
hyloniscus_main_006576_t1	13	1362	+	1075.9999999999973	274.00000000000045	8.333333333333334	3.6666666666666665	0	0	0	0
hyloniscus_main_006578_t1	92	1459	+	1058.6666666666658	309.33333333333314	569.3333333333334	168.66666666666666	0	0	0	0
hyloniscus_main_006579_t1	299	1666	+	1050.6666666666652	317.3333333333331	0	0	0	0	0	0
hyloniscus_main_006580_t1	6	800	+	651.3333333333333	143.66666666666663	0	0	0	0	0	0
hyloniscus_main_006581_t1	600	1913	+	999.3333333333317	314.6666666666671	2.0	1.0	0	0	0	0
hyloniscus_main_006589_t1	60	1418	+	1089.3333333333321	269.66666666666697	48.666666666666664	14.333333333333334	0	0	0	0
hyloniscus_main_006590_t1	492	1367	+	693.9999999999995	182.0000000000002	0	0	0	0	0	0
hyloniscus_main_006595_t1	101	1465	+	1056.3333333333321	308.66666666666686	525.3333333333336	152.66666666666674	0	0	0	0
hyloniscus_main_006596_t1	25	1326	+	1011.6666666666648	290.3333333333334	41.333333333333336	9.666666666666666	0	0	0	0
hyloniscus_main_006601_t1	55	1419	+	1056.9999999999982	308.00000000000006	47.99999999999999	12.0	0	0	0	0
hyloniscus_main_006602_t1	106	1470	+	1081.6666666666647	283.33333333333366	117.66666666666669	26.333333333333332	2.0	1.0	0	0
hyloniscus_main_006604_t1	195	1559	+	1104.6666666666642	260.33333333333417	101.00000000000001	25.0	0	0	0	0
hyloniscus_main_006608_t1	10	1371	+	1066.9999999999986	295.0	0	0	0	0	0	0
hyloniscus_main_006611_t1	46	1386	+	1053.9999999999977	287.00000000000017	19.333333333333336	7.666666666666667	0	0	0	0
hyloniscus_main_006626_t1	122	1480	+	1047.3333333333317	311.66666666666663	15.666666666666664	2.3333333333333335	0	0	0	0
hyloniscus_main_006631_t1	115	1470	+	1052.3333333333321	303.6666666666664	33.0	9.0	0	0	0	0
hyloniscus_main_006632_t1	221	1483	+	996.9999999999978	266.00000000000057	91.33333333333334	25.666666666666664	0	0	0	0
hyloniscus_main_006633_t1	281	1639	+	1114.33333333333	244.66666666666723	0	0	0	0	0	0
hyloniscus_main_006635_t1	178	1536	+	1070.666666666665	288.33333333333366	484.33333333333377	133.66666666666652	0	0	0	0
hyloniscus_main_006655_t1	81	1436	+	1062.9999999999982	292.99999999999994	14.999999999999998	3.0	0	0	0	0
hyloniscus_main_006659_t1	478	1809	+	1042.9999999999984	289.0000000000003	993.6666666666648	275.3333333333337	0	0	0	0
hyloniscus_main_006660_t1	50	1405	+	1031.333333333331	324.6666666666665	0	0	0	0	0	0
hyloniscus_main_006668_t1	532	1770	+	981.6666666666648	257.33333333333377	75.99999999999999	22.999999999999996	0	0	0	0
hyloniscus_main_006679_t1	165	1514	+	1019.3333333333322	330.66666666666606	337.99999999999994	91.00000000000003	0	0	0	0
hyloniscus_main_006685_t1	6	1358	+	1064.6666666666647	288.33333333333354	115.00000000000004	35.0	0	0	0	0
hyloniscus_main_006694_t1	143	1315	+	940.9999999999975	232.00000000000063	245.33333333333317	60.666666666666714	0	0	0	0
hyloniscus_main_006695_t1	104	1453	+	1097.9999999999982	252.00000000000074	388.00000000000017	88.99999999999996	1.0	0.0	0	0
hyloniscus_main_006697_t1	81	1322	+	948.9999999999981	292.9999999999998	777.9999999999986	236.0000000000003	3.0	3.0	3.0	3.0
hyloniscus_main_006713_t1	287	1633	+	1045.6666666666645	301.33333333333337	7.333333333333333	1.6666666666666665	0	0	0	0
hyloniscus_main_006716_t1	188	1534	+	1053.9999999999984	293.0	5.0	1.0	0	0	0	0
hyloniscus_main_006725_t1	50	1396	+	1042.9999999999977	304.00000000000034	26.666666666666668	9.333333333333334	0	0	0	0
hyloniscus_main_006738_t1	265	1608	+	1052.9999999999986	290.9999999999998	1052.9999999999986	290.9999999999998	0.0	14.0	0.0	14.0
hyloniscus_main_006752_t1	56	1396	+	1034.3333333333317	306.66666666666663	0	0	0	0	0	0
hyloniscus_main_006756_t1	122	1462	+	1071.333333333332	269.666666666667	58.66666666666666	16.333333333333336	0	0	0	0
hyloniscus_main_006765_t1	87	1427	+	1055.9999999999995	284.99999999999994	384.3333333333335	104.6666666666666	1.0	0.0	0	0
hyloniscus_main_006772_t1	904	2244	+	1063.333333333332	277.66666666666697	368.00000000000017	93.99999999999994	0	0	0	0
hyloniscus_main_006784_t1	77	1414	+	1012.3333333333322	325.6666666666665	739.666666666666	244.33333333333363	0	0	0	0
hyloniscus_main_006806_t1	104	1438	+	1049.6666666666652	285.3333333333333	1049.6666666666652	285.3333333333333	0	0	0	0
hyloniscus_main_006808_t1	148	1482	+	1049.6666666666642	285.33333333333366	1049.6666666666642	285.33333333333366	1.0	5.0	1.0	5.0
hyloniscus_main_006816_t1	42	1334	+	1017.9999999999982	275.00000000000006	365.33333333333326	102.66666666666664	0	0	0	0
hyloniscus_main_006817_t1	106	1437	+	1071.9999999999984	260.00000000000057	163.99999999999994	37.0	0	0	0	0
hyloniscus_main_006821_t1	198	1253	+	839.3333333333325	216.6666666666669	331.00000000000006	97.99999999999999	1.0	3.0	1.0	3.0
hyloniscus_main_006837_t1	208	1539	+	1055.3333333333317	276.66666666666686	0	0	0	0	0	0
hyloniscus_main_006838_t1	329	1660	+	1048.6666666666652	283.3333333333336	1048.6666666666652	283.3333333333336	0	0	0	0
hyloniscus_main_006842_t1	32	1360	+	1042.6666666666647	286.3333333333335	980.6666666666652	270.33333333333366	0	0	0	0
hyloniscus_main_006847_t1	130	1458	+	1047.3333333333312	281.6666666666667	477.333333333334	122.6666666666665	0	0	0	0
hyloniscus_main_006850_t1	274	1602	+	1038.9999999999982	290.0000000000004	0	0	0	0	0	0
hyloniscus_main_006856_t1	55	1383	+	1068.3333333333317	260.66666666666725	647.6666666666665	147.3333333333333	0	0	0	0
hyloniscus_main_006857_t1	90	1388	+	1025.6666666666642	273.33333333333366	208.66666666666654	49.33333333333334	0.0	4.0	0.0	4.0
hyloniscus_main_006867_t1	71	1396	+	1046.3333333333312	279.6666666666668	920.6666666666648	246.33333333333385	0	0	0	0
hyloniscus_main_006869_t1	61	1386	+	1051.333333333331	274.66666666666725	959.6666666666642	249.33333333333397	1.0	4.0	0	0
hyloniscus_main_006871_t1	63	1253	+	931.6666666666648	259.3333333333339	117.00000000000003	35.99999999999999	0	0	0	0
hyloniscus_main_006875_t1	150	1475	+	1027.9999999999975	297.99999999999966	594.9999999999999	164.00000000000014	0	0	0	0
hyloniscus_main_006905_t1	143	1429	+	1016.666666666664	270.33333333333377	87.66666666666667	23.333333333333336	0	0	0	0
hyloniscus_main_006907_t1	78	1400	+	1034.999999999998	287.99999999999994	0	0	0	0	0	0
hyloniscus_main_006915_t1	46	1365	+	1022.666666666665	297.33333333333337	164.33333333333334	48.666666666666686	0	0	0	0
hyloniscus_main_006924_t1	156	1475	+	1022.3333333333312	297.66666666666674	259.3333333333331	76.66666666666666	0	0	0	0
hyloniscus_main_006925_t1	203	1498	+	1000.9999999999977	295.0	428.66666666666686	135.3333333333332	0	0	0	0
hyloniscus_main_006926_t1	36	1355	+	1039.3333333333303	280.6666666666671	0	0	0	0	0	0
hyloniscus_main_006935_t1	1271	2590	+	1060.3333333333314	259.66666666666725	0	0	0	0	0	0
hyloniscus_main_006942_t1	15	1331	+	1034.3333333333312	282.6666666666668	137.6666666666667	42.333333333333336	0	0	0	0
hyloniscus_main_006958_t1	92	1408	+	1033.6666666666652	283.33333333333337	431.0000000000001	129.99999999999994	0.0	5.0	0	0
hyloniscus_main_006959_t1	131	1447	+	1023.6666666666646	293.33333333333326	59.666666666666664	21.33333333333333	0	0	0	0
hyloniscus_main_006960_t1	186	1502	+	1033.666666666664	283.3333333333336	0	0	0	0	0	0
hyloniscus_main_006961_t1	78	1394	+	1016.9999999999982	300.00000000000017	0	0	0	0	0	0
hyloniscus_main_006971_t1	105	1418	+	1046.999999999998	267.00000000000034	1036.9999999999977	265.0000000000004	1.0	10.0	0	0
hyloniscus_main_006975_t1	110	1423	+	1026.9999999999977	287.0000000000001	114.66666666666667	29.333333333333332	0.0	2.0	0	0
hyloniscus_main_006983_t1	188	1501	+	1030.999999999998	283.0000000000001	0	0	0	0	0	0
hyloniscus_main_006985_t1	217	1518	+	1010.3333333333318	291.6666666666667	53.0	13.0	0	0	0	0
hyloniscus_main_006995_t1	66	1376	+	1049.333333333331	261.6666666666673	497.333333333334	123.6666666666665	1.0	0.0	0	0
hyloniscus_main_007000_t1	248	1447	+	937.9999999999985	262.0000000000006	0	0	0	0	0	0
hyloniscus_main_007006_t1	114	1424	+	1070.6666666666638	240.33333333333437	1070.6666666666638	240.33333333333437	4.0	8.0	4.0	8.0
hyloniscus_main_007012_t1	337	1647	+	1016.9999999999987	294.00000000000017	1016.9999999999987	294.00000000000017	4.0	23.0	4.0	23.0
hyloniscus_main_007019_t1	190	1497	+	1030.3333333333312	277.66666666666663	435.3333333333339	113.66666666666652	0	0	0	0
hyloniscus_main_007027_t1	116	1423	+	1036.6666666666645	271.3333333333337	1008.9999999999982	263.00000000000045	0.0	2.0	0.0	2.0
hyloniscus_main_007028_t1	93	1400	+	1041.6666666666642	266.3333333333337	0	0	0	0	0	0
hyloniscus_main_007030_t1	128	1435	+	1039.999999999998	268.0000000000005	0	0	0	0	0	0
hyloniscus_main_007032_t1	186	1493	+	1025.999999999998	282.0000000000002	264.6666666666666	71.33333333333331	0	0	0	0
hyloniscus_main_007034_t1	134	1156	+	802.666666666666	220.33333333333366	0	0	0	0	0	0
hyloniscus_main_007042_t1	51	1355	+	1019.6666666666648	285.3333333333337	1002.6666666666649	281.33333333333377	1.0	4.0	1.0	4.0
hyloniscus_main_007049_t1	88	1392	+	1015.3333333333317	289.6666666666669	212.66666666666654	60.333333333333364	0	0	0	0
hyloniscus_main_007068_t1	160	1461	+	1011.6666666666646	290.33333333333366	0	0	0	0	0	0
hyloniscus_main_007070_t1	151	1452	+	1033.33333333333	268.6666666666673	120.33333333333336	32.666666666666664	0	0	0	0
hyloniscus_main_007073_t1	167	1468	+	1022.9999999999982	279.00000000000017	0	0	0	0	0	0
hyloniscus_main_007074_t1	59	1360	+	1035.666666666664	266.3333333333336	236.33333333333317	63.666666666666714	0	0	0	0
hyloniscus_main_007076_t1	264	1565	+	1028.3333333333317	273.6666666666668	1028.3333333333317	273.6666666666668	0.0	1.0	0.0	1.0
hyloniscus_main_007080_t1	167	1468	+	1042.6666666666647	259.33333333333394	162.66666666666669	35.33333333333332	0	0	0	0
hyloniscus_main_007086_t1	194	1495	+	999.6666666666641	302.33333333333354	999.6666666666641	302.33333333333354	3.0	13.0	3.0	13.0
hyloniscus_main_007088_t1	27	1328	+	1017.9999999999978	284.00000000000045	276.6666666666666	77.33333333333331	0	0	0	0
hyloniscus_main_007099_t1	145	1416	+	995.3333333333317	276.666666666667	234.0	72.00000000000003	0	0	0	0
hyloniscus_main_007101_t1	206	1480	+	992.3333333333313	282.6666666666669	0	0	0	0	0	0
hyloniscus_main_007108_t1	147	1445	+	1009.9999999999985	289.0	85.0	20.0	0	0	0	0
hyloniscus_main_007110_t1	10	1308	+	1053.6666666666636	245.33333333333422	413.0000000000003	91.00000000000001	2.0	1.0	0	0
hyloniscus_main_007125_t1	492	1571	+	840.6666666666661	239.33333333333366	48.66666666666666	11.333333333333334	1.0	0.0	0	0
hyloniscus_main_007129_t1	152	1447	+	990.3333333333318	305.66666666666634	967.3333333333318	301.66666666666646	1.0	0.0	1.0	0.0
hyloniscus_main_007131_t1	436	1728	+	1005.6666666666637	287.3333333333336	115.33333333333339	31.666666666666643	0	0	0	0
hyloniscus_main_007135_t1	71	1366	+	1002.9999999999982	293.0	129.00000000000003	39.00000000000001	0	0	0	0
hyloniscus_main_007136_t1	96	1391	+	1007.333333333332	288.6666666666667	1007.333333333332	288.6666666666667	2.0	0.0	2.0	0.0
hyloniscus_main_007140_t1	47	1288	+	993.6666666666653	248.3333333333336	131.00000000000003	33.999999999999986	0	0	0	0
hyloniscus_main_007143_t1	61	1353	+	1023.3333333333318	269.6666666666668	163.66666666666669	43.33333333333333	0	0	0	0
hyloniscus_main_007170_t1	264	1163	+	736.3333333333323	163.66666666666674	0	0	0	0	0	0
hyloniscus_main_007171_t1	226	1440	+	972.9999999999977	242.00000000000065	157.00000000000003	28.99999999999998	0	0	0	0
hyloniscus_main_007179_t1	59	1348	+	1029.9999999999977	260.0000000000004	302.66666666666674	75.33333333333331	3.0	1.0	3.0	1.0
hyloniscus_main_007195_t1	55	1341	+	1018.9999999999982	268.00000000000045	133.0	37.99999999999999	0.0	1.0	0	0
hyloniscus_main_007198_t1	125	1411	+	1000.3333333333317	286.66666666666674	191.0	55.00000000000001	0	0	0	0
hyloniscus_main_007200_t1	997	2283	+	1003.9999999999983	283.0000000000003	141.99999999999997	44.0	0	0	0	0
hyloniscus_main_007208_t1	196	1353	+	895.6666666666661	262.3333333333334	216.66666666666669	65.33333333333336	0	0	0	0
hyloniscus_main_007219_t1	286	1365	+	833.6666666666652	246.33333333333388	285.3333333333332	89.66666666666666	0	0	0	0
hyloniscus_main_007220_t1	300	1583	+	1044.3333333333312	239.66666666666714	81.0	21.0	0	0	0	0
hyloniscus_main_007225_t1	104	1387	+	1002.3333333333314	281.66666666666697	404.0000000000003	114.99999999999991	0	0	0	0
hyloniscus_main_007242_t1	110	1390	+	1016.6666666666646	264.33333333333366	7.666666666666666	1.3333333333333333	0	0	0	0
hyloniscus_main_007244_t1	293	1573	+	1041.999999999997	239.00000000000068	26.0	4.0	1.0	0.0	0	0
hyloniscus_main_007246_t1	68	1348	+	1002.6666666666641	278.3333333333336	0	0	0	0	0	0
hyloniscus_main_007250_t1	379	1659	+	983.9999999999978	297.00000000000006	386.66666666666686	114.33333333333324	0	0	0	0
hyloniscus_main_007254_t1	507	1673	+	912.9999999999989	254.0000000000003	658.333333333333	178.66666666666674	0	0	0	0
hyloniscus_main_007261_t1	556	1833	+	1022.9999999999978	255.0000000000005	0	0	0	0	0	0
hyloniscus_main_007276_t1	164	1441	+	1002.6666666666642	275.33333333333337	408.33333333333377	116.6666666666665	0	0	0	0
hyloniscus_main_007294_t1	141	1415	+	995.3333333333312	279.66666666666697	400.00000000000034	118.9999999999999	0.0	1.0	0.0	1.0
hyloniscus_main_007298_t1	389	1459	+	828.3333333333329	242.66666666666688	426.0	131.99999999999997	0	0	0	0
hyloniscus_main_007303_t1	82	1356	+	1021.9999999999967	253.00000000000094	1021.9999999999967	253.00000000000094	0	0	0	0
hyloniscus_main_007307_t1	213	1487	+	990.999999999998	284.0000000000002	15.0	5.999999999999999	0	0	0	0
hyloniscus_main_007311_t1	773	1969	+	917.6666666666658	279.3333333333335	25.333333333333336	7.666666666666667	0	0	0	0
hyloniscus_main_007322_t1	100	1371	+	1014.9999999999972	257.0000000000007	903.666666666665	221.33333333333366	3.0	9.0	3.0	9.0
hyloniscus_main_007324_t1	68	1339	+	999.3333333333313	272.666666666667	0	0	0	0	0	0
hyloniscus_main_007329_t1	13	1284	+	1006.3333333333318	265.6666666666668	301.33333333333326	79.66666666666669	1.0	1.0	0	0
hyloniscus_main_007332_t1	145	1416	+	1014.9999999999978	257.0000000000005	0	0	0	0	0	0
hyloniscus_main_007333_t1	449	1663	+	942.3333333333322	272.6666666666667	0	0	0	0	0	0
hyloniscus_main_007353_t1	159	1427	+	1023.9999999999975	245.00000000000063	751.3333333333323	178.66666666666688	0	0	0	0
hyloniscus_main_007357_t1	734	2002	+	1001.9999999999981	267.0000000000002	1001.9999999999981	267.0000000000002	0	0	0	0
hyloniscus_main_007359_t1	59	1327	+	1004.6666666666647	264.3333333333335	114.6666666666667	32.33333333333332	0	0	0	0
hyloniscus_main_007361_t1	1765	3006	-	974.3333333333316	267.6666666666669	0	0	0	0	0	0
hyloniscus_main_007369_t1	111	1340	+	968.9999999999983	261.00000000000057	126.33333333333339	32.66666666666666	0	0	0	0
hyloniscus_main_007371_t1	100	1365	+	1000.3333333333312	265.666666666667	655.6666666666663	175.33333333333348	0	0	0	0
hyloniscus_main_007373_t1	121	1365	+	973.6666666666653	271.3333333333337	0	0	0	0	0	0
hyloniscus_main_007374_t1	73	1338	+	983.9999999999977	282.00000000000006	217.9999999999999	55.000000000000036	0.0	6.0	0.0	6.0
hyloniscus_main_007381_t1	103	1368	+	1001.6666666666642	264.3333333333337	350.00000000000017	96.99999999999991	4.0	1.0	4.0	1.0
hyloniscus_main_007382_t1	67	1332	+	993.3333333333313	272.66666666666697	119.00000000000003	30.999999999999993	0	0	0	0
hyloniscus_main_007384_t1	210	1352	+	876.3333333333334	266.6666666666667	562.3333333333333	172.66666666666666	0.0	2.0	0	0
hyloniscus_main_007386_t1	139	1404	+	1021.9999999999975	244.00000000000054	1021.9999999999975	244.00000000000054	0	0	0	0
hyloniscus_main_007404_t1	70	1332	+	988.6666666666655	274.3333333333334	554.3333333333334	165.66666666666686	0	0	0	0
hyloniscus_main_007409_t1	157	1419	+	989.999999999998	273.00000000000017	595.9999999999999	166.00000000000006	1.0	0.0	1.0	0.0
hyloniscus_main_007412_t1	1082	2344	+	977.3333333333312	285.66666666666674	0	0	0	0	0	0
hyloniscus_main_007419_t1	128	1387	+	996.9999999999989	263.0000000000003	956.666666666666	252.33333333333354	2.0	9.0	2.0	9.0
hyloniscus_main_007426_t1	53	1312	+	981.6666666666645	278.33333333333366	586.6666666666671	160.33333333333334	0	0	0	0
hyloniscus_main_007429_t1	475	1353	+	668.9999999999998	210.00000000000014	487.0000000000004	154.99999999999994	0	0	0	0
hyloniscus_main_007430_t1	543	1691	+	877.6666666666652	271.33333333333366	369.6666666666668	116.33333333333324	0	0	0	0
hyloniscus_main_007445_t1	99	1241	+	887.3333333333325	255.66666666666697	45.333333333333336	14.666666666666666	0	0	0	0
hyloniscus_main_007448_t1	63	1319	+	983.6666666666642	273.3333333333338	303.0	86.99999999999996	0	0	0	0
hyloniscus_main_007454_t1	210	1466	+	978.6666666666657	278.3333333333335	533.3333333333335	153.66666666666666	0	0	0	0
hyloniscus_main_007466_t1	23	1204	+	861.6666666666647	320.3333333333328	0	0	0	0	0	0
hyloniscus_main_007474_t1	124	1377	+	984.3333333333313	269.666666666667	984.3333333333313	269.666666666667	1.0	7.0	1.0	7.0
hyloniscus_main_007476_t1	175	1428	+	978.9999999999976	275.00000000000017	113.66666666666669	33.33333333333332	0	0	0	0
hyloniscus_main_007486_t1	66	1316	+	998.9999999999982	252.00000000000043	683.3333333333331	174.6666666666667	1.0	2.0	0	0
hyloniscus_main_007500_t1	298	1503	+	942.3333333333319	263.666666666667	792.9999999999991	227.00000000000017	0	0	0	0
hyloniscus_main_007519_t1	310	1548	+	966.9999999999981	272.0000000000003	847.9999999999987	235.00000000000043	0	0	0	0
hyloniscus_main_007521_t1	61	1308	+	962.3333333333319	285.66666666666663	0	0	0	0	0	0
hyloniscus_main_007525_t1	86	1324	+	992.9999999999985	246.00000000000034	0	0	0	0	0	0
hyloniscus_main_007532_t1	137	1300	+	936.3333333333309	227.6666666666672	0	0	0	0	0	0
hyloniscus_main_007537_t1	113	1357	+	958.6666666666649	286.3333333333336	300.66666666666663	89.3333333333333	0	0	0	0
hyloniscus_main_007541_t1	267	1511	+	971.6666666666652	273.3333333333335	752.6666666666661	213.33333333333357	1.0	2.0	1.0	2.0
hyloniscus_main_007544_t1	114	1358	+	991.3333333333314	253.6666666666671	321.33333333333337	80.66666666666664	0.0	11.0	0.0	11.0
hyloniscus_main_007556_t1	332	1546	+	937.6666666666653	277.33333333333377	170.0	49.000000000000014	0.0	2.0	0	0
hyloniscus_main_007558_t1	214	1455	+	979.9999999999981	262.0000000000004	979.9999999999981	262.0000000000004	0	0	0	0
hyloniscus_main_007563_t1	261	1406	+	894.6666666666649	251.3333333333339	135.0	39.00000000000001	0.0	2.0	0.0	2.0
hyloniscus_main_007574_t1	307	1170	-	737.3333333333322	126.66666666666637	203.66666666666663	39.333333333333336	0	0	0	0
hyloniscus_main_007577_t1	213	1322	+	860.6666666666653	249.3333333333337	140.66666666666669	39.33333333333332	0.0	3.0	0	0
hyloniscus_main_007579_t1	51	1289	+	977.9999999999982	261.00000000000045	313.66666666666674	79.3333333333333	0	0	0	0
hyloniscus_main_007586_t1	85	1323	+	947.333333333331	291.6666666666666	46.66666666666666	16.333333333333336	0	0	0	0
hyloniscus_main_007590_t1	483	1721	+	972.3333333333321	266.6666666666668	160.99999999999991	46.000000000000014	0.0	3.0	0	0
hyloniscus_main_007598_t1	150	1385	+	975.3333333333319	260.666666666667	119.33333333333336	27.666666666666664	0	0	0	0
hyloniscus_main_007606_t1	372	1358	+	772.333333333333	214.66666666666688	230.33333333333326	60.66666666666668	0	0	0	0
hyloniscus_main_007613_t1	243	1478	+	957.3333333333318	278.66666666666697	0	0	0	0	0	0
hyloniscus_main_007616_t1	404	1432	+	797.9999999999991	231.00000000000028	0	0	0	0	0	0
hyloniscus_main_007620_t1	216	1451	+	976.3333333333309	259.66666666666725	0	0	0	0	0	0
hyloniscus_main_007626_t1	209	1255	+	820.3333333333326	226.66666666666688	92.33333333333334	27.666666666666664	0	0	0	0
hyloniscus_main_007627_t1	120	1340	+	942.9999999999989	278.0000000000002	700.9999999999995	202.0000000000002	0	0	0	0
hyloniscus_main_007630_t1	122	1243	+	868.9999999999991	253.00000000000023	868.9999999999991	253.00000000000023	0.0	1.0	0.0	1.0
hyloniscus_main_007636_t1	152	1384	+	951.333333333331	281.6666666666668	409.6666666666671	127.3333333333332	0	0	0	0
hyloniscus_main_007637_t1	139	1371	+	949.3333333333322	283.6666666666668	554.3333333333331	171.6666666666668	0	0	0	0
hyloniscus_main_007647_t1	57	1286	+	1008.3333333333308	221.66666666666717	43.0	7.999999999999999	0	0	0	0
hyloniscus_main_007650_t1	63	1235	+	927.333333333332	245.66666666666703	64.66666666666666	19.333333333333332	0	0	0	0
hyloniscus_main_007657_t1	211	1440	+	969.6666666666644	260.333333333334	205.9999999999999	49.000000000000036	0	0	0	0
hyloniscus_main_007660_t1	134	1363	+	962.3333333333319	267.6666666666669	927.3333333333319	260.66666666666697	0	0	0	0
hyloniscus_main_007661_t1	123	1352	+	958.3333333333313	271.6666666666668	134.00000000000003	33.999999999999986	0	0	0	0
hyloniscus_main_007662_t1	332	1561	+	962.3333333333314	267.6666666666671	0	0	0	0	0	0
hyloniscus_main_007664_t1	133	1362	+	964.9999999999986	265.0000000000005	964.9999999999986	265.0000000000005	1.0	1.0	1.0	1.0
hyloniscus_main_007678_t1	74	1300	+	969.6666666666647	257.33333333333377	760.3333333333322	205.6666666666671	0.0	7.0	0	0
hyloniscus_main_007689_t1	167	1393	+	957.6666666666649	269.3333333333333	957.6666666666649	269.3333333333333	1.0	11.0	1.0	11.0
hyloniscus_main_007690_t1	151	1377	+	989.3333333333309	237.66666666666725	506.66666666666714	123.33333333333324	0	0	0	0
hyloniscus_main_007691_t1	1711	2235	-	410.666666666667	114.33333333333321	0	0	0	0	0	0
hyloniscus_main_007692_t1	1818	2713	+	694.3333333333325	199.66666666666694	0	0	0	0	0	0
hyloniscus_main_007693_t1	876	2102	+	955.999999999998	271.00000000000045	955.999999999998	271.00000000000045	0	0	0	0
hyloniscus_main_007713_t1	177	1400	+	963.9999999999986	260.00000000000034	85.0	23.0	0	0	0	0
hyloniscus_main_007716_t1	130	1353	+	955.999999999998	268.0000000000003	0	0	0	0	0	0
hyloniscus_main_007729_t1	31	1251	+	948.3333333333316	272.6666666666671	132.0	45.0	1.0	4.0	0	0
hyloniscus_main_007733_t1	53	1222	+	916.999999999999	250.00000000000023	85.00000000000001	28.999999999999996	0	0	0	0
hyloniscus_main_007735_t1	116	1336	+	958.9999999999981	262.00000000000045	35.33333333333333	9.666666666666666	0	0	0	0
hyloniscus_main_007749_t1	688	1404	+	566.6666666666671	150.3333333333333	43.666666666666664	16.333333333333332	0.0	2.0	0	0
hyloniscus_main_007769_t1	156	1313	+	899.6666666666661	258.3333333333334	120.33333333333336	35.66666666666666	0	0	0	0
hyloniscus_main_007793_t1	47	1261	+	987.3333333333303	227.66666666666728	546.0000000000003	122.99999999999983	0	0	0	0
hyloniscus_main_007794_t1	582	1796	+	951.666666666665	263.3333333333337	65.33333333333333	15.666666666666668	0	0	0	0
hyloniscus_main_007801_t1	104	1318	+	955.9999999999986	259.0000000000003	126.00000000000004	36.0	0	0	0	0
hyloniscus_main_007831_t1	44	1252	+	960.3333333333317	248.66666666666714	188.33333333333334	48.666666666666664	0	0	0	0
hyloniscus_main_007834_t1	105	1313	+	934.3333333333318	274.66666666666674	0	0	0	0	0	0
hyloniscus_main_007839_t1	239	1447	+	957.3333333333314	251.66666666666714	74.66666666666666	15.333333333333332	0	0	0	0
hyloniscus_main_007847_t1	391	1599	+	954.6666666666646	254.33333333333394	937.9999999999981	247.00000000000057	0	0	0	0
hyloniscus_main_007853_t1	44	1249	+	967.3333333333322	238.66666666666688	366.66666666666674	101.33333333333333	0	0	0	0
hyloniscus_main_007861_t1	116	1264	+	941.3333333333308	207.66666666666714	941.3333333333308	207.66666666666714	1.0	1.0	1.0	1.0
hyloniscus_main_007864_t1	168	1373	+	939.6666666666652	266.33333333333366	423.00000000000034	122.9999999999999	0	0	0	0
hyloniscus_main_007868_t1	233	1438	+	944.9999999999983	261.00000000000034	163.0	38.0	0	0	0	0
hyloniscus_main_007869_t1	101	1306	+	978.6666666666634	227.33333333333408	978.6666666666634	227.33333333333408	0.0	6.0	0.0	6.0
hyloniscus_main_007871_t1	111	1316	+	954.9999999999978	251.00000000000063	26.666666666666668	6.333333333333333	0	0	0	0
hyloniscus_main_007872_t1	82	1287	+	935.6666666666649	270.3333333333339	268.9999999999999	76.00000000000003	0	0	0	0
hyloniscus_main_007880_t1	60	1262	+	953.6666666666649	249.3333333333338	73.66666666666667	22.333333333333325	0	0	0	0
hyloniscus_main_007882_t1	553	1269	+	538.6666666666669	178.33333333333334	18.333333333333332	8.666666666666666	0	0	0	0
hyloniscus_main_007884_t1	192	1396	+	927.666666666665	275.3333333333336	14.0	4.0	0	0	0	0
hyloniscus_main_007888_t1	69	1271	+	928.9999999999981	274.0000000000005	24.666666666666668	5.333333333333333	0	0	0	0
hyloniscus_main_007889_t1	4	1086	+	863.3333333333323	219.66666666666688	23.666666666666668	6.333333333333333	0	0	0	0
hyloniscus_main_007890_t1	212	1252	+	817.3333333333317	223.6666666666671	114.99999999999999	41.0	0	0	0	0
hyloniscus_main_007891_t1	223	1407	+	926.9999999999983	258.0000000000005	89.33333333333333	24.66666666666666	0	0	0	0
hyloniscus_main_007895_t1	69	1271	+	953.666666666664	249.333333333334	184.33333333333334	49.666666666666664	0	0	0	0
hyloniscus_main_007900_t1	185	1387	+	968.3333333333318	234.666666666667	958.6666666666652	232.33333333333363	0.0	4.0	0.0	4.0
hyloniscus_main_007901_t1	68	1270	+	957.9999999999982	245.00000000000043	698.6666666666657	186.33333333333363	0	0	0	0
hyloniscus_main_007909_t1	73	1272	+	941.6666666666649	258.3333333333338	936.3333333333317	257.6666666666672	4.0	10.0	0	0
hyloniscus_main_007910_t1	21	1220	+	923.9999999999984	276.0000000000004	4.666666666666666	1.3333333333333333	0	0	0	0
hyloniscus_main_007923_t1	146	1288	+	888.3333333333323	254.666666666667	0	0	0	0	0	0
hyloniscus_main_007940_t1	65	1261	+	950.666666666664	246.33333333333408	0	0	0	0	0	0
hyloniscus_main_007951_t1	146	1342	+	931.3333333333308	265.6666666666672	740.6666666666653	204.3333333333339	1.0	5.0	0	0
hyloniscus_main_007953_t1	43	1209	+	921.3333333333317	245.66666666666706	0	0	0	0	0	0
hyloniscus_main_007963_t1	79	1272	+	942.3333333333314	251.66666666666734	90.33333333333334	23.66666666666666	0	0	0	0
hyloniscus_main_007973_t1	144	1328	+	937.9999999999987	247.00000000000034	71.33333333333334	15.66666666666667	0	0	0	0
hyloniscus_main_007975_t1	190	1338	+	888.6666666666648	260.3333333333339	451.33333333333377	133.66666666666652	0	0	0	0
hyloniscus_main_007977_t1	226	1419	+	945.6666666666644	248.3333333333339	324.66666666666674	95.33333333333326	0.0	1.0	0	0
hyloniscus_main_007983_t1	52	1245	+	964.9999999999983	229.0000000000003	147.66666666666666	35.333333333333336	0	0	0	0
hyloniscus_main_007984_t1	285	1349	+	844.9999999999986	220.0000000000004	269.6666666666667	75.33333333333331	0	0	0	0
hyloniscus_main_007985_t1	61	1254	+	907.9999999999993	286.0000000000003	907.9999999999993	286.0000000000003	0	0	0	0
hyloniscus_main_007987_t1	53	1246	+	932.3333333333318	261.6666666666671	0	0	0	0	0	0
hyloniscus_main_007990_t1	130	1284	+	914.6666666666647	240.33333333333394	155.99999999999997	42.00000000000002	0	0	0	0
hyloniscus_main_008003_t1	95	1255	+	906.6666666666654	254.33333333333368	189.33333333333326	53.66666666666668	0	0	0	0
hyloniscus_main_008006_t1	250	1254	+	798.999999999999	206.00000000000023	0	0	0	0	0	0
hyloniscus_main_008009_t1	324	1514	+	927.9999999999983	263.00000000000045	646.0	188.0	0	0	0	0
hyloniscus_main_008015_t1	277	1467	+	928.3333333333319	262.666666666667	360.6666666666668	107.33333333333324	0	0	0	0
hyloniscus_main_008021_t1	261	1451	+	918.9999999999987	271.99999999999983	0	0	0	0	0	0
hyloniscus_main_008024_t1	266	1279	+	811.6666666666656	202.33333333333363	0	0	0	0	0	0
hyloniscus_main_008027_t1	598	1788	+	916.9999999999983	274.0000000000002	0	0	0	0	0	0
hyloniscus_main_008060_t1	142	1326	+	909.3333333333319	275.66666666666697	683.0	202.00000000000014	0	0	0	0
hyloniscus_main_008068_t1	512	1618	+	868.3333333333322	238.666666666667	137.33333333333331	39.66666666666667	0	0	0	0
hyloniscus_main_008080_t1	398	1582	+	937.3333333333311	247.66666666666723	0	0	0	0	0	0
hyloniscus_main_008101_t1	156	1223	+	828.6666666666653	239.33333333333377	50.666666666666664	12.333333333333332	0	0	0	0
hyloniscus_main_008105_t1	308	1243	+	739.6666666666661	196.33333333333348	10.333333333333332	1.6666666666666665	0	0	0	0
hyloniscus_main_008110_t1	145	1224	+	862.3333333333319	217.66666666666703	354.3333333333334	95.66666666666661	0	0	0	0
hyloniscus_main_008111_t1	33	1211	+	937.6666666666646	241.3333333333339	442.6666666666671	118.33333333333323	0	0	0	0
hyloniscus_main_008121_t1	124	1302	+	957.9999999999974	221.00000000000054	957.9999999999974	221.00000000000054	1.0	3.0	1.0	3.0
hyloniscus_main_008138_t1	200	1375	+	941.3333333333311	234.66666666666723	256.6666666666665	64.33333333333336	0	0	0	0
hyloniscus_main_008139_t1	196	1371	+	933.6666666666645	242.33333333333394	26.666666666666668	6.333333333333332	0	0	0	0
hyloniscus_main_008150_t1	125	1297	+	939.6666666666642	233.33333333333397	505.6666666666673	124.33333333333316	0	0	0	0
hyloniscus_main_008152_t1	130	1302	+	919.6666666666657	253.33333333333368	48.99999999999999	11.0	0	0	0	0
hyloniscus_main_008160_t1	249	1421	+	936.6666666666649	236.33333333333377	0	0	0	0	0	0
hyloniscus_main_008164_t1	343	1515	+	921.9999999999985	251.0000000000004	0	0	0	0	0	0
hyloniscus_main_008185_t1	73	1242	+	914.6666666666653	255.33333333333374	914.6666666666653	255.33333333333374	1.0	1.0	1.0	1.0
hyloniscus_main_008194_t1	276	1382	+	871.333333333332	235.66666666666703	0	0	0	0	0	0
hyloniscus_main_008195_t1	65	1234	+	897.9999999999983	272.00000000000034	71.66666666666666	24.333333333333332	0	0	0	0
hyloniscus_main_008212_t1	143	1309	+	924.6666666666653	242.33333333333368	0	0	0	0	0	0
hyloniscus_main_008220_t1	139	1191	+	831.3333333333322	221.6666666666669	461.66666666666714	114.33333333333321	0	0	0	0
hyloniscus_main_008233_t1	161	1324	+	925.6666666666649	238.3333333333338	259.6666666666665	67.33333333333334	0.0	8.0	0	0
hyloniscus_main_008244_t1	138	1301	+	916.9999999999989	247.00000000000028	916.9999999999989	247.00000000000028	0	0	0	0
hyloniscus_main_008249_t1	65	1144	+	841.6666666666658	238.33333333333368	107.66666666666667	30.333333333333332	0	0	0	0
hyloniscus_main_008263_t1	149	1246	+	845.9999999999993	252.00000000000023	0	0	0	0	0	0
hyloniscus_main_008266_t1	53	1213	+	904.6666666666648	256.33333333333377	889.3333333333318	250.6666666666671	0.0	1.0	0.0	1.0
hyloniscus_main_008267_t1	45	1205	+	913.3333333333318	247.66666666666708	790.3333333333322	214.66666666666706	4.0	4.0	4.0	4.0
hyloniscus_main_008272_t1	42	1193	+	931.666666666665	220.33333333333368	128.00000000000006	33.999999999999986	0	0	0	0
hyloniscus_main_008276_t1	287	1189	+	726.666666666666	176.33333333333337	0	0	0	0	0	0
hyloniscus_main_008288_t1	50	1207	+	935.3333333333311	222.6666666666671	935.3333333333311	222.6666666666671	0.0	1.0	0.0	1.0
hyloniscus_main_008291_t1	93	1250	+	923.3333333333316	234.6666666666671	359.3333333333335	93.66666666666661	0	0	0	0
hyloniscus_main_008294_t1	180	1337	+	909.666666666665	248.3333333333338	366.33333333333337	104.66666666666664	0	0	0	0
hyloniscus_main_008298_t1	188	1345	+	897.3333333333321	260.666666666667	897.3333333333321	260.666666666667	0.0	1.0	0.0	1.0
hyloniscus_main_008308_t1	58	1215	+	903.6666666666647	254.3333333333339	0	0	0	0	0	0
hyloniscus_main_008330_t1	101	1237	+	888.9999999999981	248.00000000000048	35.66666666666667	6.333333333333333	0	0	0	0
hyloniscus_main_008332_t1	114	1268	+	912.666666666665	242.33333333333368	73.66666666666667	16.333333333333336	0	0	0	0
hyloniscus_main_008341_t1	99	1253	+	930.3333333333312	224.66666666666717	618.0000000000007	140.99999999999991	0.0	6.0	0.0	6.0
hyloniscus_main_008344_t1	97	1251	+	918.6666666666648	236.33333333333383	27.333333333333336	5.666666666666666	0	0	0	0
hyloniscus_main_008355_t1	37	1188	+	921.9999999999981	230.00000000000043	328.6666666666667	79.33333333333336	1.0	2.0	0	0
hyloniscus_main_008369_t1	155	1225	+	839.9999999999982	231.00000000000063	839.9999999999982	231.00000000000063	0	0	0	0
hyloniscus_main_008370_t1	222	1373	+	922.3333333333308	229.6666666666674	226.6666666666666	64.33333333333334	0	0	0	0
hyloniscus_main_008373_t1	170	1321	+	909.3333333333319	242.66666666666708	621.0000000000001	165.0	0.0	1.0	0	0
hyloniscus_main_008375_t1	137	1285	+	901.3333333333318	247.6666666666671	187.66666666666663	55.33333333333335	0.0	1.0	0.0	1.0
hyloniscus_main_008377_t1	2645	3391	+	594.6666666666672	152.33333333333323	0	0	0	0	0	0
hyloniscus_main_008397_t1	30	1025	+	783.3333333333323	212.666666666667	0	0	0	0	0	0
hyloniscus_main_008399_t1	148	1296	+	935.3333333333311	213.6666666666672	145.66666666666666	31.333333333333325	0	0	0	0
hyloniscus_main_008404_t1	74	1222	+	883.9999999999975	265.0000000000007	108.00000000000003	32.99999999999999	0	0	0	0
hyloniscus_main_008406_t1	10	1158	+	875.3333333333321	273.66666666666646	0	0	0	0	0	0
hyloniscus_main_008421_t1	106	1251	+	889.9999999999981	256.0000000000007	149.66666666666666	39.333333333333336	0	0	0	0
hyloniscus_main_008424_t1	157	1302	+	913.999999999999	232.00000000000023	0	0	0	0	0	0
hyloniscus_main_008428_t1	53	1180	+	879.9999999999986	248.00000000000028	61.666666666666664	22.333333333333332	0	0	0	0
hyloniscus_main_008429_t1	54	1199	+	923.3333333333314	222.66666666666706	457.0000000000004	115.9999999999999	0	0	0	0
hyloniscus_main_008432_t1	767	1744	+	779.9999999999992	198.00000000000023	192.66666666666666	47.333333333333336	0	0	0	0
hyloniscus_main_008445_t1	120	1262	+	907.6666666666649	235.33333333333388	406.0000000000004	109.99999999999989	0	0	0	0
hyloniscus_main_008447_t1	88	1230	+	898.9999999999989	244.00000000000034	683.3333333333327	186.6666666666669	0	0	0	0
hyloniscus_main_008469_t1	25	1164	+	907.3333333333321	232.666666666667	585.3333333333334	149.66666666666669	3.0	11.0	3.0	11.0
hyloniscus_main_008482_t1	1113	2252	+	906.6666666666649	233.3333333333338	110.33333333333336	18.66666666666666	0	0	0	0
hyloniscus_main_008483_t1	94	1233	+	916.9999999999975	223.0000000000007	328.0	71.00000000000006	0	0	0	0
hyloniscus_main_008494_t1	94	1230	+	902.3333333333318	234.66666666666717	0	0	0	0	0	0
hyloniscus_main_008495_t1	80	1216	+	890.9999999999992	246.00000000000028	221.3333333333332	60.66666666666672	0	0	0	0
hyloniscus_main_008507_t1	425	1384	+	759.9999999999985	200.00000000000037	40.99999999999999	13.0	0	0	0	0
hyloniscus_main_008509_t1	54	1190	+	899.6666666666646	237.33333333333377	49.666666666666664	13.333333333333332	0	0	0	0
hyloniscus_main_008530_t1	131	1264	+	881.9999999999986	252.0000000000003	65.33333333333333	15.666666666666668	0	0	0	0
hyloniscus_main_008531_t1	85	1218	+	891.6666666666642	242.33333333333408	496.0000000000007	133.99999999999994	0.0	12.0	0.0	12.0
hyloniscus_main_008534_t1	178	1311	+	880.9999999999981	253.00000000000054	880.9999999999981	253.00000000000054	1.0	1.0	1.0	1.0
hyloniscus_main_008543_t1	1648	2340	-	538.6666666666671	154.33333333333331	347.00000000000017	99.99999999999996	0	0	0	0
hyloniscus_main_008575_t1	363	1493	+	882.9999999999984	248.00000000000043	192.99999999999997	53.00000000000001	0	0	0	0
hyloniscus_main_008580_t1	61	1191	+	891.333333333332	239.66666666666708	82.99999999999999	22.000000000000004	0.0	1.0	0	0
hyloniscus_main_008593_t1	55	1182	+	883.333333333332	244.66666666666706	102.66666666666669	29.333333333333325	0	0	0	0
hyloniscus_main_008595_t1	216	1343	+	873.3333333333323	254.66666666666703	0	0	0	0	0	0
hyloniscus_main_008596_t1	75	1202	+	885.9999999999982	242.00000000000054	110.00000000000003	24.999999999999993	0	0	0	0
hyloniscus_main_008612_t1	124	1251	+	864.3333333333308	263.6666666666674	0	0	0	0	0	0
hyloniscus_main_008613_t1	363	1445	+	843.666666666665	239.3333333333338	843.666666666665	239.3333333333338	0	0	0	0
hyloniscus_main_008614_t1	25	1152	+	893.9999999999983	234.0000000000005	0	0	0	0	0	0
hyloniscus_main_008626_t1	193	1317	+	891.333333333332	233.66666666666694	713.3333333333333	192.66666666666666	0	0	0	0
hyloniscus_main_008628_t1	160	1284	+	872.333333333332	252.66666666666708	411.00000000000017	113.99999999999991	0	0	0	0
hyloniscus_main_008631_t1	335	1156	+	647.3333333333329	174.6666666666668	0	0	0	0	0	0
hyloniscus_main_008632_t1	137	1204	+	855.333333333332	212.66666666666703	0	0	0	0	0	0
hyloniscus_main_008663_t1	1778	2884	+	842.9999999999986	264.0000000000002	0	0	0	0	0	0
hyloniscus_main_008681_t1	96	1214	+	854.666666666666	264.3333333333335	110.33333333333336	45.666666666666664	0	0	0	0
hyloniscus_main_008689_t1	65	1183	+	899.9999999999992	219.00000000000017	147.33333333333334	38.66666666666667	0	0	0	0
hyloniscus_main_008708_t1	116	1231	+	860.9999999999991	255.00000000000026	91.66666666666669	31.333333333333325	0	0	0	0
hyloniscus_main_008717_t1	228	1343	+	870.9999999999992	245.00000000000028	146.33333333333334	45.666666666666664	0	0	0	0
hyloniscus_main_008718_t1	62	1177	+	861.9999999999991	254.0000000000004	0	0	0	0	0	0
hyloniscus_main_008733_t1	13	1125	+	875.6666666666657	237.3333333333336	11.666666666666666	3.333333333333333	0	0	0	0
hyloniscus_main_008745_t1	80	1174	+	847.6666666666657	247.3333333333337	340.00000000000017	100.99999999999996	0	0	0	0
hyloniscus_main_008755_t1	310	1416	+	873.6666666666653	233.33333333333385	0	0	0	0	0	0
hyloniscus_main_008767_t1	137	1246	+	885.3333333333319	224.66666666666694	337.00000000000006	91.99999999999999	0	0	0	0
hyloniscus_main_008768_t1	160	1269	+	870.6666666666654	239.33333333333368	96.66666666666667	23.33333333333333	0	0	0	0
hyloniscus_main_008771_t1	62	1171	+	892.9999999999986	217.00000000000026	0	0	0	0	0	0
hyloniscus_main_008777_t1	114	1223	+	855.9999999999984	254.0000000000005	430.66666666666686	127.33333333333327	0	0	0	0
hyloniscus_main_008793_t1	176	1282	+	896.3333333333319	210.6666666666669	37.0	7.999999999999999	0	0	0	0
hyloniscus_main_008794_t1	107	1213	+	878.6666666666653	228.33333333333368	878.6666666666653	228.33333333333368	0	0	0	0
hyloniscus_main_008797_t1	197	1303	+	882.3333333333318	224.66666666666708	830.3333333333322	213.666666666667	1.0	0.0	1.0	0.0
hyloniscus_main_008804_t1	164	1105	+	756.3333333333329	185.6666666666668	61.66666666666667	13.333333333333334	0	0	0	0
hyloniscus_main_008822_t1	125	1228	+	878.6666666666662	225.33333333333348	737.9999999999993	183.00000000000023	0	0	0	0
hyloniscus_main_008829_t1	352	1455	+	852.6666666666657	251.33333333333363	173.33333333333331	51.66666666666669	0	0	0	0
hyloniscus_main_008831_t1	182	1285	+	858.9999999999986	245.00000000000034	0	0	0	0	0	0
hyloniscus_main_008832_t1	1200	2066	+	700.6666666666658	166.33333333333346	584.3333333333335	144.66666666666663	0	0	0	0
hyloniscus_main_008841_t1	60	1160	+	881.999999999998	219.00000000000043	175.6666666666666	49.33333333333336	0	0	0	0
hyloniscus_main_008842_t1	267	1130	+	671.3333333333331	192.66666666666688	671.3333333333331	192.66666666666688	2.0	2.0	2.0	2.0
hyloniscus_main_008844_t1	122	1222	+	869.6666666666649	231.33333333333377	237.33333333333317	59.6666666666667	0	0	0	0
hyloniscus_main_008845_t1	149	1251	+	863.6666666666658	237.3333333333336	451.66666666666686	124.33333333333323	0	0	0	0
hyloniscus_main_008848_t1	96	1196	+	873.3333333333317	227.6666666666671	844.9999999999986	220.0000000000004	1.0	17.0	0	0
hyloniscus_main_008855_t1	100	1197	+	878.3333333333316	219.66666666666703	143.0	37.0	0	0	0	0
hyloniscus_main_008856_t1	116	1216	+	878.6666666666653	222.33333333333368	20.333333333333336	3.666666666666667	0	0	0	0
hyloniscus_main_008859_t1	62	1162	+	850.9999999999992	250.00000000000037	842.666666666666	249.3333333333337	1.0	0.0	1.0	0.0
hyloniscus_main_008880_t1	128	1225	+	827.6666666666652	270.3333333333338	476.33333333333377	138.66666666666657	0	0	0	0
hyloniscus_main_008885_t1	200	1297	+	880.6666666666652	217.3333333333337	0	0	0	0	0	0
hyloniscus_main_008886_t1	160	1257	+	857.6666666666654	240.3333333333338	857.6666666666654	240.3333333333338	0	0	0	0
hyloniscus_main_008889_t1	359	1456	+	859.3333333333319	238.66666666666708	0	0	0	0	0	0
hyloniscus_main_008890_t1	411	1508	+	863.3333333333321	234.66666666666697	0	0	0	0	0	0
hyloniscus_main_008896_t1	711	1808	+	882.3333333333317	215.66666666666703	40.99999999999999	6.999999999999998	0	0	0	0
hyloniscus_main_008898_t1	55	1152	+	883.3333333333312	214.66666666666708	514.6666666666673	127.33333333333323	0	0	0	0
hyloniscus_main_008909_t1	87	1181	+	854.6666666666656	240.33333333333377	325.66666666666663	100.33333333333334	0.0	1.0	0	0
hyloniscus_main_008911_t1	113	1207	+	869.3333333333318	225.66666666666714	220.66666666666652	55.33333333333337	0	0	0	0
hyloniscus_main_008918_t1	122	1216	+	855.9999999999992	239.00000000000026	280.3333333333332	82.66666666666664	0	0	0	0
hyloniscus_main_008921_t1	384	1478	+	857.3333333333323	237.6666666666669	857.3333333333323	237.6666666666669	0	0	0	0
hyloniscus_main_008930_t1	114	1208	+	874.3333333333316	220.6666666666671	874.3333333333316	220.6666666666671	0	0	0	0
hyloniscus_main_008963_t1	233	1282	+	833.333333333332	216.66666666666708	0	0	0	0	0	0
hyloniscus_main_008972_t1	321	1385	+	848.3333333333321	216.66666666666706	0	0	0	0	0	0
hyloniscus_main_008991_t1	240	1328	+	855.6666666666661	233.3333333333335	135.33333333333337	38.66666666666666	0	0	0	0
hyloniscus_main_009005_t1	75	1160	+	852.999999999999	233.00000000000023	549.0000000000003	155.99999999999994	0	0	0	0
hyloniscus_main_009008_t1	84	1169	+	889.6666666666642	196.33333333333374	0	0	0	0	0	0
hyloniscus_main_009011_t1	190	1275	+	873.9999999999981	212.0000000000003	873.9999999999981	212.0000000000003	0	0	0	0
hyloniscus_main_009016_t1	605	1624	+	800.9999999999991	219.00000000000023	800.9999999999991	219.00000000000023	0	0	0	0
hyloniscus_main_009022_t1	312	1217	+	698.6666666666663	207.33333333333343	0	0	0	0	0	0
hyloniscus_main_009034_t1	148	1230	+	851.666666666666	231.33333333333357	196.33333333333326	55.666666666666686	0	0	0	0
hyloniscus_main_009043_t1	164	1246	+	833.6666666666658	249.33333333333368	833.6666666666658	249.33333333333368	0.0	9.0	0.0	9.0
hyloniscus_main_009045_t1	67	1149	+	863.6666666666652	219.33333333333368	142.6666666666667	34.33333333333331	2.0	1.0	2.0	1.0
hyloniscus_main_009048_t1	455	1507	+	824.6666666666658	228.33333333333366	56.33333333333333	15.666666666666668	0	0	0	0
hyloniscus_main_009053_t1	50	1132	+	854.9999999999982	228.00000000000054	132.00000000000006	32.999999999999986	0.0	1.0	0	0
hyloniscus_main_009054_t1	104	1165	+	816.3333333333325	245.6666666666669	444.66666666666714	131.33333333333317	0	0	0	0
hyloniscus_main_009075_t1	88	1167	+	875.3333333333316	204.6666666666671	23.0	6.999999999999999	0	0	0	0
hyloniscus_main_009077_t1	189	1268	+	849.9999999999994	230.00000000000017	247.99999999999983	64.00000000000004	0	0	0	0
hyloniscus_main_009092_t1	41	1117	+	857.9999999999974	219.00000000000077	157.0	40.99999999999999	0	0	0	0
hyloniscus_main_009093_t1	79	1155	+	874.6666666666642	202.33333333333374	142.66666666666669	25.333333333333318	0	0	0	0
hyloniscus_main_009102_t1	149	1129	+	749.9999999999994	231.00000000000034	71.33333333333333	21.66666666666666	0	0	0	0
hyloniscus_main_009105_t1	50	1126	+	851.9999999999987	225.00000000000028	743.666666666666	201.33333333333354	2.0	1.0	2.0	1.0
hyloniscus_main_009107_t1	157	1233	+	831.3333333333325	245.666666666667	831.3333333333325	245.666666666667	1.0	17.0	1.0	17.0
hyloniscus_main_009110_t1	200	1276	+	829.3333333333329	247.66666666666694	121.33333333333334	31.66666666666666	0	0	0	0
hyloniscus_main_009114_t1	300	1376	+	842.9999999999983	234.00000000000048	250.99999999999986	67.00000000000001	0	0	0	0
hyloniscus_main_009115_t1	272	1219	+	745.9999999999994	202.00000000000023	0	0	0	0	0	0
hyloniscus_main_009134_t1	20	1093	+	836.3333333333322	237.66666666666694	81.33333333333334	23.66666666666666	0	0	0	0
hyloniscus_main_009141_t1	512	1495	+	780.6666666666657	203.33333333333366	189.3333333333333	47.66666666666669	0	0	0	0
hyloniscus_main_009142_t1	120	1193	+	843.9999999999995	230.00000000000017	381.0000000000001	98.99999999999997	0.0	4.0	0	0
hyloniscus_main_009154_t1	250	1128	+	702.9999999999998	176.00000000000003	610.3333333333334	154.66666666666663	0	0	0	0
hyloniscus_main_009189_t1	85	1152	+	846.3333333333316	221.6666666666671	15.333333333333332	2.666666666666667	0	0	0	0
hyloniscus_main_009198_t1	111	1178	+	833.3333333333322	234.66666666666697	579.3333333333331	170.66666666666683	0	0	0	0
hyloniscus_main_009203_t1	49	1116	+	853.9999999999986	214.00000000000034	284.99999999999983	72.00000000000004	0	0	0	0
hyloniscus_main_009213_t1	27	1091	+	822.6666666666661	242.3333333333336	59.66666666666667	18.333333333333332	0	0	0	0
hyloniscus_main_009218_t1	34	1098	+	841.3333333333319	223.6666666666671	202.00000000000003	49.99999999999999	0	0	0	0
hyloniscus_main_009219_t1	40	1104	+	826.3333333333322	238.66666666666703	36.666666666666664	11.333333333333336	0	0	0	0
hyloniscus_main_009220_t1	46	1110	+	827.6666666666655	237.33333333333368	46.66666666666667	13.333333333333332	0	0	0	0
hyloniscus_main_009226_t1	108	1172	+	832.9999999999987	232.00000000000037	543.0000000000002	165.00000000000009	0	0	0	0
hyloniscus_main_009229_t1	579	1574	+	773.6666666666656	222.33333333333363	35.0	6.999999999999999	0	0	0	0
hyloniscus_main_009230_t1	43	1107	+	839.6666666666654	225.3333333333338	135.33333333333337	35.666666666666664	0	0	0	0
hyloniscus_main_009232_t1	224	1288	+	819.6666666666652	245.3333333333339	167.99999999999991	42.00000000000002	1.0	0.0	1.0	0.0
hyloniscus_main_009236_t1	53	1117	+	835.9999999999989	229.0000000000004	709.3333333333329	193.66666666666688	0.0	2.0	0.0	2.0
hyloniscus_main_009253_t1	75	1136	+	846.3333333333319	215.666666666667	790.9999999999989	202.0000000000003	0.0	1.0	0	0
hyloniscus_main_009264_t1	66	1127	+	836.9999999999986	225.00000000000045	0	0	0	0	0	0
hyloniscus_main_009268_t1	81	1142	+	862.9999999999986	199.00000000000017	0	0	0	0	0	0
hyloniscus_main_009280_t1	37	1092	+	823.3333333333327	232.66666666666683	0	0	0	0	0	0
hyloniscus_main_009290_t1	114	872	+	593.6666666666666	162.33333333333337	0	0	0	0	0	0
hyloniscus_main_009297_t1	14	1072	+	873.6666666666645	185.33333333333368	12.333333333333332	2.6666666666666665	0	0	0	0
hyloniscus_main_009309_t1	69	1127	+	834.9999999999974	224.00000000000074	549.0000000000009	131.9999999999997	0	0	0	0
hyloniscus_main_009320_t1	73	1128	+	852.3333333333319	203.66666666666703	81.33333333333333	20.666666666666668	0	0	0	0
hyloniscus_main_009325_t1	232	1122	+	700.3333333333325	190.66666666666688	700.3333333333325	190.66666666666688	7.0	8.0	7.0	8.0
hyloniscus_main_009326_t1	117	1172	+	846.3333333333314	209.66666666666717	38.333333333333336	9.666666666666666	0	0	0	0
hyloniscus_main_009329_t1	164	1219	+	808.6666666666671	247.3333333333332	5.666666666666666	0.3333333333333333	0	0	0	0
hyloniscus_main_009331_t1	71	1126	+	837.9999999999991	218.00000000000023	0	0	0	0	0	0
hyloniscus_main_009332_t1	249	1301	+	847.9999999999985	205.0000000000003	52.00000000000001	13.999999999999998	0	0	0	0
hyloniscus_main_009335_t1	99	1154	+	839.6666666666644	216.33333333333414	146.33333333333337	33.66666666666665	0	0	0	0
hyloniscus_main_009339_t1	48	1103	+	828.3333333333321	227.66666666666697	520.0000000000006	142.9999999999999	1.0	2.0	1.0	2.0
hyloniscus_main_009364_t1	565	1338	+	616.6666666666667	157.33333333333334	144.66666666666666	38.33333333333334	0.0	3.0	0	0
hyloniscus_main_009368_t1	408	1460	+	821.3333333333319	231.66666666666714	117.33333333333339	35.666666666666664	0	0	0	0
hyloniscus_main_009370_t1	121	1173	+	813.3333333333323	239.666666666667	454.33333333333366	127.66666666666654	0	0	0	0
hyloniscus_main_009400_t1	298	1347	+	836.999999999999	213.00000000000026	522.6666666666673	137.33333333333317	0	0	0	0
hyloniscus_main_009401_t1	143	1192	+	857.6666666666648	192.33333333333357	857.6666666666648	192.33333333333357	0.0	1.0	0.0	1.0
hyloniscus_main_009402_t1	384	1433	+	811.9999999999998	238.00000000000023	811.9999999999998	238.00000000000023	0	0	0	0
hyloniscus_main_009405_t1	487	1536	+	804.3333333333331	245.6666666666668	0	0	0	0	0	0
hyloniscus_main_009425_t1	62	1108	+	835.6666666666645	211.33333333333405	354.0000000000003	77.99999999999996	0	0	0	0
hyloniscus_main_009426_t1	133	1179	+	832.3333333333318	214.66666666666706	287.99999999999994	77.99999999999999	0	0	0	0
hyloniscus_main_009434_t1	87	1133	+	833.9999999999983	213.00000000000048	0	0	0	0	0	0
hyloniscus_main_009439_t1	328	1215	+	703.3333333333329	184.66666666666683	153.99999999999997	34.99999999999999	0.0	1.0	0	0
hyloniscus_main_009444_t1	1024	1398	+	300.00000000000006	75.0	0	0	0	0	0	0
hyloniscus_main_009445_t1	284	1330	+	820.333333333331	226.66666666666737	45.666666666666664	11.333333333333334	0	0	0	0
hyloniscus_main_009456_t1	119	1162	+	820.9999999999984	223.00000000000043	2.0	1.0	0	0	0	0
hyloniscus_main_009472_t1	207	1046	+	665.666666666666	174.33333333333346	0	0	0	0	0	0
hyloniscus_main_009473_t1	126	1169	+	824.9999999999984	219.00000000000045	226.99999999999986	64.00000000000003	0	0	0	0
hyloniscus_main_009474_t1	100	1143	+	833.9999999999986	210.00000000000026	33.0	9.0	0	0	0	0
hyloniscus_main_009497_t1	98	1129	+	796.666666666666	235.33333333333357	52.666666666666664	22.333333333333336	0	0	0	0
hyloniscus_main_009505_t1	125	1165	+	830.3333333333321	210.66666666666697	830.3333333333321	210.66666666666697	2.0	5.0	2.0	5.0
hyloniscus_main_009506_t1	114	1103	+	783.3333333333317	206.6666666666672	166.99999999999994	33.99999999999998	0	0	0	0
hyloniscus_main_009507_t1	150	1190	+	818.3333333333323	222.66666666666697	380.3333333333336	105.6666666666666	0	0	0	0
hyloniscus_main_009517_t1	112	954	+	673.6666666666664	169.3333333333334	174.0	45.0	0	0	0	0
hyloniscus_main_009535_t1	576	1103	+	432.33333333333366	95.66666666666661	0	0	0	0	0	0
hyloniscus_main_009538_t1	129	1166	+	812.3333333333328	225.66666666666683	188.99999999999994	57.00000000000001	0	0	0	0
hyloniscus_main_009539_t1	254	1291	+	819.9999999999986	218.00000000000037	150.33333333333331	41.66666666666668	0	0	0	0
hyloniscus_main_009541_t1	56	1093	+	816.9999999999993	221.00000000000014	789.9999999999992	215.00000000000017	0	0	0	0
hyloniscus_main_009548_t1	47	1084	+	843.9999999999989	194.00000000000023	0	0	0	0	0	0
hyloniscus_main_009561_t1	130	1164	+	817.9999999999989	217.00000000000043	817.9999999999989	217.00000000000043	0	0	0	0
hyloniscus_main_009575_t1	104	1138	+	812.9999999999987	222.00000000000057	2.6666666666666665	0.3333333333333333	0	0	0	0
hyloniscus_main_009576_t1	206	1240	+	802.6666666666656	232.33333333333363	802.6666666666656	232.33333333333363	0.0	6.0	0.0	6.0
hyloniscus_main_009582_t1	135	1169	+	808.6666666666655	226.33333333333366	49.99999999999999	13.000000000000002	0	0	0	0
hyloniscus_main_009604_t1	94	1125	+	814.9999999999987	217.0000000000003	552.6666666666672	149.33333333333326	1.0	2.0	0	0
hyloniscus_main_009619_t1	98	1096	+	783.9999999999992	215.0000000000002	81.33333333333333	26.666666666666664	0.0	1.0	0.0	1.0
hyloniscus_main_009647_t1	149	1177	+	804.3333333333322	224.666666666667	0	0	0	0	0	0
hyloniscus_main_009652_t1	709	1527	+	637.6666666666665	181.33333333333331	207.6666666666665	62.33333333333337	3.0	3.0	0	0
hyloniscus_main_009653_t1	44	1072	+	806.9999999999991	222.00000000000037	0	0	0	0	0	0
hyloniscus_main_009656_t1	88	1116	+	822.9999999999984	206.0000000000004	212.99999999999991	57.00000000000002	0	0	0	0
hyloniscus_main_009665_t1	73	1059	+	799.3333333333316	187.66666666666694	131.6666666666667	36.33333333333332	0	0	0	0
hyloniscus_main_009673_t1	144	1169	+	824.6666666666658	201.33333333333348	37.99999999999999	10.000000000000002	0	0	0	0
hyloniscus_main_009684_t1	140	1165	+	813.9999999999987	212.00000000000037	23.666666666666664	6.333333333333334	0	0	0	0
hyloniscus_main_009706_t1	119	1045	+	742.9999999999994	184.0000000000001	164.33333333333331	39.66666666666665	1.0	5.0	1.0	5.0
hyloniscus_main_009709_t1	47	1069	+	812.3333333333321	210.666666666667	128.66666666666669	36.333333333333336	0	0	0	0
hyloniscus_main_009712_t1	319	1257	+	745.6666666666664	193.33333333333334	13.0	5.0	0	0	0	0
hyloniscus_main_009714_t1	76	1098	+	806.3333333333322	216.666666666667	0	0	0	0	0	0
hyloniscus_main_009730_t1	180	1199	+	799.9999999999999	217.00000000000009	118.00000000000001	34.999999999999986	0	0	0	0
hyloniscus_main_009736_t1	136	1140	+	789.9999999999985	215.00000000000043	165.33333333333331	50.66666666666667	0	0	0	0
hyloniscus_main_009740_t1	163	1044	+	689.6666666666657	192.33333333333357	237.66666666666652	62.333333333333385	0	0	0	0
hyloniscus_main_009745_t1	240	1250	+	803.9999999999985	207.00000000000045	803.9999999999985	207.00000000000045	0.0	6.0	0.0	6.0
hyloniscus_main_009748_t1	98	1117	+	808.3333333333318	211.66666666666708	0	0	0	0	0	0
hyloniscus_main_009763_t1	150	1166	+	809.6666666666655	207.33333333333357	494.3333333333336	123.6666666666666	0	0	0	0
hyloniscus_main_009766_t1	165	1181	+	783.6666666666658	233.33333333333368	780.666666666666	233.33333333333368	3.0	3.0	3.0	3.0
hyloniscus_main_009769_t1	191	1180	+	782.6666666666657	207.33333333333357	782.6666666666657	207.33333333333357	0	0	0	0
hyloniscus_main_009774_t1	52	1068	+	805.6666666666649	211.33333333333377	277.99999999999994	66.99999999999999	1.0	0.0	0	0
hyloniscus_main_009775_t1	55	1071	+	783.9999999999997	233.00000000000014	15.666666666666666	2.333333333333333	0	0	0	0
hyloniscus_main_009794_t1	95	1108	+	778.3333333333329	235.66666666666688	638.9999999999999	198.00000000000003	0	0	0	0
hyloniscus_main_009802_t1	166	1179	+	771.9999999999992	242.00000000000034	771.9999999999992	242.00000000000034	2.0	0.0	2.0	0.0
hyloniscus_main_009807_t1	263	1276	+	782.666666666666	231.3333333333335	178.6666666666666	58.33333333333336	0	0	0	0
hyloniscus_main_009824_t1	133	1143	+	799.3333333333327	211.66666666666686	301.66666666666663	76.33333333333334	0.0	2.0	0.0	2.0
hyloniscus_main_009829_t1	203	1165	+	757.6666666666658	205.33333333333357	731.3333333333327	195.66666666666688	0.0	4.0	0.0	4.0
hyloniscus_main_009833_t1	455	1465	+	795.6666666666658	215.33333333333354	0	0	0	0	0	0
hyloniscus_main_009836_t1	206	1174	+	787.3333333333321	181.66666666666686	141.66666666666666	32.33333333333333	0	0	0	0
hyloniscus_main_009841_t1	576	1586	+	782.6666666666662	228.3333333333336	0	0	0	0	0	0
hyloniscus_main_009842_t1	95	1078	+	810.6666666666653	173.33333333333348	12.999999999999998	1.9999999999999998	0	0	0	0
hyloniscus_main_009847_t1	161	1171	+	778.9999999999991	232.0000000000003	0	0	0	0	0	0
hyloniscus_main_009865_t1	44	1051	+	801.9999999999986	206.00000000000043	478.33333333333405	118.66666666666647	0	0	0	0
hyloniscus_main_009875_t1	185	1192	+	801.6666666666656	206.3333333333336	801.6666666666656	206.3333333333336	0.0	1.0	0.0	1.0
hyloniscus_main_009882_t1	155	1099	+	753.6666666666657	191.33333333333357	0	0	0	0	0	0
hyloniscus_main_009885_t1	165	1142	+	784.3333333333329	193.66666666666677	393.0000000000001	96.0	0	0	0	0
hyloniscus_main_009886_t1	505	1512	+	787.3333333333318	220.66666666666728	787.3333333333318	220.66666666666728	1.0	1.0	1.0	1.0
hyloniscus_main_009904_t1	36	1040	+	785.6666666666661	219.33333333333346	99.66666666666667	23.33333333333333	0	0	0	0
hyloniscus_main_009908_t1	101	1105	+	794.6666666666655	210.33333333333377	794.6666666666655	210.33333333333377	0	0	0	0
hyloniscus_main_009914_t1	45	1049	+	792.6666666666658	212.33333333333368	781.9999999999993	211.0000000000003	0	0	0	0
hyloniscus_main_009925_t1	138	1142	+	780.3333333333323	224.66666666666706	145.0	46.99999999999999	0.0	1.0	0.0	1.0
hyloniscus_main_009927_t1	240	1244	+	798.6666666666654	206.33333333333368	0	0	0	0	0	0
hyloniscus_main_009929_t1	70	1074	+	808.9999999999982	196.0000000000005	77.66666666666667	18.333333333333332	0	0	0	0
hyloniscus_main_009963_t1	120	1121	+	803.666666666665	198.3333333333337	27.333333333333336	5.666666666666665	0	0	0	0
hyloniscus_main_009965_t1	95	1096	+	766.3333333333331	235.66666666666694	118.33333333333336	34.66666666666667	0	0	0	0
hyloniscus_main_009966_t1	90	1091	+	771.6666666666662	230.33333333333354	470.6666666666671	138.33333333333326	6.0	4.0	6.0	4.0
hyloniscus_main_009969_t1	198	1055	+	662.9999999999997	195.00000000000023	662.9999999999997	195.00000000000023	0	0	0	0
hyloniscus_main_009972_t1	432	1322	+	704.9999999999995	186.00000000000014	691.6666666666663	181.33333333333346	0.0	2.0	0	0
hyloniscus_main_009976_t1	78	1079	+	786.333333333332	215.666666666667	157.0	44.00000000000001	0	0	0	0
hyloniscus_main_009980_t1	23	994	+	784.9999999999989	187.00000000000023	56.0	15.999999999999998	0	0	0	0
hyloniscus_main_009988_t1	19	1017	+	777.9999999999983	221.00000000000057	0	0	0	0	0	0
hyloniscus_main_009989_t1	191	1189	+	751.3333333333328	247.66666666666688	751.3333333333328	247.66666666666688	0	0	0	0
hyloniscus_main_009999_t1	71	1069	+	785.3333333333322	213.66666666666703	748.333333333332	205.66666666666697	1.0	1.0	1.0	1.0
hyloniscus_main_010000_t1	189	1187	+	776.3333333333321	222.66666666666706	6.666666666666666	2.333333333333333	0	0	0	0
hyloniscus_main_010006_t1	263	1234	+	768.6666666666653	203.33333333333368	230.99999999999986	60.00000000000003	0	0	0	0
hyloniscus_main_010010_t1	176	1174	+	764.3333333333327	234.66666666666697	113.6666666666667	36.333333333333336	0	0	0	0
hyloniscus_main_010012_t1	117	1103	+	773.333333333332	213.66666666666714	69.0	23.999999999999993	0	0	0	0
hyloniscus_main_010017_t1	43	1041	+	783.3333333333329	215.66666666666683	0	0	0	0	0	0
hyloniscus_main_010024_t1	156	1034	+	707.666666666666	171.33333333333354	81.00000000000001	18.0	0	0	0	0
hyloniscus_main_010025_t1	157	996	+	682.9999999999991	157.00000000000014	12.333333333333332	2.6666666666666665	0	0	0	0
hyloniscus_main_010029_t1	147	1142	+	789.3333333333331	206.66666666666669	105.00000000000003	26.999999999999993	0	0	0	0
hyloniscus_main_010044_t1	92	1087	+	788.9999999999997	207.00000000000017	517.0000000000003	136.99999999999997	2.0	0.0	2.0	0.0
hyloniscus_main_010054_t1	257	1252	+	779.666666666666	216.33333333333343	779.666666666666	216.33333333333343	0	0	0	0
hyloniscus_main_010071_t1	187	1041	+	670.3333333333329	184.66666666666694	234.33333333333326	59.666666666666686	4.0	2.0	0	0
hyloniscus_main_010082_t1	182	1174	+	782.3333333333322	210.66666666666703	243.99999999999983	71.00000000000001	1.0	0.0	1.0	0.0
hyloniscus_main_010090_t1	216	1208	+	764.6666666666657	228.33333333333363	314.99999999999994	98.99999999999991	0	0	0	0
hyloniscus_main_010092_t1	149	1141	+	766.3333333333328	226.666666666667	421.33333333333366	121.66666666666654	0	0	0	0
hyloniscus_main_010096_t1	78	1070	+	772.6666666666663	220.33333333333354	340.33333333333354	97.6666666666666	0	0	0	0
hyloniscus_main_010123_t1	113	1102	+	774.9999999999989	215.0000000000003	0	0	0	0	0	0
hyloniscus_main_010126_t1	136	1002	+	675.6666666666665	191.33333333333343	0	0	0	0	0	0
hyloniscus_main_010127_t1	53	1042	+	785.6666666666656	204.3333333333336	2.6666666666666665	0.3333333333333333	0	0	0	0
hyloniscus_main_010131_t1	98	1087	+	770.9999999999995	219.0000000000002	105.66666666666669	29.33333333333333	0	0	0	0
hyloniscus_main_010137_t1	207	1187	+	766.6666666666656	214.33333333333368	207.0	57.0	0	0	0	0
hyloniscus_main_010140_t1	408	1397	+	764.9999999999997	225.0000000000001	744.3333333333331	215.66666666666677	0.0	2.0	0.0	2.0
hyloniscus_main_010159_t1	1094	1594	+	401.00000000000006	99.99999999999997	357.0	86.99999999999999	1.0	3.0	0	0
hyloniscus_main_010160_t1	97	1083	+	782.666666666666	204.33333333333357	179.66666666666663	45.33333333333334	0.0	3.0	0	0
hyloniscus_main_010161_t1	30	887	+	707.6666666666658	150.33333333333326	0	0	0	0	0	0
hyloniscus_main_010163_t1	220	1206	+	765.9999999999993	221.00000000000034	661.3333333333333	187.66666666666683	0	0	0	0
hyloniscus_main_010172_t1	127	1113	+	766.3333333333333	220.6666666666668	0	0	0	0	0	0
hyloniscus_main_010174_t1	72	1058	+	771.3333333333327	215.6666666666669	0	0	0	0	0	0
hyloniscus_main_010175_t1	196	1182	+	771.6666666666657	215.33333333333368	771.6666666666657	215.33333333333368	0.0	10.0	0.0	10.0
hyloniscus_main_010179_t1	93	1079	+	787.333333333332	199.66666666666697	787.333333333332	199.66666666666697	1.0	0.0	1.0	0.0
hyloniscus_main_010181_t1	151	1137	+	758.6666666666665	228.33333333333354	758.6666666666665	228.33333333333354	0	0	0	0
hyloniscus_main_010184_t1	139	1125	+	779.6666666666654	207.3333333333337	779.6666666666654	207.3333333333337	0	0	0	0
hyloniscus_main_010214_t1	89	1063	+	767.6666666666658	207.3333333333336	68.33333333333333	18.666666666666664	0	0	0	0
hyloniscus_main_010224_t1	397	1155	+	585.0000000000003	173.99999999999997	0	0	0	0	0	0
hyloniscus_main_010243_t1	97	1077	+	769.3333333333323	211.66666666666694	271.3333333333332	70.66666666666666	0	0	0	0
hyloniscus_main_010248_t1	163	1143	+	783.3333333333327	197.66666666666688	350.0000000000002	87.99999999999994	0.0	1.0	0.0	1.0
hyloniscus_main_010280_t1	190	1161	+	769.6666666666653	202.3333333333337	79.0	22.999999999999993	0	0	0	0
hyloniscus_main_010286_t1	81	1058	+	747.3333333333329	230.6666666666669	362.33333333333337	111.66666666666669	0	0	0	0
hyloniscus_main_010290_t1	127	1104	+	785.9999999999991	192.00000000000023	0	0	0	0	0	0
hyloniscus_main_010325_t1	168	1061	+	710.6666666666665	183.3333333333334	697.0	179.00000000000003	0	0	0	0
hyloniscus_main_010338_t1	203	1177	+	753.6666666666662	221.3333333333335	0	0	0	0	0	0
hyloniscus_main_010340_t1	143	1117	+	780.9999999999989	194.0000000000003	120.33333333333339	26.666666666666657	4.0	0.0	0	0
hyloniscus_main_010341_t1	31	1005	+	756.3333333333322	218.66666666666697	5.0	1.0	0	0	0	0
hyloniscus_main_010342_t1	9	974	+	778.999999999999	187.00000000000017	0	0	0	0	0	0
hyloniscus_main_010362_t1	54	1025	+	746.9999999999993	225.00000000000048	0	0	0	0	0	0
hyloniscus_main_010365_t1	60	1031	+	766.9999999999997	205.0000000000001	753.3333333333331	200.66666666666674	3.0	0.0	3.0	0.0
hyloniscus_main_010382_t1	284	1243	+	762.3333333333323	197.66666666666694	156.66666666666666	41.33333333333333	0	0	0	0
hyloniscus_main_010404_t1	118	1086	+	760.6666666666657	208.3333333333336	342.33333333333337	95.66666666666661	0.0	1.0	0	0
hyloniscus_main_010433_t1	757	1725	+	766.6666666666661	202.33333333333348	737.9999999999997	192.00000000000009	0	0	0	0
hyloniscus_main_010451_t1	166	1056	+	682.9999999999998	208.0000000000002	364.3333333333334	115.66666666666664	0	0	0	0
hyloniscus_main_010460_t1	39	1004	+	766.9999999999995	199.0000000000001	766.9999999999995	199.0000000000001	0	0	0	0
hyloniscus_main_010463_t1	145	1110	+	751.666666666666	214.3333333333336	325.00000000000006	94.99999999999996	0	0	0	0
hyloniscus_main_010468_t1	257	1222	+	769.9999999999992	196.00000000000028	669.9999999999997	170.0000000000001	1.0	5.0	1.0	5.0
hyloniscus_main_010472_t1	119	1084	+	779.6666666666647	186.3333333333339	0	0	0	0	0	0
hyloniscus_main_010495_t1	81	1043	+	753.6666666666661	209.33333333333363	753.6666666666661	209.33333333333363	1.0	0.0	1.0	0.0
hyloniscus_main_010502_t1	76	1038	+	758.9999999999991	204.0000000000003	439.0000000000004	112.99999999999989	0.0	1.0	0.0	1.0
hyloniscus_main_010504_t1	843	1805	+	762.9999999999992	200.00000000000028	43.99999999999999	10.0	0	0	0	0
hyloniscus_main_010506_t1	124	1086	+	752.666666666666	210.33333333333357	10.666666666666666	1.3333333333333333	0	0	0	0
hyloniscus_main_010507_t1	96	1058	+	764.6666666666664	198.33333333333334	2.6666666666666665	0.3333333333333333	0	0	0	0
hyloniscus_main_010534_t1	170	1129	+	752.3333333333327	207.66666666666694	65.33333333333331	18.66666666666667	0	0	0	0
hyloniscus_main_010540_t1	199	1158	+	786.3333333333327	173.6666666666667	339.66666666666686	74.33333333333331	0	0	0	0
hyloniscus_main_010541_t1	484	1443	+	757.3333333333325	202.66666666666688	757.3333333333325	202.66666666666688	1.0	1.0	1.0	1.0
hyloniscus_main_010546_t1	197	1051	+	636.3333333333333	218.66666666666669	200.33333333333323	75.66666666666663	0	0	0	0
hyloniscus_main_010560_t1	103	1059	+	733.0	224.00000000000006	0	0	0	0	0	0
hyloniscus_main_010574_t1	98	1054	+	773.3333333333326	183.6666666666668	745.9999999999993	175.00000000000009	3.0	15.0	3.0	15.0
hyloniscus_main_010582_t1	598	1554	+	752.9999999999994	204.00000000000026	573.6666666666667	161.33333333333346	0	0	0	0
hyloniscus_main_010584_t1	103	1059	+	754.9999999999998	202.0000000000001	284.9999999999998	78.00000000000006	0	0	0	0
hyloniscus_main_010586_t1	1061	1690	+	486.333333333334	143.66666666666666	0	0	0	0	0	0
hyloniscus_main_010588_t1	1137	1982	-	664.3333333333331	181.66666666666686	0	0	0	0	0	0
hyloniscus_main_010608_t1	78	1031	+	751.6666666666657	202.33333333333357	748.6666666666657	202.33333333333357	1.0	5.0	1.0	5.0
hyloniscus_main_010612_t1	86	1039	+	766.3333333333325	187.66666666666688	0	0	0	0	0	0
hyloniscus_main_010613_t1	62	1015	+	757.6666666666658	196.33333333333357	384.6666666666671	101.33333333333323	0.0	3.0	0.0	3.0
hyloniscus_main_010618_t1	112	1041	+	734.9999999999991	195.0000000000003	12.666666666666664	2.333333333333333	0	0	0	0
hyloniscus_main_010619_t1	165	977	+	639.3333333333336	173.66666666666674	60.33333333333333	14.666666666666668	0	0	0	0
hyloniscus_main_010621_t1	89	1036	+	735.9999999999999	212.0000000000001	315.66666666666674	101.33333333333331	0	0	0	0
hyloniscus_main_010624_t1	84	1016	+	747.666666666665	185.3333333333338	747.666666666665	185.3333333333338	1.0	1.0	1.0	1.0
hyloniscus_main_010628_t1	156	1109	+	754.6666666666663	199.3333333333335	95.00000000000001	24.999999999999996	0	0	0	0
hyloniscus_main_010657_t1	107	1057	+	741.6666666666658	209.33333333333366	741.6666666666658	209.33333333333366	0	0	0	0
hyloniscus_main_010661_t1	77	1027	+	751.3333333333331	199.6666666666667	401.0000000000003	111.99999999999991	0	0	0	0
hyloniscus_main_010665_t1	539	1207	-	504.00000000000057	165.00000000000006	105.66666666666666	35.333333333333336	0	0	0	0
hyloniscus_main_010687_t1	87	1034	+	757.3333333333327	190.66666666666683	213.6666666666666	56.333333333333364	0	0	0	0
hyloniscus_main_010690_t1	104	1051	+	753.6666666666665	194.33333333333337	230.66666666666652	57.333333333333364	1.0	0.0	0	0
hyloniscus_main_010698_t1	107	1036	+	731.6666666666664	198.33333333333346	28.666666666666668	7.333333333333332	0	0	0	0
hyloniscus_main_010720_t1	63	1007	+	761.6666666666648	183.33333333333383	662.6666666666658	162.33333333333357	1.0	2.0	0	0
hyloniscus_main_010736_t1	181	1125	+	751.3333333333329	193.66666666666677	74.33333333333334	24.666666666666664	0	0	0	0
hyloniscus_main_010740_t1	86	1030	+	743.3333333333336	201.66666666666666	173.66666666666663	51.33333333333334	0	0	0	0
hyloniscus_main_010741_t1	111	1055	+	727.333333333333	217.66666666666686	0	0	0	0	0	0
hyloniscus_main_010767_t1	142	1083	+	739.3333333333318	202.66666666666725	524.6666666666673	144.3333333333333	0	0	0	0
hyloniscus_main_010771_t1	772	1326	+	419.6666666666671	135.33333333333326	5.0	1.0	0	0	0	0
hyloniscus_main_010774_t1	530	1471	+	757.6666666666656	184.33333333333357	0	0	0	0	0	0
hyloniscus_main_010775_t1	104	1045	+	737.3333333333326	204.66666666666688	75.66666666666667	20.333333333333332	0	0	0	0
hyloniscus_main_010795_t1	122	1054	+	754.9999999999987	178.0000000000004	286.9999999999999	55.000000000000036	0	0	0	0
hyloniscus_main_010812_t1	117	1055	+	759.666666666666	179.3333333333335	631.0000000000002	142.99999999999986	0	0	0	0
hyloniscus_main_010835_t1	63	998	+	735.3333333333329	200.66666666666677	124.33333333333337	25.66666666666666	0	0	0	0
hyloniscus_main_010838_t1	127	1062	+	736.9999999999985	199.00000000000048	0	0	0	0	0	0
hyloniscus_main_010839_t1	132	989	+	672.3333333333327	185.66666666666688	192.33333333333323	53.66666666666671	0	0	0	0
hyloniscus_main_010841_t1	69	1004	+	725.3333333333328	210.66666666666688	722.3333333333328	210.66666666666688	0	0	0	0
hyloniscus_main_010844_t1	49	984	+	746.9999999999989	189.00000000000023	335.6666666666669	81.33333333333327	0	0	0	0
hyloniscus_main_010846_t1	352	1287	+	735.3333333333319	200.66666666666706	440.00000000000057	126.99999999999982	2.0	2.0	0	0
hyloniscus_main_010854_t1	296	937	+	510.666666666667	131.33333333333326	0	0	0	0	0	0
hyloniscus_main_010855_t1	2384	2944	-	449.0000000000006	111.99999999999982	0	0	0	0	0	0
hyloniscus_main_010868_t1	45	977	+	731.9999999999993	201.0000000000002	162.33333333333337	47.666666666666664	0.0	6.0	0	0
hyloniscus_main_010878_t1	90	992	+	712.3333333333329	190.66666666666688	0	0	0	0	0	0
hyloniscus_main_010882_t1	104	1036	+	721.9999999999991	211.00000000000037	0	0	0	0	0	0
hyloniscus_main_010887_t1	113	1045	+	740.9999999999987	192.0000000000003	89.33333333333336	21.66666666666666	0	0	0	0
hyloniscus_main_010891_t1	132	1064	+	732.3333333333325	200.66666666666686	230.3333333333333	63.66666666666669	0.0	6.0	0	0
hyloniscus_main_010893_t1	286	975	+	557.6666666666667	132.33333333333323	242.3333333333332	54.6666666666667	2.0	3.0	2.0	3.0
hyloniscus_main_010898_t1	222	1154	+	726.9999999999992	206.00000000000028	706.9999999999994	202.00000000000026	0.0	5.0	0.0	5.0
hyloniscus_main_010933_t1	96	1025	+	717.6666666666663	212.33333333333366	717.6666666666663	212.33333333333366	0	0	0	0
hyloniscus_main_010934_t1	61	990	+	741.333333333332	188.66666666666706	0	0	0	0	0	0
hyloniscus_main_010935_t1	52	981	+	703.666666666666	226.33333333333366	618.9999999999997	194.00000000000017	1.0	4.0	1.0	4.0
hyloniscus_main_010936_t1	126	1055	+	741.6666666666662	188.3333333333334	741.6666666666662	188.3333333333334	3.0	9.0	3.0	9.0
hyloniscus_main_010941_t1	140	1069	+	740.6666666666655	189.33333333333366	594.666666666667	149.3333333333333	3.0	0.0	3.0	0.0
hyloniscus_main_010964_t1	78	1004	+	726.9999999999994	200.0000000000002	688.9999999999997	190.0000000000002	1.0	0.0	1.0	0.0
hyloniscus_main_010975_t1	110	1036	+	716.9999999999997	210.00000000000028	636.6666666666669	185.3333333333334	2.0	7.0	2.0	7.0
hyloniscus_main_010976_t1	257	1183	+	743.3333333333328	183.6666666666668	101.00000000000001	25.0	0	0	0	0
hyloniscus_main_010981_t1	237	1163	+	729.999999999999	197.00000000000034	33.66666666666667	8.333333333333332	0	0	0	0
hyloniscus_main_010984_t1	58	984	+	731.6666666666666	195.33333333333323	288.3333333333333	83.66666666666667	0	0	0	0
hyloniscus_main_010999_t1	100	1011	+	713.333333333333	198.6666666666668	713.333333333333	198.6666666666668	2.0	5.0	2.0	5.0
hyloniscus_main_011002_t1	497	979	+	387.3333333333335	95.66666666666661	0	0	0	0	0	0
hyloniscus_main_011003_t1	54	971	+	724.3333333333328	193.66666666666686	0	0	0	0	0	0
hyloniscus_main_011006_t1	938	1670	+	594.333333333333	137.66666666666666	0	0	0	0	0	0
hyloniscus_main_011014_t1	287	1210	+	721.3333333333329	202.66666666666674	413.3333333333334	114.66666666666663	0	0	0	0
hyloniscus_main_011018_t1	36	959	+	726.3333333333328	197.6666666666669	16.333333333333332	4.666666666666667	0	0	0	0
hyloniscus_main_011019_t1	132	1055	+	728.9999999999998	195.00000000000017	691.6666666666666	187.3333333333334	1.0	0.0	0	0
hyloniscus_main_011022_t1	150	1010	+	688.6666666666663	172.33333333333343	392.66666666666697	99.33333333333326	0.0	3.0	0.0	3.0
hyloniscus_main_011024_t1	248	1171	+	705.6666666666663	218.33333333333354	0	0	0	0	0	0
hyloniscus_main_011028_t1	2863	3786	+	739.6666666666656	184.33333333333363	0	0	0	0	0	0
hyloniscus_main_011048_t1	51	971	+	696.9999999999998	224.0000000000001	207.99999999999991	73.99999999999999	0	0	0	0
hyloniscus_main_011049_t1	153	995	+	670.9999999999997	172.00000000000009	23.666666666666668	6.333333333333332	0	0	0	0
hyloniscus_main_011064_t1	8	928	+	754.333333333333	166.66666666666654	41.0	10.0	0	0	0	0
hyloniscus_main_011066_t1	271	1191	+	734.3333333333328	186.6666666666667	0	0	0	0	0	0
hyloniscus_main_011067_t1	125	1045	+	738.9999999999994	182.00000000000009	603.3333333333336	146.6666666666666	0.0	1.0	0.0	1.0
hyloniscus_main_011070_t1	1464	2174	-	576.666666666667	134.33333333333317	0	0	0	0	0	0
hyloniscus_main_011073_t1	264	965	+	553.6666666666671	148.3333333333333	24.333333333333332	8.666666666666668	0	0	0	0
hyloniscus_main_011089_t1	40	957	+	720.6666666666654	197.3333333333337	708.3333333333321	194.666666666667	4.0	1.0	0	0
hyloniscus_main_011101_t1	112	1029	+	712.6666666666657	205.33333333333368	229.33333333333317	67.66666666666669	0	0	0	0
hyloniscus_main_011108_t1	56	973	+	704.666666666666	213.33333333333366	0	0	0	0	0	0
hyloniscus_main_011119_t1	170	1087	+	719.3333333333328	198.66666666666683	0	0	0	0	0	0
hyloniscus_main_011122_t1	863	1780	+	736.6666666666656	181.33333333333363	582.6666666666671	146.33333333333323	1.0	1.0	0	0
hyloniscus_main_011124_t1	532	1449	+	724.3333333333333	193.6666666666667	0	0	0	0	0	0
hyloniscus_main_011151_t1	208	1122	+	731.9999999999989	183.0000000000003	0	0	0	0	0	0
hyloniscus_main_011155_t1	55	969	+	726.9999999999995	188.0000000000001	462.666666666667	119.33333333333324	0.0	4.0	0.0	4.0
hyloniscus_main_011156_t1	138	794	+	518.3333333333338	138.6666666666667	0	0	0	0	0	0
hyloniscus_main_011157_t1	311	1225	+	731.6666666666658	183.33333333333354	731.6666666666658	183.33333333333354	0.0	13.0	0.0	13.0
hyloniscus_main_011178_t1	27	929	+	697.9999999999993	205.00000000000017	71.33333333333333	21.66666666666667	0	0	0	0
hyloniscus_main_011179_t1	193	951	+	600.9999999999999	158.00000000000003	0	0	0	0	0	0
hyloniscus_main_011187_t1	69	980	+	742.6666666666654	169.33333333333343	223.66666666666652	49.333333333333364	0	0	0	0
hyloniscus_main_011189_t1	303	1007	+	547.3333333333337	157.66666666666674	0	0	0	0	0	0
hyloniscus_main_011190_t1	99	926	+	656.3333333333335	171.66666666666657	550.3333333333337	142.6666666666666	1.0	0.0	1.0	0.0
hyloniscus_main_011192_t1	514	1425	+	697.3333333333331	214.66666666666683	664.6666666666665	205.33333333333346	0	0	0	0
hyloniscus_main_011222_t1	151	1059	+	713.6666666666662	195.33333333333357	473.0000000000007	123.9999999999998	0	0	0	0
hyloniscus_main_011223_t1	193	1101	+	691.3333333333329	217.6666666666669	0	0	0	0	0	0
hyloniscus_main_011229_t1	92	1000	+	707.6666666666662	201.3333333333335	102.33333333333333	32.66666666666667	0	0	0	0
hyloniscus_main_011230_t1	87	995	+	717.3333333333327	191.66666666666688	706.9999999999994	190.0000000000002	0	0	0	0
hyloniscus_main_011232_t1	1367	1840	-	381.33333333333377	92.66666666666653	177.66666666666657	41.33333333333335	1.0	1.0	1.0	1.0
hyloniscus_main_011261_t1	131	1036	+	714.9999999999994	191.00000000000034	714.9999999999994	191.00000000000034	0.0	1.0	0.0	1.0
hyloniscus_main_011264_t1	176	1081	+	714.9999999999997	191.0000000000001	0	0	0	0	0	0
hyloniscus_main_011267_t1	201	1106	+	695.6666666666663	210.33333333333348	91.33333333333334	22.666666666666657	0	0	0	0
hyloniscus_main_011268_t1	70	960	+	727.9999999999986	163.00000000000017	0	0	0	0	0	0
hyloniscus_main_011269_t1	168	1034	+	710.9999999999995	155.99999999999997	0	0	0	0	0	0
hyloniscus_main_011273_t1	77	982	+	710.6666666666666	195.33333333333348	13.333333333333334	4.666666666666667	0	0	0	0
hyloniscus_main_011275_t1	78	983	+	728.3333333333328	177.66666666666683	140.33333333333334	33.666666666666664	0	0	0	0
hyloniscus_main_011276_t1	118	1023	+	715.3333333333329	190.6666666666668	715.3333333333329	190.6666666666668	0	0	0	0
hyloniscus_main_011302_t1	52	954	+	674.3333333333323	228.66666666666708	221.66666666666654	66.33333333333337	0	0	0	0
hyloniscus_main_011304_t1	65	967	+	720.3333333333329	182.66666666666677	278.66666666666663	69.33333333333333	0	0	0	0
hyloniscus_main_011307_t1	136	969	+	663.9999999999999	170.0	239.33333333333312	54.66666666666672	0	0	0	0
hyloniscus_main_011334_t1	96	995	+	717.6666666666661	182.33333333333343	96.00000000000003	26.999999999999993	0	0	0	0
hyloniscus_main_011350_t1	62	961	+	700.333333333333	199.66666666666686	136.33333333333337	37.66666666666666	0	0	0	0
hyloniscus_main_011354_t1	697	1596	+	709.6666666666657	190.3333333333337	403.6666666666671	103.33333333333323	0	0	0	0
hyloniscus_main_011395_t1	353	1249	+	716.6666666666663	180.33333333333343	251.66666666666646	60.33333333333339	0	0	0	0
hyloniscus_main_011397_t1	20	916	+	705.9999999999995	191.00000000000017	0	0	0	0	0	0
hyloniscus_main_011420_t1	165	1058	+	705.9999999999995	188.0000000000002	342.6666666666668	86.33333333333333	0	0	0	0
hyloniscus_main_011422_t1	77	970	+	688.3333333333334	205.66666666666686	0	0	0	0	0	0
hyloniscus_main_011423_t1	360	1076	+	554.6666666666671	162.33333333333334	323.00000000000017	87.99999999999996	0	0	0	0
hyloniscus_main_011427_t1	116	1009	+	731.3333333333325	162.66666666666674	711.6666666666658	158.33333333333337	0	0	0	0
hyloniscus_main_011430_t1	178	1056	+	690.9999999999997	188.0000000000002	382.0000000000003	100.99999999999993	0.0	2.0	0.0	2.0
hyloniscus_main_011463_t1	85	975	+	731.6666666666658	159.3333333333334	117.6666666666667	29.333333333333325	0	0	0	0
hyloniscus_main_011465_t1	358	939	+	454.33333333333354	127.66666666666659	454.33333333333354	127.66666666666659	0	0	0	0
hyloniscus_main_011474_t1	222	1112	+	708.6666666666656	182.33333333333363	301.66666666666663	73.33333333333336	0.0	3.0	0	0
hyloniscus_main_011489_t1	136	1023	+	702.6666666666666	185.33333333333343	600.666666666667	158.33333333333331	0.0	1.0	0.0	1.0
hyloniscus_main_011491_t1	45	932	+	698.0	190.00000000000009	698.0	190.00000000000009	0	0	0	0
hyloniscus_main_011496_t1	198	1064	+	668.333333333333	198.66666666666694	619.6666666666667	184.33333333333343	0	0	0	0
hyloniscus_main_011497_t1	65	952	+	704.6666666666667	183.33333333333334	611.3333333333337	162.6666666666666	0.0	6.0	0.0	6.0
hyloniscus_main_011519_t1	179	970	+	617.6666666666667	174.33333333333343	60.333333333333336	17.666666666666664	0	0	0	0
hyloniscus_main_011520_t1	287	1174	+	700.6666666666656	187.33333333333397	700.6666666666656	187.33333333333397	0.0	1.0	0.0	1.0
hyloniscus_main_011522_t1	67	954	+	721.3333333333325	166.6666666666669	0	0	0	0	0	0
hyloniscus_main_011523_t1	148	1005	+	669.333333333333	188.66666666666683	0	0	0	0	0	0
hyloniscus_main_011539_t1	303	953	+	523.6666666666673	127.33333333333316	34.333333333333336	7.666666666666666	0	0	0	0
hyloniscus_main_011543_t1	98	982	+	707.6666666666665	177.33333333333343	74.33333333333334	18.666666666666664	0	0	0	0
hyloniscus_main_011546_t1	274	1158	+	692.3333333333327	192.6666666666669	5.666666666666666	0.3333333333333333	0	0	0	0
hyloniscus_main_011553_t1	248	1132	+	684.6666666666656	200.33333333333366	51.66666666666666	14.333333333333336	0.0	1.0	0	0
hyloniscus_main_011559_t1	64	948	+	691.6666666666662	193.33333333333357	88.00000000000001	25.999999999999996	0	0	0	0
hyloniscus_main_011571_t1	69	950	+	701.6666666666666	180.33333333333337	35.33333333333333	9.666666666666668	0	0	0	0
hyloniscus_main_011586_t1	132	1013	+	696.9999999999998	185.00000000000006	256.6666666666665	67.33333333333337	0	0	0	0
hyloniscus_main_011598_t1	24	905	+	690.9999999999993	191.00000000000017	5.0	1.0	0	0	0	0
hyloniscus_main_011619_t1	83	961	+	705.9999999999999	172.99999999999997	13.0	2.0	0	0	0	0
hyloniscus_main_011620_t1	76	954	+	698.9999999999992	180.0000000000002	0	0	0	0	0	0
hyloniscus_main_011657_t1	448	876	+	333.0000000000001	95.99999999999993	0	0	0	0	0	0
hyloniscus_main_011659_t1	111	986	+	689.9999999999998	186.0000000000001	0	0	0	0	0	0
hyloniscus_main_011668_t1	316	1191	+	683.0	193.00000000000003	40.333333333333336	10.666666666666666	0	0	0	0
hyloniscus_main_011677_t1	470	1345	+	681.6666666666662	194.3333333333335	405.3333333333336	116.66666666666657	0	0	0	0
hyloniscus_main_011689_t1	256	615	-	275.6666666666666	84.33333333333333	53.99999999999999	18.0	0	0	0	0
[truncated: 1,211 more rows]
