# Supplementary material for: Patterns of molecular evolution in a parthenogenic terrestrial isopod (Trichoniscus pusillus)
Source: PeerJ. 2024 Jul 23;12:e17780. doi: 10.7717/peerj.17780 (PMC11276757; doi:10.7717/peerj.17780)
Supplement: Supplemental Information 2 [file peerj-12-17780-s002.zip › Yarbrough_Chandler_Code/5_snp_effects/data/Tri170_dnds.txt]

trichoniscus_main_000002_t1	12968	27847	+	11786.66666666654	3093.3333333333694	211.99999999999986	55.00000000000004	0	0	0	0
trichoniscus_main_000003_t1	11828	26812	+	11831.999999999929	3153.0000000000227	343.666666666667	127.33333333333327	0	0	0	0
trichoniscus_main_000004_t1	8023	22791	+	11489.333333333156	3279.666666666738	428.00000000000017	132.99999999999997	1.0	1.0	0	0
trichoniscus_main_000005_t1	74	14845	+	11647.99999999988	3124.000000000041	923.3333333333319	249.66666666666703	0	0	0	0
trichoniscus_main_000006_t1	147	14975	+	11633.33333333313	3195.6666666667575	528.3333333333342	143.66666666666652	0.0	4.0	0	0
trichoniscus_main_000007_t1	96	14387	+	11234.99999999986	3057.0000000000623	8929.333333333421	2410.6666666666665	9.0	162.0	9.0	162.0
trichoniscus_main_000008_t1	1509	14693	+	10359.666666666662	2825.3333333333544	1137.3333333333326	299.6666666666668	5.0	13.0	0	0
trichoniscus_main_000010_t1	378	13907	+	10774.666666666535	2755.3333333333726	1094.3333333333321	297.66666666666674	0	0	0	0
trichoniscus_main_000011_t1	2314	14541	+	9950.666666666666	2277.3333333333094	608.6666666666669	138.33333333333317	0	0	0	0
trichoniscus_main_000012_t1	393	11429	+	8552.666666666755	2484.333333333336	539.3333333333337	165.66666666666669	1.0	0.0	0	0
trichoniscus_main_000013_t1	189	12998	+	10097.999999999984	2712.0000000000136	465.6666666666672	113.3333333333332	2.0	0.0	0	0
trichoniscus_main_000014_t1	218	13048	+	10160.000000000004	2671.0000000000045	255.33333333333314	77.66666666666666	0	0	0	0
trichoniscus_main_000015_t1	426	12935	+	9798.666666666692	2711.3333333333558	881.6666666666648	243.33333333333385	0	0	0	0
trichoniscus_main_000016_t1	130	10161	+	7772.333333333466	2259.6666666666592	606.3333333333335	167.66666666666669	1.0	3.0	1.0	3.0
trichoniscus_main_000017_t1	399	11198	+	8666.333333333456	2133.666666666632	1792.3333333333392	409.66666666666595	0.0	1.0	0	0
trichoniscus_main_000018_t1	17	10495	+	8333.000000000126	2145.9999999999804	4433.999999999982	1131.0000000000036	18.0	11.0	18.0	11.0
trichoniscus_main_000020_t1	480	10319	+	7632.666666666743	2207.3333333333203	4248.333333333315	1184.6666666666672	18.0	47.0	18.0	47.0
trichoniscus_main_000021_t1	224	10021	+	7592.666666666765	2205.333333333314	1109.6666666666656	306.33333333333337	0	0	0	0
trichoniscus_main_000022_t1	976	9882	+	6880.000000000087	2026.999999999975	301.3333333333333	88.66666666666664	1.0	2.0	0	0
trichoniscus_main_000023_t1	153	9719	+	7426.666666666778	2140.333333333315	5349.666666666689	1535.3333333333208	24.0	101.0	24.0	101.0
trichoniscus_main_000024_t1	329	9745	+	7537.666666666803	1879.3333333332996	312.33333333333337	80.66666666666666	0	0	0	0
trichoniscus_main_000025_t1	340	9615	+	7092.333333333418	2183.666666666654	5282.333333333351	1647.6666666666538	2.0	91.0	2.0	91.0
trichoniscus_main_000026_t1	478	9738	+	7179.666666666746	2081.3333333333135	6308.333333333393	1833.6666666666458	14.0	97.0	14.0	97.0
trichoniscus_main_000027_t1	252	9338	+	7152.000000000069	1934.999999999981	208.99999999999994	49.000000000000014	1.0	0.0	1.0	0.0
trichoniscus_main_000029_t1	49	8994	+	7077.000000000109	1868.9999999999661	1223.9999999999995	294.0000000000006	11.0	9.0	0	0
trichoniscus_main_000030_t1	75	8675	+	6644.000000000061	1956.9999999999798	5743.6666666666915	1687.3333333333221	7.0	73.0	0	0
trichoniscus_main_000031_t1	124	8679	+	6670.000000000074	1885.999999999978	542.3333333333336	168.66666666666683	0.0	1.0	0	0
trichoniscus_main_000032_t1	196	8724	+	6626.333333333393	1902.6666666666436	2653.3333333333285	718.6666666666689	3.0	2.0	3.0	2.0
trichoniscus_main_000033_t1	980	9460	+	6651.666666666729	1829.3333333333123	474.66666666666725	131.33333333333323	0	0	0	0
trichoniscus_main_000034_t1	103	8526	+	6552.666666666731	1871.3333333333078	2863.6666666666574	802.3333333333369	3.0	34.0	3.0	34.0
trichoniscus_main_000035_t1	365	8767	+	6481.333333333398	1921.6666666666415	0	0	0	0	0	0
trichoniscus_main_000036_t1	290	8662	+	6488.66666666673	1884.3333333333092	829.6666666666653	238.33333333333363	0.0	1.0	0	0
trichoniscus_main_000037_t1	83	8392	+	6547.000000000055	1762.9999999999839	5553.666666666674	1487.3333333333305	20.0	72.0	20.0	72.0
trichoniscus_main_000038_t1	284	8593	+	6608.333333333417	1701.666666666645	5267.333333333331	1341.6666666666695	55.0	89.0	55.0	89.0
trichoniscus_main_000039_t1	82	8280	+	6395.666666666736	1803.3333333333105	248.9999999999999	65.99999999999999	0	0	0	0
trichoniscus_main_000041_t1	38	8062	+	6187.000000000042	1837.9999999999857	6000.666666666703	1787.3333333333192	12.0	96.0	12.0	96.0
trichoniscus_main_000042_t1	555	8540	+	6251.333333333378	1734.666666666651	1669.000000000006	448.9999999999984	17.5	30.5	0	0
trichoniscus_main_000043_t1	76	8043	+	6231.666666666748	1736.3333333333096	4299.999999999979	1225.999999999997	49.5	28.5	49.5	28.5
trichoniscus_main_000044_t1	971	8923	+	6262.33333333336	1690.6666666666595	1379.666666666669	351.3333333333326	1.0	7.0	1.0	7.0
trichoniscus_main_000045_t1	26	7972	+	6277.666666666738	1669.3333333333105	3509.9999999999714	918.0000000000081	14.0	25.0	14.0	25.0
trichoniscus_main_000046_t1	291	8201	+	6114.000000000051	1796.9999999999818	438.33333333333354	128.6666666666666	0	0	0	0
trichoniscus_main_000048_t1	17	7897	+	6152.666666666697	1728.3333333333214	5436.000000000003	1529.9999999999952	16.5	118.5	16.5	118.5
trichoniscus_main_000049_t1	542	8398	+	6036.333333333383	1820.6666666666476	266.33333333333314	81.66666666666667	0	0	0	0
trichoniscus_main_000050_t1	230	3265	+	2334.666666666668	701.3333333333344	47.666666666666664	15.333333333333334	0	0	0	0
trichoniscus_main_000051_t1	235	7896	+	6128.000000000053	1533.999999999987	1928.333333333341	498.66666666666475	1.0	5.0	1.0	5.0
trichoniscus_main_000052_t1	514	8142	+	5981.0000000000455	1647.9999999999823	2577.9999999999986	707.0000000000022	13.0	24.0	13.0	24.0
trichoniscus_main_000053_t1	41	1228	+	934.3333333333319	253.66666666666703	84.00000000000003	20.999999999999993	0	0	0	0
trichoniscus_main_000054_t1	292	7893	+	5940.000000000031	1661.9999999999868	651.0000000000003	176.99999999999986	0	0	0	0
trichoniscus_main_000055_t1	32	6319	+	4868.000000000011	1419.9999999999911	1232.666666666667	363.3333333333322	2.0	6.0	2.0	6.0
trichoniscus_main_000056_t1	825	6530	+	4506.3333333333185	1199.6666666666656	76.66666666666667	25.33333333333333	0	0	0	0
trichoniscus_main_000057_t1	413	7948	+	5802.666666666713	1733.3333333333157	1867.3333333333405	553.6666666666658	3.0	34.0	3.0	34.0
trichoniscus_main_000058_t1	206	7714	+	5808.000000000025	1700.9999999999852	567.3333333333333	152.66666666666677	0	0	0	0
trichoniscus_main_000059_t1	183	7664	+	5945.666666666714	1536.3333333333217	2252.0000000000023	576.9999999999998	2.0	6.0	2.0	6.0
trichoniscus_main_000060_t1	89	7567	+	5747.6666666667015	1731.3333333333167	260.33333333333314	63.666666666666714	0.0	1.0	0	0
trichoniscus_main_000061_t1	181	7659	+	5885.333333333369	1593.6666666666556	5272.666666666669	1420.3333333333303	49.0	59.0	0	0
trichoniscus_main_000063_t1	27	7394	+	5770.333333333363	1597.6666666666558	1783.333333333339	493.6666666666652	0	0	0	0
trichoniscus_main_000064_t1	129	7460	+	5840.666666666709	1491.3333333333208	422.0000000000003	108.99999999999993	0.0	4.0	0	0
trichoniscus_main_000066_t1	91	7410	+	5737.333333333377	1582.666666666652	0	0	0	0	0	0
trichoniscus_main_000068_t1	228	7534	+	5796.000000000051	1508.999999999984	406.6666666666669	106.33333333333323	0	0	0	0
trichoniscus_main_000069_t1	883	8169	+	5621.666666666704	1665.3333333333164	3518.33333333331	1038.6666666666742	14.0	46.0	14.0	46.0
trichoniscus_main_000070_t1	421	7668	+	5589.000000000019	1658.9999999999905	2539.3333333333285	745.6666666666696	8.0	24.0	8.0	24.0
trichoniscus_main_000071_t1	1272	7244	+	4723.333333333323	1249.6666666666667	944.9999999999982	234.00000000000043	16.0	8.0	0	0
trichoniscus_main_000072_t1	539	5470	+	3898.9999999999723	1033.0000000000061	463.3333333333337	94.66666666666666	0	0	0	0
trichoniscus_main_000073_t1	164	7339	+	5684.666666666689	1491.3333333333262	4504.999999999993	1185.9999999999998	0.0	75.0	0.0	75.0
trichoniscus_main_000074_t1	93	7223	+	5722.666666666693	1408.3333333333292	127.66666666666667	31.33333333333333	0	0	0	0
trichoniscus_main_000075_t1	205	7251	+	5463.333333333351	1583.6666666666542	295.6666666666667	70.33333333333334	0	0	0	0
trichoniscus_main_000076_t1	36	7070	+	5473.333333333353	1561.666666666655	159.00000000000003	45.0	0	0	0	0
trichoniscus_main_000077_t1	87	7097	+	5542.000000000037	1468.9999999999868	299.0	64.00000000000009	0	0	0	0
trichoniscus_main_000078_t1	119	6757	+	5199.333333333337	1439.666666666665	360.0000000000001	78.00000000000003	0	0	0	0
trichoniscus_main_000079_t1	11	6973	+	5461.000000000023	1501.9999999999882	4398.9999999999645	1229.000000000003	25.0	81.0	25.0	81.0
trichoniscus_main_000080_t1	114	6968	+	5303.000000000018	1551.9999999999886	1899.000000000006	560.9999999999992	5.0	23.0	5.0	23.0
trichoniscus_main_000081_t1	56	7009	+	5375.666666666688	1578.3333333333242	712.3333333333329	226.66666666666703	0.0	14.0	0	0
trichoniscus_main_000082_t1	1220	6946	+	4442.66666666664	1284.3333333333321	0	0	0	0	0	0
trichoniscus_main_000083_t1	44	6952	+	5351.666666666667	1557.3333333333303	3054.9999999999895	923.0000000000019	19.0	34.0	19.0	34.0
trichoniscus_main_000084_t1	390	7274	+	5454.0000000000155	1430.9999999999948	299.33333333333326	75.66666666666669	0	0	0	0
trichoniscus_main_000085_t1	404	7261	+	5350.333333333345	1507.6666666666601	3954.6666666666392	1100.3333333333374	0	0	0	0
trichoniscus_main_000086_t1	113	6871	+	5306.333333333331	1452.666666666665	107.33333333333334	24.666666666666664	0	0	0	0
trichoniscus_main_000087_t1	104	6925	+	5323.000000000018	1498.9999999999889	882.999999999999	254.00000000000028	0	0	0	0
trichoniscus_main_000088_t1	90	6911	+	5367.000000000009	1454.9999999999977	133.0	40.99999999999999	0	0	0	0
trichoniscus_main_000089_t1	542	5602	+	3995.3333333332916	1065.6666666666752	111.66666666666671	20.33333333333333	0	0	0	0
trichoniscus_main_000091_t1	184	6363	+	4844.333333333337	1335.6666666666595	402.33333333333366	113.66666666666656	0.0	5.0	0.0	5.0
trichoniscus_main_000092_t1	92	6814	+	5257.333333333338	1465.6666666666606	110.0	34.0	0	0	0	0
trichoniscus_main_000093_t1	415	6852	+	4993.666666666661	1444.3333333333294	192.3333333333333	53.666666666666686	0	0	0	0
trichoniscus_main_000094_t1	159	6857	+	5152.000000000008	1546.9999999999886	3358.9999999999827	994.0000000000067	1.0	19.0	1.0	19.0
trichoniscus_main_000095_t1	479	7165	+	5230.33333333335	1456.6666666666563	1060.333333333332	286.6666666666668	0.0	6.0	0.0	6.0
trichoniscus_main_000097_t1	426	7076	+	5189.000000000005	1461.9999999999943	146.66666666666669	45.33333333333335	0	0	0	0
trichoniscus_main_000098_t1	130	6729	+	5161.000000000006	1438.9999999999923	57.666666666666664	17.33333333333333	0	0	0	0
trichoniscus_main_000101_t1	234	6652	+	4933.6666666666815	1483.3333333333228	1205.3333333333337	345.666666666666	2.0	13.0	0	0
trichoniscus_main_000102_t1	149	6655	+	5129.9999999999945	1376.9999999999993	2669.3333333333358	723.6666666666664	1.0	1.0	1.0	1.0
trichoniscus_main_000104_t1	174	6665	+	5135.000000000021	1356.999999999992	320.66666666666663	84.33333333333336	0	0	0	0
trichoniscus_main_000106_t1	116	6556	+	5070.333333333339	1370.666666666661	1619.3333333333394	438.66666666666504	5.0	7.0	0	0
trichoniscus_main_000107_t1	151	6555	+	5038.333333333338	1366.6666666666633	344.00000000000034	78.99999999999996	0.0	2.0	0	0
trichoniscus_main_000108_t1	350	6763	+	5033.666666666683	1380.333333333324	2736.9999999999864	707.0000000000041	4.0	40.0	4.0	40.0
trichoniscus_main_000109_t1	29	6418	+	5020.000000000002	1369.9999999999943	543.666666666667	140.33333333333326	0	0	0	0
trichoniscus_main_000110_t1	501	6818	+	4889.333333333338	1428.6666666666608	3348.999999999987	1040.000000000004	22.5	51.5	22.5	51.5
trichoniscus_main_000111_t1	265	6573	+	4981.666666666674	1327.333333333328	3882.3333333332976	1010.6666666666756	5.0	24.0	5.0	24.0
trichoniscus_main_000113_t1	32	6316	+	4935.000000000001	1349.9999999999925	4900.666666666663	1339.333333333327	49.5	90.5	49.5	90.5
trichoniscus_main_000114_t1	357	6635	+	4907.999999999985	1370.9999999999986	85.0	20.0	0	0	0	0
trichoniscus_main_000115_t1	108	6365	+	4832.333333333329	1425.6666666666588	2386.999999999999	709.0000000000026	5.0	36.0	5.0	36.0
trichoniscus_main_000116_t1	1052	7309	+	5077.333333333339	1180.666666666671	38.00000000000001	6.999999999999999	0	0	0	0
trichoniscus_main_000117_t1	15	6263	+	5030.333333333342	1218.6666666666674	92.33333333333333	21.666666666666664	0	0	0	0
trichoniscus_main_000118_t1	234	6443	+	4762.000000000001	1447.9999999999902	290.3333333333333	81.66666666666663	0	0	0	0
trichoniscus_main_000119_t1	85	6315	+	4912.666666666657	1318.333333333335	887.6666666666646	237.33333333333397	0	0	0	0
trichoniscus_main_000120_t1	159	6386	+	4983.666666666668	1244.3333333333342	554.6666666666666	126.33333333333313	0	0	0	0
trichoniscus_main_000121_t1	44	6262	+	4927.33333333332	1291.6666666666677	2685.9999999999977	710.0000000000009	21.5	23.5	0	0
trichoniscus_main_000122_t1	768	6977	+	4936.999999999989	1273.0000000000025	3481.9999999999745	889.000000000006	0	0	0	0
trichoniscus_main_000123_t1	156	6362	+	4830.333333333342	1376.6666666666588	1688.6666666666733	486.33333333333167	8.0	16.0	8.0	16.0
trichoniscus_main_000124_t1	226	6426	+	4816.333333333325	1384.6666666666606	3709.666666666639	1069.3333333333414	4.0	52.0	4.0	52.0
trichoniscus_main_000125_t1	223	6417	+	4833.333333333326	1361.6666666666629	4274.6666666666415	1203.3333333333328	11.166666666666666	131.83333333333334	11.166666666666666	131.83333333333334
trichoniscus_main_000126_t1	9135	15302	+	4807.999999999995	1359.9999999999973	0	0	0	0	0	0
trichoniscus_main_000127_t1	128	6280	+	4888.333333333328	1264.6666666666663	1970.3333333333414	504.66666666666487	11.0	7.0	11.0	7.0
trichoniscus_main_000128_t1	103	6249	+	4719.6666666666615	1427.3333333333285	1950.6666666666738	590.3333333333325	1.0	23.0	1.0	23.0
trichoniscus_main_000129_t1	105	6242	+	4608.0	1529.9999999999925	3847.99999999998	1317.999999999996	11.0	58.0	11.0	58.0
trichoniscus_main_000130_t1	536	6667	+	4803.333333333345	1328.6666666666547	3205.666666666646	916.3333333333393	10.0	52.0	0	0
trichoniscus_main_000131_t1	41	6142	+	4885.999999999975	1216.0000000000089	880.3333333333317	217.66666666666697	1.0	4.0	0	0
trichoniscus_main_000133_t1	159	6248	+	4858.666666666647	1231.333333333339	3021.66666666665	767.3333333333376	5.0	29.0	0	0
trichoniscus_main_000134_t1	110	6151	+	4719.666666666661	1322.33333333333	1217.9999999999989	344.9999999999997	3.0	34.0	0	0
trichoniscus_main_000135_t1	77	6118	+	4679.999999999994	1361.9999999999961	4114.333333333306	1198.6666666666663	11.0	64.0	11.0	64.0
trichoniscus_main_000137_t1	210	6245	+	4650.999999999988	1384.9999999999943	169.66666666666663	49.333333333333336	0.0	1.0	0	0
trichoniscus_main_000138_t1	1004	5506	+	3517.6666666666492	985.3333333333384	122.66666666666669	42.33333333333334	0	0	0	0
trichoniscus_main_000140_t1	591	6611	+	4599.666666666657	1421.3333333333246	1111.666666666665	322.3333333333331	0.0	4.0	0.0	4.0
trichoniscus_main_000141_t1	178	6195	+	4552.3333333333285	1465.66666666666	2885.9999999999895	951.0000000000055	18.0	41.0	18.0	41.0
trichoniscus_main_000142_t1	49	6057	+	4696.666666666664	1312.3333333333323	52.66666666666666	13.333333333333336	0	0	0	0
trichoniscus_main_000143_t1	7	6015	+	4754.333333333321	1254.6666666666686	2026.0000000000086	523.9999999999976	19.0	23.0	0	0
trichoniscus_main_000144_t1	1031	6004	+	3905.666666666633	1068.3333333333399	3172.666666666648	850.333333333339	3.5	56.5	3.5	56.5
trichoniscus_main_000145_t1	132	5801	+	4451.99999999998	1218.0000000000036	319.33333333333337	91.66666666666657	0	0	0	0
trichoniscus_main_000146_t1	54	6029	+	4754.333333333324	1221.6666666666679	1996.0000000000102	505.9999999999974	44.333333333333336	33.66666666666667	0	0
trichoniscus_main_000148_t1	212	6142	+	4744.333333333323	1186.6666666666704	2358.666666666665	602.3333333333337	3.5	29.5	3.5	29.5
trichoniscus_main_000151_t1	252	1018	+	607.0000000000001	157.99999999999997	86.33333333333336	24.666666666666657	0	0	0	0
trichoniscus_main_000152_t1	195	6077	+	4619.333333333323	1263.666666666666	1531.3333333333371	442.6666666666652	2.0	7.0	0	0
trichoniscus_main_000153_t1	126	5978	+	4611.333333333324	1241.6666666666645	2443.333333333334	664.6666666666681	9.5	50.5	9.5	50.5
trichoniscus_main_000154_t1	21	371	+	283.3333333333332	67.6666666666667	0	0	0	0	0	0
trichoniscus_main_000155_t1	122	5941	+	4608.6666666666415	1211.3333333333371	220.99999999999994	61.0	0	0	0	0
trichoniscus_main_000157_t1	261	6080	+	4611.333333333314	1208.666666666669	3600.6666666666356	935.3333333333421	23.0	88.0	23.0	88.0
trichoniscus_main_000158_t1	192	6029	+	4468.999999999984	1368.9999999999939	3859.9999999999695	1162.0000000000016	11.0	106.0	0	0
trichoniscus_main_000159_t1	5	5842	+	4640.666666666654	1197.3333333333348	930.6666666666645	236.33333333333385	0	0	0	0
trichoniscus_main_000160_t1	269	5902	+	4360.333333333312	1273.666666666667	57.33333333333332	14.666666666666668	0	0	0	0
trichoniscus_main_000162_t1	82	5871	+	4500.333333333314	1289.6666666666647	3717.6666666666397	1082.333333333339	27.0	61.0	0	0
trichoniscus_main_000163_t1	1259	7039	+	4473.666666666647	1307.333333333323	2685.9999999999845	794.0000000000065	13.0	23.0	0	0
trichoniscus_main_000164_t1	202	5976	+	4454.999999999976	1320.0000000000007	130.66666666666669	34.33333333333333	0	0	0	0
trichoniscus_main_000165_t1	176	5944	+	4577.6666666666515	1191.3333333333342	476.6666666666673	126.33333333333314	0	0	0	0
trichoniscus_main_000166_t1	220	3492	+	2556.6666666666674	713.3333333333339	51.66666666666666	17.333333333333336	0	0	0	0
trichoniscus_main_000167_t1	75	5834	+	4489.666666666652	1270.33333333333	2106.6666666666733	596.3333333333328	0	0	0	0
trichoniscus_main_000169_t1	69	5822	+	4507.333333333311	1246.6666666666683	1165.6666666666658	337.3333333333331	0	0	0	0
trichoniscus_main_000170_t1	160	5913	+	4550.333333333314	1203.6666666666695	887.3333333333314	228.66666666666706	0.0	1.0	0	0
trichoniscus_main_000171_t1	59	5803	+	4441.666666666656	1303.3333333333323	1483.6666666666692	418.3333333333323	0.0	1.0	0.0	1.0
trichoniscus_main_000172_t1	1531	7263	+	4506.333333333315	1226.6666666666692	3488.333333333307	945.6666666666749	36.0	46.0	36.0	46.0
trichoniscus_main_000173_t1	197	4027	+	3005.3333333333203	825.6666666666719	52.66666666666666	13.333333333333336	0	0	0	0
trichoniscus_main_000174_t1	122	5842	+	4464.6666666666415	1256.33333333333	3336.333333333311	926.6666666666742	20.0	57.0	0	0
trichoniscus_main_000175_t1	84	5798	+	4507.9999999999745	1207.0000000000045	150.66666666666669	41.33333333333332	0	0	0	0
trichoniscus_main_000176_t1	56	5713	+	4394.333333333312	1263.666666666666	842.333333333332	213.66666666666694	0.0	3.0	0.0	3.0
trichoniscus_main_000177_t1	98	5755	+	4501.666666666648	1156.3333333333364	263.99999999999983	66.00000000000004	0	0	0	0
trichoniscus_main_000178_t1	13	5568	+	4327.999999999977	1227.999999999997	345.9999999999999	98.00000000000001	0	0	0	0
trichoniscus_main_000179_t1	154	5799	+	4425.666666666647	1220.3333333333348	975.6666666666649	278.33333333333366	5.0	21.0	0	0
trichoniscus_main_000180_t1	272	5914	+	4462.999999999969	1180.0000000000055	2447.000000000002	582.9999999999989	13.0	24.0	13.0	24.0
trichoniscus_main_000182_t1	779	6418	+	4333.99999999998	1305.999999999999	4132.666666666636	1237.333333333333	19.0	47.0	19.0	47.0
trichoniscus_main_000184_t1	138	5765	+	4338.666666666642	1289.3333333333303	3385.3333333333117	1000.6666666666737	4.0	72.0	4.0	72.0
trichoniscus_main_000185_t1	8	5635	+	4431.999999999981	1195.9999999999989	77.33333333333334	18.666666666666664	0	0	0	0
trichoniscus_main_000187_t1	96	5690	+	4428.666666666651	1166.3333333333346	1355.6666666666683	351.33333333333286	3.0	16.0	3.0	16.0
trichoniscus_main_000188_t1	88	5580	+	4328.66666666664	1164.3333333333374	185.3333333333333	48.66666666666669	0	0	0	0
trichoniscus_main_000189_t1	119	5698	+	4383.666666666641	1196.3333333333346	3069.33333333332	845.666666666671	0.0	44.0	0	0
trichoniscus_main_000190_t1	67	5646	+	4192.333333333309	1387.6666666666606	3178.999999999988	1048.0000000000048	17.0	46.0	17.0	46.0
trichoniscus_main_000191_t1	41	5617	+	4350.333333333307	1214.6666666666683	1377.3333333333344	386.66666666666606	3.5	39.5	3.5	39.5
trichoniscus_main_000192_t1	374	5606	+	4095.3333333332957	1136.6666666666742	271.6666666666666	70.33333333333336	0	0	0	0
trichoniscus_main_000193_t1	176	5533	+	4177.3333333333	1180.6666666666683	138.33333333333337	38.66666666666667	0	0	0	0
trichoniscus_main_000195_t1	178	5574	+	4231.333333333302	1165.666666666661	518.000000000001	114.99999999999972	0	0	0	0
trichoniscus_main_000196_t1	872	5527	+	3620.666666666641	1035.3333333333405	3213.9999999999804	920.0000000000064	0.0	1.0	0.0	1.0
trichoniscus_main_000197_t1	134	2919	+	2177.3333333333403	606.6666666666663	104.66666666666669	30.33333333333333	0	0	0	0
trichoniscus_main_000198_t1	3791	9295	+	4305.333333333305	1199.666666666669	2.0	1.0	0	0	0	0
trichoniscus_main_000199_t1	207	5696	+	4316.666666666638	1173.3333333333374	879.3333333333318	239.66666666666703	0	0	0	0
trichoniscus_main_000200_t1	94	5574	+	4301.999999999969	1179.0000000000048	1606.6666666666697	439.33333333333246	0	0	0	0
trichoniscus_main_000201_t1	117	5588	+	4284.66666666663	1187.3333333333378	1422.6666666666679	380.33333333333303	0	0	0	0
trichoniscus_main_000202_t1	153	5624	+	4201.333333333304	1270.6666666666677	586.9999999999999	169.0	2.0	1.0	2.0	1.0
trichoniscus_main_000203_t1	308	5773	+	4272.999999999977	1193.0000000000023	136.33333333333334	37.66666666666666	0	0	0	0
trichoniscus_main_000205_t1	152	5599	+	4249.666666666638	1198.3333333333337	1497.6666666666697	410.3333333333323	3.0	11.0	3.0	11.0
trichoniscus_main_000207_t1	127	4287	+	3333.999999999986	827.000000000003	373.3333333333335	79.66666666666663	0	0	0	0
trichoniscus_main_000208_t1	648	5477	+	3750.6666666666447	1079.3333333333378	1499.000000000002	435.99999999999886	5.5	4.5	0	0
trichoniscus_main_000209_t1	121	5514	+	4250.666666666635	1143.3333333333362	292.66666666666663	70.33333333333337	0	0	0	0
trichoniscus_main_000210_t1	82	5466	+	4270.999999999965	1114.0000000000057	1255.3333333333344	310.6666666666663	0.0	1.0	0	0
trichoniscus_main_000211_t1	9049	14418	+	4280.333333333296	1086.6666666666756	373.00000000000006	94.99999999999999	0.0	2.0	0	0
trichoniscus_main_000212_t1	241	5589	+	4221.333333333292	1127.666666666671	4221.333333333292	1127.666666666671	31.0	139.0	31.0	139.0
trichoniscus_main_000213_t1	1518	6866	+	4348.999999999962	1000.0000000000115	1587.3333333333371	383.66666666666595	17.0	14.0	17.0	14.0
trichoniscus_main_000214_t1	129	5468	+	4248.666666666637	1091.3333333333399	1198.3333333333323	298.6666666666669	0	0	0	0
trichoniscus_main_000215_t1	95	4207	+	3233.3333333333167	879.6666666666716	210.66666666666654	53.33333333333336	0	0	0	0
trichoniscus_main_000216_t1	61	5391	+	4181.999999999967	1149.000000000004	2707.3333333333294	766.666666666669	9.0	54.0	0	0
trichoniscus_main_000217_t1	66	5375	+	4175.999999999976	1134.0000000000011	580.6666666666664	160.3333333333335	0	0	0	0
trichoniscus_main_000218_t1	72	5375	+	4200.3333333333	1103.666666666672	1332.3333333333344	347.6666666666661	3.0	3.0	0	0
trichoniscus_main_000219_t1	108	5384	+	4158.666666666631	1118.3333333333396	2697.666666666658	740.3333333333367	33.0	48.0	0	0
trichoniscus_main_000220_t1	118	5364	+	4165.999999999959	1081.0000000000057	1435.6666666666722	367.3333333333317	0.0	2.0	0.0	2.0
trichoniscus_main_000221_t1	149	5254	+	3977.333333333308	1128.6666666666695	3084.9999999999895	869.0000000000038	11.5	116.5	0	0
trichoniscus_main_000222_t1	65	5308	+	4169.999999999953	1074.0000000000102	524.0000000000007	126.99999999999979	1.0	8.0	0	0
trichoniscus_main_000223_t1	98	5341	+	4116.333333333293	1127.666666666674	516.6666666666673	128.33333333333317	0	0	0	0
trichoniscus_main_000225_t1	289	5520	+	4047.6666666666374	1184.3333333333348	0	0	0	0	0	0
trichoniscus_main_000226_t1	3787	9012	+	4123.3333333333	1102.6666666666713	1830.666666666673	482.3333333333316	0	0	0	0
trichoniscus_main_000227_t1	90	5312	+	4219.666666666623	1003.3333333333458	2294.000000000003	540.9999999999978	14.0	14.0	0	0
trichoniscus_main_000228_t1	135	5357	+	4020.3333333333017	1202.6666666666638	0	0	0	0	0	0
trichoniscus_main_000229_t1	152	5356	+	4067.999999999975	1137.0000000000023	50.666666666666664	18.333333333333332	0	0	0	0
trichoniscus_main_000230_t1	1308	6467	+	4134.666666666629	1025.333333333343	443.6666666666672	102.33333333333321	2.0	0.0	2.0	0.0
trichoniscus_main_000231_t1	55	5247	+	4067.999999999959	1125.0000000000032	933.9999999999982	260.00000000000057	0	0	0	0
trichoniscus_main_000232_t1	92	5257	+	4079.3333333332944	1086.6666666666736	404.66666666666697	93.33333333333331	0.0	1.0	0	0
trichoniscus_main_000233_t1	352	5481	+	3966.333333333298	1163.666666666672	113.33333333333334	36.666666666666664	0	0	0	0
trichoniscus_main_000235_t1	66	5183	+	3990.9999999999754	1127.0000000000025	3594.333333333315	1010.6666666666722	11.5	78.5	11.5	78.5
trichoniscus_main_000236_t1	57	5159	+	3999.666666666631	1103.333333333337	71.0	16.0	0	0	0	0
trichoniscus_main_000237_t1	59	5161	+	4037.3333333332926	1065.666666666674	1035.9999999999975	272.0000000000005	3.0	3.0	3.0	3.0
trichoniscus_main_000238_t1	510	5597	+	4001.3333333333003	1086.6666666666738	1801.6666666666729	478.3333333333315	1.0	25.0	0	0
trichoniscus_main_000240_t1	26	5098	+	3955.3333333333035	1117.6666666666706	775.333333333333	229.66666666666677	0	0	0	0
trichoniscus_main_000242_t1	1723	6762	+	3927.3333333333	1112.6666666666713	67.66666666666667	19.333333333333336	0	0	0	0
trichoniscus_main_000244_t1	381	2426	+	1635.0000000000055	410.9999999999987	165.3333333333333	44.66666666666667	0	0	0	0
trichoniscus_main_000247_t1	9	5020	+	3962.3333333332957	1047.6666666666742	2775.3333333333253	743.6666666666692	17.0	55.0	0	0
trichoniscus_main_000248_t1	211	5163	+	3928.3333333333044	1024.6666666666717	2508.6666666666597	680.3333333333372	11.0	24.0	11.0	24.0
trichoniscus_main_000249_t1	118	5115	+	3745.666666666646	1252.3333333333285	2816.9999999999873	969.0000000000056	6.0	93.0	6.0	93.0
trichoniscus_main_000250_t1	225	5219	+	3859.3333333333094	1135.6666666666679	627.3333333333333	182.6666666666667	0.0	5.0	0	0
trichoniscus_main_000251_t1	66	5057	+	3853.9999999999686	1138.0000000000034	179.00000000000003	61.000000000000014	0	0	0	0
trichoniscus_main_000252_t1	23	5011	+	3877.999999999971	1111.0000000000016	297.66666666666663	86.33333333333333	0.0	1.0	0	0
trichoniscus_main_000253_t1	181	4980	+	3713.333333333305	1086.666666666673	178.99999999999994	49.000000000000014	0	0	0	0
trichoniscus_main_000254_t1	318	5297	+	3769.333333333306	1210.6666666666658	140.33333333333337	24.666666666666664	0	0	0	0
trichoniscus_main_000255_t1	180	5156	+	3881.3333333333026	1095.6666666666724	518.6666666666675	135.33333333333317	0	0	0	0
trichoniscus_main_000256_t1	302	5275	+	3936.9999999999714	1037.000000000007	1636.6666666666704	448.33333333333195	7.5	32.5	7.5	32.5
trichoniscus_main_000257_t1	63	5030	+	3895.6666666666347	1072.3333333333396	26.0	6.999999999999999	0	0	0	0
trichoniscus_main_000258_t1	130	3072	+	2388.6666666666692	554.3333333333312	167.99999999999994	45.00000000000001	0.0	1.0	0.0	1.0
trichoniscus_main_000260_t1	221	5035	+	3799.999999999968	1015.0000000000078	2766.9999999999936	752.000000000003	9.0	35.0	9.0	35.0
trichoniscus_main_000261_t1	282	2468	+	1726.0000000000068	460.99999999999807	733.6666666666664	208.33333333333343	0	0	0	0
trichoniscus_main_000263_t1	48	4988	+	3824.333333333303	1116.6666666666697	505.666666666667	151.33333333333331	1.0	6.0	1.0	6.0
trichoniscus_main_000264_t1	85	5019	+	3867.6666666666356	1067.3333333333403	505.66666666666725	145.3333333333333	0	0	0	0
trichoniscus_main_000265_t1	116	5044	+	3812.3333333333103	1116.6666666666702	716.0000000000005	220.0000000000001	3.0	21.0	0	0
trichoniscus_main_000266_t1	361	5226	+	3782.6666666666265	1083.3333333333428	0	0	0	0	0	0
trichoniscus_main_000267_t1	205	5124	+	3926.9999999999673	993.0000000000072	3591.333333333312	920.6666666666714	16.0	7.0	16.0	7.0
trichoniscus_main_000268_t1	175	5094	+	3842.666666666633	1077.3333333333399	237.33333333333317	65.6666666666667	0.0	2.0	0	0
trichoniscus_main_000270_t1	290	5179	+	3845.3333333333094	1044.6666666666717	1281.9999999999993	368.0	1.0	10.0	1.0	10.0
trichoniscus_main_000271_t1	1064	4963	+	3047.666666666657	852.333333333337	1958.6666666666727	546.3333333333322	3.0	45.0	0	0
trichoniscus_main_000272_t1	394	5274	+	3852.9999999999723	1028.0000000000068	2812.666666666657	751.3333333333367	5.0	80.0	5.0	80.0
trichoniscus_main_000274_t1	2032	6906	+	3853.666666666634	1021.333333333343	3324.9999999999823	878.0000000000052	16.0	90.0	16.0	90.0
trichoniscus_main_000275_t1	517	4080	+	2801.666666666664	762.3333333333358	232.3333333333332	43.66666666666667	0	0	0	0
trichoniscus_main_000276_t1	481	5346	+	3868.6666666666315	997.333333333342	923.3333333333314	225.66666666666706	0	0	0	0
trichoniscus_main_000277_t1	132	4988	+	3780.666666666632	1076.3333333333414	113.66666666666666	39.33333333333333	0	0	0	0
trichoniscus_main_000278_t1	237	5093	+	3815.999999999959	1041.0000000000102	57.333333333333336	17.666666666666664	0	0	0	0
trichoniscus_main_000279_t1	92	4927	+	3798.999999999969	1037.0000000000064	154.33333333333337	40.66666666666666	0	0	0	0
trichoniscus_main_000280_t1	210	5012	+	3725.666666666639	1077.3333333333403	3018.999999999989	884.0000000000055	6.0	81.0	0	0
trichoniscus_main_000281_t1	177	5000	+	3779.999999999967	1044.0000000000095	1503.333333333336	404.66666666666566	4.0	16.0	0	0
trichoniscus_main_000283_t1	43	4818	+	3824.666666666628	951.333333333342	729.9999999999992	167.00000000000017	8.5	0.5	0	0
trichoniscus_main_000284_t1	279	4910	+	3582.3333333333085	1049.6666666666722	20.333333333333332	6.666666666666667	0	0	0	0
trichoniscus_main_000285_t1	509	5314	+	3794.9999999999704	1011.0000000000085	48.99999999999999	11.0	0	0	0	0
trichoniscus_main_000287_t1	68	4864	+	3663.3333333333057	1133.6666666666695	471.6666666666672	137.3333333333332	0.0	5.0	0	0
trichoniscus_main_000288_t1	181	1254	+	862.9999999999983	211.0000000000004	124.33333333333337	31.666666666666654	0	0	0	0
trichoniscus_main_000289_t1	261	5060	+	3747.999999999976	1052.000000000006	2918.666666666657	819.3333333333376	11.0	61.0	11.0	61.0
trichoniscus_main_000290_t1	17	4816	+	3813.333333333294	986.6666666666765	2781.6666666666547	722.333333333337	10.5	74.5	10.5	74.5
trichoniscus_main_000291_t1	68	4864	+	3656.666666666646	1140.3333333333346	1491.6666666666692	443.3333333333325	10.0	17.0	0	0
trichoniscus_main_000293_t1	479	4885	+	3440.3333333333053	966.6666666666755	1126.9999999999998	321.9999999999994	4.0	10.0	4.0	10.0
trichoniscus_main_000295_t1	54	4811	+	3680.999999999972	1077.0000000000043	183.99999999999997	59.00000000000001	6.0	2.0	0	0
trichoniscus_main_000296_t1	44	4795	+	3792.9999999999654	959.0000000000085	272.99999999999983	54.000000000000064	4.0	0.0	0	0
trichoniscus_main_000298_t1	614	5347	+	3710.999999999967	1023.0000000000097	2203.000000000005	596.0000000000005	1.0	12.0	1.0	12.0
trichoniscus_main_000299_t1	42	4772	+	3627.9999999999773	1103.000000000004	1067.6666666666647	324.33333333333326	0	0	0	0
trichoniscus_main_000300_t1	56	4786	+	3770.6666666666356	960.3333333333408	2261.666666666672	594.3333333333325	15.0	24.0	0	0
trichoniscus_main_000301_t1	27	4754	+	3688.333333333307	1039.666666666673	48.33333333333333	11.666666666666668	0	0	0	0
trichoniscus_main_000302_t1	141	4859	+	3642.3333333333085	1076.6666666666713	2249.66666666667	663.3333333333338	6.0	57.0	0	0
trichoniscus_main_000303_t1	15	4730	+	3671.6666666666383	1044.3333333333405	153.33333333333334	38.66666666666667	0	0	0	0
trichoniscus_main_000305_t1	97	4806	+	3701.6666666666424	1008.3333333333408	107.00000000000001	30.999999999999993	0	0	0	0
trichoniscus_main_000306_t1	59	4759	+	3694.6666666666433	1006.3333333333394	154.33333333333331	46.666666666666686	0	0	0	0
trichoniscus_main_000307_t1	302	4984	+	3661.999999999978	1021.0000000000061	1006.6666666666647	283.3333333333336	0	0	0	0
trichoniscus_main_000311_t1	147	4811	+	3672.9999999999727	992.000000000007	1474.0000000000007	406.9999999999992	0.0	1.0	0	0
trichoniscus_main_000312_t1	110	4696	+	3677.6666666666442	909.3333333333385	208.3333333333332	49.6666666666667	0	0	0	0
trichoniscus_main_000314_t1	106	4740	+	3605.999999999983	1029.0000000000043	2041.000000000007	595.9999999999998	0.0	18.0	0	0
trichoniscus_main_000315_t1	178	4806	+	3567.6666666666456	1061.3333333333387	1906.6666666666733	568.3333333333326	0.0	4.0	0.0	4.0
trichoniscus_main_000316_t1	191	4804	+	3615.999999999972	998.0000000000072	3091.33333333332	859.666666666672	15.5	60.5	15.5	60.5
trichoniscus_main_000317_t1	176	4786	+	3534.666666666647	1076.3333333333342	132.33333333333337	41.66666666666666	0	0	0	0
trichoniscus_main_000320_t1	87	4586	+	3523.333333333315	976.6666666666721	37.666666666666664	7.333333333333331	0	0	0	0
trichoniscus_main_000321_t1	193	4788	+	3634.666666666631	961.3333333333445	273.9999999999998	62.0000000000001	0	0	0	0
trichoniscus_main_000323_t1	666	4898	+	3279.9999999999905	953.000000000004	357.0000000000001	110.9999999999999	0	0	0	0
trichoniscus_main_000324_t1	769	1551	+	617.3333333333329	165.6666666666668	0	0	0	0	0	0
trichoniscus_main_000326_t1	132	4571	+	3414.3333333333126	1025.6666666666733	229.9999999999999	75.99999999999999	0.0	3.0	0	0
trichoniscus_main_000328_t1	7	4581	+	3561.9999999999804	1013.0000000000061	2366.66666666667	672.3333333333344	7.0	18.0	0	0
trichoniscus_main_000329_t1	118	4680	+	3482.666666666647	1080.3333333333383	167.66666666666669	45.33333333333334	0	0	0	0
trichoniscus_main_000330_t1	19	4572	+	3528.6666666666442	1025.3333333333396	2842.333333333324	817.6666666666711	16.0	76.0	16.0	76.0
trichoniscus_main_000331_t1	123	4676	+	3522.6666666666492	1031.333333333338	185.33333333333331	51.666666666666664	0.0	2.0	0	0
trichoniscus_main_000332_t1	61	4611	+	3613.3333333333003	937.6666666666755	3207.6666666666442	830.3333333333403	64.0	54.0	64.0	54.0
trichoniscus_main_000333_t1	40	4590	+	3578.9999999999754	972.0000000000065	258.6666666666666	77.33333333333331	0	0	0	0
trichoniscus_main_000334_t1	12	4559	+	3576.3333333333035	971.6666666666761	633.333333333333	176.6666666666668	0	0	0	0
trichoniscus_main_000335_t1	221	4498	+	3302.999999999986	975.0000000000055	0	0	0	0	0	0
trichoniscus_main_000336_t1	185	4720	+	3567.3333333333117	968.6666666666725	2132.666666666672	591.3333333333334	9.0	20.0	9.0	20.0
trichoniscus_main_000337_t1	580	5115	+	3498.666666666649	1037.3333333333392	453.00000000000034	146.99999999999994	0	0	0	0
trichoniscus_main_000338_t1	198	4730	+	3527.333333333313	1005.6666666666734	2056.333333333339	598.6666666666653	3.0	49.0	3.0	49.0
trichoniscus_main_000339_t1	98	4627	+	3344.6666666666497	1185.333333333328	1060.9999999999975	310.0000000000002	1.0	20.0	1.0	20.0
trichoniscus_main_000340_t1	128	4654	+	3521.999999999982	1005.0000000000059	49.666666666666664	13.333333333333332	0	0	0	0
trichoniscus_main_000341_t1	289	4293	+	3130.333333333317	874.6666666666722	798.3333333333322	218.66666666666714	1.0	14.0	1.0	14.0
trichoniscus_main_000342_t1	606	5123	+	3517.6666666666515	1000.3333333333379	1310.3333333333337	390.6666666666661	3.0	15.0	0	0
trichoniscus_main_000343_t1	117	4628	+	3533.3333333333044	978.6666666666764	1132.9999999999998	315.9999999999997	0.0	9.0	0.0	9.0
trichoniscus_main_000344_t1	309	4817	+	3536.66666666664	972.3333333333408	1573.0000000000032	427.9999999999989	1.0	26.0	0	0
trichoniscus_main_000345_t1	14	3115	+	2495.66666666667	606.3333333333325	0	0	0	0	0	0
trichoniscus_main_000346_t1	111	4616	+	3563.999999999982	942.0000000000055	3563.999999999982	942.0000000000055	1.0	57.0	1.0	57.0
trichoniscus_main_000348_t1	164	4654	+	3386.666666666655	1104.3333333333367	2286.3333333333358	731.666666666668	11.5	36.5	11.5	36.5
trichoniscus_main_000349_t1	428	4915	+	3522.6666666666415	965.3333333333395	312.66666666666663	86.33333333333334	0	0	0	0
trichoniscus_main_000351_t1	498	4973	+	3516.6666666666524	959.3333333333378	281.99999999999994	75.00000000000001	0	0	0	0
trichoniscus_main_000352_t1	67	4539	+	3496.3333333333085	976.6666666666736	2931.9999999999895	809.0000000000034	20.5	72.5	20.5	72.5
trichoniscus_main_000355_t1	1020	4684	+	2946.666666666658	716.3333333333352	0	0	0	0	0	0
trichoniscus_main_000356_t1	169	4629	+	3487.3333333333103	973.6666666666729	1541.6666666666695	435.333333333332	2.0	19.0	2.0	19.0
trichoniscus_main_000357_t1	351	4451	+	3268.9999999999877	832.0000000000032	69.66666666666666	14.333333333333337	0	0	0	0
trichoniscus_main_000358_t1	208	2616	+	1918.666666666673	490.3333333333317	228.6666666666666	53.33333333333334	0	0	0	0
trichoniscus_main_000359_t1	84	4532	+	3513.6666666666424	935.3333333333404	2621.9999999999964	708.000000000002	11.0	62.0	11.0	62.0
trichoniscus_main_000361_t1	390	4832	+	3451.666666666642	991.3333333333408	2110.6666666666765	586.3333333333333	2.0	8.0	2.0	8.0
trichoniscus_main_000362_t1	142	4545	+	3408.666666666648	995.3333333333386	606.3333333333333	176.66666666666686	1.0	0.0	0	0
trichoniscus_main_000363_t1	1862	6301	+	3508.3333333333107	931.6666666666727	758.6666666666661	204.3333333333336	5.0	6.0	0	0
trichoniscus_main_000364_t1	57	4493	+	3460.3333333333194	976.6666666666708	2135.33333333334	612.6666666666667	7.0	42.0	7.0	42.0
trichoniscus_main_000365_t1	279	4709	+	3485.3333333333144	945.6666666666715	2615.6666666666642	705.3333333333351	5.0	36.0	5.0	36.0
trichoniscus_main_000366_t1	101	4528	+	3489.3333333333076	938.6666666666742	516.6666666666672	140.33333333333326	2.0	1.0	0	0
trichoniscus_main_000367_t1	709	5133	+	3400.9999999999786	1024.0000000000077	2982.666666666649	884.3333333333387	5.0	27.0	5.0	27.0
trichoniscus_main_000368_t1	115	4536	+	3438.9999999999745	983.0000000000083	1752.6666666666713	509.33333333333155	4.0	22.0	0	0
trichoniscus_main_000369_t1	43	4461	+	3445.666666666652	973.3333333333385	1879.3333333333392	544.6666666666655	6.0	9.0	6.0	9.0
trichoniscus_main_000370_t1	813	4415	+	2837.666666666657	765.3333333333368	92.33333333333333	24.666666666666668	0	0	0	0
trichoniscus_main_000371_t1	746	5086	+	3349.9999999999814	991.0000000000059	509.33333333333394	135.66666666666666	0	0	0	0
trichoniscus_main_000372_t1	347	4756	+	3425.9999999999804	984.0000000000057	432.6666666666671	125.33333333333324	0	0	0	0
trichoniscus_main_000374_t1	126	4535	+	3450.3333333333107	959.6666666666736	1331.3333333333353	384.66666666666595	0	0	0	0
trichoniscus_main_000375_t1	176	4582	+	3493.6666666666442	913.3333333333393	459.66666666666714	119.33333333333317	0	0	0	0
trichoniscus_main_000378_t1	108	2921	+	2251.666666666673	562.3333333333314	549.0000000000003	134.99999999999991	0	0	0	0
trichoniscus_main_000379_t1	4467	7799	+	2638.6666666666642	694.3333333333343	151.33333333333334	37.666666666666664	0	0	0	0
trichoniscus_main_000380_t1	74	4462	+	3455.66666666664	933.3333333333417	514.3333333333339	127.66666666666653	0.0	3.0	0	0
trichoniscus_main_000381_t1	163	4542	+	3483.999999999978	896.0000000000057	1143.999999999999	302.0	0	0	0	0
trichoniscus_main_000383_t1	63	4439	+	3378.9999999999777	998.0000000000078	148.3333333333333	49.66666666666667	0	0	0	0
trichoniscus_main_000385_t1	228	4568	+	3389.9999999999804	951.000000000008	1071.3333333333317	287.6666666666671	0.0	4.0	0.0	4.0
trichoniscus_main_000387_t1	36	4388	+	3397.6666666666442	955.3333333333414	438.0000000000002	116.99999999999993	0.0	1.0	0	0
trichoniscus_main_000388_t1	290	4642	+	3363.3333333333185	989.6666666666725	1368.000000000001	398.9999999999994	1.0	1.0	0	0
trichoniscus_main_000389_t1	409	4752	+	3341.6666666666465	1002.3333333333408	1164.3333333333328	341.66666666666634	7.0	15.0	7.0	15.0
trichoniscus_main_000390_t1	309	4637	+	3384.666666666644	944.3333333333405	439.3333333333337	124.66666666666656	0	0	0	0
trichoniscus_main_000391_t1	36	4370	+	3446.9999999999795	888.0000000000053	201.99999999999994	56.00000000000002	5.0	1.0	0	0
trichoniscus_main_000392_t1	502	4836	+	3419.9999999999745	915.000000000007	1127.6666666666647	303.33333333333354	0	0	0	0
trichoniscus_main_000394_t1	34	4353	+	3352.3333333333103	967.6666666666752	2532.9999999999977	749.0000000000033	12.0	45.0	12.0	45.0
trichoniscus_main_000395_t1	416	4723	+	3387.3333333333017	920.666666666676	277.6666666666666	70.33333333333334	0	0	0	0
trichoniscus_main_000397_t1	144	4352	+	3259.999999999992	949.0000000000044	87.66666666666667	26.333333333333332	0	0	0	0
trichoniscus_main_000400_t1	179	4471	+	3329.3333333333167	963.6666666666725	180.33333333333334	59.666666666666686	0	0	0	0
trichoniscus_main_000401_t1	548	4840	+	3345.3333333333144	947.6666666666722	227.33333333333326	63.666666666666686	0	0	0	0
trichoniscus_main_000403_t1	69	4355	+	3349.666666666654	937.3333333333369	74.33333333333331	24.666666666666668	0	0	0	0
trichoniscus_main_000404_t1	402	4688	+	3310.99999999998	976.000000000007	739.6666666666665	214.3333333333336	0	0	0	0
trichoniscus_main_000408_t1	55	4185	+	3211.666666666654	919.3333333333378	84.33333333333333	23.666666666666664	0	0	0	0
trichoniscus_main_000409_t1	311	4579	+	3371.9999999999786	897.0000000000058	27.333333333333336	8.666666666666666	0	0	0	0
trichoniscus_main_000412_t1	54	4310	+	3324.3333333333135	932.6666666666729	109.00000000000003	34.99999999999999	0	0	0	0
trichoniscus_main_000413_t1	439	4695	+	3315.999999999985	941.0000000000053	21.333333333333336	5.666666666666666	0	0	0	0
trichoniscus_main_000414_t1	458	4270	+	2988.6666666666583	824.3333333333374	232.66666666666654	61.33333333333338	0	0	0	0
trichoniscus_main_000415_t1	50	4132	+	3240.3333333333053	842.6666666666742	272.6666666666667	84.33333333333331	0	0	0	0
trichoniscus_main_000419_t1	141	4382	+	3365.6666666666456	876.3333333333385	265.66666666666663	82.33333333333329	3.5	0.5	0	0
trichoniscus_main_000420_t1	146	3460	+	2663.333333333334	651.666666666666	146.33333333333334	39.66666666666667	0	0	0	0
trichoniscus_main_000421_t1	196	4434	+	3269.3333333333185	969.666666666672	243.33333333333317	68.66666666666669	0.0	7.0	0	0
trichoniscus_main_000422_t1	651	4886	+	3305.666666666654	930.3333333333378	971.6666666666652	288.33333333333354	2.0	10.0	0	0
trichoniscus_main_000423_t1	3	4235	+	3274.333333333318	958.666666666672	92.66666666666667	27.33333333333333	0	0	0	0
trichoniscus_main_000424_t1	69	4301	+	3313.999999999981	919.000000000006	2638.333333333326	733.6666666666699	4.0	42.0	0	0
trichoniscus_main_000425_t1	155	4369	+	3245.66666666665	969.3333333333417	358.0	118.99999999999997	0	0	0	0
trichoniscus_main_000426_t1	104	4327	+	3300.6666666666456	923.3333333333401	454.66666666666714	136.33333333333323	1.0	1.0	0	0
trichoniscus_main_000427_t1	59	4279	+	3291.999999999986	929.0000000000051	78.00000000000001	20.999999999999993	0	0	0	0
trichoniscus_main_000428_t1	68	4284	+	3364.3333333333094	850.6666666666725	868.9999999999984	229.0000000000004	2.0	14.0	0	0
trichoniscus_main_000431_t1	136	4341	+	3362.6666666666483	843.3333333333379	701.6666666666665	186.33333333333337	1.0	2.0	1.0	2.0
trichoniscus_main_000432_t1	237	4439	+	3295.3333333333167	907.6666666666737	2313.333333333335	635.6666666666672	27.5	27.5	0	0
trichoniscus_main_000433_t1	65	4267	+	3219.999999999985	983.0000000000081	908.9999999999982	264.0000000000007	2.0	11.0	0	0
trichoniscus_main_000434_t1	86	1585	+	1233.3333333333321	266.66666666666765	176.6666666666666	39.33333333333335	0	0	0	0
trichoniscus_main_000435_t1	133	4329	+	3334.333333333313	862.6666666666725	93.33333333333334	23.666666666666664	0	0	0	0
trichoniscus_main_000437_t1	391	4587	+	3260.9999999999814	936.000000000007	164.0	42.99999999999999	0	0	0	0
trichoniscus_main_000439_t1	198	4391	+	3319.9999999999804	874.0000000000051	189.99999999999991	44.00000000000001	0	0	0	0
trichoniscus_main_000442_t1	123	4310	+	3266.333333333312	921.6666666666749	2001.3333333333417	575.6666666666656	20.0	32.0	20.0	32.0
trichoniscus_main_000444_t1	121	4299	+	3265.9999999999854	913.0000000000044	57.33333333333333	17.66666666666666	0	0	0	0
trichoniscus_main_000446_t1	177	4355	+	3378.6666666666406	800.3333333333396	41.33333333333333	6.666666666666664	0	0	0	0
trichoniscus_main_000447_t1	856	4764	+	3009.666666666651	899.3333333333379	38.66666666666667	9.333333333333332	0	0	0	0
trichoniscus_main_000448_t1	138	4301	+	3304.6666666666483	859.3333333333383	503.66666666666725	141.3333333333333	2.0	7.0	0	0
trichoniscus_main_000449_t1	136	4299	+	3299.3333333333057	864.6666666666749	1691.333333333338	438.66666666666544	0.0	3.0	0	0
trichoniscus_main_000450_t1	7	2781	+	2249.6666666666715	525.3333333333322	1102.3333333333328	280.6666666666666	1.0	1.0	0	0
trichoniscus_main_000451_t1	322	4461	+	3202.3333333333157	937.666666666673	31.666666666666668	7.333333333333333	0	0	0	0
trichoniscus_main_000453_t1	348	4493	+	3168.3333333333194	977.6666666666715	50.33333333333333	15.66666666666667	0	0	0	0
trichoniscus_main_000454_t1	118	4260	+	3253.999999999978	889.0000000000083	544.6666666666671	145.33333333333323	0.0	4.0	0.0	4.0
trichoniscus_main_000455_t1	128	4270	+	3256.666666666651	886.3333333333378	2585.3333333333385	720.666666666666	16.0	47.0	16.0	47.0
trichoniscus_main_000456_t1	149	3916	+	2934.9999999999786	833.0000000000072	392.00000000000034	102.99999999999991	0	0	0	0
trichoniscus_main_000457_t1	103	4185	+	3255.333333333311	827.6666666666729	495.66666666666714	128.33333333333317	0	0	0	0
trichoniscus_main_000458_t1	1171	5160	+	3119.9999999999923	870.0000000000034	90.0	26.999999999999996	0	0	0	0
trichoniscus_main_000460_t1	263	4378	+	3223.3333333333144	892.6666666666724	2351.0000000000023	664.0000000000008	7.0	41.0	7.0	41.0
trichoniscus_main_000462_t1	436	4245	+	2954.666666666661	855.3333333333354	2954.666666666661	855.3333333333354	24.0	61.0	24.0	61.0
trichoniscus_main_000465_t1	15	4106	+	3247.666666666649	844.3333333333379	366.00000000000034	98.9999999999999	0	0	0	0
trichoniscus_main_000466_t1	358	4458	+	3199.333333333315	901.6666666666734	239.66666666666657	72.33333333333337	0	0	0	0
trichoniscus_main_000468_t1	32	4126	+	3202.9999999999873	892.0000000000041	551.0000000000003	154.0	0.0	1.0	0	0
trichoniscus_main_000469_t1	516	4610	+	3111.9999999999864	983.0000000000053	525.3333333333336	158.6666666666667	0	0	0	0
trichoniscus_main_000470_t1	208	4299	+	3175.666666666656	916.3333333333368	999.6666666666646	266.3333333333338	0.0	11.0	0	0
trichoniscus_main_000471_t1	272	4363	+	3187.666666666651	904.3333333333384	1413.0000000000025	395.9999999999992	10.0	13.0	10.0	13.0
trichoniscus_main_000474_t1	91	4178	+	3283.666666666652	802.3333333333366	107.0	25.0	0	0	0	0
trichoniscus_main_000475_t1	167	2557	+	1965.0000000000111	425.99999999999784	510.33333333333434	113.66666666666646	0.0	1.0	0	0
trichoniscus_main_000476_t1	84	4163	+	3229.333333333315	850.6666666666727	599.0000000000001	153.99999999999997	1.0	1.0	1.0	1.0
trichoniscus_main_000477_t1	122	4156	+	3130.9999999999895	904.0000000000041	2.0	1.0	0	0	0	0
trichoniscus_main_000478_t1	766	4845	+	3240.6666666666442	839.3333333333402	255.66666666666646	56.33333333333334	3.0	1.0	0	0
trichoniscus_main_000479_t1	17	4090	+	3074.999999999978	999.0000000000075	191.99999999999991	54.000000000000036	0	0	0	0
trichoniscus_main_000480_t1	88	4151	+	3119.9999999999886	942.0000000000052	60.66666666666666	20.333333333333332	0	0	0	0
trichoniscus_main_000481_t1	340	4407	+	3137.999999999988	918.0000000000047	1176.3333333333342	335.6666666666661	2.0	15.0	2.0	15.0
trichoniscus_main_000482_t1	107	4171	+	3167.3333333333208	897.6666666666715	0	0	0	0	0	0
trichoniscus_main_000483_t1	610	4074	+	2727.6666666666606	737.3333333333356	513.6666666666673	131.33333333333312	0.0	11.0	0	0
trichoniscus_main_000484_t1	108	4163	+	3148.9999999999877	907.0000000000034	389.66666666666674	108.33333333333326	0.0	7.0	0	0
trichoniscus_main_000485_t1	93	725	+	496.33333333333377	136.66666666666663	496.33333333333377	136.66666666666663	0	0	0	0
trichoniscus_main_000486_t1	192	4241	+	3155.3333333333208	894.6666666666706	1476.3333333333355	434.6666666666657	4.5	30.5	4.5	30.5
trichoniscus_main_000487_t1	69	4109	+	3147.999999999986	893.0000000000041	1561.6666666666702	439.333333333332	15.0	36.0	0	0
trichoniscus_main_000489_t1	135	4175	+	3232.333333333308	808.6666666666731	123.00000000000006	26.999999999999993	0	0	0	0
trichoniscus_main_000490_t1	128	4165	+	3207.99999999998	830.0000000000058	367.66666666666674	79.33333333333331	0	0	0	0
trichoniscus_main_000491_t1	57	4088	+	3160.999999999982	871.0000000000048	1464.0000000000036	362.9999999999991	3.0	13.0	3.0	13.0
trichoniscus_main_000493_t1	6	4031	+	3130.9999999999836	895.000000000005	2820.3333333333244	812.666666666671	26.5	72.5	26.5	72.5
trichoniscus_main_000495_t1	119	4141	+	3197.666666666649	825.3333333333383	362.0000000000003	87.99999999999993	0	0	0	0
trichoniscus_main_000497_t1	525	4151	+	2823.999999999995	803.0000000000026	418.666666666667	106.33333333333324	0	0	0	0
trichoniscus_main_000498_t1	16	4032	+	3157.333333333317	859.6666666666737	582.666666666667	146.33333333333326	1.0	0.0	0	0
trichoniscus_main_000501_t1	70	4068	+	3165.6666666666556	833.3333333333362	756.9999999999994	212.0000000000002	0.0	5.0	0	0
trichoniscus_main_000502_t1	51	4046	+	3126.3333333333253	869.6666666666696	1739.3333333333367	489.6666666666654	0	0	0	0
trichoniscus_main_000503_t1	294	4169	+	3012.3333333333217	863.6666666666707	1215.3333333333335	341.6666666666662	5.0	4.0	5.0	4.0
trichoniscus_main_000504_t1	696	1652	+	716.3333333333329	240.666666666667	277.3333333333333	91.66666666666659	0	0	0	0
trichoniscus_main_000505_t1	25	4011	+	3147.333333333315	839.6666666666724	624.9999999999991	164.0000000000003	3.0	9.0	3.0	9.0
trichoniscus_main_000509_t1	582	4307	+	2929.666666666658	796.3333333333371	20.666666666666664	6.333333333333333	0	0	0	0
trichoniscus_main_000510_t1	2	3982	+	3116.6666666666492	762.3333333333376	386.0000000000003	76.00000000000001	2.0	0.0	0	0
trichoniscus_main_000511_t1	1036	4083	+	2340.000000000001	708.0000000000028	1007.6666666666636	276.33333333333405	0	0	0	0
trichoniscus_main_000514_t1	111	4079	+	3084.9999999999886	884.0000000000042	237.66666666666657	68.33333333333334	0	0	0	0
trichoniscus_main_000515_t1	7	3975	+	3075.3333333333253	893.666666666671	1724.666666666672	492.3333333333317	1.0	32.0	1.0	32.0
trichoniscus_main_000517_t1	43	4008	+	3070.3333333333226	895.6666666666708	2495.000000000001	721.0000000000014	3.0	55.0	3.0	55.0
trichoniscus_main_000519_t1	97	4056	+	3110.333333333317	849.666666666671	693.3333333333321	191.66666666666697	0.0	6.0	0	0
trichoniscus_main_000520_t1	94	4053	+	3082.6666666666547	865.333333333337	603.0	153.0	0	0	0	0
trichoniscus_main_000521_t1	57	4016	+	3043.666666666653	904.3333333333392	988.9999999999986	288.9999999999998	0.0	9.0	0	0
trichoniscus_main_000522_t1	51	4004	+	3073.9999999999905	880.0000000000043	824.6666666666655	240.33333333333357	0	0	0	0
trichoniscus_main_000523_t1	100	4050	+	3069.9999999999877	881.0000000000057	1261.0	361.9999999999995	0.0	1.0	0	0
trichoniscus_main_000527_t1	98	4039	+	3087.666666666649	854.3333333333395	2953.6666666666515	811.3333333333388	3.0	24.0	3.0	24.0
trichoniscus_main_000528_t1	355	3327	+	2318.666666666671	654.3333333333329	295.3333333333333	82.66666666666663	0	0	0	0
trichoniscus_main_000530_t1	4530	5930	+	1095.9999999999989	305.00000000000006	0	0	0	0	0	0
trichoniscus_main_000531_t1	79	4011	+	3094.9999999999864	838.0000000000048	1102.6666666666654	304.3333333333333	1.0	13.0	1.0	13.0
trichoniscus_main_000532_t1	1644	5576	+	3098.999999999985	834.0000000000051	118.33333333333339	28.666666666666657	0	0	0	0
trichoniscus_main_000533_t1	95	4024	+	3170.9999999999873	759.0000000000026	200.99999999999991	48.000000000000014	0	0	0	0
trichoniscus_main_000535_t1	255	3659	+	2667.999999999994	737.0000000000031	193.3333333333333	55.6666666666667	3.0	0.0	0	0
trichoniscus_main_000536_t1	76	3999	+	3022.999999999988	901.0000000000064	970.3333333333311	262.6666666666671	0	0	0	0
trichoniscus_main_000537_t1	108	4031	+	3039.9999999999836	884.0000000000063	1341.0000000000014	368.9999999999995	0.0	8.0	0	0
trichoniscus_main_000538_t1	1	315	-	236.3333333333333	78.66666666666666	0	0	0	0	0	0
trichoniscus_main_000539_t1	52	3972	+	3108.9999999999854	812.0000000000039	1575.0000000000032	386.9999999999989	23.5	14.5	0	0
trichoniscus_main_000540_t1	494	4354	+	3008.3333333333253	852.6666666666724	0	0	0	0	0	0
trichoniscus_main_000542_t1	132	4049	+	3083.9999999999877	834.0000000000036	746.3333333333327	195.6666666666669	0	0	0	0
trichoniscus_main_000543_t1	632	3919	+	2538.6666666666597	749.3333333333375	1429.0000000000027	424.99999999999903	2.0	10.0	0	0
trichoniscus_main_000544_t1	70	3984	+	3105.666666666645	809.3333333333395	3105.666666666645	809.3333333333395	28.0	69.0	28.0	69.0
trichoniscus_main_000545_t1	100	3987	+	3034.9999999999873	853.0000000000048	1738.666666666672	499.3333333333316	0.0	5.0	0.0	5.0
trichoniscus_main_000546_t1	935	3913	+	2353.3333333333326	625.6666666666689	809.3333333333319	198.666666666667	4.0	4.0	4.0	4.0
trichoniscus_main_000547_t1	54	3943	+	3038.6666666666542	849.3333333333368	256.66666666666646	49.33333333333336	0	0	0	0
trichoniscus_main_000548_t1	92	4000	+	3051.999999999992	857.0000000000028	262.6666666666665	79.33333333333334	0.0	9.0	0	0
trichoniscus_main_000549_t1	265	4173	+	3017.999999999996	891.0000000000032	258.6666666666665	74.33333333333331	0	0	0	0
trichoniscus_main_000550_t1	239	4063	+	2964.333333333328	860.66666666667	176.99999999999997	54.00000000000002	0	0	0	0
trichoniscus_main_000551_t1	47	3955	+	3042.333333333319	866.6666666666719	25.666666666666668	7.333333333333333	0	0	0	0
trichoniscus_main_000552_t1	138	4043	+	3074.3333333333126	831.6666666666723	2766.999999999988	764.0000000000038	12.0	6.0	12.0	6.0
trichoniscus_main_000553_t1	709	4068	+	2670.666666666661	689.333333333335	289.0	74.0	0	0	0	0
trichoniscus_main_000554_t1	599	4495	+	2989.9999999999923	907.0000000000035	64.33333333333333	22.66666666666666	0	0	0	0
trichoniscus_main_000555_t1	159	3764	+	2766.333333333331	839.6666666666681	168.3333333333333	47.66666666666668	0	0	0	0
trichoniscus_main_000556_t1	68	3958	+	3045.9999999999845	845.0000000000056	1584.3333333333394	422.6666666666649	7.0	12.0	0	0
trichoniscus_main_000557_t1	48	3938	+	3019.6666666666574	871.333333333338	366.0000000000002	107.99999999999989	0	0	0	0
trichoniscus_main_000558_t1	432	4322	+	2965.9999999999927	925.0000000000035	135.33333333333334	38.66666666666667	0	0	0	0
trichoniscus_main_000562_t1	573	4157	+	2765.333333333329	819.6666666666691	0	0	0	0	0	0
trichoniscus_main_000563_t1	14	3889	+	3111.333333333318	764.6666666666705	619.6666666666665	169.33333333333346	17.0	5.0	0	0
trichoniscus_main_000564_t1	203	4072	+	3063.333333333321	806.6666666666704	1930.6666666666742	514.3333333333316	2.0	18.0	2.0	18.0
trichoniscus_main_000566_t1	270	3896	+	2831.666666666659	795.3333333333362	188.99999999999994	54.00000000000001	0	0	0	0
trichoniscus_main_000567_t1	177	4040	+	2998.9999999999895	865.0000000000032	4.666666666666666	1.3333333333333333	0	0	0	0
trichoniscus_main_000568_t1	48	3905	+	2981.6666666666574	876.3333333333369	2907.666666666659	860.3333333333366	5.0	36.0	5.0	36.0
trichoniscus_main_000569_t1	454	4311	+	2989.666666666654	868.3333333333383	0	0	0	0	0	0
trichoniscus_main_000570_t1	124	3978	+	3021.333333333324	833.6666666666694	841.9999999999992	244.00000000000037	0	0	0	0
trichoniscus_main_000571_t1	798	4652	+	2890.9999999999914	964.0000000000052	160.66666666666666	55.333333333333364	1.0	0.0	1.0	0.0
trichoniscus_main_000573_t1	266	4117	+	3014.666666666651	837.3333333333396	2710.3333333333276	745.6666666666704	20.0	51.0	20.0	51.0
trichoniscus_main_000575_t1	80	3925	+	3007.9999999999877	838.0000000000047	880.6666666666646	241.3333333333339	3.0	2.0	3.0	2.0
trichoniscus_main_000577_t1	195	4032	+	2976.999999999992	860.0000000000031	42.66666666666667	14.333333333333336	0	0	0	0
trichoniscus_main_000578_t1	110	3946	+	2988.9999999999895	848.0000000000038	2111.33333333334	609.6666666666667	3.0	16.0	3.0	16.0
trichoniscus_main_000580_t1	240	4073	+	2968.3333333333267	865.6666666666708	435.0000000000004	134.99999999999994	1.0	0.0	0	0
trichoniscus_main_000581_t1	604	4434	+	2980.9999999999854	850.000000000005	2235.6666666666692	659.3333333333337	0.0	38.0	0	0
trichoniscus_main_000582_t1	95	3925	+	3047.333333333323	783.6666666666696	1295.0000000000011	333.99999999999966	1.0	1.0	1.0	1.0
trichoniscus_main_000583_t1	55	3882	+	3054.333333333317	773.666666666671	209.9999999999999	54.000000000000036	0.0	4.0	0.0	4.0
trichoniscus_main_000584_t1	228	4055	+	3043.999999999987	784.0000000000034	175.66666666666666	52.33333333333333	0.0	1.0	0.0	1.0
trichoniscus_main_000585_t1	381	3815	+	2721.999999999994	713.0000000000022	10.0	2.0	0	0	0	0
trichoniscus_main_000587_t1	194	4015	+	3017.9999999999927	804.0000000000039	291.99999999999994	77.00000000000001	0.0	8.0	0	0
trichoniscus_main_000588_t1	383	4048	+	2879.999999999991	786.0000000000027	824.3333333333326	228.66666666666697	0.0	9.0	0	0
trichoniscus_main_000589_t1	27	3845	+	3001.333333333323	817.6666666666699	2975.3333333333235	810.6666666666696	13.0	65.0	13.0	65.0
trichoniscus_main_000590_t1	110	3928	+	3007.6666666666515	811.3333333333399	741.9999999999991	218.0000000000004	5.0	2.0	0	0
trichoniscus_main_000591_t1	326	4144	+	2933.666666666655	885.3333333333378	312.3333333333334	101.6666666666666	1.0	5.0	0	0
trichoniscus_main_000592_t1	89	3901	+	2926.9999999999845	886.0000000000064	330.0000000000001	101.99999999999994	0	0	0	0
trichoniscus_main_000595_t1	369	3896	+	2750.3333333333267	777.6666666666689	55.99999999999998	18.999999999999996	0	0	0	0
trichoniscus_main_000597_t1	120	3926	+	2955.6666666666556	851.3333333333375	49.33333333333332	13.666666666666671	0	0	0	0
trichoniscus_main_000598_t1	14	3817	+	2982.999999999985	821.0000000000045	2035.000000000011	553.9999999999981	15.0	16.0	0	0
trichoniscus_main_000599_t1	115	3918	+	2993.3333333333226	810.6666666666703	1450.333333333335	388.66666666666595	4.0	9.0	0	0
trichoniscus_main_000600_t1	666	4469	+	2860.333333333326	943.6666666666713	187.33333333333337	58.66666666666668	0.0	2.0	0	0
trichoniscus_main_000601_t1	58	3855	+	2947.3333333333303	850.6666666666681	1542.0000000000011	452.99999999999955	8.0	30.0	0	0
trichoniscus_main_000602_t1	584	4381	+	2903.3333333333203	894.6666666666716	52.666666666666664	19.333333333333332	0	0	0	0
trichoniscus_main_000604_t1	382	4176	+	2998.999999999986	796.0000000000059	132.66666666666669	38.33333333333334	0	0	0	0
trichoniscus_main_000605_t1	74	3865	+	2951.666666666652	840.3333333333378	1929.0000000000064	554.9999999999992	3.0	26.0	0	0
trichoniscus_main_000606_t1	873	3791	+	2309.666666666668	597.3333333333331	47.666666666666664	12.333333333333334	0	0	0	0
trichoniscus_main_000608_t1	61	3849	+	2953.9999999999905	835.0000000000039	0	0	0	0	0	0
trichoniscus_main_000609_t1	105	3890	+	2931.6666666666556	854.3333333333392	2142.6666666666756	626.3333333333336	10.0	19.0	10.0	19.0
trichoniscus_main_000610_t1	566	4246	+	2861.999999999995	819.0000000000026	580.666666666667	160.33333333333334	0	0	0	0
trichoniscus_main_000611_t1	121	3903	+	2966.9999999999877	816.0000000000044	332.6666666666667	87.33333333333333	0	0	0	0
trichoniscus_main_000612_t1	189	3971	+	2992.3333333333235	790.6666666666696	155.3333333333333	39.66666666666669	0	0	0	0
trichoniscus_main_000613_t1	100	3879	+	2980.999999999985	799.0000000000055	1313.3333333333348	351.66666666666595	5.0	17.0	5.0	17.0
trichoniscus_main_000614_t1	74	3847	+	2965.666666666657	808.3333333333363	326.00000000000006	90.99999999999997	3.0	0.0	0	0
trichoniscus_main_000615_t1	129	3902	+	2977.333333333323	796.6666666666696	441.0000000000002	122.99999999999991	0	0	0	0
trichoniscus_main_000616_t1	186	3959	+	2970.333333333318	803.6666666666708	188.33333333333331	42.66666666666667	0	0	0	0
trichoniscus_main_000617_t1	181	3954	+	2962.999999999988	811.0000000000056	71.0	22.0	0	0	0	0
trichoniscus_main_000618_t1	156	3926	+	3000.9999999999804	770.0000000000057	1940.6666666666792	489.33333333333013	2.0	6.0	2.0	6.0
trichoniscus_main_000621_t1	97	3846	+	2884.3333333333276	865.6666666666696	8.333333333333334	3.6666666666666665	0	0	0	0
trichoniscus_main_000622_t1	18	3683	+	2789.9999999999945	876.0000000000043	148.0	46.999999999999986	1.0	2.0	0	0
trichoniscus_main_000624_t1	159	3917	+	2947.666666666645	811.333333333341	1826.6666666666788	489.33333333332973	11.0	15.0	11.0	15.0
trichoniscus_main_000626_t1	24	3776	+	2960.666666666656	792.3333333333366	1748.3333333333392	465.66666666666515	1.0	28.0	1.0	28.0
trichoniscus_main_000627_t1	75	3824	+	2874.3333333333244	875.6666666666703	810.6666666666657	254.33333333333377	0.0	5.0	0	0
trichoniscus_main_000628_t1	205	3954	+	2973.3333333333258	776.6666666666687	143.0	43.0	0	0	0	0
trichoniscus_main_000629_t1	88	3837	+	2970.666666666654	779.333333333337	1673.333333333338	435.66666666666515	6.0	24.0	0	0
trichoniscus_main_000630_t1	132	3878	+	2954.666666666653	792.3333333333378	1099.6666666666652	298.3333333333335	0.0	5.0	0	0
trichoniscus_main_000631_t1	198	3941	+	2896.999999999989	847.0000000000047	153.6666666666667	47.33333333333333	0	0	0	0
trichoniscus_main_000632_t1	175	3918	+	2933.999999999989	810.000000000004	2195.333333333338	615.6666666666667	5.0	29.0	5.0	29.0
trichoniscus_main_000633_t1	505	3867	+	2646.0000000000005	717.0000000000013	1880.3333333333392	519.6666666666655	20.0	25.0	20.0	25.0
trichoniscus_main_000634_t1	2963	6703	+	2795.6666666666642	945.3333333333371	167.99999999999997	63.00000000000003	0	0	0	0
trichoniscus_main_000635_t1	66	3803	+	3011.666666666651	726.3333333333363	213.99999999999983	47.00000000000003	0	0	0	0
trichoniscus_main_000637_t1	1187	4732	+	2743.9999999999964	802.0000000000025	805.9999999999993	232.00000000000023	8.0	8.0	8.0	8.0
trichoniscus_main_000638_t1	92	3820	+	2882.3333333333235	846.6666666666706	792.3333333333327	218.6666666666669	4.5	13.5	0	0
trichoniscus_main_000639_t1	27	3752	+	2956.666666666654	769.3333333333372	639.6666666666664	146.33333333333337	0.0	3.0	0	0
trichoniscus_main_000640_t1	50	3775	+	2922.999999999989	803.0000000000043	1245.6666666666663	335.333333333333	3.0	16.0	3.0	16.0
trichoniscus_main_000641_t1	65	3766	+	2958.9999999999895	743.0000000000033	2756.6666666666597	690.3333333333351	2.0	30.0	2.0	30.0
trichoniscus_main_000642_t1	1714	5433	+	2897.333333333325	822.6666666666696	16.0	5.0	0	0	0	0
trichoniscus_main_000644_t1	3	3713	+	2897.6666666666556	813.3333333333377	861.3333333333321	236.66666666666703	2.0	7.0	0	0
trichoniscus_main_000646_t1	210	3920	+	2898.333333333327	812.6666666666703	271.99999999999994	85.00000000000001	1.0	6.0	0	0
trichoniscus_main_000648_t1	1101	4802	+	2798.9999999999927	903.0000000000044	2220.000000000005	723.0000000000014	1.0	0.0	0	0
trichoniscus_main_000649_t1	140	3781	+	2878.9999999999895	763.0000000000032	1638.6666666666722	443.3333333333318	4.0	42.0	4.0	42.0
trichoniscus_main_000651_t1	203	3901	+	2884.3333333333253	814.6666666666698	489.66666666666697	143.3333333333333	0.0	2.0	0.0	2.0
trichoniscus_main_000653_t1	773	4471	+	2851.3333333333253	847.6666666666708	2851.3333333333253	847.6666666666708	10.0	12.0	10.0	12.0
trichoniscus_main_000654_t1	18	3716	+	2952.666666666653	746.3333333333367	2128.33333333334	532.6666666666656	3.0	7.0	3.0	7.0
trichoniscus_main_000655_t1	96	3749	+	2842.9999999999886	811.0000000000042	275.33333333333326	81.66666666666666	0	0	0	0
trichoniscus_main_000656_t1	39	2780	+	1991.0000000000052	751.0000000000018	354.6666666666667	137.33333333333326	2.0	1.0	0	0
trichoniscus_main_000659_t1	85	3768	+	2877.333333333327	806.6666666666697	129.66666666666669	38.333333333333336	0	0	0	0
trichoniscus_main_000660_t1	102	3782	+	2868.999999999988	812.000000000003	281.3333333333333	81.66666666666669	0	0	0	0
trichoniscus_main_000661_t1	22	3702	+	2890.3333333333208	790.6666666666713	2205.0000000000064	596.9999999999992	8.0	30.0	8.0	30.0
trichoniscus_main_000662_t1	491	3994	+	2710.3333333333235	793.6666666666716	1107.6666666666652	314.3333333333331	0.0	8.0	0.0	8.0
trichoniscus_main_000663_t1	134	3811	+	2971.9999999999905	706.0000000000007	847.9999999999982	190.00000000000028	4.0	7.0	0	0
trichoniscus_main_000664_t1	918	3677	+	2164.6666666666733	595.3333333333325	1333.3333333333344	367.6666666666659	4.0	18.0	0	0
trichoniscus_main_000665_t1	148	3819	+	2826.3333333333276	845.6666666666702	1324.3333333333328	394.6666666666662	2.0	16.0	0	0
trichoniscus_main_000666_t1	572	3673	+	2408.333333333332	693.66666666667	1324.6666666666674	343.3333333333326	1.0	14.0	1.0	14.0
trichoniscus_main_000667_t1	159	3773	+	2876.3333333333217	738.6666666666697	488.0000000000005	126.99999999999987	2.0	3.0	2.0	3.0
trichoniscus_main_000668_t1	92	3763	+	2807.3333333333285	864.66666666667	278.9999999999999	87.0	0	0	0	0
trichoniscus_main_000669_t1	134	3799	+	2848.9999999999936	817.000000000004	1717.6666666666702	481.33333333333206	16.5	25.5	16.5	25.5
trichoniscus_main_000671_t1	83	3742	+	2869.999999999989	790.0000000000047	329.3333333333333	78.66666666666669	0	0	0	0
trichoniscus_main_000672_t1	4142	7801	+	2842.333333333326	817.6666666666694	20.0	7.0	0	0	0	0
trichoniscus_main_000673_t1	265	3921	+	2897.99999999999	759.000000000003	1418.6666666666697	369.3333333333323	1.0	25.0	1.0	25.0
trichoniscus_main_000674_t1	524	4180	+	2892.333333333321	764.6666666666708	376.666666666667	100.33333333333323	0	0	0	0
trichoniscus_main_000675_t1	248	3847	+	2756.6666666666583	843.3333333333374	532.3333333333338	169.66666666666669	0.0	6.0	0	0
trichoniscus_main_000676_t1	260	3913	+	2833.333333333324	820.666666666671	459.33333333333377	122.6666666666665	0	0	0	0
trichoniscus_main_000677_t1	448	4098	+	2912.666666666652	738.3333333333375	2282.333333333339	573.6666666666652	14.0	35.0	0	0
trichoniscus_main_000678_t1	132	3704	+	2779.9999999999914	793.0000000000042	0	0	0	0	0	0
trichoniscus_main_000679_t1	256	3906	+	2846.999999999991	804.000000000004	1811.0000000000068	528.9999999999984	3.0	13.0	3.0	13.0
trichoniscus_main_000680_t1	322	3891	+	2738.3333333333303	831.66666666667	660.6666666666665	209.3333333333335	0.0	11.0	0	0
trichoniscus_main_000682_t1	45	3683	+	2835.999999999996	803.0000000000028	1531.3333333333348	436.666666666666	1.0	16.0	1.0	16.0
trichoniscus_main_000684_t1	176	3343	+	2425.333333333331	742.66666666667	477.3333333333339	152.66666666666663	0	0	0	0
trichoniscus_main_000685_t1	96	3712	+	2837.333333333327	777.6666666666698	41.666666666666664	9.333333333333334	0	0	0	0
trichoniscus_main_000686_t1	135	3749	+	2811.999999999992	803.0000000000035	408.3333333333338	116.66666666666653	0	0	0	0
trichoniscus_main_000687_t1	10	3624	+	2822.6666666666583	792.3333333333369	123.6666666666667	32.33333333333333	1.0	0.0	0	0
trichoniscus_main_000688_t1	341	3706	+	2581.333333333335	784.6666666666677	760.999999999999	208.00000000000034	16.0	12.0	0	0
trichoniscus_main_000689_t1	141	3752	+	2896.333333333316	715.6666666666708	142.00000000000003	31.999999999999986	0	0	0	0
trichoniscus_main_000691_t1	285	3602	+	2602.6666666666633	715.3333333333361	186.33333333333334	44.66666666666667	0	0	0	0
trichoniscus_main_000692_t1	180	3785	+	2813.999999999996	792.0000000000033	159.33333333333331	47.666666666666686	0	0	0	0
trichoniscus_main_000694_t1	224	3826	+	2797.3333333333308	805.6666666666684	1910.3333333333403	549.6666666666654	7.0	17.0	0	0
trichoniscus_main_000695_t1	82	3681	+	2802.999999999997	797.0000000000014	857.3333333333322	231.666666666667	1.0	1.0	0	0
trichoniscus_main_000696_t1	584	3595	+	2398.9999999999986	613.0000000000009	1848.3333333333399	485.66666666666504	19.0	26.0	19.0	26.0
trichoniscus_main_000697_t1	182	3775	+	2851.333333333323	742.6666666666706	2387.6666666666697	609.3333333333327	12.5	37.5	0	0
trichoniscus_main_000698_t1	512	4105	+	2779.999999999992	814.0000000000038	2484.999999999997	725.0000000000028	1.0	49.0	1.0	49.0
trichoniscus_main_000699_t1	197	3727	+	2747.6666666666633	783.3333333333356	49.333333333333336	16.666666666666668	0	0	0	0
trichoniscus_main_000700_t1	6	3593	+	2759.3333333333253	828.6666666666707	1386.0000000000025	428.9999999999989	1.0	20.0	0	0
trichoniscus_main_000702_t1	124	3528	+	2682.6666666666583	722.333333333337	262.33333333333314	64.66666666666669	1.0	3.0	0	0
trichoniscus_main_000703_t1	89	3667	+	2833.3333333333276	745.66666666667	1077.9999999999984	260.00000000000034	0	0	0	0
trichoniscus_main_000704_t1	307	3636	+	2569.33333333333	760.6666666666703	1444.0000000000016	424.9999999999989	0.0	10.0	0.0	10.0
trichoniscus_main_000707_t1	81	3653	+	2828.333333333327	744.6666666666684	564.0000000000001	150.0	0	0	0	0
trichoniscus_main_000708_t1	32	3604	+	2751.333333333328	821.6666666666698	855.6666666666648	245.33333333333388	2.0	27.0	0	0
trichoniscus_main_000709_t1	273	2846	+	1977.6666666666747	596.3333333333339	4.666666666666666	1.3333333333333333	0	0	0	0
trichoniscus_main_000710_t1	175	3741	+	2856.9999999999914	710.0000000000023	82.66666666666667	22.333333333333332	0	0	0	0
trichoniscus_main_000711_t1	141	3707	+	2768.9999999999873	798.000000000005	1367.3333333333364	384.66666666666515	5.0	8.0	5.0	8.0
trichoniscus_main_000713_t1	590	4153	+	2773.333333333326	790.6666666666706	139.0	31.999999999999986	0	0	0	0
trichoniscus_main_000714_t1	1147	4710	+	2827.999999999993	736.0000000000018	392.3333333333334	117.66666666666659	3.0	7.0	3.0	7.0
trichoniscus_main_000715_t1	405	3965	+	2791.6666666666633	769.3333333333347	853.3333333333327	229.66666666666677	7.0	8.0	0	0
trichoniscus_main_000717_t1	169	2025	+	1478.6666666666697	378.3333333333326	0	0	0	0	0	0
trichoniscus_main_000718_t1	26	3580	+	2822.3333333333285	732.6666666666681	2258.0000000000086	582.9999999999978	4.0	24.0	0	0
trichoniscus_main_000719_t1	28	3582	+	2764.666666666664	790.3333333333361	1470.0000000000016	425.9999999999992	2.0	5.0	2.0	5.0
trichoniscus_main_000720_t1	95	3649	+	2799.999999999996	755.000000000003	254.66666666666657	78.33333333333333	0	0	0	0
trichoniscus_main_000721_t1	399	3953	+	2809.333333333326	745.6666666666683	92.0	22.0	0.0	1.0	0	0
trichoniscus_main_000723_t1	69	3620	+	2770.6666666666597	781.3333333333356	1507.666666666669	424.3333333333323	4.0	22.0	4.0	22.0
trichoniscus_main_000727_t1	14	3556	+	2792.3333333333276	750.666666666669	309.6666666666666	80.33333333333336	0	0	0	0
trichoniscus_main_000728_t1	45	3542	+	2749.6666666666606	748.3333333333355	354.6666666666668	101.33333333333324	0	0	0	0
trichoniscus_main_000729_t1	137	3676	+	2785.6666666666606	754.3333333333361	922.3333333333322	250.66666666666697	0.0	24.0	0	0
trichoniscus_main_000730_t1	35	3571	+	2774.66666666666	762.3333333333356	1516.0000000000034	433.99999999999875	2.0	9.0	2.0	9.0
trichoniscus_main_000731_t1	156	3635	+	2759.99999999999	720.0000000000038	330.00000000000006	89.99999999999996	5.0	2.0	0	0
trichoniscus_main_000732_t1	96	3617	+	2746.333333333332	775.6666666666677	0	0	0	0	0	0
trichoniscus_main_000733_t1	114	3635	+	2772.3333333333267	749.6666666666694	151.66666666666666	37.33333333333333	0	0	0	0
trichoniscus_main_000738_t1	194	3706	+	2728.999999999999	784.0000000000017	293.66666666666663	84.33333333333333	0.0	1.0	0	0
trichoniscus_main_000739_t1	226	3735	+	2702.3333333333285	807.666666666669	20.0	7.0	0	0	0	0
trichoniscus_main_000740_t1	357	3620	+	2531.3333333333294	732.6666666666689	1573.6666666666688	460.33333333333263	3.0	10.0	0	0
trichoniscus_main_000741_t1	157	3663	+	2767.666666666664	739.3333333333375	240.66666666666654	62.333333333333364	0	0	0	0
trichoniscus_main_000742_t1	76	3579	+	2770.666666666661	733.333333333335	146.00000000000003	40.0	0	0	0	0
trichoniscus_main_000743_t1	381	3881	+	2822.999999999995	678.0000000000003	881.6666666666655	216.33333333333357	0	0	0	0
trichoniscus_main_000744_t1	377	3877	+	2693.3333333333258	807.6666666666712	927.9999999999981	278.0000000000004	0.0	18.0	0	0
trichoniscus_main_000745_t1	105	3602	+	2732.999999999998	753.0000000000024	2023.0000000000093	562.9999999999989	1.0	17.0	0	0
trichoniscus_main_000746_t1	79	3576	+	2770.333333333326	727.666666666669	1604.0000000000045	414.9999999999988	2.0	2.0	0	0
trichoniscus_main_000747_t1	154	3645	+	2696.3333333333294	795.6666666666683	530.6666666666669	150.33333333333348	0.0	2.0	0	0
trichoniscus_main_000748_t1	55	3543	+	2700.999999999996	788.000000000003	542.6666666666671	156.33333333333337	0	0	0	0
trichoniscus_main_000749_t1	86	3571	+	2801.666666666658	684.3333333333354	1588.6666666666708	379.3333333333326	28.0	28.0	28.0	28.0
trichoniscus_main_000750_t1	154	3639	+	2739.9999999999923	746.0000000000038	217.3333333333332	55.66666666666669	0	0	0	0
trichoniscus_main_000752_t1	442	3921	+	2694.6666666666647	785.3333333333355	244.99999999999986	61.000000000000036	0	0	0	0
trichoniscus_main_000753_t1	103	3582	+	2733.6666666666633	746.3333333333348	2063.000000000007	555.9999999999992	6.0	37.0	0	0
trichoniscus_main_000756_t1	174	3641	+	2713.9999999999945	754.0000000000023	934.9999999999987	238.00000000000028	2.0	10.0	0	0
trichoniscus_main_000757_t1	165	3632	+	2642.9999999999964	825.0000000000039	0	0	0	0	0	0
trichoniscus_main_000759_t1	111	3572	+	2725.9999999999905	736.0000000000036	86.66666666666669	21.33333333333333	0	0	0	0
trichoniscus_main_000760_t1	160	3618	+	2723.9999999999977	735.0000000000016	344.6666666666667	99.33333333333327	0	0	0	0
trichoniscus_main_000761_t1	73	3528	+	2731.6666666666606	724.333333333336	2049.666666666675	554.3333333333318	9.5	23.5	0	0
trichoniscus_main_000762_t1	32	3484	+	2683.9999999999905	769.0000000000036	342.0000000000001	95.99999999999994	2.0	3.0	2.0	3.0
trichoniscus_main_000763_t1	127	3579	+	2716.6666666666597	736.3333333333356	2246.000000000003	595.0000000000003	21.0	51.0	21.0	51.0
trichoniscus_main_000764_t1	232	3681	+	2675.6666666666624	774.333333333336	2375.000000000001	688.0000000000013	14.5	51.5	14.5	51.5
trichoniscus_main_000766_t1	765	3260	+	1994.333333333345	501.6666666666638	4.666666666666666	1.3333333333333333	0	0	0	0
trichoniscus_main_000767_t1	231	3677	+	2694.333333333328	752.6666666666702	233.66666666666652	69.33333333333334	0	0	0	0
trichoniscus_main_000769_t1	36	3477	+	2718.9999999999927	722.0000000000038	417.33333333333366	107.66666666666657	4.0	6.0	0	0
trichoniscus_main_000771_t1	108	3544	+	2712.333333333328	722.666666666669	188.3333333333333	48.66666666666668	0	0	0	0
trichoniscus_main_000772_t1	204	3608	+	2660.9999999999977	744.0000000000013	340.3333333333337	85.6666666666665	0.0	1.0	0	0
trichoniscus_main_000773_t1	54	3484	+	2704.3333333333294	724.6666666666687	265.6666666666666	79.33333333333331	2.5	3.5	0	0
trichoniscus_main_000774_t1	9	3437	+	2626.3333333333303	802.66666666667	0	0	0	0	0	0
trichoniscus_main_000776_t1	118	3546	+	2644.999999999993	784.0000000000033	402.0000000000002	110.99999999999993	0	0	0	0
trichoniscus_main_000777_t1	83	3508	+	2744.333333333333	681.6666666666662	1576.3333333333362	394.6666666666659	1.0	11.0	1.0	11.0
trichoniscus_main_000778_t1	77	3502	+	2747.3333333333217	678.6666666666698	519.6666666666672	113.33333333333326	0	0	0	0
trichoniscus_main_000779_t1	65	3490	+	2681.33333333333	744.6666666666703	240.33333333333317	56.66666666666671	0	0	0	0
trichoniscus_main_000780_t1	66	3462	+	2634.6666666666656	761.3333333333362	592.6666666666667	169.33333333333343	1.0	9.0	0	0
trichoniscus_main_000781_t1	83	3502	+	2726.666666666663	693.3333333333344	63.66666666666665	14.333333333333336	0	0	0	0
trichoniscus_main_000782_t1	90	3509	+	2684.3333333333317	735.6666666666682	271.9999999999999	73.00000000000004	0	0	0	0
trichoniscus_main_000783_t1	380	3801	+	2656.3333333333267	763.6666666666689	21.666666666666664	2.333333333333333	0	0	0	0
trichoniscus_main_000784_t1	140	3556	+	2636.999999999996	780.0000000000038	2119.3333333333417	628.6666666666669	0.0	25.0	0.0	25.0
trichoniscus_main_000786_t1	151	3564	+	2685.666666666661	728.3333333333363	170.0	49.00000000000002	0	0	0	0
trichoniscus_main_000787_t1	115	3474	+	2572.6666666666642	787.333333333337	157.33333333333334	43.66666666666666	0	0	0	0
trichoniscus_main_000789_t1	82	3492	+	2675.6666666666642	735.3333333333348	1266.3333333333335	341.6666666666664	7.0	12.0	0	0
trichoniscus_main_000792_t1	983	4390	+	2682.6666666666633	725.3333333333355	487.33333333333366	142.66666666666666	1.0	0.0	0	0
trichoniscus_main_000793_t1	1199	4606	+	2704.6666666666583	703.3333333333359	0	0	0	0	0	0
trichoniscus_main_000795_t1	251	3655	+	2720.333333333322	684.6666666666697	1400.0000000000027	327.9999999999997	2.0	1.0	2.0	1.0
trichoniscus_main_000796_t1	114	3518	+	2696.3333333333285	708.6666666666688	1468.0000000000011	379.99999999999983	17.0	21.0	17.0	21.0
trichoniscus_main_000798_t1	18	3413	+	2681.666666666658	714.3333333333363	567.3333333333336	140.6666666666666	0.0	5.0	0.0	5.0
trichoniscus_main_000799_t1	147	3539	+	2687.3333333333303	705.6666666666681	61.33333333333333	19.666666666666664	0	0	0	0
trichoniscus_main_000800_t1	33	3425	+	2705.333333333329	687.6666666666675	1030.3333333333308	262.666666666667	8.0	7.0	8.0	7.0
trichoniscus_main_000802_t1	150	3542	+	2704.3333333333294	688.6666666666673	300.0	77.99999999999997	1.0	1.0	0	0
trichoniscus_main_000804_t1	100	3486	+	2684.666666666661	702.3333333333348	1623.6666666666713	434.3333333333321	17.0	30.0	17.0	30.0
trichoniscus_main_000805_t1	283	3666	+	2600.6666666666665	783.3333333333345	183.0	53.99999999999999	2.0	0.0	0	0
trichoniscus_main_000806_t1	221	3433	+	2472.333333333335	740.6666666666681	94.66666666666669	31.333333333333325	2.0	1.0	0	0
trichoniscus_main_000807_t1	175	3528	+	2652.333333333333	701.6666666666679	467.00000000000045	123.99999999999984	0	0	0	0
trichoniscus_main_000808_t1	84	3464	+	2697.666666666664	683.3333333333337	10.333333333333332	1.6666666666666665	0	0	0	0
trichoniscus_main_000809_t1	135	3515	+	2639.66666666666	741.3333333333362	2343.3333333333358	656.6666666666675	0	0	0	0
trichoniscus_main_000810_t1	59	3436	+	2589.333333333329	788.666666666669	0	0	0	0	0	0
trichoniscus_main_000811_t1	114	3491	+	2582.9999999999995	795.0000000000022	2357.0000000000036	736.0000000000016	3.0	8.0	3.0	8.0
trichoniscus_main_000815_t1	2387	3373	+	754.6666666666657	232.33333333333368	208.3333333333333	67.66666666666667	0	0	0	0
trichoniscus_main_000816_t1	169	3540	+	2557.333333333327	814.6666666666722	417.0000000000003	119.99999999999991	3.0	7.0	0	0
trichoniscus_main_000817_t1	425	3769	+	2594.9999999999964	750.0000000000026	55.66666666666666	13.333333333333334	0	0	0	0
trichoniscus_main_000818_t1	201	3569	+	2746.6666666666583	622.333333333333	525.0000000000008	119.99999999999987	8.0	2.0	0	0
trichoniscus_main_000819_t1	164	3433	+	2558.6666666666647	711.333333333335	721.6666666666657	205.3333333333336	0	0	0	0
trichoniscus_main_000820_t1	38	3403	+	2610.333333333329	755.6666666666683	561.6666666666666	158.33333333333346	0.0	1.0	0	0
trichoniscus_main_000821_t1	49	3411	+	2696.6666666666642	666.3333333333337	2551.0000000000005	628.9999999999997	30.0	43.0	30.0	43.0
trichoniscus_main_000822_t1	101	3460	+	2668.333333333328	691.6666666666688	389.33333333333354	99.66666666666659	0.0	3.0	0	0
trichoniscus_main_000825_t1	2417	3358	+	743.6666666666663	198.3333333333334	0	0	0	0	0	0
trichoniscus_main_000826_t1	854	4210	+	2550.666666666666	806.3333333333354	718.6666666666662	211.3333333333336	2.0	10.0	0	0
trichoniscus_main_000827_t1	143	3496	+	2652.3333333333303	701.6666666666678	1547.6666666666702	393.33333333333246	9.0	20.0	0	0
trichoniscus_main_000828_t1	1099	4422	+	2643.3333333333326	680.6666666666674	707.6666666666666	177.33333333333334	0.0	1.0	0.0	1.0
trichoniscus_main_000829_t1	1960	3903	+	1571.3333333333358	372.6666666666663	0	0	0	0	0	0
trichoniscus_main_000830_t1	403	2358	+	1531.0000000000032	412.9999999999991	9.333333333333332	2.6666666666666665	0	0	0	0
trichoniscus_main_000831_t1	63	3404	+	2662.3333333333244	679.6666666666695	559.6666666666669	142.3333333333333	1.0	4.0	0	0
trichoniscus_main_000832_t1	424	3162	+	2142.6666666666733	596.3333333333326	69.99999999999999	20.000000000000004	0	0	0	0
trichoniscus_main_000833_t1	1417	4758	+	2694.999999999998	646.9999999999997	1231.333333333333	289.66666666666714	4.0	7.0	0	0
trichoniscus_main_000834_t1	191	3529	+	2580.9999999999986	758.0000000000013	116.66666666666667	33.33333333333333	0	0	0	0
trichoniscus_main_000835_t1	29	3364	+	2608.6666666666656	727.333333333335	2017.3333333333417	568.6666666666656	0.0	29.0	0.0	29.0
trichoniscus_main_000836_t1	85	3414	+	2637.999999999995	692.000000000002	303.6666666666666	77.33333333333336	2.0	5.0	0	0
trichoniscus_main_000837_t1	20	3349	+	2573.3333333333317	756.6666666666686	1006.6666666666648	310.3333333333333	8.0	5.0	8.0	5.0
trichoniscus_main_000838_t1	259	3588	+	2637.999999999996	692.0000000000014	786.3333333333321	206.66666666666708	0	0	0	0
trichoniscus_main_000842_t1	81	3408	+	2668.6666666666583	658.3333333333355	651.3333333333328	164.66666666666683	1.0	5.0	0	0
trichoniscus_main_000843_t1	17	3343	+	2642.333333333328	684.6666666666688	59.33333333333333	12.66666666666667	0	0	0	0
trichoniscus_main_000845_t1	68	3394	+	2652.6666666666656	674.3333333333337	45.66666666666666	11.333333333333334	0	0	0	0
trichoniscus_main_000846_t1	230	3499	+	2569.666666666664	700.3333333333358	94.33333333333334	22.666666666666664	0	0	0	0
trichoniscus_main_000849_t1	578	3340	+	2145.000000000009	617.9999999999995	775.6666666666663	217.33333333333343	5.0	28.0	0	0
trichoniscus_main_000850_t1	72	3389	+	2629.0000000000036	688.999999999999	1762.0000000000023	460.99999999999966	12.0	11.0	12.0	11.0
trichoniscus_main_000851_t1	132	3449	+	2602.999999999997	715.0000000000023	103.6666666666667	25.333333333333325	0	0	0	0
trichoniscus_main_000852_t1	209	3526	+	2558.333333333333	759.6666666666692	871.6666666666655	256.3333333333338	0	0	0	0
trichoniscus_main_000854_t1	13	3329	+	2613.999999999997	689.0000000000015	305.3333333333332	78.66666666666669	0.0	1.0	0	0
trichoniscus_main_000855_t1	117	1739	+	1314.6666666666665	308.33333333333366	23.333333333333332	9.666666666666666	0	0	0	0
trichoniscus_main_000856_t1	184	3498	+	2631.6666666666642	683.3333333333351	449.33333333333377	114.66666666666656	4.0	1.0	0	0
trichoniscus_main_000858_t1	329	3637	+	2587.9999999999964	721.0000000000022	1026.9999999999973	278.0000000000005	0	0	0	0
trichoniscus_main_000859_t1	238	3540	+	2566.333333333333	736.6666666666675	707.3333333333329	198.6666666666668	0	0	0	0
trichoniscus_main_000860_t1	676	3978	+	2572.6666666666642	730.3333333333354	763.6666666666661	214.33333333333363	0	0	0	0
trichoniscus_main_000862_t1	102	3401	+	2537.6666666666665	762.3333333333353	1579.6666666666704	487.33333333333144	7.0	14.0	7.0	14.0
trichoniscus_main_000863_t1	179	3475	+	2596.999999999999	700.0000000000003	256.66666666666646	67.33333333333337	2.0	5.0	0	0
trichoniscus_main_000867_t1	262	3552	+	2576.6666666666597	714.3333333333359	757.9999999999993	211.00000000000026	1.0	10.0	0	0
trichoniscus_main_000868_t1	39	3329	+	2493.333333333332	797.6666666666682	1444.6666666666683	439.3333333333324	2.0	21.0	0	0
trichoniscus_main_000869_t1	190	3480	+	2587.666666666663	703.3333333333361	1987.6666666666767	553.3333333333318	0.0	12.0	0.0	12.0
trichoniscus_main_000870_t1	90	3380	+	2585.666666666666	705.3333333333351	1842.3333333333408	503.6666666666645	0.0	3.0	0	0
trichoniscus_main_000871_t1	220	3510	+	2555.666666666668	735.3333333333347	249.66666666666657	68.33333333333334	0.0	1.0	0	0
trichoniscus_main_000873_t1	101	3391	+	2609.999999999997	681.0000000000015	525.3333333333337	146.66666666666663	0	0	0	0
trichoniscus_main_000874_t1	301	1554	+	967.3333333333316	286.666666666667	134.0	36.999999999999986	0	0	0	0
trichoniscus_main_000875_t1	161	3448	+	2563.6666666666656	724.3333333333359	323.00000000000017	69.99999999999997	0	0	0	0
trichoniscus_main_000876_t1	278	3564	+	2563.666666666662	721.3333333333354	1846.6666666666733	523.3333333333317	0.0	23.0	0	0
trichoniscus_main_000877_t1	218	3502	+	2615.6666666666615	669.3333333333356	1642.333333333336	412.66666666666595	0	0	0	0
trichoniscus_main_000878_t1	659	3931	+	2487.3333333333326	785.6666666666695	7.333333333333334	1.6666666666666665	0	0	0	0
trichoniscus_main_000879_t1	5029	8313	+	2651.666666666667	633.3333333333323	252.66666666666657	56.33333333333333	0	0	0	0
trichoniscus_main_000881_t1	205	3360	+	2466.999999999998	689.0000000000013	2367.6666666666665	659.333333333334	24.0	33.0	24.0	33.0
trichoniscus_main_000883_t1	4	3282	+	2633.6666666666647	645.3333333333333	766.666666666666	184.3333333333336	2.0	6.0	0	0
trichoniscus_main_000884_t1	1542	1619	+	64.33333333333333	13.66666666666667	0	0	0	0	0	0
trichoniscus_main_000885_t1	39	2066	+	1635.000000000006	392.9999999999991	224.66666666666657	51.33333333333335	0	0	0	0
trichoniscus_main_000886_t1	126	3404	+	2561.3333333333285	717.6666666666688	1301.6666666666688	369.33333333333263	1.0	38.0	0	0
trichoniscus_main_000887_t1	215	3403	+	2488.6666666666683	700.3333333333345	271.6666666666667	73.3333333333333	0	0	0	0
trichoniscus_main_000889_t1	125	3400	+	2560.000000000001	715.9999999999998	1696.000000000005	454.99999999999847	0.0	8.0	0	0
trichoniscus_main_000890_t1	308	3583	+	2536.999999999999	739.0000000000023	627.6666666666667	191.33333333333348	0.0	12.0	0	0
trichoniscus_main_000893_t1	74	3349	+	2538.6666666666656	737.3333333333346	144.00000000000003	42.0	0	0	0	0
trichoniscus_main_000894_t1	117	3389	+	2585.3333333333276	687.6666666666689	621.9999999999999	164.0000000000001	0	0	0	0
trichoniscus_main_000896_t1	152	3421	+	2567.666666666664	702.3333333333346	344.00000000000006	96.99999999999997	0	0	0	0
trichoniscus_main_000898_t1	45	3311	+	2571.33333333333	695.666666666668	2074.6666666666747	544.3333333333322	13.0	34.0	13.0	34.0
trichoniscus_main_000900_t1	145	3411	+	2530.333333333333	736.6666666666689	2528.333333333333	735.6666666666689	5.0	32.0	5.0	32.0
trichoniscus_main_000902_t1	50	3315	+	2567.666666666665	696.3333333333353	20.0	4.0	0	0	0	0
trichoniscus_main_000903_t1	108	3371	+	2584.6666666666597	679.3333333333361	472.0000000000004	121.9999999999999	0.0	1.0	0	0
trichoniscus_main_000907_t1	123	2627	+	2023.6666666666763	481.333333333331	649.6666666666663	151.3333333333333	1.0	0.0	1.0	0.0
trichoniscus_main_000908_t1	172	3432	+	2558.333333333327	702.6666666666694	1093.6666666666658	301.33333333333314	0.0	17.0	0.0	17.0
trichoniscus_main_000909_t1	652	3156	+	1936.3333333333383	568.6666666666666	30.666666666666668	8.333333333333332	0	0	0	0
trichoniscus_main_000910_t1	219	3476	+	2500.9999999999973	757.0000000000015	259.99999999999994	78.99999999999996	0.0	3.0	0	0
trichoniscus_main_000913_t1	565	3255	+	2108.000000000008	582.9999999999986	40.0	14.0	0	0	0	0
trichoniscus_main_000915_t1	172	3423	+	2596.333333333333	655.6666666666669	0	0	0	0	0	0
trichoniscus_main_000918_t1	58	3303	+	2554.6666666666615	691.3333333333354	1657.3333333333399	451.6666666666649	2.0	13.0	2.0	13.0
trichoniscus_main_000919_t1	170	3412	+	2519.666666666661	723.3333333333368	293.66666666666663	78.33333333333333	1.0	0.0	0	0
trichoniscus_main_000920_t1	509	3241	+	2123.333333333338	609.6666666666662	283.99999999999983	84.99999999999999	0.0	1.0	0	0
trichoniscus_main_000921_t1	49	3288	+	2509.9999999999986	730.0000000000018	244.3333333333333	79.66666666666669	0	0	0	0
trichoniscus_main_000922_t1	172	3408	+	2532.6666666666674	692.3333333333345	1079.3333333333312	285.6666666666672	11.5	20.5	11.5	20.5
trichoniscus_main_000923_t1	122	3316	+	2497.3333333333344	697.6666666666678	0	0	0	0	0	0
trichoniscus_main_000924_t1	156	3389	+	2501.000000000003	733.0000000000016	0	0	0	0	0	0
trichoniscus_main_000925_t1	408	3491	+	2428.000000000001	656.0000000000009	1937.333333333342	522.6666666666647	10.0	33.0	0	0
trichoniscus_main_000926_t1	237	3470	+	2535.666666666671	698.3333333333325	282.3333333333333	77.66666666666666	0	0	0	0
trichoniscus_main_000927_t1	56	3286	+	2562.6666666666624	668.3333333333355	1493.000000000004	384.99999999999847	10.0	40.0	10.0	40.0
trichoniscus_main_000928_t1	98	3262	+	2490.9999999999995	674.0000000000011	2213.000000000004	600.9999999999998	11.0	32.0	11.0	32.0
trichoniscus_main_000929_t1	78	3305	+	2523.0000000000023	705.0000000000001	113.00000000000003	30.999999999999982	0	0	0	0
trichoniscus_main_000930_t1	202	3429	+	2535.9999999999964	692.0000000000025	82.66666666666669	22.333333333333325	0	0	0	0
trichoniscus_main_000931_t1	213	3437	+	2569.9999999999973	655.0000000000002	815.9999999999986	222.0000000000003	0.0	13.0	0.0	13.0
trichoniscus_main_000932_t1	91	3312	+	2505.333333333335	716.6666666666672	119.0	34.0	0.0	4.0	0	0
trichoniscus_main_000933_t1	71	3292	+	2450.6666666666615	771.3333333333355	1548.0000000000039	479.9999999999988	1.0	1.0	1.0	1.0
trichoniscus_main_000934_t1	229	3450	+	2502.333333333332	719.6666666666687	1152.3333333333312	338.6666666666667	0.0	15.0	0.0	15.0
trichoniscus_main_000935_t1	32	3250	+	2477.333333333333	741.6666666666688	397.99999999999983	121.0	0.0	6.0	0	0
trichoniscus_main_000936_t1	78	3296	+	2549.9999999999986	669.0000000000015	0	0	0	0	0	0
trichoniscus_main_000938_t1	875	3214	+	1826.3333333333385	513.6666666666649	1253.333333333334	348.666666666666	2.0	14.0	2.0	14.0
trichoniscus_main_000939_t1	230	3442	+	2523.3333333333317	689.666666666668	742.9999999999995	208.0000000000001	2.0	10.0	0	0
trichoniscus_main_000941_t1	115	3267	+	2444.000000000002	709.0000000000022	879.666666666665	245.33333333333394	0.0	16.0	0.0	16.0
trichoniscus_main_000942_t1	700	3909	+	2542.6666666666642	667.3333333333344	0	0	0	0	0	0
trichoniscus_main_000944_t1	5309	6344	+	805.3333333333327	229.66666666666688	0	0	0	0	0	0
trichoniscus_main_000946_t1	102	3305	+	2498.6666666666647	705.3333333333358	1146.3333333333326	329.6666666666664	1.0	14.0	1.0	14.0
trichoniscus_main_000947_t1	151	3351	+	2480.9999999999977	720.0000000000019	1231.3333333333321	364.6666666666665	9.0	27.0	0	0
trichoniscus_main_000948_t1	138	3338	+	2501.999999999999	699.0000000000007	2496.666666666666	698.3333333333338	4.0	73.0	4.0	73.0
trichoniscus_main_000949_t1	205	3405	+	2496.9999999999986	704.0000000000019	666.9999999999995	191.00000000000014	0	0	0	0
trichoniscus_main_000950_t1	471	3335	+	2216.3333333333385	648.6666666666671	660.6666666666663	197.33333333333348	0	0	0	0
trichoniscus_main_000951_t1	118	3201	+	2417.333333333337	666.666666666667	373.00000000000006	97.99999999999997	0	0	0	0
trichoniscus_main_000952_t1	172	3369	+	2522.6666666666647	675.3333333333346	1129.3333333333317	307.6666666666668	0	0	0	0
trichoniscus_main_000954_t1	242	3436	+	2494.333333333331	700.6666666666686	79.0	20.0	0	0	0	0
trichoniscus_main_000955_t1	161	3334	+	2516.9999999999914	657.0000000000027	42.99999999999999	11.000000000000002	0	0	0	0
trichoniscus_main_000956_t1	82	3273	+	2516.3333333333294	675.6666666666683	119.00000000000004	30.999999999999993	0	0	0	0
trichoniscus_main_000958_t1	183	3371	+	2525.666666666671	663.3333333333325	569.6666666666664	147.33333333333334	6.0	4.0	6.0	4.0
trichoniscus_main_000959_t1	86	3271	+	2557.33333333333	628.6666666666679	1884.3333333333396	461.66666666666544	6.0	7.0	6.0	7.0
trichoniscus_main_000960_t1	87	3272	+	2510.666666666665	675.3333333333347	2460.0	663.000000000001	3.0	44.0	0	0
trichoniscus_main_000962_t1	105	3287	+	2514.999999999997	668.0000000000015	197.0	55.00000000000001	4.0	2.0	0	0
trichoniscus_main_000963_t1	189	3371	+	2500.3333333333303	682.6666666666682	178.66666666666663	49.33333333333336	0	0	0	0
trichoniscus_main_000965_t1	107	3277	+	2509.6666666666656	661.3333333333344	618.3333333333331	158.6666666666667	0	0	0	0
trichoniscus_main_000966_t1	411	3587	+	2473.000000000001	704.0000000000011	69.66666666666666	17.33333333333334	0	0	0	0
trichoniscus_main_000968_t1	46	3219	+	2525.666666666668	648.3333333333329	1987.0000000000089	514.9999999999975	21.666666666666668	44.333333333333336	21.666666666666668	44.333333333333336
trichoniscus_main_000971_t1	85	3255	+	2523.6666666666583	647.3333333333356	2157.666666666673	542.333333333332	2.0	23.0	2.0	23.0
trichoniscus_main_000972_t1	376	3546	+	2519.3333333333303	651.6666666666677	80.66666666666666	18.333333333333336	0	0	0	0
trichoniscus_main_000973_t1	32	3199	+	2521.33333333333	646.6666666666683	137.33333333333337	30.666666666666657	0	0	0	0
trichoniscus_main_000974_t1	90	3251	+	2536.666666666663	625.333333333334	579.6666666666669	143.33333333333331	0	0	0	0
trichoniscus_main_000976_t1	43	3201	+	2478.000000000001	681.0000000000009	1921.0000000000068	523.9999999999986	42.5	33.5	42.5	33.5
trichoniscus_main_000977_t1	406	3225	+	2210.0000000000077	609.9999999999991	1828.6666666666763	496.3333333333307	2.0	21.0	0	0
trichoniscus_main_000980_t1	1024	4176	+	2453.000000000002	700.0000000000013	1002.6666666666646	284.3333333333337	0	0	0	0
trichoniscus_main_000981_t1	236	3334	+	2446.9999999999986	652.0000000000014	1605.3333333333387	428.6666666666649	2.0	2.0	0	0
trichoniscus_main_000982_t1	248	3331	+	2414.000000000003	670.0000000000002	183.66666666666663	44.33333333333334	0	0	0	0
trichoniscus_main_000986_t1	462	3578	+	2406.3333333333358	710.666666666668	83.66666666666667	21.333333333333332	0	0	0	0
trichoniscus_main_000987_t1	709	3399	+	2074.666666666671	616.3333333333326	39.66666666666667	14.333333333333334	0.0	1.0	0	0
trichoniscus_main_000991_t1	722	3862	+	2462.3333333333317	678.6666666666684	21.666666666666668	8.333333333333334	0	0	0	0
trichoniscus_main_000992_t1	186	3323	+	2457.333333333333	680.666666666668	2457.333333333333	680.666666666668	10.0	54.0	10.0	54.0
trichoniscus_main_000993_t1	75	3209	+	2457.000000000001	678.0000000000008	696.6666666666663	194.33333333333354	0	0	0	0
trichoniscus_main_000995_t1	1957	5079	+	2501.6666666666706	621.3333333333331	560.0000000000003	147.99999999999991	0	0	0	0
trichoniscus_main_000998_t1	258	3347	+	2487.999999999999	601.9999999999998	447.0000000000003	101.99999999999994	0	0	0	0
trichoniscus_main_000999_t1	69	3155	+	2458.666666666666	628.3333333333337	317.0000000000001	87.99999999999996	0	0	0	0
trichoniscus_main_001000_t1	24	3146	+	2556.9999999999995	565.9999999999977	36.666666666666664	8.333333333333332	0	0	0	0
trichoniscus_main_001002_t1	113	3232	+	2426.3333333333317	693.6666666666694	1140.3333333333317	317.66666666666686	2.0	5.0	0	0
trichoniscus_main_001006_t1	54	3170	+	2492.3333333333317	624.6666666666672	500.33333333333394	126.66666666666653	0	0	0	0
trichoniscus_main_001008_t1	55	3168	+	2433.000000000002	681.0000000000006	324.0000000000001	98.99999999999997	0	0	0	0
trichoniscus_main_001012_t1	193	3300	+	2386.333333333333	721.6666666666686	1983.3333333333399	608.6666666666667	0.0	1.0	0.0	1.0
trichoniscus_main_001014_t1	402	3509	+	2415.0000000000005	693.0000000000006	1111.333333333333	310.6666666666666	0	0	0	0
trichoniscus_main_001015_t1	116	3220	+	2432.3333333333335	672.6666666666675	724.6666666666661	199.33333333333357	0	0	0	0
trichoniscus_main_001017_t1	58	1761	+	1382.6666666666658	321.33333333333377	98.00000000000003	24.999999999999993	0	0	0	0
trichoniscus_main_001018_t1	152	2107	+	1489.0000000000014	466.9999999999987	0	0	0	0	0	0
trichoniscus_main_001019_t1	50	3151	+	2443.3333333333335	658.6666666666673	455.00000000000045	120.99999999999984	0	0	0	0
trichoniscus_main_001020_t1	62	3160	+	2415.6666666666697	683.3333333333337	528.6666666666669	155.33333333333337	0	0	0	0
trichoniscus_main_001021_t1	83	3178	+	2393.666666666669	702.3333333333345	0	0	0	0	0	0
trichoniscus_main_001023_t1	121	3213	+	2389.000000000004	704.000000000002	2148.666666666675	629.3333333333335	13.0	28.0	0	0
trichoniscus_main_001025_t1	279	3332	+	2366.3333333333326	687.666666666669	1384.0000000000034	397.99999999999864	9.0	11.0	9.0	11.0
trichoniscus_main_001026_t1	1321	3168	+	1455.3333333333367	392.6666666666656	726.999999999999	200.00000000000028	10.5	5.5	0	0
trichoniscus_main_001027_t1	57	3146	+	2414.000000000001	676.0000000000005	1688.6666666666706	480.333333333332	1.0	28.0	1.0	28.0
trichoniscus_main_001028_t1	396	3485	+	2452.3333333333335	637.6666666666671	1168.3333333333323	295.6666666666669	8.0	13.0	8.0	13.0
trichoniscus_main_001030_t1	84	3170	+	2393.0	694.0000000000018	104.00000000000003	27.99999999999999	0	0	0	0
trichoniscus_main_001031_t1	131	3214	+	2458.666666666669	625.3333333333331	2131.00000000001	535.9999999999975	15.0	23.0	15.0	23.0
trichoniscus_main_001032_t1	45	3128	+	2446.666666666669	637.3333333333331	454.666666666667	112.33333333333326	6.0	4.0	6.0	4.0
trichoniscus_main_001033_t1	201	3284	+	2436.6666666666656	647.3333333333345	199.99999999999997	58.00000000000002	0	0	0	0
trichoniscus_main_001034_t1	646	3051	+	1942.0000000000084	463.99999999999795	0	0	0	0	0	0
trichoniscus_main_001036_t1	139	3219	+	2373.3333333333308	707.6666666666688	336.66666666666686	89.33333333333323	2.0	0.0	0	0
trichoniscus_main_001037_t1	212	3292	+	2419.0000000000014	662.0000000000022	869.3333333333314	228.66666666666728	0.0	9.0	0	0
trichoniscus_main_001039_t1	155	3232	+	2481.666666666664	596.3333333333331	278.6666666666666	60.33333333333338	0	0	0	0
trichoniscus_main_001041_t1	231	3284	+	2423.999999999999	630.0000000000008	2423.999999999999	630.0000000000008	11.0	91.0	11.0	91.0
trichoniscus_main_001044_t1	5	3076	+	2409.666666666672	662.3333333333334	534.6666666666671	137.33333333333323	0	0	0	0
trichoniscus_main_001045_t1	52	3123	+	2390.666666666667	681.3333333333342	464.66666666666697	135.33333333333323	0	0	0	0
trichoniscus_main_001046_t1	29	3100	+	2424.999999999998	647.0000000000016	1414.6666666666692	370.33333333333223	5.0	20.0	5.0	20.0
trichoniscus_main_001047_t1	123	3194	+	2399.666666666666	672.3333333333344	14.000000000000002	7.0	0	0	0	0
trichoniscus_main_001048_t1	227	3298	+	2428.3333333333253	643.6666666666702	814.6666666666654	202.33333333333377	1.0	6.0	1.0	6.0
trichoniscus_main_001049_t1	891	3074	+	1723.6666666666715	460.33333333333195	465.00000000000034	119.99999999999993	6.0	4.0	6.0	4.0
trichoniscus_main_001050_t1	63	3134	+	2423.000000000002	649.000000000001	110.6666666666667	30.333333333333325	0	0	0	0
trichoniscus_main_001052_t1	26	3094	+	2418.666666666669	650.333333333333	407.33333333333337	108.66666666666667	0	0	0	0
trichoniscus_main_001053_t1	31	3096	+	2404.666666666668	661.3333333333345	1002.999999999998	290.00000000000045	6.0	6.0	6.0	6.0
trichoniscus_main_001055_t1	206	3271	+	2352.6666666666683	713.3333333333344	2019.6666666666729	611.3333333333339	1.0	38.0	1.0	38.0
trichoniscus_main_001056_t1	39	3104	+	2397.6666666666674	668.3333333333329	67.66666666666664	22.33333333333333	0	0	0	0
trichoniscus_main_001057_t1	116	355	+	189.99999999999994	50.000000000000014	73.66666666666667	16.333333333333336	0	0	0	0
trichoniscus_main_001059_t1	287	3349	+	2423.333333333329	639.6666666666687	2423.333333333329	639.6666666666687	6.0	64.0	6.0	64.0
trichoniscus_main_001062_t1	168	3227	+	2416.9999999999986	643.0000000000013	160.66666666666669	43.333333333333336	3.0	5.0	0	0
trichoniscus_main_001064_t1	195	3083	+	2247.666666666672	641.3333333333334	2247.666666666672	641.3333333333334	4.0	40.0	4.0	40.0
trichoniscus_main_001068_t1	142	3192	+	2400.3333333333376	650.6666666666666	523.0000000000006	145.99999999999991	0	0	0	0
trichoniscus_main_001069_t1	49	3099	+	2421.333333333337	629.6666666666662	0	0	0	0	0	0
trichoniscus_main_001071_t1	246	3083	+	2241.000000000005	596.9999999999995	608.0000000000003	160.0	0	0	0	0
trichoniscus_main_001072_t1	334	3264	+	2285.3333333333385	645.6666666666664	2285.3333333333385	645.6666666666664	5.0	18.0	5.0	18.0
trichoniscus_main_001073_t1	62	3106	+	2400.3333333333358	644.6666666666672	657.3333333333331	173.66666666666674	1.0	14.0	1.0	14.0
trichoniscus_main_001074_t1	299	3343	+	2356.666666666668	688.3333333333342	88.33333333333334	22.66666666666666	0.0	1.0	0	0
trichoniscus_main_001075_t1	157	2679	+	1984.666666666677	538.333333333332	377.666666666667	105.33333333333321	0	0	0	0
trichoniscus_main_001076_t1	167	3166	+	2299.666666666666	700.3333333333348	1989.6666666666713	608.3333333333343	8.0	18.0	8.0	18.0
trichoniscus_main_001077_t1	32	3070	+	2329.6666666666697	709.3333333333346	62.333333333333336	18.666666666666668	0	0	0	0
trichoniscus_main_001078_t1	134	3172	+	2368.6666666666665	670.333333333335	1214.6666666666658	348.3333333333327	3.0	3.0	3.0	3.0
trichoniscus_main_001081_t1	225	3056	+	2235.666666666673	596.3333333333327	1476.0000000000045	386.9999999999985	2.0	22.0	0	0
trichoniscus_main_001084_t1	356	3241	+	2162.6666666666706	621.3333333333345	68.66666666666667	24.333333333333332	0	0	0	0
trichoniscus_main_001086_t1	284	3313	+	2376.3333333333358	653.6666666666667	177.33333333333326	50.66666666666669	0	0	0	0
trichoniscus_main_001087_t1	171	3014	+	2237.666666666675	606.3333333333329	402.00000000000034	116.99999999999991	0	0	0	0
trichoniscus_main_001088_t1	170	3196	+	2384.333333333336	642.6666666666673	0	0	0	0	0	0
trichoniscus_main_001092_t1	158	3109	+	2313.3333333333358	638.6666666666677	322.0	86.0	0	0	0	0
trichoniscus_main_001093_t1	110	3133	+	2376.0000000000014	648.0000000000009	139.33333333333334	43.66666666666667	0	0	0	0
trichoniscus_main_001094_t1	383	3316	+	2340.6666666666683	593.3333333333328	1328.333333333335	342.666666666666	0.0	3.0	0	0
trichoniscus_main_001097_t1	228	3248	+	2305.6666666666683	715.3333333333353	601.333333333333	181.66666666666683	3.0	4.0	0	0
trichoniscus_main_001098_t1	39	3056	+	2409.0000000000045	608.9999999999987	645.3333333333333	173.66666666666669	0	0	0	0
trichoniscus_main_001099_t1	109	3123	+	2372.000000000001	643.000000000001	179.6666666666667	48.333333333333314	0	0	0	0
trichoniscus_main_001100_t1	168	3182	+	2337.333333333332	677.6666666666684	20.333333333333332	3.666666666666667	0	0	0	0
trichoniscus_main_001105_t1	473	3010	+	1986.0000000000068	551.999999999999	107.33333333333337	30.666666666666657	0	0	0	0
trichoniscus_main_001107_t1	192	3197	+	2389.000000000006	616.999999999999	158.99999999999997	45.00000000000001	0	0	0	0
trichoniscus_main_001108_t1	3035	4132	+	857.999999999999	240.00000000000034	0	0	0	0	0	0
trichoniscus_main_001115_t1	348	3344	+	2307.000000000005	690.0000000000005	1352.3333333333344	423.66666666666606	0	0	0	0
trichoniscus_main_001116_t1	295	3279	+	2389.666666666672	595.3333333333313	412.3333333333335	115.66666666666663	0	0	0	0
trichoniscus_main_001117_t1	104	3100	+	2423.6666666666683	573.3333333333321	665.6666666666666	153.33333333333337	6.0	5.0	0	0
trichoniscus_main_001118_t1	465	3098	+	2017.3333333333405	616.6666666666667	1367.6666666666683	429.3333333333327	6.5	13.5	6.5	13.5
trichoniscus_main_001120_t1	330	3323	+	2349.9999999999977	644.0000000000015	435.6666666666673	131.33333333333317	1.0	10.0	0	0
trichoniscus_main_001121_t1	6	2993	+	2277.6666666666674	710.3333333333347	148.00000000000003	41.0	0	0	0	0
trichoniscus_main_001122_t1	436	3426	+	2324.333333333335	666.6666666666675	1915.0000000000073	544.9999999999991	3.0	2.0	0	0
trichoniscus_main_001123_t1	43	3033	+	2364.3333333333344	626.6666666666672	1783.3333333333392	475.66666666666515	0.0	48.0	0.0	48.0
trichoniscus_main_001124_t1	10	1416	+	1088.6666666666652	318.3333333333333	0	0	0	0	0	0
trichoniscus_main_001125_t1	183	3170	+	2364.333333333335	623.6666666666667	325.6666666666666	85.33333333333336	0	0	0	0
trichoniscus_main_001126_t1	377	3274	+	2281.666666666669	616.3333333333333	1286.0000000000007	333.99999999999983	13.0	17.0	13.0	17.0
trichoniscus_main_001127_t1	41	3028	+	2384.666666666671	603.3333333333323	339.6666666666669	89.33333333333326	0	0	0	0
trichoniscus_main_001128_t1	557	2986	+	1910.3333333333417	519.666666666664	73.66666666666667	19.33333333333333	0.0	1.0	0	0
trichoniscus_main_001130_t1	48	3029	+	2357.0000000000023	625.0000000000001	555.0000000000003	156.00000000000014	0	0	0	0
trichoniscus_main_001131_t1	61	3042	+	2330.3333333333376	651.6666666666666	73.66666666666666	19.333333333333332	0	0	0	0
trichoniscus_main_001133_t1	23	3001	+	2387.000000000002	591.9999999999991	85.33333333333334	16.66666666666667	0	0	0	0
trichoniscus_main_001134_t1	21	2999	+	2318.000000000003	661.0000000000002	170.99999999999997	54.00000000000001	0	0	0	0
trichoniscus_main_001135_t1	79	3057	+	2434.333333333336	544.6666666666637	5.333333333333333	0.6666666666666666	0	0	0	0
trichoniscus_main_001137_t1	223	3200	+	2278.3333333333353	697.6666666666682	766.9999999999997	253.00000000000028	0	0	0	0
trichoniscus_main_001140_t1	664	2469	+	1357.3333333333342	448.66666666666555	0	0	0	0	0	0
trichoniscus_main_001142_t1	147	3119	+	2203.000000000001	770.0000000000014	2126.000000000002	748.000000000001	8.5	48.5	8.5	48.5
trichoniscus_main_001143_t1	173	2752	+	2015.3333333333424	552.6666666666662	2.6666666666666665	0.3333333333333333	0	0	0	0
trichoniscus_main_001144_t1	41	3010	+	2319.3333333333353	650.6666666666674	90.0	24.0	0	0	0	0
trichoniscus_main_001145_t1	19	2988	+	2307.000000000004	663.0000000000008	230.66666666666669	69.33333333333333	0	0	0	0
trichoniscus_main_001147_t1	342	3311	+	2362.000000000003	607.9999999999994	1851.6666666666745	491.3333333333313	4.5	1.5	4.5	1.5
trichoniscus_main_001149_t1	195	3164	+	2299.000000000003	671.0000000000015	0	0	0	0	0	0
trichoniscus_main_001152_t1	448	1599	+	900.0000000000001	252.00000000000003	66.0	21.0	0	0	0	0
trichoniscus_main_001154_t1	236	3196	+	2311.6666666666692	649.3333333333329	692.6666666666663	180.33333333333348	0.0	6.0	0	0
trichoniscus_main_001157_t1	176	3130	+	2291.3333333333408	663.6666666666673	261.9999999999999	71.00000000000001	0.0	4.0	0	0
trichoniscus_main_001158_t1	337	3291	+	2318.0000000000014	637.0	1982.6666666666742	540.3333333333319	2.0	38.0	2.0	38.0
trichoniscus_main_001162_t1	134	3082	+	2295.6666666666715	653.3333333333344	72.66666666666667	23.333333333333332	0	0	0	0
trichoniscus_main_001163_t1	257	3172	+	2307.666666666669	608.3333333333336	28.000000000000004	7.999999999999999	0	0	0	0
trichoniscus_main_001164_t1	329	3253	+	2248.3333333333385	676.666666666667	204.33333333333331	68.6666666666667	1.0	0.0	0	0
trichoniscus_main_001169_t1	304	3249	+	2274.66666666667	671.3333333333336	2.6666666666666665	0.3333333333333333	0	0	0	0
trichoniscus_main_001171_t1	384	3329	+	2348.666666666669	597.3333333333327	101.33333333333336	27.66666666666666	0	0	0	0
trichoniscus_main_001173_t1	120	3065	+	2312.333333333338	633.6666666666671	80.00000000000003	18.999999999999993	0	0	0	0
trichoniscus_main_001176_t1	120	3062	+	2276.6666666666674	666.3333333333354	957.6666666666646	272.3333333333336	2.0	22.0	0	0
trichoniscus_main_001178_t1	490	3327	+	2205.6666666666683	632.3333333333344	63.66666666666666	17.333333333333332	0	0	0	0
trichoniscus_main_001179_t1	14	2950	+	2282.66666666667	654.3333333333351	73.66666666666667	19.333333333333332	0	0	0	0
trichoniscus_main_001180_t1	663	3194	+	1994.0000000000055	537.9999999999992	891.3333333333317	236.6666666666671	0.0	1.0	0.0	1.0
trichoniscus_main_001182_t1	339	3272	+	2312.6666666666683	621.3333333333338	787.9999999999984	205.0000000000005	1.0	10.0	1.0	10.0
trichoniscus_main_001183_t1	47	2980	+	2344.333333333337	589.666666666666	260.3333333333332	66.66666666666671	0.0	4.0	0	0
trichoniscus_main_001184_t1	75	3005	+	2303.333333333335	627.6666666666667	415.00000000000034	115.99999999999987	4.0	5.0	0	0
trichoniscus_main_001185_t1	138	1703	+	1186.0000000000002	379.99999999999926	170.00000000000003	58.000000000000014	0	0	0	0
trichoniscus_main_001186_t1	445	3357	+	2182.666666666672	730.3333333333335	0	0	0	0	0	0
trichoniscus_main_001187_t1	111	2942	+	2257.0000000000036	574.9999999999994	2251.3333333333376	574.6666666666661	30.0	21.0	30.0	21.0
trichoniscus_main_001188_t1	82	3006	+	2308.000000000004	616.9999999999991	1410.666666666668	365.33333333333303	1.0	11.0	1.0	11.0
trichoniscus_main_001190_t1	127	3051	+	2348.666666666671	576.3333333333319	1381.3333333333342	328.66666666666663	13.0	14.0	0	0
trichoniscus_main_001191_t1	73	2994	+	2299.6666666666724	622.3333333333331	2294.666666666673	621.3333333333331	5.0	39.0	5.0	39.0
trichoniscus_main_001192_t1	453	2948	+	1938.0000000000073	557.9999999999998	73.66666666666667	22.333333333333332	0	0	0	0
trichoniscus_main_001195_t1	79	2997	+	2259.0000000000055	660.0000000000009	914.999999999998	261.00000000000045	0.0	7.0	0.0	7.0
trichoniscus_main_001196_t1	488	3046	+	1984.0000000000084	574.9999999999991	471.33333333333366	149.66666666666663	1.0	5.0	0	0
trichoniscus_main_001197_t1	307	3225	+	2312.000000000005	606.9999999999998	1805.333333333339	477.66666666666504	4.0	0.0	4.0	0.0
trichoniscus_main_001200_t1	49	2964	+	2284.6666666666706	631.333333333333	657.0	195.0000000000001	0	0	0	0
trichoniscus_main_001201_t1	324	3047	+	2136.66666666667	587.3333333333327	942.6666666666656	251.33333333333357	5.0	17.0	0	0
trichoniscus_main_001202_t1	181	3096	+	2318.666666666671	597.3333333333328	157.33333333333331	55.66666666666667	0	0	0	0
trichoniscus_main_001204_t1	90	2912	+	2207.000000000004	616.0000000000002	44.33333333333333	12.666666666666668	0	0	0	0
trichoniscus_main_001205_t1	4997	6769	-	1418.6666666666686	354.3333333333331	318.6666666666667	86.3333333333333	0.0	5.0	0.0	5.0
trichoniscus_main_001206_t1	620	2914	+	1813.3333333333403	481.66666666666447	910.6666666666649	235.33333333333383	10.0	11.0	0	0
trichoniscus_main_001207_t1	46	2958	+	2235.6666666666706	677.3333333333345	2235.6666666666706	677.3333333333345	10.0	74.0	10.0	74.0
trichoniscus_main_001209_t1	273	3185	+	2291.000000000002	622.0000000000007	1157.3333333333321	312.66666666666674	0	0	0	0
trichoniscus_main_001210_t1	210	3083	+	2218.3333333333385	655.6666666666667	764.0	220.00000000000006	0.0	8.0	0	0
trichoniscus_main_001211_t1	378	3056	+	2067.666666666673	611.3333333333327	999.6666666666656	317.33333333333314	0	0	0	0
trichoniscus_main_001212_t1	111	3020	+	2280.6666666666656	629.3333333333343	579.3333333333336	155.66666666666666	1.0	6.0	0	0
trichoniscus_main_001213_t1	151	3060	+	2303.3333333333408	606.6666666666658	867.6666666666654	236.33333333333374	0	0	0	0
trichoniscus_main_001214_t1	330	3239	+	2258.666666666668	651.3333333333347	0	0	0	0	0	0
trichoniscus_main_001215_t1	75	2981	+	2324.0000000000036	582.9999999999989	1693.6666666666702	430.33333333333246	10.0	29.0	0	0
trichoniscus_main_001216_t1	411	3317	+	2255.0000000000036	652.0000000000014	562.3333333333337	160.6666666666667	1.0	1.0	0	0
trichoniscus_main_001217_t1	116	3022	+	2303.333333333337	603.6666666666667	45.333333333333336	11.666666666666666	0	0	0	0
trichoniscus_main_001218_t1	106	3009	+	2333.3333333333353	570.6666666666662	875.6666666666648	216.33333333333377	0	0	0	0
trichoniscus_main_001219_t1	133	2946	+	2255.000000000007	558.9999999999983	446.0	108.99999999999999	0	0	0	0
trichoniscus_main_001220_t1	167	3070	+	2320.333333333338	583.6666666666655	29.66666666666667	6.333333333333332	0	0	0	0
trichoniscus_main_001222_t1	245	2983	+	2123.666666666674	615.333333333333	165.0	42.0	0	0	0	0
trichoniscus_main_001223_t1	736	3636	+	2165.333333333339	735.666666666668	0	0	0	0	0	0
trichoniscus_main_001224_t1	52	2952	+	2276.3333333333326	624.6666666666672	547.3333333333337	148.6666666666668	0.0	2.0	0.0	2.0
trichoniscus_main_001225_t1	676	2133	+	1131.3333333333312	326.6666666666668	53.33333333333333	18.666666666666668	0	0	0	0
trichoniscus_main_001226_t1	83	2980	+	2311.0000000000036	586.9999999999995	31.33333333333334	7.666666666666664	0	0	0	0
trichoniscus_main_001228_t1	151	3048	+	2258.000000000003	640.0000000000003	2.0	1.0	0	0	0	0
trichoniscus_main_001229_t1	920	3817	+	2259.0000000000023	639.0000000000002	447.3333333333336	134.66666666666663	0	0	0	0
trichoniscus_main_001230_t1	201	3098	+	2246.666666666668	651.3333333333347	77.99999999999999	21.0	0	0	0	0
trichoniscus_main_001231_t1	72	2966	+	2225.000000000002	670.0000000000017	1795.3333333333385	544.6666666666663	22.5	67.5	22.5	67.5
trichoniscus_main_001232_t1	89	2983	+	2294.666666666672	600.3333333333333	285.33333333333314	83.66666666666674	1.0	0.0	0	0
trichoniscus_main_001234_t1	75	2966	+	2291.000000000003	600.9999999999994	273.6666666666665	71.33333333333336	0	0	0	0
trichoniscus_main_001235_t1	63	2954	+	2267.666666666672	624.3333333333329	2058.0000000000095	572.9999999999989	16.0	46.0	16.0	46.0
trichoniscus_main_001237_t1	123	2925	+	2160.6666666666697	641.3333333333351	55.99999999999999	16.0	0	0	0	0
trichoniscus_main_001241_t1	139	2922	+	2151.000000000006	633.0000000000002	681.3333333333333	194.6666666666668	1.0	5.0	0	0
trichoniscus_main_001242_t1	468	3353	+	2217.0000000000055	669.0000000000003	91.00000000000001	25.99999999999999	0	0	0	0
trichoniscus_main_001243_t1	89	2974	+	2272.000000000004	613.9999999999999	1906.6666666666754	511.3333333333311	5.5	23.5	5.5	23.5
trichoniscus_main_001248_t1	147	3029	+	2254.0000000000045	629.0000000000001	96.66666666666669	29.33333333333333	0	0	0	0
trichoniscus_main_001249_t1	581	2884	+	1842.0000000000086	461.9999999999979	1217.3333333333335	297.66666666666686	10.0	17.0	10.0	17.0
trichoniscus_main_001250_t1	88	2964	+	2305.0000000000064	571.9999999999982	2305.0000000000064	571.9999999999982	24.5	36.5	24.5	36.5
trichoniscus_main_001251_t1	19	2895	+	2214.6666666666697	650.333333333334	0	0	0	0	0	0
trichoniscus_main_001252_t1	125	2998	+	2243.000000000005	631.0000000000008	1323.0000000000005	368.99999999999943	0	0	0	0
trichoniscus_main_001253_t1	296	3121	+	2194.6666666666692	631.3333333333331	1533.000000000001	434.9999999999994	13.0	31.0	13.0	31.0
trichoniscus_main_001254_t1	14	2887	+	2249.6666666666706	624.3333333333338	279.9999999999999	77.00000000000003	7.0	5.0	0	0
trichoniscus_main_001255_t1	155	3028	+	2271.3333333333376	602.666666666666	589.3333333333336	169.66666666666666	0.0	4.0	0.0	4.0
trichoniscus_main_001257_t1	140	3010	+	2235.0000000000005	636.000000000001	1660.0000000000034	475.999999999999	2.0	23.0	0	0
trichoniscus_main_001258_t1	248	3118	+	2252.0000000000077	606.9999999999989	1603.0000000000043	430.9999999999987	1.5	41.5	1.5	41.5
trichoniscus_main_001259_t1	99	2969	+	2260.000000000006	611.0000000000002	207.66666666666652	56.33333333333338	0.0	3.0	0	0
trichoniscus_main_001260_t1	21	2888	+	2254.0000000000023	614.0000000000013	0	0	0	0	0	0
trichoniscus_main_001261_t1	332	3199	+	2254.6666666666733	613.3333333333328	876.999999999997	227.0000000000009	0.0	36.0	0	0
trichoniscus_main_001262_t1	147	3488	+	2698.6666666666633	643.3333333333331	249.33333333333314	53.666666666666686	1.0	2.0	0	0
trichoniscus_main_001263_t1	60	2696	+	2136.00000000001	500.99999999999613	538.6666666666672	124.33333333333321	0	0	0	0
trichoniscus_main_001265_t1	565	2898	+	1856.666666666672	477.3333333333321	226.66666666666657	61.33333333333336	0	0	0	0
trichoniscus_main_001266_t1	69	2927	+	2276.0000000000045	582.9999999999991	633.6666666666665	161.33333333333337	0	0	0	0
trichoniscus_main_001267_t1	157	3015	+	2252.3333333333358	606.6666666666669	155.66666666666666	45.33333333333334	0	0	0	0
trichoniscus_main_001268_t1	148	3006	+	2236.000000000006	622.9999999999995	1019.3333333333322	288.6666666666667	1.0	13.0	1.0	13.0
trichoniscus_main_001270_t1	69	2924	+	2210.6666666666706	645.3333333333328	1960.666666666674	580.3333333333325	2.0	10.0	0	0
trichoniscus_main_001271_t1	25	2880	+	2275.6666666666697	580.3333333333329	192.66666666666663	47.33333333333334	0	0	0	0
trichoniscus_main_001272_t1	305	3160	+	2242.000000000005	614.0	1664.3333333333387	453.66666666666515	0.0	1.0	0.0	1.0
trichoniscus_main_001273_t1	167	3022	+	2174.000000000007	682.0000000000039	322.66666666666674	88.33333333333321	0.0	3.0	0.0	3.0
trichoniscus_main_001274_t1	231	3086	+	2261.66666666667	594.3333333333331	226.66666666666652	64.33333333333336	0	0	0	0
trichoniscus_main_001275_t1	87	2942	+	2228.66666666667	627.3333333333347	159.33333333333331	44.666666666666686	1.0	0.0	0	0
trichoniscus_main_001277_t1	88	2940	+	2250.666666666672	602.3333333333326	1372.0000000000016	379.9999999999994	0	0	0	0
trichoniscus_main_001279_t1	240	3092	+	2304.0000000000045	548.9999999999981	125.33333333333337	33.666666666666664	0	0	0	0
trichoniscus_main_001282_t1	82	2931	+	2200.333333333339	649.666666666668	368.3333333333335	114.66666666666659	0	0	0	0
trichoniscus_main_001285_t1	103	2949	+	2208.3333333333344	638.6666666666684	683.0000000000001	196.0	0	0	0	0
trichoniscus_main_001286_t1	288	3134	+	2216.333333333338	630.6666666666675	304.6666666666667	82.33333333333329	0	0	0	0
trichoniscus_main_001287_t1	46	2730	+	2157.3333333333426	527.6666666666636	0	0	0	0	0	0
trichoniscus_main_001289_t1	259	3105	+	2215.6666666666724	631.3333333333334	1348.333333333335	382.66666666666606	0	0	0	0
trichoniscus_main_001290_t1	16	2835	+	2226.33333333334	593.6666666666655	69.66666666666666	20.333333333333336	0	0	0	0
trichoniscus_main_001291_t1	44	2884	+	2247.0000000000036	593.9999999999994	654.0000000000001	173.99999999999994	0.0	15.0	0.0	15.0
trichoniscus_main_001292_t1	111	1925	+	1475.3333333333376	339.66666666666595	90.33333333333333	20.666666666666668	0	0	0	0
trichoniscus_main_001293_t1	31	2259	+	1748.000000000007	480.9999999999981	0	0	0	0	0	0
trichoniscus_main_001294_t1	63	2901	+	2184.000000000005	654.000000000001	268.33333333333314	82.66666666666667	0.0	1.0	0	0
trichoniscus_main_001295_t1	248	3079	+	2155.0000000000055	677.0000000000014	56.333333333333336	18.666666666666664	0.0	1.0	0	0
trichoniscus_main_001296_t1	84	2885	+	2208.333333333339	593.6666666666664	170.0	36.99999999999999	0	0	0	0
trichoniscus_main_001298_t1	265	3099	+	2221.66666666667	613.3333333333331	120.66666666666669	41.33333333333332	1.0	0.0	0	0
trichoniscus_main_001299_t1	525	3359	+	2203.000000000001	632.0000000000003	0	0	0	0	0	0
trichoniscus_main_001302_t1	164	2995	+	2245.3333333333403	586.6666666666653	321.0	75.00000000000004	6.0	0.0	0	0
trichoniscus_main_001303_t1	162	2993	+	2205.666666666673	626.3333333333329	1655.3333333333392	468.66666666666475	10.0	35.0	0	0
trichoniscus_main_001305_t1	31	2859	+	2224.0000000000095	604.9999999999992	330.6666666666668	77.3333333333333	0	0	0	0
trichoniscus_main_001307_t1	169	2991	+	2222.000000000003	600.9999999999997	196.99999999999991	64.00000000000003	0	0	0	0
trichoniscus_main_001308_t1	19	2847	+	2202.6666666666742	626.3333333333335	0	0	0	0	0	0
trichoniscus_main_001309_t1	134	2962	+	2222.000000000004	607.0000000000006	1048.9999999999975	292.0000000000002	8.0	26.0	8.0	26.0
trichoniscus_main_001310_t1	125	2950	+	2185.6666666666706	616.3333333333339	131.0	37.0	0	0	0	0
trichoniscus_main_001311_t1	352	2991	+	2081.00000000001	558.9999999999983	73.66666666666667	19.333333333333336	0	0	0	0
trichoniscus_main_001313_t1	109	2934	+	2226.3333333333408	599.6666666666658	116.33333333333334	30.666666666666664	0	0	0	0
trichoniscus_main_001314_t1	610	3435	+	2175.33333333334	650.6666666666678	0	0	0	0	0	0
trichoniscus_main_001316_t1	1183	3381	+	1691.0000000000052	507.99999999999835	18.333333333333332	5.666666666666666	0	0	0	0
trichoniscus_main_001317_t1	184	3006	+	2204.000000000007	618.9999999999999	1901.333333333341	519.6666666666648	0	0	0	0
trichoniscus_main_001318_t1	637	3460	+	2170.6666666666715	652.3333333333335	206.99999999999991	60.00000000000003	1.0	5.0	0	0
trichoniscus_main_001319_t1	286	3108	+	2205.000000000006	618.0000000000001	463.33333333333394	124.66666666666652	2.0	0.0	0	0
trichoniscus_main_001320_t1	92	2914	+	2213.6666666666733	609.3333333333327	764.3333333333325	213.66666666666683	8.0	11.0	0	0
trichoniscus_main_001322_t1	55	2874	+	2220.000000000004	599.9999999999995	1018.999999999999	286.0	1.0	1.0	1.0	1.0
trichoniscus_main_001323_t1	181	3000	+	2242.000000000005	577.9999999999986	767.3333333333329	201.66666666666677	3.0	1.0	0	0
trichoniscus_main_001324_t1	291	3044	+	2177.3333333333435	576.6666666666653	121.33333333333337	31.666666666666657	0	0	0	0
trichoniscus_main_001325_t1	321	3140	+	2154.3333333333385	665.6666666666679	934.333333333332	298.66666666666674	0.0	13.0	0	0
trichoniscus_main_001326_t1	462	2819	+	1858.3333333333392	499.66666666666487	918.3333333333317	245.66666666666708	13.0	10.0	0	0
trichoniscus_main_001327_t1	144	2960	+	2192.0000000000036	625.0000000000002	401.00000000000017	117.99999999999991	8.0	0.0	8.0	0.0
trichoniscus_main_001328_t1	693	2819	+	1651.6666666666692	475.3333333333322	75.66666666666669	23.333333333333325	0	0	0	0
trichoniscus_main_001332_t1	115	2925	+	2270.000000000005	540.9999999999976	1618.3333333333408	385.6666666666646	3.0	4.0	0	0
trichoniscus_main_001333_t1	22	2832	+	2161.666666666673	649.333333333334	1748.3333333333383	525.6666666666655	0	0	0	0
trichoniscus_main_001334_t1	7	588	+	447.00000000000017	122.9999999999999	432.0000000000001	119.99999999999991	1.0	0.0	1.0	0.0
trichoniscus_main_001336_t1	90	2900	+	2241.6666666666724	569.3333333333322	64.66666666666666	19.333333333333332	0	0	0	0
trichoniscus_main_001337_t1	307	3117	+	2223.666666666674	587.3333333333314	164.3333333333333	51.666666666666686	0.0	1.0	0	0
trichoniscus_main_001340_t1	3	2810	+	2175.6666666666715	632.333333333334	76.0	20.0	0	0	0	0
trichoniscus_main_001341_t1	7	2814	+	2194.6666666666715	613.3333333333331	1819.0000000000052	517.9999999999987	6.0	19.0	0	0
trichoniscus_main_001342_t1	158	2896	+	2178.0000000000064	560.9999999999985	713.6666666666662	183.33333333333346	0	0	0	0
trichoniscus_main_001343_t1	266	3073	+	2170.3333333333385	637.6666666666666	668.0	202.0000000000002	0	0	0	0
trichoniscus_main_001345_t1	10	2814	+	2199.3333333333353	605.6666666666669	1996.3333333333394	550.6666666666662	0.0	30.0	0.0	30.0
trichoniscus_main_001346_t1	199	3003	+	2159.6666666666715	645.3333333333347	2159.6666666666715	645.3333333333347	1.0	30.0	1.0	30.0
trichoniscus_main_001347_t1	21	2822	+	2177.333333333337	612.6666666666667	173.00000000000003	42.99999999999999	1.0	3.0	0	0
trichoniscus_main_001348_t1	48	2849	+	2200.000000000005	601.9999999999997	1022.6666666666649	282.33333333333354	0	0	0	0
trichoniscus_main_001349_t1	114	2897	+	2195.0000000000086	588.9999999999991	1140.6666666666658	314.3333333333333	0.0	10.0	0.0	10.0
trichoniscus_main_001350_t1	91	2892	+	2187.666666666673	614.3333333333323	0	0	0	0	0	0
trichoniscus_main_001352_t1	61	2859	+	2186.6666666666715	612.3333333333342	166.66666666666674	52.333333333333336	0	0	0	0
trichoniscus_main_001353_t1	300	3098	+	2157.666666666673	641.3333333333343	414.00000000000017	116.99999999999993	0	0	0	0
trichoniscus_main_001354_t1	153	2678	+	1982.0000000000066	543.9999999999986	13.999999999999998	4.0	0	0	0	0
trichoniscus_main_001358_t1	132	2915	+	2191.0000000000077	592.9999999999986	806.3333333333322	210.666666666667	11.5	5.5	11.5	5.5
trichoniscus_main_001359_t1	151	2943	+	2187.6666666666697	605.3333333333338	319.66666666666674	94.33333333333324	0	0	0	0
trichoniscus_main_001360_t1	145	2937	+	2234.000000000004	558.9999999999989	1593.333333333338	389.6666666666656	9.0	20.0	0	0
trichoniscus_main_001361_t1	289	3078	+	2201.3333333333385	588.6666666666662	397.33333333333354	106.66666666666661	0.0	1.0	0	0
trichoniscus_main_001362_t1	73	2862	+	2156.6666666666733	633.3333333333331	143.99999999999997	39.0	0	0	0	0
trichoniscus_main_001363_t1	173	2962	+	2194.666666666671	595.3333333333333	2109.0000000000073	569.9999999999997	3.0	36.0	3.0	36.0
trichoniscus_main_001365_t1	326	3115	+	2165.000000000003	625.0000000000006	440.6666666666669	135.3333333333333	0	0	0	0
trichoniscus_main_001366_t1	84	2468	+	1852.6666666666738	532.3333333333316	79.0	25.999999999999996	0	0	0	0
trichoniscus_main_001367_t1	54	2843	+	2184.666666666673	605.3333333333337	2184.666666666673	605.3333333333337	0.0	3.0	0.0	3.0
trichoniscus_main_001369_t1	101	2884	+	2176.000000000007	607.9999999999995	1972.6666666666752	544.333333333332	12.0	37.0	12.0	37.0
trichoniscus_main_001371_t1	32	2815	+	2178.333333333339	605.6666666666666	389.66666666666686	111.3333333333333	0	0	0	0
trichoniscus_main_001372_t1	2101	4884	+	2248.0000000000014	535.9999999999991	7.0	1.9999999999999998	0	0	0	0
trichoniscus_main_001375_t1	12	2792	+	2159.333333333337	621.6666666666673	0	0	0	0	0	0
trichoniscus_main_001376_t1	139	2919	+	2171.33333333334	609.666666666666	1593.66666666667	458.33333333333223	13.0	35.0	0	0
trichoniscus_main_001377_t1	170	2950	+	2242.000000000008	538.9999999999976	161.99999999999997	45.0	0	0	0	0
trichoniscus_main_001378_t1	949	3729	+	2116.000000000006	665.0000000000003	1676.666666666671	534.3333333333323	21.0	38.0	21.0	38.0
trichoniscus_main_001379_t1	138	2225	+	1671.0000000000068	416.99999999999847	428.33333333333377	102.66666666666659	0	0	0	0
trichoniscus_main_001381_t1	67	2844	+	2170.6666666666715	607.3333333333333	845.9999999999987	246.0000000000004	0	0	0	0
trichoniscus_main_001382_t1	145	2922	+	2172.0000000000045	606.0000000000005	1066.999999999998	301.0	1.0	20.0	1.0	20.0
trichoniscus_main_001383_t1	129	2903	+	2195.33333333334	579.6666666666661	599.0	160.00000000000009	0	0	0	0
trichoniscus_main_001384_t1	31	1395	+	1073.666666666665	291.3333333333336	92.66666666666671	24.33333333333332	0	0	0	0
trichoniscus_main_001385_t1	156	2816	+	2100.666666666678	560.3333333333322	142.00000000000003	44.00000000000001	0	0	0	0
trichoniscus_main_001386_t1	32	2803	+	2139.000000000006	633.0000000000005	420.33333333333377	113.66666666666654	0	0	0	0
trichoniscus_main_001387_t1	163	1101	+	728.3333333333327	198.66666666666686	0	0	0	0	0	0
trichoniscus_main_001390_t1	102	2870	+	2185.666666666675	583.3333333333326	299.0	72.99999999999999	0	0	0	0
trichoniscus_main_001391_t1	431	3199	+	2200.6666666666715	568.3333333333334	556.3333333333336	133.66666666666657	0	0	0	0
trichoniscus_main_001392_t1	95	2863	+	2135.0000000000045	634.0000000000003	367.33333333333354	103.66666666666659	0.0	3.0	0.0	3.0
trichoniscus_main_001393_t1	1215	3970	+	2159.000000000006	595.0000000000005	1542.0000000000045	425.9999999999986	5.0	12.0	0	0
trichoniscus_main_001395_t1	23	2788	+	2140.0000000000023	626.0000000000015	107.33333333333333	33.666666666666664	0	0	0	0
trichoniscus_main_001396_t1	107	2872	+	2168.000000000008	597.9999999999983	217.3333333333333	52.666666666666664	0	0	0	0
trichoniscus_main_001398_t1	195	2960	+	2131.0000000000064	635.0	0	0	0	0	0	0
trichoniscus_main_001399_t1	181	2895	+	2129.3333333333385	585.6666666666665	106.66666666666667	28.333333333333332	0.0	1.0	0	0
trichoniscus_main_001402_t1	207	2969	+	2171.000000000005	591.9999999999999	793.6666666666653	211.33333333333374	2.0	4.0	2.0	4.0
trichoniscus_main_001403_t1	248	3010	+	2156.6666666666706	606.3333333333334	1185.6666666666667	344.33333333333303	3.0	25.0	3.0	25.0
trichoniscus_main_001404_t1	433	2823	+	1879.3333333333403	511.6666666666644	178.33333333333326	37.666666666666686	0.0	1.0	0.0	1.0
trichoniscus_main_001406_t1	159	2087	+	1530.333333333337	398.66666666666555	1172.3333333333328	300.6666666666667	0	0	0	0
trichoniscus_main_001408_t1	436	3192	+	2189.333333333342	567.6666666666645	1526.3333333333371	375.6666666666657	4.0	22.0	0	0
trichoniscus_main_001409_t1	134	2890	+	2161.333333333336	595.6666666666667	2088.6666666666724	575.333333333333	6.5	37.5	6.5	37.5
trichoniscus_main_001410_t1	89	2842	+	2188.3333333333394	565.6666666666661	548.6666666666669	141.33333333333331	5.0	4.0	5.0	4.0
trichoniscus_main_001411_t1	286	2868	+	1995.3333333333426	587.6666666666657	560.0000000000001	166.00000000000009	0	0	0	0
trichoniscus_main_001414_t1	305	2818	+	1972.0000000000073	541.9999999999983	1343.0000000000007	375.9999999999996	13.0	22.0	13.0	22.0
trichoniscus_main_001415_t1	189	2939	+	2135.3333333333394	615.6666666666671	697.6666666666665	208.3333333333335	0.0	3.0	0	0
trichoniscus_main_001417_t1	231	2981	+	2120.6666666666733	630.3333333333334	1825.0000000000052	538.9999999999986	5.0	44.0	0	0
trichoniscus_main_001420_t1	114	2861	+	2162.666666666671	585.333333333334	242.66666666666652	66.33333333333336	0	0	0	0
trichoniscus_main_001421_t1	30	2675	+	2094.0000000000064	551.9999999999989	0	0	0	0	0	0
trichoniscus_main_001422_t1	141	2879	+	2157.0000000000086	581.9999999999991	388.0000000000002	109.9999999999999	0.0	4.0	0	0
trichoniscus_main_001425_t1	38	2779	+	2150.0000000000064	591.9999999999995	1713.000000000005	470.99999999999847	1.0	4.0	1.0	4.0
trichoniscus_main_001426_t1	79	2820	+	2151.3333333333417	590.6666666666663	672.9999999999998	179.00000000000014	4.0	1.0	0	0
trichoniscus_main_001428_t1	55	2796	+	2144.000000000006	598.0000000000003	150.99999999999994	34.99999999999999	0	0	0	0
trichoniscus_main_001429_t1	174	2894	+	2139.3333333333394	581.6666666666666	2022.0000000000086	551.9999999999992	0.0	5.0	0.0	5.0
trichoniscus_main_001430_t1	326	3067	+	2174.6666666666733	567.3333333333321	722.6666666666664	174.33333333333331	0	0	0	0
trichoniscus_main_001432_t1	13	2751	+	2150.000000000003	588.9999999999997	15.666666666666666	2.3333333333333335	0	0	0	0
trichoniscus_main_001433_t1	181	2916	+	2160.333333333337	575.6666666666662	2154.66666666667	575.3333333333328	10.5	33.5	10.5	33.5
trichoniscus_main_001434_t1	281	3016	+	2153.000000000005	582.9999999999993	1374.6666666666672	365.333333333333	13.0	26.0	0	0
trichoniscus_main_001435_t1	186	2921	+	2160.0000000000077	575.9999999999989	2.6666666666666665	0.3333333333333333	0	0	0	0
trichoniscus_main_001437_t1	126	2858	+	2143.6666666666733	589.3333333333326	1213.6666666666665	328.3333333333333	1.0	16.0	1.0	16.0
trichoniscus_main_001439_t1	48	2780	+	2103.6666666666774	629.3333333333338	649.9999999999997	193.00000000000045	1.0	6.0	0	0
trichoniscus_main_001440_t1	217	2949	+	2129.3333333333408	603.6666666666657	1802.6666666666742	504.3333333333311	0	0	0	0
trichoniscus_main_001441_t1	957	3671	+	2175.3333333333394	539.6666666666653	615.6666666666669	158.33333333333331	4.0	7.0	0	0
trichoniscus_main_001443_t1	181	2910	+	2133.3333333333417	596.6666666666656	278.6666666666665	75.33333333333333	0	0	0	0
trichoniscus_main_001445_t1	204	2933	+	2121.6666666666742	608.3333333333323	2000.0000000000077	570.9999999999986	2.0	13.0	2.0	13.0
trichoniscus_main_001446_t1	38	2767	+	2130.666666666671	599.333333333334	2123.000000000005	598.0000000000006	5.5	22.5	5.5	22.5
trichoniscus_main_001449_t1	371	2821	+	1931.3333333333399	519.6666666666654	1268.3333333333335	357.6666666666662	0	0	0	0
trichoniscus_main_001450_t1	549	3272	+	2132.666666666676	591.333333333334	1164.3333333333337	317.6666666666661	0.0	4.0	0	0
trichoniscus_main_001451_t1	556	3279	+	2074.000000000008	650.0000000000005	1578.0000000000039	497.99999999999807	7.0	53.0	0	0
trichoniscus_main_001453_t1	101	2821	+	2093.0000000000064	628.0	119.00000000000001	40.0	0	0	0	0
trichoniscus_main_001454_t1	77	2797	+	2198.333333333341	522.6666666666641	2119.6666666666765	505.33333333333064	22.0	57.0	22.0	57.0
trichoniscus_main_001455_t1	25	2745	+	2116.6666666666724	604.3333333333335	1885.6666666666729	538.333333333332	0.0	2.0	0.0	2.0
trichoniscus_main_001457_t1	244	2964	+	2123.000000000005	598.0000000000002	487.6666666666672	151.33333333333346	1.0	0.0	0	0
trichoniscus_main_001459_t1	188	2905	+	2162.000000000008	555.9999999999978	649.333333333333	154.6666666666667	2.0	8.0	0	0
trichoniscus_main_001460_t1	139	2856	+	2135.0000000000077	582.9999999999997	169.33333333333334	37.66666666666667	0	0	0	0
trichoniscus_main_001461_t1	466	2535	+	1607.333333333337	462.66666666666526	33.33333333333333	11.666666666666668	0	0	0	0
trichoniscus_main_001462_t1	2321	5038	+	2177.000000000006	540.9999999999982	928.6666666666656	229.3333333333336	0	0	0	0
trichoniscus_main_001464_t1	349	2724	+	1879.0000000000077	496.9999999999979	932.9999999999977	243.00000000000057	0	0	0	0
trichoniscus_main_001467_t1	427	2712	+	1770.3333333333385	515.6666666666649	379.0000000000001	109.99999999999999	1.0	7.0	0	0
trichoniscus_main_001468_t1	30	2741	+	2143.6666666666733	568.3333333333325	1759.6666666666717	466.33333333333195	7.0	21.0	7.0	21.0
trichoniscus_main_001469_t1	31	2742	+	2115.666666666674	596.3333333333331	312.99999999999994	86.0	0	0	0	0
trichoniscus_main_001473_t1	62	2767	+	2164.0000000000086	541.9999999999977	615.6666666666666	161.33333333333326	17.5	7.5	17.5	7.5
trichoniscus_main_001474_t1	65	2770	+	2089.3333333333426	616.666666666667	359.66666666666674	99.33333333333331	0.0	2.0	0	0
trichoniscus_main_001475_t1	124	2469	+	1852.6666666666729	493.33333333333144	281.3333333333333	72.66666666666666	0	0	0	0
trichoniscus_main_001478_t1	443	2705	+	1774.3333333333385	487.6666666666652	56.33333333333332	18.666666666666664	0	0	0	0
trichoniscus_main_001482_t1	22	2718	+	2112.33333333334	584.6666666666665	471.3333333333338	131.66666666666657	0	0	0	0
trichoniscus_main_001483_t1	28	2724	+	2171.3333333333417	525.6666666666645	471.6666666666671	110.33333333333321	7.0	2.0	0	0
trichoniscus_main_001484_t1	95	2791	+	2114.0000000000073	583.0000000000001	331.3333333333335	97.6666666666666	0	0	0	0
trichoniscus_main_001487_t1	38	2731	+	2149.6666666666724	544.333333333332	67.33333333333331	19.666666666666668	0	0	0	0
trichoniscus_main_001489_t1	44	2734	+	2108.0000000000045	582.9999999999993	1318.6666666666665	373.33333333333314	0.0	1.0	0.0	1.0
trichoniscus_main_001490_t1	44	2734	+	2115.0000000000064	563.9999999999994	675.9999999999997	176.0000000000002	1.0	1.0	0	0
trichoniscus_main_001491_t1	234	2849	+	2050.0000000000077	565.9999999999991	0	0	0	0	0	0
trichoniscus_main_001492_t1	335	3025	+	2133.3333333333417	557.666666666665	398.00000000000034	99.9999999999999	0	0	0	0
trichoniscus_main_001493_t1	109	2799	+	2084.000000000006	607.0000000000002	751.666666666666	226.33333333333346	0	0	0	0
trichoniscus_main_001494_t1	209	2899	+	2134.3333333333435	556.6666666666655	1705.333333333341	451.6666666666645	12.5	24.5	0	0
trichoniscus_main_001495_t1	247	2937	+	2107.0000000000077	583.9999999999989	1883.6666666666733	525.3333333333312	18.0	49.0	0	0
trichoniscus_main_001496_t1	107	2779	+	2138.3333333333394	534.6666666666652	1754.3333333333385	441.66666666666544	0.0	7.0	0	0
trichoniscus_main_001497_t1	104	2794	+	2082.333333333338	608.6666666666664	1059.3333333333323	293.6666666666664	0.0	1.0	0.0	1.0
trichoniscus_main_001498_t1	11	2695	+	2066.0000000000086	618.9999999999998	13.333333333333332	4.666666666666666	0	0	0	0
trichoniscus_main_001500_t1	306	2993	+	2104.0000000000086	583.9999999999992	2037.3333333333433	563.6666666666656	7.0	44.0	7.0	44.0
trichoniscus_main_001502_t1	137	2821	+	2104.333333333343	580.6666666666649	230.66666666666657	66.33333333333336	0	0	0	0
trichoniscus_main_001503_t1	107	2791	+	2141.000000000006	543.9999999999985	848.6666666666654	219.33333333333368	2.0	15.0	2.0	15.0
trichoniscus_main_001504_t1	84	2768	+	2081.6666666666715	603.3333333333344	718.9999999999993	220.00000000000043	0	0	0	0
trichoniscus_main_001505_t1	133	1290	+	911.333333333332	246.66666666666717	20.666666666666668	6.333333333333333	0	0	0	0
trichoniscus_main_001506_t1	103	2784	+	2138.000000000007	543.9999999999987	451.00000000000057	112.99999999999987	0	0	0	0
trichoniscus_main_001507_t1	164	2824	+	2135.000000000008	525.9999999999977	481.33333333333377	124.66666666666657	0	0	0	0
trichoniscus_main_001508_t1	100	2781	+	2113.6666666666742	568.3333333333329	276.6666666666666	74.33333333333336	0	0	0	0
trichoniscus_main_001509_t1	71	2749	+	2141.0000000000073	537.9999999999984	617.6666666666665	150.3333333333333	0.0	2.0	0	0
trichoniscus_main_001511_t1	11	2689	+	2084.666666666675	594.3333333333327	31.0	11.0	0	0	0	0
trichoniscus_main_001512_t1	121	2799	+	2118.333333333341	560.6666666666655	603.0000000000008	152.99999999999983	3.0	8.0	0	0
trichoniscus_main_001515_t1	159	2837	+	2099.0000000000064	579.9999999999997	390.3333333333334	110.66666666666664	1.0	10.0	1.0	10.0
trichoniscus_main_001516_t1	32	2710	+	2108.3333333333394	570.6666666666667	1409.3333333333346	384.66666666666595	3.0	5.0	3.0	5.0
trichoniscus_main_001517_t1	98	2773	+	2109.3333333333444	566.6666666666649	968.6666666666642	255.33333333333414	4.0	9.0	0	0
trichoniscus_main_001518_t1	190	2778	+	2030.3333333333394	558.666666666666	116.66666666666666	30.333333333333332	0	0	0	0
trichoniscus_main_001519_t1	233	2329	+	1662.666666666672	434.33333333333184	0	0	0	0	0	0
trichoniscus_main_001520_t1	84	2753	+	2117.6666666666747	552.3333333333326	269.3333333333333	60.66666666666668	0	0	0	0
trichoniscus_main_001521_t1	1186	3858	+	2145.0000000000073	527.9999999999981	356.6666666666668	81.33333333333331	3.0	4.0	0	0
trichoniscus_main_001524_t1	198	2867	+	2100.0000000000045	569.9999999999998	1037.6666666666652	294.33333333333337	2.0	11.0	0	0
trichoniscus_main_001525_t1	12	2681	+	2134.0000000000077	532.999999999998	101.66666666666669	24.33333333333333	0	0	0	0
trichoniscus_main_001527_t1	186	2846	+	2060.6666666666792	600.3333333333337	721.999999999999	193.00000000000043	0.0	7.0	0.0	7.0
trichoniscus_main_001528_t1	99	2768	+	2065.666666666676	604.3333333333338	1075.6666666666652	301.3333333333331	4.0	17.0	0	0
trichoniscus_main_001530_t1	75	2741	+	2071.666666666673	595.333333333333	0	0	0	0	0	0
trichoniscus_main_001531_t1	547	3213	+	2081.000000000008	585.9999999999995	77.00000000000001	16.000000000000004	0	0	0	0
trichoniscus_main_001532_t1	15	2681	+	2089.3333333333403	577.6666666666681	1696.0000000000075	472.9999999999982	12.0	25.0	12.0	25.0
trichoniscus_main_001534_t1	45	2708	+	2117.0000000000073	546.9999999999984	133.66666666666669	37.33333333333332	0	0	0	0
trichoniscus_main_001536_t1	34	2697	+	2115.6666666666774	548.3333333333311	582.3333333333338	155.66666666666654	0	0	0	0
trichoniscus_main_001537_t1	165	2735	+	1999.0000000000086	572.0	123.66666666666669	38.33333333333332	0	0	0	0
trichoniscus_main_001538_t1	509	3172	+	2027.3333333333405	636.6666666666657	1489.000000000001	466.99999999999943	0.0	30.0	0.0	30.0
trichoniscus_main_001540_t1	576	3218	+	2047.0000000000102	595.9999999999998	677.9999999999995	183.0000000000002	0	0	0	0
trichoniscus_main_001544_t1	368	3025	+	2066.6666666666724	591.3333333333333	0	0	0	0	0	0
trichoniscus_main_001545_t1	3	2657	+	2077.666666666675	577.3333333333321	976.3333333333316	268.666666666667	11.0	12.0	0	0
trichoniscus_main_001547_t1	84	2738	+	2037.000000000008	618.0000000000008	162.66666666666669	47.33333333333334	0	0	0	0
trichoniscus_main_001548_t1	108	2705	+	2052.0000000000086	545.999999999999	0	0	0	0	0	0
trichoniscus_main_001551_t1	161	2812	+	2056.666666666675	595.3333333333329	1113.9999999999993	316.9999999999999	0	0	0	0
trichoniscus_main_001552_t1	91	2742	+	2107.6666666666765	544.3333333333317	509.00000000000057	132.9999999999999	0.0	7.0	0	0
trichoniscus_main_001554_t1	1835	2677	+	673.3333333333325	169.66666666666697	0	0	0	0	0	0
trichoniscus_main_001558_t1	99	2741	+	2097.3333333333426	545.6666666666646	809.6666666666652	207.3333333333337	0.0	16.0	0	0
trichoniscus_main_001562_t1	76	2723	+	2109.6666666666747	536.3333333333316	118.33333333333336	28.666666666666657	0	0	0	0
trichoniscus_main_001563_t1	105	2750	+	2088.000000000008	558.0000000000002	1436.666666666671	381.3333333333318	10.0	25.0	0	0
trichoniscus_main_001564_t1	57	2702	+	2070.333333333342	575.6666666666661	202.66666666666669	55.33333333333333	0	0	0	0
trichoniscus_main_001571_t1	691	3327	+	2108.3333333333403	528.6666666666649	1000.3333333333301	232.66666666666734	0.0	1.0	0	0
trichoniscus_main_001572_t1	173	2809	+	2057.000000000008	579.9999999999994	706.333333333333	193.66666666666683	2.0	10.0	2.0	10.0
trichoniscus_main_001575_t1	180	2813	+	2081.3333333333394	552.6666666666654	149.66666666666669	33.33333333333332	0	0	0	0
trichoniscus_main_001576_t1	264	2843	+	2018.000000000008	561.999999999998	81.33333333333333	20.666666666666668	0	0	0	0
trichoniscus_main_001583_t1	224	2851	+	2039.33333333334	588.6666666666665	673.9999999999997	211.00000000000028	0.0	18.0	0.0	18.0
trichoniscus_main_001584_t1	280	2625	+	1822.3333333333394	523.6666666666654	1365.6666666666697	380.33333333333235	1.0	22.0	1.0	22.0
trichoniscus_main_001586_t1	45	2669	+	1997.6666666666708	627.3333333333342	371.6666666666667	123.3333333333333	2.5	2.5	0	0
trichoniscus_main_001587_t1	474	2627	+	1647.0000000000048	506.9999999999985	989.3333333333317	294.6666666666669	1.0	14.0	0	0
trichoniscus_main_001588_t1	87	2711	+	2034.0000000000086	590.9999999999998	73.66666666666666	19.333333333333336	0	0	0	0
trichoniscus_main_001590_t1	329	1534	+	915.6666666666654	290.3333333333334	8.0	4.0	0	0	0	0
trichoniscus_main_001591_t1	157	2778	+	2036.3333333333412	585.6666666666665	325.00000000000017	94.99999999999983	0	0	0	0
trichoniscus_main_001592_t1	127	2748	+	2007.6666666666724	614.3333333333336	641.9999999999999	195.00000000000006	2.0	7.0	0	0
trichoniscus_main_001593_t1	110	2731	+	2064.3333333333403	557.6666666666653	55.33333333333333	16.66666666666667	0	0	0	0
trichoniscus_main_001595_t1	48	2666	+	2080.3333333333408	538.6666666666652	2.6666666666666665	0.3333333333333333	0	0	0	0
trichoniscus_main_001596_t1	146	2755	+	2058.3333333333417	551.6666666666657	89.0	19.0	0	0	0	0
trichoniscus_main_001597_t1	135	2753	+	2053.666666666675	565.3333333333321	1114.3333333333323	316.6666666666665	0	0	0	0
trichoniscus_main_001598_t1	219	2837	+	2015.0000000000089	603.9999999999997	431.0000000000003	132.9999999999999	0.0	1.0	0	0
trichoniscus_main_001599_t1	88	2706	+	2076.3333333333417	542.6666666666655	867.3333333333319	215.66666666666703	7.0	15.0	0	0
trichoniscus_main_001601_t1	158	2776	+	2051.0000000000086	567.9999999999986	2038.3333333333417	565.666666666665	8.0	59.0	8.0	59.0
trichoniscus_main_001605_t1	118	2730	+	2004.0000000000066	608.9999999999999	74.33333333333334	24.666666666666664	0	0	0	0
trichoniscus_main_001606_t1	71	2683	+	2011.0000000000084	601.9999999999995	921.9999999999985	269.00000000000017	0	0	0	0
trichoniscus_main_001608_t1	77	2539	+	1962.000000000008	500.999999999998	0	0	0	0	0	0
trichoniscus_main_001610_t1	610	2922	+	1801.3333333333412	511.66666666666436	1280.9999999999993	362.99999999999943	3.0	35.0	3.0	35.0
trichoniscus_main_001611_t1	254	2863	+	2023.3333333333387	586.666666666667	1795.3333333333376	517.6666666666654	4.0	50.0	4.0	50.0
trichoniscus_main_001612_t1	245	2854	+	2056.666666666676	553.3333333333317	1692.0000000000048	455.9999999999987	9.0	24.0	9.0	24.0
trichoniscus_main_001616_t1	501	1859	+	1046.6666666666647	297.33333333333326	106.66666666666667	28.333333333333325	0	0	0	0
trichoniscus_main_001617_t1	53	2659	+	2029.3333333333405	565.6666666666663	1040.6666666666652	285.33333333333326	0	0	0	0
trichoniscus_main_001619_t1	52	2655	+	1965.3333333333353	638.6666666666667	99.33333333333334	35.666666666666664	0	0	0	0
trichoniscus_main_001621_t1	22	2622	+	2036.3333333333399	564.6666666666667	1060.3333333333312	298.6666666666667	1.0	20.0	1.0	20.0
trichoniscus_main_001622_t1	18	2618	+	2049.000000000008	551.9999999999985	434.00000000000034	126.9999999999999	0.0	1.0	0	0
trichoniscus_main_001623_t1	230	2830	+	2024.000000000009	576.9999999999994	1711.3333333333378	487.6666666666649	7.0	31.0	7.0	31.0
trichoniscus_main_001626_t1	90	2687	+	2047.0000000000066	550.9999999999984	51.99999999999999	17.0	0	0	0	0
trichoniscus_main_001627_t1	449	3004	+	1976.666666666674	579.3333333333333	1573.3333333333378	457.6666666666652	0	0	0	0
trichoniscus_main_001629_t1	163	2514	+	1837.6666666666738	514.3333333333316	25.333333333333332	7.666666666666666	0	0	0	0
trichoniscus_main_001630_t1	131	2725	+	2021.6666666666752	561.3333333333321	0	0	0	0	0	0
trichoniscus_main_001631_t1	208	2802	+	1996.000000000005	598.9999999999991	0	0	0	0	0	0
trichoniscus_main_001632_t1	605	3199	+	2052.0000000000095	542.999999999999	1495.3333333333374	397.66666666666526	1.0	23.0	1.0	23.0
trichoniscus_main_001633_t1	113	2704	+	2067.000000000007	524.9999999999984	191.99999999999994	51.00000000000002	0	0	0	0
trichoniscus_main_001634_t1	27	2618	+	2021.0000000000066	571.0000000000002	0	0	0	0	0	0
trichoniscus_main_001635_t1	76	2667	+	2028.3333333333433	563.6666666666655	1058.9999999999989	300.00000000000006	0.0	4.0	0.0	4.0
trichoniscus_main_001636_t1	67	2658	+	2061.333333333342	530.666666666665	855.6666666666652	212.3333333333337	0.0	4.0	0.0	4.0
trichoniscus_main_001638_t1	149	2680	+	1976.3333333333453	555.6666666666654	91.33333333333333	25.666666666666664	0	0	0	0
trichoniscus_main_001639_t1	194	2785	+	2054.000000000011	537.9999999999982	128.33333333333337	33.66666666666666	0	0	0	0
trichoniscus_main_001641_t1	138	2702	+	2050.0000000000114	514.9999999999975	1051.6666666666642	253.33333333333385	4.0	7.0	0	0
trichoniscus_main_001642_t1	29	2617	+	2058.666666666677	530.3333333333316	834.6666666666652	212.33333333333368	6.0	6.0	6.0	6.0
trichoniscus_main_001643_t1	1440	3638	+	1725.000000000004	473.99999999999875	785.9999999999991	225.00000000000026	1.0	25.0	1.0	25.0
trichoniscus_main_001645_t1	87	2672	+	2009.666666666675	576.3333333333325	463.3333333333336	148.6666666666667	1.0	6.0	0	0
trichoniscus_main_001646_t1	131	2716	+	2000.666666666671	585.3333333333325	2000.666666666671	585.3333333333325	6.0	33.0	6.0	33.0
trichoniscus_main_001647_t1	122	2707	+	2012.0000000000064	573.9999999999987	91.66666666666667	31.33333333333333	0	0	0	0
trichoniscus_main_001648_t1	4083	5714	+	1289.3333333333344	342.6666666666662	0	0	0	0	0	0
trichoniscus_main_001649_t1	41	2623	+	2061.3333333333408	521.666666666665	2061.3333333333408	521.666666666665	12.0	56.0	12.0	56.0
trichoniscus_main_001651_t1	166	2715	+	1997.666666666676	552.3333333333321	178.3333333333333	52.66666666666667	0.0	2.0	0	0
trichoniscus_main_001652_t1	188	2767	+	2006.3333333333412	573.666666666666	1806.6666666666727	521.3333333333316	20.0	29.0	20.0	29.0
trichoniscus_main_001653_t1	14	2590	+	2037.0000000000066	539.9999999999986	788.9999999999989	204.0000000000003	1.0	7.0	0	0
trichoniscus_main_001654_t1	16	2580	+	1989.3333333333442	575.6666666666653	378.6666666666668	110.33333333333329	0	0	0	0
trichoniscus_main_001655_t1	318	2894	+	2033.3333333333417	543.6666666666655	229.99999999999997	64.0	0.0	1.0	0	0
trichoniscus_main_001656_t1	139	2700	+	2013.333333333344	548.6666666666649	1296.333333333334	350.6666666666663	21.5	17.5	21.5	17.5
trichoniscus_main_001658_t1	95	2545	+	1932.3333333333408	518.6666666666649	166.66666666666669	43.33333333333334	0	0	0	0
trichoniscus_main_001661_t1	224	2794	+	2025.000000000008	545.9999999999989	2020.3333333333412	544.6666666666655	4.0	13.0	0	0
trichoniscus_main_001664_t1	91	2658	+	1960.6666666666745	607.3333333333334	871.6666666666656	250.3333333333337	0.0	5.0	0.0	5.0
trichoniscus_main_001665_t1	3067	3915	+	637.3333333333336	211.6666666666668	107.33333333333334	33.66666666666666	2.0	0.0	0	0
trichoniscus_main_001667_t1	37	2574	+	1982.3333333333396	555.6666666666661	1322.0	363.99999999999994	0.0	17.0	0	0
trichoniscus_main_001674_t1	240	2723	+	1969.3333333333405	514.6666666666649	167.3333333333333	42.666666666666686	0	0	0	0
trichoniscus_main_001675_t1	833	3391	+	1932.666666666674	626.3333333333344	565.3333333333335	166.66666666666677	0.0	1.0	0	0
trichoniscus_main_001678_t1	36	2591	+	2040.3333333333424	515.6666666666646	28.666666666666668	7.333333333333333	0	0	0	0
trichoniscus_main_001679_t1	62	2617	+	1969.0000000000066	586.9999999999985	1359.666666666667	401.33333333333275	1.0	15.0	1.0	15.0
trichoniscus_main_001683_t1	376	2931	+	2034.0000000000089	521.999999999998	14.666666666666664	3.3333333333333335	0	0	0	0
trichoniscus_main_001684_t1	12	2564	+	1973.3333333333426	579.6666666666655	677.9999999999998	198.00000000000017	1.0	8.0	1.0	8.0
trichoniscus_main_001685_t1	252	2804	+	1978.000000000008	574.9999999999994	1708.6666666666717	499.33333333333195	6.5	33.5	6.5	33.5
trichoniscus_main_001687_t1	271	2823	+	2017.6666666666745	535.333333333332	2000.0000000000075	528.9999999999985	1.0	6.0	1.0	6.0
trichoniscus_main_001688_t1	19	2552	+	2013.0000000000084	518.9999999999981	2013.0000000000084	518.9999999999981	27.0	25.0	0	0
trichoniscus_main_001689_t1	80	2629	+	2034.0000000000089	515.9999999999978	347.33333333333337	75.66666666666671	0	0	0	0
trichoniscus_main_001690_t1	66	2615	+	2016.0000000000095	533.9999999999984	1742.3333333333399	453.66666666666487	21.0	20.0	0	0
trichoniscus_main_001691_t1	79	2628	+	2003.33333333334	546.666666666666	935.6666666666655	255.33333333333374	0	0	0	0
trichoniscus_main_001692_t1	275	2824	+	2003.6666666666729	546.3333333333325	1444.6666666666683	391.3333333333327	4.0	13.0	4.0	13.0
trichoniscus_main_001693_t1	108	2621	+	1972.6666666666758	541.3333333333313	1228.3333333333328	340.66666666666623	9.0	19.0	9.0	19.0
trichoniscus_main_001695_t1	426	2684	+	1763.6666666666717	495.33333333333167	4.0	2.0	0	0	0	0
trichoniscus_main_001696_t1	117	2663	+	2004.0000000000107	542.9999999999989	388.3333333333337	91.66666666666656	4.0	3.0	0	0
trichoniscus_main_001699_t1	23	2566	+	1992.6666666666752	551.3333333333321	451.66666666666686	133.33333333333326	1.0	5.0	0	0
trichoniscus_main_001701_t1	399	2585	+	1708.000000000004	478.9999999999988	1144.9999999999982	322.0000000000004	2.0	3.0	2.0	3.0
trichoniscus_main_001702_t1	17	2557	+	2033.6666666666763	507.3333333333311	1709.0000000000048	423.99999999999903	25.5	20.5	25.5	20.5
trichoniscus_main_001703_t1	53	2593	+	2002.0000000000084	538.9999999999985	1223.6666666666672	330.33333333333263	0.0	4.0	0.0	4.0
trichoniscus_main_001704_t1	77	2617	+	1952.0000000000057	589.0000000000005	171.66666666666666	50.33333333333335	0	0	0	0
trichoniscus_main_001706_t1	92	2566	+	1925.6666666666706	549.3333333333327	153.00000000000003	51.00000000000001	0	0	0	0
trichoniscus_main_001707_t1	42	2579	+	1994.3333333333403	543.6666666666656	1064.3333333333317	300.6666666666667	1.0	29.0	1.0	29.0
trichoniscus_main_001708_t1	62	2599	+	2014.333333333343	523.6666666666648	1973.3333333333421	510.66666666666424	13.0	23.0	13.0	23.0
trichoniscus_main_001709_t1	324	2171	+	1458.0000000000027	389.99999999999915	75.66666666666667	17.333333333333332	0.0	1.0	0	0
trichoniscus_main_001712_t1	99	2635	+	1942.333333333339	568.6666666666658	22.666666666666668	7.333333333333333	0	0	0	0
trichoniscus_main_001713_t1	49	2583	+	1990.6666666666738	544.3333333333313	15.333333333333332	2.6666666666666665	0	0	0	0
trichoniscus_main_001714_t1	147	2681	+	2029.6666666666767	505.33333333333087	2029.6666666666767	505.33333333333087	9.0	46.0	9.0	46.0
trichoniscus_main_001715_t1	83	2617	+	1961.6666666666763	573.3333333333326	1961.6666666666763	573.3333333333326	2.0	48.0	2.0	48.0
trichoniscus_main_001716_t1	92	2626	+	1976.0000000000077	558.9999999999997	104.66666666666669	33.33333333333333	0	0	0	0
trichoniscus_main_001717_t1	61	2592	+	1974.6666666666767	557.3333333333317	453.6666666666672	131.3333333333332	1.0	4.0	0	0
trichoniscus_main_001719_t1	236	2767	+	1993.6666666666747	538.3333333333323	83.0	21.999999999999996	0	0	0	0
trichoniscus_main_001720_t1	184	2715	+	1997.666666666673	534.3333333333318	1976.0000000000061	528.9999999999985	1.0	32.0	1.0	32.0
trichoniscus_main_001721_t1	150	2681	+	2010.666666666674	521.3333333333319	1311.6666666666665	335.33333333333337	3.0	11.0	3.0	11.0
trichoniscus_main_001723_t1	69	2597	+	2033.0000000000055	495.99999999999875	921.9999999999976	218.00000000000054	3.0	2.0	3.0	2.0
trichoniscus_main_001724_t1	133	2661	+	1985.6666666666747	543.3333333333309	692.6666666666667	189.33333333333343	2.0	23.0	0	0
trichoniscus_main_001725_t1	150	2678	+	2024.6666666666756	504.3333333333312	179.3333333333333	45.66666666666667	1.0	0.0	0	0
trichoniscus_main_001726_t1	214	2739	+	2003.666666666675	522.3333333333316	2003.666666666675	522.3333333333316	11.0	39.0	11.0	39.0
trichoniscus_main_001728_t1	97	2622	+	1978.0000000000064	547.9999999999993	1694.0000000000036	468.99999999999886	7.0	43.0	7.0	43.0
trichoniscus_main_001731_t1	117	1664	+	1226.0	321.99999999999994	200.9999999999999	63.000000000000036	0.0	5.0	0	0
trichoniscus_main_001733_t1	588	2597	+	1573.6666666666695	436.3333333333328	49.666666666666664	13.333333333333332	0	0	0	0
trichoniscus_main_001734_t1	119	2641	+	1954.333333333343	568.6666666666656	9.333333333333332	2.6666666666666665	0	0	0	0
trichoniscus_main_001737_t1	2	2521	+	1999.6666666666706	520.3333333333325	413.00000000000045	108.99999999999986	0	0	0	0
trichoniscus_main_001738_t1	95	2614	+	1984.3333333333414	535.6666666666655	1629.6666666666708	437.33333333333195	0	0	0	0
trichoniscus_main_001739_t1	453	2522	+	1633.6666666666713	436.33333333333184	69.66666666666666	20.333333333333332	0	0	0	0
trichoniscus_main_001740_t1	166	2685	+	1950.6666666666692	569.333333333334	608.0000000000005	165.9999999999999	0.0	2.0	0.0	2.0
trichoniscus_main_001742_t1	295	2814	+	1992.0000000000089	527.9999999999982	1218.0000000000011	317.9999999999995	0	0	0	0
trichoniscus_main_001745_t1	296	2520	+	1754.3333333333403	468.66666666666464	162.99999999999997	40.99999999999999	0.0	2.0	0	0
trichoniscus_main_001747_t1	251	2566	+	1809.0000000000066	506.999999999998	1666.0000000000055	466.99999999999847	1.0	36.0	1.0	36.0
trichoniscus_main_001748_t1	372	2276	+	1488.3333333333362	416.66666666666566	0	0	0	0	0	0
trichoniscus_main_001751_t1	121	2535	+	1911.0000000000084	503.9999999999975	313.00000000000006	82.99999999999999	0	0	0	0
trichoniscus_main_001752_t1	46	2559	+	1975.3333333333428	538.6666666666646	1963.666666666676	535.3333333333311	13.5	38.5	13.5	38.5
trichoniscus_main_001755_t1	41	2551	+	1964.0000000000055	546.9999999999993	1455.0000000000016	413.9999999999993	5.0	33.0	0	0
trichoniscus_main_001756_t1	78	2588	+	2031.0000000000107	479.9999999999975	2.6666666666666665	0.3333333333333333	0	0	0	0
trichoniscus_main_001758_t1	348	2858	+	1951.6666666666756	559.3333333333317	1951.6666666666756	559.3333333333317	22.0	57.0	22.0	57.0
trichoniscus_main_001759_t1	368	2518	+	1666.000000000006	484.99999999999784	5.333333333333333	0.6666666666666666	0	0	0	0
trichoniscus_main_001760_t1	108	2615	+	1978.0000000000093	529.9999999999982	692.3333333333328	174.66666666666677	0	0	0	0
trichoniscus_main_001761_t1	142	2649	+	1920.3333333333374	587.6666666666661	212.99999999999991	63.00000000000002	0	0	0	0
trichoniscus_main_001762_t1	143	2602	+	1934.6666666666754	525.3333333333312	242.6666666666666	63.33333333333336	0	0	0	0
trichoniscus_main_001763_t1	221	2728	+	1984.3333333333426	523.6666666666644	1090.999999999998	289.00000000000045	7.0	10.0	7.0	10.0
trichoniscus_main_001765_t1	89	2593	+	1973.0000000000107	531.999999999998	464.0000000000003	123.99999999999993	10.0	14.0	10.0	14.0
trichoniscus_main_001766_t1	323	2827	+	1898.0000000000032	607.0	409.3333333333333	139.66666666666666	0.0	2.0	0	0
trichoniscus_main_001767_t1	64	792	+	564.3333333333335	164.66666666666674	0	0	0	0	0	0
trichoniscus_main_001768_t1	239	2743	+	1916.3333333333403	588.666666666667	207.99999999999986	68.00000000000006	0	0	0	0
trichoniscus_main_001769_t1	10	2514	+	1955.0000000000073	549.9999999999989	120.00000000000003	42.00000000000001	0	0	0	0
trichoniscus_main_001770_t1	126	2630	+	1949.6666666666729	555.3333333333321	331.00000000000006	97.99999999999997	0	0	0	0
trichoniscus_main_001771_t1	106	2609	+	1942.3333333333403	559.6666666666671	1743.6666666666722	503.33333333333184	6.0	13.0	0	0
trichoniscus_main_001772_t1	79	2580	+	1979.3333333333421	522.6666666666646	967.3333333333309	259.6666666666673	0.0	1.0	0	0
trichoniscus_main_001773_t1	16	2517	+	1966.3333333333396	535.666666666666	727.6666666666663	187.33333333333346	0	0	0	0
trichoniscus_main_001774_t1	414	2504	+	1603.0000000000036	487.99999999999864	190.99999999999994	58.00000000000003	0.0	2.0	0.0	2.0
trichoniscus_main_001776_t1	254	2295	+	1614.666666666671	425.3333333333322	111.6666666666667	26.333333333333325	0	0	0	0
trichoniscus_main_001780_t1	22	2517	+	1971.3333333333417	524.6666666666647	103.33333333333331	28.66666666666666	0	0	0	0
trichoniscus_main_001784_t1	294	2510	+	1744.0000000000055	472.99999999999824	990.9999999999982	281.00000000000017	3.0	16.0	0	0
trichoniscus_main_001785_t1	10	2502	+	1961.0000000000107	531.9999999999978	1141.9999999999989	298.0000000000004	0	0	0	0
trichoniscus_main_001786_t1	168	2660	+	1945.000000000007	547.9999999999984	60.99999999999999	17.0	0	0	0	0
trichoniscus_main_001787_t1	433	2925	+	1926.3333333333374	566.6666666666654	640.333333333333	178.66666666666683	0.0	6.0	0	0
trichoniscus_main_001790_t1	390	2492	+	1630.3333333333385	472.6666666666645	82.00000000000001	19.99999999999999	0	0	0	0
trichoniscus_main_001791_t1	422	2493	+	1679.333333333337	390.6666666666662	90.6666666666667	20.33333333333333	0	0	0	0
trichoniscus_main_001792_t1	64	2553	+	1919.0000000000048	570.9999999999998	150.66666666666666	41.333333333333336	0.0	2.0	0	0
trichoniscus_main_001793_t1	97	2586	+	1966.0000000000075	523.9999999999982	1393.3333333333355	376.66666666666583	1.0	7.0	0	0
trichoniscus_main_001794_t1	140	2629	+	1964.0000000000082	525.9999999999985	220.6666666666666	64.33333333333336	0	0	0	0
trichoniscus_main_001795_t1	64	2553	+	1961.6666666666774	528.3333333333314	65.66666666666666	18.333333333333332	0	0	0	0
trichoniscus_main_001796_t1	56	2545	+	1995.666666666674	494.33333333333184	1081.3333333333321	283.6666666666669	0.0	7.0	0	0
trichoniscus_main_001798_t1	59	2548	+	1950.6666666666733	539.3333333333321	55.99999999999999	16.0	0	0	0	0
trichoniscus_main_001799_t1	106	2595	+	1942.3333333333403	547.666666666666	1178.0000000000002	345.99999999999943	1.0	8.0	1.0	8.0
trichoniscus_main_001800_t1	150	2636	+	1952.333333333342	534.666666666665	782.9999999999986	219.00000000000045	0	0	0	0
trichoniscus_main_001801_t1	37	2523	+	1976.6666666666765	510.3333333333308	164.3333333333333	42.66666666666667	0	0	0	0
trichoniscus_main_001802_t1	295	2781	+	1968.6666666666733	518.333333333332	182.99999999999997	51.00000000000001	0.0	3.0	0.0	3.0
trichoniscus_main_001805_t1	110	2595	+	1974.6666666666752	509.3333333333311	42.333333333333336	8.666666666666666	0	0	0	0
trichoniscus_main_001808_t1	6	2489	+	1944.333333333342	539.6666666666653	30.666666666666668	8.333333333333332	0	0	0	0
trichoniscus_main_001809_t1	376	2691	+	1854.000000000006	461.9999999999982	1579.0000000000057	397.99999999999864	0.0	4.0	0.0	4.0
trichoniscus_main_001810_t1	258	2741	+	1950.6666666666738	533.3333333333322	564.0000000000001	149.99999999999997	2.0	6.0	0	0
trichoniscus_main_001814_t1	6	2486	+	1946.3333333333399	534.6666666666657	124.66666666666669	31.333333333333332	0	0	0	0
trichoniscus_main_001818_t1	75	2552	+	1911.0000000000068	567.0	1366.3333333333344	403.6666666666659	0	0	0	0
trichoniscus_main_001821_t1	130	2604	+	1927.333333333341	547.666666666666	1260.6666666666674	356.3333333333328	5.0	18.0	0	0
trichoniscus_main_001824_t1	149	2623	+	1981.3333333333474	493.66666666666276	637.9999999999995	154.00000000000003	3.0	13.0	3.0	13.0
trichoniscus_main_001826_t1	74	2545	+	1963.6666666666754	508.3333333333311	956.6666666666642	228.33333333333385	8.0	14.0	0	0
trichoniscus_main_001827_t1	118	2187	+	1578.3333333333378	491.66666666666424	107.6666666666667	27.33333333333332	0	0	0	0
trichoniscus_main_001828_t1	8	2479	+	1926.666666666675	545.3333333333316	315.99999999999994	86.0	0.0	4.0	0	0
trichoniscus_main_001829_t1	1283	3754	+	1913.0000000000077	558.9999999999994	1166.3333333333333	330.6666666666663	3.0	12.0	3.0	12.0
trichoniscus_main_001833_t1	389	1798	+	1091.6666666666638	294.3333333333338	16.333333333333332	4.666666666666666	0	0	0	0
trichoniscus_main_001836_t1	429	2468	+	1615.666666666672	424.3333333333318	0	0	0	0	0	0
trichoniscus_main_001844_t1	60	2519	+	1940.0000000000084	519.999999999998	1542.3333333333371	413.6666666666657	10.0	15.0	0	0
trichoniscus_main_001848_t1	126	2582	+	1955.6666666666752	501.33333333333127	194.33333333333326	45.66666666666667	0	0	0	0
trichoniscus_main_001849_t1	222	2546	+	1843.333333333343	481.6666666666641	382.3333333333335	94.66666666666661	0	0	0	0
trichoniscus_main_001850_t1	177	2632	+	1917.666666666672	536.3333333333325	166.66666666666666	49.333333333333336	0	0	0	0
trichoniscus_main_001852_t1	236	2689	+	1920.3333333333414	533.6666666666654	1622.66666666667	447.33333333333223	0	0	0	0
trichoniscus_main_001853_t1	111	2564	+	1922.0000000000064	531.9999999999992	170.3333333333333	51.666666666666686	0.0	3.0	0	0
trichoniscus_main_001855_t1	37	2475	+	1905.6666666666738	533.3333333333319	242.99999999999986	63.00000000000004	1.0	1.0	0	0
trichoniscus_main_001856_t1	2998	4152	-	906.3333333333322	248.66666666666708	122.66666666666671	30.33333333333332	0	0	0	0
trichoniscus_main_001861_t1	254	2704	+	1891.6666666666713	559.3333333333331	355.66666666666686	94.33333333333329	0	0	0	0
trichoniscus_main_001863_t1	30	2480	+	1921.333333333339	529.6666666666649	267.99999999999983	80.00000000000001	0.0	6.0	0.0	6.0
trichoniscus_main_001865_t1	87	2534	+	1977.0000000000114	470.9999999999973	1933.000000000011	463.9999999999973	22.0	47.0	22.0	47.0
trichoniscus_main_001866_t1	33	2480	+	1946.6666666666747	501.3333333333314	60.33333333333331	14.666666666666671	0	0	0	0
trichoniscus_main_001867_t1	563	2449	+	1501.333333333338	385.66666666666555	1027.6666666666638	253.33333333333408	7.0	4.0	7.0	4.0
trichoniscus_main_001868_t1	1096	2445	+	1072.3333333333308	277.666666666667	0	0	0	0	0	0
trichoniscus_main_001873_t1	39	2483	+	1878.0000000000077	566.9999999999987	1645.6666666666717	496.33333333333127	12.0	14.0	0	0
trichoniscus_main_001874_t1	199	2595	+	1878.3333333333417	518.6666666666644	46.66666666666666	10.333333333333337	0	0	0	0
trichoniscus_main_001875_t1	158	2602	+	1967.6666666666745	477.3333333333313	267.6666666666666	65.33333333333336	1.0	1.0	0	0
trichoniscus_main_001878_t1	98	2502	+	1895.0000000000077	507.99999999999756	10.0	2.0	0	0	0	0
trichoniscus_main_001879_t1	82	2523	+	1881.0000000000057	560.9999999999995	1881.0000000000057	560.9999999999995	0.0	55.0	0.0	55.0
trichoniscus_main_001880_t1	61	2502	+	1904.666666666671	537.3333333333327	1409.333333333334	402.6666666666664	0.0	6.0	0	0
trichoniscus_main_001881_t1	192	2591	+	1879.000000000009	520.9999999999978	67.0	20.0	0	0	0	0
trichoniscus_main_001882_t1	42	2480	+	1923.000000000007	515.9999999999983	1404.6666666666695	386.33333333333223	1.0	13.0	1.0	13.0
trichoniscus_main_001883_t1	115	2541	+	1911.0000000000102	515.9999999999969	937.3333333333309	241.6666666666674	2.0	15.0	2.0	15.0
trichoniscus_main_001884_t1	31	2469	+	1942.0000000000082	496.99999999999795	32.0	9.999999999999996	0	0	0	0
trichoniscus_main_001885_t1	241	2574	+	1854.6666666666767	479.3333333333308	1159.9999999999998	303.99999999999955	0	0	0	0
trichoniscus_main_001886_t1	2	2440	+	1902.3333333333421	536.6666666666649	85.00000000000001	20.000000000000004	0	0	0	0
trichoniscus_main_001887_t1	67	2505	+	1885.6666666666756	553.3333333333319	26.666666666666668	9.333333333333334	0	0	0	0
trichoniscus_main_001888_t1	697	3111	+	1900.3333333333437	514.6666666666636	1711.3333333333399	460.6666666666645	1.0	3.0	1.0	3.0
trichoniscus_main_001889_t1	76	2514	+	1929.6666666666754	509.3333333333309	1884.6666666666745	500.33333333333104	1.0	44.0	1.0	44.0
trichoniscus_main_001890_t1	72	2507	+	1893.3333333333383	542.6666666666657	129.0	41.99999999999999	0	0	0	0
trichoniscus_main_001891_t1	134	2569	+	1951.3333333333417	484.6666666666646	109.33333333333336	28.66666666666666	0	0	0	0
trichoniscus_main_001892_t1	71	2506	+	1896.666666666671	539.3333333333326	223.3333333333333	61.666666666666686	0	0	0	0
trichoniscus_main_001894_t1	139	2574	+	1940.0000000000095	495.9999999999976	110.33333333333336	30.666666666666664	0.0	1.0	0	0
trichoniscus_main_001895_t1	307	2562	+	1783.0000000000102	472.9999999999969	489.0000000000008	98.99999999999989	0	0	0	0
trichoniscus_main_001896_t1	15	2447	+	1944.0000000000118	488.9999999999969	198.99999999999994	53.00000000000003	0.0	3.0	0	0
trichoniscus_main_001897_t1	40	2472	+	1879.3333333333396	553.6666666666662	1566.000000000004	461.99999999999847	20.0	20.0	20.0	20.0
trichoniscus_main_001898_t1	119	2551	+	1921.3333333333421	511.6666666666641	323.66666666666663	84.33333333333336	0	0	0	0
trichoniscus_main_001899_t1	130	2562	+	1908.6666666666742	524.3333333333316	231.66666666666663	71.33333333333334	0	0	0	0
trichoniscus_main_001900_t1	179	2611	+	1908.6666666666738	524.3333333333313	40.33333333333333	7.666666666666666	0	0	0	0
trichoniscus_main_001903_t1	140	2572	+	1945.0000000000093	487.9999999999976	582.6666666666666	140.3333333333333	0	0	0	0
trichoniscus_main_001905_t1	146	2575	+	1937.3333333333414	492.6666666666647	78.33333333333334	23.666666666666664	0	0	0	0
trichoniscus_main_001907_t1	328	2757	+	1890.0000000000064	539.9999999999986	1045.6666666666645	307.33333333333337	0.0	31.0	0.0	31.0
trichoniscus_main_001908_t1	88	2514	+	1937.666666666673	489.33333333333206	1937.666666666673	489.33333333333206	22.0	41.0	22.0	41.0
trichoniscus_main_001909_t1	76	2502	+	1915.333333333341	511.66666666666436	1915.333333333341	511.66666666666436	2.0	28.0	2.0	28.0
trichoniscus_main_001910_t1	397	2823	+	1912.0000000000075	514.9999999999982	169.66666666666669	49.333333333333336	0	0	0	0
trichoniscus_main_001911_t1	91	2517	+	1927.0000000000082	499.9999999999978	272.6666666666666	57.33333333333338	1.0	1.0	0	0
trichoniscus_main_001913_t1	189	2601	+	1905.6666666666754	506.333333333331	578.3333333333339	153.66666666666652	0.0	2.0	0	0
trichoniscus_main_001914_t1	256	2577	+	1799.33333333334	522.6666666666655	11.0	4.0	0	0	0	0
trichoniscus_main_001915_t1	268	2691	+	1926.6666666666756	497.33333333333104	1442.6666666666704	372.33333333333235	11.5	16.5	11.5	16.5
trichoniscus_main_001917_t1	42	1871	+	1421.3333333333335	408.6666666666663	0	0	0	0	0	0
trichoniscus_main_001920_t1	246	2666	+	1895.6666666666724	525.3333333333323	20.333333333333332	6.666666666666666	0	0	0	0
trichoniscus_main_001921_t1	14	2434	+	1905.0000000000061	515.999999999998	140.66666666666666	39.33333333333334	0	0	0	0
trichoniscus_main_001923_t1	153	2573	+	1962.3333333333428	458.66666666666447	142.66666666666666	34.333333333333336	0	0	0	0
trichoniscus_main_001927_t1	5	2419	+	1937.3333333333464	477.6666666666633	169.3333333333333	37.66666666666667	0	0	0	0
trichoniscus_main_001928_t1	35	2449	+	1946.6666666666767	468.33333333333115	507.00000000000074	131.99999999999986	0	0	0	0
trichoniscus_main_001930_t1	455	2413	+	1545.3333333333358	413.66666666666555	252.99999999999986	68.00000000000003	0	0	0	0
trichoniscus_main_001931_t1	97	2508	+	1886.0000000000061	525.9999999999983	1886.0000000000061	525.9999999999983	6.0	42.0	6.0	42.0
trichoniscus_main_001940_t1	97	2502	+	1875.333333333338	530.6666666666656	715.6666666666663	214.33333333333357	0	0	0	0
trichoniscus_main_001941_t1	31	2436	+	1893.6666666666729	512.3333333333314	54.0	14.999999999999998	0	0	0	0
trichoniscus_main_001942_t1	223	2628	+	1853.6666666666715	552.3333333333325	1276.6666666666667	385.33333333333275	1.0	0.0	0	0
trichoniscus_main_001946_t1	131	2533	+	1915.3333333333424	487.6666666666641	351.66666666666697	95.33333333333327	0	0	0	0
trichoniscus_main_001949_t1	141	2542	+	1967.3333333333483	432.6666666666633	208.99999999999983	43.0	0.0	1.0	0	0
trichoniscus_main_001951_t1	305	2704	+	1893.6666666666745	506.3333333333314	1893.6666666666745	506.3333333333314	4.0	26.0	4.0	26.0
trichoniscus_main_001955_t1	124	2235	+	1664.0000000000061	447.9999999999979	125.66666666666674	27.33333333333331	4.0	1.0	4.0	1.0
trichoniscus_main_001957_t1	280	2397	+	1616.6666666666679	501.3333333333328	278.99999999999983	93.00000000000001	1.0	1.0	0	0
trichoniscus_main_001958_t1	74	2467	+	1862.0000000000066	531.9999999999984	871.9999999999987	241.0000000000003	0	0	0	0
trichoniscus_main_001960_t1	189	2582	+	1887.0000000000055	506.99999999999847	96.33333333333337	26.666666666666657	0	0	0	0
trichoniscus_main_001961_t1	117	2504	+	1898.333333333338	489.66666666666544	247.33333333333314	52.66666666666669	0	0	0	0
trichoniscus_main_001967_t1	79	2469	+	1891.3333333333414	499.66666666666436	732.6666666666657	185.33333333333363	0	0	0	0
trichoniscus_main_001968_t1	774	2393	+	1262.6666666666677	357.33333333333275	76.66666666666666	19.333333333333332	0	0	0	0
trichoniscus_main_001969_t1	806	3196	+	1956.6666666666767	434.33333333333115	638.9999999999995	137.99999999999991	0	0	0	0
trichoniscus_main_001974_t1	374	2584	+	1775.0000000000036	435.99999999999926	1775.0000000000036	435.99999999999926	0.0	1.0	0.0	1.0
trichoniscus_main_001975_t1	159	2513	+	1874.6666666666767	480.3333333333307	187.66666666666663	46.33333333333334	0	0	0	0
trichoniscus_main_001976_t1	320	2707	+	1861.333333333339	526.6666666666655	1528.0000000000027	430.9999999999989	0	0	0	0
trichoniscus_main_001977_t1	200	2587	+	1864.6666666666747	523.3333333333314	575.6666666666671	156.33333333333326	0	0	0	0
trichoniscus_main_001980_t1	39	2426	+	1883.6666666666752	504.33333333333104	0	0	0	0	0	0
trichoniscus_main_001981_t1	76	2433	+	1890.00000000001	467.9999999999971	72.0	12.000000000000002	0	0	0	0
trichoniscus_main_001984_t1	89	2473	+	1845.000000000008	539.9999999999991	4.0	2.0	0	0	0	0
trichoniscus_main_001985_t1	51	2435	+	1864.3333333333412	520.6666666666646	307.00000000000006	85.99999999999996	0	0	0	0
trichoniscus_main_001986_t1	746	3130	+	1870.6666666666736	514.3333333333314	119.33333333333334	36.66666666666667	0	0	0	0
trichoniscus_main_001988_t1	75	2456	+	1890.3333333333387	491.66666666666515	626.0000000000002	177.99999999999997	0	0	0	0
trichoniscus_main_001989_t1	25	2406	+	1900.6666666666742	481.3333333333316	707.9999999999999	167.99999999999994	2.0	4.0	2.0	4.0
trichoniscus_main_001990_t1	115	2496	+	1901.3333333333426	480.666666666664	1576.6666666666727	403.33333333333167	4.0	12.0	4.0	12.0
trichoniscus_main_001992_t1	30	2411	+	1853.6666666666736	528.3333333333312	81.00000000000001	20.999999999999993	0	0	0	0
trichoniscus_main_001993_t1	158	2539	+	1890.0000000000095	491.9999999999975	1075.999999999999	283.00000000000057	1.0	6.0	0	0
trichoniscus_main_001997_t1	108	2486	+	1882.0000000000068	496.99999999999807	64.0	17.0	0	0	0	0
trichoniscus_main_001998_t1	106	2484	+	1816.3333333333374	562.666666666665	36.66666666666667	11.333333333333332	2.0	3.0	0	0
trichoniscus_main_001999_t1	63	2441	+	1909.3333333333428	469.6666666666644	641.0000000000001	166.0	5.0	4.0	5.0	4.0
trichoniscus_main_002001_t1	105	2483	+	1885.3333333333383	493.66666666666544	359.33333333333337	96.66666666666664	0	0	0	0
trichoniscus_main_002003_t1	152	2527	+	1856.3333333333399	519.6666666666653	573.6666666666667	155.33333333333337	5.0	2.0	0	0
trichoniscus_main_002004_t1	237	2612	+	1832.0000000000057	519.9999999999986	1560.0000000000036	440.999999999999	2.0	15.0	2.0	15.0
trichoniscus_main_002005_t1	37	2412	+	1861.000000000007	514.9999999999981	355.66666666666674	112.33333333333329	0	0	0	0
trichoniscus_main_002009_t1	155	2392	+	1740.0000000000066	497.99999999999795	749.9999999999992	210.00000000000028	0	0	0	0
trichoniscus_main_002010_t1	187	2532	+	1863.0000000000073	482.99999999999795	1623.3333333333378	422.6666666666653	0.0	29.0	0.0	29.0
trichoniscus_main_002012_t1	256	2625	+	1883.0000000000066	486.99999999999807	875.9999999999987	228.00000000000028	0.0	7.0	0.0	7.0
trichoniscus_main_002015_t1	630	2840	+	1726.0000000000068	484.99999999999795	121.00000000000006	31.999999999999982	1.0	0.0	0	0
trichoniscus_main_002017_t1	90	2408	+	1840.3333333333408	478.6666666666648	1347.3333333333344	347.6666666666661	0	0	0	0
trichoniscus_main_002018_t1	132	2495	+	1856.0000000000061	507.99999999999835	4.666666666666666	1.3333333333333333	0	0	0	0
trichoniscus_main_002019_t1	151	2514	+	1867.666666666674	496.3333333333313	1137.666666666665	293.3333333333336	0	0	0	0
trichoniscus_main_002024_t1	56	2416	+	1865.0000000000073	495.9999999999981	1133.333333333332	297.6666666666667	9.0	25.0	0	0
trichoniscus_main_002025_t1	222	2582	+	1862.6666666666715	498.3333333333319	1862.6666666666715	498.3333333333319	6.0	25.0	6.0	25.0
trichoniscus_main_002026_t1	82	2442	+	1791.3333333333383	557.6666666666663	23.666666666666664	6.333333333333333	0	0	0	0
trichoniscus_main_002027_t1	251	2497	+	1746.333333333339	500.666666666665	701.6666666666661	192.3333333333335	0	0	0	0
trichoniscus_main_002028_t1	293	2653	+	1882.6666666666754	478.333333333331	1311.0000000000011	341.9999999999996	8.0	19.0	0	0
trichoniscus_main_002029_t1	250	2409	+	1714.6666666666729	445.33333333333167	1552.666666666672	406.33333333333184	14.5	31.5	14.5	31.5
trichoniscus_main_002030_t1	57	2417	+	1814.666666666675	546.3333333333321	74.66666666666666	21.333333333333336	0	0	0	0
trichoniscus_main_002031_t1	67	2424	+	1833.6666666666717	524.3333333333325	13.999999999999998	4.0	0	0	0	0
trichoniscus_main_002033_t1	202	2559	+	1810.3333333333358	445.66666666666725	410.6666666666669	111.33333333333324	0	0	0	0
trichoniscus_main_002034_t1	171	2528	+	1819.6666666666738	538.333333333332	332.33333333333354	90.6666666666666	0.0	2.0	0	0
trichoniscus_main_002036_t1	4	2361	+	1860.0000000000077	497.99999999999795	104.33333333333339	27.66666666666665	2.0	2.0	0	0
trichoniscus_main_002037_t1	200	2503	+	1832.6666666666772	471.33333333333024	308.33333333333326	72.66666666666673	0	0	0	0
trichoniscus_main_002038_t1	502	2856	+	1883.3333333333414	471.66666666666447	405.3333333333338	98.66666666666653	0	0	0	0
trichoniscus_main_002040_t1	82	2433	+	1822.3333333333378	529.6666666666657	1822.3333333333378	529.6666666666657	0.0	8.0	0.0	8.0
trichoniscus_main_002041_t1	67	2394	+	1858.0000000000068	469.99999999999835	1816.3333333333392	463.66666666666526	12.0	19.0	0	0
trichoniscus_main_002042_t1	68	2419	+	1883.0000000000073	468.9999999999983	1389.6666666666677	350.3333333333332	0.0	1.0	0	0
trichoniscus_main_002043_t1	36	2387	+	1854.0000000000082	497.9999999999978	0	0	0	0	0	0
trichoniscus_main_002044_t1	183	2534	+	1818.6666666666765	533.3333333333314	1361.3333333333344	393.66666666666583	9.0	38.0	9.0	38.0
trichoniscus_main_002045_t1	133	2391	+	1817.6666666666767	441.333333333331	978.6666666666638	236.33333333333397	0.0	13.0	0.0	13.0
trichoniscus_main_002046_t1	103	2454	+	1876.0000000000114	475.9999999999965	1275.3333333333321	329.666666666667	1.0	4.0	1.0	4.0
trichoniscus_main_002049_t1	627	2351	+	1347.6666666666679	377.3333333333328	722.3333333333327	198.66666666666694	10.0	7.0	0	0
trichoniscus_main_002050_t1	142	2350	+	1699.3333333333358	508.666666666666	220.9999999999999	52.00000000000003	0	0	0	0
trichoniscus_main_002051_t1	118	2466	+	1876.3333333333408	472.6666666666648	51.666666666666664	17.333333333333336	0	0	0	0
trichoniscus_main_002052_t1	376	1881	+	1191.9999999999989	314.00000000000006	12.0	3.0	0	0	0	0
trichoniscus_main_002054_t1	92	2440	+	1834.0000000000057	514.9999999999985	844.3333333333319	232.666666666667	0	0	0	0
trichoniscus_main_002056_t1	113	2461	+	1864.3333333333408	484.66666666666464	101.33333333333336	24.66666666666666	0	0	0	0
trichoniscus_main_002059_t1	31	2376	+	1800.0000000000066	545.9999999999992	742.3333333333329	211.66666666666694	0.0	6.0	0	0
trichoniscus_main_002060_t1	86	2431	+	1854.3333333333414	491.66666666666447	375.0000000000003	86.99999999999993	0	0	0	0
trichoniscus_main_002061_t1	177	2522	+	1854.3333333333396	491.66666666666475	569.666666666667	144.3333333333332	0	0	0	0
trichoniscus_main_002062_t1	473	2680	+	1734.0000000000018	473.99999999999955	91.0	20.0	0	0	0	0
trichoniscus_main_002063_t1	186	2531	+	1814.0000000000048	531.9999999999989	64.66666666666666	22.333333333333332	0	0	0	0
trichoniscus_main_002068_t1	172	2415	+	1767.0000000000061	476.9999999999979	166.99999999999994	49.00000000000002	0	0	0	0
trichoniscus_main_002069_t1	270	2612	+	1892.3333333333414	450.6666666666649	0	0	0	0	0	0
trichoniscus_main_002071_t1	6	2348	+	1833.0000000000068	509.99999999999795	1784.6666666666724	495.3333333333315	8.0	16.0	8.0	16.0
trichoniscus_main_002074_t1	444	2666	+	1739.000000000006	483.9999999999978	570.3333333333336	161.66666666666666	0	0	0	0
trichoniscus_main_002075_t1	60	2399	+	1827.6666666666724	512.3333333333317	472.6666666666671	136.33333333333334	1.0	0.0	0	0
trichoniscus_main_002077_t1	104	2443	+	1860.3333333333394	479.66666666666515	1860.3333333333394	479.66666666666515	32.5	28.5	32.5	28.5
trichoniscus_main_002078_t1	98	2437	+	1833.333333333339	506.6666666666651	76.66666666666666	25.333333333333336	0	0	0	0
trichoniscus_main_002080_t1	154	2493	+	1845.6666666666733	494.33333333333167	345.66666666666686	89.33333333333327	0	0	0	0
trichoniscus_main_002084_t1	111	2447	+	1873.0000000000057	463.9999999999987	892.6666666666654	223.3333333333336	5.0	15.0	0	0
trichoniscus_main_002085_t1	238	2574	+	1823.0000000000066	513.9999999999984	639.6666666666666	191.3333333333335	0.0	8.0	0.0	8.0
trichoniscus_main_002088_t1	756	3089	+	1837.0000000000055	496.99999999999847	762.9999999999991	209.0000000000003	0	0	0	0
trichoniscus_main_002089_t1	192	2525	+	1818.0000000000061	515.9999999999983	302.33333333333326	75.66666666666669	0	0	0	0
trichoniscus_main_002092_t1	227	2560	+	1828.6666666666722	505.3333333333315	0	0	0	0	0	0
trichoniscus_main_002096_t1	62	2389	+	1866.6666666666788	461.3333333333297	761.3333333333327	156.6666666666665	4.0	9.0	0	0
trichoniscus_main_002097_t1	334	2415	+	1621.3333333333376	460.6666666666649	1072.6666666666647	298.3333333333337	2.0	14.0	2.0	14.0
trichoniscus_main_002098_t1	836	2557	+	1337.666666666668	384.3333333333329	1037.3333333333314	291.6666666666667	1.0	11.0	0	0
trichoniscus_main_002099_t1	432	2759	+	1837.666666666672	490.3333333333319	10.666666666666666	1.3333333333333333	0	0	0	0
trichoniscus_main_002102_t1	85	2358	+	1752.6666666666695	521.3333333333322	73.33333333333333	22.666666666666664	0	0	0	0
trichoniscus_main_002103_t1	42	2366	+	1825.6666666666733	499.3333333333314	1822.6666666666733	499.3333333333314	1.0	10.0	1.0	10.0
trichoniscus_main_002104_t1	154	2478	+	1810.3333333333383	514.6666666666653	293.3333333333333	81.6666666666666	0.0	3.0	0	0
trichoniscus_main_002105_t1	306	2630	+	1811.0000000000048	513.9999999999986	0	0	0	0	0	0
trichoniscus_main_002107_t1	754	2325	+	1236.3333333333323	335.66666666666674	405.66666666666697	107.33333333333323	0.0	1.0	0	0
trichoniscus_main_002108_t1	728	1819	+	855.9999999999991	236.00000000000028	0	0	0	0	0	0
trichoniscus_main_002109_t1	43	2364	+	1826.3333333333408	495.6666666666645	1113.6666666666652	299.33333333333326	0	0	0	0
trichoniscus_main_002110_t1	41	2362	+	1859.6666666666724	462.33333333333195	31.0	7.999999999999999	0	0	0	0
trichoniscus_main_002111_t1	137	2458	+	1832.0000000000102	489.9999999999972	461.6666666666673	111.33333333333317	1.0	4.0	1.0	4.0
trichoniscus_main_002112_t1	119	2440	+	1830.000000000006	491.99999999999835	50.33333333333332	12.66666666666667	0	0	0	0
trichoniscus_main_002115_t1	56	2377	+	1812.3333333333396	509.66666666666475	0	0	0	0	0	0
trichoniscus_main_002120_t1	164	2482	+	1829.0000000000066	489.9999999999982	1408.0000000000027	379.99999999999915	3.0	35.0	0	0
trichoniscus_main_002121_t1	41	2359	+	1846.333333333342	472.6666666666644	946.3333333333309	241.6666666666673	7.0	5.0	7.0	5.0
trichoniscus_main_002122_t1	168	2486	+	1831.0000000000061	487.9999999999982	706.6666666666661	184.3333333333335	0	0	0	0
trichoniscus_main_002125_t1	188	2506	+	1808.0000000000068	510.9999999999978	1808.0000000000068	510.9999999999978	14.0	28.0	14.0	28.0
trichoniscus_main_002126_t1	202	2193	+	1532.6666666666686	459.3333333333323	0	0	0	0	0	0
trichoniscus_main_002128_t1	40	2355	+	1821.0000000000052	494.99999999999835	1177.3333333333333	328.66666666666634	10.0	16.0	0	0
trichoniscus_main_002129_t1	30	2345	+	1831.0000000000064	484.99999999999824	168.33333333333331	44.66666666666668	0	0	0	0
trichoniscus_main_002130_t1	53	2370	+	1816.6666666666729	499.33333333333155	974.9999999999982	273.0000000000003	1.0	26.0	0	0
trichoniscus_main_002131_t1	196	2511	+	1823.3333333333396	492.6666666666648	284.6666666666667	75.33333333333327	0.0	1.0	0	0
trichoniscus_main_002132_t1	16	2331	+	1769.0000000000032	546.9999999999997	573.6666666666671	164.33333333333331	0.0	5.0	0	0
trichoniscus_main_002135_t1	300	2378	+	1634.0000000000055	444.9999999999984	0	0	0	0	0	0
trichoniscus_main_002137_t1	124	2391	+	1778.6666666666722	489.33333333333167	27.999999999999996	5.0	0	0	0	0
trichoniscus_main_002138_t1	71	2383	+	1810.3333333333403	502.6666666666646	130.00000000000003	35.0	0	0	0	0
trichoniscus_main_002141_t1	47	2359	+	1839.3333333333424	473.6666666666644	512.6666666666673	141.33333333333326	2.0	1.0	2.0	1.0
trichoniscus_main_002143_t1	215	2527	+	1859.0000000000084	453.99999999999795	118.33333333333341	25.666666666666647	0	0	0	0
trichoniscus_main_002145_t1	80	2389	+	1827.0000000000075	482.99999999999784	386.00000000000017	96.99999999999994	1.0	2.0	0	0
trichoniscus_main_002151_t1	41	2350	+	1814.3333333333408	495.6666666666646	82.33333333333334	22.666666666666664	0	0	0	0
trichoniscus_main_002156_t1	20	2326	+	1844.6666666666727	462.33333333333184	1032.999999999998	260.00000000000045	6.5	15.5	0	0
trichoniscus_main_002162_t1	437	2305	+	1441.0000000000034	427.9999999999991	757.6666666666664	220.33333333333354	0.0	3.0	0	0
trichoniscus_main_002163_t1	1412	3664	+	1767.6666666666736	485.33333333333115	1070.6666666666652	276.33333333333354	2.0	9.0	2.0	9.0
trichoniscus_main_002166_t1	214	2514	+	1797.6666666666736	503.33333333333144	9.333333333333332	2.6666666666666665	0	0	0	0
trichoniscus_main_002167_t1	129	2429	+	1800.0000000000064	500.9999999999976	39.0	11.999999999999998	0	0	0	0
trichoniscus_main_002168_t1	108	2381	+	1796.6666666666713	477.33333333333206	764.9999999999989	192.00000000000028	8.0	8.0	8.0	8.0
trichoniscus_main_002173_t1	129	2426	+	1800.666666666673	497.3333333333316	956.3333333333319	264.6666666666669	2.0	0.0	2.0	0.0
trichoniscus_main_002174_t1	589	2427	+	1484.3333333333353	354.66666666666623	7.333333333333332	1.6666666666666665	0	0	0	0
trichoniscus_main_002176_t1	152	2449	+	1795.3333333333385	502.6666666666651	309.00000000000006	86.99999999999996	0	0	0	0
trichoniscus_main_002178_t1	140	2434	+	1813.0000000000055	481.9999999999984	80.66666666666667	21.333333333333332	0.0	1.0	0	0
trichoniscus_main_002179_t1	186	2480	+	1785.6666666666736	509.33333333333104	54.99999999999999	14.000000000000002	0	0	0	0
trichoniscus_main_002180_t1	22	2286	+	1830.3333333333417	434.6666666666648	527.3333333333338	123.66666666666647	0.0	1.0	0.0	1.0
trichoniscus_main_002190_t1	235	2526	+	1794.3333333333371	497.6666666666653	1794.3333333333371	497.6666666666653	1.0	21.0	1.0	21.0
trichoniscus_main_002193_t1	29	2305	+	1773.3333333333396	503.6666666666647	265.99999999999983	70.00000000000004	0	0	0	0
trichoniscus_main_002195_t1	56	2344	+	1806.3333333333412	482.66666666666436	140.66666666666669	39.333333333333336	0	0	0	0
trichoniscus_main_002197_t1	216	2504	+	1779.000000000007	509.9999999999977	114.00000000000003	29.999999999999996	0	0	0	0
trichoniscus_main_002201_t1	377	2288	+	1525.000000000003	385.99999999999926	660.6666666666662	158.33333333333334	5.0	11.0	0	0
trichoniscus_main_002202_t1	30	2185	+	1736.3333333333396	417.66666666666566	61.333333333333314	13.66666666666667	0	0	0	0
trichoniscus_main_002203_t1	132	2417	+	1801.6666666666717	484.333333333332	289.99999999999983	79.0	0	0	0	0
trichoniscus_main_002204_t1	188	2473	+	1771.0000000000066	514.9999999999983	1168.666666666666	331.33333333333314	6.5	13.5	0	0
trichoniscus_main_002205_t1	50	2335	+	1773.0000000000052	512.9999999999984	1717.000000000004	499.99999999999847	12.0	61.0	12.0	61.0
trichoniscus_main_002209_t1	35	2317	+	1828.6666666666747	454.3333333333315	506.66666666666737	126.33333333333314	0.0	1.0	0	0
trichoniscus_main_002210_t1	37	2319	+	1803.0000000000061	479.9999999999983	588.0000000000001	153.0	7.0	10.0	0	0
trichoniscus_main_002213_t1	234	2516	+	1754.3333333333371	528.6666666666656	1646.0000000000023	507.999999999999	5.0	18.0	5.0	18.0
trichoniscus_main_002216_t1	211	2389	+	1654.0000000000055	523.999999999998	476.66666666666725	150.33333333333326	0.0	2.0	0	0
trichoniscus_main_002217_t1	218	2443	+	1737.6666666666722	488.3333333333314	1271.3333333333335	363.6666666666663	5.0	6.0	0	0
trichoniscus_main_002218_t1	221	2395	+	1697.0000000000036	477.99999999999864	619.6666666666662	163.33333333333348	0	0	0	0
trichoniscus_main_002219_t1	64	2337	+	1772.3333333333394	501.66666666666464	0	0	0	0	0	0
trichoniscus_main_002221_t1	424	2367	+	1503.6666666666706	440.3333333333321	278.66666666666663	78.33333333333329	0	0	0	0
trichoniscus_main_002223_t1	140	2418	+	1814.6666666666758	462.33333333333104	428.3333333333339	117.6666666666665	0.0	12.0	0	0
trichoniscus_main_002224_t1	73	1779	+	1367.0000000000014	339.9999999999997	142.33333333333337	37.66666666666666	0	0	0	0
trichoniscus_main_002225_t1	9	2285	+	1789.6666666666747	487.3333333333311	296.3333333333333	75.66666666666667	0	0	0	0
trichoniscus_main_002226_t1	144	2387	+	1713.6666666666717	530.3333333333316	509.6666666666671	159.33333333333331	0.0	3.0	0	0
trichoniscus_main_002227_t1	153	2429	+	1790.6666666666715	486.33333333333184	325.6666666666667	100.33333333333329	1.0	0.0	1.0	0.0
trichoniscus_main_002228_t1	2	2278	+	1760.3333333333414	516.666666666664	37.33333333333333	7.666666666666666	0	0	0	0
trichoniscus_main_002232_t1	27	2301	+	1805.6666666666724	468.33333333333184	14.999999999999998	3.0	0	0	0	0
trichoniscus_main_002233_t1	67	2328	+	1785.66666666667	476.3333333333325	701.9999999999993	189.00000000000014	0	0	0	0
trichoniscus_main_002234_t1	33	2306	+	1781.3333333333376	492.6666666666653	1067.9999999999986	309.0000000000001	12.5	32.5	0	0
trichoniscus_main_002237_t1	151	2424	+	1785.3333333333376	488.66666666666544	0	0	0	0	0	0
trichoniscus_main_002240_t1	89	2359	+	1769.6666666666715	501.3333333333314	713.9999999999998	207.0000000000002	0.0	12.0	0	0
trichoniscus_main_002242_t1	111	2381	+	1784.3333333333396	486.6666666666649	816.6666666666654	224.33333333333368	0	0	0	0
trichoniscus_main_002243_t1	267	1571	+	998.3333333333316	306.66666666666634	100.33333333333334	31.666666666666657	0	0	0	0
trichoniscus_main_002246_t1	137	1732	+	1228.6666666666674	367.33333333333263	206.99999999999997	60.000000000000014	0	0	0	0
trichoniscus_main_002250_t1	227	2494	+	1808.6666666666704	459.33333333333246	75.66666666666667	23.33333333333333	0	0	0	0
trichoniscus_main_002251_t1	670	2937	+	1778.000000000004	489.9999999999988	921.3333333333328	266.66666666666674	5.0	11.0	5.0	11.0
trichoniscus_main_002254_t1	138	2402	+	1814.33333333334	450.6666666666652	53.666666666666664	12.333333333333334	0	0	0	0
trichoniscus_main_002255_t1	107	2371	+	1777.000000000005	487.99999999999835	1598.6666666666702	435.3333333333323	0	0	0	0
trichoniscus_main_002256_t1	307	2211	+	1491.666666666669	413.33333333333246	934.9999999999978	259.0000000000004	0	0	0	0
trichoniscus_main_002259_t1	203	2380	+	1680.3333333333371	497.6666666666654	1363.0000000000005	403.9999999999994	1.0	2.0	1.0	2.0
trichoniscus_main_002260_t1	452	2311	+	1436.3333333333362	423.66666666666566	342.00000000000006	95.99999999999997	3.0	2.0	0	0
trichoniscus_main_002262_t1	38	2302	+	1776.0000000000084	488.99999999999767	2.6666666666666665	0.3333333333333333	0	0	0	0
trichoniscus_main_002264_t1	55	2316	+	1763.0000000000039	498.99999999999864	1054.3333333333317	310.6666666666668	11.0	10.0	0	0
trichoniscus_main_002265_t1	127	2370	+	1738.0000000000066	505.9999999999978	845.6666666666656	246.3333333333337	0	0	0	0
trichoniscus_main_002266_t1	153	2414	+	1777.3333333333426	484.6666666666636	535.3333333333342	133.66666666666643	0	0	0	0
trichoniscus_main_002270_t1	113	2371	+	1772.000000000006	486.99999999999824	1733.6666666666722	477.3333333333316	2.0	37.0	2.0	37.0
trichoniscus_main_002271_t1	38	2296	+	1761.0000000000045	497.9999999999986	232.33333333333326	70.66666666666669	0	0	0	0
trichoniscus_main_002272_t1	259	2517	+	1785.6666666666697	473.3333333333326	748.6666666666658	205.33333333333354	2.0	5.0	2.0	5.0
trichoniscus_main_002273_t1	67	2325	+	1766.6666666666745	492.33333333333104	107.66666666666669	27.333333333333332	0	0	0	0
trichoniscus_main_002274_t1	326	2584	+	1767.6666666666729	491.3333333333313	167.3333333333333	45.666666666666686	2.0	1.0	0	0
trichoniscus_main_002276_t1	30	2288	+	1755.0000000000064	503.99999999999744	518.6666666666673	141.33333333333314	1.0	4.0	1.0	4.0
trichoniscus_main_002278_t1	176	2293	+	1591.000000000006	526.9999999999985	1105.6666666666642	361.333333333333	2.0	16.0	2.0	16.0
trichoniscus_main_002279_t1	87	2342	+	1789.3333333333403	466.6666666666647	121.6666666666667	31.33333333333332	0	0	0	0
trichoniscus_main_002283_t1	21	2276	+	1732.000000000007	523.9999999999984	1631.3333333333403	489.6666666666644	11.0	17.0	11.0	17.0
trichoniscus_main_002284_t1	67	2322	+	1755.3333333333383	500.66666666666515	104.33333333333337	27.666666666666657	0	0	0	0
trichoniscus_main_002287_t1	109	2361	+	1764.6666666666729	461.3333333333314	261.6666666666665	74.33333333333333	0	0	0	0
trichoniscus_main_002289_t1	94	2346	+	1792.6666666666715	460.33333333333195	271.6666666666665	73.33333333333336	0.0	2.0	0.0	2.0
trichoniscus_main_002290_t1	252	2504	+	1772.0000000000057	480.9999999999984	1375.000000000002	373.99999999999903	0	0	0	0
trichoniscus_main_002292_t1	16	2265	+	1773.3333333333374	476.66666666666544	0	0	0	0	0	0
trichoniscus_main_002293_t1	160	2409	+	1748.0000000000052	501.99999999999807	203.99999999999994	51.0	0	0	0	0
trichoniscus_main_002298_t1	1599	3848	+	1785.0000000000073	464.999999999998	171.99999999999997	44.0	0	0	0	0
trichoniscus_main_002300_t1	132	2270	+	1697.666666666673	441.3333333333316	60.666666666666664	17.333333333333336	0	0	0	0
trichoniscus_main_002301_t1	189	2261	+	1688.0000000000057	384.99999999999886	14.666666666666666	3.333333333333333	0	0	0	0
trichoniscus_main_002302_t1	153	2399	+	1793.0000000000075	453.9999999999982	43.66666666666666	10.333333333333334	0	0	0	0
trichoniscus_main_002303_t1	42	2285	+	1722.0000000000018	521.9999999999995	552.6666666666663	176.33333333333343	2.0	3.0	2.0	3.0
trichoniscus_main_002308_t1	215	2263	+	1629.0000000000057	419.9999999999985	513.6666666666672	128.33333333333323	0	0	0	0
trichoniscus_main_002311_t1	121	2343	+	1728.000000000006	494.99999999999807	62.66666666666666	15.333333333333336	0	0	0	0
trichoniscus_main_002314_t1	1878	4118	+	1780.0000000000057	460.9999999999986	207.6666666666666	56.33333333333335	0	0	0	0
trichoniscus_main_002317_t1	67	2304	+	1709.6666666666715	528.3333333333319	70.66666666666666	22.333333333333332	0	0	0	0
trichoniscus_main_002318_t1	1001	3238	+	1764.0000000000039	473.9999999999988	194.33333333333337	48.666666666666664	0	0	0	0
trichoniscus_main_002320_t1	49	2283	+	1742.000000000005	492.99999999999824	1321.666666666668	379.33333333333246	0	0	0	0
trichoniscus_main_002321_t1	91	2325	+	1804.6666666666745	430.33333333333155	118.33333333333337	31.666666666666657	0	0	0	0
trichoniscus_main_002323_t1	223	2457	+	1757.0000000000077	477.99999999999807	126.00000000000001	39.00000000000001	0	0	0	0
trichoniscus_main_002326_t1	140	2236	+	1642.0000000000052	454.99999999999864	167.66666666666663	51.33333333333335	0	0	0	0
trichoniscus_main_002327_t1	142	2373	+	1739.6666666666715	492.33333333333195	1238.9999999999995	365.99999999999966	0.0	6.0	0	0
trichoniscus_main_002328_t1	851	2233	+	1136.3333333333314	246.66666666666774	249.33333333333314	56.6666666666667	1.0	3.0	0	0
trichoniscus_main_002333_t1	250	2166	+	1515.3333333333371	401.66666666666544	97.33333333333334	31.666666666666668	1.0	0.0	1.0	0.0
trichoniscus_main_002334_t1	107	2335	+	1706.6666666666695	522.3333333333327	1301.3333333333333	384.6666666666665	4.0	38.0	0	0
trichoniscus_main_002336_t1	133	2262	+	1619.0000000000039	510.9999999999987	214.99999999999991	67.00000000000003	0	0	0	0
trichoniscus_main_002337_t1	38	2263	+	1729.3333333333353	496.6666666666658	81.0	24.0	0	0	0	0
trichoniscus_main_002340_t1	64	2289	+	1736.0000000000048	489.9999999999985	82.33333333333333	19.66666666666667	0	0	0	0
trichoniscus_main_002341_t1	86	2311	+	1742.6666666666713	483.33333333333184	1742.6666666666713	483.33333333333184	14.0	40.0	14.0	40.0
trichoniscus_main_002343_t1	358	2583	+	1718.0000000000057	507.99999999999784	198.99999999999986	50.000000000000036	0	0	0	0
trichoniscus_main_002344_t1	348	2573	+	1724.000000000006	501.9999999999985	353.33333333333366	99.6666666666666	0.0	9.0	0	0
trichoniscus_main_002345_t1	138	2363	+	1755.0000000000057	470.9999999999983	671.666666666666	177.33333333333354	0	0	0	0
trichoniscus_main_002348_t1	115	2340	+	1730.6666666666742	495.3333333333309	207.3333333333333	53.66666666666667	0	0	0	0
trichoniscus_main_002351_t1	50	2272	+	1825.3333333333433	397.66666666666475	1252.000000000001	272.00000000000057	1.0	0.0	0	0
trichoniscus_main_002352_t1	59	2281	+	1739.6666666666724	483.33333333333155	492.6666666666671	140.3333333333333	0.0	1.0	0.0	1.0
trichoniscus_main_002353_t1	82	2034	+	1518.6666666666706	434.3333333333322	78.0	20.999999999999996	0	0	0	0
trichoniscus_main_002354_t1	289	2433	+	1712.666666666671	432.33333333333223	160.0	44.000000000000014	0	0	0	0
trichoniscus_main_002355_t1	147	2369	+	1731.6666666666722	491.33333333333155	141.33333333333334	44.66666666666667	0	0	0	0
trichoniscus_main_002358_t1	39	2259	+	1771.6666666666733	448.33333333333155	318.33333333333337	83.66666666666661	1.0	18.0	0	0
trichoniscus_main_002359_t1	432	2318	+	1459.333333333336	427.6666666666649	1296.3333333333342	386.6666666666654	10.0	34.0	0	0
trichoniscus_main_002363_t1	31	2250	+	1739.333333333339	480.66666666666504	575.6666666666667	156.33333333333331	0.0	4.0	0.0	4.0
trichoniscus_main_002364_t1	150	2369	+	1743.3333333333392	476.666666666665	423.0000000000002	110.99999999999993	0.0	2.0	0.0	2.0
trichoniscus_main_002368_t1	214	2315	+	1659.000000000003	440.999999999999	1563.3333333333358	416.66666666666606	0	0	0	0
trichoniscus_main_002369_t1	25	2238	+	1722.3333333333374	491.66666666666555	247.99999999999986	64.00000000000003	0	0	0	0
trichoniscus_main_002370_t1	10	2223	+	1722.3333333333358	491.66666666666566	206.66666666666657	54.33333333333335	0	0	0	0
trichoniscus_main_002371_t1	21	2225	+	1765.0000000000066	439.9999999999984	618.6666666666664	143.33333333333337	0	0	0	0
trichoniscus_main_002372_t1	19	2232	+	1702.3333333333385	511.6666666666652	1702.3333333333385	511.6666666666652	13.0	41.0	13.0	41.0
trichoniscus_main_002374_t1	555	2768	+	1690.000000000003	523.9999999999991	1522.333333333335	472.66666666666544	4.0	20.0	4.0	20.0
trichoniscus_main_002378_t1	121	2332	+	1744.3333333333394	466.6666666666647	193.99999999999986	46.000000000000036	0	0	0	0
trichoniscus_main_002379_t1	80	2290	+	1724.3333333333399	486.6666666666647	615.6666666666669	170.33333333333343	0	0	0	0
trichoniscus_main_002381_t1	40	2211	+	1695.0000000000048	476.9999999999986	561.0000000000001	153.0	3.5	17.5	3.5	17.5
trichoniscus_main_002382_t1	100	2310	+	1764.3333333333405	446.66666666666475	0	0	0	0	0	0
trichoniscus_main_002383_t1	6	2216	+	1754.666666666674	456.33333333333104	845.3333333333321	216.66666666666703	5.0	4.0	5.0	4.0
trichoniscus_main_002387_t1	249	2237	+	1548.66666666667	440.33333333333235	12.0	3.0	0	0	0	0
trichoniscus_main_002388_t1	64	2271	+	1760.6666666666727	447.333333333332	681.6666666666665	173.3333333333334	11.0	4.0	0	0
trichoniscus_main_002389_t1	79	2286	+	1765.0000000000066	442.9999999999984	462.00000000000045	122.99999999999989	0.0	3.0	0	0
trichoniscus_main_002390_t1	60	2267	+	1725.000000000003	482.9999999999991	305.99999999999983	81.00000000000004	0.0	2.0	0	0
trichoniscus_main_002391_t1	24	2231	+	1725.3333333333399	482.66666666666475	115.00000000000001	41.000000000000014	0	0	0	0
trichoniscus_main_002392_t1	3	2210	+	1709.3333333333374	498.66666666666515	1284.9999999999995	376.99999999999943	0.0	2.0	0	0
trichoniscus_main_002394_t1	93	2300	+	1742.3333333333424	465.666666666664	501.6666666666673	122.33333333333319	0.0	1.0	0.0	1.0
trichoniscus_main_002395_t1	20	2227	+	1701.3333333333364	506.66666666666555	326.66666666666663	93.33333333333331	1.0	11.0	0	0
trichoniscus_main_002396_t1	59	2224	+	1694.0000000000032	471.9999999999988	236.33333333333326	72.66666666666667	0	0	0	0
trichoniscus_main_002398_t1	131	2212	+	1633.6666666666715	448.33333333333184	577.0000000000001	164.00000000000009	3.0	9.0	0	0
trichoniscus_main_002401_t1	283	2487	+	1741.6666666666695	463.3333333333326	1741.6666666666695	463.3333333333326	26.0	51.0	26.0	51.0
trichoniscus_main_002402_t1	259	2223	+	1549.6666666666704	415.33333333333195	128.00000000000006	30.999999999999982	0	0	0	0
trichoniscus_main_002404_t1	83	2269	+	1680.3333333333367	506.6666666666655	853.9999999999993	259.0000000000002	1.0	4.0	1.0	4.0
trichoniscus_main_002405_t1	617	2206	+	1255.0000000000005	334.99999999999943	1141.9999999999984	307.00000000000006	1.0	19.0	1.0	19.0
trichoniscus_main_002406_t1	166	2367	+	1734.0000000000066	467.9999999999983	121.66666666666667	37.333333333333336	0	0	0	0
trichoniscus_main_002409_t1	222	2423	+	1722.666666666671	479.3333333333319	14.333333333333334	3.6666666666666665	0	0	0	0
trichoniscus_main_002410_t1	231	2123	+	1433.666666666668	459.33333333333206	145.66666666666666	49.333333333333336	0	0	0	0
trichoniscus_main_002414_t1	349	2547	+	1715.0000000000034	483.999999999999	1579.6666666666688	445.33333333333263	0.0	1.0	0.0	1.0
trichoniscus_main_002415_t1	1875	4073	+	1696.0000000000039	502.99999999999875	105.00000000000001	33.0	1.0	1.0	0	0
trichoniscus_main_002416_t1	43	2238	+	1739.000000000008	456.9999999999979	406.00000000000034	112.99999999999987	0	0	0	0
trichoniscus_main_002417_t1	95	2290	+	1744.6666666666717	451.3333333333322	986.6666666666646	246.33333333333383	0	0	0	0
trichoniscus_main_002419_t1	147	1844	+	1325.666666666668	372.3333333333324	141.33333333333331	38.66666666666668	0	0	0	0
trichoniscus_main_002420_t1	48	2243	+	1708.3333333333394	487.66666666666475	58.66666666666666	13.333333333333336	0	0	0	0
trichoniscus_main_002421_t1	104	2299	+	1721.6666666666727	474.3333333333318	575.6666666666669	186.3333333333335	0	0	0	0
trichoniscus_main_002426_t1	144	1778	+	1304.3333333333335	327.66666666666674	0	0	0	0	0	0
trichoniscus_main_002427_t1	64	2256	+	1747.000000000004	445.99999999999875	110.33333333333334	30.666666666666664	0	0	0	0
trichoniscus_main_002428_t1	72	2264	+	1701.6666666666702	491.3333333333321	976.3333333333321	286.6666666666668	0.0	3.0	0.0	3.0
trichoniscus_main_002429_t1	127	2319	+	1724.6666666666733	468.33333333333144	487.333333333334	127.66666666666649	0	0	0	0
trichoniscus_main_002430_t1	118	2310	+	1731.333333333339	461.6666666666651	495.0000000000005	144.0	0	0	0	0
trichoniscus_main_002431_t1	21	2213	+	1697.0000000000039	495.9999999999985	92.6666666666667	27.333333333333325	0.0	1.0	0	0
trichoniscus_main_002432_t1	6	2198	+	1787.6666666666765	405.33333333333104	0	0	0	0	0	0
trichoniscus_main_002433_t1	19	2211	+	1712.000000000007	480.9999999999979	297.0	89.99999999999997	0	0	0	0
trichoniscus_main_002434_t1	318	2234	+	1498.000000000002	418.99999999999915	1333.3333333333337	373.66666666666623	0	0	0	0
trichoniscus_main_002439_t1	119	2308	+	1781.3333333333449	408.66666666666384	1672.0000000000102	382.9999999999975	15.0	29.0	0	0
trichoniscus_main_002440_t1	182	2371	+	1750.3333333333403	439.6666666666649	185.6666666666666	48.333333333333364	0	0	0	0
trichoniscus_main_002441_t1	122	2311	+	1679.6666666666683	510.3333333333325	906.9999999999994	278.0	0.0	16.0	0.0	16.0
trichoniscus_main_002445_t1	129	2279	+	1696.666666666669	454.3333333333325	798.9999999999994	203.0000000000001	7.0	18.0	0	0
trichoniscus_main_002449_t1	533	2188	+	1278.3333333333348	377.6666666666655	20.666666666666668	6.333333333333332	0	0	0	0
trichoniscus_main_002450_t1	218	2404	+	1679.000000000003	507.9999999999986	1166.9999999999989	348.00000000000006	4.0	8.0	0	0
trichoniscus_main_002451_t1	922	2154	+	947.3333333333309	273.66666666666725	112.00000000000004	28.999999999999986	0	0	0	0
trichoniscus_main_002452_t1	20	2206	+	1746.000000000007	440.99999999999824	1252.3333333333337	310.6666666666667	1.0	4.0	1.0	4.0
trichoniscus_main_002453_t1	51	2237	+	1682.0000000000043	504.9999999999985	0	0	0	0	0	0
trichoniscus_main_002454_t1	264	2450	+	1690.6666666666704	496.3333333333321	81.66666666666666	26.33333333333333	0	0	0	0
trichoniscus_main_002455_t1	592	2778	+	1656.000000000004	530.9999999999986	328.0	106.99999999999996	3.0	1.0	0	0
trichoniscus_main_002458_t1	16	2199	+	1713.0000000000057	470.99999999999835	148.0	44.000000000000014	0	0	0	0
trichoniscus_main_002459_t1	143	2326	+	1706.3333333333367	477.66666666666583	551.0000000000003	157.00000000000009	0	0	0	0
trichoniscus_main_002461_t1	152	2335	+	1683.6666666666715	500.3333333333318	1228.0000000000005	358.99999999999943	1.0	18.0	1.0	18.0
trichoniscus_main_002462_t1	286	2469	+	1726.0000000000036	457.99999999999886	642.0000000000001	171.0	0	0	0	0
trichoniscus_main_002463_t1	125	2308	+	1729.0000000000077	454.99999999999756	516.333333333334	116.66666666666649	0	0	0	0
trichoniscus_main_002464_t1	304	2487	+	1731.666666666671	452.33333333333206	0	0	0	0	0	0
trichoniscus_main_002466_t1	156	2336	+	1692.0000000000055	488.99999999999824	131.00000000000006	37.0	0.0	4.0	0	0
trichoniscus_main_002467_t1	44	2224	+	1717.000000000006	463.9999999999984	1358.0000000000016	366.99999999999926	5.0	21.0	5.0	21.0
trichoniscus_main_002468_t1	8	2188	+	1719.0000000000068	461.9999999999981	419.33333333333377	114.66666666666652	1.0	1.0	0	0
trichoniscus_main_002470_t1	127	1833	+	1306.333333333334	400.6666666666661	48.0	18.0	0	0	0	0
trichoniscus_main_002471_t1	86	2263	+	1748.3333333333387	429.6666666666657	507.0000000000005	125.99999999999989	0	0	0	0
trichoniscus_main_002472_t1	171	2348	+	1701.3333333333371	476.66666666666515	171.0	48.0	0	0	0	0
trichoniscus_main_002473_t1	65	2242	+	1684.0000000000057	493.9999999999983	1631.3333333333387	480.6666666666651	0.0	13.0	0.0	13.0
trichoniscus_main_002474_t1	436	2613	+	1722.6666666666715	455.33333333333195	1588.6666666666704	424.3333333333322	44.0	33.0	44.0	33.0
trichoniscus_main_002477_t1	1048	3225	+	1756.3333333333421	421.66666666666475	111.00000000000001	26.999999999999996	0	0	0	0
trichoniscus_main_002478_t1	238	2214	+	1565.6666666666697	411.3333333333326	0	0	0	0	0	0
trichoniscus_main_002483_t1	128	2302	+	1714.3333333333374	460.6666666666655	1414.0000000000025	370.9999999999994	3.0	11.0	3.0	11.0
trichoniscus_main_002485_t1	231	2390	+	1689.6666666666724	470.33333333333167	1176.3333333333333	323.6666666666665	0	0	0	0
trichoniscus_main_002489_t1	141	2270	+	1685.6666666666715	444.3333333333321	138.6666666666667	32.33333333333332	0	0	0	0
trichoniscus_main_002490_t1	256	2429	+	1667.0000000000055	504.9999999999979	628.0	179.00000000000006	1.0	1.0	0	0
trichoniscus_main_002491_t1	160	2331	+	1667.3333333333378	504.66666666666526	160.66666666666663	46.33333333333336	0.0	4.0	0	0
trichoniscus_main_002492_t1	278	2215	+	1517.0000000000032	420.999999999999	40.0	10.999999999999998	0	0	0	0
trichoniscus_main_002493_t1	170	2341	+	1679.3333333333378	492.6666666666653	1400.0000000000027	414.99999999999875	10.0	27.0	10.0	27.0
trichoniscus_main_002494_t1	238	2409	+	1646.3333333333374	525.6666666666647	171.33333333333337	59.66666666666668	0	0	0	0
trichoniscus_main_002495_t1	36	2204	+	1729.0000000000066	439.9999999999982	449.66666666666725	114.33333333333319	2.0	4.0	2.0	4.0
trichoniscus_main_002496_t1	24	2192	+	1713.33333333334	455.66666666666504	70.66666666666666	19.333333333333336	0	0	0	0
trichoniscus_main_002497_t1	10	2178	+	1726.3333333333358	442.66666666666595	22.666666666666668	4.333333333333334	0	0	0	0
trichoniscus_main_002499_t1	167	2335	+	1704.6666666666722	464.33333333333155	225.33333333333314	53.66666666666672	0	0	0	0
trichoniscus_main_002500_t1	323	1936	+	1234.6666666666667	379.333333333333	278.6666666666666	81.33333333333333	0	0	0	0
trichoniscus_main_002503_t1	431	2599	+	1696.6666666666733	472.33333333333155	160.0	46.99999999999999	0	0	0	0
trichoniscus_main_002504_t1	325	2493	+	1747.6666666666724	421.33333333333223	83.66666666666667	21.33333333333333	0.0	1.0	0	0
trichoniscus_main_002506_t1	140	2308	+	1686.666666666671	482.3333333333321	1087.9999999999984	312.9999999999999	9.5	25.5	9.5	25.5
trichoniscus_main_002507_t1	26	2194	+	1732.0000000000082	436.9999999999977	199.99999999999986	46.00000000000003	0	0	0	0
trichoniscus_main_002508_t1	30	2168	+	1670.000000000004	468.9999999999987	1639.3333333333374	460.6666666666653	0.0	3.0	0.0	3.0
trichoniscus_main_002510_t1	31	2196	+	1736.6666666666722	429.33333333333195	1408.000000000003	346.99999999999926	7.0	25.0	7.0	25.0
trichoniscus_main_002512_t1	78	2165	+	1656.6666666666717	431.33333333333195	1583.0000000000043	411.99999999999875	0	0	0	0
trichoniscus_main_002514_t1	73	2238	+	1733.3333333333408	432.66666666666487	250.99999999999991	61.000000000000014	0	0	0	0
trichoniscus_main_002515_t1	198	2363	+	1695.3333333333367	470.6666666666653	0	0	0	0	0	0
trichoniscus_main_002520_t1	291	2453	+	1708.3333333333394	454.6666666666649	466.00000000000057	121.99999999999987	0	0	0	0
trichoniscus_main_002522_t1	792	2954	+	1775.6666666666742	387.3333333333319	292.6666666666667	67.33333333333334	0	0	0	0
trichoniscus_main_002524_t1	70	2229	+	1696.000000000005	463.9999999999986	383.66666666666686	93.33333333333329	0	0	0	0
trichoniscus_main_002525_t1	108	2267	+	1678.3333333333358	481.66666666666583	187.33333333333334	61.66666666666668	0.0	2.0	0.0	2.0
trichoniscus_main_002528_t1	23	2182	+	1681.3333333333378	478.6666666666649	1681.3333333333378	478.6666666666649	4.0	51.0	4.0	51.0
trichoniscus_main_002529_t1	99	2258	+	1728.0000000000039	431.9999999999992	1698.0000000000034	425.9999999999992	2.0	28.0	2.0	28.0
trichoniscus_main_002530_t1	52	2211	+	1693.6666666666715	466.3333333333318	1664.000000000005	459.99999999999847	8.0	8.0	8.0	8.0
trichoniscus_main_002533_t1	130	2289	+	1669.0000000000039	490.9999999999986	1111.6666666666658	322.33333333333303	4.0	12.0	4.0	12.0
trichoniscus_main_002536_t1	440	2158	+	1346.666666666668	372.33333333333246	110.66666666666671	27.33333333333332	0	0	0	0
trichoniscus_main_002538_t1	118	2274	+	1688.3333333333392	468.66666666666504	49.66666666666666	10.333333333333336	0	0	0	0
trichoniscus_main_002539_t1	44	2200	+	1699.0000000000048	457.9999999999986	265.6666666666665	67.33333333333337	0	0	0	0
trichoniscus_main_002540_t1	62	2218	+	1703.3333333333387	453.6666666666651	1703.3333333333387	453.6666666666651	39.5	20.5	39.5	20.5
trichoniscus_main_002541_t1	42	2198	+	1704.3333333333387	452.66666666666515	115.00000000000004	31.99999999999999	0	0	0	0
trichoniscus_main_002543_t1	256	2412	+	1708.0000000000052	448.99999999999875	4.0	2.0	0	0	0	0
trichoniscus_main_002544_t1	85	2241	+	1690.6666666666713	466.3333333333324	123.00000000000003	26.999999999999993	0	0	0	0
trichoniscus_main_002547_t1	114	2270	+	1720.3333333333394	436.6666666666651	340.66666666666686	85.33333333333327	0.0	3.0	0	0
trichoniscus_main_002550_t1	70	2226	+	1752.333333333341	404.66666666666526	1137.9999999999984	269.0000000000007	6.5	13.5	6.5	13.5
trichoniscus_main_002552_t1	29	2182	+	1713.6666666666733	440.3333333333313	353.33333333333366	90.66666666666659	4.0	2.0	0	0
trichoniscus_main_002554_t1	98	2230	+	1679.3333333333394	453.6666666666648	612.3333333333335	167.66666666666674	0	0	0	0
trichoniscus_main_002555_t1	142	2295	+	1695.666666666671	458.33333333333206	0	0	0	0	0	0
trichoniscus_main_002558_t1	31	2181	+	1711.333333333338	439.66666666666544	119.6666666666667	27.333333333333325	4.0	2.0	0	0
trichoniscus_main_002559_t1	324	2171	+	1451.3333333333367	396.6666666666654	217.33333333333317	61.66666666666672	0	0	0	0
trichoniscus_main_002560_t1	144	2294	+	1673.6666666666727	477.33333333333127	1605.3333333333378	458.66666666666464	8.0	54.0	8.0	54.0
trichoniscus_main_002563_t1	79	2226	+	1676.6666666666717	471.3333333333317	119.33333333333336	39.66666666666667	0	0	0	0
trichoniscus_main_002564_t1	34	2181	+	1678.6666666666727	469.33333333333167	254.66666666666652	72.33333333333333	0	0	0	0
trichoniscus_main_002565_t1	237	2384	+	1693.3333333333394	454.66666666666515	135.6666666666667	38.33333333333333	0	0	0	0
trichoniscus_main_002566_t1	84	2231	+	1660.3333333333367	487.66666666666515	1114.3333333333317	328.6666666666666	0	0	0	0
trichoniscus_main_002567_t1	85	2229	+	1702.3333333333424	442.6666666666638	895.3333333333311	217.66666666666714	0.0	2.0	0	0
trichoniscus_main_002568_t1	154	2298	+	1676.333333333337	468.6666666666657	656.9999999999999	183.00000000000009	0	0	0	0
trichoniscus_main_002569_t1	59	2203	+	1692.0000000000043	452.9999999999987	195.66666666666657	59.333333333333364	0	0	0	0
trichoniscus_main_002570_t1	164	2308	+	1665.000000000005	479.9999999999982	239.33333333333317	69.66666666666669	0	0	0	0
trichoniscus_main_002579_t1	167	2308	+	1680.333333333336	461.66666666666595	93.00000000000001	20.999999999999996	0	0	0	0
trichoniscus_main_002580_t1	103	2244	+	1707.6666666666752	434.33333333333064	178.99999999999994	46.00000000000001	0	0	0	0
trichoniscus_main_002581_t1	73	2211	+	1697.6666666666729	441.33333333333127	928.6666666666649	226.33333333333383	0	0	0	0
trichoniscus_main_002582_t1	86	2224	+	1691.000000000005	447.9999999999986	1479.6666666666692	392.3333333333326	10.0	32.0	10.0	32.0
trichoniscus_main_002583_t1	323	2413	+	1655.6666666666704	435.33333333333235	206.33333333333323	51.66666666666669	0	0	0	0
trichoniscus_main_002584_t1	20	2158	+	1677.3333333333378	461.66666666666504	1219.333333333334	331.6666666666664	3.0	14.0	3.0	14.0
trichoniscus_main_002587_t1	128	2242	+	1645.6666666666717	469.33333333333195	14.0	4.0	0	0	0	0
trichoniscus_main_002588_t1	312	2450	+	1686.3333333333399	452.66666666666475	1636.333333333339	439.666666666665	12.666666666666666	26.333333333333336	12.666666666666666	26.333333333333336
trichoniscus_main_002590_t1	475	2139	+	1279.0000000000014	385.9999999999991	667.6666666666664	199.3333333333336	2.0	18.0	2.0	18.0
trichoniscus_main_002594_t1	76	2211	+	1649.0000000000032	486.99999999999835	1252.0	367.9999999999996	8.5	16.5	8.5	16.5
trichoniscus_main_002595_t1	43	1668	+	1289.0	336.99999999999994	23.0	6.999999999999999	0	0	0	0
trichoniscus_main_002596_t1	275	2410	+	1640.6666666666708	495.33333333333206	217.66666666666666	76.33333333333337	0	0	0	0
trichoniscus_main_002597_t1	33	2168	+	1711.666666666673	424.3333333333317	246.66666666666657	59.33333333333335	0	0	0	0
trichoniscus_main_002599_t1	367	2370	+	1566.000000000004	437.9999999999985	279.9999999999999	76.99999999999999	0.0	1.0	0	0
trichoniscus_main_002603_t1	175	2307	+	1709.0000000000055	423.9999999999989	276.6666666666667	71.33333333333331	0	0	0	0
trichoniscus_main_002604_t1	117	2249	+	1645.0000000000032	487.9999999999989	909.3333333333323	272.6666666666668	0.0	1.0	0.0	1.0
trichoniscus_main_002606_t1	39	2171	+	1671.6666666666713	461.3333333333322	1298.0000000000018	363.9999999999991	3.0	6.0	0	0
trichoniscus_main_002609_t1	36	2165	+	1686.333333333338	443.6666666666655	693.6666666666663	185.33333333333357	0	0	0	0
trichoniscus_main_002612_t1	289	2235	+	1520.000000000003	426.9999999999986	75.00000000000001	23.999999999999996	0	0	0	0
trichoniscus_main_002613_t1	130	2259	+	1681.0000000000055	448.9999999999986	107.33333333333337	27.666666666666657	0	0	0	0
trichoniscus_main_002616_t1	156	2285	+	1659.3333333333383	470.66666666666504	94.33333333333336	22.666666666666668	0	0	0	0
trichoniscus_main_002617_t1	300	2429	+	1629.6666666666697	500.33333333333195	87.66666666666667	26.33333333333333	0	0	0	0
trichoniscus_main_002619_t1	102	2228	+	1661.6666666666713	465.33333333333195	1593.6666666666697	443.3333333333321	0	0	0	0
trichoniscus_main_002621_t1	18	2144	+	1649.0000000000039	477.99999999999864	208.99999999999991	61.00000000000002	0	0	0	0
trichoniscus_main_002622_t1	172	2298	+	1644.6666666666706	482.3333333333322	1644.6666666666706	482.3333333333322	5.0	58.0	5.0	58.0
trichoniscus_main_002623_t1	49	2175	+	1664.333333333339	462.6666666666647	45.333333333333336	11.666666666666664	0	0	0	0
trichoniscus_main_002624_t1	300	2426	+	1655.0000000000057	471.9999999999984	0	0	0	0	0	0
trichoniscus_main_002625_t1	328	2262	+	1510.333333333337	424.66666666666526	333.6666666666667	98.33333333333324	0	0	0	0
trichoniscus_main_002626_t1	25	1938	+	1476.0000000000018	437.99999999999886	178.66666666666657	52.33333333333336	0	0	0	0
trichoniscus_main_002627_t1	156	2282	+	1627.3333333333358	499.66666666666526	135.0	44.99999999999999	1.0	3.0	0	0
trichoniscus_main_002628_t1	75	2201	+	1659.666666666672	467.333333333332	65.99999999999999	15.000000000000002	0	0	0	0
trichoniscus_main_002629_t1	6	2129	+	1688.000000000005	435.9999999999985	163.0	44.000000000000014	0	0	0	0
trichoniscus_main_002630_t1	120	2243	+	1652.6666666666706	471.33333333333206	775.3333333333325	214.66666666666697	0.0	2.0	0.0	2.0
trichoniscus_main_002631_t1	264	1376	+	875.333333333332	237.66666666666728	126.00000000000006	29.999999999999986	0	0	0	0
trichoniscus_main_002633_t1	285	2408	+	1706.000000000006	417.9999999999986	790.6666666666656	193.33333333333357	5.0	3.0	5.0	3.0
trichoniscus_main_002634_t1	158	2281	+	1645.6666666666708	478.33333333333195	1412.6666666666674	414.3333333333326	15.0	14.0	15.0	14.0
trichoniscus_main_002636_t1	22	2142	+	1693.000000000006	427.9999999999985	10.0	2.0	0	0	0	0
trichoniscus_main_002637_t1	57	2177	+	1669.3333333333374	451.6666666666653	0	0	0	0	0	0
trichoniscus_main_002639_t1	403	2223	+	1436.000000000002	384.99999999999926	1436.000000000002	384.99999999999926	2.0	32.0	2.0	32.0
trichoniscus_main_002640_t1	68	2122	+	1626.0000000000036	428.9999999999989	295.3333333333334	70.66666666666664	1.0	2.0	0	0
trichoniscus_main_002641_t1	42	2162	+	1657.0000000000036	463.9999999999987	2.6666666666666665	0.3333333333333333	0	0	0	0
trichoniscus_main_002642_t1	53	2170	+	1683.6666666666736	434.33333333333144	1442.6666666666704	366.33333333333235	3.5	2.5	0	0
trichoniscus_main_002643_t1	65	2182	+	1656.6666666666708	461.33333333333167	655.6666666666666	190.3333333333336	0	0	0	0
trichoniscus_main_002645_t1	24	2141	+	1681.6666666666688	436.3333333333328	0	0	0	0	0	0
trichoniscus_main_002647_t1	140	2257	+	1639.66666666667	478.33333333333206	16.666666666666664	7.333333333333333	0	0	0	0
trichoniscus_main_002648_t1	534	2651	+	1638.3333333333376	479.66666666666515	186.3333333333333	47.66666666666667	0	0	0	0
trichoniscus_main_002654_t1	286	2400	+	1648.6666666666702	466.3333333333323	125.00000000000003	42.999999999999986	0	0	0	0
trichoniscus_main_002657_t1	477	2117	+	1293.9999999999998	346.9999999999999	537.3333333333337	155.66666666666674	3.0	11.0	3.0	11.0
trichoniscus_main_002659_t1	302	2413	+	1655.6666666666715	456.3333333333316	23.333333333333332	6.666666666666667	0	0	0	0
trichoniscus_main_002660_t1	58	2085	+	1625.3333333333392	402.6666666666652	403.66666666666725	94.33333333333324	0	0	0	0
trichoniscus_main_002661_t1	310	2421	+	1673.6666666666729	438.3333333333315	1673.6666666666729	438.3333333333315	12.0	38.0	12.0	38.0
trichoniscus_main_002662_t1	169	2268	+	1633.3333333333374	466.66666666666566	0	0	0	0	0	0
trichoniscus_main_002669_t1	69	2174	+	1700.6666666666724	405.33333333333184	1166.3333333333312	252.6666666666672	0	0	0	0
trichoniscus_main_002670_t1	36	2141	+	1638.3333333333378	467.66666666666526	192.6666666666666	56.33333333333336	0	0	0	0
trichoniscus_main_002672_t1	152	2257	+	1629.333333333339	476.6666666666647	0	0	0	0	0	0
trichoniscus_main_002675_t1	61	2164	+	1652.3333333333376	450.6666666666653	268.3333333333333	76.66666666666669	0.0	1.0	0	0
trichoniscus_main_002676_t1	135	2237	+	1655.6666666666706	447.3333333333322	1121.9999999999986	312.0000000000003	0.0	2.0	0	0
trichoniscus_main_002677_t1	79	2115	+	1605.6666666666738	431.3333333333313	108.66666666666664	26.333333333333336	0	0	0	0
trichoniscus_main_002679_t1	192	2294	+	1681.666666666674	421.3333333333311	184.66666666666663	43.333333333333336	0	0	0	0
trichoniscus_main_002680_t1	211	2199	+	1567.6666666666715	421.33333333333184	458.0000000000004	114.99999999999984	0	0	0	0
trichoniscus_main_002681_t1	92	2194	+	1598.666666666671	504.3333333333313	838.3333333333316	274.6666666666669	4.0	13.0	4.0	13.0
trichoniscus_main_002682_t1	535	2571	+	1589.000000000005	447.99999999999835	62.33333333333332	15.66666666666667	0	0	0	0
trichoniscus_main_002685_t1	62	2163	+	1727.6666666666727	372.3333333333327	862.9999999999982	184.00000000000023	4.0	3.0	0	0
trichoniscus_main_002686_t1	229	2229	+	1558.0000000000036	442.9999999999983	1553.333333333337	441.666666666665	18.0	18.0	18.0	18.0
trichoniscus_main_002687_t1	126	2225	+	1651.3333333333374	448.66666666666544	1015.6666666666646	280.33333333333354	0.0	6.0	0.0	6.0
trichoniscus_main_002688_t1	184	2283	+	1628.3333333333378	471.6666666666647	1360.3333333333346	391.66666666666583	1.5	16.5	1.5	16.5
trichoniscus_main_002689_t1	148	2247	+	1666.000000000005	433.99999999999875	611.0000000000002	150.9999999999999	0	0	0	0
trichoniscus_main_002690_t1	96	2195	+	1650.333333333338	449.66666666666515	297.0000000000001	83.99999999999996	0	0	0	0
trichoniscus_main_002693_t1	122	2221	+	1654.000000000006	445.9999999999982	75.00000000000001	21.0	0	0	0	0
trichoniscus_main_002694_t1	108	2165	+	1601.0000000000023	456.99999999999903	352.0000000000001	103.99999999999997	1.0	4.0	0	0
trichoniscus_main_002695_t1	130	2229	+	1625.6666666666706	474.3333333333323	194.99999999999997	57.00000000000001	0	0	0	0
trichoniscus_main_002696_t1	282	2381	+	1648.3333333333396	451.6666666666645	190.3333333333333	52.66666666666668	0	0	0	0
trichoniscus_main_002698_t1	140	2140	+	1604.3333333333392	384.6666666666655	616.3333333333333	148.66666666666663	1.0	4.0	0	0
trichoniscus_main_002699_t1	94	2187	+	1668.3333333333403	425.66666666666475	338.3333333333333	93.66666666666663	0	0	0	0
trichoniscus_main_002700_t1	19	2112	+	1666.666666666672	427.33333333333184	851.6666666666654	216.33333333333377	6.0	5.0	6.0	5.0
trichoniscus_main_002701_t1	9	2102	+	1637.3333333333392	456.66666666666504	163.33333333333331	46.66666666666667	0	0	0	0
trichoniscus_main_002703_t1	48	2141	+	1636.3333333333385	457.666666666665	157.0	38.0	0	0	0	0
trichoniscus_main_002704_t1	166	2259	+	1636.666666666672	457.3333333333319	311.00000000000006	93.99999999999996	0.0	3.0	0	0
trichoniscus_main_002705_t1	97	2190	+	1685.33333333334	408.666666666665	229.99999999999986	55.000000000000036	0.0	3.0	0.0	3.0
trichoniscus_main_002706_t1	229	2121	+	1521.6666666666717	371.333333333332	0	0	0	0	0	0
trichoniscus_main_002707_t1	535	2628	+	1643.0000000000057	450.99999999999847	0	0	0	0	0	0
trichoniscus_main_002711_t1	72	2162	+	1621.000000000005	469.99999999999835	51.33333333333333	14.666666666666668	0	0	0	0
trichoniscus_main_002712_t1	93	2183	+	1629.3333333333376	461.6666666666654	1421.3333333333353	408.66666666666583	0.0	21.0	0	0
trichoniscus_main_002713_t1	154	2245	+	1617.66666666667	473.33333333333235	105.33333333333337	29.666666666666657	0.0	3.0	0	0
trichoniscus_main_002714_t1	51	2108	+	1616.3333333333383	441.66666666666526	279.3333333333332	74.66666666666666	0.0	1.0	0	0
trichoniscus_main_002715_t1	118	2208	+	1628.6666666666724	462.3333333333317	0	0	0	0	0	0
trichoniscus_main_002717_t1	265	2355	+	1637.3333333333364	453.6666666666652	680.333333333333	189.6666666666669	2.0	16.0	0	0
trichoniscus_main_002721_t1	154	2148	+	1534.0000000000023	460.9999999999989	32.666666666666664	12.333333333333334	0	0	0	0
trichoniscus_main_002722_t1	56	2143	+	1634.0000000000061	453.9999999999982	684.9999999999997	191.0000000000003	7.0	8.0	7.0	8.0
trichoniscus_main_002723_t1	104	2101	+	1554.666666666671	443.3333333333319	392.6666666666669	111.33333333333324	0	0	0	0
trichoniscus_main_002724_t1	402	2489	+	1649.0000000000055	438.99999999999847	799.9999999999986	211.00000000000034	0	0	0	0
trichoniscus_main_002729_t1	53	2137	+	1621.333333333336	463.6666666666659	1314.000000000001	374.99999999999943	1.0	14.0	0	0
trichoniscus_main_002735_t1	1639	3723	+	1660.3333333333383	424.6666666666655	0	0	0	0	0	0
trichoniscus_main_002737_t1	14	2097	+	1656.333333333339	425.6666666666653	426.33333333333377	113.66666666666657	0.0	2.0	0	0
trichoniscus_main_002738_t1	21	1127	+	865.6666666666669	241.33333333333334	215.99999999999994	63.000000000000014	5.0	2.0	5.0	2.0
trichoniscus_main_002739_t1	344	2281	+	1531.6666666666708	406.33333333333223	0	0	0	0	0	0
trichoniscus_main_002740_t1	127	2208	+	1648.6666666666708	433.3333333333322	215.99999999999991	57.00000000000002	0.0	1.0	0	0
trichoniscus_main_002742_t1	9	2090	+	1680.666666666673	401.3333333333321	464.00000000000057	114.99999999999984	0.0	4.0	0	0
trichoniscus_main_002743_t1	70	2124	+	1639.3333333333367	415.6666666666659	246.9999999999999	73.99999999999999	3.0	0.0	0	0
trichoniscus_main_002745_t1	138	2219	+	1598.3333333333371	483.6666666666652	105.66666666666669	35.33333333333332	0.0	1.0	0	0
trichoniscus_main_002747_t1	364	2445	+	1607.6666666666692	474.33333333333206	839.6666666666657	255.3333333333337	1.0	16.0	0	0
trichoniscus_main_002749_t1	15	2095	+	1622.0000000000045	456.9999999999984	60.0	18.000000000000004	0	0	0	0
trichoniscus_main_002750_t1	22	2100	+	1638.0000000000043	440.9999999999986	30.333333333333336	8.666666666666666	0.0	1.0	0	0
trichoniscus_main_002751_t1	23	2101	+	1646.3333333333399	432.666666666665	71.99999999999999	24.0	0.0	3.0	0	0
trichoniscus_main_002752_t1	64	2142	+	1632.6666666666717	446.3333333333319	1050.6666666666638	284.3333333333338	1.0	8.0	1.0	8.0
trichoniscus_main_002754_t1	319	2385	+	1638.0000000000043	428.9999999999987	152.00000000000003	40.0	0	0	0	0
trichoniscus_main_002755_t1	42	2120	+	1599.6666666666695	479.3333333333324	1351.3333333333337	397.66666666666634	0.0	27.0	0	0
trichoniscus_main_002757_t1	147	2225	+	1639.000000000004	439.99999999999875	0	0	0	0	0	0
trichoniscus_main_002758_t1	240	2117	+	1483.6666666666688	394.3333333333327	25.000000000000004	7.999999999999999	0	0	0	0
trichoniscus_main_002761_t1	224	2302	+	1633.3333333333371	445.6666666666652	535.0000000000007	142.99999999999991	0	0	0	0
trichoniscus_main_002762_t1	21	2097	+	1639.000000000005	436.99999999999864	184.0	44.00000000000001	0.0	2.0	0	0
trichoniscus_main_002763_t1	71	2146	+	1618.3333333333396	457.66666666666475	803.666666666665	219.33333333333388	0.0	7.0	0.0	7.0
trichoniscus_main_002764_t1	95	2170	+	1659.6666666666736	416.3333333333315	105.33333333333337	26.666666666666657	1.0	1.0	0	0
trichoniscus_main_002765_t1	320	2350	+	1598.0000000000023	432.9999999999992	186.33333333333334	47.66666666666666	0	0	0	0
trichoniscus_main_002769_t1	139	2212	+	1631.0000000000052	441.999999999998	17.333333333333332	3.666666666666667	0	0	0	0
trichoniscus_main_002771_t1	39	2111	+	1641.3333333333383	431.66666666666526	399.3333333333338	92.66666666666654	0	0	0	0
trichoniscus_main_002772_t1	288	2321	+	1587.333333333338	446.66666666666544	70.33333333333333	19.666666666666664	0	0	0	0
trichoniscus_main_002773_t1	104	2176	+	1617.6666666666697	455.3333333333322	961.9999999999987	280.0000000000004	2.0	14.0	2.0	14.0
trichoniscus_main_002774_t1	404	2476	+	1636.6666666666724	436.3333333333317	46.33333333333333	10.66666666666667	0	0	0	0
trichoniscus_main_002775_t1	148	2220	+	1588.3333333333358	484.66666666666583	983.9999999999997	311.99999999999994	3.0	6.0	0	0
trichoniscus_main_002778_t1	538	2070	+	1198.0000000000002	334.9999999999999	348.3333333333335	92.66666666666663	3.0	6.0	0	0
trichoniscus_main_002780_t1	125	2122	+	1572.333333333337	425.6666666666652	166.33333333333331	40.666666666666664	0	0	0	0
trichoniscus_main_002781_t1	155	2206	+	1564.0000000000025	487.99999999999864	62.66666666666665	18.33333333333334	0	0	0	0
trichoniscus_main_002784_t1	298	2367	+	1630.666666666671	439.33333333333195	644.9999999999999	177.00000000000009	4.0	11.0	4.0	11.0
trichoniscus_main_002785_t1	3785	6180	+	1908.0000000000052	485.9999999999987	0	0	0	0	0	0
trichoniscus_main_002788_t1	431	2068	+	1285.3333333333358	352.6666666666659	11.666666666666666	3.3333333333333335	0	0	0	0
trichoniscus_main_002790_t1	33	2096	+	1626.6666666666713	437.33333333333195	400.66666666666674	106.33333333333331	0	0	0	0
trichoniscus_main_002794_t1	104	2170	+	1603.0000000000036	463.9999999999989	162.33333333333331	47.66666666666669	0	0	0	0
trichoniscus_main_002795_t1	53	2119	+	1629.6666666666729	437.33333333333144	68.99999999999999	18.0	0	0	0	0
trichoniscus_main_002798_t1	113	2179	+	1642.0000000000036	424.9999999999991	241.33333333333317	55.66666666666669	0	0	0	0
trichoniscus_main_002800_t1	83	2143	+	1612.333333333336	448.6666666666658	129.00000000000003	35.99999999999999	0	0	0	0
trichoniscus_main_002802_t1	7	2070	+	1601.3333333333371	462.6666666666653	126.33333333333336	32.66666666666666	0	0	0	0
trichoniscus_main_002804_t1	121	2184	+	1587.3333333333371	476.6666666666652	30.333333333333336	8.666666666666666	0	0	0	0
trichoniscus_main_002805_t1	75	2138	+	1606.0000000000055	457.9999999999981	481.3333333333339	133.66666666666657	0.0	3.0	0	0
trichoniscus_main_002806_t1	66	2129	+	1605.6666666666695	446.3333333333326	1542.3333333333358	428.66666666666595	4.0	61.0	4.0	61.0
trichoniscus_main_002807_t1	276	2339	+	1618.3333333333378	445.6666666666652	717.6666666666658	194.33333333333368	3.0	3.0	3.0	3.0
trichoniscus_main_002808_t1	642	2705	+	1641.3333333333385	422.66666666666515	1641.3333333333385	422.66666666666515	0.0	26.0	0.0	26.0
trichoniscus_main_002810_t1	414	2477	+	1643.666666666672	420.33333333333195	0	0	0	0	0	0
trichoniscus_main_002812_t1	237	2168	+	1516.0000000000023	415.9999999999994	367.3333333333333	94.66666666666669	0.0	1.0	0	0
trichoniscus_main_002813_t1	146	2206	+	1610.0000000000052	450.9999999999983	380.6666666666669	99.33333333333321	0	0	0	0
trichoniscus_main_002814_t1	316	2376	+	1625.3333333333383	435.66666666666544	1163.3333333333333	303.6666666666667	0.0	11.0	0	0
trichoniscus_main_002816_t1	189	2243	+	1615.666666666671	439.3333333333319	74.66666666666666	15.333333333333336	0	0	0	0
trichoniscus_main_002817_t1	388	2178	+	1384.6666666666686	406.3333333333325	78.33333333333334	20.666666666666664	0	0	0	0
trichoniscus_main_002818_t1	491	1786	+	1032.3333333333312	263.666666666667	124.66666666666671	25.33333333333332	0	0	0	0
trichoniscus_main_002820_t1	25	2085	+	1643.333333333338	417.6666666666654	1223.000000000001	312.9999999999995	9.0	39.0	9.0	39.0
trichoniscus_main_002821_t1	38	2098	+	1615.3333333333387	445.66666666666504	194.6666666666666	57.333333333333364	2.0	0.0	0	0
trichoniscus_main_002822_t1	39	2096	+	1642.000000000004	415.9999999999989	1107.9999999999998	280.99999999999955	0	0	0	0
trichoniscus_main_002824_t1	264	2207	+	1522.6666666666683	421.3333333333324	6.666666666666666	2.3333333333333335	0	0	0	0
trichoniscus_main_002826_t1	23	2080	+	1636.3333333333376	421.6666666666655	0	0	0	0	0	0
trichoniscus_main_002827_t1	249	2306	+	1617.6666666666722	440.33333333333144	867.9999999999984	248.00000000000054	1.0	0.0	0	0
trichoniscus_main_002829_t1	127	2151	+	1552.0000000000048	472.9999999999979	267.6666666666666	71.33333333333334	0	0	0	0
trichoniscus_main_002830_t1	45	2084	+	1624.0000000000043	415.9999999999989	1614.0000000000045	413.999999999999	11.0	21.0	11.0	21.0
trichoniscus_main_002831_t1	41	2098	+	1611.6666666666704	446.33333333333206	683.6666666666662	180.3333333333335	4.0	10.0	0	0
trichoniscus_main_002832_t1	60	2117	+	1607.3333333333378	450.6666666666654	109.33333333333331	34.66666666666667	0	0	0	0
trichoniscus_main_002834_t1	63	2117	+	1615.6666666666715	439.3333333333318	1565.333333333338	426.66666666666526	1.0	47.0	1.0	47.0
trichoniscus_main_002836_t1	32	2086	+	1611.3333333333374	443.6666666666656	205.3333333333333	52.666666666666664	0	0	0	0
trichoniscus_main_002838_t1	91	2142	+	1652.666666666672	399.3333333333322	248.99999999999983	60.00000000000004	0	0	0	0
trichoniscus_main_002840_t1	195	2246	+	1639.333333333337	412.66666666666583	104.00000000000003	19.0	0	0	0	0
trichoniscus_main_002841_t1	124	2175	+	1621.0000000000034	430.9999999999992	2.6666666666666665	0.3333333333333333	0	0	0	0
trichoniscus_main_002843_t1	144	2195	+	1598.6666666666713	453.3333333333319	56.33333333333332	12.666666666666668	0	0	0	0
trichoniscus_main_002844_t1	113	2164	+	1579.3333333333399	472.666666666665	91.33333333333334	31.666666666666664	0	0	0	0
trichoniscus_main_002845_t1	89	961	+	680.3333333333333	192.66666666666674	75.66666666666666	20.333333333333332	0	0	0	0
trichoniscus_main_002846_t1	20	2071	+	1625.0000000000068	426.99999999999795	76.33333333333334	22.66666666666666	0	0	0	0
trichoniscus_main_002850_t1	50	2098	+	1598.333333333339	450.6666666666647	185.99999999999997	48.00000000000001	0	0	0	0
trichoniscus_main_002852_t1	141	2189	+	1583.0000000000045	465.9999999999986	1583.0000000000045	465.9999999999986	3.0	32.0	3.0	32.0
trichoniscus_main_002853_t1	67	2115	+	1603.0000000000027	445.9999999999991	264.3333333333333	71.66666666666666	0	0	0	0
trichoniscus_main_002854_t1	607	2112	+	1186.0000000000011	319.99999999999943	170.33333333333326	39.66666666666667	0.0	1.0	0.0	1.0
trichoniscus_main_002859_t1	282	2327	+	1602.3333333333376	443.66666666666487	483.0000000000002	113.99999999999994	0.0	4.0	0.0	4.0
trichoniscus_main_002861_t1	49	2094	+	1552.0000000000023	481.9999999999987	113.6666666666667	42.333333333333336	0	0	0	0
trichoniscus_main_002862_t1	144	2189	+	1583.6666666666695	462.3333333333324	687.0	204.00000000000017	1.0	13.0	1.0	13.0
trichoniscus_main_002865_t1	314	2044	+	1360.0000000000014	370.9999999999994	227.99999999999994	63.000000000000014	0	0	0	0
trichoniscus_main_002866_t1	105	2147	+	1608.6666666666706	434.3333333333321	554.0000000000003	141.9999999999999	1.0	11.0	0	0
trichoniscus_main_002868_t1	203	2245	+	1590.6666666666692	452.3333333333321	958.6666666666654	271.3333333333334	1.0	5.0	0	0
trichoniscus_main_002869_t1	16	1554	+	1252.666666666667	286.33333333333354	0	0	0	0	0	0
trichoniscus_main_002870_t1	504	2548	+	1610.0000000000016	432.9999999999995	689.3333333333335	189.6666666666667	1.0	8.0	0	0
trichoniscus_main_002872_t1	170	2209	+	1574.000000000002	465.9999999999988	130.00000000000006	34.99999999999998	0	0	0	0
trichoniscus_main_002873_t1	31	2022	+	1560.0000000000043	431.99999999999864	107.00000000000003	27.99999999999999	0	0	0	0
trichoniscus_main_002876_t1	7	2046	+	1631.0000000000045	408.99999999999886	692.6666666666662	174.33333333333346	0.0	6.0	0	0
trichoniscus_main_002877_t1	46	2085	+	1597.0000000000039	442.9999999999988	365.66666666666674	99.33333333333329	0.0	1.0	0	0
trichoniscus_main_002881_t1	375	2414	+	1587.6666666666708	452.3333333333321	531.6666666666672	158.3333333333334	0	0	0	0
trichoniscus_main_002882_t1	124	2163	+	1598.6666666666697	441.3333333333326	1598.6666666666697	441.3333333333326	5.0	24.0	5.0	24.0
trichoniscus_main_002883_t1	106	1491	+	1101.9999999999984	272.00000000000034	393.66666666666686	104.33333333333329	0	0	0	0
trichoniscus_main_002884_t1	3	1685	+	1391.3333333333399	291.6666666666652	255.99999999999963	31.999999999999954	0	0	0	0
trichoniscus_main_002885_t1	177	2216	+	1599.666666666672	440.3333333333312	443.6666666666673	120.33333333333313	0	0	0	0
trichoniscus_main_002889_t1	437	2039	+	1266.9999999999993	335.00000000000006	333.66666666666663	86.33333333333334	0.0	2.0	0	0
trichoniscus_main_002890_t1	234	2108	+	1480.0000000000023	394.9999999999991	1461.0000000000023	389.9999999999991	17.0	48.0	0	0
trichoniscus_main_002891_t1	123	2161	+	1580.3333333333353	456.6666666666659	109.33333333333336	31.66666666666666	0	0	0	0
trichoniscus_main_002895_t1	97	2133	+	1631.3333333333378	405.6666666666655	120.00000000000006	26.99999999999999	0	0	0	0
trichoniscus_main_002896_t1	44	2080	+	1596.666666666672	440.33333333333144	290.3333333333333	84.66666666666659	1.0	0.0	0	0
trichoniscus_main_002903_t1	55	2088	+	1632.3333333333374	401.666666666666	730.6666666666658	175.33333333333343	1.0	3.0	0	0
trichoniscus_main_002905_t1	71	2104	+	1580.333333333336	453.66666666666515	329.3333333333333	84.66666666666666	0	0	0	0
trichoniscus_main_002906_t1	43	2076	+	1605.6666666666715	428.33333333333184	240.33333333333317	62.66666666666671	0.0	2.0	0	0
trichoniscus_main_002911_t1	436	2034	+	1266.6666666666677	332.333333333333	410.00000000000045	102.99999999999987	4.0	1.0	0	0
trichoniscus_main_002912_t1	394	2061	+	1275.0000000000007	392.9999999999997	186.66666666666666	56.333333333333336	0	0	0	0
trichoniscus_main_002913_t1	100	2130	+	1583.6666666666704	447.33333333333223	603.3333333333342	158.66666666666643	0	0	0	0
trichoniscus_main_002914_t1	65	2095	+	1608.0000000000055	422.99999999999847	49.666666666666664	13.333333333333334	0	0	0	0
trichoniscus_main_002915_t1	568	2598	+	1650.0000000000057	380.999999999999	309.3333333333334	68.6666666666667	0	0	0	0
trichoniscus_main_002916_t1	683	2032	+	1040.3333333333314	309.66666666666634	46.00000000000001	17.0	0	0	0	0
trichoniscus_main_002917_t1	509	2539	+	1620.3333333333364	410.66666666666566	0	0	0	0	0	0
trichoniscus_main_002919_t1	65	2095	+	1586.6666666666715	444.33333333333195	692.3333333333328	198.66666666666694	0.0	1.0	0.0	1.0
trichoniscus_main_002922_t1	129	2156	+	1611.333333333338	416.6666666666653	117.66666666666669	23.33333333333333	0	0	0	0
trichoniscus_main_002923_t1	268	2295	+	1648.3333333333399	379.6666666666653	189.99999999999994	44.00000000000001	0	0	0	0
trichoniscus_main_002926_t1	37	2064	+	1598.666666666671	429.333333333332	1222.3333333333335	319.6666666666666	1.0	19.0	1.0	19.0
trichoniscus_main_002927_t1	66	2093	+	1523.3333333333364	504.6666666666653	0	0	0	0	0	0
trichoniscus_main_002928_t1	144	2171	+	1561.333333333338	466.6666666666651	0	0	0	0	0	0
trichoniscus_main_002929_t1	1113	3140	+	1648.6666666666713	379.3333333333326	869.3333333333314	189.66666666666683	0	0	0	0
trichoniscus_main_002931_t1	188	2053	+	1469.0000000000025	396.9999999999994	519.3333333333338	140.6666666666666	0	0	0	0
trichoniscus_main_002932_t1	28	2052	+	1560.3333333333371	464.6666666666656	311.33333333333326	93.66666666666663	0	0	0	0
trichoniscus_main_002933_t1	128	2152	+	1585.333333333337	439.6666666666655	1491.333333333336	410.66666666666583	2.0	1.0	2.0	1.0
trichoniscus_main_002934_t1	98	2122	+	1615.3333333333371	409.6666666666658	412.00000000000017	109.99999999999996	0	0	0	0
trichoniscus_main_002935_t1	314	2224	+	1473.0000000000034	437.99999999999903	673.6666666666665	199.33333333333354	5.0	5.0	0	0
trichoniscus_main_002938_t1	39	1925	+	1486.3333333333344	400.66666666666634	103.33333333333336	22.66666666666666	0	0	0	0
trichoniscus_main_002939_t1	265	2289	+	1603.6666666666704	421.33333333333184	8.0	1.0	0	0	0	0
trichoniscus_main_002940_t1	159	2183	+	1653.3333333333378	371.66666666666583	277.99999999999983	64.00000000000003	1.0	2.0	0	0
trichoniscus_main_002943_t1	380	2025	+	1289.6666666666677	354.33333333333263	268.33333333333314	61.66666666666673	0.0	2.0	0	0
trichoniscus_main_002946_t1	216	2237	+	1565.3333333333358	456.66666666666566	371.3333333333336	108.6666666666666	0	0	0	0
trichoniscus_main_002947_t1	200	2221	+	1596.0000000000057	425.99999999999835	363.0000000000001	95.99999999999996	4.0	5.0	0	0
trichoniscus_main_002948_t1	112	2133	+	1558.0000000000032	463.99999999999875	69.33333333333333	17.666666666666668	1.0	0.0	0	0
trichoniscus_main_002952_t1	147	2165	+	1593.0000000000048	425.99999999999835	144.6666666666667	35.33333333333332	0	0	0	0
trichoniscus_main_002953_t1	48	2066	+	1594.666666666671	424.33333333333206	1077.9999999999986	290.0000000000001	4.0	23.0	0	0
trichoniscus_main_002954_t1	86	2104	+	1587.3333333333394	431.6666666666648	735.9999999999991	218.00000000000037	5.0	13.0	0	0
trichoniscus_main_002955_t1	41	2059	+	1597.666666666673	421.3333333333315	471.0000000000004	131.9999999999999	2.0	5.0	0	0
trichoniscus_main_002956_t1	91	2109	+	1568.6666666666704	450.3333333333319	480.3333333333338	131.66666666666652	0.0	6.0	0.0	6.0
trichoniscus_main_002957_t1	135	2081	+	1570.666666666671	376.3333333333324	110.33333333333337	27.666666666666657	0	0	0	0
trichoniscus_main_002958_t1	258	2276	+	1612.333333333338	406.6666666666654	450.00000000000045	119.99999999999989	0	0	0	0
trichoniscus_main_002962_t1	1203	2873	+	1323.0000000000011	347.99999999999966	81.66666666666667	23.33333333333333	0	0	0	0
trichoniscus_main_002963_t1	14	2031	+	1621.3333333333371	394.6666666666657	4.666666666666666	1.3333333333333333	0	0	0	0
trichoniscus_main_002964_t1	68	1647	+	1278.6666666666665	299.3333333333338	68.0	13.0	0	0	0	0
trichoniscus_main_002967_t1	307	2016	+	1349.0	348.9999999999999	268.66666666666646	61.33333333333336	4.0	2.0	0	0
trichoniscus_main_002968_t1	225	2240	+	1557.3333333333348	458.66666666666566	142.33333333333331	34.66666666666667	0.0	2.0	0	0
trichoniscus_main_002969_t1	67	2082	+	1567.3333333333371	448.66666666666526	168.99999999999997	47.000000000000014	0	0	0	0
trichoniscus_main_002973_t1	6	2018	+	1588.3333333333353	424.66666666666606	273.3333333333333	74.66666666666667	0	0	0	0
trichoniscus_main_002974_t1	87	2100	+	1583.0000000000039	429.999999999999	1583.0000000000039	429.999999999999	12.0	29.0	0	0
trichoniscus_main_002975_t1	349	2013	+	1323.6666666666672	341.3333333333332	107.33333333333334	33.66666666666667	0	0	0	0
trichoniscus_main_002976_t1	154	2166	+	1546.3333333333378	466.6666666666652	305.3333333333332	99.66666666666663	0	0	0	0
trichoniscus_main_002981_t1	50	2059	+	1584.6666666666724	425.33333333333144	55.666666666666664	19.333333333333332	0	0	0	0
trichoniscus_main_002982_t1	42	2051	+	1575.0000000000025	434.9999999999992	410.666666666667	111.33333333333324	0	0	0	0
trichoniscus_main_002984_t1	5	2014	+	1596.3333333333364	413.6666666666661	1034.999999999998	252.00000000000057	5.0	21.0	0	0
trichoniscus_main_002988_t1	59	2068	+	1609.666666666673	400.3333333333317	0	0	0	0	0	0
trichoniscus_main_002992_t1	443	2056	+	1275.0000000000002	338.99999999999966	563.666666666667	147.33333333333331	0	0	0	0
trichoniscus_main_002994_t1	79	2085	+	1590.333333333337	416.66666666666566	1515.6666666666702	392.3333333333326	14.5	25.5	14.5	25.5
trichoniscus_main_002998_t1	75	2081	+	1539.66666666667	467.33333333333246	348.6666666666666	101.3333333333333	1.0	1.0	1.0	1.0
trichoniscus_main_003001_t1	136	2142	+	1572.3333333333383	434.6666666666651	18.333333333333332	5.666666666666666	0	0	0	0
trichoniscus_main_003003_t1	2	2005	+	1523.0000000000036	480.99999999999835	7.666666666666666	1.3333333333333333	0	0	0	0
trichoniscus_main_003004_t1	7	2010	+	1563.666666666669	440.33333333333246	568.3333333333338	163.66666666666652	3.0	2.0	0	0
trichoniscus_main_003005_t1	95	2098	+	1581.6666666666706	422.3333333333322	499.66666666666725	127.33333333333319	0.0	2.0	0	0
trichoniscus_main_003007_t1	252	2255	+	1577.6666666666702	426.333333333332	77.66666666666667	24.33333333333333	0	0	0	0
trichoniscus_main_003008_t1	59	2062	+	1555.6666666666692	448.3333333333326	391.33333333333366	106.66666666666656	0.0	3.0	0	0
trichoniscus_main_003009_t1	136	2139	+	1585.6666666666706	418.333333333332	170.99999999999997	42.000000000000014	2.0	0.0	0	0
trichoniscus_main_003010_t1	331	2127	+	1414.3333333333364	382.66666666666583	1340.3333333333346	366.6666666666659	2.0	3.0	2.0	3.0
trichoniscus_main_003011_t1	271	2274	+	1546.66666666667	457.333333333332	0	0	0	0	0	0
trichoniscus_main_003012_t1	145	2148	+	1579.0000000000032	424.99999999999915	1495.0000000000027	400.9999999999992	10.0	24.0	10.0	24.0
trichoniscus_main_003013_t1	97	2100	+	1566.6666666666697	437.3333333333323	336.00000000000017	95.99999999999996	2.0	2.0	2.0	2.0
trichoniscus_main_003018_t1	68	2068	+	1589.6666666666706	411.3333333333323	1212.999999999999	308.00000000000034	8.0	19.0	8.0	19.0
trichoniscus_main_003019_t1	974	2017	+	848.3333333333316	195.66666666666697	743.3333333333322	171.6666666666667	9.0	10.0	9.0	10.0
trichoniscus_main_003020_t1	28	2028	+	1591.0000000000039	409.9999999999988	607.6666666666667	151.33333333333331	4.0	6.0	0	0
trichoniscus_main_003022_t1	279	2159	+	1477.6666666666674	403.3333333333327	15.333333333333332	2.6666666666666665	0	0	0	0
trichoniscus_main_003023_t1	17	2017	+	1565.0000000000032	435.999999999999	402.666666666667	104.33333333333323	0	0	0	0
trichoniscus_main_003024_t1	253	2253	+	1574.666666666671	426.333333333332	1234.6666666666658	337.33333333333303	1.0	23.0	1.0	23.0
trichoniscus_main_003025_t1	190	2190	+	1555.6666666666708	445.3333333333316	329.6666666666668	90.33333333333326	0	0	0	0
trichoniscus_main_003026_t1	42	2040	+	1631.3333333333387	366.6666666666658	77.33333333333334	18.666666666666664	2.0	4.0	0	0
trichoniscus_main_003027_t1	65	1975	+	1485.0000000000025	425.99999999999915	108.00000000000001	32.999999999999986	0	0	0	0
trichoniscus_main_003029_t1	91	2088	+	1588.6666666666708	409.33333333333223	539.3333333333337	141.6666666666666	4.0	6.0	0	0
trichoniscus_main_003030_t1	191	2188	+	1571.6666666666708	426.33333333333223	1567.6666666666708	424.33333333333223	2.0	7.0	0	0
trichoniscus_main_003031_t1	37	2034	+	1612.6666666666717	385.33333333333223	65.66666666666664	15.333333333333341	0	0	0	0
trichoniscus_main_003033_t1	90	2087	+	1574.0000000000048	423.9999999999984	392.6666666666671	102.33333333333321	2.0	21.0	2.0	21.0
trichoniscus_main_003036_t1	159	2156	+	1544.6666666666697	453.33333333333263	472.33333333333394	133.66666666666646	0	0	0	0
trichoniscus_main_003037_t1	3081	4463	-	1073.9999999999986	308.99999999999994	0	0	0	0	0	0
trichoniscus_main_003038_t1	15	2009	+	1563.3333333333364	431.6666666666657	1563.3333333333364	431.6666666666657	8.0	52.0	8.0	52.0
trichoniscus_main_003041_t1	107	2101	+	1513.666666666668	481.3333333333321	1404.0000000000005	437.9999999999992	18.0	17.0	18.0	17.0
trichoniscus_main_003043_t1	249	2243	+	1579.6666666666708	415.3333333333317	179.66666666666666	51.33333333333336	0	0	0	0
trichoniscus_main_003046_t1	475	2469	+	1583.3333333333371	411.6666666666655	18.0	5.999999999999999	0	0	0	0
trichoniscus_main_003050_t1	142	2133	+	1546.3333333333374	445.6666666666652	300.0	80.99999999999997	2.0	2.0	2.0	2.0
trichoniscus_main_003052_t1	152	2143	+	1533.333333333335	446.66666666666555	68.66666666666666	18.333333333333336	0	0	0	0
trichoniscus_main_003053_t1	220	1965	+	1355.6666666666679	390.3333333333326	68.66666666666667	15.333333333333334	0	0	0	0
trichoniscus_main_003054_t1	12	1391	+	1074.333333333332	305.6666666666668	0	0	0	0	0	0
trichoniscus_main_003057_t1	34	2022	+	1550.3333333333378	438.66666666666515	591.0000000000002	180.00000000000006	0.0	2.0	0	0
trichoniscus_main_003060_t1	132	2120	+	1553.333333333338	435.6666666666651	1289.6666666666672	360.33333333333235	0.0	17.0	0.0	17.0
trichoniscus_main_003061_t1	390	2378	+	1554.0000000000032	434.9999999999993	5.333333333333333	0.6666666666666666	0	0	0	0
trichoniscus_main_003064_t1	30	2015	+	1544.3333333333371	441.6666666666655	81.00000000000001	20.999999999999993	0	0	0	0
trichoniscus_main_003065_t1	979	2074	+	855.3333333333318	239.66666666666714	0	0	0	0	0	0
trichoniscus_main_003067_t1	295	2280	+	1577.0000000000048	408.99999999999864	1348.0000000000016	358.9999999999996	0	0	0	0
trichoniscus_main_003068_t1	140	2125	+	1516.333333333336	469.6666666666652	124.00000000000004	44.000000000000014	0	0	0	0
trichoniscus_main_003069_t1	360	2228	+	1434.3333333333346	434.66666666666583	1197.666666666667	365.333333333333	1.0	16.0	1.0	16.0
trichoniscus_main_003073_t1	63	2024	+	1536.3333333333362	425.6666666666658	396.3333333333336	113.6666666666666	0	0	0	0
trichoniscus_main_003074_t1	40	2022	+	1558.000000000003	424.9999999999989	124.00000000000003	34.999999999999986	0	0	0	0
trichoniscus_main_003076_t1	67	2049	+	1576.3333333333405	406.6666666666646	121.33333333333337	22.66666666666667	0	0	0	0
trichoniscus_main_003078_t1	122	2104	+	1607.3333333333399	375.6666666666652	978.3333333333309	233.6666666666672	2.0	1.0	0	0
trichoniscus_main_003080_t1	267	1984	+	1346.333333333335	369.6666666666659	162.66666666666666	44.333333333333336	0.0	4.0	0	0
trichoniscus_main_003081_t1	73	2028	+	1562.3333333333371	393.6666666666657	321.6666666666667	101.33333333333329	0	0	0	0
trichoniscus_main_003082_t1	36	2015	+	1592.3333333333394	387.6666666666649	525.333333333334	134.66666666666654	0	0	0	0
trichoniscus_main_003084_t1	101	2080	+	1534.3333333333362	445.6666666666656	100.00000000000003	25.999999999999996	0.0	4.0	0	0
trichoniscus_main_003085_t1	443	1981	+	1226.999999999999	312.0000000000003	50.66666666666666	12.333333333333336	0	0	0	0
trichoniscus_main_003086_t1	216	2197	+	1538.0000000000055	441.9999999999977	49.33333333333333	13.666666666666668	0	0	0	0
trichoniscus_main_003087_t1	35	2014	+	1489.0000000000032	490.9999999999983	2.0	1.0	0	0	0	0
trichoniscus_main_003088_t1	750	2520	+	1291.6666666666663	478.333333333333	142.0	53.000000000000014	0	0	0	0
trichoniscus_main_003089_t1	210	1478	+	986.3333333333312	282.6666666666668	0	0	0	0	0	0
[truncated: 6,757 more rows]
