# Supplementary material for: Patterns of molecular evolution in a parthenogenic terrestrial isopod (Trichoniscus pusillus)
Source: PeerJ. 2024 Jul 23;12:e17780. doi: 10.7717/peerj.17780 (PMC11276757; doi:10.7717/peerj.17780)
Supplement: Supplemental Information 2 [file peerj-12-17780-s002.zip › Yarbrough_Chandler_Code/5_snp_effects/data/trachelipus_busco_table.tsv]

# BUSCO version is: 5.3.2
# The lineage dataset is: arthropoda_odb10 (Creation date: 2020-09-10, number of genomes: 90, number of BUSCOs: 1013)
# Busco id	Status	Sequence	Score	Length	OrthoDB url	Description
774at6656	Complete	trachelipus_main_000214_t1:154-5628	1653.8	1298	https://www.orthodb.org/v10?query=774at6656	WD40-repeat-containing domain
980at6656	Complete	trachelipus_main_000302_t1:39-5237	1669.4	1047	https://www.orthodb.org/v10?query=980at6656	leucine-rich repeat serine/threonine-protein kinase 1
997at6656	Complete	trachelipus_main_000016_t1:2847-9752	3667.2	1847	https://www.orthodb.org/v10?query=997at6656	pre-mRNA-processing-splicing factor 8
1166at6656	Complete	trachelipus_main_000046_t1:115-8730	2153.0	1859	https://www.orthodb.org/v10?query=1166at6656	E3 ubiquitin-protein ligase UBR5 isoform X1
1885at6656	Complete	trachelipus_main_000075_t1:4-6570	1324.7	1467	https://www.orthodb.org/v10?query=1885at6656	SRCR-like domain
1990at6656	Complete	trachelipus_main_000153_t1:0-3281	1103.8	886	https://www.orthodb.org/v10?query=1990at6656	dnaJ homolog subfamily C member 13
2148at6656	Fragmented	trachelipus_main_003022_t1:2-2176	466.8	286	https://www.orthodb.org/v10?query=2148at6656	Pecanex-like protein 1
2456at6656	Complete	trachelipus_main_000060_t1:306-8252	2668.0	1893	https://www.orthodb.org/v10?query=2456at6656	Translational activator GCN1
2473at6656	Complete	trachelipus_main_000239_t1:68-5635	1453.9	1280	https://www.orthodb.org/v10?query=2473at6656	TATA-binding protein-associated factor 172
3310at6656	Complete	trachelipus_main_000342_t1:429-5459	2680.2	1437	https://www.orthodb.org/v10?query=3310at6656	Clathrin heavy chain
3585at6656	Complete	trachelipus_main_000055_t1:5-7702	1555.8	1464	https://www.orthodb.org/v10?query=3585at6656	Dbl homology (DH) domain
3644at6656	Complete	trachelipus_main_000157_t1:45-6317	1070.9	939	https://www.orthodb.org/v10?query=3644at6656	DENN domain-containing protein 4C isoform X1
4136at6656	Complete	trachelipus_main_000540_t1:111-4358	997.1	1016	https://www.orthodb.org/v10?query=4136at6656	EGF-like, conserved site
4227at6656	Complete	trachelipus_main_000146_t1:57-6440	2219.3	1561	https://www.orthodb.org/v10?query=4227at6656	myotubularin-related protein 13
4864at6656	Complete	trachelipus_main_000132_t1:237-6575	1913.6	1647	https://www.orthodb.org/v10?query=4864at6656	protein sidekick isoform X1
5277at6656	Complete	trachelipus_main_000553_t1:120-4367	535.3	480	https://www.orthodb.org/v10?query=5277at6656	trafficking protein particle complex subunit 8
5616at6656	Complete	trachelipus_main_000713_t1:314-3949	2040.4	1055	https://www.orthodb.org/v10?query=5616at6656	splicing factor 3B subunit 1
6453at6656	Complete	trachelipus_main_000218_t1:91-5787	2160.6	1370	https://www.orthodb.org/v10?query=6453at6656	Sec7, C-terminal
6563at6656	Complete	trachelipus_main_000664_t1:67-3063	1518.9	941	https://www.orthodb.org/v10?query=6563at6656	transcription initiation factor TFIID subunit 2
6715at6656	Complete	trachelipus_main_000832_t1:304-3963	1557.4	1019	https://www.orthodb.org/v10?query=6715at6656	cullin-associated NEDD8-dissociated protein 1
6820at6656	Complete	trachelipus_main_000854_t1:197-3844	1814.7	1019	https://www.orthodb.org/v10?query=6820at6656	splicing factor 3B subunit 3
7210at6656	Duplicated	trachelipus_main_004404_t1:14-1765	269.3	301	https://www.orthodb.org/v10?query=7210at6656	Transmembrane protein 132
7210at6656	Duplicated	trachelipus_main_005210_t1:0-1691	237.6	360	https://www.orthodb.org/v10?query=7210at6656	Transmembrane protein 132
8145at6656	Complete	trachelipus_main_001000_t1:174-3533	729.2	796	https://www.orthodb.org/v10?query=8145at6656	WASH complex subunit 7
8495at6656	Complete	trachelipus_main_001535_t1:2-3082	610.5	790	https://www.orthodb.org/v10?query=8495at6656	Elongator complex protein 1
8847at6656	Complete	trachelipus_main_000161_t1:987-6125	1214.8	1066	https://www.orthodb.org/v10?query=8847at6656	Sec7 domain
8913at6656	Complete	trachelipus_main_000374_t1:791-4681	869.4	730	https://www.orthodb.org/v10?query=8913at6656	Ras guanine-nucleotide exchange factor catalytic domain superfamily
9647at6656	Complete	trachelipus_main_000308_t1:12-5207	844.8	958	https://www.orthodb.org/v10?query=9647at6656	integrator complex subunit 1
9648at6656	Complete	trachelipus_main_000962_t1:2-2995	1009.0	732	https://www.orthodb.org/v10?query=9648at6656	anaphase-promoting complex subunit 1
10240at6656	Complete	trachelipus_main_001201_t1:151-3647	602.7	728	https://www.orthodb.org/v10?query=10240at6656	type I inositol 3,4-bisphosphate 4-phosphatase isoform X1
10573at6656	Complete	trachelipus_main_000518_t1:112-4299	953.8	1078	https://www.orthodb.org/v10?query=10573at6656	EGF-like calcium-binding, conserved site
11384at6656	Complete	trachelipus_main_000902_t1:476-3439	895.8	791	https://www.orthodb.org/v10?query=11384at6656	disheveled-associated activator of morphogenesis 1 isoform X1
12029at6656	Complete	trachelipus_main_000956_t1:121-3495	1288.5	827	https://www.orthodb.org/v10?query=12029at6656	FACT complex subunit spt16
12174at6656	Complete	trachelipus_main_000130_t1:96-6641	1280.3	1084	https://www.orthodb.org/v10?query=12174at6656	Mediator of RNA polymerase II transcription subunit 13
12383at6656	Complete	trachelipus_main_002229_t1:149-2536	929.6	555	https://www.orthodb.org/v10?query=12383at6656	DNA excision repair protein haywire
12771at6656	Complete	trachelipus_main_003540_t1:52-1971	558.8	541	https://www.orthodb.org/v10?query=12771at6656	vacuolar protein sorting-associated protein 18 homolog
12846at6656	Complete	trachelipus_main_001762_t1:71-2746	699.9	573	https://www.orthodb.org/v10?query=12846at6656	Rab-GTPase-TBC domain
13019at6656	Complete	trachelipus_main_001162_t1:632-3295	642.7	400	https://www.orthodb.org/v10?query=13019at6656	WD40-repeat-containing domain
13051at6656	Complete	trachelipus_main_002194_t1:100-2469	225.3	185	https://www.orthodb.org/v10?query=13051at6656	partitioning defective 3 homolog
13736at6656	Complete	trachelipus_main_001029_t1:113-3487	1657.1	883	https://www.orthodb.org/v10?query=13736at6656	regulator of nonsense transcripts 1
13833at6656	Complete	trachelipus_main_002025_t1:200-2587	424.0	414	https://www.orthodb.org/v10?query=13833at6656	tetratricopeptide repeat protein 27
13858at6656	Complete	trachelipus_main_001733_t1:209-2893	910.1	708	https://www.orthodb.org/v10?query=13858at6656	WD40-repeat-containing domain
13890at6656	Complete	trachelipus_main_001143_t1:238-2961	674.9	678	https://www.orthodb.org/v10?query=13890at6656	ubiquitin carboxyl-terminal hydrolase 20
13934at6656	Complete	trachelipus_main_001534_t1:95-2740	876.9	726	https://www.orthodb.org/v10?query=13934at6656	periodic tryptophan protein 2 homolog
14090at6656	Complete	trachelipus_main_001608_t1:101-2839	882.2	704	https://www.orthodb.org/v10?query=14090at6656	protein unc-45 homolog B
14257at6656	Complete	trachelipus_main_001045_t1:179-3193	671.7	887	https://www.orthodb.org/v10?query=14257at6656	Golgi apparatus protein 1
14447at6656	Complete	trachelipus_main_000770_t1:136-3576	341.3	511	https://www.orthodb.org/v10?query=14447at6656	protein kibra
14995at6656	Complete	trachelipus_main_000644_t1:228-4283	812.7	782	https://www.orthodb.org/v10?query=14995at6656	protein brunelleschi
15200at6656	Complete	trachelipus_main_001093_t1:102-3287	1428.1	872	https://www.orthodb.org/v10?query=15200at6656	exportin-1
15697at6656	Complete	trachelipus_main_000846_t1:59-3025	1108.1	761	https://www.orthodb.org/v10?query=15697at6656	protein CLEC16A isoform X1
15905at6656	Complete	trachelipus_main_001615_t1:75-2834	245.6	159	https://www.orthodb.org/v10?query=15905at6656	polyphosphoinositide phosphatase
16061at6656	Complete	trachelipus_main_000861_t1:625-3747	827.0	631	https://www.orthodb.org/v10?query=16061at6656	DNA-directed RNA polymerase
16084at6656	Complete	trachelipus_main_000803_t1:109-3715	869.1	807	https://www.orthodb.org/v10?query=16084at6656	integrator complex subunit 2
16220at6656	Complete	trachelipus_main_000939_t1:89-3520	1398.8	903	https://www.orthodb.org/v10?query=16220at6656	leucine--tRNA ligase, cytoplasmic
16630at6656	Complete	trachelipus_main_001079_t1:152-3361	911.0	848	https://www.orthodb.org/v10?query=16630at6656	symplekin
16648at6656	Complete	trachelipus_main_002771_t1:73-2166	379.8	367	https://www.orthodb.org/v10?query=16648at6656	NHL repeat-containing protein 2
17096at6656	Missing
17122at6656	Complete	trachelipus_main_000309_t1:189-4922	939.9	1002	https://www.orthodb.org/v10?query=17122at6656	mediator of RNA polymerase II transcription subunit 14
17128at6656	Complete	trachelipus_main_001171_t1:125-3310	668.9	649	https://www.orthodb.org/v10?query=17128at6656	phosphatidate phosphatase LPIN2 isoform X1
17748at6656	Complete	trachelipus_main_001497_t1:155-3028	1462.8	758	https://www.orthodb.org/v10?query=17748at6656	AP-2 complex subunit alpha
18036at6656	Complete	trachelipus_main_000912_t1:68-3775	980.7	643	https://www.orthodb.org/v10?query=18036at6656	Homeobox protein cut-like
18055at6656	Complete	trachelipus_main_001606_t1:63-2840	1120.4	637	https://www.orthodb.org/v10?query=18055at6656	AP-1 complex subunit gamma
18073at6656	Complete	trachelipus_main_001125_t1:101-3307	551.8	451	https://www.orthodb.org/v10?query=18073at6656	DNA repair protein REV1
18630at6656	Complete	trachelipus_main_000944_t1:71-3547	1111.5	927	https://www.orthodb.org/v10?query=18630at6656	WASH complex subunit strumpellin
18929at6656	Complete	trachelipus_main_002134_t1:446-2575	691.9	572	https://www.orthodb.org/v10?query=18929at6656	Ral guanine nucleotide dissociation stimulator-like 1
19044at6656	Complete	trachelipus_main_002150_t1:103-2451	1015.0	645	https://www.orthodb.org/v10?query=19044at6656	Putative G-protein coupled receptor 158
19058at6656	Complete	trachelipus_main_000865_t1:689-4063	1167.0	824	https://www.orthodb.org/v10?query=19058at6656	probable ATP-dependent RNA helicase DHX34
19104at6656	Complete	trachelipus_main_001299_t1:1169-3211	388.5	573	https://www.orthodb.org/v10?query=19104at6656	septin-interacting protein 1
19129at6656	Complete	trachelipus_main_002201_t1:253-2550	564.0	501	https://www.orthodb.org/v10?query=19129at6656	Anaphase-promoting complex subunit 2
19208at6656	Complete	trachelipus_main_001581_t1:61-2835	1297.4	771	https://www.orthodb.org/v10?query=19208at6656	pre-mRNA-processing factor 6
19289at6656	Complete	trachelipus_main_001959_t1:242-2380	668.9	576	https://www.orthodb.org/v10?query=19289at6656	ATP-dependent RNA helicase DDX54
19590at6656	Complete	trachelipus_main_002274_t1:197-2491	467.7	376	https://www.orthodb.org/v10?query=19590at6656	WD40-repeat-containing domain
19760at6656	Complete	trachelipus_main_000958_t1:89-3556	828.4	712	https://www.orthodb.org/v10?query=19760at6656	Integrator complex subunit 3
20093at6656	Complete	trachelipus_main_000807_t1:76-3792	675.7	711	https://www.orthodb.org/v10?query=20093at6656	Trafficking protein particle complex subunit 10
20162at6656	Complete	trachelipus_main_000605_t1:193-4128	1027.6	882	https://www.orthodb.org/v10?query=20162at6656	protein patched
20267at6656	Complete	trachelipus_main_001900_t1:136-2655	623.9	675	https://www.orthodb.org/v10?query=20267at6656	vacuolar protein sorting-associated protein 41 homolog
20935at6656	Complete	trachelipus_main_002345_t1:304-2598	946.9	602	https://www.orthodb.org/v10?query=20935at6656	Glutaminyl-tRNA synthetase, class Ib, non-specific RNA-binding domain 2
20936at6656	Complete	trachelipus_main_001158_t1:925-3273	619.1	481	https://www.orthodb.org/v10?query=20936at6656	SWI/SNF-related matrix-associated actin-dependent regulator of chromatin subfamily A containing DEAD/H box 1
21019at6656	Complete	trachelipus_main_000790_t1:230-3886	1239.3	956	https://www.orthodb.org/v10?query=21019at6656	vigilin
21191at6656	Duplicated	trachelipus_main_001646_t1:43-2763	858.3	721	https://www.orthodb.org/v10?query=21191at6656	RNA cytidine acetyltransferase
21191at6656	Duplicated	trachelipus_main_001242_t1:152-3229	768.5	714	https://www.orthodb.org/v10?query=21191at6656	RNA cytidine acetyltransferase
21361at6656	Complete	trachelipus_main_001364_t1:883-3186	730.8	465	https://www.orthodb.org/v10?query=21361at6656	phosphorylated CTD-interacting factor 1
21367at6656	Complete	trachelipus_main_003300_t1:239-1945	346.9	426	https://www.orthodb.org/v10?query=21367at6656	protein smoothened
21385at6656	Complete	trachelipus_main_000635_t1:34-4089	383.3	866	https://www.orthodb.org/v10?query=21385at6656	RRP12-like protein
22098at6656	Complete	trachelipus_main_001474_t1:53-2926	1216.4	733	https://www.orthodb.org/v10?query=22098at6656	Coatomer subunit beta
22148at6656	Complete	trachelipus_main_002090_t1:142-2547	759.0	611	https://www.orthodb.org/v10?query=22148at6656	Exocyst complex component
22358at6656	Complete	trachelipus_main_000719_t1:255-4151	808.9	536	https://www.orthodb.org/v10?query=22358at6656	Protein-tyrosine phosphatase receptor IA-2 ectodomain
22364at6656	Complete	trachelipus_main_001094_t1:161-3358	1332.8	889	https://www.orthodb.org/v10?query=22364at6656	importin-5
22468at6656	Complete	trachelipus_main_001747_t1:155-3645	1263.2	925	https://www.orthodb.org/v10?query=22468at6656	intraflagellar transport protein 122 homolog
22611at6656	Complete	trachelipus_main_002985_t1:89-2146	704.6	485	https://www.orthodb.org/v10?query=22611at6656	WD40-repeat-containing domain
22887at6656	Complete	trachelipus_main_002386_t1:151-2199	877.1	548	https://www.orthodb.org/v10?query=22887at6656	glycine--tRNA ligase
23309at6656	Complete	trachelipus_main_002330_t1:96-2369	589.8	673	https://www.orthodb.org/v10?query=23309at6656	RINT1-like protein
23388at6656	Complete	trachelipus_main_001019_t1:91-3447	698.0	722	https://www.orthodb.org/v10?query=23388at6656	trafficking protein particle complex subunit 11
23429at6656	Complete	trachelipus_main_000852_t1:224-3628	401.3	909	https://www.orthodb.org/v10?query=23429at6656	guanine nucleotide-releasing factor 2 isoform X1
23917at6656	Complete	trachelipus_main_002252_t1:55-2430	778.2	695	https://www.orthodb.org/v10?query=23917at6656	N-terminal kinase-like protein
24255at6656	Complete	trachelipus_main_002175_t1:625-2532	458.1	498	https://www.orthodb.org/v10?query=24255at6656	Ribosome biogenesis protein BOP1 homolog
24427at6656	Complete	trachelipus_main_000895_t1:0-3053	326.2	229	https://www.orthodb.org/v10?query=24427at6656	lateral signaling target protein 2 homolog
24459at6656	Complete	trachelipus_main_002128_t1:170-2356	455.8	427	https://www.orthodb.org/v10?query=24459at6656	pyridoxal-dependent decarboxylase domain-containing protein 1
24556at6656	Complete	trachelipus_main_001478_t1:159-2987	469.4	608	https://www.orthodb.org/v10?query=24556at6656	vacuolar protein sorting-associated protein 54
24573at6656	Complete	trachelipus_main_002903_t1:565-1977	430.0	375	https://www.orthodb.org/v10?query=24573at6656	Bromodomain-containing protein 7
25554at6656	Complete	trachelipus_main_001134_t1:44-3268	721.2	611	https://www.orthodb.org/v10?query=25554at6656	elongation factor-like GTPase 1
25680at6656	Fragmented	trachelipus_main_005824_t1:2-1054	159.8	266	https://www.orthodb.org/v10?query=25680at6656	Protein kintoun
26078at6656	Complete	trachelipus_main_001416_t1:215-2986	374.2	455	https://www.orthodb.org/v10?query=26078at6656	UPF0505 protein C16orf62 homolog
26653at6656	Complete	trachelipus_main_003581_t1:57-1880	936.3	522	https://www.orthodb.org/v10?query=26653at6656	ATP-binding cassette sub-family E member 1
26734at6656	Complete	trachelipus_main_002815_t1:122-2020	731.7	556	https://www.orthodb.org/v10?query=26734at6656	tRNA (cytosine(34)-C(5))-methyltransferase
27198at6656	Complete	trachelipus_main_001525_t1:114-2909	846.7	749	https://www.orthodb.org/v10?query=27198at6656	general vesicular transport factor p115
27515at6656	Complete	trachelipus_main_003835_t1:1-1635	432.9	379	https://www.orthodb.org/v10?query=27515at6656	GPI transamidase component PIG-T
27617at6656	Complete	trachelipus_main_003685_t1:99-1697	530.6	445	https://www.orthodb.org/v10?query=27617at6656	cell division cycle protein 23 homolog
27655at6656	Complete	trachelipus_main_001809_t1:104-2656	925.8	619	https://www.orthodb.org/v10?query=27655at6656	N-alpha-acetyltransferase 15, NatA auxiliary subunit
28325at6656	Complete	trachelipus_main_001213_t1:271-2925	1009.6	761	https://www.orthodb.org/v10?query=28325at6656	Serine/threonine-protein kinase TAO1
28380at6656	Fragmented	trachelipus_main_017478_t1:78-464	194.1	95	https://www.orthodb.org/v10?query=28380at6656	Homeobox domain
28519at6656	Complete	trachelipus_main_003649_t1:28-1848	751.2	481	https://www.orthodb.org/v10?query=28519at6656	Cyclophilin-type peptidyl-prolyl cis-trans isomerase
28685at6656	Complete	trachelipus_main_002020_t1:52-2502	625.6	574	https://www.orthodb.org/v10?query=28685at6656	conserved oligomeric Golgi complex subunit 3
28872at6656	Complete	trachelipus_main_002893_t1:114-2195	372.9	375	https://www.orthodb.org/v10?query=28872at6656	TBC1 domain family member 23
29213at6656	Complete	trachelipus_main_000752_t1:437-3892	967.7	690	https://www.orthodb.org/v10?query=29213at6656	regulator of nonsense transcripts 2
29237at6656	Complete	trachelipus_main_004645_t1:79-1662	606.8	382	https://www.orthodb.org/v10?query=29237at6656	Set1/Ash2 histone methyltransferase complex subunit ASH2
29365at6656	Complete	trachelipus_main_003655_t1:68-1885	480.3	474	https://www.orthodb.org/v10?query=29365at6656	Sec1-like protein
29730at6656	Complete	trachelipus_main_002472_t1:430-2004	377.2	347	https://www.orthodb.org/v10?query=29730at6656	nucleolar complex protein 2 homolog
29744at6656	Complete	trachelipus_main_001897_t1:76-2643	622.8	625	https://www.orthodb.org/v10?query=29744at6656	vacuolar protein sorting-associated protein 53 homolog
30156at6656	Complete	trachelipus_main_002567_t1:160-2277	406.7	526	https://www.orthodb.org/v10?query=30156at6656	conserved oligomeric Golgi complex subunit 2
30184at6656	Complete	trachelipus_main_001963_t1:222-2708	1004.1	624	https://www.orthodb.org/v10?query=30184at6656	pre-mRNA-splicing factor SYF1
30267at6656	Fragmented	trachelipus_main_008122_t1:45-1037	282.4	258	https://www.orthodb.org/v10?query=30267at6656	vacuolar protein sorting-associated protein 8 homolog
30463at6656	Complete	trachelipus_main_002687_t1:38-2149	446.5	450	https://www.orthodb.org/v10?query=30463at6656	exocyst complex component 8
30512at6656	Complete	trachelipus_main_001357_t1:59-3016	239.4	219	https://www.orthodb.org/v10?query=30512at6656	zinc finger protein 598
30526at6656	Complete	trachelipus_main_002573_t1:263-2365	470.1	573	https://www.orthodb.org/v10?query=30526at6656	neurochondrin homolog
30642at6656	Complete	trachelipus_main_003636_t1:154-1899	756.6	473	https://www.orthodb.org/v10?query=30642at6656	uncharacterized protein LOC100115344
30822at6656	Complete	trachelipus_main_002912_t1:182-2119	680.1	463	https://www.orthodb.org/v10?query=30822at6656	Arginyl tRNA synthetase N-terminal domain
30918at6656	Complete	trachelipus_main_002323_t1:136-1410	416.0	383	https://www.orthodb.org/v10?query=30918at6656	protein bicaudal D
30962at6656	Complete	trachelipus_main_000738_t1:54-3839	650.3	720	https://www.orthodb.org/v10?query=30962at6656	WD40-repeat-containing domain
31014at6656	Complete	trachelipus_main_000434_t1:1785-4712	673.7	539	https://www.orthodb.org/v10?query=31014at6656	ATP-dependent DNA helicase Q4
31119at6656	Complete	trachelipus_main_001529_t1:74-2428	328.2	422	https://www.orthodb.org/v10?query=31119at6656	transducin beta-like protein 3
31196at6656	Complete	trachelipus_main_001649_t1:534-3119	690.4	478	https://www.orthodb.org/v10?query=31196at6656	Katanin p80 WD40 repeat-containing subunit B1
31333at6656	Complete	trachelipus_main_002939_t1:119-2194	765.0	552	https://www.orthodb.org/v10?query=31333at6656	Eukaryotic translation initiation factor 3 subunit B
31480at6656	Complete	trachelipus_main_000901_t1:118-2574	333.4	340	https://www.orthodb.org/v10?query=31480at6656	Carboxylesterase, type B
31615at6656	Complete	trachelipus_main_002782_t1:85-2136	872.7	526	https://www.orthodb.org/v10?query=31615at6656	1,4-alpha-glucan-branching enzyme
31634at6656	Complete	trachelipus_main_001595_t1:277-2748	555.4	482	https://www.orthodb.org/v10?query=31634at6656	xylosyltransferase oxt
31820at6656	Complete	trachelipus_main_002189_t1:156-2507	707.9	492	https://www.orthodb.org/v10?query=31820at6656	Mannosyl-oligosaccharide glucosidase
31886at6656	Complete	trachelipus_main_002646_t1:164-2137	914.0	571	https://www.orthodb.org/v10?query=31886at6656	protein crooked neck
31919at6656	Complete	trachelipus_main_001989_t1:70-2601	1120.8	670	https://www.orthodb.org/v10?query=31919at6656	protein HID1
32694at6656	Complete	trachelipus_main_001796_t1:67-2703	1108.2	778	https://www.orthodb.org/v10?query=32694at6656	Eukaryotic translation initiation factor 3 subunit C
32733at6656	Complete	trachelipus_main_005348_t1:462-1862	322.6	188	https://www.orthodb.org/v10?query=32733at6656	Cuticlin-1
32851at6656	Complete	trachelipus_main_002190_t1:20-2431	1040.2	637	https://www.orthodb.org/v10?query=32851at6656	small G protein signaling modulator 3 homolog
33187at6656	Complete	trachelipus_main_001815_t1:84-2732	525.4	395	https://www.orthodb.org/v10?query=33187at6656	hormone receptor 4-like
33566at6656	Complete	trachelipus_main_002589_t1:54-2264	997.3	591	https://www.orthodb.org/v10?query=33566at6656	ATP-dependent RNA helicase Ddx1
33794at6656	Complete	trachelipus_main_004062_t1:225-1898	515.6	393	https://www.orthodb.org/v10?query=33794at6656	Nucleoside phosphorylase superfamily
34586at6656	Complete	trachelipus_main_003948_t1:21-1772	526.5	385	https://www.orthodb.org/v10?query=34586at6656	menin
34917at6656	Complete	trachelipus_main_004651_t1:283-1638	359.1	318	https://www.orthodb.org/v10?query=34917at6656	endoplasmic reticulum lectin 1
35035at6656	Complete	trachelipus_main_002618_t1:72-1643	224.3	250	https://www.orthodb.org/v10?query=35035at6656	Rab5 GDP/GTP exchange factor
35548at6656	Missing
35680at6656	Complete	trachelipus_main_003631_t1:142-2174	441.9	376	https://www.orthodb.org/v10?query=35680at6656	probable tRNA (uracil-O(2)-)-methyltransferase
35708at6656	Complete	trachelipus_main_002857_t1:167-1984	273.3	304	https://www.orthodb.org/v10?query=35708at6656	pseudouridylate synthase 7 homolog
35995at6656	Complete	trachelipus_main_004365_t1:171-1784	893.5	466	https://www.orthodb.org/v10?query=35995at6656	Elongator complex protein 3
36374at6656	Complete	trachelipus_main_004080_t1:168-1871	475.6	421	https://www.orthodb.org/v10?query=36374at6656	mitochondrial import receptor subunit TOM70
36387at6656	Complete	trachelipus_main_003460_t1:174-2066	650.6	492	https://www.orthodb.org/v10?query=36387at6656	protein sly1 homolog
36403at6656	Complete	trachelipus_main_002485_t1:105-2318	761.7	610	https://www.orthodb.org/v10?query=36403at6656	exocyst complex component 3
36463at6656	Complete	trachelipus_main_003582_t1:82-1923	908.6	534	https://www.orthodb.org/v10?query=36463at6656	ATP-dependent RNA helicase abstrakt
37030at6656	Complete	trachelipus_main_003312_t1:63-1781	256.1	380	https://www.orthodb.org/v10?query=37030at6656	28S ribosomal protein S30, mitochondrial
37297at6656	Complete	trachelipus_main_002594_t1:122-2323	650.4	508	https://www.orthodb.org/v10?query=37297at6656	peroxisomal multifunctional enzyme type 2
37387at6656	Fragmented	trachelipus_main_017333_t1:38-388	213.7	110	https://www.orthodb.org/v10?query=37387at6656	trichohyalin isoform X1
37678at6656	Complete	trachelipus_main_004291_t1:23-1567	574.8	367	https://www.orthodb.org/v10?query=37678at6656	threonylcarbamoyladenosine tRNA methylthiotransferase
38140at6656	Complete	trachelipus_main_002052_t1:242-2644	868.0	599	https://www.orthodb.org/v10?query=38140at6656	striatin-interacting protein 1 homolog
38186at6656	Complete	trachelipus_main_001802_t1:83-2092	435.7	498	https://www.orthodb.org/v10?query=38186at6656	G patch domain-containing protein 1 homolog
38303at6656	Complete	trachelipus_main_004379_t1:144-1781	739.8	463	https://www.orthodb.org/v10?query=38303at6656	T-complex protein 1 subunit theta
38391at6656	Complete	trachelipus_main_002014_t1:308-2581	416.8	552	https://www.orthodb.org/v10?query=38391at6656	protein MCM10 homolog
38567at6656	Complete	trachelipus_main_001386_t1:124-3093	898.6	703	https://www.orthodb.org/v10?query=38567at6656	DNA polymerase subunit gamma-1, mitochondrial
38819at6656	Complete	trachelipus_main_005237_t1:203-1657	729.8	443	https://www.orthodb.org/v10?query=38819at6656	Sorting nexin-27
38928at6656	Complete	trachelipus_main_003351_t1:55-1974	682.3	480	https://www.orthodb.org/v10?query=38928at6656	integrator complex subunit 9
39506at6656	Complete	trachelipus_main_002063_t1:106-2565	519.0	565	https://www.orthodb.org/v10?query=39506at6656	probable RNA-binding protein 19
39548at6656	Complete	trachelipus_main_003552_t1:87-1901	450.3	424	https://www.orthodb.org/v10?query=39548at6656	Pescadillo homolog
39783at6656	Complete	trachelipus_main_002591_t1:119-2329	330.2	396	https://www.orthodb.org/v10?query=39783at6656	conserved oligomeric Golgi complex subunit 7
39809at6656	Complete	trachelipus_main_001467_t1:805-3675	813.8	781	https://www.orthodb.org/v10?query=39809at6656	importin-11
39821at6656	Complete	trachelipus_main_006717_t1:284-1450	420.6	299	https://www.orthodb.org/v10?query=39821at6656	ceramide glucosyltransferase
40065at6656	Complete	trachelipus_main_002442_t1:506-2701	849.4	587	https://www.orthodb.org/v10?query=40065at6656	trifunctional enzyme subunit alpha, mitochondrial
40092at6656	Complete	trachelipus_main_004553_t1:56-1639	369.3	375	https://www.orthodb.org/v10?query=40092at6656	CWF19-like protein 1
40213at6656	Complete	trachelipus_main_003102_t1:642-2636	509.0	478	https://www.orthodb.org/v10?query=40213at6656	THO complex subunit 1
40240at6656	Complete	trachelipus_main_005196_t1:168-1649	491.2	381	https://www.orthodb.org/v10?query=40240at6656	Ubiquitinyl hydrolase 1
40319at6656	Complete	trachelipus_main_002050_t1:600-2834	874.8	560	https://www.orthodb.org/v10?query=40319at6656	Zona pellucida domain
40323at6656	Complete	trachelipus_main_003439_t1:65-1921	727.4	485	https://www.orthodb.org/v10?query=40323at6656	Mitochondrial Rho GTPase
40399at6656	Complete	trachelipus_main_002051_t1:90-2534	632.2	653	https://www.orthodb.org/v10?query=40399at6656	vacuolar protein sorting-associated protein 16 homolog
40691at6656	Complete	trachelipus_main_004171_t1:60-1709	497.3	440	https://www.orthodb.org/v10?query=40691at6656	Sec1-like protein
40929at6656	Complete	trachelipus_main_002558_t1:97-2319	752.7	561	https://www.orthodb.org/v10?query=40929at6656	transcription initiation factor TFIID subunit 5
41522at6656	Complete	trachelipus_main_000104_t1:3238-5832	1067.6	669	https://www.orthodb.org/v10?query=41522at6656	DNA polymerase
41990at6656	Missing
42577at6656	Complete	trachelipus_main_001805_t1:150-2777	440.8	603	https://www.orthodb.org/v10?query=42577at6656	vam6/Vps39-like protein
42622at6656	Complete	trachelipus_main_003553_t1:129-1994	936.1	477	https://www.orthodb.org/v10?query=42622at6656	integrator complex subunit 11
42819at6656	Complete	trachelipus_main_002824_t1:83-2095	811.3	573	https://www.orthodb.org/v10?query=42819at6656	FACT complex subunit SSRP1
42842at6656	Complete	trachelipus_main_004731_t1:72-1610	375.9	392	https://www.orthodb.org/v10?query=42842at6656	DNA-directed RNA polymerase III subunit RPC3
42929at6656	Complete	trachelipus_main_003198_t1:238-1866	253.7	374	https://www.orthodb.org/v10?query=42929at6656	RNA polymerase I-specific transcription initiation factor RRN3
42943at6656	Complete	trachelipus_main_004242_t1:107-1714	184.9	171	https://www.orthodb.org/v10?query=42943at6656	probable ATP-dependent RNA helicase DDX56
42992at6656	Complete	trachelipus_main_002867_t1:119-2158	654.1	502	https://www.orthodb.org/v10?query=42992at6656	mitochondrial intermediate peptidase
43045at6656	Complete	trachelipus_main_004020_t1:296-2023	777.7	476	https://www.orthodb.org/v10?query=43045at6656	negative elongation factor D
43236at6656	Duplicated	trachelipus_main_000024_t1:12575-15601	728.7	543	https://www.orthodb.org/v10?query=43236at6656	cold shock domain-containing protein E1
43236at6656	Duplicated	trachelipus_main_000975_t1:355-3492	728.3	543	https://www.orthodb.org/v10?query=43236at6656	cold shock domain-containing protein E1
43245at6656	Complete	trachelipus_main_005551_t1:57-1430	484.2	377	https://www.orthodb.org/v10?query=43245at6656	General transcription factor IIH subunit 4
43540at6656	Complete	trachelipus_main_004847_t1:66-1610	620.1	403	https://www.orthodb.org/v10?query=43540at6656	peptidyl-prolyl cis-trans isomerase-like 2
43728at6656	Complete	trachelipus_main_003629_t1:447-2180	611.2	433	https://www.orthodb.org/v10?query=43728at6656	WD40-repeat-containing domain
43774at6656	Complete	trachelipus_main_005082_t1:83-1582	651.8	410	https://www.orthodb.org/v10?query=43774at6656	splicing factor 3A subunit 3
44001at6656	Complete	trachelipus_main_001309_t1:101-3091	905.7	725	https://www.orthodb.org/v10?query=44001at6656	presequence protease, mitochondrial
44123at6656	Complete	trachelipus_main_001604_t1:1-2325	340.9	305	https://www.orthodb.org/v10?query=44123at6656	Ankyrin repeat-containing domain
44359at6656	Complete	trachelipus_main_003490_t1:312-1991	403.5	360	https://www.orthodb.org/v10?query=44359at6656	RUN domain-containing protein 1
44389at6656	Complete	trachelipus_main_002755_t1:175-1722	542.2	392	https://www.orthodb.org/v10?query=44389at6656	RUN and FYVE domain-containing protein 2 isoform X1
44504at6656	Complete	trachelipus_main_004882_t1:115-1653	700.9	424	https://www.orthodb.org/v10?query=44504at6656	WD40-repeat-containing domain
44630at6656	Complete	trachelipus_main_003070_t1:48-1985	451.0	283	https://www.orthodb.org/v10?query=44630at6656	E3 ubiquitin-protein ligase HRD1
44694at6656	Missing
44953at6656	Complete	trachelipus_main_005112_t1:114-1547	551.6	359	https://www.orthodb.org/v10?query=44953at6656	WD40-repeat-containing domain
45131at6656	Complete	trachelipus_main_003609_t1:409-2208	468.2	340	https://www.orthodb.org/v10?query=45131at6656	WD40-repeat-containing domain
45367at6656	Complete	trachelipus_main_004673_t1:112-1506	342.0	349	https://www.orthodb.org/v10?query=45367at6656	dynactin subunit 4
45528at6656	Complete	trachelipus_main_001988_t1:45-2438	395.4	537	https://www.orthodb.org/v10?query=45528at6656	pre-rRNA-processing protein TSR1 homolog
45556at6656	Complete	trachelipus_main_005675_t1:81-1454	288.7	334	https://www.orthodb.org/v10?query=45556at6656	Protoporphyrinogen oxidase
45732at6656	Complete	trachelipus_main_005037_t1:108-1556	518.2	398	https://www.orthodb.org/v10?query=45732at6656	60S ribosomal export protein NMD3
45915at6656	Complete	trachelipus_main_005663_t1:86-1315	276.0	270	https://www.orthodb.org/v10?query=45915at6656	putative Dol-P-Glc:Glc(2)Man(9)GlcNAc(2)-PP-Dol alpha-1,2-glucosyltransferase
46430at6656	Complete	trachelipus_main_004872_t1:70-1509	588.6	397	https://www.orthodb.org/v10?query=46430at6656	KDEL motif-containing protein 1
46437at6656	Complete	trachelipus_main_003239_t1:70-1674	463.0	323	https://www.orthodb.org/v10?query=46437at6656	protein TAPT1 homolog
46671at6656	Complete	trachelipus_main_004294_t1:73-1734	598.7	397	https://www.orthodb.org/v10?query=46671at6656	intraflagellar transport protein 56
46679at6656	Complete	trachelipus_main_000932_t1:94-3588	576.7	410	https://www.orthodb.org/v10?query=46679at6656	polycomb protein Scm
46692at6656	Complete	trachelipus_main_002685_t1:461-2548	446.8	511	https://www.orthodb.org/v10?query=46692at6656	protein VAC14 homolog
46750at6656	Complete	trachelipus_main_004373_t1:106-1683	612.4	426	https://www.orthodb.org/v10?query=46750at6656	sphingosine-1-phosphate lyase
46960at6656	Complete	trachelipus_main_006158_t1:97-1350	390.0	295	https://www.orthodb.org/v10?query=46960at6656	microspherule protein 1
47270at6656	Complete	trachelipus_main_002845_t1:79-2151	623.8	544	https://www.orthodb.org/v10?query=47270at6656	protein SDA1 homolog
47443at6656	Complete	trachelipus_main_003293_t1:367-2145	651.6	459	https://www.orthodb.org/v10?query=47443at6656	protein sel-1 homolog 1
47495at6656	Complete	trachelipus_main_004503_t1:163-1767	352.6	275	https://www.orthodb.org/v10?query=47495at6656	Phosphoacetylglucosamine mutase
47500at6656	Complete	trachelipus_main_001040_t1:189-3539	504.9	658	https://www.orthodb.org/v10?query=47500at6656	tyrosine-protein kinase hopscotch
47967at6656	Complete	trachelipus_main_003666_t1:45-1844	643.2	352	https://www.orthodb.org/v10?query=47967at6656	Histone-arginine methyltransferase CARMER
48195at6656	Complete	trachelipus_main_006108_t1:313-1617	752.2	373	https://www.orthodb.org/v10?query=48195at6656	putative ATP-dependent RNA helicase me31b
48466at6656	Complete	trachelipus_main_001731_t1:148-2805	384.9	248	https://www.orthodb.org/v10?query=48466at6656	serrate RNA effector molecule homolog isoform X1
48519at6656	Complete	trachelipus_main_003901_t1:94-1845	594.6	465	https://www.orthodb.org/v10?query=48519at6656	MAU2 chromatid cohesion factor homolog
48657at6656	Complete	trachelipus_main_006029_t1:157-1491	677.5	375	https://www.orthodb.org/v10?query=48657at6656	Rab GDP dissociation inhibitor
48836at6656	Complete	trachelipus_main_005519_t1:229-1506	456.9	313	https://www.orthodb.org/v10?query=48836at6656	N-acetylglucosaminyl-phosphatidylinositol biosynthetic protein
49070at6656	Complete	trachelipus_main_005306_t1:51-1406	415.3	313	https://www.orthodb.org/v10?query=49070at6656	tRNA-dihydrouridine(20) synthase
49526at6656	Complete	trachelipus_main_002327_t1:215-2266	119.3	297	https://www.orthodb.org/v10?query=49526at6656	translation initiation factor eIF-2B subunit epsilon
49936at6656	Complete	trachelipus_main_001536_t1:58-2442	974.4	659	https://www.orthodb.org/v10?query=49936at6656	cell division cycle 5-like protein
50191at6656	Missing
50493at6656	Complete	trachelipus_main_002952_t1:88-2157	761.4	521	https://www.orthodb.org/v10?query=50493at6656	putative RNA-binding protein 15
50740at6656	Complete	trachelipus_main_004441_t1:315-1781	623.9	388	https://www.orthodb.org/v10?query=50740at6656	mitochondrial-processing peptidase subunit alpha
50792at6656	Complete	trachelipus_main_002272_t1:68-2395	513.9	501	https://www.orthodb.org/v10?query=50792at6656	E3 UFM1-protein ligase 1 homolog
50947at6656	Complete	trachelipus_main_004101_t1:114-1823	798.8	439	https://www.orthodb.org/v10?query=50947at6656	pre-mRNA-processing factor 17
51037at6656	Complete	trachelipus_main_004435_t1:155-1612	257.0	298	https://www.orthodb.org/v10?query=51037at6656	general transcription factor 3C polypeptide 5
51280at6656	Complete	trachelipus_main_006192_t1:143-1351	214.3	225	https://www.orthodb.org/v10?query=51280at6656	epsilon-sarcoglycan isoform X1
51364at6656	Complete	trachelipus_main_002361_t1:137-2182	602.6	506	https://www.orthodb.org/v10?query=51364at6656	kinesin-associated protein 3
51757at6656	Complete	trachelipus_main_003337_t1:793-1971	212.0	290	https://www.orthodb.org/v10?query=51757at6656	U3 small nucleolar ribonucleoprotein protein MPP10
52210at6656	Complete	trachelipus_main_006224_t1:66-1322	454.6	321	https://www.orthodb.org/v10?query=52210at6656	probable phenylalanine--tRNA ligase, mitochondrial
52224at6656	Complete	trachelipus_main_004565_t1:159-1655	412.0	349	https://www.orthodb.org/v10?query=52224at6656	vacuolar fusion protein MON1 homolog A
52320at6656	Complete	trachelipus_main_005836_t1:204-1466	461.4	299	https://www.orthodb.org/v10?query=52320at6656	PRKCA-binding protein isoform X1
52422at6656	Complete	trachelipus_main_004827_t1:48-1538	214.9	254	https://www.orthodb.org/v10?query=52422at6656	nucleolar complex protein 4 homolog B
52643at6656	Complete	trachelipus_main_005369_t1:151-1524	402.9	312	https://www.orthodb.org/v10?query=52643at6656	CRAL-TRIO lipid binding domain
52828at6656	Complete	trachelipus_main_007387_t1:217-1209	337.5	271	https://www.orthodb.org/v10?query=52828at6656	mRNA cap guanine-N7 methyltransferase
53201at6656	Complete	trachelipus_main_006618_t1:41-1258	451.9	331	https://www.orthodb.org/v10?query=53201at6656	WD40-repeat-containing domain
53243at6656	Complete	trachelipus_main_005084_t1:81-1571	873.6	455	https://www.orthodb.org/v10?query=53243at6656	Signal recognition particle 54 kDa protein
53298at6656	Complete	trachelipus_main_001400_t1:103-2787	780.1	689	https://www.orthodb.org/v10?query=53298at6656	Hypoxia up-regulated protein 1
53318at6656	Complete	trachelipus_main_005779_t1:136-1311	365.3	326	https://www.orthodb.org/v10?query=53318at6656	Origin recognition complex subunit 4
53993at6656	Fragmented	trachelipus_main_026951_t1:0-296	151.3	84	https://www.orthodb.org/v10?query=53993at6656	Voltage-gated potassium channel
54236at6656	Complete	trachelipus_main_002112_t1:168-2600	415.2	526	https://www.orthodb.org/v10?query=54236at6656	WD40-repeat-containing domain
54527at6656	Complete	trachelipus_main_006552_t1:180-1430	626.3	349	https://www.orthodb.org/v10?query=54527at6656	actin-related protein 3
54679at6656	Complete	trachelipus_main_003094_t1:224-2056	363.3	350	https://www.orthodb.org/v10?query=54679at6656	nitrogen permease regulator 3-like protein
55036at6656	Complete	trachelipus_main_001634_t1:80-2806	647.4	566	https://www.orthodb.org/v10?query=55036at6656	Exocyst complex component 2
55094at6656	Complete	trachelipus_main_003690_t1:181-1929	376.8	513	https://www.orthodb.org/v10?query=55094at6656	Eukaryotic translation initiation factor 2A
55108at6656	Complete	trachelipus_main_003504_t1:144-1949	603.1	409	https://www.orthodb.org/v10?query=55108at6656	SUMO-activating enzyme subunit 2
55260at6656	Complete	trachelipus_main_006628_t1:119-1294	439.2	263	https://www.orthodb.org/v10?query=55260at6656	protein farnesyltransferase subunit beta
55417at6656	Complete	trachelipus_main_002440_t1:229-2364	547.3	526	https://www.orthodb.org/v10?query=55417at6656	Tetratricopeptide repeat
55450at6656	Complete	trachelipus_main_006299_t1:38-1318	518.7	355	https://www.orthodb.org/v10?query=55450at6656	Dolichyl-diphosphooligosaccharide--protein glycosyltransferase 48 kDa subunit
55599at6656	Complete	trachelipus_main_004149_t1:418-1956	538.6	430	https://www.orthodb.org/v10?query=55599at6656	WD40-repeat-containing domain
55847at6656	Complete	trachelipus_main_001754_t1:436-2754	385.4	511	https://www.orthodb.org/v10?query=55847at6656	nuclear pore complex protein Nup107
55932at6656	Complete	trachelipus_main_003805_t1:494-2224	198.5	297	https://www.orthodb.org/v10?query=55932at6656	Signal recognition particle subunit SRP68
55953at6656	Complete	trachelipus_main_001436_t1:142-3006	398.9	410	https://www.orthodb.org/v10?query=55953at6656	myb protein
56010at6656	Complete	trachelipus_main_003932_t1:54-1508	629.8	412	https://www.orthodb.org/v10?query=56010at6656	serine--tRNA ligase, cytoplasmic
56322at6656	Complete	trachelipus_main_004430_t1:69-1676	447.3	370	https://www.orthodb.org/v10?query=56322at6656	protein ABHD16A
56449at6656	Complete	trachelipus_main_000883_t1:1-3981	958.9	948	https://www.orthodb.org/v10?query=56449at6656	transmembrane protein 94 isoform X1
56523at6656	Complete	trachelipus_main_004225_t1:199-1806	765.4	482	https://www.orthodb.org/v10?query=56523at6656	leucine-rich repeat protein soc-2 homolog
56687at6656	Complete	trachelipus_main_011182_t1:1-726	170.1	149	https://www.orthodb.org/v10?query=56687at6656	Hedgehog protein
56836at6656	Complete	trachelipus_main_006768_t1:112-1332	581.6	328	https://www.orthodb.org/v10?query=56836at6656	COP9 signalosome complex subunit 4
57262at6656	Complete	trachelipus_main_006792_t1:449-1342	337.9	230	https://www.orthodb.org/v10?query=57262at6656	Protoheme IX farnesyltransferase, mitochondrial
57597at6656	Complete	trachelipus_main_003734_t1:58-1854	205.6	406	https://www.orthodb.org/v10?query=57597at6656	coiled-coil domain-containing protein 22 homolog
57605at6656	Complete	trachelipus_main_004044_t1:592-2205	436.2	386	https://www.orthodb.org/v10?query=57605at6656	DET1 homolog
57624at6656	Complete	trachelipus_main_002896_t1:411-2372	567.0	425	https://www.orthodb.org/v10?query=57624at6656	LMBR1 domain-containing protein 2 homolog
57932at6656	Complete	trachelipus_main_003934_t1:94-1782	467.3	394	https://www.orthodb.org/v10?query=57932at6656	RNA helicase
58012at6656	Complete	trachelipus_main_004790_t1:43-1596	378.5	375	https://www.orthodb.org/v10?query=58012at6656	DNA polymerase epsilon subunit
58027at6656	Complete	trachelipus_main_003116_t1:181-1860	641.5	457	https://www.orthodb.org/v10?query=58027at6656	BTB/POZ domain-containing protein 9
58110at6656	Complete	trachelipus_main_004937_t1:143-1576	612.7	389	https://www.orthodb.org/v10?query=58110at6656	WD40 repeat
58119at6656	Duplicated	trachelipus_main_001175_t1:3904-5415	692.4	418	https://www.orthodb.org/v10?query=58119at6656	pre-mRNA-processing factor 19
58119at6656	Duplicated	trachelipus_main_005035_t1:214-1725	692.4	418	https://www.orthodb.org/v10?query=58119at6656	pre-mRNA-processing factor 19
58276at6656	Complete	trachelipus_main_005497_t1:707-1900	533.9	336	https://www.orthodb.org/v10?query=58276at6656	glutaryl-CoA dehydrogenase, mitochondrial
59084at6656	Complete	trachelipus_main_005162_t1:71-1558	571.5	367	https://www.orthodb.org/v10?query=59084at6656	probable 26S proteasome non-ATPase regulatory subunit 3
59193at6656	Complete	trachelipus_main_005744_t1:277-1488	236.2	339	https://www.orthodb.org/v10?query=59193at6656	zinc finger CCHC domain-containing protein 8 homolog
59197at6656	Complete	trachelipus_main_004697_t1:315-1622	270.7	198	https://www.orthodb.org/v10?query=59197at6656	EF-hand domain
59200at6656	Complete	trachelipus_main_004455_t1:157-1776	575.4	460	https://www.orthodb.org/v10?query=59200at6656	stress-induced-phosphoprotein 1
59226at6656	Complete	trachelipus_main_003051_t1:96-2117	732.2	569	https://www.orthodb.org/v10?query=59226at6656	DNA mismatch repair protein Mlh1
59393at6656	Complete	trachelipus_main_005341_t1:79-1491	324.0	272	https://www.orthodb.org/v10?query=59393at6656	serine palmitoyltransferase 1
59430at6656	Complete	trachelipus_main_003867_t1:247-1974	405.7	366	https://www.orthodb.org/v10?query=59430at6656	protein lin-9 homolog
59681at6656	Complete	trachelipus_main_006916_t1:54-1232	637.4	335	https://www.orthodb.org/v10?query=59681at6656	Actin-related protein 2
59824at6656	Complete	trachelipus_main_005562_t1:40-1449	769.2	390	https://www.orthodb.org/v10?query=59824at6656	pleiotropic regulator 1
59833at6656	Complete	trachelipus_main_005053_t1:77-1573	635.9	405	https://www.orthodb.org/v10?query=59833at6656	U4/U6 small nuclear ribonucleoprotein Prp31
60067at6656	Complete	trachelipus_main_006727_t1:97-1293	516.6	330	https://www.orthodb.org/v10?query=60067at6656	adenosine 3'-phospho 5'-phosphosulfate transporter 1
60299at6656	Complete	trachelipus_main_006284_t1:83-1378	723.7	357	https://www.orthodb.org/v10?query=60299at6656	26S proteasome regulatory subunit 7
60333at6656	Complete	trachelipus_main_005083_t1:289-1749	645.9	391	https://www.orthodb.org/v10?query=60333at6656	U4/U6.U5 tri-snRNP-associated protein 2
60356at6656	Complete	trachelipus_main_003503_t1:154-1932	473.3	361	https://www.orthodb.org/v10?query=60356at6656	WD40-repeat-containing domain
60468at6656	Complete	trachelipus_main_003235_t1:114-2051	472.2	577	https://www.orthodb.org/v10?query=60468at6656	peroxisomal targeting signal 1 receptor
60682at6656	Complete	trachelipus_main_008728_t1:193-1083	252.3	256	https://www.orthodb.org/v10?query=60682at6656	Dual specificity phosphatase
60729at6656	Duplicated	trachelipus_main_000595_t1:7126-8571	590.4	404	https://www.orthodb.org/v10?query=60729at6656	beta-catenin-like protein 1
60729at6656	Duplicated	trachelipus_main_003820_t1:505-1950	590.4	404	https://www.orthodb.org/v10?query=60729at6656	beta-catenin-like protein 1
60750at6656	Missing
60762at6656	Complete	trachelipus_main_006900_t1:116-1264	380.8	294	https://www.orthodb.org/v10?query=60762at6656	General transcription factor IIH subunit
61081at6656	Complete	trachelipus_main_004810_t1:148-1344	266.4	299	https://www.orthodb.org/v10?query=61081at6656	methyltransferase-like protein 17, mitochondrial
61096at6656	Complete	trachelipus_main_005755_t1:57-1376	372.0	315	https://www.orthodb.org/v10?query=61096at6656	DNA methyltransferase 1-associated protein 1
61153at6656	Complete	trachelipus_main_003754_t1:286-2046	604.2	453	https://www.orthodb.org/v10?query=61153at6656	Dolichyl-diphosphooligosaccharide--protein glycosyltransferase subunit 1
61180at6656	Complete	trachelipus_main_001640_t1:277-3006	452.3	492	https://www.orthodb.org/v10?query=61180at6656	chromosome transmission fidelity protein 18 homolog
61261at6656	Complete	trachelipus_main_003594_t1:66-1823	596.2	456	https://www.orthodb.org/v10?query=61261at6656	ATPase family AAA domain-containing protein 3
61577at6656	Complete	trachelipus_main_004473_t1:163-1623	777.9	457	https://www.orthodb.org/v10?query=61577at6656	uncharacterized F-box/LRR-repeat protein C02F5.7 isoform X1
61612at6656	Complete	trachelipus_main_001818_t1:173-2575	705.1	532	https://www.orthodb.org/v10?query=61612at6656	splicing factor 3A subunit 1
62010at6656	Complete	trachelipus_main_006903_t1:87-959	116.3	118	https://www.orthodb.org/v10?query=62010at6656	phosphorylated adapter RNA export protein
62275at6656	Complete	trachelipus_main_003740_t1:161-1855	516.5	449	https://www.orthodb.org/v10?query=62275at6656	Mannosyltransferase
62580at6656	Complete	trachelipus_main_005373_t1:275-1513	347.9	241	https://www.orthodb.org/v10?query=62580at6656	steroid hormone receptor ERR1 isoform X1
62678at6656	Complete	trachelipus_main_000402_t1:1014-4679	471.2	787	https://www.orthodb.org/v10?query=62678at6656	protein xmas-2
62914at6656	Complete	trachelipus_main_001500_t1:132-2972	460.8	511	https://www.orthodb.org/v10?query=62914at6656	protein SMG8
62979at6656	Complete	trachelipus_main_003859_t1:43-1779	739.6	448	https://www.orthodb.org/v10?query=62979at6656	negative elongation factor B
63193at6656	Complete	trachelipus_main_006199_t1:201-1433	526.5	328	https://www.orthodb.org/v10?query=63193at6656	protein disulfide-isomerase A6
63228at6656	Complete	trachelipus_main_004214_t1:124-1803	577.0	440	https://www.orthodb.org/v10?query=63228at6656	dnaJ homolog subfamily C member 11
63461at6656	Complete	trachelipus_main_000607_t1:34-4308	331.0	629	https://www.orthodb.org/v10?query=63461at6656	codanin-1
63923at6656	Complete	trachelipus_main_004960_t1:53-1483	421.0	367	https://www.orthodb.org/v10?query=63923at6656	transmembrane protein 145
63924at6656	Complete	trachelipus_main_004502_t1:138-1760	580.0	448	https://www.orthodb.org/v10?query=63924at6656	NEDD8-activating enzyme E1 regulatory subunit
64046at6656	Complete	trachelipus_main_003223_t1:91-2052	240.1	377	https://www.orthodb.org/v10?query=64046at6656	protein Smaug homolog 1
64896at6656	Complete	trachelipus_main_004848_t1:130-1668	408.5	374	https://www.orthodb.org/v10?query=64896at6656	transmembrane protein 161B
65490at6656	Complete	trachelipus_main_005940_t1:74-1414	329.2	337	https://www.orthodb.org/v10?query=65490at6656	FAS-associated factor 2
65508at6656	Complete	trachelipus_main_005437_t1:478-1779	626.3	366	https://www.orthodb.org/v10?query=65508at6656	trifunctional enzyme subunit beta, mitochondrial
65532at6656	Complete	trachelipus_main_004083_t1:201-1649	599.8	387	https://www.orthodb.org/v10?query=65532at6656	Transcription initiation factor TFIID subunit 6
65949at6656	Complete	trachelipus_main_005666_t1:115-1428	459.7	368	https://www.orthodb.org/v10?query=65949at6656	DDB1- and CUL4-associated factor 13
66028at6656	Complete	trachelipus_main_008133_t1:100-1152	552.1	272	https://www.orthodb.org/v10?query=66028at6656	WD40-repeat-containing domain
66229at6656	Complete	trachelipus_main_004382_t1:67-1545	387.8	347	https://www.orthodb.org/v10?query=66229at6656	U3 small nucleolar RNA-associated protein 15 homolog
66299at6656	Complete	trachelipus_main_007148_t1:114-1280	603.8	299	https://www.orthodb.org/v10?query=66299at6656	26S protease regulatory subunit 10B
66366at6656	Complete	trachelipus_main_005076_t1:378-1751	486.2	338	https://www.orthodb.org/v10?query=66366at6656	3-phosphoinositide-dependent protein kinase 1
66597at6656	Complete	trachelipus_main_004967_t1:517-2031	504.9	393	https://www.orthodb.org/v10?query=66597at6656	dnaJ homolog subfamily C member 3
66770at6656	Complete	trachelipus_main_004301_t1:101-1726	402.7	378	https://www.orthodb.org/v10?query=66770at6656	General transcription factor IIH subunit 1
67113at6656	Complete	trachelipus_main_005375_t1:196-1581	491.5	347	https://www.orthodb.org/v10?query=67113at6656	26S proteasome non-ATPase regulatory subunit 12
67166at6656	Complete	trachelipus_main_002392_t1:79-2367	880.4	571	https://www.orthodb.org/v10?query=67166at6656	translocation protein SEC63 homolog
67191at6656	Complete	trachelipus_main_005919_t1:358-1368	420.5	278	https://www.orthodb.org/v10?query=67191at6656	cytochrome c oxidase assembly protein COX15 homolog
67491at6656	Complete	trachelipus_main_006306_t1:215-1420	396.5	262	https://www.orthodb.org/v10?query=67491at6656	serine/threonine-protein kinase STK11
67583at6656	Complete	trachelipus_main_007724_t1:132-1193	302.0	243	https://www.orthodb.org/v10?query=67583at6656	geranylgeranyl transferase type-1 subunit beta
67710at6656	Complete	trachelipus_main_004932_t1:10-1729	416.7	372	https://www.orthodb.org/v10?query=67710at6656	DNA replication ATP-dependent helicase/nuclease DNA2
68468at6656	Complete	trachelipus_main_006570_t1:138-1385	603.5	353	https://www.orthodb.org/v10?query=68468at6656	AP-3 complex subunit mu-1
68491at6656	Complete	trachelipus_main_005059_t1:539-2044	504.9	381	https://www.orthodb.org/v10?query=68491at6656	tetratricopeptide repeat protein 8
68731at6656	Complete	trachelipus_main_005110_t1:63-1514	526.1	384	https://www.orthodb.org/v10?query=68731at6656	ubiquitin carboxyl-terminal hydrolase 14
68876at6656	Duplicated	trachelipus_main_000696_t1:4092-5543	551.4	295	https://www.orthodb.org/v10?query=68876at6656	Methionine aminopeptidase 2
68876at6656	Duplicated	trachelipus_main_005350_t1:499-1950	551.4	295	https://www.orthodb.org/v10?query=68876at6656	Methionine aminopeptidase 2
68939at6656	Complete	trachelipus_main_001958_t1:141-2648	701.0	555	https://www.orthodb.org/v10?query=68939at6656	Zinc finger, CCCH-type
68961at6656	Complete	trachelipus_main_007656_t1:442-1422	482.2	266	https://www.orthodb.org/v10?query=68961at6656	Ribonucleoside-diphosphate reductase subunit M2
68981at6656	Complete	trachelipus_main_007075_t1:97-1242	277.5	300	https://www.orthodb.org/v10?query=68981at6656	sister chromatid cohesion protein DCC1
68987at6656	Complete	trachelipus_main_006501_t1:69-1316	435.8	301	https://www.orthodb.org/v10?query=68987at6656	mannose-1-phosphate guanyltransferase alpha
69201at6656	Complete	trachelipus_main_002456_t1:602-2263	454.3	387	https://www.orthodb.org/v10?query=69201at6656	nitric oxide-associated protein 1
69238at6656	Complete	trachelipus_main_007208_t1:77-1228	193.7	209	https://www.orthodb.org/v10?query=69238at6656	inositol polyphosphate 1-phosphatase
69284at6656	Missing
69394at6656	Complete	trachelipus_main_004558_t1:185-1753	597.9	330	https://www.orthodb.org/v10?query=69394at6656	H/ACA ribonucleoprotein complex subunit 4
69403at6656	Complete	trachelipus_main_004647_t1:220-1635	447.9	322	https://www.orthodb.org/v10?query=69403at6656	Dihydrolipoamide acetyltransferase component of pyruvate dehydrogenase complex
69742at6656	Complete	trachelipus_main_007298_t1:141-1286	334.1	303	https://www.orthodb.org/v10?query=69742at6656	26S proteasome non-ATPase regulatory subunit 13
69897at6656	Complete	trachelipus_main_002235_t1:414-2897	421.6	399	https://www.orthodb.org/v10?query=69897at6656	eukaryotic translation initiation factor 4 gamma 2
70078at6656	Complete	trachelipus_main_005390_t1:415-1569	519.7	314	https://www.orthodb.org/v10?query=70078at6656	Glycylpeptide N-tetradecanoyltransferase
70201at6656	Complete	trachelipus_main_005830_t1:140-1453	614.1	373	https://www.orthodb.org/v10?query=70201at6656	ATPase, AAA-type, conserved site
70300at6656	Complete	trachelipus_main_008215_t1:208-915	96.3	136	https://www.orthodb.org/v10?query=70300at6656	neugrin
70550at6656	Complete	trachelipus_main_006949_t1:12-1040	375.0	261	https://www.orthodb.org/v10?query=70550at6656	solute carrier family 35 member E1 homolog
70663at6656	Complete	trachelipus_main_004070_t1:341-1672	397.8	303	https://www.orthodb.org/v10?query=70663at6656	probable ATP-dependent RNA helicase DDX52
71018at6656	Missing
71110at6656	Complete	trachelipus_main_006515_t1:478-1734	493.9	321	https://www.orthodb.org/v10?query=71110at6656	fumarylacetoacetase
71129at6656	Complete	trachelipus_main_005177_t1:131-1327	534.6	332	https://www.orthodb.org/v10?query=71129at6656	TRPL translocation defect protein 14 isoform X1
71199at6656	Complete	trachelipus_main_007474_t1:131-1252	509.7	327	https://www.orthodb.org/v10?query=71199at6656	ubiquitin carboxyl-terminal hydrolase 46
71230at6656	Complete	trachelipus_main_005011_t1:82-1212	338.7	252	https://www.orthodb.org/v10?query=71230at6656	Solute carrier family 25 member 46
71251at6656	Complete	trachelipus_main_004773_t1:385-1896	392.9	269	https://www.orthodb.org/v10?query=71251at6656	TBC1 domain family member 22B
71483at6656	Complete	trachelipus_main_006460_t1:42-1274	297.6	241	https://www.orthodb.org/v10?query=71483at6656	Diphosphomevalonate decarboxylase
71937at6656	Complete	trachelipus_main_004895_t1:38-1570	461.7	395	https://www.orthodb.org/v10?query=71937at6656	von Willebrand factor A domain-containing protein 9
72450at6656	Complete	trachelipus_main_003071_t1:96-2084	378.7	441	https://www.orthodb.org/v10?query=72450at6656	uncharacterized protein C18orf8
72578at6656	Complete	trachelipus_main_003755_t1:157-1905	571.2	402	https://www.orthodb.org/v10?query=72578at6656	tRNA-dihydrouridine(47) synthase
72583at6656	Missing
72586at6656	Complete	trachelipus_main_002499_t1:30-2264	665.8	414	https://www.orthodb.org/v10?query=72586at6656	UbiB domain
72782at6656	Complete	trachelipus_main_006805_t1:212-1300	402.7	277	https://www.orthodb.org/v10?query=72782at6656	Branched-chain-amino-acid aminotransferase
72857at6656	Complete	trachelipus_main_000594_t1:2800-4389	508.8	378	https://www.orthodb.org/v10?query=72857at6656	WD40-repeat-containing domain
73084at6656	Complete	trachelipus_main_006094_t1:81-1358	531.9	335	https://www.orthodb.org/v10?query=73084at6656	Eukaryotic translation initiation factor 3 subunit E
73301at6656	Complete	trachelipus_main_004474_t1:166-1779	638.5	415	https://www.orthodb.org/v10?query=73301at6656	Eukaryotic translation initiation factor 3 subunit L
73455at6656	Complete	trachelipus_main_002832_t1:77-2173	720.4	559	https://www.orthodb.org/v10?query=73455at6656	cactin
73456at6656	Complete	trachelipus_main_003017_t1:164-2128	603.5	459	https://www.orthodb.org/v10?query=73456at6656	Amyloidogenic glycoprotein
73547at6656	Complete	trachelipus_main_006114_t1:87-884	95.0	176	https://www.orthodb.org/v10?query=73547at6656	Cell cycle checkpoint control protein
74030at6656	Complete	trachelipus_main_002120_t1:39-2486	269.0	509	https://www.orthodb.org/v10?query=74030at6656	anaphase-promoting complex subunit 5
74384at6656	Complete	trachelipus_main_004820_t1:271-1638	530.2	397	https://www.orthodb.org/v10?query=74384at6656	pyruvate dehydrogenase
74655at6656	Complete	trachelipus_main_004800_t1:128-1597	519.9	374	https://www.orthodb.org/v10?query=74655at6656	EGF domain-specific O-linked N-acetylglucosamine transferase
74692at6656	Complete	trachelipus_main_003360_t1:27-1847	535.1	548	https://www.orthodb.org/v10?query=74692at6656	glycosylphosphatidylinositol anchor attachment 1 protein
74836at6656	Complete	trachelipus_main_008098_t1:230-1255	336.3	262	https://www.orthodb.org/v10?query=74836at6656	twinfilin
75692at6656	Complete	trachelipus_main_007451_t1:118-1230	489.5	309	https://www.orthodb.org/v10?query=75692at6656	SWI/SNF-related matrix-associated actin-dependent regulator of chromatin subfamily B member 1
75704at6656	Complete	trachelipus_main_006776_t1:100-1275	464.3	294	https://www.orthodb.org/v10?query=75704at6656	phosphorylase b kinase gamma catalytic chain, skeletal muscle/heart isoform isoform X1
75764at6656	Complete	trachelipus_main_003187_t1:202-2190	547.1	432	https://www.orthodb.org/v10?query=75764at6656	D-glucuronyl C5-epimerase
75982at6656	Complete	trachelipus_main_006789_t1:106-1281	319.9	318	https://www.orthodb.org/v10?query=75982at6656	protein Peter pan
76308at6656	Complete	trachelipus_main_007876_t1:59-1114	383.8	250	https://www.orthodb.org/v10?query=76308at6656	Methylthioribose-1-phosphate isomerase
76342at6656	Complete	trachelipus_main_007737_t1:698-1621	395.0	235	https://www.orthodb.org/v10?query=76342at6656	stomatin-like protein 2, mitochondrial
76573at6656	Complete	trachelipus_main_006551_t1:166-1230	260.3	251	https://www.orthodb.org/v10?query=76573at6656	threonine aspartase 1
76745at6656	Complete	trachelipus_main_007094_t1:117-1235	235.7	223	https://www.orthodb.org/v10?query=76745at6656	tRNA (cytosine(38)-C(5))-methyltransferase
76812at6656	Fragmented	trachelipus_main_013067_t1:0-644	295.1	186	https://www.orthodb.org/v10?query=76812at6656	vesicular inhibitory amino acid transporter
77197at6656	Complete	trachelipus_main_004643_t1:115-1629	452.1	317	https://www.orthodb.org/v10?query=77197at6656	protein ABHD18
77688at6656	Complete	trachelipus_main_002188_t1:90-2252	542.6	462	https://www.orthodb.org/v10?query=77688at6656	Autophagy-related protein 9
77770at6656	Complete	trachelipus_main_004090_t1:5-1582	173.6	128	https://www.orthodb.org/v10?query=77770at6656	Wiskott-Aldrich syndrome protein family member 3
77883at6656	Complete	trachelipus_main_005893_t1:30-1147	213.4	230	https://www.orthodb.org/v10?query=77883at6656	bystin
77976at6656	Complete	trachelipus_main_007884_t1:236-1282	487.0	279	https://www.orthodb.org/v10?query=77976at6656	dnaJ homolog subfamily B member 11
77987at6656	Complete	trachelipus_main_006334_t1:59-1213	423.1	312	https://www.orthodb.org/v10?query=77987at6656	Palmitoyltransferase
78110at6656	Complete	trachelipus_main_007529_t1:105-1151	378.4	235	https://www.orthodb.org/v10?query=78110at6656	probable deoxyhypusine synthase
78202at6656	Complete	trachelipus_main_007038_t1:30-1211	428.4	302	https://www.orthodb.org/v10?query=78202at6656	actin-related protein 6
78254at6656	Complete	trachelipus_main_006536_t1:538-1446	362.6	196	https://www.orthodb.org/v10?query=78254at6656	cyclin-Y
78695at6656	Complete	trachelipus_main_006439_t1:43-1332	361.1	353	https://www.orthodb.org/v10?query=78695at6656	phosphatidylinositol glycan anchor biosynthesis class U protein
78758at6656	Complete	trachelipus_main_004319_t1:265-1872	398.8	430	https://www.orthodb.org/v10?query=78758at6656	Nicalin
78777at6656	Complete	trachelipus_main_009079_t1:41-949	344.7	259	https://www.orthodb.org/v10?query=78777at6656	ELMO domain-containing protein 2
78844at6656	Fragmented	trachelipus_main_020094_t1:242-466	150.4	74	https://www.orthodb.org/v10?query=78844at6656	Transcription factor AP-4
78854at6656	Complete	trachelipus_main_005550_t1:203-1429	468.6	319	https://www.orthodb.org/v10?query=78854at6656	lethal(2)neighbour of Tid protein
78919at6656	Complete	trachelipus_main_007694_t1:323-1234	331.0	241	https://www.orthodb.org/v10?query=78919at6656	COP9 signalosome complex subunit 6
78921at6656	Complete	trachelipus_main_008712_t1:204-1160	319.9	233	https://www.orthodb.org/v10?query=78921at6656	Golgi to ER traffic protein 4 homolog
78947at6656	Complete	trachelipus_main_008480_t1:148-1032	289.2	232	https://www.orthodb.org/v10?query=78947at6656	28S ribosomal protein S35, mitochondrial
78968at6656	Complete	trachelipus_main_006985_t1:180-1244	281.6	226	https://www.orthodb.org/v10?query=78968at6656	Inhibitor of growth protein
79241at6656	Complete	trachelipus_main_007805_t1:197-1177	475.4	269	https://www.orthodb.org/v10?query=79241at6656	replication factor C subunit 2
79377at6656	Complete	trachelipus_main_008293_t1:123-1067	473.2	280	https://www.orthodb.org/v10?query=79377at6656	replication factor C subunit 5
79915at6656	Complete	trachelipus_main_008616_t1:111-1058	306.3	247	https://www.orthodb.org/v10?query=79915at6656	target of rapamycin complex subunit lst8
79993at6656	Complete	trachelipus_main_014279_t1:0-527	254.2	147	https://www.orthodb.org/v10?query=79993at6656	JNK-interacting protein 1 isoform X1
80067at6656	Complete	trachelipus_main_007897_t1:62-1030	288.5	219	https://www.orthodb.org/v10?query=80067at6656	probable 39S ribosomal protein L45, mitochondrial
80294at6656	Complete	trachelipus_main_004256_t1:141-1778	377.6	379	https://www.orthodb.org/v10?query=80294at6656	F-box only protein 42
80317at6656	Complete	trachelipus_main_004780_t1:118-1671	528.9	371	https://www.orthodb.org/v10?query=80317at6656	Coatomer subunit delta
80348at6656	Complete	trachelipus_main_003147_t1:136-2133	715.7	518	https://www.orthodb.org/v10?query=80348at6656	Mediator of RNA polymerase II transcription subunit 17
80689at6656	Complete	trachelipus_main_003247_t1:95-1975	462.2	294	https://www.orthodb.org/v10?query=80689at6656	poly(U)-binding-splicing factor half pint isoform X1
80693at6656	Complete	trachelipus_main_004056_t1:172-1770	307.6	258	https://www.orthodb.org/v10?query=80693at6656	SH2 domain
80948at6656	Missing
81292at6656	Complete	trachelipus_main_008653_t1:249-1178	345.5	246	https://www.orthodb.org/v10?query=81292at6656	solute carrier family 25 member 44
81307at6656	Complete	trachelipus_main_008434_t1:68-1030	415.2	281	https://www.orthodb.org/v10?query=81307at6656	Probable cytosolic iron-sulfur protein assembly protein Ciao1
81406at6656	Complete	trachelipus_main_004037_t1:68-1156	469.9	341	https://www.orthodb.org/v10?query=81406at6656	ran GTPase-activating protein 1
81413at6656	Complete	trachelipus_main_003668_t1:586-2031	243.0	217	https://www.orthodb.org/v10?query=81413at6656	origin recognition complex subunit 2
81423at6656	Complete	trachelipus_main_004866_t1:157-1653	329.0	249	https://www.orthodb.org/v10?query=81423at6656	CIDE-N domain
81650at6656	Complete	trachelipus_main_007860_t1:102-1097	499.6	272	https://www.orthodb.org/v10?query=81650at6656	COP9 signalosome complex subunit 5
81703at6656	Complete	trachelipus_main_005642_t1:163-1386	453.9	315	https://www.orthodb.org/v10?query=81703at6656	Golgi pH regulator
81708at6656	Complete	trachelipus_main_004612_t1:265-1692	462.7	341	https://www.orthodb.org/v10?query=81708at6656	Golgi resident protein GCP60
81919at6656	Complete	trachelipus_main_007950_t1:48-1037	377.9	277	https://www.orthodb.org/v10?query=81919at6656	GDP-fucose transporter 1
81950at6656	Complete	trachelipus_main_006849_t1:108-1229	374.6	257	https://www.orthodb.org/v10?query=81950at6656	UDP-N-acetylglucosamine--dolichyl-phosphate N-acetylglucosaminephosphotransferase
83102at6656	Complete	trachelipus_main_009244_t1:91-960	389.9	240	https://www.orthodb.org/v10?query=83102at6656	Arp2/3 complex 34 kDa subunit
83164at6656	Complete	trachelipus_main_005356_t1:75-1514	567.7	305	https://www.orthodb.org/v10?query=83164at6656	pre-mRNA-splicing factor RBM22
83303at6656	Complete	trachelipus_main_007060_t1:215-1330	415.4	282	https://www.orthodb.org/v10?query=83303at6656	Actin-related protein 2/3 complex subunit
83350at6656	Complete	trachelipus_main_005380_t1:22-1473	435.0	351	https://www.orthodb.org/v10?query=83350at6656	pyridine nucleotide-disulfide oxidoreductase domain-containing protein 1
83372at6656	Complete	trachelipus_main_003294_t1:82-1974	451.7	388	https://www.orthodb.org/v10?query=83372at6656	dolichyl-diphosphooligosaccharide--protein glycosyltransferase subunit 2
83376at6656	Complete	trachelipus_main_003135_t1:51-2054	518.6	515	https://www.orthodb.org/v10?query=83376at6656	methyltransferase-like protein 13
83613at6656	Complete	trachelipus_main_008207_t1:103-1104	295.2	231	https://www.orthodb.org/v10?query=83613at6656	presenilins-associated rhomboid-like protein, mitochondrial
83673at6656	Complete	trachelipus_main_004209_t1:169-1614	354.3	353	https://www.orthodb.org/v10?query=83673at6656	probable ATP-dependent RNA helicase DDX28
83755at6656	Complete	trachelipus_main_007621_t1:56-1099	403.1	255	https://www.orthodb.org/v10?query=83755at6656	U5 small nuclear ribonucleoprotein 40 kDa protein
83765at6656	Complete	trachelipus_main_005563_t1:939-1289	40.1	52	https://www.orthodb.org/v10?query=83765at6656	Insect cuticle protein
84028at6656	Complete	trachelipus_main_002062_t1:147-2564	243.8	253	https://www.orthodb.org/v10?query=84028at6656	Rho GTPase-activating protein 19
84097at6656	Complete	trachelipus_main_006958_t1:169-1293	296.4	296	https://www.orthodb.org/v10?query=84097at6656	NADH dehydrogenase
84149at6656	Complete	trachelipus_main_008359_t1:100-1101	359.8	272	https://www.orthodb.org/v10?query=84149at6656	cyclin-H
84169at6656	Complete	trachelipus_main_009060_t1:258-1190	479.2	246	https://www.orthodb.org/v10?query=84169at6656	26S proteasome non-ATPase regulatory subunit 14
84422at6656	Complete	trachelipus_main_008298_t1:35-991	317.3	229	https://www.orthodb.org/v10?query=84422at6656	Methyltransferase-like protein
84576at6656	Complete	trachelipus_main_009274_t1:138-1046	445.1	248	https://www.orthodb.org/v10?query=84576at6656	ras-related GTP-binding protein A
84819at6656	Complete	trachelipus_main_005026_t1:330-1676	504.5	309	https://www.orthodb.org/v10?query=84819at6656	Presenilin
84925at6656	Complete	trachelipus_main_008065_t1:132-1115	122.3	209	https://www.orthodb.org/v10?query=84925at6656	diphthine methyltransferase
85103at6656	Complete	trachelipus_main_006708_t1:1-1233	558.6	406	https://www.orthodb.org/v10?query=85103at6656	Leucine-rich repeat
85509at6656	Complete	trachelipus_main_005316_t1:86-1006	346.8	260	https://www.orthodb.org/v10?query=85509at6656	ADP-ribosylation factor GTPase-activating protein 1
85574at6656	Complete	trachelipus_main_004657_t1:10-1404	316.7	290	https://www.orthodb.org/v10?query=85574at6656	bifunctional coenzyme A synthase
85680at6656	Complete	trachelipus_main_006048_t1:45-1331	322.2	322	https://www.orthodb.org/v10?query=85680at6656	trafficking protein particle complex subunit 13
85810at6656	Complete	trachelipus_main_007915_t1:49-1113	484.8	313	https://www.orthodb.org/v10?query=85810at6656	replication factor C subunit 3
86262at6656	Complete	trachelipus_main_003562_t1:87-1907	272.0	411	https://www.orthodb.org/v10?query=86262at6656	peptide-N(4)-(N-acetyl-beta- glucosaminyl)asparagine amidase
86318at6656	Complete	trachelipus_main_006711_t1:111-1328	364.5	304	https://www.orthodb.org/v10?query=86318at6656	DNA primase
86488at6656	Fragmented	trachelipus_main_006295_t1:301-933	169.2	148	https://www.orthodb.org/v10?query=86488at6656	SH2 domain
86654at6656	Complete	trachelipus_main_004811_t1:30-1568	437.7	391	https://www.orthodb.org/v10?query=86654at6656	activating signal cointegrator 1
86715at6656	Complete	trachelipus_main_007880_t1:52-1098	167.1	239	https://www.orthodb.org/v10?query=86715at6656	syntaxin-18
86889at6656	Complete	trachelipus_main_007817_t1:84-1109	240.5	254	https://www.orthodb.org/v10?query=86889at6656	alpha-2-macroglobulin receptor-associated protein
86930at6656	Fragmented	trachelipus_main_000040_t1:9365-10090	191.7	80	https://www.orthodb.org/v10?query=86930at6656	ras association domain-containing protein 8
87014at6656	Complete	trachelipus_main_007806_t1:136-1081	375.5	249	https://www.orthodb.org/v10?query=87014at6656	protein Mo25
87089at6656	Complete	trachelipus_main_005951_t1:141-1355	311.9	312	https://www.orthodb.org/v10?query=87089at6656	Williams-Beuren syndrome chromosomal region 16 protein homolog
87103at6656	Complete	trachelipus_main_003944_t1:292-2052	207.0	194	https://www.orthodb.org/v10?query=87103at6656	Nuclear hormone receptor
87114at6656	Missing
87139at6656	Complete	trachelipus_main_003721_t1:418-1842	413.8	360	https://www.orthodb.org/v10?query=87139at6656	BRCA1-associated protein
87142at6656	Complete	trachelipus_main_008688_t1:206-1087	391.4	244	https://www.orthodb.org/v10?query=87142at6656	dolichyl-phosphate beta-glucosyltransferase
87527at6656	Complete	trachelipus_main_009964_t1:75-884	321.2	226	https://www.orthodb.org/v10?query=87527at6656	Leucine-rich repeat
87575at6656	Complete	trachelipus_main_008550_t1:112-1038	320.2	253	https://www.orthodb.org/v10?query=87575at6656	protein phosphatase 1 regulatory subunit 7
87695at6656	Missing
87728at6656	Complete	trachelipus_main_007265_t1:99-1064	453.6	258	https://www.orthodb.org/v10?query=87728at6656	Cytoplasmic tRNA 2-thiolation protein 1
87910at6656	Duplicated	trachelipus_main_006560_t1:1366-2388	456.9	308	https://www.orthodb.org/v10?query=87910at6656	protein FAM50 homolog
87910at6656	Duplicated	trachelipus_main_008230_t1:181-1203	456.9	308	https://www.orthodb.org/v10?query=87910at6656	protein FAM50 homolog
87928at6656	Missing
87933at6656	Complete	trachelipus_main_006919_t1:119-1291	315.1	296	https://www.orthodb.org/v10?query=87933at6656	RAB6A-GEF complex partner protein 2
88051at6656	Complete	trachelipus_main_011457_t1:93-773	183.0	151	https://www.orthodb.org/v10?query=88051at6656	Protein N-terminal glutamine amidohydrolase
88711at6656	Complete	trachelipus_main_003542_t1:254-2044	595.7	440	https://www.orthodb.org/v10?query=88711at6656	dnaJ homolog subfamily C member 2
89064at6656	Duplicated	trachelipus_main_007505_t1:146-1030	330.1	198	https://www.orthodb.org/v10?query=89064at6656	BTB/POZ domain-containing adapter for CUL3-mediated RhoA degradation protein 3
89064at6656	Duplicated	trachelipus_main_003889_t1:143-1036	330.1	198	https://www.orthodb.org/v10?query=89064at6656	BTB/POZ domain-containing adapter for CUL3-mediated RhoA degradation protein 3
89153at6656	Complete	trachelipus_main_005040_t1:187-1659	453.4	381	https://www.orthodb.org/v10?query=89153at6656	Alpha-1,3-glucosyltransferase
89677at6656	Complete	trachelipus_main_005309_t1:577-1584	285.7	225	https://www.orthodb.org/v10?query=89677at6656	syntaxin-5
89713at6656	Complete	trachelipus_main_003892_t1:44-1036	313.3	225	https://www.orthodb.org/v10?query=89713at6656	Serine/threonine-protein kinase RIO2
89810at6656	Complete	trachelipus_main_007792_t1:106-1101	196.9	179	https://www.orthodb.org/v10?query=89810at6656	S-adenosylmethionine decarboxylase proenzyme
89840at6656	Complete	trachelipus_main_005604_t1:179-1558	256.2	295	https://www.orthodb.org/v10?query=89840at6656	prolactin regulatory element-binding protein
89864at6656	Complete	trachelipus_main_005357_t1:102-1508	429.3	530	https://www.orthodb.org/v10?query=89864at6656	microfibrillar-associated protein 1
90126at6656	Complete	trachelipus_main_005193_t1:197-1666	398.5	350	https://www.orthodb.org/v10?query=90126at6656	CDP-diacylglycerol--glycerol-3-phosphate 3-phosphatidyltransferase
90322at6656	Complete	trachelipus_main_005389_t1:111-1448	485.3	419	https://www.orthodb.org/v10?query=90322at6656	tRNA (guanine(37)-N1)-methyltransferase
90580at6656	Complete	trachelipus_main_006694_t1:219-1328	498.6	289	https://www.orthodb.org/v10?query=90580at6656	ras-related GTP-binding protein C
90600at6656	Complete	trachelipus_main_008548_t1:159-1085	156.5	249	https://www.orthodb.org/v10?query=90600at6656	hsp70-binding protein 1
90822at6656	Complete	trachelipus_main_009827_t1:174-1019	219.9	177	https://www.orthodb.org/v10?query=90822at6656	SURF1-like protein
90928at6656	Complete	trachelipus_main_003034_t1:146-2062	224.1	210	https://www.orthodb.org/v10?query=90928at6656	suppressor APC domain-containing protein 2
90931at6656	Complete	trachelipus_main_006418_t1:27-1301	546.3	341	https://www.orthodb.org/v10?query=90931at6656	elongation factor 1-gamma
91002at6656	Complete	trachelipus_main_009323_t1:99-977	453.7	257	https://www.orthodb.org/v10?query=91002at6656	60S ribosomal protein L5
91005at6656	Complete	trachelipus_main_003688_t1:113-1705	528.6	438	https://www.orthodb.org/v10?query=91005at6656	Conserved oligomeric Golgi complex subunit 8
91022at6656	Complete	trachelipus_main_008692_t1:79-1029	274.8	236	https://www.orthodb.org/v10?query=91022at6656	CDK-activating kinase assembly factor MAT1
91313at6656	Complete	trachelipus_main_010003_t1:83-832	189.0	179	https://www.orthodb.org/v10?query=91313at6656	ATP synthase mitochondrial F1 complex assembly factor 2
91418at6656	Complete	trachelipus_main_010458_t1:85-672	161.2	177	https://www.orthodb.org/v10?query=91418at6656	Repressor of RNA polymerase III transcription MAF1
91468at6656	Duplicated	trachelipus_main_003167_t1:2498-3571	380.3	293	https://www.orthodb.org/v10?query=91468at6656	Palmitoyltransferase
91468at6656	Duplicated	trachelipus_main_006835_t1:317-1390	380.3	293	https://www.orthodb.org/v10?query=91468at6656	Palmitoyltransferase
91933at6656	Fragmented	trachelipus_main_002242_t1:1753-2436	197.9	172	https://www.orthodb.org/v10?query=91933at6656	RNA-binding protein NOB1
91946at6656	Complete	trachelipus_main_004235_t1:426-1658	299.8	251	https://www.orthodb.org/v10?query=91946at6656	monocarboxylate transporter 10 isoform X1
92167at6656	Complete	trachelipus_main_009667_t1:129-989	335.6	262	https://www.orthodb.org/v10?query=92167at6656	39S ribosomal protein L15, mitochondrial
92184at6656	Complete	trachelipus_main_004924_t1:156-1322	441.8	243	https://www.orthodb.org/v10?query=92184at6656	vacuolar protein sorting-associated protein 26B-like
92420at6656	Complete	trachelipus_main_002973_t1:546-2525	396.7	487	https://www.orthodb.org/v10?query=92420at6656	Signal recognition particle subunit SRP72
92576at6656	Fragmented	trachelipus_main_001227_t1:3-713	162.8	139	https://www.orthodb.org/v10?query=92576at6656	Coiled-coil domain-containing protein 47
92777at6656	Complete	trachelipus_main_009869_t1:135-980	210.8	228	https://www.orthodb.org/v10?query=92777at6656	Inhibitor of growth protein
92854at6656	Complete	trachelipus_main_004983_t1:103-1383	417.0	368	https://www.orthodb.org/v10?query=92854at6656	dnaJ homolog subfamily C member 1-like
93061at6656	Complete	trachelipus_main_009215_t1:129-1001	213.9	240	https://www.orthodb.org/v10?query=93061at6656	translation initiation factor eIF-2B subunit alpha
93085at6656	Complete	trachelipus_main_007827_t1:69-977	463.4	266	https://www.orthodb.org/v10?query=93085at6656	eukaryotic translation initiation factor 2 subunit 1
93152at6656	Complete	trachelipus_main_003021_t1:41-1456	446.6	329	https://www.orthodb.org/v10?query=93152at6656	Bardet-Biedl syndrome 4 protein homolog
93168at6656	Complete	trachelipus_main_003087_t1:47-2056	156.3	274	https://www.orthodb.org/v10?query=93168at6656	Ubiquitin-associated domain
93408at6656	Complete	trachelipus_main_009445_t1:185-970	355.6	210	https://www.orthodb.org/v10?query=93408at6656	zinc finger protein 330 homolog
93432at6656	Complete	trachelipus_main_006996_t1:325-1485	391.4	313	https://www.orthodb.org/v10?query=93432at6656	macrophage erythroblast attacher
93483at6656	Complete	trachelipus_main_003317_t1:214-2007	398.7	391	https://www.orthodb.org/v10?query=93483at6656	protein PTCD3 homolog, mitochondrial
93507at6656	Complete	trachelipus_main_003356_t1:782-1984	226.4	207	https://www.orthodb.org/v10?query=93507at6656	GTPase Era, mitochondrial
93535at6656	Complete	trachelipus_main_007274_t1:120-1073	261.8	268	https://www.orthodb.org/v10?query=93535at6656	Ribosome biogenesis regulatory protein
93797at6656	Complete	trachelipus_main_009448_t1:282-944	309.2	170	https://www.orthodb.org/v10?query=93797at6656	Cytochrome c heme lyase
94054at6656	Complete	trachelipus_main_006046_t1:219-1517	184.1	176	https://www.orthodb.org/v10?query=94054at6656	acylglycerol kinase, mitochondrial
94238at6656	Complete	trachelipus_main_009839_t1:211-1056	85.6	150	https://www.orthodb.org/v10?query=94238at6656	checkpoint protein HUS1
94263at6656	Complete	trachelipus_main_006429_t1:182-1030	70.8	125	https://www.orthodb.org/v10?query=94263at6656	seipin
94304at6656	Complete	trachelipus_main_006623_t1:45-1289	546.8	331	https://www.orthodb.org/v10?query=94304at6656	ubiquitin-like modifier-activating enzyme 5
94473at6656	Complete	trachelipus_main_005691_t1:300-1460	282.1	268	https://www.orthodb.org/v10?query=94473at6656	Ribosomal protein S5
94476at6656	Complete	trachelipus_main_005586_t1:64-1470	399.7	346	https://www.orthodb.org/v10?query=94476at6656	Iron hydrogenase
94842at6656	Complete	trachelipus_main_010068_t1:1491-2315	356.0	217	https://www.orthodb.org/v10?query=94842at6656	DNA-directed RNA polymerase II subunit RPB3
94878at6656	Complete	trachelipus_main_008773_t1:213-1103	402.7	237	https://www.orthodb.org/v10?query=94878at6656	26S proteasome non-ATPase regulatory subunit 7
95028at6656	Duplicated	trachelipus_main_000099_t1:7969-8979	341.8	237	https://www.orthodb.org/v10?query=95028at6656	SAGA-associated factor 29
95028at6656	Duplicated	trachelipus_main_008151_t1:203-1213	341.8	237	https://www.orthodb.org/v10?query=95028at6656	SAGA-associated factor 29
95089at6656	Complete	trachelipus_main_006743_t1:93-1304	218.8	326	https://www.orthodb.org/v10?query=95089at6656	dynactin subunit 2
95294at6656	Complete	trachelipus_main_008823_t1:301-972	261.9	182	https://www.orthodb.org/v10?query=95294at6656	protein SCO1 homolog, mitochondrial
95524at6656	Complete	trachelipus_main_008271_t1:140-1144	327.0	244	https://www.orthodb.org/v10?query=95524at6656	8-oxo-dGDP phosphatase NUDT18
96251at6656	Complete	trachelipus_main_010605_t1:32-796	232.0	180	https://www.orthodb.org/v10?query=96251at6656	ribose-5-phosphate isomerase
96444at6656	Complete	trachelipus_main_009659_t1:122-874	264.6	200	https://www.orthodb.org/v10?query=96444at6656	39S ribosomal protein L4, mitochondrial
96569at6656	Complete	trachelipus_main_008745_t1:192-1133	338.1	223	https://www.orthodb.org/v10?query=96569at6656	deoxyribose-phosphate aldolase
96592at6656	Complete	trachelipus_main_008559_t1:126-1100	383.1	259	https://www.orthodb.org/v10?query=96592at6656	Eukaryotic translation initiation factor 3 subunit I
96601at6656	Complete	trachelipus_main_008482_t1:152-1141	457.7	277	https://www.orthodb.org/v10?query=96601at6656	geranylgeranyl transferase type-2 subunit beta
96956at6656	Complete	trachelipus_main_006975_t1:193-1386	435.4	324	https://www.orthodb.org/v10?query=96956at6656	PCI domain-containing protein 2
96971at6656	Complete	trachelipus_main_005367_t1:263-1507	316.9	327	https://www.orthodb.org/v10?query=96971at6656	Ribosome biogenesis protein WDR12 homolog
97225at6656	Complete	trachelipus_main_003539_t1:82-1731	216.3	411	https://www.orthodb.org/v10?query=97225at6656	nucleolar protein 9
97492at6656	Complete	trachelipus_main_010743_t1:138-899	338.1	200	https://www.orthodb.org/v10?query=97492at6656	Proteasome subunit alpha type
97749at6656	Complete	trachelipus_main_001895_t1:68-2656	460.9	590	https://www.orthodb.org/v10?query=97749at6656	GC-rich sequence DNA-binding factor
97763at6656	Complete	trachelipus_main_005698_t1:288-1631	320.7	317	https://www.orthodb.org/v10?query=97763at6656	major facilitator superfamily domain-containing protein 10
97865at6656	Complete	trachelipus_main_009633_t1:52-900	325.5	250	https://www.orthodb.org/v10?query=97865at6656	beta-lactamase-like protein 2 homolog
98066at6656	Complete	trachelipus_main_006877_t1:247-1242	340.5	256	https://www.orthodb.org/v10?query=98066at6656	evolutionarily conserved signaling intermediate in Toll pathway, mitochondrial
98251at6656	Complete	trachelipus_main_010790_t1:108-848	417.7	223	https://www.orthodb.org/v10?query=98251at6656	F-box/SPRY domain-containing protein 1
98544at6656	Missing
98620at6656	Complete	trachelipus_main_007877_t1:69-1130	358.9	255	https://www.orthodb.org/v10?query=98620at6656	replication factor C subunit 4
98725at6656	Duplicated	trachelipus_main_002218_t1:193-2268	555.4	465	https://www.orthodb.org/v10?query=98725at6656	peroxisome assembly factor 2
98725at6656	Duplicated	trachelipus_main_002500_t1:374-2335	505.1	444	https://www.orthodb.org/v10?query=98725at6656	peroxisome assembly factor 2
98755at6656	Missing
98821at6656	Complete	trachelipus_main_004953_t1:61-1455	309.7	273	https://www.orthodb.org/v10?query=98821at6656	tRNA (guanine(10)-N2)-methyltransferase homolog
98845at6656	Complete	trachelipus_main_011221_t1:84-806	314.2	187	https://www.orthodb.org/v10?query=98845at6656	Proteasome subunit alpha type
98927at6656	Complete	trachelipus_main_009668_t1:89-922	184.2	208	https://www.orthodb.org/v10?query=98927at6656	tRNA methyltransferase 10 homolog A
98948at6656	Complete	trachelipus_main_006256_t1:121-1422	337.4	329	https://www.orthodb.org/v10?query=98948at6656	general transcription factor IIE subunit 1
99204at6656	Complete	trachelipus_main_010001_t1:70-786	176.2	165	https://www.orthodb.org/v10?query=99204at6656	39S ribosomal protein L9, mitochondrial
99270at6656	Complete	trachelipus_main_007589_t1:175-1134	393.0	250	https://www.orthodb.org/v10?query=99270at6656	polymerase delta-interacting protein 2
99307at6656	Complete	trachelipus_main_007355_t1:184-1323	550.9	312	https://www.orthodb.org/v10?query=99307at6656	Flap endonuclease 1
99377at6656	Complete	trachelipus_main_010055_t1:275-889	276.1	178	https://www.orthodb.org/v10?query=99377at6656	28S ribosomal protein S2, mitochondrial
99519at6656	Complete	trachelipus_main_004375_t1:129-1139	518.8	303	https://www.orthodb.org/v10?query=99519at6656	60S ribosomal protein L4
99625at6656	Complete	trachelipus_main_008290_t1:177-1121	359.3	248	https://www.orthodb.org/v10?query=99625at6656	KRR1 small subunit processome component
99998at6656	Complete	trachelipus_main_007538_t1:157-1194	179.8	260	https://www.orthodb.org/v10?query=99998at6656	protein prenyltransferase alpha subunit repeat-containing protein 1
100070at6656	Complete	trachelipus_main_010154_t1:328-966	174.3	159	https://www.orthodb.org/v10?query=100070at6656	N-acetylglucosaminyl-phosphatidylinositol de-N-acetylase
100136at6656	Complete	trachelipus_main_008727_t1:178-1041	376.9	227	https://www.orthodb.org/v10?query=100136at6656	rRNA adenine N(6)-methyltransferase
100216at6656	Complete	trachelipus_main_006279_t1:54-1301	251.4	231	https://www.orthodb.org/v10?query=100216at6656	tRNA (adenine(58)-N(1))-methyltransferase non-catalytic subunit TRM6
100227at6656	Complete	trachelipus_main_004952_t1:155-1591	157.0	295	https://www.orthodb.org/v10?query=100227at6656	dolichol kinase
100296at6656	Complete	trachelipus_main_010305_t1:162-899	271.7	212	https://www.orthodb.org/v10?query=100296at6656	Ubiquitin thioesterase
100612at6656	Complete	trachelipus_main_010902_t1:117-866	184.9	178	https://www.orthodb.org/v10?query=100612at6656	UPF0568 protein C14orf166 homolog
100664at6656	Complete	trachelipus_main_007548_t1:166-831	328.9	173	https://www.orthodb.org/v10?query=100664at6656	Pre-mRNA-splicing factor 38B
100673at6656	Complete	trachelipus_main_008644_t1:52-996	337.5	249	https://www.orthodb.org/v10?query=100673at6656	protein farnesyltransferase/geranylgeranyltransferase type-1 subunit alpha
100760at6656	Complete	trachelipus_main_009142_t1:76-984	153.5	147	https://www.orthodb.org/v10?query=100760at6656	Cytochrome b5-like heme/steroid binding domain
101349at6656	Complete	trachelipus_main_006994_t1:126-1316	356.4	199	https://www.orthodb.org/v10?query=101349at6656	SH3 domain
101359at6656	Complete	trachelipus_main_006230_t1:71-1318	354.9	349	https://www.orthodb.org/v10?query=101359at6656	beclin-1-like protein
101491at6656	Complete	trachelipus_main_008021_t1:137-1180	236.3	270	https://www.orthodb.org/v10?query=101491at6656	dnaJ homolog subfamily C member 22
101531at6656	Complete	trachelipus_main_005790_t1:111-1469	216.5	298	https://www.orthodb.org/v10?query=101531at6656	vacuolar fusion protein CCZ1 homolog
101621at6656	Complete	trachelipus_main_009512_t1:97-984	366.2	237	https://www.orthodb.org/v10?query=101621at6656	protein MEMO1
101727at6656	Duplicated	trachelipus_main_003142_t1:2124-2834	304.6	188	https://www.orthodb.org/v10?query=101727at6656	tRNA (guanine-N(7)-)-methyltransferase
101727at6656	Duplicated	trachelipus_main_011154_t1:155-865	304.6	188	https://www.orthodb.org/v10?query=101727at6656	tRNA (guanine-N(7)-)-methyltransferase
101761at6656	Complete	trachelipus_main_010817_t1:52-810	92.5	77	https://www.orthodb.org/v10?query=101761at6656	Zinc finger C4H2 domain-containing protein
101767at6656	Complete	trachelipus_main_009393_t1:127-1020	231.4	225	https://www.orthodb.org/v10?query=101767at6656	Down syndrome critical region protein 3 homolog
101829at6656	Complete	trachelipus_main_008068_t1:251-973	278.0	178	https://www.orthodb.org/v10?query=101829at6656	protein FAM76A
101886at6656	Complete	trachelipus_main_010630_t1:378-1139	398.0	227	https://www.orthodb.org/v10?query=101886at6656	Ribosomal protein L2
102321at6656	Complete	trachelipus_main_007354_t1:79-1113	371.6	269	https://www.orthodb.org/v10?query=102321at6656	GPN-loop GTPase 1
102714at6656	Complete	trachelipus_main_003979_t1:5-1747	262.5	272	https://www.orthodb.org/v10?query=102714at6656	Asparagine synthetase domain-containing protein 1
102770at6656	Complete	trachelipus_main_009942_t1:20-835	473.3	232	https://www.orthodb.org/v10?query=102770at6656	F-actin-capping protein subunit beta
103125at6656	Complete	trachelipus_main_007790_t1:209-1258	352.5	237	https://www.orthodb.org/v10?query=103125at6656	39S ribosomal protein L3, mitochondrial
103207at6656	Complete	trachelipus_main_010360_t1:149-916	304.9	194	https://www.orthodb.org/v10?query=103207at6656	pre-mRNA-splicing factor ISY1 homolog
103479at6656	Complete	trachelipus_main_009843_t1:145-969	212.6	165	https://www.orthodb.org/v10?query=103479at6656	protein unc-50 homolog
103590at6656	Complete	trachelipus_main_004383_t1:107-1708	214.6	244	https://www.orthodb.org/v10?query=103590at6656	rabenosyn-5
103747at6656	Complete	trachelipus_main_005067_t1:111-1514	284.2	400	https://www.orthodb.org/v10?query=103747at6656	Stress-activated map kinase-interacting protein 1
103749at6656	Complete	trachelipus_main_005667_t1:80-1459	427.7	358	https://www.orthodb.org/v10?query=103749at6656	WD40-repeat-containing domain
103752at6656	Complete	trachelipus_main_006268_t1:134-1432	425.6	337	https://www.orthodb.org/v10?query=103752at6656	COP9 signalosome complex subunit 3
103908at6656	Complete	trachelipus_main_007186_t1:147-1268	372.7	298	https://www.orthodb.org/v10?query=103908at6656	Eukaryotic translation initiation factor 3 subunit M
103914at6656	Complete	trachelipus_main_007606_t1:111-1169	358.9	294	https://www.orthodb.org/v10?query=103914at6656	carnosine N-methyltransferase
104063at6656	Complete	trachelipus_main_007802_t1:247-1134	223.2	201	https://www.orthodb.org/v10?query=104063at6656	39S ribosomal protein L39, mitochondrial
104122at6656	Complete	trachelipus_main_011901_t1:97-726	116.3	106	https://www.orthodb.org/v10?query=104122at6656	Mediator of RNA polymerase II transcription subunit 20
104198at6656	Complete	trachelipus_main_008707_t1:100-1062	175.9	98	https://www.orthodb.org/v10?query=104198at6656	nuclear migration protein nudC
104410at6656	Complete	trachelipus_main_009878_t1:95-937	331.6	240	https://www.orthodb.org/v10?query=104410at6656	Eukaryotic translation initiation factor 3 subunit F
104588at6656	Complete	trachelipus_main_009650_t1:131-997	211.7	195	https://www.orthodb.org/v10?query=104588at6656	protein RTF2 homolog
104595at6656	Complete	trachelipus_main_009145_t1:358-1263	173.2	207	https://www.orthodb.org/v10?query=104595at6656	syntaxin-16
104604at6656	Complete	trachelipus_main_008077_t1:266-1309	303.3	276	https://www.orthodb.org/v10?query=104604at6656	activator of 90 kDa heat shock protein ATPase homolog 1
104769at6656	Complete	trachelipus_main_002273_t1:87-866	157.8	194	https://www.orthodb.org/v10?query=104769at6656	pinin
104898at6656	Complete	trachelipus_main_009649_t1:42-905	133.5	181	https://www.orthodb.org/v10?query=104898at6656	dnaJ homolog subfamily C member 17
105000at6656	Complete	trachelipus_main_010388_t1:552-1112	169.7	158	https://www.orthodb.org/v10?query=105000at6656	ubiquinol-cytochrome-c reductase complex assembly factor 1
105099at6656	Complete	trachelipus_main_006232_t1:185-1444	254.0	242	https://www.orthodb.org/v10?query=105099at6656	putative neutral sphingomyelinase
105170at6656	Complete	trachelipus_main_004103_t1:190-1821	481.4	368	https://www.orthodb.org/v10?query=105170at6656	ADP-ribosylation factor GTPase-activating protein 2 isoform X1
105364at6656	Duplicated	trachelipus_main_000514_t1:4661-5464	237.9	188	https://www.orthodb.org/v10?query=105364at6656	transcription initiation factor TFIID subunit 8
105364at6656	Duplicated	trachelipus_main_009438_t1:1769-2572	237.9	188	https://www.orthodb.org/v10?query=105364at6656	transcription initiation factor TFIID subunit 8
105457at6656	Complete	trachelipus_main_005769_t1:391-1455	132.4	287	https://www.orthodb.org/v10?query=105457at6656	something about silencing protein 10
105771at6656	Complete	trachelipus_main_006005_t1:144-1382	325.0	286	https://www.orthodb.org/v10?query=105771at6656	intraflagellar transport protein 57 homolog
105887at6656	Duplicated	trachelipus_main_000144_t1:4086-6575	110.2	348	https://www.orthodb.org/v10?query=105887at6656	Immunoglobulin-like domain
105887at6656	Duplicated	trachelipus_main_000001_t1:17583-21662	99.8	412	https://www.orthodb.org/v10?query=105887at6656	Immunoglobulin-like domain
106116at6656	Complete	trachelipus_main_006194_t1:225-1481	425.2	328	https://www.orthodb.org/v10?query=106116at6656	Mitochondrial import inner membrane translocase subunit TIM44
106126at6656	Complete	trachelipus_main_007289_t1:70-1110	373.3	262	https://www.orthodb.org/v10?query=106126at6656	GDP-fucose protein O-fucosyltransferase 1
106466at6656	Complete	trachelipus_main_003591_t1:116-1732	212.5	289	https://www.orthodb.org/v10?query=106466at6656	RNA-binding protein 28
106470at6656	Complete	trachelipus_main_003856_t1:280-1800	152.8	264	https://www.orthodb.org/v10?query=106470at6656	SPARC-related modular calcium-binding protein 1 isoform X1
106634at6656	Complete	trachelipus_main_003136_t1:473-1954	198.1	318	https://www.orthodb.org/v10?query=106634at6656	U3 small nucleolar RNA-associated protein 18 homolog
106639at6656	Complete	trachelipus_main_011525_t1:198-830	252.4	169	https://www.orthodb.org/v10?query=106639at6656	Proteasome subunit beta type
106788at6656	Complete	trachelipus_main_006572_t1:199-1278	414.4	289	https://www.orthodb.org/v10?query=106788at6656	mitochondrial inner membrane protein OXA1L
106988at6656	Complete	trachelipus_main_007260_t1:116-1255	325.4	290	https://www.orthodb.org/v10?query=106988at6656	vacuolar protein-sorting-associated protein 36
107030at6656	Complete	trachelipus_main_004738_t1:492-1796	283.1	263	https://www.orthodb.org/v10?query=107030at6656	trafficking protein particle complex subunit 12
107139at6656	Complete	trachelipus_main_009268_t1:142-987	226.3	204	https://www.orthodb.org/v10?query=107139at6656	ribosome production factor 2 homolog
107226at6656	Complete	trachelipus_main_005025_t1:156-1631	167.8	118	https://www.orthodb.org/v10?query=107226at6656	Arginyl-tRNA--protein transferase 1
107353at6656	Complete	trachelipus_main_008142_t1:322-1359	240.8	219	https://www.orthodb.org/v10?query=107353at6656	Hexosyltransferase
107427at6656	Complete	trachelipus_main_011358_t1:109-792	266.1	176	https://www.orthodb.org/v10?query=107427at6656	YEATS domain-containing protein 4
107453at6656	Complete	trachelipus_main_009672_t1:183-968	309.2	207	https://www.orthodb.org/v10?query=107453at6656	ER membrane protein complex subunit 2-like
107615at6656	Complete	trachelipus_main_011324_t1:85-792	197.7	185	https://www.orthodb.org/v10?query=107615at6656	Mediator of RNA polymerase II transcription subunit 8
107802at6656	Complete	trachelipus_main_008769_t1:349-1305	308.7	223	https://www.orthodb.org/v10?query=107802at6656	serine-threonine kinase receptor-associated protein
107806at6656	Complete	trachelipus_main_002415_t1:95-2209	368.6	594	https://www.orthodb.org/v10?query=107806at6656	ESF1 homolog
107844at6656	Complete	trachelipus_main_002798_t1:159-2261	212.5	256	https://www.orthodb.org/v10?query=107844at6656	protein daughter of sevenless
108162at6656	Complete	trachelipus_main_012182_t1:204-851	238.2	175	https://www.orthodb.org/v10?query=108162at6656	Eukaryotic translation initiation factor 3 subunit K
108207at6656	Complete	trachelipus_main_010976_t1:43-777	371.9	205	https://www.orthodb.org/v10?query=108207at6656	ER membrane protein complex subunit 3
108240at6656	Complete	trachelipus_main_013385_t1:73-495	160.7	126	https://www.orthodb.org/v10?query=108240at6656	NADH dehydrogenase
108693at6656	Complete	trachelipus_main_007398_t1:111-1187	323.4	311	https://www.orthodb.org/v10?query=108693at6656	ankyrin repeat and MYND domain-containing protein 2
108702at6656	Complete	trachelipus_main_004191_t1:57-1709	325.9	239	https://www.orthodb.org/v10?query=108702at6656	Islet cell autoantigen 1
108705at6656	Complete	trachelipus_main_003318_t1:109-1998	387.3	438	https://www.orthodb.org/v10?query=108705at6656	crossover junction endonuclease MUS81
108808at6656	Complete	trachelipus_main_008087_t1:134-1033	243.2	189	https://www.orthodb.org/v10?query=108808at6656	beta-1,4-galactosyltransferase 7
109131at6656	Complete	trachelipus_main_004723_t1:909-1688	221.7	225	https://www.orthodb.org/v10?query=109131at6656	diphthine methyl ester synthase
109174at6656	Complete	trachelipus_main_007831_t1:117-1082	174.5	227	https://www.orthodb.org/v10?query=109174at6656	WD repeat-containing protein 74
109325at6656	Complete	trachelipus_main_008491_t1:219-1202	389.2	251	https://www.orthodb.org/v10?query=109325at6656	electron transfer flavoprotein subunit alpha, mitochondrial
109444at6656	Complete	trachelipus_main_011893_t1:147-800	364.7	173	https://www.orthodb.org/v10?query=109444at6656	Ras-related protein Rab-3
109484at6656	Duplicated	trachelipus_main_000491_t1:6525-7304	322.2	203	https://www.orthodb.org/v10?query=109484at6656	ribosome biogenesis protein NSA2 homolog
109484at6656	Duplicated	trachelipus_main_010526_t1:82-861	322.2	203	https://www.orthodb.org/v10?query=109484at6656	ribosome biogenesis protein NSA2 homolog
109562at6656	Complete	trachelipus_main_007100_t1:236-1363	417.2	305	https://www.orthodb.org/v10?query=109562at6656	DNA/RNA-binding protein KIN17
109664at6656	Complete	trachelipus_main_012056_t1:2-598	252.6	127	https://www.orthodb.org/v10?query=109664at6656	POU domain protein
109724at6656	Complete	trachelipus_main_006937_t1:86-1285	337.5	236	https://www.orthodb.org/v10?query=109724at6656	Protein phosphatase methylesterase 1
109793at6656	Complete	trachelipus_main_011723_t1:116-784	248.3	189	https://www.orthodb.org/v10?query=109793at6656	pre-mRNA-splicing factor Syf2
109919at6656	Complete	trachelipus_main_005920_t1:100-1413	185.4	286	https://www.orthodb.org/v10?query=109919at6656	translation initiation factor eIF-2B subunit gamma
109923at6656	Complete	trachelipus_main_006280_t1:23-1246	324.2	289	https://www.orthodb.org/v10?query=109923at6656	39S ribosomal protein L38, mitochondrial
110129at6656	Complete	trachelipus_main_011321_t1:97-789	176.5	132	https://www.orthodb.org/v10?query=110129at6656	28S ribosomal protein S7, mitochondrial
110504at6656	Complete	trachelipus_main_011082_t1:127-837	257.8	203	https://www.orthodb.org/v10?query=110504at6656	Vacuolar-sorting protein SNF8
110787at6656	Complete	trachelipus_main_001184_t1:143-2320	411.3	511	https://www.orthodb.org/v10?query=110787at6656	splicing factor, suppressor of white-apricot homolog isoform X1
110982at6656	Complete	trachelipus_main_003200_t1:241-2019	382.0	449	https://www.orthodb.org/v10?query=110982at6656	nuclear pore complex protein Nup85
111082at6656	Complete	trachelipus_main_008694_t1:106-1032	356.8	235	https://www.orthodb.org/v10?query=111082at6656	ubiquitin-like domain-containing CTD phosphatase 1
111153at6656	Complete	trachelipus_main_005789_t1:167-1462	346.4	299	https://www.orthodb.org/v10?query=111153at6656	tRNA pseudouridine synthase
111236at6656	Complete	trachelipus_main_008821_t1:431-1351	262.8	176	https://www.orthodb.org/v10?query=111236at6656	SPARC
111239at6656	Complete	trachelipus_main_007348_t1:41-1090	218.8	162	https://www.orthodb.org/v10?query=111239at6656	tRNA (adenine(58)-N(1))-methyltransferase catalytic subunit TRMT61A
111545at6656	Complete	trachelipus_main_011759_t1:130-783	324.2	162	https://www.orthodb.org/v10?query=111545at6656	MOB kinase activator-like 4
111851at6656	Complete	trachelipus_main_002152_t1:252-2498	498.1	516	https://www.orthodb.org/v10?query=111851at6656	PWI domain
112281at6656	Complete	trachelipus_main_009690_t1:16-945	203.6	159	https://www.orthodb.org/v10?query=112281at6656	Chitin binding domain
112328at6656	Complete	trachelipus_main_009983_t1:572-1318	230.3	172	https://www.orthodb.org/v10?query=112328at6656	Mediator of RNA polymerase II transcription subunit 6
112360at6656	Complete	trachelipus_main_009110_t1:60-983	357.8	258	https://www.orthodb.org/v10?query=112360at6656	Autophagy-related protein 3
112556at6656	Complete	trachelipus_main_008836_t1:166-1008	284.7	247	https://www.orthodb.org/v10?query=112556at6656	Sin3 histone deacetylase corepressor complex component SDS3
112634at6656	Complete	trachelipus_main_012449_t1:66-695	312.8	167	https://www.orthodb.org/v10?query=112634at6656	RNA polymerase, Rpb5, N-terminal
112645at6656	Complete	trachelipus_main_012190_t1:172-816	323.6	164	https://www.orthodb.org/v10?query=112645at6656	ras-related protein Rab-11A
112759at6656	Complete	trachelipus_main_012144_t1:131-760	227.8	149	https://www.orthodb.org/v10?query=112759at6656	CDP-diacylglycerol--inositol 3-phosphatidyltransferase
113015at6656	Complete	trachelipus_main_009854_t1:49-846	285.5	214	https://www.orthodb.org/v10?query=113015at6656	Autophagy protein 5
113300at6656	Complete	trachelipus_main_011290_t1:228-947	307.4	198	https://www.orthodb.org/v10?query=113300at6656	probable dolichol-phosphate mannosyltransferase
113432at6656	Complete	trachelipus_main_002430_t1:413-2383	305.0	575	https://www.orthodb.org/v10?query=113432at6656	U3 small nucleolar RNA-associated protein 14 homolog A
113604at6656	Complete	trachelipus_main_009778_t1:666-1337	206.4	177	https://www.orthodb.org/v10?query=113604at6656	Ribosome assembly factor mrt4
113622at6656	Complete	trachelipus_main_009969_t1:85-828	221.7	161	https://www.orthodb.org/v10?query=113622at6656	ribosomal RNA small subunit methyltransferase NEP1
113641at6656	Complete	trachelipus_main_004767_t1:50-1576	259.6	316	https://www.orthodb.org/v10?query=113641at6656	dnaJ homolog subfamily C member 21
113668at6656	Complete	trachelipus_main_004264_t1:84-1655	186.8	228	https://www.orthodb.org/v10?query=113668at6656	geranylgeranyl transferase type-2 subunit alpha
113713at6656	Complete	trachelipus_main_007076_t1:188-1246	258.8	289	https://www.orthodb.org/v10?query=113713at6656	28S ribosomal protein S29, mitochondrial
113817at6656	Complete	trachelipus_main_009782_t1:302-937	224.7	180	https://www.orthodb.org/v10?query=113817at6656	tetratricopeptide repeat protein 1
113818at6656	Complete	trachelipus_main_010912_t1:119-718	270.4	183	https://www.orthodb.org/v10?query=113818at6656	Mitochondrial inner membrane protease ATP23
113865at6656	Complete	trachelipus_main_009731_t1:68-901	293.0	183	https://www.orthodb.org/v10?query=113865at6656	cleavage and polyadenylation specificity factor subunit 4
113960at6656	Complete	trachelipus_main_010464_t1:142-927	292.9	176	https://www.orthodb.org/v10?query=113960at6656	uracil phosphoribosyltransferase homolog
114019at6656	Complete	trachelipus_main_008841_t1:123-989	173.8	198	https://www.orthodb.org/v10?query=114019at6656	NADH dehydrogenase (ubiquinone) complex I, assembly factor 6
114360at6656	Complete	trachelipus_main_009074_t1:123-1040	288.4	231	https://www.orthodb.org/v10?query=114360at6656	zinc finger protein-like 1
114463at6656	Complete	trachelipus_main_011553_t1:76-741	244.7	160	https://www.orthodb.org/v10?query=114463at6656	protein YIPF6
114609at6656	Complete	trachelipus_main_012320_t1:212-832	204.5	156	https://www.orthodb.org/v10?query=114609at6656	programmed cell death protein 10
114738at6656	Complete	trachelipus_main_009054_t1:100-942	246.6	212	https://www.orthodb.org/v10?query=114738at6656	Ribonuclease
114765at6656	Complete	trachelipus_main_007888_t1:47-1114	345.9	284	https://www.orthodb.org/v10?query=114765at6656	regulation of nuclear pre-mRNA domain-containing protein 1B
115001at6656	Complete	trachelipus_main_012644_t1:143-760	289.3	162	https://www.orthodb.org/v10?query=115001at6656	glucose-induced degradation protein 4 homolog
115208at6656	Complete	trachelipus_main_012180_t1:158-757	302.0	177	https://www.orthodb.org/v10?query=115208at6656	ras-related protein Rab-39B
115229at6656	Complete	trachelipus_main_010730_t1:144-845	141.5	168	https://www.orthodb.org/v10?query=115229at6656	RWD domain-containing protein 1
115252at6656	Complete	trachelipus_main_003894_t1:92-1729	507.6	415	https://www.orthodb.org/v10?query=115252at6656	Rab proteins geranylgeranyltransferase component A
115256at6656	Complete	trachelipus_main_010171_t1:162-866	214.4	174	https://www.orthodb.org/v10?query=115256at6656	Krueppel homolog 2
115462at6656	Complete	trachelipus_main_009813_t1:216-926	338.8	194	https://www.orthodb.org/v10?query=115462at6656	ras-related protein Rab-40C
115537at6656	Complete	trachelipus_main_006416_t1:82-1293	351.1	314	https://www.orthodb.org/v10?query=115537at6656	splicing factor 45
115841at6656	Complete	trachelipus_main_010096_t1:53-832	268.4	222	https://www.orthodb.org/v10?query=115841at6656	thioredoxin-related transmembrane protein 2 homolog
115917at6656	Missing
115959at6656	Complete	trachelipus_main_002935_t1:21-1778	365.7	385	https://www.orthodb.org/v10?query=115959at6656	twinkle protein, mitochondrial
115986at6656	Complete	trachelipus_main_012313_t1:176-763	141.9	166	https://www.orthodb.org/v10?query=115986at6656	exosome complex component RRP46
116117at6656	Complete	trachelipus_main_012688_t1:85-633	312.8	166	https://www.orthodb.org/v10?query=116117at6656	Peptidyl-prolyl cis-trans isomerase
116401at6656	Complete	trachelipus_main_007440_t1:38-1159	294.7	252	https://www.orthodb.org/v10?query=116401at6656	translocating chain-associated membrane protein 1
116608at6656	Complete	trachelipus_main_006882_t1:241-1344	381.3	285	https://www.orthodb.org/v10?query=116608at6656	NADH dehydrogenase
116688at6656	Complete	trachelipus_main_011431_t1:63-773	253.7	177	https://www.orthodb.org/v10?query=116688at6656	glucose-induced degradation protein 8 homolog
116804at6656	Complete	trachelipus_main_012827_t1:204-776	92.6	103	https://www.orthodb.org/v10?query=116804at6656	GINS complex, subunit Psf3
116982at6656	Complete	trachelipus_main_006488_t1:275-1312	256.2	290	https://www.orthodb.org/v10?query=116982at6656	angio-associated migratory cell protein
117173at6656	Complete	trachelipus_main_001707_t1:618-2618	370.4	379	https://www.orthodb.org/v10?query=117173at6656	kanadaptin
117335at6656	Complete	trachelipus_main_003839_t1:1082-1912	381.9	206	https://www.orthodb.org/v10?query=117335at6656	transcriptional activator protein Pur-beta isoform X1
117399at6656	Complete	trachelipus_main_006567_t1:222-1235	349.5	245	https://www.orthodb.org/v10?query=117399at6656	prostaglandin E synthase 2
117413at6656	Complete	trachelipus_main_006691_t1:65-1300	255.1	245	https://www.orthodb.org/v10?query=117413at6656	Histone acetyltransferase type B catalytic subunit
117586at6656	Complete	trachelipus_main_006928_t1:385-1533	383.1	300	https://www.orthodb.org/v10?query=117586at6656	SET and MYND domain-containing protein 5
117742at6656	Complete	trachelipus_main_008409_t1:116-1114	212.7	189	https://www.orthodb.org/v10?query=117742at6656	SUMO-activating enzyme subunit 1
117811at6656	Complete	trachelipus_main_013454_t1:102-653	162.0	138	https://www.orthodb.org/v10?query=117811at6656	COP9 signalosome complex subunit 8
117843at6656	Complete	trachelipus_main_012612_t1:167-1139	210.2	162	https://www.orthodb.org/v10?query=117843at6656	methyltransferase-like protein 5
117947at6656	Complete	trachelipus_main_008185_t1:68-1099	427.5	266	https://www.orthodb.org/v10?query=117947at6656	nuclear inhibitor of protein phosphatase 1
118014at6656	Fragmented	trachelipus_main_009784_t1:626-973	116.8	107	https://www.orthodb.org/v10?query=118014at6656	GrpE protein homolog
118037at6656	Missing
118496at6656	Complete	trachelipus_main_013509_t1:192-755	243.0	159	https://www.orthodb.org/v10?query=118496at6656	EF-hand domain
118527at6656	Complete	trachelipus_main_012740_t1:112-729	283.9	186	https://www.orthodb.org/v10?query=118527at6656	Proteasome subunit beta type
118761at6656	Complete	trachelipus_main_011946_t1:91-735	267.5	176	https://www.orthodb.org/v10?query=118761at6656	Mediator of RNA polymerase II transcription subunit 7
118780at6656	Complete	trachelipus_main_009519_t1:181-810	232.1	156	https://www.orthodb.org/v10?query=118780at6656	Probable ribosome biogenesis protein
118807at6656	Complete	trachelipus_main_008789_t1:55-918	320.7	235	https://www.orthodb.org/v10?query=118807at6656	WD40-repeat-containing domain
118831at6656	Complete	trachelipus_main_006423_t1:334-1290	362.0	276	https://www.orthodb.org/v10?query=118831at6656	solute carrier family 35 member C2
118904at6656	Complete	trachelipus_main_012145_t1:31-669	259.6	178	https://www.orthodb.org/v10?query=118904at6656	trafficking protein particle complex subunit 4
119012at6656	Complete	trachelipus_main_013686_t1:177-734	286.8	136	https://www.orthodb.org/v10?query=119012at6656	Small GTPase superfamily, ARF/SAR type
119144at6656	Complete	trachelipus_main_009616_t1:210-1082	252.6	205	https://www.orthodb.org/v10?query=119144at6656	zinc transporter ZIP9
119188at6656	Complete	trachelipus_main_007059_t1:76-1221	81.3	234	https://www.orthodb.org/v10?query=119188at6656	39S ribosomal protein L37, mitochondrial
119194at6656	Complete	trachelipus_main_005913_t1:159-1511	323.0	180	https://www.orthodb.org/v10?query=119194at6656	Golgi reassembly-stacking protein 2
119438at6656	Complete	trachelipus_main_008852_t1:183-1250	200.3	362	https://www.orthodb.org/v10?query=119438at6656	histone H4 transcription factor
119541at6656	Complete	trachelipus_main_002905_t1:473-1843	264.9	259	https://www.orthodb.org/v10?query=119541at6656	StAR-related lipid transfer protein 7, mitochondrial
119951at6656	Complete	trachelipus_main_012332_t1:147-785	251.4	165	https://www.orthodb.org/v10?query=119951at6656	vesicle-trafficking protein SEC22b
120047at6656	Complete	trachelipus_main_010929_t1:68-775	218.2	167	https://www.orthodb.org/v10?query=120047at6656	NAD(P)H-hydrate epimerase
120383at6656	Complete	trachelipus_main_012506_t1:219-638	130.7	129	https://www.orthodb.org/v10?query=120383at6656	39S ribosomal protein L32, mitochondrial
120445at6656	Complete	trachelipus_main_004692_t1:777-1634	270.1	240	https://www.orthodb.org/v10?query=120445at6656	putative methyltransferase C9orf114 homolog
120875at6656	Complete	trachelipus_main_006696_t1:363-1514	209.6	199	https://www.orthodb.org/v10?query=120875at6656	methyltransferase-like protein 9
120907at6656	Complete	trachelipus_main_011958_t1:158-820	80.3	98	https://www.orthodb.org/v10?query=120907at6656	ER membrane protein complex subunit 10
120958at6656	Complete	trachelipus_main_009724_t1:345-1055	134.9	142	https://www.orthodb.org/v10?query=120958at6656	complement component 1 Q subcomponent-binding protein, mitochondrial
121002at6656	Complete	trachelipus_main_008186_t1:72-1082	245.8	219	https://www.orthodb.org/v10?query=121002at6656	cysteine and histidine-rich domain-containing protein
121220at6656	Complete	trachelipus_main_002539_t1:1234-2103	213.3	276	https://www.orthodb.org/v10?query=121220at6656	nucleoporin GLE1
121530at6656	Complete	trachelipus_main_013928_t1:129-668	267.1	153	https://www.orthodb.org/v10?query=121530at6656	vacuolar protein sorting-associated protein 29
121558at6656	Complete	trachelipus_main_012924_t1:244-618	132.5	104	https://www.orthodb.org/v10?query=121558at6656	39S ribosomal protein L21, mitochondrial
121847at6656	Complete	trachelipus_main_011218_t1:43-765	161.1	191	https://www.orthodb.org/v10?query=121847at6656	Survival of motor neuron-related-splicing factor 30
121894at6656	Complete	trachelipus_main_005682_t1:573-1478	281.3	265	https://www.orthodb.org/v10?query=121894at6656	LETM1 domain-containing protein 1
122526at6656	Duplicated	trachelipus_main_009420_t1:144-968	359.5	228	https://www.orthodb.org/v10?query=122526at6656	Serine proteases, trypsin domain
122526at6656	Duplicated	trachelipus_main_005635_t1:358-1611	333.2	274	https://www.orthodb.org/v10?query=122526at6656	Serine proteases, trypsin domain
122665at6656	Complete	trachelipus_main_006150_t1:95-1372	415.1	313	https://www.orthodb.org/v10?query=122665at6656	26S proteasome non-ATPase regulatory subunit 4
122816at6656	Complete	trachelipus_main_009443_t1:33-920	309.5	251	https://www.orthodb.org/v10?query=122816at6656	Nitric oxide synthase-interacting protein homolog
123035at6656	Complete	trachelipus_main_011696_t1:77-745	186.4	156	https://www.orthodb.org/v10?query=123035at6656	Mediator of RNA polymerase II transcription subunit 18
123320at6656	Complete	trachelipus_main_014111_t1:72-605	228.8	137	https://www.orthodb.org/v10?query=123320at6656	ubiquitin-conjugating enzyme E2 C
123409at6656	Complete	trachelipus_main_011693_t1:83-667	267.4	178	https://www.orthodb.org/v10?query=123409at6656	GOLD domain
123631at6656	Complete	trachelipus_main_011721_t1:277-747	123.6	97	https://www.orthodb.org/v10?query=123631at6656	Ankyrin repeat domain-containing protein 49
123672at6656	Complete	trachelipus_main_006004_t1:849-1586	219.1	190	https://www.orthodb.org/v10?query=123672at6656	Neuronal membrane glycoprotein M6-b
123790at6656	Complete	trachelipus_main_011593_t1:165-815	212.7	128	https://www.orthodb.org/v10?query=123790at6656	protein unc-119 homolog
123793at6656	Complete	trachelipus_main_011317_t1:136-681	128.2	154	https://www.orthodb.org/v10?query=123793at6656	probable 28S ribosomal protein S26, mitochondrial
123853at6656	Complete	trachelipus_main_011013_t1:97-837	248.9	201	https://www.orthodb.org/v10?query=123853at6656	probable U2 small nuclear ribonucleoprotein A'
124174at6656	Complete	trachelipus_main_012413_t1:133-531	186.8	123	https://www.orthodb.org/v10?query=124174at6656	Golgi apparatus membrane protein TVP23 homolog
124282at6656	Complete	trachelipus_main_008304_t1:40-1056	214.6	237	https://www.orthodb.org/v10?query=124282at6656	Queuosine salvage protein
124400at6656	Complete	trachelipus_main_011421_t1:152-853	198.2	111	https://www.orthodb.org/v10?query=124400at6656	Ubiquitin-conjugating enzyme E2 J2
124452at6656	Complete	trachelipus_main_008515_t1:124-987	219.0	193	https://www.orthodb.org/v10?query=124452at6656	post-GPI attachment to proteins factor 3
124628at6656	Complete	trachelipus_main_009697_t1:348-1178	102.6	177	https://www.orthodb.org/v10?query=124628at6656	peroxisome biogenesis factor 2
124707at6656	Complete	trachelipus_main_000073_t1:229-2172	408.6	426	https://www.orthodb.org/v10?query=124707at6656	transcription factor 25
124720at6656	Complete	trachelipus_main_003110_t1:345-1517	274.0	229	https://www.orthodb.org/v10?query=124720at6656	probable splicing factor, arginine/serine-rich 7
124730at6656	Complete	trachelipus_main_013569_t1:89-637	215.5	153	https://www.orthodb.org/v10?query=124730at6656	Prefoldin subunit 3
124981at6656	Complete	trachelipus_main_009874_t1:260-1066	179.1	187	https://www.orthodb.org/v10?query=124981at6656	protein KTI12 homolog
125100at6656	Complete	trachelipus_main_009451_t1:434-940	209.9	129	https://www.orthodb.org/v10?query=125100at6656	IDLSRF-like peptide
125127at6656	Complete	trachelipus_main_011169_t1:34-762	190.3	188	https://www.orthodb.org/v10?query=125127at6656	tubulin-folding cofactor B
125210at6656	Complete	trachelipus_main_013861_t1:163-660	238.7	133	https://www.orthodb.org/v10?query=125210at6656	Ubiquitin-fold modifier-conjugating enzyme 1
125234at6656	Complete	trachelipus_main_013673_t1:156-698	231.7	163	https://www.orthodb.org/v10?query=125234at6656	Trafficking protein particle complex subunit 5
125238at6656	Complete	trachelipus_main_013077_t1:31-621	221.8	146	https://www.orthodb.org/v10?query=125238at6656	SPRY domain-containing protein 7
125414at6656	Complete	trachelipus_main_013455_t1:152-706	247.1	158	https://www.orthodb.org/v10?query=125414at6656	rRNA-processing protein FCF1 homolog
125446at6656	Complete	trachelipus_main_011897_t1:207-800	341.7	185	https://www.orthodb.org/v10?query=125446at6656	transmembrane emp24 domain-containing protein eca
125452at6656	Duplicated	trachelipus_main_001825_t1:3613-4263	316.6	198	https://www.orthodb.org/v10?query=125452at6656	charged multivesicular body protein 5
125452at6656	Duplicated	trachelipus_main_012133_t1:89-739	316.5	198	https://www.orthodb.org/v10?query=125452at6656	charged multivesicular body protein 5
125716at6656	Complete	trachelipus_main_008404_t1:88-1068	215.6	260	https://www.orthodb.org/v10?query=125716at6656	THO complex subunit 6 homolog
126074at6656	Missing
126225at6656	Complete	trachelipus_main_014247_t1:161-682	155.3	85	https://www.orthodb.org/v10?query=126225at6656	chromatin modification-related protein MEAF6
126442at6656	Complete	trachelipus_main_008393_t1:160-1078	289.0	247	https://www.orthodb.org/v10?query=126442at6656	JNK1/MAPK8-associated membrane protein
126483at6656	Duplicated	trachelipus_main_003119_t1:2116-2703	235.9	146	https://www.orthodb.org/v10?query=126483at6656	dynactin subunit 5
126483at6656	Duplicated	trachelipus_main_013124_t1:73-660	235.9	146	https://www.orthodb.org/v10?query=126483at6656	dynactin subunit 5
126733at6656	Complete	trachelipus_main_012508_t1:72-668	219.4	148	https://www.orthodb.org/v10?query=126733at6656	PITH domain
127349at6656	Complete	trachelipus_main_007649_t1:43-1125	275.2	296	https://www.orthodb.org/v10?query=127349at6656	zinc finger protein 622
127511at6656	Complete	trachelipus_main_014837_t1:91-630	308.0	159	https://www.orthodb.org/v10?query=127511at6656	actin-related protein 2/3 complex subunit 4
127602at6656	Complete	trachelipus_main_009955_t1:282-818	109.2	103	https://www.orthodb.org/v10?query=127602at6656	2-aminoethanethiol dioxygenase
127649at6656	Complete	trachelipus_main_009583_t1:103-966	242.1	208	https://www.orthodb.org/v10?query=127649at6656	exosome complex component RRP42
127661at6656	Complete	trachelipus_main_007624_t1:169-1059	180.6	192	https://www.orthodb.org/v10?query=127661at6656	39S ribosomal protein L44, mitochondrial
127775at6656	Complete	trachelipus_main_013555_t1:88-633	177.8	130	https://www.orthodb.org/v10?query=127775at6656	39S ribosomal protein L43, mitochondrial
127998at6656	Complete	trachelipus_main_010126_t1:259-1077	314.9	207	https://www.orthodb.org/v10?query=127998at6656	60S ribosomal protein L7a
128030at6656	Complete	trachelipus_main_006981_t1:53-874	214.8	181	https://www.orthodb.org/v10?query=128030at6656	3-ketodihydrosphingosine reductase
128188at6656	Complete	trachelipus_main_003077_t1:232-2223	174.7	365	https://www.orthodb.org/v10?query=128188at6656	Coiled-coil domain-containing protein 102A
128216at6656	Complete	trachelipus_main_007933_t1:158-1057	201.8	194	https://www.orthodb.org/v10?query=128216at6656	Protein MAK16 homolog
128331at6656	Complete	trachelipus_main_012826_t1:27-632	299.3	178	https://www.orthodb.org/v10?query=128331at6656	ADP-ribosylation factor-related protein 1
128464at6656	Complete	trachelipus_main_006971_t1:57-998	217.5	197	https://www.orthodb.org/v10?query=128464at6656	exosome complex component rrp45
128916at6656	Complete	trachelipus_main_010038_t1:107-823	196.7	176	https://www.orthodb.org/v10?query=128916at6656	Golgi SNAP receptor complex member 1
129077at6656	Complete	trachelipus_main_013920_t1:215-760	272.8	163	https://www.orthodb.org/v10?query=129077at6656	malignant T-cell-amplified sequence 1 homolog
129131at6656	Complete	trachelipus_main_009535_t1:99-956	298.3	236	https://www.orthodb.org/v10?query=129131at6656	CAAX prenyl protease 2
129200at6656	Complete	trachelipus_main_013381_t1:102-638	141.4	123	https://www.orthodb.org/v10?query=129200at6656	probable glucosamine 6-phosphate N-acetyltransferase
129593at6656	Complete	trachelipus_main_013680_t1:92-637	293.9	150	https://www.orthodb.org/v10?query=129593at6656	Calcium load-activated calcium channel
129618at6656	Complete	trachelipus_main_011813_t1:259-777	198.6	146	https://www.orthodb.org/v10?query=129618at6656	protein sarah
129675at6656	Complete	trachelipus_main_010128_t1:156-935	179.6	161	https://www.orthodb.org/v10?query=129675at6656	TIP41-like protein
129886at6656	Complete	trachelipus_main_015879_t1:225-650	132.5	100	https://www.orthodb.org/v10?query=129886at6656	Histone deacetylase complex subunit SAP18
129902at6656	Complete	trachelipus_main_014359_t1:103-582	107.3	109	https://www.orthodb.org/v10?query=129902at6656	28S ribosomal protein S17, mitochondrial
129989at6656	Complete	trachelipus_main_009629_t1:124-783	81.6	124	https://www.orthodb.org/v10?query=129989at6656	growth arrest and DNA damage-inducible proteins-interacting protein 1
130105at6656	Complete	trachelipus_main_010756_t1:84-809	175.9	182	https://www.orthodb.org/v10?query=130105at6656	protein FAM192A
130126at6656	Complete	trachelipus_main_011799_t1:135-806	241.4	173	https://www.orthodb.org/v10?query=130126at6656	protein CWC15 homolog
130176at6656	Complete	trachelipus_main_009238_t1:97-981	213.7	168	https://www.orthodb.org/v10?query=130176at6656	uncharacterized protein C9orf78
130363at6656	Complete	trachelipus_main_009184_t1:171-971	267.0	215	https://www.orthodb.org/v10?query=130363at6656	39S ribosomal protein L19, mitochondrial
130514at6656	Complete	trachelipus_main_012197_t1:282-926	221.6	150	https://www.orthodb.org/v10?query=130514at6656	UPF0428 protein CXorf56 homolog
130563at6656	Complete	trachelipus_main_009180_t1:23-928	263.7	210	https://www.orthodb.org/v10?query=130563at6656	pyridoxal kinase
130663at6656	Complete	trachelipus_main_012271_t1:105-713	245.4	157	https://www.orthodb.org/v10?query=130663at6656	60S ribosomal protein L13a
130825at6656	Complete	trachelipus_main_011361_t1:110-799	75.1	117	https://www.orthodb.org/v10?query=130825at6656	vesicle transport protein SEC20
130923at6656	Complete	trachelipus_main_010709_t1:74-811	256.2	193	https://www.orthodb.org/v10?query=130923at6656	Methyl-CpG-binding domain protein 2
131276at6656	Complete	trachelipus_main_004630_t1:113-1498	238.8	206	https://www.orthodb.org/v10?query=131276at6656	WW domain
131307at6656	Missing
131495at6656	Complete	trachelipus_main_010041_t1:258-947	294.2	177	https://www.orthodb.org/v10?query=131495at6656	DNA excision repair protein ERCC-1
131516at6656	Complete	trachelipus_main_011338_t1:159-872	225.8	187	https://www.orthodb.org/v10?query=131516at6656	Mediator of RNA polymerase II transcription subunit 4
131588at6656	Complete	trachelipus_main_016688_t1:361-801	183.7	119	https://www.orthodb.org/v10?query=131588at6656	retinal rod rhodopsin-sensitive cGMP 3',5'-cyclic phosphodiesterase subunit delta
131642at6656	Complete	trachelipus_main_013076_t1:151-696	128.9	135	https://www.orthodb.org/v10?query=131642at6656	39S ribosomal protein L40, mitochondrial
131668at6656	Complete	trachelipus_main_010794_t1:58-657	188.6	133	https://www.orthodb.org/v10?query=131668at6656	protein canopy 4
131720at6656	Complete	trachelipus_main_009598_t1:55-900	324.1	229	https://www.orthodb.org/v10?query=131720at6656	Protein-S-isoprenylcysteine O-methyltransferase
131751at6656	Complete	trachelipus_main_013691_t1:195-674	288.8	145	https://www.orthodb.org/v10?query=131751at6656	sorting nexin-12
131921at6656	Complete	trachelipus_main_004830_t1:265-1632	218.2	288	https://www.orthodb.org/v10?query=131921at6656	phosphatidylinositol N-acetylglucosaminyltransferase subunit Q
132329at6656	Fragmented	trachelipus_main_013809_t1:407-820	152.8	102	https://www.orthodb.org/v10?query=132329at6656	Signal peptidase complex catalytic subunit SEC11
132340at6656	Duplicated	trachelipus_main_013548_t1:28-627	263.2	167	https://www.orthodb.org/v10?query=132340at6656	60S ribosomal protein L18
132340at6656	Duplicated	trachelipus_main_013539_t1:13-579	262.6	168	https://www.orthodb.org/v10?query=132340at6656	60S ribosomal protein L18
132441at6656	Complete	trachelipus_main_010466_t1:425-1012	155.6	111	https://www.orthodb.org/v10?query=132441at6656	Neuroendocrine protein 7B2
132495at6656	Complete	trachelipus_main_008766_t1:125-994	179.9	235	https://www.orthodb.org/v10?query=132495at6656	etoposide-induced protein 2.4 homolog
132760at6656	Complete	trachelipus_main_013437_t1:95-577	250.3	144	https://www.orthodb.org/v10?query=132760at6656	Peptidyl-prolyl cis-trans isomerase
132854at6656	Complete	trachelipus_main_010401_t1:384-1154	100.9	138	https://www.orthodb.org/v10?query=132854at6656	glutamate--cysteine ligase regulatory subunit
132857at6656	Complete	trachelipus_main_011150_t1:81-800	217.2	200	https://www.orthodb.org/v10?query=132857at6656	Leucine-rich repeat-containing protein 57
133015at6656	Complete	trachelipus_main_009666_t1:268-888	256.1	204	https://www.orthodb.org/v10?query=133015at6656	ribosome-recycling factor, mitochondrial
133329at6656	Complete	trachelipus_main_016158_t1:262-708	125.5	101	https://www.orthodb.org/v10?query=133329at6656	protein archease-like
133362at6656	Complete	trachelipus_main_012108_t1:407-871	237.1	133	https://www.orthodb.org/v10?query=133362at6656	probable N-acetyltransferase san
133422at6656	Complete	trachelipus_main_009766_t1:89-943	91.3	108	https://www.orthodb.org/v10?query=133422at6656	protein BCCIP homolog
133603at6656	Complete	trachelipus_main_007734_t1:520-1227	138.7	134	https://www.orthodb.org/v10?query=133603at6656	probable cardiolipin synthase (CMP-forming)
133735at6656	Complete	trachelipus_main_012039_t1:121-720	194.3	162	https://www.orthodb.org/v10?query=133735at6656	DNA-directed RNA polymerase III subunit RPC8
133949at6656	Complete	trachelipus_main_010345_t1:47-814	186.6	190	https://www.orthodb.org/v10?query=133949at6656	gamma-secretase subunit Aph-1
134073at6656	Complete	trachelipus_main_007093_t1:333-1082	117.2	153	https://www.orthodb.org/v10?query=134073at6656	methyltransferase-like protein 4
134209at6656	Complete	trachelipus_main_007905_t1:175-1128	168.9	237	https://www.orthodb.org/v10?query=134209at6656	CD2 antigen cytoplasmic tail-binding protein 2 homolog
134216at6656	Duplicated	trachelipus_main_001999_t1:2858-4768	230.0	274	https://www.orthodb.org/v10?query=134216at6656	vacuolar protein sorting-associated protein 72 homolog
134216at6656	Duplicated	trachelipus_main_003320_t1:18-1928	230.0	274	https://www.orthodb.org/v10?query=134216at6656	vacuolar protein sorting-associated protein 72 homolog
134673at6656	Complete	trachelipus_main_008239_t1:291-1247	252.8	185	https://www.orthodb.org/v10?query=134673at6656	complex I intermediate-associated protein 30, mitochondrial
134708at6656	Complete	trachelipus_main_008440_t1:241-1212	365.1	288	https://www.orthodb.org/v10?query=134708at6656	Eukaryotic translation initiation factor 2 subunit 2
134776at6656	Complete	trachelipus_main_015359_t1:98-580	151.2	118	https://www.orthodb.org/v10?query=134776at6656	J domain-containing protein
134835at6656	Complete	trachelipus_main_011258_t1:280-897	138.9	148	https://www.orthodb.org/v10?query=134835at6656	ceramide-1-phosphate transfer protein
134853at6656	Complete	trachelipus_main_010175_t1:98-862	260.7	205	https://www.orthodb.org/v10?query=134853at6656	COP9 signalosome complex subunit 7a
134865at6656	Complete	trachelipus_main_009788_t1:130-972	239.1	216	https://www.orthodb.org/v10?query=134865at6656	phosducin-like protein
134885at6656	Complete	trachelipus_main_007832_t1:202-1056	225.2	216	https://www.orthodb.org/v10?query=134885at6656	28S ribosomal protein S22, mitochondrial
135065at6656	Fragmented	trachelipus_main_013030_t1:241-477	67.6	55	https://www.orthodb.org/v10?query=135065at6656	DNA-directed RNA polymerases I, II, and III subunit RPABC3
135075at6656	Complete	trachelipus_main_014758_t1:132-584	186.2	120	https://www.orthodb.org/v10?query=135075at6656	40S ribosomal protein S13
135107at6656	Complete	trachelipus_main_013348_t1:65-595	251.8	154	https://www.orthodb.org/v10?query=135107at6656	coatomer subunit zeta-1
135123at6656	Complete	trachelipus_main_013270_t1:79-654	190.0	154	https://www.orthodb.org/v10?query=135123at6656	DNA replication complex GINS protein PSF1-like
135203at6656	Complete	trachelipus_main_010177_t1:183-692	148.0	161	https://www.orthodb.org/v10?query=135203at6656	RPII140-upstream gene protein
135204at6656	Complete	trachelipus_main_010522_t1:153-929	204.5	177	https://www.orthodb.org/v10?query=135204at6656	protein FRG1 homolog
135215at6656	Complete	trachelipus_main_007903_t1:141-1199	131.6	260	https://www.orthodb.org/v10?query=135215at6656	leukocyte receptor cluster member 1 homolog
135357at6656	Complete	trachelipus_main_009567_t1:363-917	252.2	147	https://www.orthodb.org/v10?query=135357at6656	cytochrome c oxidase assembly protein COX11, mitochondrial
135373at6656	Duplicated	trachelipus_main_002648_t1:2284-3052	228.5	183	https://www.orthodb.org/v10?query=135373at6656	probable 39S ribosomal protein L24, mitochondrial
135373at6656	Duplicated	trachelipus_main_009970_t1:154-921	225.5	183	https://www.orthodb.org/v10?query=135373at6656	probable 39S ribosomal protein L24, mitochondrial
135391at6656	Complete	trachelipus_main_021614_t1:56-403	127.1	95	https://www.orthodb.org/v10?query=135391at6656	myotrophin
135526at6656	Complete	trachelipus_main_006991_t1:336-1205	209.8	240	https://www.orthodb.org/v10?query=135526at6656	transcription termination factor 3, mitochondrial
135676at6656	Complete	trachelipus_main_015044_t1:165-590	115.0	86	https://www.orthodb.org/v10?query=135676at6656	Thioredoxin
135690at6656	Complete	trachelipus_main_015984_t1:116-577	109.2	106	https://www.orthodb.org/v10?query=135690at6656	transmembrane protein 50A
135702at6656	Complete	trachelipus_main_015627_t1:63-524	166.6	114	https://www.orthodb.org/v10?query=135702at6656	28S ribosomal protein S24, mitochondrial
135764at6656	Complete	trachelipus_main_009961_t1:193-792	155.6	141	https://www.orthodb.org/v10?query=135764at6656	uncharacterized protein C6orf106 homolog
135828at6656	Complete	trachelipus_main_017034_t1:251-682	199.9	141	https://www.orthodb.org/v10?query=135828at6656	ubiquitin-conjugating enzyme E2 variant 2
135834at6656	Complete	trachelipus_main_017023_t1:80-511	227.4	123	https://www.orthodb.org/v10?query=135834at6656	protein BUD31 homolog
135859at6656	Complete	trachelipus_main_014364_t1:100-618	184.6	125	https://www.orthodb.org/v10?query=135859at6656	protein PBDC1
135975at6656	Complete	trachelipus_main_008803_t1:137-931	128.2	172	https://www.orthodb.org/v10?query=135975at6656	box C/D snoRNA protein 1
135994at6656	Complete	trachelipus_main_016143_t1:187-522	60.6	81	https://www.orthodb.org/v10?query=135994at6656	ribonuclease H2 subunit C
136055at6656	Complete	trachelipus_main_013326_t1:236-730	196.6	139	https://www.orthodb.org/v10?query=136055at6656	Translocon-associated protein subunit beta
136095at6656	Complete	trachelipus_main_005762_t1:72-1400	267.5	323	https://www.orthodb.org/v10?query=136095at6656	28S ribosomal protein S27, mitochondrial
136119at6656	Complete	trachelipus_main_010253_t1:245-997	293.0	202	https://www.orthodb.org/v10?query=136119at6656	malectin-A
136224at6656	Complete	trachelipus_main_013743_t1:237-746	224.8	157	https://www.orthodb.org/v10?query=136224at6656	DNA replication complex GINS protein PSF2
136365at6656	Complete	trachelipus_main_014246_t1:259-621	72.9	85	https://www.orthodb.org/v10?query=136365at6656	39S ribosomal protein L27, mitochondrial
136559at6656	Complete	trachelipus_main_004065_t1:195-836	138.3	154	https://www.orthodb.org/v10?query=136559at6656	nuclear speckle splicing regulatory protein 1
136888at6656	Complete	trachelipus_main_010298_t1:137-787	87.5	86	https://www.orthodb.org/v10?query=136888at6656	tRNA-splicing endonuclease subunit Sen2
137050at6656	Complete	trachelipus_main_015617_t1:154-570	166.8	103	https://www.orthodb.org/v10?query=137050at6656	40S ribosomal protein S12
137197at6656	Complete	trachelipus_main_012604_t1:123-731	270.1	161	https://www.orthodb.org/v10?query=137197at6656	ras-related protein Rab-21
137202at6656	Complete	trachelipus_main_011865_t1:197-868	158.8	143	https://www.orthodb.org/v10?query=137202at6656	Transport and Golgi organization protein 11
137334at6656	Complete	trachelipus_main_014370_t1:187-489	101.2	81	https://www.orthodb.org/v10?query=137334at6656	28S ribosomal protein S14, mitochondrial
137338at6656	Complete	trachelipus_main_016084_t1:83-487	83.3	86	https://www.orthodb.org/v10?query=137338at6656	mimitin, mitochondrial
137422at6656	Complete	trachelipus_main_010823_t1:377-1105	191.9	150	https://www.orthodb.org/v10?query=137422at6656	TM2 domain-containing protein almondex
137609at6656	Complete	trachelipus_main_008329_t1:90-1094	261.9	292	https://www.orthodb.org/v10?query=137609at6656	tubulin-specific chaperone C
137688at6656	Complete	trachelipus_main_008238_t1:176-1090	233.1	240	https://www.orthodb.org/v10?query=137688at6656	39S ribosomal protein L1, mitochondrial
137709at6656	Complete	trachelipus_main_005143_t1:84-1574	187.7	150	https://www.orthodb.org/v10?query=137709at6656	Nuclear factor interleukin-3-regulated protein
137711at6656	Complete	trachelipus_main_012383_t1:122-544	212.8	114	https://www.orthodb.org/v10?query=137711at6656	RNA-binding motif protein, X-linked 2
138243at6656	Complete	trachelipus_main_012973_t1:62-658	270.9	171	https://www.orthodb.org/v10?query=138243at6656	synaptobrevin homolog YKT6
138271at6656	Complete	trachelipus_main_011562_t1:113-805	259.3	186	https://www.orthodb.org/v10?query=138271at6656	proteasome subunit beta type-1
138379at6656	Fragmented	trachelipus_main_025238_t1:136-426	91.6	53	https://www.orthodb.org/v10?query=138379at6656	CDGSH iron-sulfur domain-containing protein 2 homolog
138401at6656	Complete	trachelipus_main_017011_t1:166-579	146.3	103	https://www.orthodb.org/v10?query=138401at6656	prefoldin subunit 2
138502at6656	Complete	trachelipus_main_008181_t1:128-904	240.0	165	https://www.orthodb.org/v10?query=138502at6656	coiled-coil domain-containing protein 94
138553at6656	Duplicated	trachelipus_main_014070_t1:3218-3583	190.3	100	https://www.orthodb.org/v10?query=138553at6656	Glutaredoxin
138553at6656	Duplicated	trachelipus_main_015693_t1:149-514	190.3	100	https://www.orthodb.org/v10?query=138553at6656	Glutaredoxin
138659at6656	Duplicated	trachelipus_main_004356_t1:2348-3022	291.5	200	https://www.orthodb.org/v10?query=138659at6656	dnaJ homolog subfamily C member 8
138659at6656	Duplicated	trachelipus_main_010900_t1:247-921	291.5	200	https://www.orthodb.org/v10?query=138659at6656	dnaJ homolog subfamily C member 8
138684at6656	Complete	trachelipus_main_018901_t1:141-503	105.2	81	https://www.orthodb.org/v10?query=138684at6656	probable 28S ribosomal protein S16, mitochondrial
138937at6656	Complete	trachelipus_main_015053_t1:122-583	86.6	103	https://www.orthodb.org/v10?query=138937at6656	coiled-coil domain-containing protein 12
139217at6656	Complete	trachelipus_main_010207_t1:280-894	79.4	172	https://www.orthodb.org/v10?query=139217at6656	ribosomal RNA processing protein 36 homolog
139553at6656	Complete	trachelipus_main_011535_t1:510-1205	243.5	178	https://www.orthodb.org/v10?query=139553at6656	viral IAP-associated factor homolog
139638at6656	Complete	trachelipus_main_013445_t1:257-703	171.6	105	https://www.orthodb.org/v10?query=139638at6656	putative oligosaccharyltransferase complex subunit CG9662
139744at6656	Complete	trachelipus_main_017057_t1:168-599	212.0	117	https://www.orthodb.org/v10?query=139744at6656	protein cornichon
139834at6656	Complete	trachelipus_main_012417_t1:146-778	286.3	190	https://www.orthodb.org/v10?query=139834at6656	coiled-coil domain-containing protein 25
140076at6656	Complete	trachelipus_main_009035_t1:226-873	196.3	170	https://www.orthodb.org/v10?query=140076at6656	histidine protein methyltransferase 1 homolog
140197at6656	Missing
140198at6656	Complete	trachelipus_main_014389_t1:266-736	253.1	139	https://www.orthodb.org/v10?query=140198at6656	transmembrane protein 222
140403at6656	Complete	trachelipus_main_011276_t1:233-775	153.2	115	https://www.orthodb.org/v10?query=140403at6656	Ribosomal protein S11
140461at6656	Complete	trachelipus_main_009580_t1:149-1006	221.3	180	https://www.orthodb.org/v10?query=140461at6656	vacuolar protein sorting-associated protein VTA1 homolog
140693at6656	Complete	trachelipus_main_014641_t1:165-623	150.1	120	https://www.orthodb.org/v10?query=140693at6656	NADH dehydrogenase
140874at6656	Complete	trachelipus_main_014399_t1:124-504	122.1	106	https://www.orthodb.org/v10?query=140874at6656	H/ACA ribonucleoprotein complex subunit 2-like protein
140903at6656	Complete	trachelipus_main_014487_t1:115-618	166.1	143	https://www.orthodb.org/v10?query=140903at6656	transmembrane protein 208
141031at6656	Complete	trachelipus_main_006575_t1:132-1334	304.0	293	https://www.orthodb.org/v10?query=141031at6656	RILP-like protein homolog isoform X1
141163at6656	Complete	trachelipus_main_009705_t1:56-748	190.5	156	https://www.orthodb.org/v10?query=141163at6656	6-phosphogluconolactonase
141166at6656	Complete	trachelipus_main_009322_t1:346-1125	197.9	161	https://www.orthodb.org/v10?query=141166at6656	syntaxin-6
141175at6656	Complete	trachelipus_main_019616_t1:117-494	115.6	101	https://www.orthodb.org/v10?query=141175at6656	Profilin
141298at6656	Complete	trachelipus_main_012799_t1:160-756	184.1	142	https://www.orthodb.org/v10?query=141298at6656	Mitochondrial import inner membrane translocase subunit Tim23
141804at6656	Complete	trachelipus_main_008810_t1:125-874	206.2	217	https://www.orthodb.org/v10?query=141804at6656	probable rRNA-processing protein EBP2 homolog
141859at6656	Complete	trachelipus_main_013611_t1:23-568	158.0	146	https://www.orthodb.org/v10?query=141859at6656	gonadal protein gdl
141916at6656	Complete	trachelipus_main_009984_t1:86-856	161.9	219	https://www.orthodb.org/v10?query=141916at6656	U3 small nucleolar RNA-associated protein 11
142388at6656	Complete	trachelipus_main_010895_t1:152-820	224.3	183	https://www.orthodb.org/v10?query=142388at6656	Mediator of RNA polymerase II transcription subunit 19
142415at6656	Complete	trachelipus_main_011998_t1:293-949	162.8	122	https://www.orthodb.org/v10?query=142415at6656	Charged multivesicular body protein 6
142522at6656	Complete	trachelipus_main_018754_t1:138-530	138.0	107	https://www.orthodb.org/v10?query=142522at6656	leptin receptor gene-related protein
142613at6656	Complete	trachelipus_main_013138_t1:400-867	232.0	140	https://www.orthodb.org/v10?query=142613at6656	Protein RER1
142661at6656	Missing
142833at6656	Complete	trachelipus_main_018419_t1:161-454	108.6	65	https://www.orthodb.org/v10?query=142833at6656	alpha-endosulfine
143154at6656	Complete	trachelipus_main_013504_t1:220-711	202.3	128	https://www.orthodb.org/v10?query=143154at6656	TM2 domain-containing protein CG10795
143279at6656	Complete	trachelipus_main_015226_t1:125-529	103.0	98	https://www.orthodb.org/v10?query=143279at6656	NADH dehydrogenase
143459at6656	Complete	trachelipus_main_004429_t1:641-1708	160.1	217	https://www.orthodb.org/v10?query=143459at6656	protein SMG9
143489at6656	Complete	trachelipus_main_007288_t1:296-949	119.1	124	https://www.orthodb.org/v10?query=143489at6656	BCL2/adenovirus E1B 19 kDa protein-interacting protein 3
143562at6656	Complete	trachelipus_main_008295_t1:135-1133	99.3	172	https://www.orthodb.org/v10?query=143562at6656	DNA repair protein RAD51 homolog 4
143626at6656	Duplicated	trachelipus_main_017633_t1:274-639	194.5	89	https://www.orthodb.org/v10?query=143626at6656	splicing factor 3B subunit 6-like protein
143626at6656	Duplicated	trachelipus_main_017055_t1:867-1217	194.4	89	https://www.orthodb.org/v10?query=143626at6656	splicing factor 3B subunit 6-like protein
143709at6656	Complete	trachelipus_main_012288_t1:83-721	160.7	167	https://www.orthodb.org/v10?query=143709at6656	Golgi SNAP receptor complex member 2
143812at6656	Fragmented	trachelipus_main_005100_t1:229-666	122.7	139	https://www.orthodb.org/v10?query=143812at6656	LAS1-like protein
143930at6656	Complete	trachelipus_main_011368_t1:87-689	215.1	148	https://www.orthodb.org/v10?query=143930at6656	stromal cell-derived factor 2
144337at6656	Complete	trachelipus_main_011793_t1:76-735	151.0	130	https://www.orthodb.org/v10?query=144337at6656	DNA replication complex GINS protein SLD5
144652at6656	Complete	trachelipus_main_008747_t1:48-998	262.5	200	https://www.orthodb.org/v10?query=144652at6656	alpha-ketoglutarate-dependent dioxygenase alkB homolog 4
144836at6656	Complete	trachelipus_main_017746_t1:92-394	62.2	74	https://www.orthodb.org/v10?query=144836at6656	proteasome maturation protein
144851at6656	Complete	trachelipus_main_014687_t1:147-614	163.0	128	https://www.orthodb.org/v10?query=144851at6656	protein SYS1 homolog
144853at6656	Complete	trachelipus_main_001678_t1:2235-2792	156.6	117	https://www.orthodb.org/v10?query=144853at6656	deoxynucleotidyltransferase terminal-interacting protein 2
145033at6656	Complete	trachelipus_main_014971_t1:172-669	185.4	120	https://www.orthodb.org/v10?query=145033at6656	cysteine-rich hydrophobic domain-containing protein 2
145102at6656	Duplicated	trachelipus_main_005214_t1:2135-2485	198.8	98	https://www.orthodb.org/v10?query=145102at6656	Transcription elongation factor B polypeptide 1
145102at6656	Duplicated	trachelipus_main_021870_t1:171-521	198.8	98	https://www.orthodb.org/v10?query=145102at6656	Transcription elongation factor B polypeptide 1
145443at6656	Complete	trachelipus_main_011481_t1:354-851	182.1	133	https://www.orthodb.org/v10?query=145443at6656	PH-like domain superfamily
145610at6656	Complete	trachelipus_main_016372_t1:129-569	173.8	118	https://www.orthodb.org/v10?query=145610at6656	endothelial differentiation-related factor 1 homolog
145811at6656	Complete	trachelipus_main_011592_t1:52-633	232.7	156	https://www.orthodb.org/v10?query=145811at6656	39S ribosomal protein L11, mitochondrial
145996at6656	Missing
146007at6656	Complete	trachelipus_main_011292_t1:62-604	156.2	108	https://www.orthodb.org/v10?query=146007at6656	josephin-2
146036at6656	Missing
146087at6656	Complete	trachelipus_main_020128_t1:223-582	197.5	112	https://www.orthodb.org/v10?query=146087at6656	DNA-directed RNA polymerase subunit
146102at6656	Duplicated	trachelipus_main_016433_t1:8-454	220.2	118	https://www.orthodb.org/v10?query=146102at6656	40S ribosomal protein S15
146102at6656	Duplicated	trachelipus_main_016241_t1:126-545	215.4	118	https://www.orthodb.org/v10?query=146102at6656	40S ribosomal protein S15
146103at6656	Complete	trachelipus_main_016640_t1:122-562	179.3	117	https://www.orthodb.org/v10?query=146103at6656	60S ribosomal protein L27a
146383at6656	Complete	trachelipus_main_009960_t1:103-909	135.7	93	https://www.orthodb.org/v10?query=146383at6656	Transcription initiation factor TFIID subunit 12
146600at6656	Complete	trachelipus_main_011488_t1:107-688	186.4	136	https://www.orthodb.org/v10?query=146600at6656	ER membrane protein complex subunit 7 homolog
146920at6656	Complete	trachelipus_main_017891_t1:127-504	69.3	78	https://www.orthodb.org/v10?query=146920at6656	DNA-directed RNA polymerase III subunit RPC9
147002at6656	Complete	trachelipus_main_012040_t1:126-782	258.6	175	https://www.orthodb.org/v10?query=147002at6656	charged multivesicular body protein 3
147025at6656	Complete	trachelipus_main_010078_t1:108-848	97.7	153	https://www.orthodb.org/v10?query=147025at6656	ribosomal RNA-processing protein 7 homolog A
147322at6656	Complete	trachelipus_main_013915_t1:116-634	194.5	146	https://www.orthodb.org/v10?query=147322at6656	Mitochondrial import inner membrane translocase subunit Tim22
147657at6656	Complete	trachelipus_main_009191_t1:76-963	210.4	241	https://www.orthodb.org/v10?query=147657at6656	OTU domain-containing protein 6B
147723at6656	Complete	trachelipus_main_019953_t1:38-349	149.0	89	https://www.orthodb.org/v10?query=147723at6656	Dolichyl-diphosphooligosaccharide--protein glycosyltransferase subunit DAD1
147852at6656	Complete	trachelipus_main_002261_t1:63-434	163.7	99	https://www.orthodb.org/v10?query=147852at6656	uncharacterized protein C45G9.7
147891at6656	Complete	trachelipus_main_016802_t1:135-572	129.5	114	https://www.orthodb.org/v10?query=147891at6656	mediator of RNA polymerase II transcription subunit 21
147980at6656	Complete	trachelipus_main_012606_t1:112-723	170.6	194	https://www.orthodb.org/v10?query=147980at6656	coiled-coil domain-containing protein 124
148134at6656	Duplicated	trachelipus_main_016037_t1:28-483	222.9	129	https://www.orthodb.org/v10?query=148134at6656	Ribosomal protein S13
148134at6656	Duplicated	trachelipus_main_016145_t1:99-554	216.6	128	https://www.orthodb.org/v10?query=148134at6656	Ribosomal protein S13
148619at6656	Complete	trachelipus_main_020723_t1:93-347	102.6	74	https://www.orthodb.org/v10?query=148619at6656	HIG1 domain family member 2A
148713at6656	Complete	trachelipus_main_010146_t1:60-680	165.0	92	https://www.orthodb.org/v10?query=148713at6656	class E basic helix-loop-helix protein 22
148851at6656	Complete	trachelipus_main_017267_t1:58-477	181.5	103	https://www.orthodb.org/v10?query=148851at6656	Trafficking protein particle complex subunit 2
148890at6656	Complete	trachelipus_main_013849_t1:79-555	176.6	124	https://www.orthodb.org/v10?query=148890at6656	NADH dehydrogenase
149101at6656	Complete	trachelipus_main_012785_t1:117-692	224.2	157	https://www.orthodb.org/v10?query=149101at6656	protein FAM173B
149126at6656	Complete	trachelipus_main_008858_t1:9-1013	159.3	196	https://www.orthodb.org/v10?query=149126at6656	thioredoxin domain-containing protein
149251at6656	Complete	trachelipus_main_012566_t1:111-704	210.3	169	https://www.orthodb.org/v10?query=149251at6656	mitotic spindle assembly checkpoint protein MAD2A
149405at6656	Complete	trachelipus_main_016136_t1:87-410	133.9	93	https://www.orthodb.org/v10?query=149405at6656	protein quiver
149680at6656	Complete	trachelipus_main_008312_t1:41-955	161.6	182	https://www.orthodb.org/v10?query=149680at6656	snurportin-1
149753at6656	Complete	trachelipus_main_017762_t1:104-517	146.9	84	https://www.orthodb.org/v10?query=149753at6656	Short coiled-coil protein A
149796at6656	Complete	trachelipus_main_015893_t1:118-573	166.0	121	https://www.orthodb.org/v10?query=149796at6656	trafficking protein particle complex subunit 6B
149819at6656	Duplicated	trachelipus_main_002770_t1:2660-3211	130.3	130	https://www.orthodb.org/v10?query=149819at6656	Signal peptidase complex subunit 2
149819at6656	Duplicated	trachelipus_main_013780_t1:114-665	130.3	130	https://www.orthodb.org/v10?query=149819at6656	Signal peptidase complex subunit 2
149973at6656	Complete	trachelipus_main_006970_t1:435-1304	157.8	105	https://www.orthodb.org/v10?query=149973at6656	28S ribosomal protein S31, mitochondrial
149977at6656	Complete	trachelipus_main_018303_t1:151-546	149.5	95	https://www.orthodb.org/v10?query=149977at6656	U6 snRNA-associated Sm-like protein LSm1
150005at6656	Complete	trachelipus_main_012222_t1:89-691	111.9	133	https://www.orthodb.org/v10?query=150005at6656	ER membrane protein complex subunit 8/9 homolog
150049at6656	Complete	trachelipus_main_012132_t1:129-752	95.7	81	https://www.orthodb.org/v10?query=150049at6656	H/ACA ribonucleoprotein complex subunit
150137at6656	Complete	trachelipus_main_017432_t1:0-407	200.1	122	https://www.orthodb.org/v10?query=150137at6656	transmembrane protein 35
150182at6656	Missing
150251at6656	Complete	trachelipus_main_009129_t1:35-952	163.5	246	https://www.orthodb.org/v10?query=150251at6656	zinc finger protein 830
150327at6656	Complete	trachelipus_main_021188_t1:179-505	131.2	82	https://www.orthodb.org/v10?query=150327at6656	DNA-directed RNA polymerase II subunit RPB11
150479at6656	Complete	trachelipus_main_015210_t1:181-666	189.6	136	https://www.orthodb.org/v10?query=150479at6656	probable 28S ribosomal protein S25, mitochondrial
150583at6656	Complete	trachelipus_main_016343_t1:37-468	76.8	56	https://www.orthodb.org/v10?query=150583at6656	39S ribosomal protein L54, mitochondrial
150585at6656	Complete	trachelipus_main_014371_t1:252-662	150.6	118	https://www.orthodb.org/v10?query=150585at6656	60S ribosomal protein L27
150667at6656	Duplicated	trachelipus_main_006355_t1:1498-1869	136.5	96	https://www.orthodb.org/v10?query=150667at6656	multifunctional methyltransferase subunit TRM112-like protein
150667at6656	Duplicated	trachelipus_main_016661_t1:284-655	136.5	96	https://www.orthodb.org/v10?query=150667at6656	multifunctional methyltransferase subunit TRM112-like protein
150765at6656	Complete	trachelipus_main_014649_t1:72-521	177.2	110	https://www.orthodb.org/v10?query=150765at6656	mesencephalic astrocyte-derived neurotrophic factor homolog
151102at6656	Complete	trachelipus_main_015969_t1:175-636	155.0	105	https://www.orthodb.org/v10?query=151102at6656	39S ribosomal protein L23, mitochondrial
151111at6656	Complete	trachelipus_main_014981_t1:80-562	110.7	96	https://www.orthodb.org/v10?query=151111at6656	UDP-N-acetylglucosamine transferase subunit ALG13 homolog
151114at6656	Complete	trachelipus_main_013625_t1:183-599	126.4	87	https://www.orthodb.org/v10?query=151114at6656	protein Dr1
151393at6656	Complete	trachelipus_main_006001_t1:276-1580	282.1	357	https://www.orthodb.org/v10?query=151393at6656	la-related protein 7
151436at6656	Complete	trachelipus_main_019220_t1:68-442	133.2	105	https://www.orthodb.org/v10?query=151436at6656	prefoldin subunit 6
151642at6656	Complete	trachelipus_main_014436_t1:122-562	93.8	82	https://www.orthodb.org/v10?query=151642at6656	39S ribosomal protein L51, mitochondrial
151658at6656	Complete	trachelipus_main_011609_t1:243-674	72.9	99	https://www.orthodb.org/v10?query=151658at6656	39S ribosomal protein L30, mitochondrial
152032at6656	Duplicated	trachelipus_main_007117_t1:1219-1671	128.4	99	https://www.orthodb.org/v10?query=152032at6656	signal recognition particle 19 kDa protein
152032at6656	Duplicated	trachelipus_main_016167_t1:113-565	128.4	99	https://www.orthodb.org/v10?query=152032at6656	signal recognition particle 19 kDa protein
152109at6656	Duplicated	trachelipus_main_003600_t1:2274-2663	145.7	93	https://www.orthodb.org/v10?query=152109at6656	iron-sulfur cluster assembly 1 homolog, mitochondrial
152109at6656	Duplicated	trachelipus_main_015671_t1:169-558	145.7	93	https://www.orthodb.org/v10?query=152109at6656	iron-sulfur cluster assembly 1 homolog, mitochondrial
152402at6656	Complete	trachelipus_main_009653_t1:57-590	132.7	138	https://www.orthodb.org/v10?query=152402at6656	protein LSM12 homolog
152534at6656	Complete	trachelipus_main_011859_t1:364-789	144.1	103	https://www.orthodb.org/v10?query=152534at6656	28S ribosomal protein S10, mitochondrial
152871at6656	Complete	trachelipus_main_018908_t1:203-559	197.4	97	https://www.orthodb.org/v10?query=152871at6656	Peptidyl-prolyl cis-trans isomerase
153155at6656	Complete	trachelipus_main_011891_t1:151-654	168.5	141	https://www.orthodb.org/v10?query=153155at6656	39S ribosomal protein L17, mitochondrial
153232at6656	Complete	trachelipus_main_010563_t1:338-811	148.0	126	https://www.orthodb.org/v10?query=153232at6656	transmembrane protein 70 homolog, mitochondrial
153312at6656	Complete	trachelipus_main_013929_t1:147-671	52.2	82	https://www.orthodb.org/v10?query=153312at6656	probable 39S ribosomal protein L49, mitochondrial
153534at6656	Complete	trachelipus_main_015861_t1:139-603	210.6	121	https://www.orthodb.org/v10?query=153534at6656	60S ribosomal protein L24
153693at6656	Complete	trachelipus_main_019730_t1:84-434	86.3	66	https://www.orthodb.org/v10?query=153693at6656	DNA-directed RNA polymerase subunit
153873at6656	Complete	trachelipus_main_015365_t1:86-541	82.8	112	https://www.orthodb.org/v10?query=153873at6656	UPF0587 protein C1orf123 homolog
154133at6656	Complete	trachelipus_main_014809_t1:72-593	190.9	136	https://www.orthodb.org/v10?query=154133at6656	histone deacetylase complex subunit SAP30 homolog
154415at6656	Complete	trachelipus_main_023936_t1:117-440	135.2	92	https://www.orthodb.org/v10?query=154415at6656	putative ATP synthase subunit f, mitochondrial
154507at6656	Complete	trachelipus_main_013080_t1:103-579	140.7	127	https://www.orthodb.org/v10?query=154507at6656	39S ribosomal protein L48, mitochondrial
155285at6656	Complete	trachelipus_main_012085_t1:178-612	131.6	113	https://www.orthodb.org/v10?query=155285at6656	39S ribosomal protein L18, mitochondrial
156057at6656	Complete	trachelipus_main_019589_t1:353-724	123.2	91	https://www.orthodb.org/v10?query=156057at6656	nuclear envelope phosphatase-regulatory subunit 1
156081at6656	Complete	trachelipus_main_013251_t1:261-731	185.6	119	https://www.orthodb.org/v10?query=156081at6656	ATP synthase subunit delta, mitochondrial
156111at6656	Complete	trachelipus_main_014258_t1:214-684	117.8	123	https://www.orthodb.org/v10?query=156111at6656	NADH dehydrogenase
156305at6656	Complete	trachelipus_main_011046_t1:98-808	193.7	174	https://www.orthodb.org/v10?query=156305at6656	endoplasmic reticulum resident protein 29
156395at6656	Complete	trachelipus_main_022432_t1:273-608	126.9	83	https://www.orthodb.org/v10?query=156395at6656	mitochondrial import inner membrane translocase subunit TIM14
156728at6656	Duplicated	trachelipus_main_007289_t1:1545-1922	142.6	88	https://www.orthodb.org/v10?query=156728at6656	uncharacterized protein C20orf24 homolog
156728at6656	Duplicated	trachelipus_main_014559_t1:140-517	142.6	88	https://www.orthodb.org/v10?query=156728at6656	uncharacterized protein C20orf24 homolog
156824at6656	Complete	trachelipus_main_013779_t1:101-595	130.1	105	https://www.orthodb.org/v10?query=156824at6656	Ribosomal protein L7/L12
156882at6656	Complete	trachelipus_main_008809_t1:366-1106	108.9	154	https://www.orthodb.org/v10?query=156882at6656	28S ribosomal protein S15, mitochondrial
156975at6656	Duplicated	trachelipus_main_007137_t1:2524-2922	165.1	112	https://www.orthodb.org/v10?query=156975at6656	biogenesis of lysosome-related organelles complex 1 subunit 2
156975at6656	Duplicated	trachelipus_main_014827_t1:215-613	165.1	112	https://www.orthodb.org/v10?query=156975at6656	biogenesis of lysosome-related organelles complex 1 subunit 2
157486at6656	Duplicated	trachelipus_main_029012_t1:0-254	143.7	75	https://www.orthodb.org/v10?query=157486at6656	probable small nuclear ribonucleoprotein Sm D2
157486at6656	Duplicated	trachelipus_main_020550_t1:134-472	140.6	83	https://www.orthodb.org/v10?query=157486at6656	probable small nuclear ribonucleoprotein Sm D2
157579at6656	Complete	trachelipus_main_027356_t1:162-449	143.0	82	https://www.orthodb.org/v10?query=157579at6656	U6 snRNA-associated Sm-like protein LSm8
157851at6656	Complete	trachelipus_main_019751_t1:162-533	140.7	83	https://www.orthodb.org/v10?query=157851at6656	U6 snRNA-associated Sm-like protein LSm7
157879at6656	Complete	trachelipus_main_016043_t1:314-757	163.9	108	https://www.orthodb.org/v10?query=157879at6656	39S ribosomal protein L14, mitochondrial
158194at6656	Complete	trachelipus_main_003612_t1:890-1813	80.6	100	https://www.orthodb.org/v10?query=158194at6656	UPF0692 protein CG33108
158760at6656	Complete	trachelipus_main_010596_t1:35-619	64.3	72	https://www.orthodb.org/v10?query=158760at6656	LysM and putative peptidoglycan-binding domain-containing protein 2
159231at6656	Complete	trachelipus_main_024902_t1:185-490	152.5	78	https://www.orthodb.org/v10?query=159231at6656	U6 snRNA-associated Sm-like protein LSm3
159420at6656	Complete	trachelipus_main_008730_t1:380-1168	191.5	216	https://www.orthodb.org/v10?query=159420at6656	39S ribosomal protein L28, mitochondrial
159542at6656	Complete	trachelipus_main_020517_t1:198-494	104.9	83	https://www.orthodb.org/v10?query=159542at6656	huntingtin-interacting protein K
160675at6656	Complete	trachelipus_main_016670_t1:225-623	117.4	101	https://www.orthodb.org/v10?query=160675at6656	39S ribosomal protein L20, mitochondrial
160705at6656	Complete	trachelipus_main_012943_t1:57-581	97.0	124	https://www.orthodb.org/v10?query=160705at6656	protein NDUFAF4 homolog
161435at6656	Duplicated	trachelipus_main_010068_t1:177-434	80.9	49	https://www.orthodb.org/v10?query=161435at6656	NADH dehydrogenase
161435at6656	Duplicated	trachelipus_main_015068_t1:178-435	80.9	49	https://www.orthodb.org/v10?query=161435at6656	NADH dehydrogenase
161435at6656	Duplicated	trachelipus_main_022160_t1:178-435	80.9	49	https://www.orthodb.org/v10?query=161435at6656	NADH dehydrogenase
162059at6656	Complete	trachelipus_main_020554_t1:75-437	99.9	97	https://www.orthodb.org/v10?query=162059at6656	programmed cell death protein 5
162147at6656	Complete	trachelipus_main_010178_t1:65-877	188.6	157	https://www.orthodb.org/v10?query=162147at6656	anamorsin homolog
162594at6656	Complete	trachelipus_main_019540_t1:172-450	116.0	77	https://www.orthodb.org/v10?query=162594at6656	NADH dehydrogenase
162628at6656	Complete	trachelipus_main_015382_t1:219-680	155.9	129	https://www.orthodb.org/v10?query=162628at6656	prefoldin subunit 5
162841at6656	Duplicated	trachelipus_main_001588_t1:4309-4812	181.4	145	https://www.orthodb.org/v10?query=162841at6656	mitochondrial import inner membrane translocase subunit Tim21
162841at6656	Duplicated	trachelipus_main_011312_t1:153-656	181.4	145	https://www.orthodb.org/v10?query=162841at6656	mitochondrial import inner membrane translocase subunit Tim21
163670at6656	Complete	trachelipus_main_012633_t1:210-674	182.6	138	https://www.orthodb.org/v10?query=163670at6656	39S ribosomal protein L50, mitochondrial
163896at6656	Duplicated	trachelipus_main_000437_t1:2510-2866	90.9	98	https://www.orthodb.org/v10?query=163896at6656	prefoldin subunit 1
163896at6656	Duplicated	trachelipus_main_019932_t1:76-432	90.9	98	https://www.orthodb.org/v10?query=163896at6656	prefoldin subunit 1
164354at6656	Complete	trachelipus_main_019395_t1:85-438	74.6	73	https://www.orthodb.org/v10?query=164354at6656	NADH dehydrogenase
164512at6656	Complete	trachelipus_main_014961_t1:227-541	105.5	78	https://www.orthodb.org/v10?query=164512at6656	28S ribosomal protein S18c, mitochondrial
165142at6656	Complete	trachelipus_main_023553_t1:106-330	102.0	62	https://www.orthodb.org/v10?query=165142at6656	probable small nuclear ribonucleoprotein G
165207at6656	Complete	trachelipus_main_012925_t1:196-618	128.7	96	https://www.orthodb.org/v10?query=165207at6656	28S ribosomal protein S18a, mitochondrial
165493at6656	Complete	trachelipus_main_014587_t1:146-514	149.5	104	https://www.orthodb.org/v10?query=165493at6656	60S ribosomal protein L35
166476at6656	Complete	trachelipus_main_019763_t1:113-481	91.8	79	https://www.orthodb.org/v10?query=166476at6656	ragulator complex protein LAMTOR3-A
166479at6656	Complete	trachelipus_main_017642_t1:45-425	110.1	122	https://www.orthodb.org/v10?query=166479at6656	Prefoldin subunit 4
166485at6656	Complete	trachelipus_main_017362_t1:185-490	84.0	71	https://www.orthodb.org/v10?query=166485at6656	39S ribosomal protein L42, mitochondrial
169220at6656	Complete	trachelipus_main_020743_t1:96-449	48.8	50	https://www.orthodb.org/v10?query=169220at6656	death-associated protein 1
