# Supplementary material for: Patterns of molecular evolution in a parthenogenic terrestrial isopod (Trichoniscus pusillus)
Source: PeerJ. 2024 Jul 23;12:e17780. doi: 10.7717/peerj.17780 (PMC11276757; doi:10.7717/peerj.17780)
Supplement: Supplemental Information 2 [file peerj-12-17780-s002.zip › Yarbrough_Chandler_Code/5_snp_effects/data/Tri75_het.genotypes.txt]

trichoniscus_main_000004_t1	2559	.	C	T	0.167598	0/0/1	0/0/1	0/0/1	0/0/1	0/0/1
trichoniscus_main_000004_t1	2604	.	A	G	0.214765	1/1/1	0/0/1	0/0/1	0/0/1	0/0/1
trichoniscus_main_000004_t1	2610	.	T	C	0.213793	1/1/1	0/0/1	0/0/1	0/0/1	0/0/1
trichoniscus_main_000004_t1	21435	.	C	T	0.212991	0/0/1	0/0/1	0/0/1	0/0/1	0/0/1
trichoniscus_main_000004_t1	21475	.	A	G	0.277906	0/0/1	0/0/1	0/0/1	0/0/1	0/0/1
trichoniscus_main_000006_t1	6977	.	G	A	0.300885	0/0/0	0/0/1	0/0/1	0/0/1	0/0/1
trichoniscus_main_000006_t1	7004	.	A	G	0.305785	0/0/0	0/0/1	0/0/1	0/0/1	0/0/1
trichoniscus_main_000006_t1	7022	.	A	T	0.288462	0/0/0	0/0/1	0/0/1	0/0/1	0/0/1
trichoniscus_main_000006_t1	7046	.	G	A	0.294118	0/0/0	0/0/1	0/0/1	0/0/1	0/0/1
trichoniscus_main_000006_t1	20297	.	ATTTTTTGTGA	ATTTTTTTGTGA	0.138889	0/0/0	0/0/0	0/0/0	0/0/1	0/0/0
trichoniscus_main_000007_t1	1478	.	C	T	0.638743	0/1/1	0/1/1	0/1/1	0/1/1	0/1/1
trichoniscus_main_000007_t1	1487	.	T	A	0.649533	0/1/1	0/1/1	0/1/1	0/1/1	0/1/1
trichoniscus_main_000007_t1	1493	.	A	G	0.665198	0/1/1	0/1/1	0/1/1	0/1/1	0/1/1
trichoniscus_main_000007_t1	1499	.	T	C	0.670996	0/1/1	0/1/1	0/1/1	0/1/1	0/1/1
trichoniscus_main_000007_t1	1562	.	G	C	0.6125	1/1/1	0/1/1	0/0/1	0/1/1	0/1/1
trichoniscus_main_000007_t1	1919	.	A	C	0.364706	0/0/0	0/0/1	0/0/1	0/0/1	0/0/1
trichoniscus_main_000007_t1	1925	.	A	G	0.347368	0/0/0	0/0/1	0/0/1	0/0/1	0/0/1
trichoniscus_main_000007_t1	1967	.	T	C	0.634021	1/1/1	0/1/1	0/1/1	0/1/1	0/1/1
trichoniscus_main_000007_t1	1985	.	G	C	0.625	1/1/1	0/1/1	0/1/1	0/1/1	0/1/1
trichoniscus_main_000007_t1	2006	.	T	C	0.635945	1/1/1	0/1/1	0/1/1	0/1/1	0/1/1
trichoniscus_main_000007_t1	2021	.	T	C	0.623037	1/1/1	0/1/1	0/0/1	0/1/1	0/1/1
trichoniscus_main_000007_t1	2075	.	TACC	AACT	0.344086	.	0/0/1	0/1/1	0/0/1	0/0/1
trichoniscus_main_000007_t1	2840	.	T	C	0.423529	0/0/0	0/0/1	0/0/1	0/0/1	0/1/1
trichoniscus_main_000007_t1	2879	.	T	G	0.311688	0/0/0	0/0/1	0/0/1	0/0/1	0/0/1
trichoniscus_main_000007_t1	2960	.	A	G	0.675	1/1/1	0/1/1	0/1/1	0/1/1	0/1/1
trichoniscus_main_000007_t1	2981	.	A	C	0.651163	1/1/1	0/1/1	0/1/1	0/1/1	0/1/1
trichoniscus_main_000007_t1	2993	.	A	C	0.632353	.	0/0/1	0/1/1	0/1/1	0/1/1
trichoniscus_main_000007_t1	3053	.	AGGA	TGGC	0.402299	1/1/1	0/0/1	0/0/1	0/0/1	0/0/1
trichoniscus_main_000007_t1	3092	.	T	C	0.423077	1/1/1	0/0/1	0/0/1	0/0/1	0/1/1
trichoniscus_main_000007_t1	3116	.	C	A	0.357143	1/1/1	0/0/1	0/0/1	0/0/1	0/0/1
trichoniscus_main_000007_t1	3200	.	AGAG	GGAA	0.245283	0/0/1	0/0/1	0/0/1	0/0/1	0/0/1
trichoniscus_main_000007_t1	3251	.	TGTTT	CGTTC	0.288889	0/0/0	0/0/1	0/0/1	0/0/1	0/0/1
trichoniscus_main_000007_t1	3260	.	T	G	0.29927	0/0/0	0/0/1	0/0/1	0/0/1	0/0/1
trichoniscus_main_000007_t1	3266	.	A	T	0.303704	0/0/0	0/0/1	0/1/1	0/0/1	0/0/1
trichoniscus_main_000007_t1	3290	.	G	A	0.290076	0/0/0	0/0/1	0/0/1	0/0/1	0/0/1
trichoniscus_main_000007_t1	3335	.	TGTC	CGTT	0.674797	1/1/1	0/1/1	0/1/1	0/1/1	0/1/1
trichoniscus_main_000007_t1	3416	.	CGTA	AGTC	0.276471	0/0/0	0/0/1	0/0/1	0/0/1	0/0/1
trichoniscus_main_000007_t1	3451	.	C	T	0.282759	.	0/0/1	0/0/1	0/0/1	0/0/1
trichoniscus_main_000007_t1	3459	.	A	C	0.284722	.	0/1/1	0/0/1	0/0/1	0/0/1
trichoniscus_main_000007_t1	3524	.	A	T	0.248227	0/0/1	0/0/1	0/0/1	0/0/1	0/0/1
trichoniscus_main_000007_t1	3599	.	GGGAGGT	GGGT	0.657143	0/1/1	0/1/1	0/1/1	0/1/1	0/1/1
trichoniscus_main_000007_t1	3635	.	C	A	0.284848	0/0/1	0/0/1	0/0/1	0/0/1	0/0/1
trichoniscus_main_000007_t1	3686	.	T	C	0.227273	.	0/0/1	0/0/1	0/0/1	0/0/1
trichoniscus_main_000007_t1	3734	.	T	C	0.295652	0/0/0	0/0/1	0/0/1	0/0/1	0/0/1
trichoniscus_main_000007_t1	3767	.	C	T	0.320896	0/0/0	0/0/1	0/0/1	0/0/1	0/0/1
trichoniscus_main_000007_t1	3785	.	C	T	0.348837	0/0/0	0/0/1	0/0/1	0/0/1	0/0/1
trichoniscus_main_000007_t1	3866	.	G	C	0.717391	1/1/1	0/1/1	0/1/1	0/1/1	0/1/1
trichoniscus_main_000007_t1	3896	.	T	C	0.704545	1/1/1	0/1/1	0/1/1	0/1/1	0/1/1
trichoniscus_main_000007_t1	3977	.	A	G	0.25	0/0/0	0/0/1	0/0/0	0/0/1	0/0/1
trichoniscus_main_000007_t1	3983	.	A	C	0.242424	0/0/0	0/0/1	0/0/0	0/0/1	0/0/1
trichoniscus_main_000007_t1	4040	.	G	A	0.714286	1/1/1	0/0/1	0/1/1	0/1/1	0/1/1
trichoniscus_main_000007_t1	4070	.	T	C	0.724771	1/1/1	0/1/1	0/1/1	0/1/1	0/1/1
trichoniscus_main_000007_t1	4082	.	G	A	0.70073	1/1/1	0/1/1	0/1/1	0/1/1	0/1/1
trichoniscus_main_000007_t1	4193	.	G	A	0.350427	.	0/0/1	0/1/1	0/0/1	0/1/1
trichoniscus_main_000007_t1	4259	.	T	A	0.311927	0/1/1	0/0/1	0/0/1	0/0/1	0/0/1
trichoniscus_main_000007_t1	4349	.	G	T	0.330097	0/0/0	0/0/1	0/0/1	0/0/1	0/0/1
trichoniscus_main_000007_t1	4472	.	A	T	0.717647	.	0/1/1	0/1/1	0/1/1	0/1/1
trichoniscus_main_000007_t1	4512	.	A	C	0.71	.	0/0/1	0/1/1	0/1/1	0/1/1
trichoniscus_main_000007_t1	4538	.	T	C	0.658537	.	0/0/1	0/1/1	0/1/1	0/1/1
trichoniscus_main_000007_t1	4556	.	T	G	0.698795	.	0/1/1	0/1/1	0/1/1	0/1/1
trichoniscus_main_000007_t1	4624	.	CC	CT	0.246575	.	0/0/1	0/0/1	0/0/1	0/0/1
trichoniscus_main_000007_t1	4640	.	C	T	0.243243	.	0/0/1	0/0/1	0/0/1	0/0/1
trichoniscus_main_000007_t1	4646	.	A	C	0.277778	.	0/0/0	0/0/1	0/0/1	0/0/1
trichoniscus_main_000007_t1	4916	.	G	C	0.24	.	0/0/1	0/0/1	0/0/1	0/0/1
trichoniscus_main_000007_t1	4955	.	G	A	0.295455	0/0/0	0/0/1	0/0/1	0/0/1	0/0/1
trichoniscus_main_000007_t1	4967	.	C	T	0.257426	0/0/0	0/0/1	0/0/1	0/0/1	0/0/1
trichoniscus_main_000007_t1	4973	.	T	C	0.264706	0/0/0	0/0/1	0/0/1	0/0/1	0/0/1
trichoniscus_main_000007_t1	4982	.	C	T	0.271028	0/0/0	0/0/1	0/0/1	0/0/1	0/0/1
trichoniscus_main_000007_t1	4991	.	CCAA	TCAG	0.285714	0/0/0	0/0/1	0/0/1	0/0/1	0/0/1
trichoniscus_main_000007_t1	5008	.	A	G	0.330189	0/0/0	0/0/1	0/0/1	0/0/1	0/0/1
trichoniscus_main_000007_t1	5015	.	C	T	0.339623	0/0/0	0/0/1	0/0/1	0/0/1	0/0/1
trichoniscus_main_000007_t1	5030	.	C	T	0.345794	.	0/0/1	0/0/1	0/0/1	0/0/1
trichoniscus_main_000007_t1	5054	.	C	T	0.339806	.	0/0/1	0/0/1	0/0/1	0/0/1
trichoniscus_main_000007_t1	5069	.	T	C	0.361111	.	0/0/1	0/0/1	0/0/1	0/0/1
trichoniscus_main_000007_t1	5081	.	AGGC	GGGA	0.31	1/1/1	0/0/1	0/0/1	0/0/1	0/0/1
trichoniscus_main_000007_t1	5111	.	A	C	0.265957	1/1/1	0/0/1	0/0/1	0/0/1	0/0/1
trichoniscus_main_000007_t1	5165	.	C	T	0.262626	1/1/1	0/0/1	0/0/1	0/0/1	0/0/1
trichoniscus_main_000007_t1	5219	.	A	G	0.257143	1/1/1	0/0/1	0/0/1	0/0/1	0/0/1
trichoniscus_main_000007_t1	5342	.	T	C	0.343511	.	0/0/1	0/0/1	0/0/1	0/0/1
trichoniscus_main_000007_t1	5351	.	GACG	AACA	0.322835	.	0/0/1	0/0/1	0/0/1	0/0/1
trichoniscus_main_000007_t1	5360	.	G	A	0.330709	0/0/0	0/0/1	0/0/1	0/0/1	0/0/1
trichoniscus_main_000007_t1	5418	.	G	C	0.325581	0/0/0	0/0/1	0/0/1	0/0/1	0/0/1
trichoniscus_main_000007_t1	5456	.	A	C	0.27972	0/0/1	0/0/1	0/0/1	0/0/1	0/0/1
trichoniscus_main_000007_t1	5582	.	G	A	0.289941	0/0/1	0/0/1	0/0/1	0/0/1	0/0/1
trichoniscus_main_000007_t1	5600	.	C	T	0.273292	0/0/0	0/0/1	0/0/1	0/0/1	0/0/1
trichoniscus_main_000007_t1	5648	.	G	A	0.266304	0/0/0	0/0/1	0/0/1	0/0/1	0/0/1
trichoniscus_main_000007_t1	5711	.	C	A	0.248485	0/0/1	0/0/1	0/0/1	0/0/1	0/0/1
trichoniscus_main_000007_t1	5744	.	A	G	0.255	0/0/1	0/0/1	0/0/1	0/0/1	0/0/1
trichoniscus_main_000007_t1	5867	.	C	T	0.270718	0/1/1	0/0/1	0/0/1	0/0/1	0/0/1
trichoniscus_main_000007_t1	5873	.	G	T	0.263456	0/1/1	0/0/1	0/0/1	0/0/1	0/0/1
trichoniscus_main_000007_t1	5879	.	A	G	0.272727	0/0/1	0/0/1	0/0/1	0/0/1	0/0/1
trichoniscus_main_000007_t1	5912	.	G	A	0.288889	0/0/1	0/0/1	0/0/1	0/0/1	0/0/1
trichoniscus_main_000007_t1	5948	.	G	A	0.280374	0/0/1	0/0/1	0/0/1	0/0/1	0/0/1
trichoniscus_main_000007_t1	6056	.	G	A	0.271739	0/0/1	0/0/1	0/0/1	0/0/1	0/0/1
trichoniscus_main_000007_t1	6140	.	T	G	0.259091	0/0/1	0/0/1	0/0/1	0/0/1	0/0/1
trichoniscus_main_000007_t1	6164	.	T	C	0.233645	0/0/1	0/0/1	0/0/1	0/0/1	0/0/1
trichoniscus_main_000007_t1	6176	.	G	A	0.230392	0/0/0	0/0/1	0/0/1	0/0/1	0/0/1
trichoniscus_main_000007_t1	6183	.	T	C	0.257282	0/0/0	0/0/1	0/0/1	0/0/1	0/0/1
trichoniscus_main_000007_t1	6188	.	A	G	0.264423	0/0/0	0/0/1	0/0/1	0/0/1	0/0/1
trichoniscus_main_000007_t1	6200	.	GCTG	CCTA	0.245	0/0/0	0/0/1	0/0/1	0/0/1	0/0/1
trichoniscus_main_000007_t1	6245	.	A	C	0.248555	0/0/0	0/0/1	0/0/1	0/0/1	0/0/1
trichoniscus_main_000007_t1	6278	.	T	C	0.2375	0/0/0	0/0/1	0/0/1	0/0/1	0/0/1
trichoniscus_main_000007_t1	6293	.	C	T	0.237762	0/0/0	0/0/1	0/0/1	0/0/1	0/0/1
trichoniscus_main_000007_t1	6368	.	C	A	0.268571	0/0/0	0/0/1	0/0/1	0/0/1	0/0/1
trichoniscus_main_000007_t1	6434	.	C	A	0.273846	0/0/0	0/0/1	0/0/1	0/0/1	0/0/1
trichoniscus_main_000007_t1	6467	.	G	T	0.280702	0/0/0	0/0/1	0/0/1	0/0/1	0/0/1
trichoniscus_main_000007_t1	6486	.	T	C	0.251479	0/0/0	0/0/1	0/0/1	0/0/1	0/0/1
trichoniscus_main_000007_t1	6494	.	C	A	0.26	0/0/0	0/0/1	0/0/1	0/0/1	0/0/1
trichoniscus_main_000007_t1	6647	.	A	T	0.730769	1/1/1	0/1/1	0/1/1	0/1/1	0/1/1
trichoniscus_main_000007_t1	6656	.	T	C	0.726368	1/1/1	0/1/1	0/1/1	0/1/1	0/1/1
trichoniscus_main_000007_t1	6671	.	AGTCGAT	GGTTGAC	0.668874	1/1/1	0/0/1	0/1/1	0/1/1	0/1/1
trichoniscus_main_000007_t1	6695	.	T	G	0.704403	0/1/1	0/1/1	0/1/1	0/1/1	0/1/1
trichoniscus_main_000007_t1	6890	.	TT	CC	0.272109	0/1/1	0/0/1	0/0/1	0/0/1	0/0/1
trichoniscus_main_000007_t1	6920	.	G	A	0.304813	0/1/1	0/0/1	0/0/1	0/0/1	0/0/1
trichoniscus_main_000007_t1	6944	.	G	A	0.304094	0/1/1	0/0/1	0/0/1	0/0/1	0/0/1
trichoniscus_main_000007_t1	6950	.	G	T	0.295181	0/1/1	0/0/1	0/0/1	0/0/1	0/0/1
trichoniscus_main_000007_t1	6974	.	G	A	0.314961	1/1/1	0/0/1	0/0/1	0/0/1	0/0/1
trichoniscus_main_000007_t1	6989	.	G	A	0.289474	1/1/1	0/0/1	0/0/1	0/0/1	0/0/1
trichoniscus_main_000007_t1	7367	.	A	T	0.168224	.	0/0/1	0/0/1	0/0/1	0/0/1
trichoniscus_main_000007_t1	7373	.	A	G	0.176991	.	0/0/1	0/0/1	0/0/1	0/0/1
trichoniscus_main_000007_t1	7430	.	A	C	0.22549	.	0/0/1	0/0/1	0/0/1	0/0/1
trichoniscus_main_000007_t1	7586	.	C	T	0.238462	.	0/0/1	0/0/1	0/0/1	0/0/1
trichoniscus_main_000007_t1	7595	.	G	C	0.267241	.	0/0/1	0/0/1	0/0/1	0/0/1
trichoniscus_main_000007_t1	8438	.	G	A	0.396226	.	0/0/1	0/0/1	0/0/1	0/0/1
trichoniscus_main_000007_t1	8453	.	T	C	0.357143	.	0/0/1	0/0/1	0/0/1	0/0/1
trichoniscus_main_000007_t1	8492	.	C	G	0.290123	.	0/0/1	0/0/1	0/0/1	0/0/1
trichoniscus_main_000007_t1	8511	.	T	C	0.294118	.	0/0/1	0/0/1	0/0/1	0/0/1
trichoniscus_main_000007_t1	8528	.	C	T	0.293103	.	0/0/1	0/0/1	0/0/1	0/0/1
trichoniscus_main_000007_t1	8531	.	T	C	0.32	.	0/0/1	0/0/1	0/0/1	0/0/1
trichoniscus_main_000007_t1	8555	.	T	G	0.307692	0/0/0	0/0/1	0/0/1	0/0/1	0/0/1
trichoniscus_main_000007_t1	8783	.	TTTG	GTTA	0.767606	1/1/1	0/1/1	0/1/1	0/1/1	0/1/1
trichoniscus_main_000007_t1	8855	.	C	G	0.281553	0/0/1	0/0/1	0/0/1	0/0/1	0/0/1
trichoniscus_main_000007_t1	8930	.	C	T	0.304545	0/0/0	0/0/1	0/0/1	0/0/1	0/0/1
trichoniscus_main_000007_t1	9011	.	T	G	0.667845	1/1/1	0/1/1	0/1/1	0/1/1	0/1/1
trichoniscus_main_000007_t1	9104	.	C	T	0.673307	0/1/1	0/1/1	0/1/1	0/1/1	0/1/1
trichoniscus_main_000007_t1	9200	.	ACTTT	TCTTC	0.290984	0/0/0	0/0/1	0/0/1	0/0/1	0/0/1
trichoniscus_main_000007_t1	9213	.	C	T	0.297619	0/0/0	0/0/1	0/0/1	0/0/1	0/0/1
trichoniscus_main_000007_t1	9257	.	C	T	0.28821	0/0/0	0/0/1	0/0/1	0/0/1	0/0/1
trichoniscus_main_000007_t1	9407	.	C	T	0.273859	0/1/1	0/0/1	0/0/1	0/0/1	0/0/1
trichoniscus_main_000007_t1	9452	.	T	C	0.26087	0/1/1	0/0/1	0/0/1	0/0/1	0/0/1
trichoniscus_main_000007_t1	9500	.	A	G	0.324	0/0/0	0/0/1	0/0/1	0/0/1	0/0/1
trichoniscus_main_000007_t1	9503	.	G	A	0.349442	0/1/1	0/0/1	0/0/1	0/0/1	0/0/1
trichoniscus_main_000007_t1	9554	.	GGGA	AGGG	0.313924	0/0/0	0/0/1	0/0/1	0/0/1	0/0/1
trichoniscus_main_000007_t1	9617	.	T	A	0.338902	0/0/1	0/0/1	0/0/1	0/0/1	0/0/1
trichoniscus_main_000007_t1	9656	.	A	G	0.68894	0/1/1	0/1/1	0/1/1	0/1/1	0/1/1
trichoniscus_main_000007_t1	9683	.	T	C	0.301449	0/0/1	0/0/1	0/0/1	0/0/1	0/0/1
trichoniscus_main_000007_t1	9734	.	T	C	0.331104	0/1/1	0/0/1	0/0/1	0/0/1	0/0/1
trichoniscus_main_000007_t1	9839	.	T	C	0.34903	0/0/1	0/0/1	0/0/1	0/0/1	0/0/1
trichoniscus_main_000007_t1	9902	.	T	C	0.232484	0/0/1	0/0/1	0/0/1	0/0/1	0/0/1
trichoniscus_main_000007_t1	9908	.	T	C	0.855705	1/1/1	0/1/1	0/1/1	0/1/1	0/1/1
trichoniscus_main_000007_t1	9923	.	G	A	0.751773	1/1/1	0/1/1	0/1/1	0/1/1	0/1/1
trichoniscus_main_000007_t1	10001	.	G	T	0.141914	0/0/0	0/0/1	0/0/1	0/0/1	0/0/1
trichoniscus_main_000007_t1	10100	.	AGAT	GGAC	0.34968	0/1/1	0/0/1	0/0/1	0/0/1	0/0/1
trichoniscus_main_000007_t1	10118	.	G	A	0.334071	1/1/1	0/0/1	0/0/1	0/0/1	0/0/1
trichoniscus_main_000007_t1	10304	.	T	C	0.480447	0/0/0	0/0/1	0/0/1	0/0/1	0/1/1
trichoniscus_main_000007_t1	10322	.	G	A	0.215827	0/0/0	0/0/1	0/0/1	0/0/1	0/0/1
trichoniscus_main_000007_t1	10364	.	AAGAATTCACA	AA	0.297727	0/1/1	0/0/1	0/0/1	0/0/1	0/0/1
trichoniscus_main_000007_t1	10427	.	A	T	0.302457	0/1/1	0/0/1	0/0/1	0/0/1	0/0/1
trichoniscus_main_000007_t1	10536	.	T	C	0.285437	0/0/1	0/0/1	0/0/1	0/0/1	0/0/1
trichoniscus_main_000007_t1	10541	.	ACAACTC	GCAATTG	0.267391	0/0/1	0/0/1	0/0/1	0/0/1	0/0/1
trichoniscus_main_000007_t1	11750	.	C	A	0.552486	0/0/1	0/1/1	0/0/1	0/1/1	0/1/1
trichoniscus_main_000007_t1	12735	.	G	T	0.477848	0/0/1	0/0/1	0/0/1	0/1/1	0/1/1
trichoniscus_main_000007_t1	12830	.	C	T	0.0832306	0/0/1	0/0/1	0/0/1	0/0/1	0/0/1
trichoniscus_main_000007_t1	12875	.	C	T	0.164675	0/0/1	0/0/1	0/0/1	0/0/1	0/0/1
trichoniscus_main_000007_t1	12902	.	C	T	0.265625	0/0/1	0/0/1	0/0/1	0/0/1	0/0/1
trichoniscus_main_000007_t1	13031	.	TGGG	AGGC	0.243948	0/0/1	0/0/1	0/0/1	0/0/1	0/0/1
trichoniscus_main_000007_t1	13049	.	G	C	0.259615	0/0/1	0/0/1	0/0/1	0/0/1	0/0/1
trichoniscus_main_000007_t1	13421	.	T	C	0.276923	0/0/0	0/0/1	0/0/1	0/0/1	0/0/1
trichoniscus_main_000007_t1	13451	.	G	A	0.65942	0/1/1	0/1/1	0/1/1	0/1/1	0/1/1
trichoniscus_main_000007_t1	13466	.	T	C	0.353365	0/0/1	0/0/1	0/0/1	0/0/1	0/0/1
trichoniscus_main_000007_t1	13487	.	C	T	0.330435	0/0/1	0/0/1	0/0/1	0/0/1	0/0/1
trichoniscus_main_000007_t1	13493	.	A	C	0.639344	0/1/1	0/1/1	0/1/1	0/1/1	0/1/1
trichoniscus_main_000007_t1	13517	.	G	C	0.668196	0/1/1	0/1/1	0/1/1	0/1/1	0/1/1
trichoniscus_main_000007_t1	13527	.	GCT	TCG	0.644007	0/1/1	0/1/1	0/1/1	0/1/1	0/1/1
trichoniscus_main_000007_t1	13550	.	GA	AT	0.666667	0/1/1	0/1/1	0/1/1	0/1/1	0/1/1
trichoniscus_main_000007_t1	13562	.	CCTT	GCTC	0.7429	0/1/1	0/1/1	0/1/1	0/1/1	0/1/1
trichoniscus_main_000007_t1	14075	.	C	A	0.391534	0/1/1	0/0/1	0/0/1	0/0/1	0/0/1
trichoniscus_main_000007_t1	14192	.	T	C	0.119718	0/0/1	0/0/0	0/0/0	0/0/1	0/0/1
trichoniscus_main_000007_t1	14264	.	G	A	0.249593	0/0/1	0/0/1	0/0/1	0/0/1	0/0/1
trichoniscus_main_000007_t1	14273	.	C	T	0.259669	0/0/1	0/0/1	0/0/1	0/0/1	0/0/1
trichoniscus_main_000007_t1	14282	.	G	A	0.273856	0/0/1	0/0/1	0/0/1	0/0/1	0/0/1
trichoniscus_main_000007_t1	14366	.	G	A	0.27241	0/0/1	0/0/1	0/0/1	0/0/1	0/0/1
trichoniscus_main_000007_t1	14388	.	T	C,A	0.174359,0.157895	0/0/1	0/1/2	0/1/2	0/1/2	0/1/2
trichoniscus_main_000007_t1	14543	.	CA	CT	0.283582	0/0/0	0/0/1	0/0/1	0/0/1	0/0/0
trichoniscus_main_000008_t1	9257	.	G	A	0.141026	.	0/0/1	0/0/1	0/0/1	0/0/1
trichoniscus_main_000008_t1	9338	.	T	C	0.211454	.	0/0/1	0/0/1	0/0/1	0/0/1
trichoniscus_main_000008_t1	9392	.	G	C	0.194631	.	0/0/1	0/0/0	0/0/1	0/0/1
trichoniscus_main_000008_t1	9399	.	G	A	0.201439	.	0/0/1	0/0/0	0/0/1	0/0/1
trichoniscus_main_000008_t1	9434	.	G	A	0.216981	.	0/0/1	0/0/1	0/0/1	0/0/1
trichoniscus_main_000008_t1	9476	.	C	T	0.22314	.	0/0/1	0/0/1	0/0/1	0/0/1
trichoniscus_main_000008_t1	9489	.	G	C	0.247706	.	0/0/1	0/0/1	0/0/1	0/0/1
trichoniscus_main_000008_t1	9596	.	A	G	0.538462	.	0/0/1	0/0/1	0/1/1	0/0/1
trichoniscus_main_000008_t1	9623	.	C	G	0.54321	.	0/0/1	1/1/1	0/1/1	0/0/1
trichoniscus_main_000008_t1	9713	.	CGA	TGG	0.609091	.	0/1/1	0/1/1	0/1/1	0/1/1
trichoniscus_main_000008_t1	9756	.	A	T	0.339623	.	0/0/1	0/0/0	0/0/1	0/0/1
trichoniscus_main_000008_t1	9833	.	G	A	0.704	1/1/1	0/1/1	0/0/1	0/1/1	0/1/1
trichoniscus_main_000008_t1	9869	.	T	C	0.373333	0/0/0	0/0/1	0/1/1	0/0/1	0/0/0
trichoniscus_main_000008_t1	9891	.	G	T	0.281818	0/0/0	0/0/1	0/0/1	0/0/1	0/0/1
trichoniscus_main_000008_t1	9911	.	G	A	0.247934	0/0/0	0/0/1	0/0/1	0/0/1	0/0/1
trichoniscus_main_000008_t1	9953	.	A	G	0.222222	.	0/0/1	0/0/1	0/0/1	0/0/1
trichoniscus_main_000008_t1	10013	.	A	T	0.298246	.	0/0/1	0/0/1	0/0/1	0/0/0
trichoniscus_main_000008_t1	10098	.	A	G	0.605263	1/1/1	0/1/1	0/1/1	0/1/1	0/1/1
trichoniscus_main_000008_t1	10127	.	C	T	0.227273	0/0/0	0/0/1	0/0/1	0/0/1	0/0/1
trichoniscus_main_000008_t1	10274	.	G	A	0.222222	.	0/0/1	0/1/1	0/0/1	0/0/1
trichoniscus_main_000008_t1	10388	.	T	A	0.238532	0/0/0	0/0/1	0/0/0	0/0/1	0/0/1
trichoniscus_main_000008_t1	10421	.	C	A	0.69863	0/0/0	0/1/1	1/1/1	0/1/1	0/1/1
trichoniscus_main_000008_t1	10445	.	G	A	0.678112	0/0/0	0/1/1	1/1/1	0/1/1	0/1/1
trichoniscus_main_000008_t1	10528	.	A	T	0.3	.	0/0/1	0/0/0	0/0/1	0/0/1
trichoniscus_main_000008_t1	10551	.	A	G	0.204678	.	0/0/1	0/0/0	0/0/1	0/0/1
trichoniscus_main_000008_t1	10556	.	C	T	0.198864	.	0/0/1	0/0/0	0/0/1	0/0/1
trichoniscus_main_000008_t1	10649	.	G	A	0.275862	1/1/1	0/0/1	0/0/1	0/0/1	0/0/1
trichoniscus_main_000008_t1	10754	.	A	G	0.708955	.	0/1/1	0/1/1	0/1/1	0/1/1
trichoniscus_main_000008_t1	10766	.	GG	AA	0.657143	.	0/1/1	0/1/1	0/1/1	0/1/1
trichoniscus_main_000008_t1	10775	.	C	G	0.661017	.	0/1/1	0/1/1	0/1/1	0/1/1
trichoniscus_main_000008_t1	10787	.	C	T	0.6	.	0/0/1	0/1/1	0/1/1	0/1/1
trichoniscus_main_000008_t1	10799	.	C	T	0.570093	.	0/0/1	0/1/1	0/1/1	0/1/1
trichoniscus_main_000008_t1	10811	.	A	G	0.538462	.	0/0/1	0/1/1	0/1/1	0/1/1
trichoniscus_main_000012_t1	9225	.	CAAAAATTAG	CAAAAATTCG	0.240741	0/0/0	0/0/1	0/0/1	0/0/1	0/0/1
trichoniscus_main_000013_t1	520	.	G	A	0.188235	.	0/0/1	0/0/0	0/0/1	0/0/1
trichoniscus_main_000013_t1	547	.	A	G	0.207207	.	0/0/1	0/0/0	0/0/1	0/0/1
trichoniscus_main_000013_t1	13571	.	G	A	0.143939	0/0/1	0/0/1	0/0/1	0/0/1	0/0/0
trichoniscus_main_000013_t1	13575	.	C	T	0.106918	0/0/0	0/0/0	0/0/1	0/0/1	0/0/1
trichoniscus_main_000013_t1	13597	.	T	C	0.178138	0/0/1	0/0/1	0/0/1	0/0/1	0/0/1
trichoniscus_main_000016_t1	9744	.	T	G	0.472924	0/0/1	0/0/1	0/0/1	0/1/1	0/0/1
trichoniscus_main_000017_t1	4200	.	GAAAAAAAAAAATTTG	GAAAAAAAAAAAATTTG	0.153247	0/0/0	0/0/1	0/0/1	0/0/1	0/0/1
trichoniscus_main_000017_t1	7757	.	C	A	0.775	.	0/1/1	0/1/1	0/1/1	0/1/1
trichoniscus_main_000018_t1	1155	.	TG	CT	0.274112	0/0/0	0/0/1	0/0/1	0/0/1	0/0/1
trichoniscus_main_000018_t1	1186	.	C	T	0.323671	0/0/1	0/0/1	0/0/1	0/0/1	0/0/1
trichoniscus_main_000018_t1	1229	.	GA	AA	0.322917	0/1/1	0/0/1	0/0/1	0/0/1	0/0/1
trichoniscus_main_000018_t1	1262	.	A	G	0.64486	0/0/1	0/0/1	0/1/1	0/1/1	0/1/1
trichoniscus_main_000018_t1	1296	.	G	T	0.343434	0/1/1	0/0/1	0/0/1	0/0/1	0/0/1
trichoniscus_main_000018_t1	1313	.	A	G	0.342593	0/0/1	0/0/1	0/0/1	0/0/1	0/0/1
trichoniscus_main_000018_t1	1370	.	C	T	0.295597	0/1/1	0/0/1	0/0/1	0/0/1	0/0/1
trichoniscus_main_000018_t1	1377	.	A	G	0.286667	0/1/1	0/0/1	0/0/1	0/0/1	0/0/1
trichoniscus_main_000018_t1	1459	.	A	G	0.383648	0/0/1	0/0/1	0/0/1	0/0/1	0/0/1
trichoniscus_main_000018_t1	1479	.	C	T	0.198675	0/0/1	0/0/1	0/0/1	0/0/1	0/0/1
trichoniscus_main_000018_t1	1514	.	CCATCATC	CCATC	0.241379	0/0/0	0/0/1	0/0/1	0/0/1	0/0/1
trichoniscus_main_000018_t1	1753	.	T	C	0.279661	0/0/1	0/0/1	0/0/1	0/0/1	0/0/1
trichoniscus_main_000018_t1	4351	.	A	G	0.282443	0/0/0	0/0/1	0/0/1	0/0/1	0/0/1
trichoniscus_main_000018_t1	4379	.	C	T	0.440789	0/0/0	0/0/1	0/0/1	0/0/1	0/0/1
trichoniscus_main_000020_t1	1457	.	A	G	0.256637	0/0/0	0/0/1	0/0/1	0/0/1	0/0/1
trichoniscus_main_000020_t1	1589	.	T	G	0.331081	0/0/0	0/0/1	0/0/1	0/0/1	0/1/1
trichoniscus_main_000020_t1	1642	.	C	G	0.334746	0/0/1	0/0/1	0/0/1	0/0/1	0/0/1
trichoniscus_main_000020_t1	1657	.	G	C	0.353712	0/0/1	0/0/1	0/0/1	0/0/1	0/0/1
trichoniscus_main_000020_t1	1700	.	ATCG	GTCT	0.307692	0/0/1	0/0/1	0/0/1	0/0/1	0/0/1
trichoniscus_main_000020_t1	1757	.	A	G	0.350442	0/1/1	0/0/1	0/0/1	0/0/1	0/0/1
trichoniscus_main_000020_t1	1779	.	TCT	CCC	0.36425	0/0/1	0/0/1	0/0/1	0/0/1	0/0/1
trichoniscus_main_000020_t1	1871	.	A	G	0.353862	0/0/1	0/0/1	0/0/1	0/0/1	0/0/1
trichoniscus_main_000020_t1	2021	.	T	C	0.337764	0/0/1	0/0/1	0/0/1	0/0/1	0/0/1
trichoniscus_main_000020_t1	2054	.	TAAAAAAGAAGAAA	TAAAGAAGAAA	0.295393	0/0/1	0/0/1	0/0/1	0/0/1	0/0/1
trichoniscus_main_000020_t1	2165	.	A	G	0.340249	0/0/1	0/0/1	0/0/1	0/0/1	0/0/1
trichoniscus_main_000020_t1	2209	.	T	A	0.360565	0/0/1	0/0/1	0/0/1	0/0/1	0/0/1
trichoniscus_main_000020_t1	2235	.	T	G	0.372202	0/0/1	0/0/1	0/0/1	0/0/1	0/0/1
trichoniscus_main_000020_t1	2250	.	C	T	0.368502	0/0/1	0/0/1	0/0/1	0/0/1	0/0/1
trichoniscus_main_000020_t1	2255	.	G	A	0.395577	0/0/1	0/0/1	0/0/1	0/0/1	0/0/1
trichoniscus_main_000020_t1	2260	.	C	T	0.403926	0/0/1	0/0/1	0/0/1	0/0/1	0/0/1
trichoniscus_main_000020_t1	2343	.	C	A	0.345494	0/0/1	0/0/1	0/0/1	0/0/1	0/0/1
trichoniscus_main_000020_t1	2364	.	C	T	0.258123	0/0/1	0/0/1	0/0/1	0/0/1	0/0/1
trichoniscus_main_000020_t1	2390	.	C	A	0.276902	0/0/1	0/0/1	0/0/1	0/0/1	0/0/1
trichoniscus_main_000020_t1	2447	.	G	A	0.367992	0/0/1	0/0/1	0/0/1	0/0/1	0/0/1
trichoniscus_main_000020_t1	2462	.	T	C	0.384542	0/0/1	0/0/1	0/0/1	0/0/1	0/0/1
trichoniscus_main_000020_t1	2475	.	A	G	0.369515	0/0/1	0/0/1	0/0/1	0/0/1	0/0/1
trichoniscus_main_000020_t1	2525	.	T	C	0.382161	0/0/1	0/0/1	0/0/1	0/0/1	0/0/1
trichoniscus_main_000020_t1	2561	.	G	A	0.340075	0/0/1	0/0/1	0/0/1	0/0/1	0/0/1
trichoniscus_main_000020_t1	2603	.	A	T	0.318681	0/0/1	0/0/1	0/0/1	0/0/1	0/0/1
trichoniscus_main_000020_t1	2627	.	T	A	0.308235	0/0/1	0/0/1	0/0/1	0/0/1	0/0/1
trichoniscus_main_000020_t1	2639	.	AGAG	GGAA	0.279268	0/0/1	0/0/1	0/0/1	0/0/1	0/0/1
trichoniscus_main_000020_t1	2675	.	T	C	0.309293	0/0/1	0/0/1	0/0/1	0/0/1	0/0/1
trichoniscus_main_000020_t1	2709	.	G	A	0.27551	0/0/1	0/0/1	0/0/1	0/0/1	0/0/1
trichoniscus_main_000020_t1	2726	.	G	A	0.330855	0/0/1	0/0/1	0/0/1	0/0/1	0/0/1
trichoniscus_main_000020_t1	3907	.	CCGG	ACGA	0.291667	0/1/1	0/0/1	0/0/1	0/0/1	0/0/1
trichoniscus_main_000020_t1	4958	.	A	G	0.435065	0/0/1	0/0/1	0/0/1	0/0/1	0/0/1
trichoniscus_main_000020_t1	4967	.	A	T	0.455621	0/0/1	0/0/1	0/0/1	0/0/1	0/1/1
trichoniscus_main_000020_t1	5042	.	G	A	0.369565	0/0/1	0/1/1	0/0/1	0/0/1	0/0/1
trichoniscus_main_000020_t1	7145	.	AA	TC	0.3	0/0/1	0/0/1	0/0/1	0/0/1	0/0/1
trichoniscus_main_000020_t1	7151	.	A	G	0.299145	0/0/1	0/0/1	0/0/1	0/0/1	0/0/1
trichoniscus_main_000020_t1	7170	.	G	C	0.378378	0/0/1	0/0/1	0/0/1	0/0/1	0/0/1
trichoniscus_main_000020_t1	8400	.	A	T	0.405941	0/0/1	0/0/1	0/1/1	0/0/1	0/0/1
trichoniscus_main_000020_t1	8408	.	C	T	0.429825	0/0/1	0/0/1	0/1/1	0/0/1	0/0/1
trichoniscus_main_000020_t1	8431	.	C	T	0.433333	0/0/1	0/0/1	0/1/1	0/0/1	0/0/1
trichoniscus_main_000020_t1	8460	.	A	G	0.393939	0/0/1	0/0/1	0/0/1	0/0/1	0/0/1
trichoniscus_main_000020_t1	8498	.	C	T	0.380165	0/0/1	0/0/1	0/0/1	0/0/1	0/0/1
trichoniscus_main_000020_t1	8534	.	A	G	0.336449	0/1/1	0/0/1	0/0/1	0/0/1	0/0/1
trichoniscus_main_000020_t1	8543	.	GACG	TACA	0.295918	0/1/1	0/0/1	0/0/1	0/0/1	0/0/1
trichoniscus_main_000020_t1	8555	.	A	G	0.354839	0/1/1	0/0/1	0/0/1	0/0/1	0/0/1
trichoniscus_main_000020_t1	8757	.	C	A	0.403727	0/1/1	0/0/1	0/0/1	0/0/1	0/0/1
trichoniscus_main_000020_t1	8798	.	T	A	0.411765	0/0/1	0/0/1	0/0/1	0/0/1	0/0/1
trichoniscus_main_000020_t1	8879	.	G	A	0.42	0/0/0	0/0/1	0/0/1	0/0/1	0/0/1
trichoniscus_main_000020_t1	8885	.	A	G	0.409396	0/0/0	0/0/1	0/0/1	0/0/1	0/0/1
trichoniscus_main_000020_t1	8903	.	T	C	0.421053	0/0/0	0/0/1	0/0/1	0/0/1	0/0/1
trichoniscus_main_000020_t1	8988	.	A	G	0.408072	0/0/1	0/0/1	0/0/1	0/0/1	0/0/1
trichoniscus_main_000020_t1	8999	.	G	C	0.418919	0/0/1	0/0/1	0/0/1	0/0/1	0/0/1
trichoniscus_main_000020_t1	9242	.	T	G	0.363636	0/0/0	0/0/1	0/0/1	0/0/1	0/0/1
trichoniscus_main_000020_t1	9311	.	G	T	0.575581	0/0/1	0/0/1	0/0/1	0/1/1	0/1/1
trichoniscus_main_000020_t1	9323	.	C	A	0.59887	0/0/1	0/1/1	0/0/1	0/1/1	0/1/1
trichoniscus_main_000020_t1	9390	.	T	C	0.375	0/0/1	0/0/1	0/0/1	0/0/1	0/0/1
trichoniscus_main_000020_t1	9425	.	G	A	0.59893	0/1/1	0/0/1	0/1/1	0/1/1	0/1/1
trichoniscus_main_000020_t1	9470	.	G	A	0.57561	0/1/1	0/0/1	0/0/1	0/1/1	0/1/1
trichoniscus_main_000020_t1	9560	.	A	G	0.252101	0/0/1	0/0/1	0/0/1	0/0/1	0/0/1
trichoniscus_main_000020_t1	9587	.	C	A	0.188889	0/0/1	0/0/1	0/0/1	0/0/1	0/0/1
trichoniscus_main_000020_t1	9617	.	T	C	0.25	0/0/1	0/0/1	0/0/1	0/0/1	0/0/1
trichoniscus_main_000020_t1	9695	.	A	G	0.527344	0/1/1	0/0/1	0/0/1	0/1/1	0/1/1
trichoniscus_main_000020_t1	9783	.	G	A	0.461883	0/0/1	0/0/1	0/0/1	0/1/1	0/0/1
trichoniscus_main_000020_t1	9812	.	G	A	0.467033	0/0/1	0/0/1	0/0/1	0/1/1	0/0/1
trichoniscus_main_000020_t1	9980	.	G	A	0.376344	0/0/1	0/0/1	0/0/1	0/0/1	0/0/1
trichoniscus_main_000020_t1	10005	.	TTA	CTG	0.400722	0/0/1	0/0/1	0/0/1	0/0/1	0/0/1
trichoniscus_main_000020_t1	10374	.	TTTAATTAAC	TTTAATTAATTAAC	0.278409	0/0/1	0/0/1	0/0/1	0/0/1	0/0/1
trichoniscus_main_000020_t1	10415	.	G	A	0.384181	0/0/1	0/0/1	0/0/1	0/0/1	0/0/1
trichoniscus_main_000020_t1	10450	.	GTA	TTG	0.575419	0/1/1	0/1/1	0/0/1	0/1/1	0/1/1
trichoniscus_main_000020_t1	10501	.	GAAAAAAAAATAGAGG	GAAAAAAAATAGAGG	0.328571	0/0/1	0/0/1	0/0/1	0/0/1	0/0/1
trichoniscus_main_000020_t1	10542	.	G	A	0.367978	0/0/1	0/0/1	0/0/1	0/0/1	0/0/1
trichoniscus_main_000020_t1	10584	.	CTTGA	CTGA	0.391185	0/1/1	0/0/1	0/1/1	0/0/1	0/0/1
trichoniscus_main_000022_t1	4416	.	T	G	0.354167	1/1/1	0/0/1	0/0/1	0/0/1	0/0/1
trichoniscus_main_000023_t1	4925	.	T	A	0.244444	0/0/0	0/0/1	0/0/1	0/0/1	0/0/1
trichoniscus_main_000023_t1	5699	.	T	G	0.27551	1/1/1	0/0/1	0/0/1	0/0/1	0/0/1
trichoniscus_main_000023_t1	5705	.	T	C	0.293478	1/1/1	0/0/1	0/0/1	0/0/1	0/0/1
trichoniscus_main_000023_t1	6275	.	G	A	0.35567	0/0/1	0/0/1	0/0/1	0/0/1	0/0/1
trichoniscus_main_000023_t1	6308	.	CGCA	TGCG	0.321429	0/0/0	0/0/1	0/0/1	0/0/1	0/0/1
trichoniscus_main_000023_t1	6355	.	G	A	0.314176	0/1/1	0/0/1	0/0/1	0/0/1	0/0/1
trichoniscus_main_000023_t1	6365	.	C	T	0.321569	0/1/1	0/0/1	0/0/1	0/0/1	0/0/1
trichoniscus_main_000023_t1	6374	.	A	G	0.312727	0/1/1	0/0/1	0/0/1	0/0/1	0/0/1
trichoniscus_main_000023_t1	6398	.	T	G	0.316981	0/1/1	0/0/1	0/0/1	0/0/1	0/0/1
trichoniscus_main_000023_t1	6404	.	A	C	0.319703	0/1/1	0/0/1	0/0/1	0/0/1	0/0/1
trichoniscus_main_000023_t1	6431	.	G	A	0.323308	0/1/1	0/0/1	0/0/1	0/0/1	0/0/1
trichoniscus_main_000023_t1	6620	.	A	G	0.291667	.	0/0/1	0/0/1	0/0/1	0/0/1
trichoniscus_main_000023_t1	6650	.	C	T	0.3	.	0/0/1	0/0/1	0/0/1	0/0/1
trichoniscus_main_000023_t1	7244	.	G	A	0.318966	0/0/0	0/0/1	0/0/1	0/0/1	0/0/1
trichoniscus_main_000023_t1	7343	.	CGTT	TGTG	0.689189	0/1/1	0/1/1	0/1/1	0/1/1	0/1/1
trichoniscus_main_000023_t1	7520	.	G	A	0.3125	0/0/1	0/0/1	0/0/1	0/0/1	0/0/1
trichoniscus_main_000023_t1	7565	.	TTCT	CTCC	0.277174	0/0/1	0/0/1	0/0/1	0/0/1	0/0/1
trichoniscus_main_000023_t1	7739	.	C	T	0.276596	0/0/1	0/0/1	0/0/1	0/0/1	0/0/1
trichoniscus_main_000023_t1	8039	.	T	A	0.365967	0/1/1	0/0/1	0/0/1	0/0/1	0/0/1
trichoniscus_main_000023_t1	8144	.	G	A	0.281609	0/0/1	0/0/1	0/0/1	0/0/1	0/0/1
trichoniscus_main_000023_t1	8300	.	T	G	0.292135	0/0/1	0/0/1	0/0/1	0/0/1	0/0/1
trichoniscus_main_000023_t1	8309	.	C	T	0.274448	0/0/1	0/0/1	0/0/1	0/0/1	0/0/1
trichoniscus_main_000023_t1	8330	.	G	A	0.271137	0/0/1	0/0/1	0/0/1	0/0/1	0/0/1
trichoniscus_main_000023_t1	8396	.	G	T	0.331565	0/0/1	0/0/1	0/0/1	0/0/1	0/0/1
trichoniscus_main_000023_t1	8423	.	C	T	0.34749	0/0/1	0/0/1	0/0/1	0/0/1	0/0/1
trichoniscus_main_000023_t1	8453	.	G	C	0.31769	0/0/1	0/0/1	0/0/1	0/0/1	0/0/1
trichoniscus_main_000023_t1	8579	.	C	T	0.292593	0/0/1	0/0/1	0/0/1	0/0/1	0/0/1
trichoniscus_main_000023_t1	8648	.	A	G	0.312195	0/1/1	0/0/1	0/0/1	0/0/1	0/0/1
trichoniscus_main_000023_t1	8879	.	A	G	0.345048	0/0/1	0/0/1	0/0/1	0/0/1	0/0/1
trichoniscus_main_000023_t1	8900	.	T	G	0.353933	0/0/1	0/0/1	0/0/1	0/0/1	0/0/1
trichoniscus_main_000023_t1	8912	.	G	A	0.347395	0/0/1	0/0/1	0/0/1	0/0/1	0/0/1
trichoniscus_main_000023_t1	8933	.	A	C	0.294466	0/0/1	0/0/1	0/0/1	0/0/1	0/0/1
trichoniscus_main_000023_t1	8951	.	G	A	0.271454	0/0/1	0/0/1	0/0/1	0/0/1	0/0/1
trichoniscus_main_000023_t1	8964	.	A	C	0.260223	0/0/1	0/0/1	0/0/1	0/0/1	0/0/1
trichoniscus_main_000023_t1	8969	.	A	G	0.254083	0/0/1	0/0/1	0/0/1	0/0/1	0/0/1
trichoniscus_main_000023_t1	8981	.	C	A	0.234401	0/0/1	0/0/1	0/0/1	0/0/1	0/0/1
trichoniscus_main_000023_t1	9120	.	T	A	0.322388	0/0/1	0/0/1	0/0/1	0/0/1	0/0/1
trichoniscus_main_000023_t1	9125	.	TTC	CTG	0.320635	0/0/1	0/0/1	0/0/1	0/0/1	0/0/1
trichoniscus_main_000023_t1	9137	.	T	C	0.371517	0/0/1	0/0/1	0/0/1	0/0/1	0/0/1
trichoniscus_main_000023_t1	9149	.	G	A	0.322884	0/0/1	0/0/1	0/0/1	0/0/1	0/0/1
trichoniscus_main_000023_t1	9185	.	A	G	0.30791	0/0/1	0/0/1	0/0/1	0/0/1	0/0/1
trichoniscus_main_000023_t1	9191	.	C	G	0.305556	0/0/1	0/0/1	0/0/1	0/0/1	0/0/1
trichoniscus_main_000023_t1	9227	.	CAAA	TAAG	0.311047	0/0/1	0/0/1	0/0/1	0/0/1	0/0/1
trichoniscus_main_000023_t1	9388	.	T	A	0.320359	0/0/1	0/0/1	0/0/1	0/0/1	0/0/1
trichoniscus_main_000023_t1	9418	.	C	A	0.314607	0/0/1	0/0/1	0/0/1	0/0/1	0/0/1
trichoniscus_main_000023_t1	9451	.	ATGAT	CTGAC	0.33432	0/0/1	0/0/1	0/0/1	0/0/1	0/0/1
trichoniscus_main_000023_t1	9462	.	T	A	0.367647	0/1/1	0/0/1	0/0/1	0/0/1	0/0/1
trichoniscus_main_000023_t1	9515	.	A	T	0.371508	0/0/1	0/0/1	0/0/1	0/0/1	0/0/1
trichoniscus_main_000023_t1	9546	.	A	G	0.359788	0/0/1	0/0/1	0/0/1	0/0/1	0/0/1
trichoniscus_main_000023_t1	9594	.	C	T	0.348668	0/0/1	0/0/1	0/0/1	0/0/1	0/0/1
trichoniscus_main_000023_t1	9651	.	T	G	0.410072	0/0/1	0/0/1	0/0/1	0/0/1	0/0/1
trichoniscus_main_000023_t1	9691	.	G	A	0.384393	0/1/1	0/0/1	0/0/1	0/0/1	0/0/1
trichoniscus_main_000023_t1	9734	.	A	T	0.336957	0/0/1	0/0/1	0/0/1	0/0/1	0/0/1
trichoniscus_main_000023_t1	9755	.	TCGAG	CCAAA	0.166667	0/0/0	0/0/1	0/0/1	0/0/1	0/0/1
trichoniscus_main_000023_t1	9901	.	T	A	0.710843	.	0/1/1	0/1/1	0/1/1	0/1/1
trichoniscus_main_000024_t1	9770	.	G	A	0.377273	0/0/1	0/0/1	0/0/1	0/0/1	0/0/1
trichoniscus_main_000024_t1	9812	.	A	G	0.39839	0/0/1	0/0/1	0/0/1	0/0/1	0/0/1
trichoniscus_main_000024_t1	9828	.	A	T	0.411765	0/0/1	0/0/1	0/0/1	0/0/1	0/0/1
trichoniscus_main_000024_t1	9896	.	ATT	GTA	0.392857	0/0/0	0/0/1	0/0/1	0/0/1	0/0/1
trichoniscus_main_000024_t1	10460	.	ATTTTTTTTGCA	ATTTTTTTTTGCA	0.156398	0/0/1	0/0/1	0/0/1	0/0/1	0/0/1
trichoniscus_main_000024_t1	10475	.	G	A	0.124464	0/0/1	0/0/1	0/0/1	0/0/1	0/0/1
trichoniscus_main_000024_t1	10491	.	TAT	TT	0.0983051	0/0/1	0/0/1	0/0/1	0/0/1	0/0/1
trichoniscus_main_000024_t1	10753	.	TAAAAAAAATATTG	TAAAAAAATATTG	0.555556	0/1/1	0/0/1	0/1/1	0/1/1	0/1/1
trichoniscus_main_000024_t1	10769	.	T	C	0.593407	0/1/1	0/0/1	0/1/1	0/1/1	0/1/1
trichoniscus_main_000025_t1	330	.	G	C	0.446429	.	0/0/1	0/1/1	0/0/1	0/0/1
trichoniscus_main_000025_t1	1299	.	G	A	0.319328	1/1/1	0/0/1	0/0/1	0/0/1	0/0/1
trichoniscus_main_000025_t1	1311	.	G	A	0.322148	0/1/1	0/0/1	0/0/1	0/0/1	0/0/1
trichoniscus_main_000025_t1	1506	.	G	T	0.696629	0/1/1	0/1/1	0/1/1	0/1/1	0/1/1
trichoniscus_main_000025_t1	1638	.	T	C	0.323232	1/1/1	0/0/1	0/0/1	0/0/1	0/0/1
trichoniscus_main_000025_t1	1680	.	G	A	0.345679	0/0/1	0/0/1	0/0/0	0/0/1	0/0/1
trichoniscus_main_000025_t1	2076	.	A	C	0.211111	0/0/1	0/0/1	0/0/1	0/0/1	0/0/1
trichoniscus_main_000025_t1	2118	.	C	T	0.223404	0/0/1	0/0/1	0/0/1	0/0/1	0/0/1
trichoniscus_main_000025_t1	2145	.	T	C	0.273684	0/0/1	0/0/1	0/0/1	0/0/1	0/0/1
trichoniscus_main_000025_t1	2151	.	G	A	0.284314	0/0/1	0/0/1	0/0/1	0/0/1	0/0/1
trichoniscus_main_000025_t1	2271	.	G	A	0.242105	0/0/0	0/0/1	0/0/1	0/0/1	0/0/1
trichoniscus_main_000025_t1	2286	.	G	A	0.262626	0/0/0	0/0/1	0/0/1	0/0/1	0/0/1
trichoniscus_main_000025_t1	2316	.	GGAA	AGAG	0.243243	0/0/1	0/0/1	0/0/1	0/0/1	0/0/1
trichoniscus_main_000025_t1	2331	.	C	A	0.237705	0/0/1	0/0/1	0/0/1	0/0/1	0/0/1
trichoniscus_main_000025_t1	2469	.	G	A	0.280488	0/0/1	0/0/1	0/0/1	0/0/1	0/0/1
trichoniscus_main_000025_t1	2487	.	T	C	0.309524	0/0/1	0/0/1	0/0/1	0/0/1	0/0/1
trichoniscus_main_000025_t1	2541	.	C	T	0.316456	0/0/1	0/0/1	0/0/1	0/0/1	0/0/1
trichoniscus_main_000025_t1	2553	.	G	A	0.661972	1/1/1	0/1/1	0/1/1	0/1/1	0/1/1
trichoniscus_main_000025_t1	3201	.	T	C	0.392405	0/0/0	0/0/1	0/1/1	0/0/1	0/0/1
trichoniscus_main_000025_t1	3210	.	G	A	0.322581	0/0/0	0/0/1	0/0/1	0/0/1	0/0/1
trichoniscus_main_000025_t1	3267	.	T	C	0.287234	0/0/1	0/0/1	0/0/1	0/0/1	0/0/1
trichoniscus_main_000025_t1	3291	.	TCCAG	CCCAT	0.22093	0/0/1	0/0/1	0/0/1	0/0/1	0/0/1
trichoniscus_main_000025_t1	3312	.	T	C	0.227848	0/0/1	0/0/1	0/0/1	0/0/1	0/0/1
trichoniscus_main_000025_t1	3321	.	ATCGC	GTCGT	0.230769	0/0/1	0/0/1	0/0/1	0/0/1	0/0/1
trichoniscus_main_000025_t1	3360	.	G	A	0.274194	0/1/1	0/0/1	0/0/0	0/0/1	0/0/1
trichoniscus_main_000025_t1	3369	.	T	C	0.296875	0/1/1	0/0/1	0/0/0	0/0/1	0/0/1
trichoniscus_main_000025_t1	3402	.	TTATA	TTCATCTT	0.22807	1/1/1	0/0/1	0/0/0	0/0/1	0/0/1
trichoniscus_main_000025_t1	3474	.	CAGTG	CAGTAGTG	0.2	.	0/0/1	0/0/0	0/0/1	0/0/1
trichoniscus_main_000025_t1	4245	.	C	T	0.678363	0/0/0	0/1/1	0/1/1	0/1/1	0/1/1
trichoniscus_main_000025_t1	4257	.	C	T	0.295858	0/0/0	0/0/1	0/0/1	0/0/1	0/0/1
trichoniscus_main_000025_t1	4428	.	G	A	0.327485	0/0/0	0/0/1	0/0/1	0/0/1	0/0/1
trichoniscus_main_000025_t1	4455	.	T	C	0.313433	.	0/0/1	0/0/1	0/0/1	0/0/1
trichoniscus_main_000025_t1	4476	.	C	T	0.317757	.	0/0/1	0/0/1	0/0/1	0/0/1
trichoniscus_main_000025_t1	5319	.	T	C	0.344444	0/0/1	0/0/1	0/0/1	0/0/1	0/0/1
trichoniscus_main_000025_t1	5331	.	A	G	0.351648	0/0/1	0/0/1	0/0/1	0/0/1	0/0/1
trichoniscus_main_000025_t1	5385	.	G	A	0.353383	0/0/1	0/0/1	0/0/1	0/0/1	0/0/1
trichoniscus_main_000025_t1	5445	.	C	T	0.352	0/0/1	0/0/1	0/0/1	0/0/1	0/0/1
trichoniscus_main_000025_t1	5466	.	A	G	0.347305	0/0/1	0/0/1	0/0/1	0/0/1	0/0/1
trichoniscus_main_000025_t1	5532	.	T	C	0.394366	0/0/1	0/0/1	0/0/1	0/0/1	0/0/1
trichoniscus_main_000025_t1	5538	.	C	A	0.381703	0/0/1	0/0/1	0/0/1	0/0/1	0/0/1
trichoniscus_main_000025_t1	5598	.	G	A	0.334601	0/0/1	0/0/1	0/0/1	0/0/1	0/0/1
trichoniscus_main_000025_t1	5613	.	G	A	0.284211	0/0/1	0/0/1	0/0/1	0/0/1	0/0/1
trichoniscus_main_000025_t1	5673	.	G	A	0.348485	0/0/1	0/0/1	0/0/1	0/0/1	0/0/1
trichoniscus_main_000025_t1	5688	.	C	T	0.230952	0/0/1	0/0/1	0/0/1	0/0/1	0/0/1
trichoniscus_main_000025_t1	5739	.	C	T	0.253125	0/0/0	0/0/1	0/0/1	0/0/1	0/0/1
trichoniscus_main_000025_t1	5784	.	A	G	0.281768	0/0/0	0/0/1	0/0/1	0/0/1	0/0/1
trichoniscus_main_000025_t1	5796	.	C	T	0.296296	0/0/1	0/0/1	0/0/1	0/0/1	0/0/1
trichoniscus_main_000025_t1	5928	.	C	T	0.32973	0/0/0	0/0/1	0/0/1	0/0/1	0/0/1
trichoniscus_main_000025_t1	5964	.	T	C	0.314754	0/0/1	0/0/1	0/0/1	0/0/1	0/0/1
trichoniscus_main_000025_t1	6033	.	T	C	0.308824	0/0/1	0/0/1	0/0/1	0/0/1	0/0/1
trichoniscus_main_000025_t1	6063	.	C	T	0.301887	0/0/1	0/0/1	0/0/1	0/0/1	0/0/1
trichoniscus_main_000025_t1	6078	.	T	A	0.304505	0/0/1	0/0/1	0/0/1	0/0/1	0/0/1
trichoniscus_main_000025_t1	6096	.	T	C	0.303371	0/0/1	0/0/1	0/0/1	0/0/1	0/0/1
trichoniscus_main_000025_t1	6150	.	TGTT	GGTC	0.277078	0/0/1	0/0/1	0/0/1	0/0/1	0/0/1
trichoniscus_main_000025_t1	6189	.	A	G	0.306122	0/0/1	0/0/1	0/0/1	0/0/1	0/0/1
trichoniscus_main_000025_t1	6204	.	C	T	0.344498	0/0/1	0/0/1	0/0/1	0/0/1	0/0/1
trichoniscus_main_000025_t1	6255	.	C	T	0.329341	0/0/1	0/0/1	0/0/1	0/0/1	0/0/1
trichoniscus_main_000025_t1	6372	.	T	C	0.364362	0/0/1	0/0/1	0/0/1	0/0/1	0/0/1
trichoniscus_main_000025_t1	6412	.	C	T	0.356796	0/0/1	0/0/1	0/0/1	0/0/1	0/0/1
trichoniscus_main_000025_t1	6417	.	A	C	0.352078	0/0/1	0/0/1	0/0/1	0/0/1	0/0/1
trichoniscus_main_000025_t1	6492	.	C	T	0.356125	0/0/1	0/0/1	0/0/1	0/0/1	0/0/1
trichoniscus_main_000025_t1	6543	.	A	T	0.326667	0/0/1	0/0/1	0/0/1	0/0/1	0/0/1
trichoniscus_main_000025_t1	6624	.	C	T	0.321981	0/0/1	0/0/1	0/0/1	0/0/1	0/0/1
trichoniscus_main_000025_t1	6714	.	A	G	0.321311	0/1/1	0/0/1	0/0/1	0/0/1	0/0/1
trichoniscus_main_000025_t1	6726	.	T	C	0.312693	0/0/1	0/0/1	0/0/1	0/0/1	0/0/1
trichoniscus_main_000025_t1	6804	.	C	T	0.68623	0/0/1	0/1/1	0/1/1	0/1/1	0/1/1
trichoniscus_main_000025_t1	6813	.	G	A	0.685315	0/0/1	0/1/1	0/1/1	0/1/1	0/1/1
trichoniscus_main_000025_t1	6936	.	G	A	0.339623	0/0/1	0/0/1	0/0/1	0/0/1	0/0/1
trichoniscus_main_000025_t1	6948	.	G	A	0.343013	0/0/1	0/0/1	0/0/1	0/0/1	0/0/1
trichoniscus_main_000025_t1	7032	.	C	T	0.366559	0/0/1	0/0/1	0/0/1	0/0/1	0/0/1
trichoniscus_main_000025_t1	7065	.	G	A	0.340782	0/0/1	0/0/1	0/0/1	0/0/1	0/0/1
trichoniscus_main_000025_t1	7119	.	C	T	0.327731	0/0/1	0/0/1	0/0/1	0/0/1	0/0/1
trichoniscus_main_000025_t1	7197	.	G	T	0.323136	0/0/1	0/0/1	0/0/1	0/0/1	0/0/1
trichoniscus_main_000025_t1	7218	.	C	T	0.289683	0/0/1	0/0/1	0/0/1	0/0/1	0/0/1
trichoniscus_main_000025_t1	7248	.	ATCT	CTCC	0.240223	0/0/1	0/0/1	0/0/1	0/0/1	0/0/1
trichoniscus_main_000025_t1	7263	.	T	C	0.235465	0/0/1	0/0/1	0/0/1	0/0/1	0/0/1
trichoniscus_main_000025_t1	7308	.	C	T	0.320225	0/0/1	0/0/1	0/0/1	0/0/1	0/0/1
trichoniscus_main_000025_t1	7368	.	T	C	0.374302	0/1/1	0/0/1	0/0/1	0/0/1	0/0/1
trichoniscus_main_000025_t1	7665	.	G	A	0.376417	0/1/1	0/0/1	0/0/1	0/0/1	0/0/1
trichoniscus_main_000025_t1	7701	.	G	C	0.334792	0/0/1	0/0/1	0/0/1	0/0/1	0/0/1
trichoniscus_main_000025_t1	7896	.	A	C	0.356098	0/0/1	0/0/1	0/0/1	0/0/1	0/0/1
trichoniscus_main_000025_t1	8133	.	A	C	0.359626	0/0/1	0/0/1	0/0/1	0/0/1	0/0/1
trichoniscus_main_000025_t1	8172	.	A	G	0.324916	0/0/1	0/0/1	0/0/1	0/0/1	0/0/1
trichoniscus_main_000025_t1	8397	.	ACGG	GCGA	0.328344	0/0/1	0/0/1	0/0/1	0/0/1	0/0/1
trichoniscus_main_000025_t1	8652	.	G	T	0.350299	0/0/1	0/0/1	0/0/1	0/0/1	0/0/1
trichoniscus_main_000025_t1	8718	.	T	C	0.362162	0/0/1	0/0/1	0/0/1	0/0/1	0/0/1
trichoniscus_main_000025_t1	8895	.	TGTG	CGTT	0.25585	0/0/1	0/0/1	0/0/1	0/0/1	0/0/1
trichoniscus_main_000025_t1	8934	.	A	C	0.292056	0/0/1	0/0/1	0/0/1	0/0/1	0/0/1
trichoniscus_main_000025_t1	9042	.	T	A	0.325795	0/0/1	0/0/1	0/0/1	0/0/1	0/0/1
trichoniscus_main_000025_t1	9381	.	T	C	0.321569	0/0/1	0/0/1	0/0/1	0/0/1	0/0/1
trichoniscus_main_000025_t1	9387	.	G	T	0.324074	0/0/1	0/0/1	0/0/1	0/0/1	0/0/1
trichoniscus_main_000025_t1	9816	.	G	A	0.336207	0/0/1	0/0/1	0/0/1	0/0/1	0/0/1
trichoniscus_main_000025_t1	10165	.	CAAAATG	CAAATG	0.356301	0/0/1	0/0/1	0/0/1	0/0/1	0/0/1
trichoniscus_main_000025_t1	10216	.	A	C	0.338723	0/0/1	0/0/1	0/0/1	0/0/1	0/0/1
trichoniscus_main_000025_t1	10331	.	C	G	0.333333	0/0/1	0/0/1	0/0/1	0/0/1	0/0/1
trichoniscus_main_000025_t1	10348	.	CAAAAAACT	CAAAAACT	0.334513	0/0/1	0/0/1	0/0/1	0/0/1	0/0/1
trichoniscus_main_000025_t1	10372	.	TAATG	TAAATG	0.341317	0/0/1	0/0/1	0/0/1	0/0/1	0/0/1
trichoniscus_main_000026_t1	645	.	G	A	0.144737	0/0/0	0/0/1	0/0/1	0/0/1	0/0/1
trichoniscus_main_000026_t1	930	.	CA	TG	0.299492	0/1/1	0/0/1	0/0/1	0/0/1	0/0/1
trichoniscus_main_000026_t1	938	.	G	A	0.331776	0/1/1	0/0/1	0/0/1	0/0/1	0/0/1
trichoniscus_main_000026_t1	951	.	A	G	0.314655	0/1/1	0/0/1	0/0/1	0/0/1	0/0/1
trichoniscus_main_000026_t1	957	.	G	C	0.327869	0/0/1	0/0/1	0/0/1	0/0/1	0/0/1
trichoniscus_main_000026_t1	979	.	A	G	0.163636	0/0/0	0/0/0	0/0/0	0/0/1	0/0/0
trichoniscus_main_000026_t1	990	.	ATTT	ATTC	0.294118	0/0/1	0/0/1	0/0/1	0/0/1	0/0/1
trichoniscus_main_000026_t1	1031	.	A	G	0.169725	0/0/0	0/0/1	0/0/1	0/0/1	0/0/1
trichoniscus_main_000026_t1	1047	.	T	C	0.307407	.	0/0/1	0/0/1	0/0/1	0/0/1
trichoniscus_main_000026_t1	1125	.	T	C	0.329159	1/1/1	0/0/1	0/0/1	0/0/1	0/0/1
trichoniscus_main_000026_t1	1146	.	A	G	0.640301	0/0/1	0/1/1	0/1/1	0/1/1	0/1/1
trichoniscus_main_000026_t1	1260	.	A	G	0.14262	0/0/0	0/0/0	0/0/1	0/0/1	0/0/0
trichoniscus_main_000026_t1	1343	.	A	G	0.148501	0/0/0	0/0/1	0/0/1	0/0/1	0/0/1
trichoniscus_main_000026_t1	1395	.	T	A	0.345272	0/0/1	0/0/1	0/0/1	0/0/1	0/0/1
trichoniscus_main_000026_t1	1441	.	A	G	0.180758	0/0/0	0/0/0	0/0/1	0/0/1	0/0/0
trichoniscus_main_000026_t1	1527	.	A	T	0.321429	0/0/1	0/0/1	0/0/1	0/0/1	0/0/1
trichoniscus_main_000026_t1	1539	.	C	T	0.313609	0/0/1	0/0/1	0/0/1	0/0/1	0/0/1
trichoniscus_main_000026_t1	1674	.	G	T	0.281609	.	0/0/1	0/0/1	0/0/1	0/0/1
trichoniscus_main_000026_t1	1707	.	T	A	0.325444	0/0/0	0/0/1	0/0/1	0/0/1	0/0/1
trichoniscus_main_000026_t1	1785	.	T	C	0.256637	0/0/0	0/0/1	0/0/1	0/0/1	0/0/1
trichoniscus_main_000026_t1	1797	.	T	G	0.259843	0/0/0	0/0/1	0/0/1	0/0/1	0/0/1
trichoniscus_main_000026_t1	1808	.	C	T	0.293233	0/0/1	0/0/1	0/0/1	0/0/1	0/0/1
trichoniscus_main_000026_t1	3090	.	A	G	0.664234	1/1/1	0/1/1	0/1/1	0/1/1	0/1/1
trichoniscus_main_000026_t1	3189	.	T	C	0.337349	0/0/0	0/0/1	0/0/1	0/0/1	0/0/1
trichoniscus_main_000026_t1	3816	.	T	C	0.689474	1/1/1	0/1/1	0/1/1	0/1/1	0/1/1
trichoniscus_main_000026_t1	3834	.	C	T	0.317073	0/0/1	0/0/1	0/0/1	0/0/1	0/0/1
trichoniscus_main_000026_t1	3861	.	C	T	0.339726	0/0/1	0/0/1	0/0/1	0/0/1	0/0/1
trichoniscus_main_000026_t1	3867	.	T	C	0.365535	0/0/1	0/0/1	0/0/1	0/0/1	0/0/1
trichoniscus_main_000026_t1	3873	.	T	C	0.36272	0/0/1	0/0/1	0/0/1	0/0/1	0/0/1
trichoniscus_main_000026_t1	3876	.	T	G	0.310777	0/1/1	0/0/1	0/0/1	0/0/1	0/0/1
trichoniscus_main_000026_t1	3924	.	A	G	0.307368	0/0/1	0/0/1	0/0/1	0/0/1	0/0/1
trichoniscus_main_000026_t1	3945	.	A	G	0.339785	0/0/1	0/0/1	0/0/1	0/0/1	0/0/1
trichoniscus_main_000026_t1	3954	.	T	C	0.333333	0/0/1	0/0/1	0/0/1	0/0/1	0/0/1
trichoniscus_main_000026_t1	3990	.	G	A	0.384393	1/1/1	0/0/1	0/0/1	0/0/1	0/0/1
trichoniscus_main_000026_t1	3993	.	C	T	0.289398	0/0/0	0/0/1	0/0/1	0/0/1	0/0/1
trichoniscus_main_000026_t1	4125	.	T	C	0.370861	0/0/0	0/0/1	0/1/1	0/0/1	0/0/1
trichoniscus_main_000026_t1	4170	.	T	G	0.288591	0/0/0	0/0/1	0/0/1	0/0/1	0/0/1
trichoniscus_main_000026_t1	4218	.	G	T	0.290909	0/0/0	0/0/1	0/0/1	0/0/1	0/0/1
trichoniscus_main_000026_t1	4350	.	T	A	0.32716	0/0/0	0/0/1	0/0/1	0/0/1	0/0/1
trichoniscus_main_000026_t1	4356	.	T	C	0.318471	0/0/0	0/0/1	0/0/1	0/0/1	0/0/1
trichoniscus_main_000026_t1	4392	.	A	G	0.362416	0/0/0	0/0/1	0/0/1	0/0/1	0/0/1
trichoniscus_main_000026_t1	4407	.	C	T	0.367232	.	0/0/1	0/0/1	0/0/1	0/0/1
trichoniscus_main_000026_t1	4473	.	G	T	0.35468	0/0/0	0/0/1	0/0/1	0/0/1	0/0/1
trichoniscus_main_000026_t1	4590	.	G	A	0.346154	0/0/0	0/0/1	0/0/1	0/0/1	0/0/1
trichoniscus_main_000026_t1	4650	.	G	A	0.377778	1/1/1	0/0/1	0/0/1	0/0/1	0/0/1
trichoniscus_main_000026_t1	4665	.	G	A	0.335664	0/0/0	0/0/1	0/0/1	0/0/1	0/0/1
trichoniscus_main_000026_t1	4710	.	A	T	0.327759	0/0/0	0/0/1	0/0/1	0/0/1	0/0/1
trichoniscus_main_000026_t1	4778	.	C	G	0.311828	0/0/0	0/0/1	0/0/1	0/0/1	0/0/1
trichoniscus_main_000026_t1	4851	.	ATCA	TTCC	0.343066	0/0/0	0/0/1	0/0/1	0/0/1	0/0/1
trichoniscus_main_000026_t1	4941	.	C	A	0.330827	0/0/0	0/0/1	0/0/1	0/0/1	0/0/1
trichoniscus_main_000026_t1	4980	.	A	T	0.323529	0/0/0	0/0/1	0/0/1	0/0/1	0/0/1
trichoniscus_main_000026_t1	4995	.	G	T	0.265625	0/0/0	0/0/1	0/0/1	0/0/1	0/0/1
trichoniscus_main_000026_t1	5070	.	G	T	0.271845	0/0/1	0/0/1	0/0/1	0/0/1	0/0/1
trichoniscus_main_000026_t1	5172	.	TGTT	CGTG,GGTT	0.352459,0.401639	1/2/2	0/1/2	0/1/2	0/1/2	0/1/2
trichoniscus_main_000026_t1	5196	.	A	G	0.388889	0/0/1	0/0/1	0/0/1	0/0/1	0/0/1
trichoniscus_main_000026_t1	5277	.	T	C	0.383459	0/1/1	0/0/1	0/0/1	0/0/1	0/0/1
trichoniscus_main_000026_t1	5334	.	A	T	0.363636	0/1/1	0/0/1	0/0/1	0/0/1	0/0/1
trichoniscus_main_000026_t1	5355	.	C	G,T	0.37037,0.302469	1/1/2	0/1/2	0/1/2	0/1/2	0/1/2
trichoniscus_main_000026_t1	5565	.	C	T	0.281106	0/0/0	0/0/1	0/0/1	0/0/1	0/0/1
trichoniscus_main_000026_t1	5635	.	G	C	0.332226	0/0/1	0/0/1	0/0/1	0/0/1	0/0/1
trichoniscus_main_000026_t1	5775	.	G	A	0.602941	1/1/1	0/0/1	0/1/1	0/1/1	0/1/1
trichoniscus_main_000026_t1	5892	.	T	A	0.305785	0/0/1	0/0/1	0/0/1	0/0/1	0/0/1
trichoniscus_main_000026_t1	5907	.	A	G	0.316602	0/0/1	0/0/1	0/0/1	0/0/1	0/0/1
trichoniscus_main_000026_t1	5910	.	C	T	0.349138	0/0/0	0/0/1	0/0/1	0/0/1	0/0/1
trichoniscus_main_000026_t1	5976	.	T	C	0.355263	0/1/1	0/0/1	0/0/1	0/0/1	0/0/1
trichoniscus_main_000026_t1	5985	.	T	C	0.354978	0/1/1	0/0/1	0/0/1	0/0/1	0/0/1
trichoniscus_main_000026_t1	6024	.	T	G	0.377273	0/1/1	0/0/1	0/0/1	0/0/1	0/0/1
trichoniscus_main_000026_t1	6033	.	C	A	0.30102	0/0/1	0/0/1	0/0/1	0/0/1	0/0/1
trichoniscus_main_000026_t1	6108	.	C	T	0.314159	0/1/1	0/0/1	0/0/1	0/0/1	0/0/1
trichoniscus_main_000026_t1	6291	.	G	A	0.260997	0/0/1	0/0/1	0/0/1	0/0/1	0/0/1
trichoniscus_main_000026_t1	6333	.	G	T	0.245734	0/0/1	0/0/1	0/0/1	0/0/1	0/0/1
trichoniscus_main_000026_t1	6432	.	T	C	0.269091	1/1/1	0/0/1	0/0/1	0/0/1	0/0/1
trichoniscus_main_000026_t1	6522	.	G	A	0.29023	0/1/1	0/0/1	0/0/1	0/0/1	0/0/1
trichoniscus_main_000026_t1	6552	.	A	G	0.285088	0/0/1	0/0/1	0/0/1	0/0/1	0/0/1
trichoniscus_main_000026_t1	6630	.	C	G	0.237805	0/0/1	0/0/1	0/0/1	0/0/1	0/0/1
trichoniscus_main_000026_t1	6672	.	AGCT	GGCA	0.219178	0/0/1	0/0/1	0/0/1	0/0/1	0/0/1
trichoniscus_main_000026_t1	6759	.	A	T	0.29572	0/0/1	0/0/1	0/0/1	0/0/1	0/0/1
trichoniscus_main_000026_t1	6843	.	C	A	0.222222	0/0/0	0/0/1	0/0/1	0/0/1	0/0/1
trichoniscus_main_000026_t1	7407	.	C	T	0.342466	.	0/0/1	0/0/1	0/0/1	0/0/1
trichoniscus_main_000026_t1	7536	.	T	C	0.376984	0/1/1	0/0/1	0/1/1	0/0/1	0/0/1
trichoniscus_main_000026_t1	7548	.	T	G	0.391129	0/1/1	0/0/1	0/1/1	0/0/1	0/0/1
trichoniscus_main_000026_t1	7665	.	G	A	0.353135	.	0/0/1	0/0/1	0/0/1	0/0/1
trichoniscus_main_000026_t1	7803	.	T	C	0.311224	0/0/1	0/0/1	0/0/1	0/0/1	0/0/1
trichoniscus_main_000026_t1	7821	.	A	G	0.338636	0/0/1	0/0/1	0/0/1	0/0/1	0/0/1
trichoniscus_main_000026_t1	7833	.	G	A	0.341935	0/0/1	0/0/1	0/0/1	0/0/1	0/0/1
trichoniscus_main_000026_t1	7922	.	G	A	0.406061	0/0/1	0/0/1	0/0/1	0/0/1	0/0/1
trichoniscus_main_000026_t1	8013	.	A	G	0.627291	0/0/1	0/1/1	0/1/1	0/1/1	0/1/1
trichoniscus_main_000026_t1	8061	.	AGAGTC	TGAGAA	0.338501	0/0/1	0/0/1	0/0/1	0/0/1	0/0/1
trichoniscus_main_000026_t1	8086	.	G	C	0.368627	0/1/1	0/0/1	0/0/1	0/0/1	0/0/1
trichoniscus_main_000026_t1	8116	.	A	T	0.351415	0/1/1	0/0/1	0/0/1	0/0/1	0/0/1
trichoniscus_main_000026_t1	8142	.	G	A	0.334152	0/0/1	0/0/1	0/0/1	0/0/1	0/0/1
trichoniscus_main_000026_t1	8205	.	A	T	0.31185	0/1/1	0/0/1	0/0/1	0/0/1	0/0/1
trichoniscus_main_000026_t1	8274	.	T	C	0.336557	0/1/1	0/0/1	0/0/1	0/0/1	0/0/1
trichoniscus_main_000026_t1	8322	.	A	G	0.318681	0/0/1	0/0/1	0/0/1	0/0/1	0/0/1
trichoniscus_main_000026_t1	8343	.	C	T	0.308	0/0/1	0/0/1	0/0/1	0/0/1	0/0/1
trichoniscus_main_000026_t1	8490	.	C	T	0.326241	0/0/1	0/0/1	0/0/1	0/0/1	0/0/1
trichoniscus_main_000026_t1	8499	.	T	C	0.338346	0/0/1	0/0/1	0/0/1	0/0/1	0/0/1
trichoniscus_main_000026_t1	8535	.	T	C	0.323755	0/0/1	0/0/1	0/0/1	0/0/1	0/0/1
trichoniscus_main_000026_t1	8547	.	A	G	0.325275	0/0/1	0/0/1	0/0/1	0/0/1	0/0/1
trichoniscus_main_000026_t1	8613	.	A	G	0.328407	0/0/1	0/0/1	0/0/1	0/0/1	0/0/1
trichoniscus_main_000026_t1	8891	.	TGATC	TGATT	0.371879	0/0/1	0/0/1	0/0/1	0/0/1	0/0/1
trichoniscus_main_000026_t1	8904	.	G	A	0.367532	0/0/1	0/0/1	0/0/1	0/0/1	0/0/1
trichoniscus_main_000026_t1	8925	.	C	T	0.385214	0/1/1	0/0/1	0/0/1	0/0/1	0/0/1
trichoniscus_main_000026_t1	9096	.	A	G	0.336364	0/1/1	0/0/1	0/0/1	0/0/1	0/0/1
trichoniscus_main_000026_t1	9144	.	G	A	0.263333	0/0/1	0/0/1	0/0/1	0/0/1	0/0/1
trichoniscus_main_000026_t1	9171	.	AGCC	GGCT	0.2627	0/0/1	0/0/1	0/0/1	0/0/1	0/0/1
trichoniscus_main_000026_t1	9285	.	G	A	0.285324	0/0/1	0/0/1	0/0/1	0/0/1	0/0/1
trichoniscus_main_000026_t1	9318	.	C	T	0.270332	0/1/1	0/0/1	0/0/1	0/0/1	0/0/1
trichoniscus_main_000026_t1	9411	.	C	T	0.284689	0/1/1	0/0/1	0/0/1	0/0/1	0/0/1
trichoniscus_main_000026_t1	9573	.	T	C	0.29697	0/0/1	0/0/1	0/0/1	0/0/1	0/0/1
trichoniscus_main_000026_t1	9720	.	T	C	0.367816	0/1/1	0/0/1	0/0/1	0/0/1	0/0/1
trichoniscus_main_000026_t1	9748	.	TATTAA	TATTAATTAA	0.302479	0/0/1	0/0/1	0/0/1	0/0/1	0/0/1
trichoniscus_main_000026_t1	10235	.	C	A	0.337255	0/0/1	0/0/1	0/0/1	0/0/1	0/0/1
trichoniscus_main_000026_t1	10267	.	ATTTTTTTTCCCTTG	ATTTTTTCCCTTG	0.33269	0/0/1	0/0/1	0/0/1	0/0/1	0/0/1
trichoniscus_main_000026_t1	10470	.	A	T	0.293003	0/0/1	0/0/1	0/0/1	0/0/1	0/0/1
trichoniscus_main_000026_t1	10526	.	A	T	0.360465	0/0/1	0/0/1	0/0/1	0/0/1	0/0/1
trichoniscus_main_000026_t1	10592	.	TAAATAA	TAATAA	0.314371	0/0/1	0/0/1	0/0/1	0/0/1	0/0/1
trichoniscus_main_000029_t1	6391	.	G	T	0.261682	0/0/0	0/0/1	0/1/1	0/0/1	0/0/1
trichoniscus_main_000029_t1	6430	.	A	G	0.277778	0/0/0	0/0/1	0/1/1	0/0/1	0/0/1
trichoniscus_main_000029_t1	6466	.	T	G	0.305882	0/0/0	0/0/1	0/1/1	0/0/1	0/0/1
trichoniscus_main_000029_t1	7094	.	C	T	0.245614	0/0/0	0/0/1	0/0/1	0/0/1	0/0/1
trichoniscus_main_000029_t1	7126	.	A	T	0.325397	0/0/1	0/0/1	0/1/1	0/0/1	0/0/1
trichoniscus_main_000029_t1	7140	.	T	C	0.241071	0/0/0	0/0/1	0/0/1	0/0/1	0/0/1
trichoniscus_main_000029_t1	7158	.	CATC	TATT	0.263158	0/0/0	0/0/1	0/0/1	0/0/1	0/0/1
trichoniscus_main_000029_t1	7215	.	A	G	0.317647	0/0/0	0/0/1	0/0/1	0/0/1	0/0/1
trichoniscus_main_000029_t1	7221	.	A	G	0.662338	1/1/1	0/0/1	0/1/1	0/1/1	0/1/1
trichoniscus_main_000029_t1	7237	.	A	C	0.666667	1/1/1	0/1/1	0/1/1	0/1/1	0/1/1
trichoniscus_main_000029_t1	7243	.	G	A	0.338235	0/0/1	0/0/1	0/0/1	0/0/1	0/0/1
trichoniscus_main_000030_t1	668	.	C	T	0.638158	0/0/1	0/0/1	0/1/1	0/1/1	0/1/1
trichoniscus_main_000030_t1	878	.	G	A	0.314961	0/0/0	0/0/1	0/0/1	0/0/1	0/0/1
trichoniscus_main_000030_t1	1019	.	A	G	0.306122	0/0/0	0/0/1	0/0/1	0/0/1	0/0/1
trichoniscus_main_000030_t1	1035	.	A	G	0.345455	0/0/0	0/0/1	0/0/1	0/0/1	0/0/1
trichoniscus_main_000030_t1	1706	.	A	G	0.388889	0/0/1	0/0/1	0/1/1	0/0/1	0/0/1
trichoniscus_main_000030_t1	1727	.	A	G	0.389831	0/0/1	0/0/1	0/0/1	0/0/1	0/0/1
trichoniscus_main_000030_t1	2093	.	A	G	0.373984	0/0/1	0/0/1	0/0/1	0/0/1	0/0/1
trichoniscus_main_000030_t1	2333	.	G	T	0.373206	0/0/1	0/0/1	0/1/1	0/0/1	0/0/1
trichoniscus_main_000030_t1	2417	.	A	G	0.262821	0/0/1	0/0/1	0/0/1	0/0/1	0/0/1
trichoniscus_main_000030_t1	2624	.	C	T	0.37069	0/0/1	0/0/1	0/1/1	0/0/1	0/0/1
trichoniscus_main_000030_t1	2679	.	T	C	0.258333	0/0/1	0/0/1	0/0/1	0/0/1	0/0/1
trichoniscus_main_000030_t1	2687	.	T	C	0.264957	0/0/1	0/0/1	0/0/1	0/0/1	0/0/1
trichoniscus_main_000030_t1	2747	.	ACAC	GCAT	0.299465	0/0/1	0/0/1	0/0/1	0/0/1	0/0/1
trichoniscus_main_000030_t1	2972	.	T	C	0.312169	0/1/1	0/0/1	0/0/1	0/0/1	0/0/1
trichoniscus_main_000030_t1	3152	.	C	T	0.635036	0/1/1	0/1/1	0/1/1	0/1/1	0/1/1
trichoniscus_main_000030_t1	3209	.	A	G	0.361842	0/0/1	0/1/1	0/0/1	0/0/1	0/0/1
trichoniscus_main_000030_t1	3461	.	G	T	0.360759	0/0/1	0/0/1	0/0/1	0/0/1	0/0/1
trichoniscus_main_000030_t1	3503	.	AAGAC	GAGGT	0.281481	0/0/1	0/0/1	0/0/1	0/0/1	0/0/1
trichoniscus_main_000030_t1	3575	.	A	C	0.359281	0/0/0	0/0/1	0/1/1	0/0/1	0/0/1
trichoniscus_main_000030_t1	3617	.	AAGTTTACTTTCTA	AA	0.646341	1/1/1	0/1/1	0/1/1	0/1/1	0/1/1
trichoniscus_main_000030_t1	3654	.	AGA	CGC	0.665025	0/0/1	0/1/1	0/1/1	0/1/1	0/1/1
trichoniscus_main_000030_t1	3738	.	A	C	0.357542	0/0/1	0/0/1	0/0/1	0/0/1	0/0/1
trichoniscus_main_000030_t1	3770	.	A	G	0.617021	0/1/1	0/1/1	0/1/1	0/1/1	0/1/1
trichoniscus_main_000030_t1	3794	.	G	A	0.633745	0/1/1	0/1/1	0/0/1	0/1/1	0/1/1
trichoniscus_main_000030_t1	3986	.	C	A	0.356021	0/0/1	0/0/1	0/1/1	0/0/1	0/0/1
trichoniscus_main_000030_t1	4010	.	C	T	0.379808	0/0/0	0/0/1	0/0/1	0/0/1	0/0/1
trichoniscus_main_000030_t1	4171	.	T	C	0.255144	0/0/1	0/0/1	0/0/1	0/0/1	0/0/1
trichoniscus_main_000030_t1	4424	.	A	G	0.334677	0/1/1	0/0/1	0/0/1	0/0/1	0/0/1
trichoniscus_main_000030_t1	4433	.	C	T	0.337349	0/1/1	0/0/1	0/0/1	0/0/1	0/0/1
trichoniscus_main_000030_t1	4497	.	G	C	0.34322	0/1/1	0/0/1	0/0/1	0/0/1	0/0/1
trichoniscus_main_000030_t1	4667	.	T	C	0.335015	0/0/1	0/0/1	0/0/1	0/0/1	0/0/1
trichoniscus_main_000030_t1	4736	.	T	C	0.663866	0/1/1	0/1/1	0/1/1	0/1/1	0/1/1
trichoniscus_main_000030_t1	4754	.	C	T	0.650685	0/1/1	0/1/1	0/1/1	0/1/1	0/1/1
trichoniscus_main_000030_t1	5054	.	C	T	0.353902	0/0/1	0/0/1	0/0/1	0/0/1	0/0/1
trichoniscus_main_000030_t1	5126	.	C	T	0.376426	0/0/1	0/0/1	0/0/1	0/0/1	0/0/1
trichoniscus_main_000030_t1	5303	.	G	A	0.419355	0/0/1	0/0/1	0/1/1	0/0/1	0/0/1
trichoniscus_main_000030_t1	5372	.	G	A	0.309013	0/0/1	0/0/1	0/0/1	0/0/1	0/0/1
trichoniscus_main_000030_t1	5507	.	T	C	0.371179	0/0/1	0/0/1	0/0/1	0/0/1	0/0/1
trichoniscus_main_000030_t1	5567	.	C	T	0.367521	0/0/1	0/0/1	0/0/1	0/0/1	0/0/1
trichoniscus_main_000030_t1	5602	.	AC	GT	0.632479	0/1/1	0/1/1	0/1/1	0/1/1	0/1/1
trichoniscus_main_000030_t1	5687	.	A	G	0.332031	0/0/1	0/0/1	0/0/1	0/0/1	0/0/1
trichoniscus_main_000030_t1	5792	.	C	T	0.632075	0/1/1	0/1/1	0/1/1	0/1/1	0/1/1
trichoniscus_main_000030_t1	5969	.	C	T	0.587248	0/1/1	0/1/1	0/1/1	0/1/1	0/1/1
trichoniscus_main_000030_t1	6059	.	A	G	0.409091	0/0/1	0/0/1	0/0/1	0/0/1	0/0/1
trichoniscus_main_000030_t1	6140	.	A	G	0.3861	0/0/1	0/0/1	0/0/1	0/0/1	0/0/1
trichoniscus_main_000030_t1	6152	.	T	C	0.385996	0/0/1	0/0/1	0/0/1	0/0/1	0/0/1
trichoniscus_main_000030_t1	6167	.	T	A	0.382576	0/0/1	0/0/1	0/0/1	0/0/1	0/0/1
trichoniscus_main_000030_t1	6389	.	C	T	0.346067	0/0/1	0/0/1	0/0/1	0/0/1	0/0/1
trichoniscus_main_000030_t1	6398	.	G	A	0.356322	0/0/1	0/0/1	0/0/1	0/0/1	0/0/1
trichoniscus_main_000030_t1	6416	.	T	C	0.378251	0/0/1	0/0/1	0/0/1	0/0/1	0/0/1
trichoniscus_main_000030_t1	8291	.	G	A	0.644769	0/0/1	0/1/1	0/1/1	0/1/1	0/1/1
trichoniscus_main_000030_t1	8313	.	C	T	0.653935	0/1/1	0/1/1	0/1/1	0/1/1	0/1/1
trichoniscus_main_000030_t1	8327	.	A	G	0.636888	0/1/1	0/1/1	0/1/1	0/1/1	0/1/1
trichoniscus_main_000031_t1	4596	.	A	T	0.237288	0/0/1	0/0/1	0/0/1	0/0/1	0/0/1
trichoniscus_main_000032_t1	8569	.	GG	AT	0.2	0/0/0	0/0/1	0/0/1	0/0/1	0/0/1
trichoniscus_main_000032_t1	8632	.	C	T	0.236515	0/0/0	0/0/1	0/0/1	0/0/1	0/0/1
trichoniscus_main_000032_t1	8661	.	C	T	0.233766	0/0/0	0/0/1	0/0/1	0/0/1	0/0/1
trichoniscus_main_000034_t1	5184	.	C	T	0.304965	0/1/1	0/0/1	0/0/1	0/0/1	0/0/1
trichoniscus_main_000034_t1	5193	.	A	G	0.3125	0/1/1	0/0/1	0/0/1	0/0/1	0/0/1
trichoniscus_main_000034_t1	7512	.	C	T	0.263514	0/0/1	0/0/1	0/0/1	0/0/1	0/0/1
trichoniscus_main_000034_t1	7533	.	T	A	0.246032	0/0/1	0/0/1	0/0/1	0/0/1	0/0/1
trichoniscus_main_000034_t1	8961	.	CTTCC	CCCCC	0.69898	0/1/1	0/1/1	0/1/1	0/1/1	0/1/1
trichoniscus_main_000034_t1	8971	.	A	T	0.788177	0/1/1	0/1/1	0/1/1	0/1/1	0/1/1
trichoniscus_main_000034_t1	9003	.	C	A	0.289474	0/0/1	0/0/1	0/0/1	0/0/1	0/0/1
trichoniscus_main_000034_t1	9079	.	G	A	0.463855	0/1/1	0/0/1	0/1/1	0/0/1	0/0/1
trichoniscus_main_000034_t1	9089	.	AAT	AATTTAT	0.358974	0/1/1	0/0/1	0/0/1	0/0/1	0/0/1
trichoniscus_main_000034_t1	9097	.	G	T	0.232804	0/0/1	0/0/1	0/0/1	0/0/1	0/0/1
trichoniscus_main_000034_t1	9102	.	C	A	0.28866	0/0/1	0/0/1	0/0/1	0/0/1	0/0/1
trichoniscus_main_000035_t1	10201	.	TTG	ATA	0.824561	1/1/1	0/1/1	0/1/1	0/1/1	0/1/1
trichoniscus_main_000035_t1	10222	.	G	T	0.289973	0/0/1	0/0/1	0/0/1	0/0/1	0/0/1
trichoniscus_main_000035_t1	10235	.	A	G	0.197497	0/1/1	0/0/1	0/0/1	0/0/1	0/0/1
trichoniscus_main_000035_t1	10254	.	G	A	0.159879	0/0/1	0/0/1	0/0/1	0/0/1	0/0/1
trichoniscus_main_000035_t1	10276	.	G	T	0.136525	0/0/1	0/0/1	0/0/1	0/0/1	0/0/1
trichoniscus_main_000035_t1	10302	.	G	T	0.122235	0/0/0	0/0/1	0/0/1	0/0/1	0/0/1
trichoniscus_main_000035_t1	10347	.	GTAT	GTAG	0.883978	0/1/1	1/1/1	0/1/1	0/1/1	0/1/1
trichoniscus_main_000036_t1	6193	.	C	G	0.297753	0/1/1	0/0/1	0/0/1	0/0/1	0/0/1
trichoniscus_main_000037_t1	651	.	A	T	0.228571	.	0/0/1	0/0/1	0/0/1	0/0/1
trichoniscus_main_000037_t1	888	.	ATGAA	GTGAA	0.220472	0/0/0	0/0/1	0/0/1	0/0/1	0/0/1
trichoniscus_main_000037_t1	901	.	TAGT	GAGC	0.227941	0/0/0	0/0/1	0/0/1	0/0/1	0/0/1
trichoniscus_main_000037_t1	987	.	T	C	0.254545	0/0/0	0/0/1	0/0/1	0/0/1	0/0/1
trichoniscus_main_000037_t1	1027	.	G	C	0.321637	0/0/0	0/0/1	0/0/1	0/0/1	0/0/1
trichoniscus_main_000037_t1	1099	.	T	C	0.259701	0/0/1	0/0/1	0/0/1	0/0/1	0/0/1
trichoniscus_main_000037_t1	1138	.	G	T	0.21831	0/0/1	0/0/1	0/0/1	0/0/1	0/0/1
trichoniscus_main_000037_t1	1147	.	A	G	0.260135	0/0/1	0/0/1	0/0/1	0/0/1	0/0/1
trichoniscus_main_000037_t1	1189	.	A	G	0.255906	0/0/1	0/0/1	0/0/1	0/0/1	0/0/1
trichoniscus_main_000037_t1	1204	.	A	G	0.273077	0/0/1	0/0/1	0/0/1	0/0/1	0/0/1
trichoniscus_main_000037_t1	1552	.	C	T	0.286585	0/0/0	0/0/1	0/0/1	0/0/1	0/0/1
trichoniscus_main_000037_t1	1633	.	T	C	0.34507	0/1/1	0/0/1	0/0/1	0/0/1	0/0/1
trichoniscus_main_000037_t1	1639	.	C	T	0.330827	0/0/1	0/0/1	0/0/1	0/0/1	0/0/1
trichoniscus_main_000037_t1	1672	.	AACT	AACC	0.403509	0/1/1	0/0/1	0/0/1	0/0/1	0/0/1
trichoniscus_main_000037_t1	2046	.	C	A	0.253846	0/0/1	0/0/1	0/0/1	0/0/1	0/0/1
trichoniscus_main_000037_t1	2141	.	AATA	AATT	0.292857	0/0/1	0/0/1	0/0/1	0/0/1	0/0/1
trichoniscus_main_000037_t1	2189	.	G	A	0.341463	0/1/1	0/0/1	0/0/1	0/0/1	0/0/1
trichoniscus_main_000037_t1	2247	.	A	T	0.331818	0/1/1	0/0/1	0/0/1	0/0/1	0/0/1
trichoniscus_main_000037_t1	2283	.	T	C	0.269006	0/0/1	0/0/1	0/0/1	0/0/1	0/0/1
trichoniscus_main_000037_t1	2360	.	G	A	0.73913	0/1/1	0/0/1	0/1/1	0/1/1	0/1/1
trichoniscus_main_000037_t1	2442	.	ACGT	GCGT	0.273438	0/0/1	0/0/1	0/0/1	0/0/1	0/0/1
trichoniscus_main_000037_t1	2531	.	G	A	0.181034	0/0/1	0/0/1	0/0/0	0/0/1	0/0/1
trichoniscus_main_000037_t1	2579	.	G	A	0.243243	0/0/1	0/0/1	0/0/1	0/0/1	0/0/1
trichoniscus_main_000037_t1	2642	.	G	A	0.269841	0/0/0	0/0/1	0/0/1	0/0/1	0/0/1
trichoniscus_main_000037_t1	3061	.	C	A	0.376812	0/0/0	0/0/1	0/0/1	0/0/1	0/0/1
trichoniscus_main_000037_t1	3070	.	C	T	0.342657	0/0/1	0/0/1	0/0/1	0/0/1	0/0/1
trichoniscus_main_000037_t1	3121	.	T	C	0.299145	0/0/1	0/0/1	0/1/1	0/0/1	0/0/1
trichoniscus_main_000037_t1	3223	.	A	T	0.641221	0/1/1	0/1/1	0/1/1	0/1/1	0/1/1
trichoniscus_main_000037_t1	3244	.	A	C	0.616	0/1/1	0/1/1	0/1/1	0/1/1	0/1/1
trichoniscus_main_000037_t1	3292	.	T	C	0.628205	0/1/1	0/1/1	1/1/1	0/1/1	0/1/1
trichoniscus_main_000037_t1	3301	.	T	C	0.64	0/1/1	0/1/1	1/1/1	0/1/1	0/1/1
trichoniscus_main_000037_t1	3412	.	T	C	0.315217	0/0/1	0/0/1	0/0/1	0/0/1	0/0/1
trichoniscus_main_000037_t1	3430	.	T	C	0.29798	0/1/1	0/0/1	0/0/1	0/0/1	0/0/1
trichoniscus_main_000037_t1	3454	.	T	A	0.291339	0/0/1	0/0/1	0/0/1	0/0/1	0/0/1
trichoniscus_main_000037_t1	3679	.	A	G	0.689076	1/1/1	0/0/1	0/1/1	0/1/1	0/1/1
trichoniscus_main_000037_t1	3721	.	C	T	0.3125	0/0/0	0/1/1	0/0/1	0/0/1	0/0/1
trichoniscus_main_000037_t1	3838	.	T	A	0.296703	0/0/1	0/0/1	0/0/1	0/0/1	0/0/1
trichoniscus_main_000037_t1	3988	.	T	A	0.25	0/1/1	0/0/1	0/0/1	0/0/1	0/0/1
trichoniscus_main_000037_t1	3997	.	G	A	0.287879	0/1/1	0/0/1	0/0/1	0/0/1	0/0/1
trichoniscus_main_000037_t1	4015	.	A	G	0.251497	0/1/1	0/0/1	0/0/1	0/0/1	0/0/1
trichoniscus_main_000037_t1	4042	.	T	G	0.248485	0/0/1	0/0/1	0/0/1	0/0/1	0/0/1
trichoniscus_main_000037_t1	4069	.	C	T	0.245283	0/0/1	0/0/1	0/0/1	0/0/1	0/0/1
trichoniscus_main_000037_t1	4126	.	TGCAT	CGCAC	0.231343	0/0/1	0/0/1	0/0/1	0/0/1	0/0/1
trichoniscus_main_000037_t1	4138	.	C	T	0.234483	0/0/1	0/0/1	0/0/1	0/0/1	0/0/1
trichoniscus_main_000037_t1	4207	.	T	C	0.301075	0/0/1	0/0/1	0/0/1	0/0/1	0/0/1
trichoniscus_main_000037_t1	4249	.	A	G	0.304124	0/1/1	0/0/1	0/0/1	0/0/1	0/0/1
trichoniscus_main_000037_t1	4270	.	T	C	0.390351	0/1/1	0/0/1	0/0/1	0/0/1	0/0/1
trichoniscus_main_000037_t1	4402	.	C	T	0.373418	0/0/1	0/0/1	0/0/1	0/0/1	0/0/1
trichoniscus_main_000037_t1	4414	.	C	T	0.362069	0/0/1	0/0/1	0/0/1	0/0/1	0/0/1
trichoniscus_main_000037_t1	4552	.	C	T	0.307087	0/0/1	0/0/1	0/0/1	0/0/1	0/0/1
trichoniscus_main_000037_t1	4609	.	G	A	0.33698	0/0/1	0/0/1	0/0/1	0/0/1	0/0/1
trichoniscus_main_000037_t1	4693	.	G	A	0.288026	0/0/1	0/0/1	0/0/1	0/0/1	0/0/1
trichoniscus_main_000037_t1	4735	.	G	A	0.288981	0/0/1	0/0/1	0/0/1	0/0/1	0/0/1
trichoniscus_main_000037_t1	4855	.	G	C	0.3	0/0/1	0/0/1	0/0/1	0/0/1	0/0/1
trichoniscus_main_000037_t1	5038	.	A	T	0.319392	0/0/1	0/0/1	0/0/1	0/0/1	0/0/1
trichoniscus_main_000037_t1	5043	.	GTGCG	ATGCT	0.318352	0/0/1	0/0/1	0/0/1	0/0/1	0/0/1
trichoniscus_main_000037_t1	5069	.	A	G	0.34296	0/0/1	0/0/1	0/0/1	0/0/1	0/0/1
trichoniscus_main_000037_t1	5104	.	T	C	0.357447	0/0/1	0/0/1	0/0/1	0/0/1	0/0/1
trichoniscus_main_000037_t1	5125	.	A	G	0.342007	0/0/1	0/0/1	0/0/1	0/0/1	0/0/1
trichoniscus_main_000037_t1	5176	.	C	T	0.369748	0/0/1	0/0/1	0/0/1	0/0/1	0/0/1
trichoniscus_main_000037_t1	5209	.	G	A	0.37766	0/0/1	0/0/1	0/0/1	0/0/1	0/0/1
trichoniscus_main_000037_t1	5236	.	T	G	0.316547	0/0/1	0/0/1	0/0/1	0/0/1	0/0/1
trichoniscus_main_000037_t1	5440	.	A	T	0.347826	0/1/1	0/0/1	0/0/1	0/0/1	0/0/1
trichoniscus_main_000037_t1	5497	.	T	C	0.630137	0/0/1	0/1/1	0/1/1	0/1/1	0/1/1
trichoniscus_main_000037_t1	5549	.	GAACA	CAACT	0.309278	0/1/1	0/0/1	0/0/1	0/0/1	0/0/1
trichoniscus_main_000037_t1	5590	.	C	T	0.276699	0/1/1	0/0/1	0/0/1	0/0/1	0/0/1
trichoniscus_main_000037_t1	5617	.	A	T	0.30137	0/1/1	0/0/1	0/0/1	0/0/1	0/0/1
trichoniscus_main_000037_t1	5659	.	C	T,A	0.209016,0.118852	0/1/2	0/1/2	0/1/2	0/0/1	0/1/2
trichoniscus_main_000037_t1	5689	.	A	G	0.265589	0/0/1	0/0/1	0/0/1	0/0/1	0/0/1
trichoniscus_main_000037_t1	5720	.	C	A	0.297872	0/0/1	0/0/1	0/0/1	0/0/1	0/0/1
trichoniscus_main_000037_t1	5728	.	A	T	0.300429	0/0/1	0/0/1	0/0/1	0/0/1	0/0/1
trichoniscus_main_000037_t1	5734	.	ATCC	TTCT	0.295806	0/0/1	0/0/1	0/0/1	0/0/1	0/0/1
trichoniscus_main_000037_t1	5743	.	A	G	0.304444	0/0/1	0/0/1	0/0/1	0/0/1	0/0/1
trichoniscus_main_000037_t1	5836	.	T	A	0.214545	0/0/1	0/0/1	0/0/1	0/0/1	0/0/1
trichoniscus_main_000037_t1	5851	.	C	T	0.249123	0/0/1	0/0/1	0/0/1	0/0/1	0/0/1
trichoniscus_main_000037_t1	5863	.	A	G	0.2607	0/0/1	0/0/1	0/0/1	0/0/1	0/0/1
trichoniscus_main_000037_t1	5905	.	T	C	0.292359	0/0/1	0/0/1	0/0/1	0/0/1	0/0/1
trichoniscus_main_000037_t1	5953	.	CAAAAAACATAAT	CAAAAAAACATAAT	0.207746	0/0/1	0/0/1	0/0/1	0/0/1	0/0/1
trichoniscus_main_000037_t1	6136	.	C	A	0.598901	1/1/1	0/1/1	0/1/1	0/1/1	0/1/1
trichoniscus_main_000037_t1	6301	.	G	A	0.587156	0/0/1	0/1/1	0/1/1	0/1/1	0/1/1
trichoniscus_main_000037_t1	6315	.	TTAGTAGA	TTAGA	0.611872	0/0/1	0/1/1	0/1/1	0/1/1	0/1/1
trichoniscus_main_000037_t1	6352	.	T	C	0.616949	0/0/1	0/1/1	0/1/1	0/1/1	0/1/1
trichoniscus_main_000037_t1	6400	.	A	G	0.367188	0/0/1	0/0/1	0/0/1	0/0/1	0/0/1
trichoniscus_main_000037_t1	6460	.	A	G	0.361624	0/0/1	0/0/1	0/0/1	0/0/1	0/0/1
trichoniscus_main_000037_t1	6544	.	C	A	0.329897	0/0/1	0/0/1	0/0/1	0/0/1	0/0/1
trichoniscus_main_000037_t1	7033	.	A	T	0.551887	0/0/1	0/0/1	0/1/1	0/1/1	0/1/1
trichoniscus_main_000037_t1	7039	.	A	T	0.549296	0/0/1	0/0/1	0/1/1	0/1/1	0/1/1
trichoniscus_main_000037_t1	7069	.	C	A	0.536458	0/0/1	0/0/1	0/1/1	0/1/1	0/1/1
trichoniscus_main_000037_t1	7081	.	C	T	0.542373	0/0/1	0/0/1	0/1/1	0/1/1	0/1/1
trichoniscus_main_000037_t1	8299	.	G	A	0.282192	0/0/1	0/0/1	0/0/1	0/0/1	0/0/1
trichoniscus_main_000037_t1	8398	.	C	T	0.291291	0/0/1	0/0/1	0/0/1	0/0/1	0/0/1
trichoniscus_main_000037_t1	8435	.	A	C	0.329114	0/0/1	0/0/1	0/0/1	0/0/1	0/0/1
trichoniscus_main_000037_t1	8610	.	C	T	0.261628	0/0/1	0/0/1	0/0/1	0/0/1	0/0/1
trichoniscus_main_000037_t1	8850	.	T	G	0.214286	0/0/1	0/0/1	0/0/1	0/0/1	0/0/1
trichoniscus_main_000037_t1	8936	.	CCTA	TCTA	0.198198	0/1/1	0/0/1	0/0/1	0/0/1	0/0/1
trichoniscus_main_000037_t1	9018	.	ATATTATATTAAA	ATATTATTATATTAAA	0.17301	0/0/1	0/0/1	0/0/1	0/0/1	0/0/1
trichoniscus_main_000037_t1	9043	.	G	A	0.195652	0/0/1	0/0/1	0/0/1	0/0/1	0/0/1
trichoniscus_main_000037_t1	9115	.	C	T	0.226351	0/0/1	0/0/1	0/0/1	0/0/1	0/0/1
trichoniscus_main_000037_t1	9184	.	G	A	0.289694	0/1/1	0/0/1	0/0/1	0/0/1	0/0/1
trichoniscus_main_000037_t1	9326	.	G	A	0.271845	0/0/1	0/0/1	0/0/1	0/0/1	0/0/1
trichoniscus_main_000037_t1	9362	.	A	T	0.288462	0/0/1	0/0/1	0/0/1	0/0/1	0/0/1
trichoniscus_main_000038_t1	2025	.	AT	CC	0.229885	1/1/1	0/0/1	0/0/1	0/0/1	0/0/1
trichoniscus_main_000038_t1	2212	.	A	C	0.234146	0/0/1	0/0/1	0/0/1	0/0/1	0/0/1
trichoniscus_main_000038_t1	2278	.	G	C	0.168421	0/0/0	0/0/1	0/0/1	0/0/1	0/0/1
trichoniscus_main_000038_t1	2823	.	TAAATAAAAAATC	TAAAATC	0.313901	0/0/1	0/0/1	0/0/1	0/0/1	0/0/1
trichoniscus_main_000038_t1	2863	.	C	T	0.313433	0/0/1	0/0/1	0/0/1	0/0/1	0/0/1
trichoniscus_main_000038_t1	2920	.	TG	AA	0.309179	0/1/1	0/0/1	0/0/1	0/0/1	0/0/1
trichoniscus_main_000038_t1	2934	.	C	T	0.342308	0/0/1	0/0/1	0/0/1	0/0/1	0/0/1
trichoniscus_main_000038_t1	2968	.	C	T	0.316364	0/0/1	0/0/1	0/0/1	0/0/1	0/0/1
trichoniscus_main_000038_t1	3025	.	G	A	0.280899	0/0/1	0/0/1	0/0/1	0/0/1	0/0/1
trichoniscus_main_000038_t1	3035	.	A	G	0.597403	0/1/1	0/1/1	0/1/1	0/1/1	0/1/1
trichoniscus_main_000038_t1	3088	.	C	G	0.227437	0/0/1	0/0/1	0/0/1	0/0/1	0/0/1
trichoniscus_main_000038_t1	3097	.	T	G	0.230189	0/0/1	0/0/1	0/0/1	0/0/1	0/0/1
trichoniscus_main_000038_t1	3173	.	TC	CT,TT	0.14658,0.356667	0/0/1	0/1/2	0/1/2	0/1/2	0/1/2
trichoniscus_main_000038_t1	3189	.	G	A	0.213333	0/0/1	0/0/1	0/0/1	0/0/1	0/0/1
trichoniscus_main_000038_t1	3301	.	G	A	0.199045	0/0/1	0/0/1	0/0/1	0/0/1	0/0/1
trichoniscus_main_000038_t1	3315	.	C	T	0.141156	0/0/1	0/0/1	0/0/1	0/0/1	0/0/1
trichoniscus_main_000038_t1	3346	.	T	C	0.134146	0/0/1	0/0/1	0/0/1	0/0/1	0/0/1
trichoniscus_main_000038_t1	3364	.	A	C	0.205082	0/0/1	0/0/1	0/0/1	0/0/1	0/0/1
trichoniscus_main_000038_t1	3451	.	T	C	0.381339	0/0/1	0/0/1	0/0/1	0/0/1	0/0/1
trichoniscus_main_000038_t1	3472	.	T	A	0.37551	0/0/1	0/0/1	0/0/1	0/0/1	0/0/1
trichoniscus_main_000038_t1	3483	.	A	T	0.363257	0/0/1	0/0/1	0/0/1	0/0/1	0/0/1
trichoniscus_main_000038_t1	4774	.	T	C	0.700935	1/1/1	0/1/1	0/1/1	0/1/1	0/1/1
trichoniscus_main_000038_t1	5038	.	T	C	0.732673	1/1/1	0/1/1	0/1/1	0/1/1	0/1/1
trichoniscus_main_000038_t1	5342	.	C	A	0.29927	0/0/1	0/0/1	0/0/1	0/0/1	0/0/1
trichoniscus_main_000038_t1	5362	.	T	C	0.309677	0/0/1	0/0/1	0/0/1	0/0/1	0/0/1
trichoniscus_main_000038_t1	5423	.	A	C	0.282759	0/0/1	0/0/1	0/0/1	0/0/1	0/0/1
trichoniscus_main_000038_t1	5558	.	GAAAAAAATCG	GAAAAAAAACG,GAAAAAAATGG	0.345745,0.295082	0/1/1	0/1/2	0/1/2	0/1/2	0/1/2
trichoniscus_main_000038_t1	5830	.	CAAAAAATC	CAAAAAAAC,CAAAAAAAAC	0.301158,0.0513834	0/0/1	0/0/1	0/1/2	0/1/2	0/0/1
trichoniscus_main_000038_t1	5860	.	T	G	0.333333	0/0/1	0/0/1	0/0/1	0/0/1	0/0/1
trichoniscus_main_000038_t1	5944	.	T	C	0.299712	0/0/1	0/0/1	0/0/1	0/0/1	0/0/1
trichoniscus_main_000038_t1	5990	.	A	C	0.403153	0/0/1	0/0/1	0/0/1	0/1/1	0/0/1
trichoniscus_main_000038_t1	6119	.	G	C	0.269155	0/0/1	0/0/1	0/0/1	0/0/1	0/0/1
trichoniscus_main_000038_t1	6127	.	G	C	0.261811	0/0/1	0/0/1	0/0/1	0/0/1	0/0/1
trichoniscus_main_000038_t1	6136	.	T	C	0.240076	0/0/1	0/0/1	0/0/1	0/0/1	0/0/1
trichoniscus_main_000038_t1	6143	.	G	A	0.232645	0/0/1	0/0/1	0/0/1	0/0/1	0/0/1
trichoniscus_main_000038_t1	6155	.	A	C	0.396648	0/1/1	0/0/1	0/0/1	0/0/1	0/0/1
trichoniscus_main_000038_t1	6202	.	G	A	0.231839	0/0/1	0/0/1	0/0/1	0/0/1	0/0/1
trichoniscus_main_000038_t1	6236	.	G	A	0.257182	0/0/1	0/0/1	0/0/1	0/0/1	0/0/1
trichoniscus_main_000038_t1	6248	.	T	C	0.273092	0/0/1	0/0/1	0/0/1	0/0/1	0/0/1
trichoniscus_main_000038_t1	6253	.	G	A	0.265625	0/0/1	0/0/1	0/0/1	0/0/1	0/0/1
trichoniscus_main_000038_t1	6286	.	A	G	0.284834	0/0/1	0/0/1	0/0/1	0/0/1	0/0/1
trichoniscus_main_000038_t1	6326	.	AGGGGAAAA	AGGGGGGGAAAA	0.26332	0/0/1	0/0/1	0/0/1	0/0/1	0/0/1
trichoniscus_main_000038_t1	6346	.	T	C	0.31096	0/0/1	0/0/1	0/0/1	0/0/1	0/0/1
trichoniscus_main_000038_t1	6352	.	T	C	0.292171	0/0/1	0/0/1	0/0/1	0/0/1	0/0/1
trichoniscus_main_000038_t1	6425	.	C	T	0.584117	0/0/1	0/1/1	0/1/1	0/1/1	0/1/1
trichoniscus_main_000038_t1	6430	.	A	G	0.300795	0/0/1	0/0/1	0/0/1	0/0/1	0/0/1
trichoniscus_main_000038_t1	6607	.	A	G	0.335778	0/1/1	0/0/1	0/0/1	0/0/1	0/0/1
trichoniscus_main_000038_t1	6649	.	G	T	0.331785	0/0/1	0/0/1	0/0/1	0/0/1	0/0/1
trichoniscus_main_000038_t1	6655	.	A	G	0.322008	0/0/1	0/0/1	0/0/1	0/0/1	0/0/1
trichoniscus_main_000038_t1	6753	.	C	T	0.353691	0/0/1	0/0/1	0/0/1	0/0/1	0/0/1
trichoniscus_main_000038_t1	6784	.	C	T	0.272593	0/0/1	0/0/1	0/0/1	0/0/1	0/0/1
trichoniscus_main_000038_t1	6787	.	A	G	0.388889	0/0/1	0/0/1	0/0/1	0/1/1	0/0/1
trichoniscus_main_000038_t1	6868	.	T	G	0.314572	0/0/1	0/0/1	0/0/1	0/0/1	0/0/1
trichoniscus_main_000038_t1	6874	.	T	G	0.307692	0/0/1	0/0/1	0/0/1	0/0/1	0/0/1
trichoniscus_main_000038_t1	6936	.	TATCATCATCT	TATCATCT	0.307097	0/0/1	0/0/1	0/0/1	0/0/1	0/0/1
trichoniscus_main_000038_t1	6970	.	T	C	0.403709	0/0/1	0/0/1	0/0/1	0/1/1	0/0/1
trichoniscus_main_000038_t1	6972	.	C	T	0.277698	0/0/1	0/0/1	0/0/1	0/0/1	0/0/1
trichoniscus_main_000038_t1	6975	.	T	C	0.397695	0/0/1	0/0/1	0/0/1	0/1/1	0/0/1
trichoniscus_main_000038_t1	7006	.	T	C	0.312605	0/0/1	0/0/1	0/0/1	0/0/1	0/0/1
trichoniscus_main_000038_t1	7066	.	A	G	0.327345	0/0/1	0/0/1	0/0/1	0/0/1	0/0/1
trichoniscus_main_000038_t1	7069	.	C	T	0.287149	0/0/1	0/0/1	0/0/1	0/0/1	0/0/1
trichoniscus_main_000038_t1	7105	.	A	T	0.329718	0/0/1	0/0/1	0/0/1	0/0/1	0/0/1
trichoniscus_main_000038_t1	7195	.	A	G	0.272451	0/0/1	0/0/1	0/0/1	0/0/1	0/0/1
trichoniscus_main_000038_t1	7216	.	G	A	0.329567	0/0/1	0/0/1	0/0/1	0/0/1	0/0/1
trichoniscus_main_000038_t1	7258	.	A	G	0.363636	0/0/1	0/0/1	0/0/1	0/0/1	0/0/1
trichoniscus_main_000038_t1	7318	.	A	G	0.341418	0/0/1	0/0/1	0/0/1	0/0/1	0/0/1
trichoniscus_main_000038_t1	7324	.	T	C	0.59887	0/0/1	0/1/1	0/1/1	0/1/1	0/1/1
trichoniscus_main_000038_t1	7360	.	AGTTT	GGTTC	0.326478	0/0/1	0/0/1	0/0/1	0/0/1	0/0/1
trichoniscus_main_000038_t1	7390	.	G	A	0.230769	0/0/1	0/0/1	0/0/1	0/0/1	0/0/1
trichoniscus_main_000038_t1	7399	.	C	A	0.345395	0/1/1	0/0/1	0/0/1	0/0/1	0/0/1
trichoniscus_main_000038_t1	7411	.	C	T	0.241245	0/0/1	0/0/1	0/0/1	0/0/1	0/0/1
trichoniscus_main_000038_t1	7465	.	G	A	0.252427	0/0/1	0/0/1	0/0/1	0/0/1	0/0/1
trichoniscus_main_000038_t1	7588	.	CAAAAAAACTG	CAAAAAAAACTG	0.135593	0/0/0	0/0/0	0/0/1	0/0/1	0/0/0
trichoniscus_main_000038_t1	7963	.	A	T	0.299539	0/0/1	0/0/1	0/0/1	0/0/1	0/0/1
trichoniscus_main_000038_t1	8089	.	T	C	0.304598	0/0/1	0/0/1	0/0/1	0/0/1	0/0/1
trichoniscus_main_000038_t1	8092	.	T	C	0.246988	0/0/0	0/0/1	0/0/1	0/0/1	0/0/1
trichoniscus_main_000038_t1	8242	.	T	C	0.331707	0/0/1	0/0/1	0/0/1	0/0/1	0/0/1
trichoniscus_main_000038_t1	8255	.	T	C	0.546392	0/0/1	0/0/1	0/1/1	0/1/1	0/1/1
trichoniscus_main_000038_t1	8434	.	A	G	0.266055	0/0/1	0/0/1	0/0/1	0/0/1	0/0/1
trichoniscus_main_000038_t1	8467	.	G	A,T	0.288,0.26	0/1/2	0/1/2	0/1/2	0/1/2	0/1/2
trichoniscus_main_000038_t1	8540	.	T	G	0.243077	0/0/1	0/0/1	0/0/1	0/0/1	0/0/1
trichoniscus_main_000038_t1	8551	.	G	A	0.291291	0/0/1	0/0/1	0/0/1	0/0/1	0/0/1
trichoniscus_main_000038_t1	9272	.	T	A	0.236662	0/0/1	0/0/1	0/0/1	0/0/1	0/0/1
trichoniscus_main_000038_t1	9345	.	GTTAA	ATTAA	0.170931	0/0/1	0/0/1	0/0/1	0/0/1	0/0/1
trichoniscus_main_000038_t1	9358	.	A	C	0.180921	0/0/1	0/0/1	0/0/1	0/0/1	0/0/1
trichoniscus_main_000038_t1	9389	.	GTAGCT	GTAGCC	0.205018	0/0/1	0/0/1	0/0/1	0/0/1	0/0/1
trichoniscus_main_000038_t1	9467	.	AA	CT	0.308252	0/0/1	0/0/1	0/0/1	0/0/1	0/0/1
trichoniscus_main_000038_t1	9536	.	AATTT	GATTG,GATTT	0.41094,0.304348	0/1/2	0/1/2	0/1/2	0/1/2	0/1/2
trichoniscus_main_000038_t1	9558	.	AATTTTTTTTTTACG	AATTCTTTTTTTTACG	0.650735	0/0/1	0/1/1	0/1/1	0/1/1	0/1/1
trichoniscus_main_000039_t1	8287	.	TAAT	CAATATAAATAT	0.165414	0/0/0	0/0/1	0/0/1	0/0/1	0/0/1
trichoniscus_main_000039_t1	8300	.	C	T	0.251656	0/0/1	0/0/1	0/0/1	0/0/1	0/0/1
trichoniscus_main_000039_t1	8315	.	TAAGT	TAAAGT	0.372263	0/0/1	0/0/1	0/0/1	0/0/1	0/1/1
trichoniscus_main_000039_t1	8471	.	GTTTTTTTCTTTTAATA	GTTTTTTTTTTTTAATA,GTTTTTTTTTTTTTAATA	0.354839,0.0916667	0/0/1	0/1/2	0/1/2	0/0/1	0/1/2
trichoniscus_main_000039_t1	8516	.	C	T	0.238938	0/0/1	0/0/1	0/0/1	0/0/1	0/0/1
trichoniscus_main_000039_t1	8522	.	A	T	0.300813	0/0/1	0/0/1	0/0/1	0/0/1	0/0/1
trichoniscus_main_000039_t1	8546	.	C	T	0.321555	0/0/1	0/0/1	0/0/1	0/0/1	0/0/1
trichoniscus_main_000039_t1	8557	.	A	C	0.312281	0/0/1	0/0/1	0/0/1	0/0/1	0/0/1
trichoniscus_main_000039_t1	8583	.	T	C	0.33463	0/0/1	0/0/1	0/0/1	0/0/1	0/0/1
trichoniscus_main_000039_t1	8619	.	C	A	0.30814	0/0/1	0/0/1	0/0/1	0/0/1	0/0/1
trichoniscus_main_000039_t1	8626	.	G	A	0.304688	0/0/1	0/0/1	0/0/1	0/0/1	0/0/1
trichoniscus_main_000041_t1	2557	.	A	G	0.18239	0/0/1	0/0/1	0/0/1	0/0/1	0/0/1
trichoniscus_main_000041_t1	2591	.	A	C	0.27758	0/0/1	0/0/1	0/0/1	0/0/1	0/0/1
trichoniscus_main_000041_t1	2635	.	C	T	0.396694	0/1/1	0/0/1	0/0/1	0/0/1	0/0/1
trichoniscus_main_000041_t1	2946	.	T	C	0.635802	0/0/0	0/0/1	0/1/1	0/1/1	0/1/1
trichoniscus_main_000041_t1	2959	.	C	T	0.640244	0/0/0	0/0/1	0/1/1	0/1/1	0/1/1
trichoniscus_main_000041_t1	3040	.	C	A	0.396552	0/0/1	0/0/1	0/0/1	0/0/1	0/0/1
trichoniscus_main_000041_t1	3049	.	A	G	0.410876	0/0/1	0/0/1	0/0/1	0/0/1	0/0/1
trichoniscus_main_000041_t1	3163	.	A	G	0.646789	0/1/1	0/1/1	0/1/1	0/1/1	0/1/1
trichoniscus_main_000041_t1	3220	.	G	A	0.647059	0/0/1	0/0/1	0/1/1	0/1/1	0/1/1
trichoniscus_main_000041_t1	3239	.	T	A	0.636364	0/1/1	0/1/1	0/1/1	0/1/1	0/1/1
trichoniscus_main_000041_t1	3460	.	C	T	0.328947	0/0/1	0/0/1	0/0/1	0/0/1	0/0/1
trichoniscus_main_000041_t1	3541	.	A	C	0.413408	0/0/1	0/0/1	0/0/1	0/0/1	0/0/1
trichoniscus_main_000041_t1	3734	.	C	A	0.61875	0/1/1	0/1/1	0/0/1	0/1/1	0/1/1
trichoniscus_main_000041_t1	3976	.	AGTC	GGTT	0.306202	0/0/1	0/0/1	0/0/1	0/0/1	0/0/1
trichoniscus_main_000041_t1	4006	.	G	C	0.389121	0/0/1	0/0/1	0/0/1	0/0/1	0/0/1
trichoniscus_main_000041_t1	4147	.	A	G	0.315217	0/0/1	0/0/1	0/0/1	0/0/1	0/0/1
trichoniscus_main_000041_t1	4153	.	G	A	0.331579	0/1/1	0/0/1	0/0/1	0/0/1	0/0/1
trichoniscus_main_000041_t1	4171	.	AAAGC	CAAGT	0.358824	0/1/1	0/0/1	0/0/1	0/0/1	0/0/1
trichoniscus_main_000041_t1	4300	.	C	T	0.318898	0/0/1	0/0/1	0/0/1	0/0/1	0/0/1
trichoniscus_main_000041_t1	4393	.	C	T	0.568966	0/0/1	0/1/1	0/1/1	0/1/1	0/1/1
trichoniscus_main_000041_t1	4474	.	C	T	0.537313	0/0/1	0/1/1	0/0/1	0/1/1	0/1/1
trichoniscus_main_000041_t1	4673	.	T	C	0.37799	0/1/1	0/0/1	0/0/1	0/0/1	0/0/1
trichoniscus_main_000041_t1	4795	.	G	A	0.407583	1/1/1	0/0/1	0/0/1	0/0/1	0/0/1
trichoniscus_main_000041_t1	4804	.	G	A	0.442857	1/1/1	0/0/1	0/0/1	0/0/1	0/0/1
trichoniscus_main_000041_t1	4913	.	A	C	0.413333	1/1/1	0/0/1	0/0/1	0/0/1	0/1/1
trichoniscus_main_000041_t1	5122	.	GC	TC	0.34555	1/1/1	0/0/1	0/0/1	0/0/1	0/0/1
trichoniscus_main_000041_t1	5158	.	T	G	0.346535	0/1/1	0/0/1	0/0/1	0/0/1	0/0/1
trichoniscus_main_000041_t1	5173	.	T	G	0.382883	0/1/1	0/0/1	0/0/1	0/0/1	0/0/1
trichoniscus_main_000041_t1	5212	.	A	G	0.356877	0/0/1	0/0/1	0/0/1	0/0/1	0/0/1
trichoniscus_main_000041_t1	5254	.	G	T	0.302273	0/0/1	0/0/1	0/0/1	0/0/1	0/0/1
trichoniscus_main_000041_t1	5329	.	A	G	0.280757	0/0/1	0/0/1	0/0/1	0/0/1	0/0/1
trichoniscus_main_000041_t1	5335	.	CGAA	TGAG	0.255556	0/0/1	0/0/1	0/0/1	0/0/1	0/0/1
trichoniscus_main_000041_t1	5353	.	CTAC	TTAT	0.279693	0/0/1	0/0/1	0/0/1	0/0/1	0/0/1
trichoniscus_main_000041_t1	5449	.	C	A	0.310219	0/0/1	0/0/1	0/0/1	0/0/1	0/0/1
trichoniscus_main_000041_t1	5482	.	ACTTCCC	GCTACCA	0.237864	0/0/1	0/0/1	0/0/1	0/0/1	0/0/1
trichoniscus_main_000041_t1	5545	.	A	G	0.338776	0/0/1	0/0/1	0/0/1	0/0/1	0/0/1
trichoniscus_main_000041_t1	5560	.	CC	AT	0.30315	0/1/1	0/0/1	0/0/1	0/0/1	0/0/1
trichoniscus_main_000041_t1	5608	.	T	A	0.19305	0/0/0	0/0/1	0/0/1	0/0/1	0/0/1
trichoniscus_main_000041_t1	5818	.	A	G	0.34026	0/0/1	0/0/1	0/0/1	0/0/1	0/0/1
trichoniscus_main_000041_t1	5993	.	C	T	0.40458	0/0/1	0/0/1	0/0/1	0/0/1	0/0/1
trichoniscus_main_000041_t1	6046	.	T	C	0.442353	0/0/1	0/0/1	0/0/1	0/0/1	0/0/1
trichoniscus_main_000041_t1	6055	.	C	T	0.442029	0/0/1	0/0/1	0/0/1	0/0/1	0/1/1
trichoniscus_main_000041_t1	6106	.	G	A	0.401662	0/1/1	0/0/1	0/0/1	0/0/1	0/0/1
trichoniscus_main_000041_t1	6139	.	C	G	0.380682	0/0/1	0/0/1	0/0/1	0/0/1	0/0/1
trichoniscus_main_000041_t1	6320	.	C	T	0.378378	0/0/0	0/0/1	0/0/1	0/0/1	0/0/1
trichoniscus_main_000041_t1	6373	.	G	A	0.379464	0/0/0	0/0/1	0/0/1	0/0/1	0/0/1
trichoniscus_main_000041_t1	6484	.	C	T	0.565517	0/0/1	0/1/1	0/1/1	0/1/1	0/1/1
trichoniscus_main_000041_t1	6526	.	T	C	0.361272	0/0/1	0/0/1	0/0/1	0/0/1	0/0/1
trichoniscus_main_000041_t1	6754	.	T	A	0.347323	0/0/1	0/0/1	0/0/1	0/0/1	0/0/1
trichoniscus_main_000041_t1	6769	.	T	C	0.331025	0/1/1	0/0/1	0/0/1	0/0/1	0/0/1
trichoniscus_main_000041_t1	6853	.	G	C	0.343629	0/1/1	0/0/1	0/0/1	0/0/1	0/0/1
trichoniscus_main_000041_t1	7019	.	T	C	0.300469	0/0/1	0/0/1	0/0/1	0/0/1	0/0/1
trichoniscus_main_000041_t1	7121	.	C	A	0.362916	0/0/1	0/0/1	0/0/1	0/0/1	0/0/1
trichoniscus_main_000041_t1	7132	.	T	G	0.357928	0/0/1	0/0/1	0/0/1	0/0/1	0/0/1
trichoniscus_main_000041_t1	7246	.	A	G	0.329049	0/0/0	0/0/1	0/0/1	0/0/1	0/0/1
trichoniscus_main_000041_t1	7285	.	AGGA	CGGG	0.361925	0/0/1	0/0/1	0/0/1	0/0/1	0/0/1
trichoniscus_main_000041_t1	7542	.	G	T	0.355263	0/0/1	0/0/1	0/0/1	0/0/1	0/0/1
trichoniscus_main_000041_t1	7572	.	G	A	0.331126	0/0/1	0/0/1	0/0/1	0/0/1	0/0/1
trichoniscus_main_000041_t1	7668	.	G	A	0.603143	0/1/1	0/1/1	0/1/1	0/1/1	0/1/1
trichoniscus_main_000041_t1	7685	.	G	T	0.384615	0/0/1	0/0/1	0/0/1	0/0/1	0/0/1
trichoniscus_main_000041_t1	7691	.	G	A	0.380122	0/0/1	0/0/1	0/0/1	0/0/1	0/0/1
trichoniscus_main_000041_t1	7954	.	C	T	0.288038	0/0/1	0/0/1	0/0/1	0/0/1	0/0/1
trichoniscus_main_000041_t1	8069	.	C	T	0.333333	0/0/1	0/0/1	0/0/1	0/0/1	0/0/1
trichoniscus_main_000042_t1	2537	.	C	T	0.427184	0/0/0	0/0/1	0/1/1	0/1/1	0/0/1
trichoniscus_main_000042_t1	2903	.	A	G	0.439024	0/0/0	0/1/1	0/1/1	0/0/1	0/1/1
trichoniscus_main_000042_t1	2943	.	G	A	0.406593	0/0/0	0/0/1	0/0/1	0/0/1	0/1/1
trichoniscus_main_000042_t1	3182	.	G	A	0.310924	1/1/1	0/0/1	0/0/1	0/0/1	0/0/1
trichoniscus_main_000042_t1	3209	.	A	T	0.342975	0/0/1	0/0/1	0/0/1	0/0/1	0/0/1
trichoniscus_main_000042_t1	3281	.	G	A	0.358362	1/1/1	0/0/1	0/0/1	0/0/1	0/0/1
trichoniscus_main_000042_t1	3303	.	TTA	ATG	0.329897	.	0/0/1	0/0/1	0/0/1	0/0/1
trichoniscus_main_000042_t1	3314	.	T	C	0.343558	.	0/0/1	0/0/1	0/0/1	0/0/1
trichoniscus_main_000042_t1	3545	.	G	C	0.86087	.	0/1/1	0/1/1	0/1/1	0/1/1
trichoniscus_main_000042_t1	3554	.	CGCT	TGCG	0.797414	.	0/1/1	0/1/1	0/1/1	0/1/1
trichoniscus_main_000042_t1	3662	.	A	T	0.460396	.	0/0/1	0/0/1	0/1/1	0/0/1
trichoniscus_main_000042_t1	3684	.	AT	TT	0.511236	.	0/1/1	0/0/1	0/1/1	0/0/1
trichoniscus_main_000042_t1	4109	.	TCTT	CCTC	0.5	1/1/1	0/1/1	0/1/1	0/0/1	0/1/1
trichoniscus_main_000042_t1	4148	.	A	T	0.447059	1/1/1	0/0/1	0/1/1	0/0/1	0/1/1
trichoniscus_main_000042_t1	5006	.	ATCTT	AT	0.568966	.	0/1/1	0/1/1	0/0/1	0/1/1
trichoniscus_main_000042_t1	5023	.	C	T	0.542373	.	0/1/1	0/1/1	0/0/1	0/0/1
trichoniscus_main_000042_t1	5036	.	A	G	0.550847	0/0/0	0/1/1	0/1/1	0/0/1	0/1/1
trichoniscus_main_000042_t1	5047	.	A	C	0.580357	0/0/0	0/1/1	0/1/1	0/0/1	0/1/1
trichoniscus_main_000042_t1	8951	.	AA	CC	0.320197	.	0/0/1	0/0/1	0/0/1	0/0/1
trichoniscus_main_000042_t1	8994	.	T	A	0.385965	.	0/0/1	0/0/1	0/0/1	0/0/1
trichoniscus_main_000042_t1	9024	.	AGT	AT	0.350329	.	0/0/1	0/0/1	0/0/1	0/0/1
trichoniscus_main_000042_t1	9052	.	G	T	0.369176	.	0/0/1	0/0/1	0/0/1	0/0/1
trichoniscus_main_000043_t1	671	.	AAGG	CAGT	0.2375	.	0/0/1	0/0/1	0/0/1	0/0/1
trichoniscus_main_000043_t1	832	.	TT	CC	0.198276	0/0/0	0/0/1	0/0/1	0/0/1	0/0/1
trichoniscus_main_000043_t1	1023	.	C	A	0.77	0/1/1	0/1/1	0/1/1	0/1/1	0/1/1
trichoniscus_main_000043_t1	1030	.	C	T	0.765306	0/1/1	0/1/1	0/1/1	0/1/1	0/1/1
trichoniscus_main_000043_t1	1089	.	G	T	0.688889	1/1/1	0/1/1	0/1/1	0/1/1	0/1/1
trichoniscus_main_000043_t1	1104	.	T	A	0.725	1/1/1	0/0/1	0/1/1	0/1/1	0/1/1
trichoniscus_main_000043_t1	1140	.	G	A	0.637931	1/1/1	0/0/1	1/1/1	0/1/1	0/1/1
trichoniscus_main_000043_t1	1179	.	G	A	0.235294	0/0/0	0/0/1	0/0/1	0/0/1	0/0/1
trichoniscus_main_000043_t1	1188	.	A	T	0.258065	.	0/0/1	0/0/1	0/0/1	0/0/1
trichoniscus_main_000043_t1	1207	.	A	C	0.245283	.	0/0/1	0/0/1	0/0/1	0/0/1
trichoniscus_main_000043_t1	1295	.	C	T	0.217391	0/0/0	0/0/1	0/0/1	0/0/1	0/0/1
trichoniscus_main_000043_t1	1353	.	CAAT	TAAC	0.315789	0/0/0	0/0/1	0/0/1	0/0/1	0/0/1
trichoniscus_main_000043_t1	1374	.	ATCTT	GTCTC	0.327731	0/0/0	0/0/1	0/0/1	0/0/1	0/0/1
trichoniscus_main_000043_t1	1393	.	C	T	0.323077	0/0/0	0/0/1	0/0/1	0/0/1	0/0/1
trichoniscus_main_000043_t1	1401	.	AA	CT	0.280992	0/0/0	0/0/1	0/0/1	0/0/1	0/0/1
trichoniscus_main_000043_t1	1488	.	T	A	0.2375	1/1/1	0/0/1	0/0/1	0/0/1	0/0/1
trichoniscus_main_000043_t1	1584	.	C	A	0.189189	0/0/1	0/0/1	0/0/1	0/0/1	0/0/1
trichoniscus_main_000043_t1	1641	.	GGG	AGA	0.801205	0/1/1	0/1/1	0/1/1	0/1/1	0/1/1
trichoniscus_main_000043_t1	1688	.	CTGTTGT	CTGC	0.733871	0/1/1	0/1/1	0/1/1	0/1/1	0/1/1
trichoniscus_main_000043_t1	1704	.	C	T	0.768707	0/1/1	0/1/1	0/1/1	0/1/1	0/1/1
trichoniscus_main_000043_t1	1728	.	G	A	0.772277	0/1/1	0/1/1	0/1/1	0/1/1	0/1/1
trichoniscus_main_000043_t1	3009	.	C	T	0.136412	0/0/1	0/0/1	0/0/1	0/0/1	0/0/1
trichoniscus_main_000043_t1	3064	.	GT	CA	0.279323	0/0/1	0/0/1	0/0/1	0/0/1	0/0/1
trichoniscus_main_000043_t1	3581	.	TGAAT	GGAAC	0.251892	0/0/1	0/0/1	0/0/1	0/0/1	0/0/1
trichoniscus_main_000043_t1	3605	.	G	T	0.267921	0/0/1	0/0/1	0/0/1	0/0/1	0/0/1
trichoniscus_main_000043_t1	3652	.	A	G	0.264505	0/0/1	0/0/1	0/0/1	0/0/1	0/0/1
trichoniscus_main_000043_t1	3670	.	G	A	0.24892	0/0/1	0/0/1	0/0/1	0/0/1	0/0/1
trichoniscus_main_000043_t1	3693	.	TA	GG	0.226866	0/0/1	0/0/1	0/0/1	0/0/1	0/0/1
trichoniscus_main_000043_t1	3766	.	G	A	0.281947	0/0/1	0/0/1	0/0/1	0/0/1	0/0/1
trichoniscus_main_000043_t1	3828	.	T	G	0.290948	0/0/1	0/0/1	0/0/1	0/0/1	0/0/1
trichoniscus_main_000043_t1	3862	.	G	A	0.273657	0/0/1	0/0/1	0/0/1	0/0/1	0/0/1
trichoniscus_main_000043_t1	3905	.	C	T	0.299035	0/0/1	0/0/1	0/0/1	0/0/1	0/0/1
trichoniscus_main_000043_t1	3962	.	ATGTTGTTA	ATGTTA	0.20073	0/0/0	0/0/1	0/0/1	0/0/1	0/0/1
trichoniscus_main_000043_t1	4006	.	A	T	0.234528	0/0/0	0/0/1	0/0/1	0/0/1	0/0/1
trichoniscus_main_000043_t1	4020	.	T	A	0.236364	0/0/0	0/0/1	0/0/1	0/0/1	0/0/1
trichoniscus_main_000043_t1	4165	.	G	A	0.292553	0/1/1	0/0/1	0/0/1	0/0/1	0/0/1
trichoniscus_main_000043_t1	4179	.	TA	CG	0.294944	0/0/1	0/0/1	0/0/1	0/0/1	0/0/1
trichoniscus_main_000043_t1	4192	.	A	C	0.296089	0/0/1	0/0/1	0/0/1	0/0/1	0/0/1
trichoniscus_main_000043_t1	4221	.	A	C	0.289231	0/0/1	0/0/1	0/0/1	0/0/1	0/0/1
trichoniscus_main_000043_t1	4267	.	A	C	0.248101	0/0/1	0/0/1	0/0/1	0/0/1	0/0/1
trichoniscus_main_000043_t1	4279	.	G	A	0.241645	0/0/1	0/0/1	0/0/1	0/0/1	0/0/1
trichoniscus_main_000043_t1	4345	.	C	T	0.237805	0/0/0	0/0/1	0/0/1	0/0/1	0/0/1
trichoniscus_main_000043_t1	4392	.	GG	AA	0.640884	1/1/1	0/0/1	0/1/1	0/1/1	0/1/1
trichoniscus_main_000043_t1	4414	.	G	A	0.682292	1/1/1	0/1/1	0/1/1	0/1/1	0/1/1
trichoniscus_main_000043_t1	4420	.	G	A	0.68984	1/1/1	0/1/1	0/1/1	0/1/1	0/1/1
trichoniscus_main_000043_t1	4432	.	C	G	0.703911	1/1/1	0/1/1	0/1/1	0/1/1	0/1/1
trichoniscus_main_000043_t1	4469	.	C	G	0.274854	0/0/0	0/0/1	0/0/1	0/0/1	0/0/1
trichoniscus_main_000043_t1	4567	.	G	A	0.262774	1/1/1	0/0/1	0/0/1	0/0/1	0/0/1
trichoniscus_main_000043_t1	4627	.	G	A	0.167883	0/0/1	0/0/1	0/0/1	0/0/1	0/0/1
trichoniscus_main_000043_t1	4635	.	G	A	0.172662	0/0/1	0/0/1	0/0/1	0/0/1	0/0/1
trichoniscus_main_000043_t1	4651	.	C	A	0.167785	0/0/1	0/0/1	0/0/1	0/0/1	0/0/1
trichoniscus_main_000043_t1	4669	.	A	G	0.180556	0/0/0	0/0/1	0/0/1	0/0/1	0/0/1
trichoniscus_main_000043_t1	4674	.	T	C	0.178082	0/0/0	0/0/1	0/0/1	0/0/1	0/0/1
trichoniscus_main_000043_t1	4689	.	A	G	0.185629	0/0/0	0/0/1	0/0/1	0/0/1	0/0/1
trichoniscus_main_000043_t1	4768	.	G	A	0.197044	0/0/0	0/0/1	0/0/1	0/0/1	0/0/1
trichoniscus_main_000043_t1	4806	.	T	A	0.169935	0/0/0	0/0/1	0/0/1	0/0/1	0/0/1
trichoniscus_main_000043_t1	4840	.	T	G	0.203297	0/0/1	0/0/1	0/0/1	0/0/1	0/0/1
trichoniscus_main_000043_t1	4908	.	GG	AA	0.235	0/0/1	0/0/1	0/0/1	0/0/1	0/0/1
trichoniscus_main_000043_t1	4926	.	A	C	0.24581	0/0/1	0/0/1	0/0/1	0/0/1	0/0/1
trichoniscus_main_000043_t1	4949	.	A	G	0.263473	0/0/1	0/0/1	0/0/1	0/0/1	0/0/1
trichoniscus_main_000043_t1	5009	.	C	T	0.342541	0/0/1	0/0/1	0/0/1	0/0/1	0/0/1
trichoniscus_main_000043_t1	5016	.	AGAAG	CGAAA	0.368715	0/0/1	0/0/1	0/0/1	0/0/1	0/0/1
trichoniscus_main_000043_t1	5086	.	A	T	0.353774	0/0/1	0/0/1	0/0/1	0/0/1	0/0/1
trichoniscus_main_000043_t1	5249	.	T	C	0.288793	0/0/1	0/0/1	0/0/1	0/0/1	0/0/1
trichoniscus_main_000043_t1	5282	.	C	T	0.278539	0/0/0	0/0/1	0/0/1	0/0/1	0/0/1
trichoniscus_main_000043_t1	5326	.	G	A	0.25	0/0/0	0/0/1	0/0/1	0/0/1	0/0/1
trichoniscus_main_000043_t1	5373	.	T	C	0.232143	0/0/1	0/0/1	0/0/1	0/0/1	0/0/1
trichoniscus_main_000043_t1	5400	.	C	T	0.276316	0/0/1	0/0/1	0/0/1	0/0/1	0/0/1
trichoniscus_main_000043_t1	5524	.	C	T	0.265487	0/0/1	0/0/1	0/0/1	0/0/1	0/0/1
trichoniscus_main_000043_t1	5631	.	G	A	0.25878	0/0/1	0/0/1	0/0/1	0/0/1	0/0/1
trichoniscus_main_000043_t1	5697	.	A	G	0.259587	0/0/1	0/0/1	0/0/1	0/0/1	0/0/1
trichoniscus_main_000043_t1	5841	.	G	A	0.248848	0/0/0	0/0/1	0/0/1	0/0/1	0/0/1
trichoniscus_main_000043_t1	5877	.	G	A	0.247475	0/0/1	0/0/1	0/0/1	0/0/1	0/0/1
trichoniscus_main_000043_t1	7989	.	A	G	0.379661	0/1/1	0/0/1	0/0/1	0/0/1	0/0/1
trichoniscus_main_000043_t1	8380	.	A	G	0.292208	0/0/1	0/0/1	0/0/1	0/0/1	0/0/1
trichoniscus_main_000043_t1	8398	.	T	A	0.644068	0/1/1	0/1/1	0/1/1	0/1/1	0/1/1
trichoniscus_main_000043_t1	8449	.	C	T	0.294849	0/0/1	0/0/1	0/0/1	0/0/1	0/0/1
trichoniscus_main_000043_t1	8496	.	A	T	0.268678	0/0/1	0/0/1	0/0/1	0/0/1	0/0/1
trichoniscus_main_000043_t1	8512	.	G	C	0.649936	0/1/1	0/1/1	0/1/1	0/1/1	0/1/1
trichoniscus_main_000043_t1	8517	.	C	T	0.374202	0/0/1	0/0/1	0/0/1	0/0/1	0/0/1
trichoniscus_main_000043_t1	8569	.	ATTTAG	ATTTTAG	0.337483	0/0/1	0/0/1	0/0/1	0/0/1	0/0/1
trichoniscus_main_000043_t1	8627	.	G	A	0.670588	0/1/1	0/1/1	0/1/1	0/1/1	0/1/1
trichoniscus_main_000043_t1	8648	.	GTTTGC	GTTGC,GTTTC	0.353846,0.293846	0/1/2	0/1/2	0/1/2	0/1/2	0/1/2
trichoniscus_main_000043_t1	8690	.	CATA	CA	0.592308	0/0/1	0/1/1	0/1/1	0/1/1	0/1/1
trichoniscus_main_000043_t1	8706	.	AATATATATATATTA	AATATATATATTA,AATATATATATATATATATATTA	0.385659,0.197674	0/1/2	0/1/2	0/1/2	0/1/2	0/1/2
trichoniscus_main_000043_t1	8723	.	C	A	0.387978	0/0/1	0/0/1	0/0/1	0/0/1	0/0/1
trichoniscus_main_000043_t1	8842	.	A	T	0.326693	0/0/1	0/0/1	0/0/1	0/0/1	0/0/1
trichoniscus_main_000043_t1	8910	.	T	A	0.321875	1/1/1	0/0/1	0/0/1	0/0/1	0/0/1
trichoniscus_main_000043_t1	8931	.	C	T	0.343629	0/0/0	0/0/1	0/0/1	0/0/1	0/0/1
trichoniscus_main_000043_t1	8974	.	G	T	0.328	0/0/1	0/0/1	0/0/1	0/0/1	0/0/1
trichoniscus_main_000043_t1	9124	.	TAT	TT	0.30694	0/0/1	0/0/1	0/0/1	0/0/1	0/0/1
trichoniscus_main_000043_t1	9176	.	TTA	TGTA	0.316482	0/0/1	0/0/1	0/0/1	0/0/1	0/0/1
trichoniscus_main_000043_t1	9191	.	T	C	0.34202	0/0/1	0/0/1	0/0/1	0/0/1	0/0/1
trichoniscus_main_000043_t1	9200	.	C	T	0.30326	0/0/1	0/0/1	0/0/1	0/0/1	0/0/1
trichoniscus_main_000043_t1	9218	.	CAAGAGTTTCTT	AAAGTTTTTCTT,CAAGAGTATTTCTT	0.300988,0.345013	0/1/2	0/1/2	0/1/2	0/1/2	0/1/2
trichoniscus_main_000043_t1	9327	.	T	A	0.202429	0/0/1	0/0/1	0/0/1	0/0/1	0/0/1
trichoniscus_main_000044_t1	5718	.	G	T	0.273096	0/0/1	0/0/1	0/0/1	0/0/1	0/0/1
trichoniscus_main_000044_t1	7883	.	C	T	0.4375	0/0/0	0/0/1	0/1/1	0/0/1	0/0/1
trichoniscus_main_000044_t1	8641	.	C	T	0.244048	0/0/1	0/0/1	0/0/1	0/0/1	0/0/1
trichoniscus_main_000044_t1	8665	.	T	C	0.321799	0/0/1	0/0/1	0/0/1	0/0/1	0/0/1
trichoniscus_main_000044_t1	8737	.	T	A	0.342612	0/0/1	0/0/1	0/0/1	0/0/1	0/0/1
trichoniscus_main_000044_t1	8750	.	T	C	0.350242	0/0/1	0/0/1	0/0/1	0/0/1	0/0/1
trichoniscus_main_000044_t1	8782	.	T	C	0.276923	0/0/1	0/0/1	0/0/1	0/0/1	0/0/1
trichoniscus_main_000044_t1	8809	.	C	T	0.19	0/0/1	0/0/1	0/0/1	0/0/1	0/0/1
trichoniscus_main_000044_t1	9195	.	A	C	0.248869	0/0/1	0/0/1	0/0/1	0/0/1	0/0/1
trichoniscus_main_000044_t1	9254	.	ATTTGTC	ATTTTGTC	0.248731	0/0/1	0/0/1	0/0/1	0/0/1	0/0/1
trichoniscus_main_000044_t1	9352	.	T	G	0.272727	0/0/1	0/0/1	0/0/1	0/0/1	0/0/1
trichoniscus_main_000045_t1	1186	.	A	G	0.3	0/0/1	0/0/1	0/0/1	0/0/1	0/0/1
trichoniscus_main_000045_t1	1341	.	TG	GT	0.325301	.	0/0/1	0/0/1	0/0/1	0/0/1
trichoniscus_main_000045_t1	2128	.	T	G	0.363014	0/0/1	0/0/1	0/0/1	0/0/1	0/1/1
trichoniscus_main_000045_t1	2268	.	T	A	0.660714	0/0/1	0/1/1	0/1/1	0/1/1	0/1/1
trichoniscus_main_000045_t1	2452	.	A	G	0.333333	0/0/1	0/0/1	0/0/1	0/0/1	0/0/1
trichoniscus_main_000045_t1	2640	.	ACATCTCG	CCATTCCT	0.613208	0/1/1	0/0/1	0/1/1	0/1/1	0/1/1
trichoniscus_main_000045_t1	2705	.	C	T	0.321429	0/0/1	0/0/1	0/0/1	0/0/1	0/0/1
trichoniscus_main_000045_t1	3028	.	A	G	0.357143	0/1/1	0/0/1	0/0/1	0/0/1	0/0/1
trichoniscus_main_000045_t1	3073	.	T	C	0.309278	0/0/1	0/0/1	0/0/1	0/0/1	0/0/1
trichoniscus_main_000045_t1	3092	.	C	A	0.297578	0/0/1	0/0/1	0/0/1	0/0/1	0/0/1
trichoniscus_main_000045_t1	3106	.	G	A	0.275	0/0/1	0/0/1	0/0/1	0/0/1	0/0/1
trichoniscus_main_000045_t1	3115	.	C	T	0.271127	0/0/1	0/0/1	0/0/1	0/0/1	0/0/1
trichoniscus_main_000045_t1	3136	.	A	G	0.272031	0/0/1	0/0/1	0/0/1	0/0/1	0/0/1
trichoniscus_main_000045_t1	3205	.	G	T	0.658537	1/1/1	0/1/1	0/1/1	0/1/1	0/1/1
trichoniscus_main_000045_t1	3238	.	A	G	0.338462	0/0/1	0/1/1	0/0/1	0/0/1	0/0/1
trichoniscus_main_000045_t1	3292	.	T	G	0.432432	0/1/1	0/1/1	0/0/1	0/0/1	0/0/1
trichoniscus_main_000045_t1	4882	.	T	G	0.278571	1/1/1	0/0/1	0/0/1	0/0/1	0/0/1
trichoniscus_main_000045_t1	4950	.	C	A	0.285714	0/0/0	0/0/1	0/0/1	0/0/1	0/0/1
trichoniscus_main_000045_t1	5032	.	A	G	0.349057	0/1/1	0/0/1	0/0/1	0/0/1	0/0/1
trichoniscus_main_000045_t1	5038	.	A	T	0.350962	0/1/1	0/0/1	0/0/1	0/0/1	0/0/1
trichoniscus_main_000045_t1	5067	.	T	G	0.365	0/1/1	0/0/1	0/0/1	0/0/1	0/0/1
trichoniscus_main_000045_t1	5104	.	G	A	0.355263	0/1/1	0/0/1	0/0/1	0/0/1	0/0/1
trichoniscus_main_000045_t1	6766	.	G	T	0.702479	0/1/1	0/1/1	0/1/1	0/1/1	0/1/1
trichoniscus_main_000045_t1	6801	.	C	T	0.362637	0/1/1	0/1/1	0/0/1	0/0/1	0/0/1
trichoniscus_main_000045_t1	6809	.	T	C	0.378698	0/1/1	0/1/1	0/0/1	0/0/1	0/0/1
trichoniscus_main_000045_t1	7564	.	A	T	0.269542	0/0/1	0/0/1	0/0/1	0/0/1	0/0/1
trichoniscus_main_000045_t1	7585	.	G	A	0.252252	0/0/1	0/0/1	0/0/1	0/0/1	0/0/1
trichoniscus_main_000045_t1	7589	.	G	A	0.308219	0/0/1	0/0/1	0/0/1	0/0/1	0/0/1
trichoniscus_main_000045_t1	7592	.	A	T	0.250602	0/0/1	0/0/1	0/0/1	0/0/1	0/0/1
trichoniscus_main_000045_t1	7684	.	GACA	AACC	0.2287	0/1/1	0/0/1	0/0/1	0/0/1	0/0/1
trichoniscus_main_000045_t1	7709	.	C	T	0.246377	0/1/1	0/0/1	0/0/1	0/0/1	0/0/1
trichoniscus_main_000045_t1	10495	.	GTTGA	GTTTGA	0.53271	0/1/1	0/0/1	0/1/1	0/1/1	0/1/1
trichoniscus_main_000045_t1	10524	.	T	G	0.408046	0/0/1	0/0/1	0/1/1	0/0/1	0/0/1
trichoniscus_main_000045_t1	10531	.	T	C	0.421348	0/0/1	0/0/1	0/1/1	0/0/1	0/0/1
trichoniscus_main_000045_t1	12127	.	TA	AG	0.169811	0/0/0	0/0/0	0/0/1	0/0/1	0/0/0
trichoniscus_main_000045_t1	12134	.	G	A	0.192308	0/0/0	0/0/0	0/0/1	0/0/1	0/0/0
trichoniscus_main_000048_t1	709	.	G	A	0.634731	0/1/1	0/1/1	0/1/1	0/1/1	0/1/1
trichoniscus_main_000048_t1	715	.	G	C	0.16	0/0/1	0/0/1	0/0/1	0/0/1	0/0/1
trichoniscus_main_000048_t1	739	.	A	G	0.172619	0/0/1	0/0/1	0/0/1	0/0/1	0/0/1
trichoniscus_main_000048_t1	754	.	G	A	0.642045	0/0/1	0/1/1	0/1/1	0/1/1	0/1/1
trichoniscus_main_000048_t1	766	.	G	T	0.421965	0/1/1	0/0/1	0/0/1	0/0/1	0/1/1
trichoniscus_main_000048_t1	799	.	C	G	0.444444	0/1/1	0/0/1	0/0/1	0/0/1	0/1/1
trichoniscus_main_000048_t1	2812	.	C	G	0.23871	0/0/0	0/0/1	0/0/1	0/0/1	0/0/1
trichoniscus_main_000048_t1	2830	.	T	C	0.349206	0/0/0	0/0/1	0/0/1	0/0/1	0/0/1
trichoniscus_main_000048_t1	2878	.	CGAG	TGAA	0.305389	0/0/0	0/0/1	0/0/1	0/0/1	0/0/1
trichoniscus_main_000048_t1	2914	.	C	T	0.126316	0/0/1	0/0/1	0/0/1	0/0/1	0/0/1
trichoniscus_main_000048_t1	2962	.	CTCT	TTCG	0.165775	0/0/0	0/0/1	0/0/1	0/0/1	0/0/1
trichoniscus_main_000048_t1	3361	.	G	A	0.352381	0/0/0	0/0/1	0/0/1	0/0/1	0/0/1
trichoniscus_main_000048_t1	3367	.	A	T	0.144231	0/0/0	0/0/1	0/0/1	0/0/1	0/0/1
trichoniscus_main_000048_t1	3769	.	AA	AG,TG	0.146789,0.146789	0/0/0	0/1/2	0/0/1	0/1/2	0/1/2
trichoniscus_main_000048_t1	3797	.	A	G	0.361446	0/0/0	0/0/1	0/0/1	0/0/1	0/0/1
trichoniscus_main_000048_t1	3802	.	C	T	0.337662	0/0/0	0/0/1	0/0/1	0/0/1	0/0/1
trichoniscus_main_000048_t1	3820	.	C	T	0.342342	0/0/0	0/0/1	0/0/1	0/0/1	0/0/1
trichoniscus_main_000048_t1	3877	.	GG	AA	0.307692	0/0/0	0/0/1	0/0/1	0/0/1	0/0/1
trichoniscus_main_000048_t1	3916	.	G	A	0.244898	0/0/0	0/0/1	0/0/1	0/0/1	0/0/1
trichoniscus_main_000048_t1	3967	.	A	T	0.335526	0/0/0	0/0/1	0/0/1	0/0/1	0/0/1
trichoniscus_main_000048_t1	4096	.	T	C	0.303191	0/0/1	0/0/1	0/0/1	0/0/1	0/0/1
trichoniscus_main_000048_t1	4102	.	G	A	0.297872	0/0/1	0/0/1	0/0/1	0/0/1	0/0/1
trichoniscus_main_000048_t1	4108	.	CCG	TAA	0.256098	0/0/1	0/0/1	0/0/1	0/0/1	0/0/1
trichoniscus_main_000048_t1	4120	.	G	T	0.338889	0/0/1	0/0/1	0/0/1	0/0/1	0/0/1
trichoniscus_main_000048_t1	4126	.	C	T	0.320197	0/0/1	0/0/1	0/0/1	0/0/1	0/0/1
trichoniscus_main_000048_t1	4198	.	G	A	0.201493	0/0/0	0/0/1	0/0/1	0/0/1	0/0/1
trichoniscus_main_000048_t1	4231	.	G	A	0.212025	0/0/1	0/0/1	0/0/1	0/0/1	0/0/1
trichoniscus_main_000048_t1	4239	.	T	A	0.202941	0/0/1	0/0/1	0/0/1	0/0/1	0/0/1
trichoniscus_main_000048_t1	4324	.	C	A	0.419263	0/1/1	0/0/1	0/0/1	0/0/1	0/0/1
trichoniscus_main_000048_t1	4346	.	G	A	0.257143	0/0/1	0/0/1	0/0/1	0/0/1	0/0/1
trichoniscus_main_000048_t1	4351	.	C	T	0.405498	0/0/1	0/0/1	0/0/1	0/0/1	0/0/1
trichoniscus_main_000048_t1	4378	.	T	C	0.240854	0/0/1	0/0/1	0/0/1	0/0/1	0/0/1
trichoniscus_main_000048_t1	4384	.	C	A	0.223602	0/0/1	0/0/1	0/0/1	0/0/1	0/0/1
trichoniscus_main_000048_t1	4438	.	C	T	0.123016	0/0/1	0/0/0	0/0/1	0/0/1	0/0/1
trichoniscus_main_000048_t1	4483	.	T	G	0.26455	0/0/1	0/0/1	0/0/1	0/0/1	0/0/1
trichoniscus_main_000048_t1	4492	.	G	T	0.243523	0/0/1	0/0/1	0/0/1	0/0/1	0/0/1
trichoniscus_main_000048_t1	4510	.	CGGATAT	TGGCTAT,TGGCTAC	0.222222,0.1	0/0/1	0/1/2	0/0/1	0/0/1	0/1/2
trichoniscus_main_000048_t1	4546	.	T	C	0.319444	0/0/1	0/0/1	0/0/1	0/0/1	0/0/1
trichoniscus_main_000048_t1	4609	.	T	C	0.484444	0/0/1	0/1/1	0/0/1	0/1/1	0/0/1
trichoniscus_main_000048_t1	4711	.	T	C	0.223629	0/0/1	0/0/1	0/0/1	0/0/1	0/0/1
trichoniscus_main_000048_t1	4750	.	G	T	0.24026	0/0/1	0/0/1	0/0/1	0/0/1	0/0/1
trichoniscus_main_000048_t1	5035	.	TTGC	ATGT,TTGT	0.25,0.428571	0/1/2	0/1/2	0/1/2	0/1/2	0/1/2
trichoniscus_main_000048_t1	5083	.	T	G	0.32	0/1/1	0/0/1	0/0/1	0/0/1	0/0/1
trichoniscus_main_000048_t1	5110	.	G	A	0.218487	0/1/1	0/0/1	0/0/1	0/0/1	0/0/1
trichoniscus_main_000048_t1	5353	.	G	T	0.153846	0/0/1	0/0/1	0/0/0	0/0/1	0/0/1
trichoniscus_main_000048_t1	5376	.	T	C	0.211429	0/0/1	0/0/1	0/0/1	0/0/1	0/0/1
trichoniscus_main_000048_t1	5398	.	C	T	0.137255	0/0/0	0/0/0	0/0/0	0/0/1	0/0/1
trichoniscus_main_000048_t1	6055	.	G	A	0.120192	0/0/1	0/0/1	0/0/1	0/0/1	0/0/1
trichoniscus_main_000048_t1	7558	.	T	G	0.524064	0/1/1	0/0/1	0/1/1	0/1/1	0/1/1
trichoniscus_main_000048_t1	7926	.	A	T	0.141667	0/0/0	0/0/1	0/0/0	0/0/1	0/0/0
trichoniscus_main_000048_t1	7955	.	T	A	0.818182	0/1/1	0/1/1	0/1/1	0/1/1	0/1/1
trichoniscus_main_000048_t1	8250	.	TACACTG	TATTC	0.128	0/0/1	0/0/1	0/0/1	0/0/1	0/0/1
trichoniscus_main_000049_t1	9134	.	ATTATTATTATTTTGA	ATTATAAATCTTATTATTATTTTAAGA	0.243243	0/0/0	0/0/1	0/0/1	0/0/1	0/0/1
trichoniscus_main_000049_t1	9153	.	C	T	0.274336	0/0/0	0/0/1	0/0/1	0/0/1	0/0/1
trichoniscus_main_000051_t1	7344	.	T	C	0.703448	0/1/1	0/1/1	0/1/1	0/1/1	0/1/1
trichoniscus_main_000051_t1	7392	.	A	G	0.341637	0/0/1	0/0/1	0/0/1	0/0/1	0/0/1
trichoniscus_main_000051_t1	7398	.	T	G	0.331034	0/0/1	0/0/1	0/0/1	0/0/1	0/0/1
trichoniscus_main_000051_t1	7423	.	G	C	0.333333	0/0/1	0/0/1	0/0/1	0/0/1	0/0/1
trichoniscus_main_000052_t1	2120	.	T	C	0.345238	0/0/1	0/0/1	0/0/1	0/0/1	0/0/1
trichoniscus_main_000052_t1	3439	.	G	C	0.345455	0/0/0	0/0/1	0/1/1	0/0/1	0/0/1
trichoniscus_main_000052_t1	3606	.	C	T	0.546512	0/0/0	0/0/1	0/1/1	0/1/1	0/0/1
trichoniscus_main_000052_t1	3627	.	A	G	0.556962	0/0/0	0/0/1	0/1/1	0/1/1	0/0/1
trichoniscus_main_000052_t1	3906	.	C	A	0.376812	0/0/0	0/0/1	0/0/1	0/0/1	0/1/1
trichoniscus_main_000052_t1	4023	.	A	G	0.425	0/0/1	0/1/1	0/0/1	0/0/1	0/0/1
trichoniscus_main_000052_t1	4141	.	G	T	0.371846	0/0/1	0/0/1	0/0/1	0/0/1	0/0/1
trichoniscus_main_000052_t1	4148	.	TGTGC	CGTGT	0.34413	0/0/1	0/0/1	0/0/1	0/0/1	0/0/1
trichoniscus_main_000052_t1	4176	.	T	A	0.342742	0/1/1	0/0/1	0/0/1	0/0/1	0/0/1
trichoniscus_main_000052_t1	4362	.	A	G	0.358834	0/0/1	0/0/1	0/0/1	0/0/1	0/0/1
trichoniscus_main_000052_t1	4371	.	T	C	0.353271	0/0/1	0/0/1	0/0/1	0/0/1	0/0/1
trichoniscus_main_000052_t1	4440	.	G	A	0.344298	0/0/1	0/0/1	0/0/1	0/0/1	0/0/1
trichoniscus_main_000052_t1	4449	.	T	C	0.345205	0/0/1	0/0/1	0/0/1	0/0/1	0/0/1
trichoniscus_main_000052_t1	4563	.	C	T	0.373214	0/0/1	0/0/1	0/0/1	0/0/1	0/0/1
trichoniscus_main_000052_t1	4586	.	G	T	0.354779	0/0/1	0/0/1	0/0/1	0/0/1	0/0/1
trichoniscus_main_000052_t1	4645	.	T	C	0.315914	0/0/1	0/0/1	0/0/1	0/0/1	0/0/1
trichoniscus_main_000052_t1	4686	.	G	A	0.325088	0/0/0	0/0/1	0/0/1	0/0/1	0/0/1
trichoniscus_main_000052_t1	4697	.	A	G	0.336449	0/0/1	0/0/1	0/0/1	0/0/1	0/0/1
trichoniscus_main_000052_t1	4731	.	G	A	0.344978	0/0/1	0/0/1	0/0/1	0/0/1	0/0/1
trichoniscus_main_000052_t1	4752	.	TTCG	ATCA,ATCG	0.331658,0.311558	0/1/2	0/1/2	0/1/2	0/1/2	0/1/2
trichoniscus_main_000052_t1	4761	.	A	G	0.327014	0/0/1	0/0/1	0/0/1	0/0/1	0/0/1
trichoniscus_main_000052_t1	4782	.	C	G	0.369369	0/1/1	0/0/1	0/0/1	0/0/1	0/0/1
trichoniscus_main_000052_t1	4789	.	G	A	0.376682	0/0/1	0/0/1	0/0/1	0/0/1	0/0/1
trichoniscus_main_000052_t1	4798	.	CA	GG	0.337963	0/0/1	0/0/1	0/0/1	0/0/1	0/0/1
trichoniscus_main_000052_t1	4809	.	G	A	0.394068	0/0/1	0/0/1	0/1/1	0/0/1	0/0/1
trichoniscus_main_000052_t1	4842	.	GCG	TGT	0.376426	0/0/1	0/0/1	0/0/1	0/0/1	0/0/1
trichoniscus_main_000052_t1	4850	.	G	T	0.403571	0/0/1	0/0/1	0/0/1	0/0/1	0/0/1
trichoniscus_main_000052_t1	4935	.	A	G	0.533865	0/0/1	0/0/1	0/0/1	0/1/1	0/1/1
trichoniscus_main_000052_t1	4971	.	C	T	0.5	0/1/1	0/0/1	0/1/1	0/0/1	0/1/1
trichoniscus_main_000052_t1	5005	.	G	A	0.485531	0/0/1	0/0/1	0/1/1	0/0/1	0/1/1
trichoniscus_main_000052_t1	5013	.	G	C	0.505155	0/1/1	0/0/1	0/1/1	0/0/1	0/1/1
trichoniscus_main_000052_t1	5127	.	G	A	0.460993	0/1/1	0/0/1	0/1/1	0/0/1	0/1/1
trichoniscus_main_000052_t1	6216	.	G	T	0.475904	0/0/1	0/0/1	0/1/1	0/0/1	0/1/1
trichoniscus_main_000052_t1	6390	.	T	G	0.401961	0/1/1	0/0/1	0/0/1	0/0/1	0/0/1
trichoniscus_main_000052_t1	6438	.	T	C	0.489362	0/0/1	0/0/1	0/0/1	0/1/1	0/0/1
trichoniscus_main_000052_t1	6537	.	A	G	0.5	0/0/1	0/0/1	0/0/1	0/1/1	0/1/1
trichoniscus_main_000052_t1	6876	.	T	C	0.625	0/1/1	0/0/1	0/1/1	0/1/1	0/1/1
trichoniscus_main_000052_t1	6903	.	GTGC	ATGT	0.623656	0/1/1	0/1/1	0/1/1	0/1/1	0/1/1
trichoniscus_main_000052_t1	7026	.	T	C	0.489011	0/1/1	0/0/1	0/0/1	0/0/1	0/1/1
trichoniscus_main_000052_t1	7071	.	T	C	0.464912	0/1/1	0/0/1	0/1/1	0/0/1	0/1/1
trichoniscus_main_000052_t1	7206	.	C	T	0.431373	0/1/1	0/0/1	0/1/1	0/0/1	0/0/1
trichoniscus_main_000052_t1	7293	.	T	G	0.464	0/1/1	0/1/1	0/0/1	0/0/1	0/1/1
trichoniscus_main_000052_t1	7299	.	CCAT	TCAC	0.461538	0/1/1	0/1/1	0/0/1	0/0/1	0/1/1
trichoniscus_main_000052_t1	7356	.	A	G	0.432203	0/0/1	0/1/1	0/0/1	0/0/1	0/0/1
trichoniscus_main_000052_t1	7506	.	T	C	0.535948	0/0/1	0/0/1	0/1/1	0/1/1	0/1/1
trichoniscus_main_000052_t1	7581	.	G	C	0.569444	0/1/1	0/0/1	0/1/1	0/1/1	0/1/1
trichoniscus_main_000052_t1	7590	.	C	A	0.573529	0/1/1	0/1/1	0/1/1	0/1/1	0/1/1
trichoniscus_main_000052_t1	7647	.	G	A	0.656566	0/1/1	0/1/1	0/1/1	0/1/1	0/1/1
trichoniscus_main_000052_t1	7830	.	C	T	0.368421	0/1/1	0/0/1	0/0/0	0/0/1	0/0/1
trichoniscus_main_000052_t1	7890	.	C	T	0.378947	0/0/1	0/0/1	0/1/1	0/0/1	0/0/1
trichoniscus_main_000052_t1	7905	.	A	G	0.378947	0/1/1	0/0/1	0/1/1	0/0/1	0/0/1
trichoniscus_main_000052_t1	7944	.	A	G	0.412281	0/0/1	0/0/1	0/1/1	0/0/1	0/1/1
trichoniscus_main_000052_t1	7953	.	TATGGCGGCGC	TTTAGCTGCGG	0.344828	0/1/1	0/0/1	0/1/1	0/0/1	0/1/1
trichoniscus_main_000054_t1	3889	.	A	G	0.150862	0/0/0	0/0/0	0/0/1	0/0/1	0/0/1
trichoniscus_main_000055_t1	4522	.	C	T	0.342857	1/1/1	0/0/1	0/0/1	0/0/1	0/0/1
trichoniscus_main_000055_t1	4594	.	T	C	0.416667	0/0/0	0/0/1	0/0/1	0/0/1	0/0/1
trichoniscus_main_000055_t1	4603	.	A	T	0.183784	1/1/1	0/0/1	0/0/1	0/0/1	0/0/1
trichoniscus_main_000055_t1	6175	.	T	C	0.322785	0/0/1	0/0/1	0/0/1	0/0/1	0/0/1
trichoniscus_main_000055_t1	6206	.	G	C	0.316602	0/1/1	0/0/1	0/0/1	0/0/1	0/0/1
trichoniscus_main_000055_t1	6289	.	G	A	0.313984	0/0/1	0/0/1	0/0/1	0/0/1	0/0/1
trichoniscus_main_000055_t1	6336	.	T	G	0.334076	0/0/1	0/0/1	0/0/1	0/0/1	0/0/1
trichoniscus_main_000057_t1	1504	.	C	T	0.185714	0/0/0	0/0/1	0/0/1	0/0/1	0/0/1
trichoniscus_main_000057_t1	1510	.	A	G	0.2	0/0/0	0/0/1	0/0/1	0/0/1	0/0/1
trichoniscus_main_000057_t1	1519	.	G	A	0.219178	0/0/0	0/0/1	0/0/1	0/0/1	0/0/1
trichoniscus_main_000057_t1	1600	.	A	G	0.646154	1/1/1	0/0/1	0/0/1	0/1/1	0/1/1
trichoniscus_main_000057_t1	1633	.	A	C	0.635135	1/1/1	0/0/1	0/1/1	0/1/1	0/1/1
trichoniscus_main_000057_t1	1867	.	G	A	0.636364	1/1/1	0/0/1	0/0/1	0/1/1	0/0/1
trichoniscus_main_000057_t1	2659	.	C	T	0.315068	1/1/1	0/0/1	0/0/1	0/0/1	0/0/1
trichoniscus_main_000057_t1	2671	.	T	C	0.318841	1/1/1	0/0/1	0/0/1	0/0/1	0/0/1
trichoniscus_main_000057_t1	3241	.	C	T	0.240741	.	0/0/1	0/0/0	0/0/1	0/0/1
trichoniscus_main_000057_t1	3260	.	G	T	0.267857	.	0/1/1	0/0/0	0/0/1	0/0/1
trichoniscus_main_000057_t1	4009	.	G	A	0.363057	0/0/0	0/0/1	0/0/1	0/0/1	0/0/1
trichoniscus_main_000057_t1	4213	.	T	C	0.622517	0/1/1	0/1/1	0/1/1	0/1/1	0/1/1
trichoniscus_main_000057_t1	4249	.	A	G	0.648148	0/1/1	0/1/1	0/1/1	0/1/1	0/1/1
trichoniscus_main_000057_t1	4267	.	A	G	0.62963	0/1/1	0/1/1	0/1/1	0/1/1	0/1/1
trichoniscus_main_000057_t1	4348	.	C	T	0.402299	0/1/1	0/1/1	0/0/1	0/0/1	0/0/1
trichoniscus_main_000057_t1	4396	.	G	A	0.652778	0/1/1	0/0/1	0/1/1	0/1/1	0/1/1
trichoniscus_main_000057_t1	4570	.	GAAGCC	AAAACC	0.409836	0/1/1	0/0/1	0/0/1	0/0/1	0/1/1
trichoniscus_main_000057_t1	4615	.	A	C	0.405797	0/1/1	0/0/1	0/0/1	0/0/1	0/0/1
trichoniscus_main_000057_t1	4690	.	T	A	0.232143	0/0/0	0/0/1	0/1/1	0/0/1	0/0/1
trichoniscus_main_000057_t1	4747	.	A	C	0.757143	.	0/1/1	0/1/1	0/1/1	0/1/1
trichoniscus_main_000057_t1	4756	.	T	C	0.75	.	0/1/1	0/1/1	0/1/1	0/1/1
trichoniscus_main_000057_t1	5869	.	A	G	0.298611	0/0/0	0/0/1	0/0/1	0/0/1	0/0/1
trichoniscus_main_000057_t1	5899	.	C	T	0.3	0/0/0	0/0/1	0/0/1	0/0/1	0/0/1
trichoniscus_main_000057_t1	5956	.	A	G	0.299065	0/0/0	0/0/1	0/0/1	0/0/1	0/0/1
trichoniscus_main_000057_t1	6595	.	G	A	0.719512	1/1/1	0/1/1	0/1/1	0/1/1	0/1/1
trichoniscus_main_000057_t1	6751	.	G	A	0.669355	0/0/1	0/0/1	0/1/1	0/1/1	0/1/1
trichoniscus_main_000057_t1	6764	.	T	C	0.656	0/0/1	0/1/1	0/1/1	0/1/1	0/1/1
trichoniscus_main_000057_t1	6769	.	C	T	0.658537	0/0/1	0/1/1	0/1/1	0/1/1	0/1/1
trichoniscus_main_000057_t1	6860	.	C	T	0.345865	0/0/1	0/0/1	0/0/1	0/0/1	0/0/1
trichoniscus_main_000057_t1	6949	.	T	C	0.643478	0/1/1	0/1/1	0/1/1	0/1/1	0/1/1
trichoniscus_main_000057_t1	6961	.	T	C	0.637931	0/1/1	0/1/1	0/1/1	0/1/1	0/1/1
trichoniscus_main_000057_t1	6976	.	TTCA	CTCG	0.678261	0/1/1	0/1/1	0/1/1	0/1/1	0/1/1
trichoniscus_main_000057_t1	7069	.	A	G	0.219048	0/0/1	0/0/1	0/0/1	0/0/1	0/0/1
trichoniscus_main_000057_t1	7102	.	T	C	0.33871	0/0/1	0/0/1	0/0/1	0/0/1	0/0/1
trichoniscus_main_000057_t1	7367	.	G	A	0.647059	0/0/1	0/0/1	0/1/1	0/1/1	0/1/1
trichoniscus_main_000057_t1	7384	.	A	C	0.635135	0/0/1	0/1/1	0/1/1	0/1/1	0/1/1
trichoniscus_main_000057_t1	7468	.	C	T	0.30038	0/1/1	0/0/1	0/0/1	0/0/1	0/0/1
trichoniscus_main_000057_t1	7477	.	T	A	0.306513	0/1/1	0/0/1	0/0/1	0/0/1	0/0/1
trichoniscus_main_000057_t1	7492	.	C	G	0.322695	0/1/1	0/0/1	0/0/1	0/0/1	0/0/1
trichoniscus_main_000057_t1	7612	.	A	C	0.308824	0/0/0	0/0/1	0/0/1	0/0/1	0/0/1
trichoniscus_main_000057_t1	7624	.	T	G	0.358209	0/0/1	0/0/1	0/1/1	0/0/1	0/0/1
trichoniscus_main_000057_t1	7651	.	CGGG	TGGA	0.349593	0/0/1	0/0/1	0/1/1	0/0/1	0/0/1
trichoniscus_main_000057_t1	7699	.	G	A	0.284483	0/0/1	0/0/1	0/0/1	0/0/1	0/0/1
trichoniscus_main_000057_t1	7721	.	T	C	0.279279	0/0/0	0/0/1	0/0/1	0/0/1	0/0/1
trichoniscus_main_000057_t1	7759	.	A	C	0.269565	0/0/0	0/0/1	0/0/1	0/0/1	0/0/1
trichoniscus_main_000057_t1	7810	.	C	T	0.277778	0/0/1	0/0/1	0/0/1	0/0/1	0/0/1
trichoniscus_main_000057_t1	7871	.	G	A	0.333333	0/0/1	0/0/1	0/0/1	0/0/1	0/0/1
trichoniscus_main_000057_t1	7967	.	TATTATTGA	TA	0.329897	0/0/1	0/0/1	0/0/1	0/0/1	0/0/1
trichoniscus_main_000057_t1	8059	.	A	G	0.31068	0/0/1	0/0/1	0/0/1	0/0/1	0/0/1
trichoniscus_main_000057_t1	8064	.	A	T	0.302752	0/0/1	0/0/1	0/0/1	0/0/1	0/0/1
trichoniscus_main_000057_t1	8107	.	G	A	0.277228	0/0/1	0/0/1	0/0/1	0/0/1	0/0/1
trichoniscus_main_000057_t1	8157	.	T	C	0.297872	0/1/1	0/0/1	0/0/1	0/0/1	0/0/1
trichoniscus_main_000057_t1	8168	.	TT	CC	0.259259	0/1/1	0/0/1	0/0/1	0/0/1	0/0/1
trichoniscus_main_000057_t1	8176	.	A	G	0.242188	0/0/1	0/0/1	0/0/1	0/0/1	0/0/1
trichoniscus_main_000057_t1	8188	.	CTC	CTTC	0.223776	0/0/1	0/0/1	0/0/1	0/0/1	0/0/1
trichoniscus_main_000057_t1	8218	.	TTTCTTCC	TCTTCTTCC	0.290541	0/0/0	0/0/1	0/0/1	0/0/1	0/0/1
trichoniscus_main_000057_t1	8234	.	G	A	0.289655	0/0/0	0/0/1	0/0/1	0/0/1	0/0/1
trichoniscus_main_000057_t1	8240	.	T	C	0.284768	0/0/0	0/0/1	0/0/1	0/0/1	0/0/1
trichoniscus_main_000057_t1	8255	.	A	G	0.298701	0/0/0	0/0/1	0/0/1	0/0/1	0/0/1
trichoniscus_main_000057_t1	8274	.	A	G	0.246667	0/0/0	0/0/1	0/0/1	0/0/1	0/0/1
trichoniscus_main_000057_t1	8296	.	A	T	0.210526	0/0/0	0/0/1	0/0/1	0/0/1	0/0/1
trichoniscus_main_000057_t1	8309	.	T	A	0.188679	0/0/0	0/0/1	0/0/1	0/0/1	0/0/1
trichoniscus_main_000057_t1	8344	.	TACT	GACA	0.197183	0/0/0	0/0/0	0/0/1	0/0/1	0/0/1
trichoniscus_main_000057_t1	8353	.	TG	GA	0.183099	0/0/0	0/0/0	0/0/1	0/0/1	0/0/1
trichoniscus_main_000057_t1	8389	.	TGT	TCAGT	0.222222	0/0/0	0/0/1	0/0/1	0/0/1	0/0/1
trichoniscus_main_000057_t1	8396	.	A	T	0.229508	0/0/0	0/0/1	0/0/1	0/0/1	0/0/1
trichoniscus_main_000057_t1	8406	.	G	T	0.232759	0/0/0	0/0/1	0/0/1	0/0/1	0/0/1
trichoniscus_main_000057_t1	8407	.	ATTTTTAC	ATTTGTAC	0.233645	0/0/0	0/0/1	0/0/1	0/0/1	0/0/1
trichoniscus_main_000057_t1	8419	.	T	C	0.254717	0/0/0	0/0/1	0/0/1	0/0/1	0/0/1
trichoniscus_main_000057_t1	8429	.	C	T	0.290909	0/0/0	0/0/1	0/0/1	0/0/1	0/0/1
trichoniscus_main_000057_t1	8460	.	ATCC	GTCTCTT	0.261905	0/0/0	0/0/1	0/0/1	0/0/1	0/0/1
trichoniscus_main_000057_t1	8480	.	CAAAAGT	CAAAAAGT	0.214286	0/0/0	0/0/1	0/0/1	0/0/1	0/0/1
trichoniscus_main_000057_t1	8492	.	CTC	TTC	0.202899	0/0/0	0/0/1	0/0/1	0/0/1	0/0/0
trichoniscus_main_000057_t1	8517	.	C	G	0.278261	0/0/0	0/0/1	0/0/1	0/0/1	0/0/1
trichoniscus_main_000057_t1	8533	.	C	T	0.318182	0/0/0	0/0/1	0/0/1	0/0/1	0/0/1
trichoniscus_main_000057_t1	8595	.	ATTC	ATTTT	0.35503	0/0/0	0/0/1	0/0/1	0/0/1	0/0/1
trichoniscus_main_000057_t1	8640	.	C	T	0.284615	0/0/0	0/0/1	0/0/1	0/0/1	0/0/1
trichoniscus_main_000057_t1	8645	.	TCCCATTAAC	TC	0.280374	0/0/0	0/0/1	0/0/1	0/0/1	0/0/1
trichoniscus_main_000059_t1	839	.	G	A	0.361702	0/0/1	0/0/1	0/0/1	0/0/1	0/0/1
trichoniscus_main_000059_t1	920	.	C	T	0.359155	0/0/1	0/0/1	0/0/1	0/0/1	0/0/1
trichoniscus_main_000059_t1	1255	.	A	G	0.268116	0/0/1	0/0/1	0/0/1	0/0/1	0/0/1
trichoniscus_main_000059_t1	1265	.	G	T	0.306569	0/0/1	0/0/1	0/0/1	0/0/1	0/0/1
trichoniscus_main_000059_t1	7654	.	G	A	0.152448	0/0/0	0/0/1	0/0/1	0/0/1	0/0/1
trichoniscus_main_000059_t1	7675	.	A	C	0.154494	0/0/0	0/0/1	0/0/1	0/0/1	0/0/1
trichoniscus_main_000059_t1	7696	.	G	A	0.150662	0/0/0	0/0/1	0/0/1	0/0/1	0/0/1
trichoniscus_main_000059_t1	7705	.	G	T	0.150735	0/0/0	0/0/1	0/0/1	0/0/1	0/0/1
trichoniscus_main_000061_t1	88	.	TC	CT	0.241415	0/0/1	0/0/1	0/0/1	0/0/1	0/0/1
trichoniscus_main_000061_t1	142	.	CTTTTTTTTCCTA	CTTTTTTTCCTA	0.193501	0/0/0	0/0/1	0/0/1	0/0/1	0/0/1
trichoniscus_main_000061_t1	200	.	G	A	0.259977	0/0/1	0/0/1	0/0/1	0/0/1	0/0/1
trichoniscus_main_000061_t1	237	.	G	T	0.255344	0/0/1	0/0/1	0/0/1	0/0/1	0/0/1
trichoniscus_main_000061_t1	310	.	AT	TC	0.181957	0/0/1	0/0/1	0/0/1	0/0/1	0/0/1
trichoniscus_main_000061_t1	322	.	T	G	0.183308	0/0/1	0/0/1	0/0/1	0/0/1	0/0/1
trichoniscus_main_000061_t1	329	.	CTA	CGAATA	0.156573	0/0/0	0/0/1	0/0/1	0/0/1	0/0/1
trichoniscus_main_000061_t1	348	.	A	G	0.192885	0/0/1	0/0/1	0/0/1	0/0/1	0/0/1
trichoniscus_main_000061_t1	441	.	A	G	0.264419	0/0/1	0/0/1	0/0/1	0/0/1	0/0/1
trichoniscus_main_000061_t1	486	.	G	A	0.31747	0/0/1	0/0/1	0/0/1	0/0/1	0/0/1
trichoniscus_main_000061_t1	492	.	A	T	0.307174	0/0/1	0/0/1	0/0/1	0/0/1	0/0/1
trichoniscus_main_000061_t1	498	.	A	G	0.302769	0/0/1	0/0/1	0/0/1	0/0/1	0/0/1
trichoniscus_main_000061_t1	561	.	TTTCCAG	ATTTCAG	0.267271	0/0/1	0/0/1	0/0/1	0/0/1	0/0/1
trichoniscus_main_000061_t1	573	.	A	G	0.339696	0/1/1	0/0/1	0/0/1	0/0/1	0/0/1
trichoniscus_main_000061_t1	602	.	C	T	0.355547	0/0/1	0/0/1	0/0/1	0/0/1	0/0/1
trichoniscus_main_000061_t1	630	.	T	C	0.368421	0/0/1	0/0/1	0/0/1	0/0/1	0/0/1
trichoniscus_main_000061_t1	683	.	C	T	0.312166	0/0/1	0/0/1	0/0/1	0/0/1	0/0/1
trichoniscus_main_000061_t1	688	.	T	A	0.314815	0/0/1	0/0/1	0/0/1	0/0/1	0/0/1
trichoniscus_main_000061_t1	710	.	GCG	ATA	0.226872	0/0/1	0/0/1	0/0/1	0/0/1	0/0/1
trichoniscus_main_000061_t1	718	.	AAAATC	GAACTT	0.242212	0/0/1	0/0/1	0/0/1	0/0/1	0/0/1
trichoniscus_main_000061_t1	748	.	A	T	0.293657	0/0/1	0/0/1	0/0/1	0/0/1	0/0/1
trichoniscus_main_000061_t1	767	.	AGAAG	TGAAA	0.30036	0/0/1	0/0/1	0/0/1	0/0/1	0/0/1
trichoniscus_main_000061_t1	779	.	T	C	0.27027	0/0/1	0/0/1	0/0/1	0/0/1	0/0/1
trichoniscus_main_000061_t1	795	.	A	C	0.273603	0/0/1	0/0/1	0/0/1	0/0/1	0/0/1
trichoniscus_main_000061_t1	810	.	A	T	0.277286	0/0/1	0/0/1	0/0/1	0/0/1	0/0/1
trichoniscus_main_000061_t1	818	.	T	C	0.294606	0/0/1	0/0/1	0/0/1	0/0/1	0/0/1
trichoniscus_main_000061_t1	844	.	A	G	0.249184	0/0/1	0/0/1	0/0/1	0/0/1	0/0/1
trichoniscus_main_000061_t1	850	.	TATACACCT	GAACCA	0.201058	0/0/1	0/0/1	0/0/1	0/0/1	0/0/1
trichoniscus_main_000061_t1	872	.	A	T	0.266338	0/0/1	0/0/1	0/0/1	0/0/1	0/0/1
trichoniscus_main_000061_t1	887	.	T	C	0.273058	0/0/1	0/0/1	0/0/1	0/0/1	0/0/1
trichoniscus_main_000061_t1	906	.	TT	CG	0.254587	0/1/1	0/0/1	0/0/1	0/0/1	0/0/1
trichoniscus_main_000061_t1	916	.	A	T	0.2759	0/0/1	0/0/1	0/0/1	0/0/1	0/0/1
trichoniscus_main_000061_t1	925	.	C	T	0.280778	0/0/1	0/0/1	0/0/1	0/0/1	0/0/1
trichoniscus_main_000061_t1	939	.	C	T	0.267857	0/0/1	0/0/1	0/0/1	0/0/1	0/0/1
trichoniscus_main_000061_t1	955	.	GTTC	ATTT	0.253069	0/0/1	0/0/1	0/0/1	0/0/1	0/0/1
trichoniscus_main_000061_t1	997	.	GCCA	TCCC	0.272287	0/0/1	0/0/1	0/0/1	0/0/1	0/0/1
trichoniscus_main_000061_t1	1008	.	T	C	0.279714	0/0/1	0/0/1	0/0/1	0/0/1	0/0/1
trichoniscus_main_000061_t1	1024	.	T	C	0.281609	0/0/1	0/0/1	0/0/1	0/0/1	0/0/1
trichoniscus_main_000061_t1	1073	.	TGA	CGC,CGA	0.284123,0.389044	0/1/2	0/1/2	0/1/2	0/1/2	0/1/2
trichoniscus_main_000061_t1	1147	.	C	A	0.252725	0/0/1	0/0/1	0/0/1	0/0/1	0/0/1
trichoniscus_main_000061_t1	1184	.	C	A	0.339965	0/0/1	0/0/1	0/0/1	0/0/1	0/0/1
trichoniscus_main_000061_t1	1207	.	T	G	0.348617	0/0/1	0/0/1	0/0/1	0/0/1	0/0/1
trichoniscus_main_000061_t1	1255	.	G	T	0.4375	0/0/1	0/0/1	0/0/1	0/0/1	0/0/1
trichoniscus_main_000061_t1	1260	.	T	G	0.437673	0/0/1	0/0/1	0/0/1	0/0/1	0/0/1
trichoniscus_main_000061_t1	1271	.	T	C	0.415129	0/0/1	0/0/1	0/0/1	0/0/1	0/0/1
trichoniscus_main_000061_t1	1318	.	T	A	0.420017	0/0/1	0/0/1	0/1/1	0/0/1	0/0/1
trichoniscus_main_000061_t1	1359	.	CATA	TATT	0.599138	0/1/1	0/1/1	0/1/1	0/1/1	0/1/1
trichoniscus_main_000061_t1	1368	.	T	C	0.622014	0/1/1	0/1/1	0/1/1	0/1/1	0/1/1
trichoniscus_main_000061_t1	1378	.	A	C	0.628466	0/1/1	0/1/1	0/1/1	0/1/1	0/1/1
trichoniscus_main_000061_t1	1407	.	A	G	0.621974	0/1/1	0/1/1	0/1/1	0/1/1	0/1/1
trichoniscus_main_000061_t1	1434	.	GATT	AATC	0.624146	0/0/1	0/1/1	0/1/1	0/1/1	0/1/1
trichoniscus_main_000061_t1	1452	.	T	C	0.649271	0/0/1	0/1/1	0/1/1	0/1/1	0/1/1
trichoniscus_main_000061_t1	1619	.	G	T	0.354305	0/0/1	0/0/1	0/0/1	0/0/1	0/0/1
trichoniscus_main_000061_t1	1635	.	C	T	0.344411	0/1/1	0/0/1	0/0/1	0/0/1	0/0/1
trichoniscus_main_000061_t1	1815	.	C	A	0.279955	0/0/1	0/0/1	0/0/1	0/0/1	0/0/1
trichoniscus_main_000061_t1	1875	.	G	A	0.297802	0/0/1	0/0/1	0/0/1	0/0/1	0/0/1
trichoniscus_main_000061_t1	1882	.	G	A	0.279874	0/0/1	0/0/1	0/0/1	0/0/1	0/0/1
trichoniscus_main_000061_t1	1984	.	CGAAC	AGAGT	0.165389	0/0/1	0/0/1	0/0/1	0/0/1	0/0/1
trichoniscus_main_000061_t1	1994	.	T	C	0.57388	0/0/1	0/1/1	0/1/1	0/1/1	0/1/1
trichoniscus_main_000061_t1	2014	.	G	T	0.23996	0/0/1	0/0/1	0/0/1	0/0/1	0/0/1
trichoniscus_main_000061_t1	2056	.	T	C	0.257743	0/0/1	0/0/1	0/0/1	0/0/1	0/0/1
trichoniscus_main_000061_t1	2066	.	C	G	0.260915	0/0/1	0/0/1	0/0/1	0/0/1	0/0/1
trichoniscus_main_000061_t1	2174	.	A	G	0.233918	0/0/1	0/0/1	0/0/1	0/0/1	0/0/1
trichoniscus_main_000061_t1	2232	.	C	T	0.224969	0/0/1	0/0/1	0/0/1	0/0/1	0/0/1
trichoniscus_main_000061_t1	2304	.	C	T	0.28045	0/0/1	0/0/1	0/0/1	0/0/1	0/0/1
trichoniscus_main_000061_t1	2358	.	C	T	0.31087	0/0/1	0/0/1	0/0/1	0/0/1	0/0/1
trichoniscus_main_000061_t1	2373	.	A	C	0.297848	0/0/0	0/0/1	0/0/1	0/0/1	0/0/1
trichoniscus_main_000061_t1	2385	.	A	T	0.294054	0/0/1	0/0/1	0/0/1	0/0/1	0/0/1
trichoniscus_main_000061_t1	2401	.	A	G	0.31236	0/1/1	0/0/1	0/0/1	0/0/1	0/0/1
trichoniscus_main_000061_t1	2454	.	G	A	0.684932	0/0/1	0/1/1	0/1/1	0/1/1	0/1/1
trichoniscus_main_000061_t1	2533	.	T	C	0.752166	0/1/1	0/1/1	0/1/1	0/1/1	0/1/1
trichoniscus_main_000061_t1	2604	.	C	A	0.748936	0/0/0	0/1/1	0/1/1	0/1/1	0/1/1
trichoniscus_main_000061_t1	2682	.	G	A	0.244613	0/0/1	0/0/1	0/0/1	0/0/1	0/0/1
trichoniscus_main_000061_t1	2811	.	A	G	0.263039	0/0/1	0/0/1	0/0/1	0/0/1	0/0/1
trichoniscus_main_000061_t1	2844	.	G	A	0.25	0/0/1	0/0/1	0/0/1	0/0/1	0/0/1
trichoniscus_main_000061_t1	2856	.	C	T	0.248299	0/0/1	0/0/1	0/0/1	0/0/1	0/0/1
trichoniscus_main_000061_t1	2880	.	T	C	0.258065	0/0/1	0/0/1	0/0/1	0/0/1	0/0/1
trichoniscus_main_000061_t1	2892	.	C	T	0.239718	0/0/1	0/0/1	0/0/1	0/0/1	0/0/1
trichoniscus_main_000061_t1	2949	.	C	T	0.234731	0/0/0	0/0/1	0/0/1	0/0/1	0/0/1
trichoniscus_main_000061_t1	3003	.	C	T	0.270864	0/0/0	0/0/1	0/0/1	0/0/1	0/0/1
trichoniscus_main_000061_t1	3009	.	G	A	0.275216	0/0/0	0/0/1	0/0/1	0/0/1	0/0/1
trichoniscus_main_000061_t1	3138	.	C	T	0.251941	0/0/1	0/0/1	0/0/1	0/0/1	0/0/1
trichoniscus_main_000061_t1	3144	.	G	A	0.249138	0/0/1	0/0/1	0/0/1	0/0/1	0/0/1
trichoniscus_main_000061_t1	3151	.	A	C	0.252453	0/0/1	0/0/1	0/0/1	0/0/1	0/0/1
trichoniscus_main_000061_t1	3175	.	A	G	0.2443	0/0/1	0/0/1	0/0/1	0/0/1	0/0/1
trichoniscus_main_000061_t1	3264	.	A	T	0.255063	0/0/1	0/0/1	0/0/1	0/0/1	0/0/1
trichoniscus_main_000061_t1	3285	.	G	A	0.250274	0/0/1	0/0/1	0/0/1	0/0/1	0/0/1
trichoniscus_main_000061_t1	3339	.	T	C	0.235196	0/0/1	0/0/1	0/0/1	0/0/1	0/0/1
trichoniscus_main_000061_t1	3364	.	C	T	0.219147	0/0/1	0/0/1	0/0/1	0/0/1	0/0/1
trichoniscus_main_000061_t1	3402	.	C	A	0.225788	0/0/1	0/0/1	0/0/1	0/0/1	0/0/1
trichoniscus_main_000061_t1	3450	.	C	T	0.218553	0/0/1	0/0/1	0/0/1	0/0/1	0/0/1
trichoniscus_main_000061_t1	3486	.	A	G	0.269854	0/0/1	0/0/1	0/0/1	0/0/1	0/0/1
trichoniscus_main_000061_t1	3510	.	A	T	0.267872	0/0/0	0/0/1	0/0/1	0/0/1	0/0/1
trichoniscus_main_000061_t1	3588	.	T	A	0.743062	0/1/1	0/1/1	0/1/1	0/1/1	0/1/1
trichoniscus_main_000061_t1	3597	.	G	A	0.736932	0/1/1	0/1/1	0/1/1	0/1/1	0/1/1
trichoniscus_main_000061_t1	3621	.	T	C	0.764452	0/1/1	0/1/1	0/1/1	0/1/1	0/1/1
trichoniscus_main_000061_t1	3657	.	T	C	0.244743	0/0/1	0/0/1	0/0/1	0/0/1	0/0/1
trichoniscus_main_000061_t1	3726	.	G	T	0.737445	0/1/1	0/1/1	0/1/1	0/1/1	0/1/1
trichoniscus_main_000061_t1	3806	.	T	C	0.299588	0/0/1	0/0/1	0/0/1	0/0/1	0/0/1
trichoniscus_main_000061_t1	3823	.	C	A	0.28626	0/0/1	0/0/1	0/0/1	0/0/1	0/0/1
trichoniscus_main_000061_t1	3846	.	T	C	0.287452	0/0/1	0/0/1	0/0/1	0/0/1	0/0/1
trichoniscus_main_000061_t1	3852	.	T	C	0.282289	0/0/1	0/0/1	0/0/1	0/0/1	0/0/1
trichoniscus_main_000061_t1	3876	.	TGTT	CGTC	0.257447	0/0/1	0/0/1	0/0/1	0/0/1	0/0/1
trichoniscus_main_000061_t1	3906	.	CCAT	ACAC	0.236059	0/0/1	0/0/1	0/0/1	0/0/1	0/0/1
trichoniscus_main_000061_t1	6423	.	A	T	0.258282	0/0/1	0/0/1	0/0/1	0/0/1	0/0/1
trichoniscus_main_000061_t1	6495	.	A	G	0.267442	0/0/1	0/0/1	0/0/1	0/0/1	0/0/1
trichoniscus_main_000061_t1	6696	.	C	T	0.260116	0/0/0	0/0/1	0/0/1	0/0/1	0/0/1
trichoniscus_main_000061_t1	6708	.	T	A	0.266667	0/0/0	0/0/1	0/0/1	0/0/1	0/0/1
trichoniscus_main_000064_t1	6668	.	C	T	0.151515	0/0/1	0/0/1	0/0/1	0/0/1	0/0/1
trichoniscus_main_000064_t1	6683	.	A	G	0.178862	0/0/1	0/0/1	0/0/1	0/0/1	0/0/1
trichoniscus_main_000064_t1	6701	.	T	C	0.203333	0/0/1	0/0/1	0/0/1	0/0/1	0/0/1
trichoniscus_main_000069_t1	2355	.	C	A	0.310345	0/0/0	0/0/0	0/0/1	0/0/1	0/0/1
trichoniscus_main_000069_t1	2397	.	T	C	0.340426	.	0/0/0	1/1/1	0/0/1	0/0/1
trichoniscus_main_000069_t1	2407	.	T	G	0.338983	.	0/0/1	0/1/1	0/0/1	0/0/1
trichoniscus_main_000069_t1	2421	.	T	G	0.296296	.	0/0/1	0/1/1	0/0/1	0/0/1
trichoniscus_main_000069_t1	3702	.	G	C	0.345455	.	0/0/1	0/0/1	0/0/1	0/0/1
trichoniscus_main_000069_t1	4131	.	C	G	0.316456	0/0/0	0/0/1	0/1/1	0/0/1	0/0/1
trichoniscus_main_000069_t1	4140	.	G	C	0.341463	0/0/0	0/0/1	0/1/1	0/0/1	0/0/1
trichoniscus_main_000069_t1	4894	.	C	A	0.42623	0/0/0	0/0/1	0/1/1	0/0/1	0/0/1
trichoniscus_main_000069_t1	4926	.	A	T	0.473684	.	0/1/1	0/1/1	0/0/1	0/0/1
trichoniscus_main_000069_t1	5341	.	A	C	0.233333	1/1/1	0/0/1	0/0/1	0/0/1	0/0/1
trichoniscus_main_000069_t1	5387	.	G	A	0.355932	1/1/1	0/0/1	0/0/1	0/0/1	0/0/1
trichoniscus_main_000069_t1	5503	.	T	C	0.653846	.	0/1/1	0/0/0	0/1/1	0/1/1
trichoniscus_main_000069_t1	5570	.	C	A	0.338462	.	0/0/1	0/1/1	0/0/1	0/0/1
trichoniscus_main_000069_t1	5619	.	C	T	0.280702	.	0/0/1	1/1/1	0/0/1	0/0/1
trichoniscus_main_000069_t1	6015	.	A	G	0.4	.	0/0/1	0/0/1	0/0/1	0/0/1
trichoniscus_main_000069_t1	6054	.	T	C	0.321429	0/0/0	0/0/1	0/0/1	0/0/1	0/0/1
trichoniscus_main_000069_t1	6297	.	C	T	0.469565	0/0/0	0/1/1	0/1/1	0/0/1	0/0/1
trichoniscus_main_000069_t1	6312	.	A	T	0.202128	0/0/0	0/0/1	0/0/1	0/0/1	0/0/1
trichoniscus_main_000069_t1	6348	.	G	A	0.40367	0/0/0	0/0/1	0/0/1	0/0/1	0/0/1
trichoniscus_main_000069_t1	6354	.	T	C	0.385321	0/0/0	0/0/1	0/0/1	0/0/1	0/1/1
trichoniscus_main_000069_t1	6570	.	T	A	0.633588	1/1/1	0/1/1	0/1/1	0/1/1	0/1/1
trichoniscus_main_000069_t1	6591	.	T	G	0.644628	1/1/1	0/0/1	0/1/1	0/1/1	0/1/1
trichoniscus_main_000069_t1	6625	.	G	A	0.649123	1/1/1	0/0/1	0/1/1	0/1/1	0/1/1
trichoniscus_main_000069_t1	6639	.	C	T	0.641667	1/1/1	0/0/1	0/1/1	0/1/1	0/1/1
trichoniscus_main_000069_t1	6690	.	A	G	0.380952	0/0/0	0/0/1	0/1/1	0/0/1	0/0/1
trichoniscus_main_000069_t1	6747	.	G	A	0.434783	0/0/0	0/0/1	0/1/1	0/0/1	0/0/1
trichoniscus_main_000069_t1	6774	.	T	C	0.396825	.	0/0/1	0/1/1	0/0/1	0/0/1
trichoniscus_main_000069_t1	6813	.	C	A	0.411765	0/0/0	0/0/1	0/1/1	0/0/1	0/0/1
trichoniscus_main_000069_t1	7143	.	G	A	0.344828	.	0/0/1	0/0/1	0/0/1	0/0/1
trichoniscus_main_000069_t1	7393	.	C	T	0.38	0/0/0	0/0/1	0/0/1	0/0/1	0/0/1
trichoniscus_main_000069_t1	7495	.	G	C	0.407643	0/0/0	0/0/1	0/0/1	0/0/1	0/0/1
trichoniscus_main_000069_t1	7500	.	C	T	0.391892	0/0/0	0/1/1	0/0/1	0/0/1	0/0/1
trichoniscus_main_000069_t1	7524	.	A	C	0.394737	0/0/0	0/0/1	0/0/1	0/0/1	0/0/1
trichoniscus_main_000069_t1	7581	.	A	C	0.341317	0/0/0	0/0/1	0/0/1	0/0/1	0/0/1
trichoniscus_main_000069_t1	7613	.	T	G	0.355191	0/0/0	0/0/1	0/0/1	0/0/1	0/0/1
trichoniscus_main_000069_t1	7866	.	T	A	0.259036	0/0/0	0/0/1	0/0/1	0/0/1	0/0/1
trichoniscus_main_000069_t1	7913	.	C	T	0.323699	0/0/0	0/0/1	0/0/1	0/0/1	0/0/1
trichoniscus_main_000070_t1	2409	.	G	A	0.266667	.	0/0/1	0/0/1	0/0/1	0/0/1
trichoniscus_main_000070_t1	2457	.	G	T	0.289855	0/0/1	0/0/1	0/0/1	0/0/1	0/0/1
trichoniscus_main_000070_t1	4752	.	G	A	0.235955	0/0/0	0/0/1	0/0/1	0/0/1	0/0/1
trichoniscus_main_000070_t1	5092	.	C	T	0.2	.	0/0/1	0/0/1	0/0/1	0/0/1
trichoniscus_main_000070_t1	6307	.	G	C	0.233766	0/0/1	0/0/1	0/0/1	0/0/1	0/0/1
trichoniscus_main_000070_t1	6397	.	A	C	0.381395	0/0/1	0/0/1	0/0/1	0/0/1	0/0/1
trichoniscus_main_000070_t1	6404	.	C	A	0.36	0/0/1	0/0/1	0/0/1	0/0/1	0/0/1
trichoniscus_main_000070_t1	6441	.	T	A	0.240964	0/0/1	0/0/1	0/0/1	0/0/1	0/0/1
trichoniscus_main_000070_t1	6561	.	G	A	0.427451	0/1/1	0/0/1	0/1/1	0/0/1	0/0/1
trichoniscus_main_000070_t1	6592	.	T	G	0.439716	0/1/1	0/0/1	0/1/1	0/0/1	0/0/1
trichoniscus_main_000070_t1	6597	.	G	T	0.277193	0/0/1	0/0/1	0/0/1	0/0/1	0/0/1
trichoniscus_main_000070_t1	6738	.	A	G	0.230337	0/0/1	0/0/1	0/0/1	0/0/1	0/0/1
trichoniscus_main_000070_t1	6744	.	C	T	0.236686	0/0/1	0/0/1	0/0/1	0/0/1	0/0/1
trichoniscus_main_000070_t1	6825	.	G	A	0.223529	0/0/1	0/0/1	0/0/1	0/0/1	0/0/1
trichoniscus_main_000070_t1	6882	.	A	G	0.246193	0/0/1	0/0/1	0/0/1	0/0/1	0/0/1
trichoniscus_main_000070_t1	6933	.	A	T	0.263039	0/0/1	0/0/1	0/0/1	0/0/1	0/0/1
trichoniscus_main_000070_t1	6945	.	G	A	0.35468	0/0/1	0/0/1	0/0/1	0/0/1	0/0/1
trichoniscus_main_000070_t1	6957	.	G	T	0.363861	0/0/1	0/0/1	0/0/1	0/0/1	0/0/1
trichoniscus_main_000070_t1	7122	.	C	T	0.313916	0/0/1	0/0/1	0/0/1	0/0/1	0/0/1
trichoniscus_main_000070_t1	7210	.	T	A	0.289683	0/0/1	0/0/1	0/0/1	0/0/1	0/0/1
trichoniscus_main_000070_t1	7231	.	C	A	0.278431	0/0/1	0/0/1	0/0/1	0/0/1	0/0/1
trichoniscus_main_000070_t1	7251	.	G	T	0.297491	0/0/1	0/0/1	0/0/1	0/0/1	0/0/1
trichoniscus_main_000070_t1	7354	.	TCGGCAAC	TC,TCGGCTAC	0.316872,0.382716	0/1/2	0/1/2	0/1/2	0/1/2	0/1/2
trichoniscus_main_000070_t1	7393	.	T	C	0.241379	0/1/1	0/0/1	0/0/1	0/0/1	0/0/1
trichoniscus_main_000070_t1	7422	.	C	T	0.229075	0/0/1	0/0/1	0/0/1	0/0/1	0/0/1
trichoniscus_main_000070_t1	7443	.	ATCCTCCTCCTCCTCCTCCTCTTCTG	ATCCTCCTCCTCCTCCTCCTCCTCTTCTG,CTCCTCCTCCTCCTCCTCCTCTTCTG	0.169014,0.370892	0/1/2	0/1/2	0/1/2	0/1/2	0/1/2
trichoniscus_main_000070_t1	7536	.	T	G	0.576433	0/0/1	0/1/1	0/1/1	0/1/1	0/1/1
trichoniscus_main_000070_t1	7644	.	G	A	0.230539	0/0/1	0/0/1	0/0/1	0/0/1	0/0/1
trichoniscus_main_000070_t1	7692	.	G	A	0.219251	0/0/1	0/0/1	0/0/1	0/0/1	0/0/1
trichoniscus_main_000070_t1	7891	.	C	A	0.372093	0/0/1	0/0/1	0/1/1	0/0/1	0/0/1
trichoniscus_main_000070_t1	8098	.	G	A	0.241245	0/0/1	0/0/1	0/0/1	0/0/1	0/0/1
trichoniscus_main_000070_t1	8186	.	C	T	0.248485	0/0/1	0/0/1	0/0/1	0/0/1	0/0/1
trichoniscus_main_000070_t1	8198	.	AGTA	GGTT	0.277778	0/0/1	0/0/1	0/0/1	0/0/1	0/0/1
trichoniscus_main_000070_t1	8225	.	T	C	0.285714	0/0/1	0/0/1	0/0/1	0/0/1	0/0/1
trichoniscus_main_000071_t1	566	.	A	G	0.238806	0/0/0	0/1/1	0/0/1	0/0/1	0/0/1
trichoniscus_main_000071_t1	1714	.	T	A	0.17284	1/1/1	0/0/1	0/0/1	0/0/1	0/0/1
trichoniscus_main_000071_t1	1734	.	A	G	0.164384	1/1/1	0/0/1	0/0/1	0/0/1	0/0/1
trichoniscus_main_000071_t1	1789	.	C	T	0.211111	1/1/1	0/0/1	0/0/1	0/0/1	0/0/1
trichoniscus_main_000071_t1	1801	.	T	A	0.242424	1/1/1	0/0/1	0/0/1	0/0/1	0/0/1
trichoniscus_main_000071_t1	1806	.	C	A	0.241935	1/1/1	0/0/1	0/0/1	0/0/1	0/0/1
trichoniscus_main_000071_t1	2073	.	C	G	0.285714	0/0/0	0/0/1	0/0/1	0/0/1	0/0/1
trichoniscus_main_000071_t1	2078	.	G	T	0.3	0/0/0	0/0/1	0/0/1	0/0/1	0/0/1
trichoniscus_main_000071_t1	2175	.	G	A	0.188679	1/1/1	0/0/1	0/0/1	0/0/1	0/0/1
trichoniscus_main_000071_t1	2202	.	G	T	0.142857	1/1/1	0/0/1	0/0/1	0/0/1	0/0/1
trichoniscus_main_000071_t1	2250	.	G	T	0.190476	1/1/1	0/0/1	0/0/1	0/0/1	0/0/1
trichoniscus_main_000071_t1	2265	.	C	A	0.196721	1/1/1	0/0/1	0/0/1	0/0/1	0/1/1
trichoniscus_main_000071_t1	2275	.	C	T	0.19697	1/1/1	0/0/1	0/0/1	0/0/1	0/0/1
trichoniscus_main_000071_t1	2298	.	T	C	0.270833	.	0/0/0	0/0/1	0/0/1	0/0/1
trichoniscus_main_000071_t1	2780	.	A	G	0.139535	1/1/1	0/0/1	0/0/1	0/0/1	0/0/1
trichoniscus_main_000071_t1	2862	.	AAT	GAC	0.170833	0/0/0	0/0/1	0/0/1	0/0/1	0/0/1
trichoniscus_main_000071_t1	2870	.	G	A	0.174274	0/0/0	0/0/1	0/0/1	0/0/1	0/0/1
trichoniscus_main_000071_t1	2907	.	ATAGTAGA	ATAGA	0.21519	0/0/0	0/0/1	0/0/1	0/0/1	0/0/1
trichoniscus_main_000071_t1	2927	.	A	T	0.207627	.	0/0/1	0/0/1	0/0/1	0/0/1
trichoniscus_main_000071_t1	2941	.	C	T	0.285714	0/0/0	0/0/1	0/0/1	0/0/1	0/0/1
trichoniscus_main_000071_t1	2960	.	A	G	0.301136	0/0/0	0/0/1	0/0/1	0/0/1	0/0/1
trichoniscus_main_000071_t1	3012	.	C	T	0.318519	0/0/0	0/0/1	0/0/1	0/0/1	0/0/1
trichoniscus_main_000071_t1	3044	.	GGTCCATT	AGTCTACG	0.297297	0/0/0	0/0/1	0/0/1	0/0/1	0/0/1
trichoniscus_main_000071_t1	3060	.	A	T	0.354167	0/0/1	0/0/1	0/0/1	0/0/1	0/1/1
trichoniscus_main_000071_t1	3070	.	C	T	0.354167	0/0/1	0/0/1	0/0/1	0/0/1	0/1/1
trichoniscus_main_000071_t1	3092	.	T	C	0.336957	0/1/1	0/0/1	0/0/1	0/0/1	0/0/1
trichoniscus_main_000071_t1	3134	.	T	A	0.271739	1/1/1	0/0/1	0/0/1	0/0/1	0/0/1
trichoniscus_main_000071_t1	3175	.	A	C	0.357143	1/1/1	0/1/1	0/0/0	0/0/1	0/0/1
trichoniscus_main_000071_t1	3408	.	G	A	0.136364	0/0/1	0/0/1	0/0/1	0/0/1	0/0/1
trichoniscus_main_000071_t1	3423	.	G	A	0.137931	0/0/1	0/0/1	0/0/1	0/0/1	0/0/1
trichoniscus_main_000071_t1	3435	.	ACTCT	GCTCA	0.127907	0/0/1	0/0/1	0/0/1	0/0/1	0/0/1
trichoniscus_main_000071_t1	3486	.	CA	TG	0.161765	0/0/0	0/0/1	0/0/1	0/0/1	0/0/1
trichoniscus_main_000071_t1	3633	.	GAAAATAC	GGAAATAC	0.302326	0/0/0	0/0/1	0/1/1	0/0/1	0/0/1
trichoniscus_main_000071_t1	3645	.	A	G	0.306122	0/0/0	0/0/1	0/1/1	0/0/1	0/0/1
trichoniscus_main_000071_t1	3656	.	CGG	TGA	0.314607	.	0/0/1	0/1/1	0/0/1	0/0/1
trichoniscus_main_000071_t1	3674	.	G	A	0.266667	.	0/0/1	0/0/1	0/0/1	0/0/1
trichoniscus_main_000071_t1	3716	.	G	C	0.319444	0/0/0	0/0/1	0/1/1	0/0/1	0/0/1
trichoniscus_main_000071_t1	3740	.	TGAC	AGAT	0.213333	0/0/0	0/0/1	0/0/1	0/0/1	0/0/1
trichoniscus_main_000071_t1	6929	.	T	A	0.651515	1/1/1	0/1/1	0/1/1	0/1/1	0/1/1
trichoniscus_main_000071_t1	6971	.	C	A	0.641026	1/1/1	0/1/1	0/1/1	0/1/1	0/1/1
trichoniscus_main_000072_t1	6263	.	ATTTA	CATTG	0.40625	0/0/1	0/0/0	0/0/1	0/0/1	0/0/1
trichoniscus_main_000072_t1	6276	.	GTTAATTAATC	GTTAATC	0.320755	0/0/1	0/0/0	0/0/1	0/0/1	0/0/1
trichoniscus_main_000072_t1	6293	.	A	C	0.338235	0/0/1	0/0/0	0/0/1	0/0/1	0/0/1
trichoniscus_main_000072_t1	6302	.	A	G	0.32	0/0/1	0/0/1	0/0/1	0/0/1	0/0/1
trichoniscus_main_000072_t1	6307	.	T	G	0.328767	0/0/1	0/0/1	0/0/1	0/0/1	0/0/1
trichoniscus_main_000072_t1	6312	.	C	T	0.302632	0/0/1	0/0/1	0/0/1	0/0/1	0/0/1
trichoniscus_main_000072_t1	6327	.	GC	AT	0.261538	0/0/0	0/0/1	0/0/1	0/0/1	0/0/1
trichoniscus_main_000072_t1	6337	.	A	C	0.274194	0/0/0	0/0/1	0/0/1	0/0/1	0/0/1
trichoniscus_main_000072_t1	6359	.	A	G	0.314286	0/0/0	0/0/1	0/0/1	0/0/1	0/0/1
trichoniscus_main_000072_t1	6436	.	AC	CT	0.238411	0/0/1	0/0/1	0/0/1	0/0/1	0/0/1
trichoniscus_main_000072_t1	6460	.	C	T	0.266272	0/0/1	0/0/1	0/0/1	0/0/1	0/0/1
trichoniscus_main_000072_t1	6486	.	AAACC	ATATGTAACC	0.228571	0/0/0	0/0/1	0/0/1	0/0/1	0/0/1
trichoniscus_main_000072_t1	6493	.	G	A	0.230769	0/0/0	0/0/1	0/0/1	0/0/1	0/0/1
trichoniscus_main_000072_t1	6522	.	A	G	0.244186	0/0/0	0/0/1	0/0/1	0/0/1	0/0/1
trichoniscus_main_000072_t1	6527	.	T	A	0.2	0/0/0	0/0/1	0/0/1	0/0/1	0/0/1
trichoniscus_main_000072_t1	6532	.	ACAATT	GCTT	0.178571	0/0/0	0/0/1	0/0/1	0/0/1	0/0/1
trichoniscus_main_000072_t1	6541	.	A	T	0.269663	0/0/0	0/0/1	0/0/1	0/0/1	0/0/1
trichoniscus_main_000072_t1	6578	.	A	G	0.40404	0/0/0	0/0/1	0/0/1	0/0/1	0/0/1
trichoniscus_main_000072_t1	6582	.	T	C	0.238095	0/0/0	0/0/1	0/0/1	0/0/1	0/0/1
trichoniscus_main_000072_t1	6590	.	C	T	0.261682	0/0/0	0/0/1	0/0/1	0/0/1	0/0/1
trichoniscus_main_000072_t1	6603	.	A	C	0.254545	0/0/0	0/0/1	0/0/1	0/0/1	0/0/1
trichoniscus_main_000072_t1	6651	.	G	T	0.482759	0/0/0	0/0/1	0/0/1	0/1/1	0/0/1
trichoniscus_main_000072_t1	6677	.	A	G	0.792453	1/1/1	0/1/1	0/1/1	0/1/1	0/1/1
trichoniscus_main_000072_t1	6710	.	AAAATGA	GAAA	0.196721	0/0/0	0/0/1	0/0/1	0/0/1	0/0/1
trichoniscus_main_000072_t1	6720	.	T	C	0.247619	0/0/0	0/0/0	0/0/1	0/0/1	0/0/1
trichoniscus_main_000072_t1	6744	.	TGAAGG	GGATGA	0.21	0/0/0	0/0/0	0/0/1	0/0/1	0/0/1
trichoniscus_main_000072_t1	6754	.	C	T	0.2	0/0/0	0/0/0	0/0/1	0/0/1	0/0/1
trichoniscus_main_000072_t1	6776	.	G	A	0.195122	0/0/0	0/0/0	0/0/1	0/0/1	0/0/1
trichoniscus_main_000072_t1	6784	.	G	T	0.18705	0/0/0	0/0/0	0/0/1	0/0/1	0/0/1
trichoniscus_main_000072_t1	6794	.	A	G	0.216981	0/0/0	0/0/0	0/0/0	0/0/1	0/0/1
trichoniscus_main_000072_t1	6808	.	T	C	0.182796	0/0/0	0/0/0	0/0/0	0/0/1	0/0/1
trichoniscus_main_000072_t1	6819	.	AAA	ACCAT	0.147727	0/0/0	0/0/0	0/0/0	0/0/1	0/0/1
trichoniscus_main_000072_t1	6825	.	CAGGA	CAGGAGGA	0.147727	0/0/0	0/0/0	0/0/0	0/0/1	0/0/1
trichoniscus_main_000072_t1	6839	.	G	T	0.149254	0/0/0	0/0/1	0/0/0	0/0/1	0/0/1
trichoniscus_main_000072_t1	6845	.	T	A	0.150685	0/0/0	0/0/1	0/0/0	0/0/1	0/0/1
trichoniscus_main_000072_t1	6884	.	T	G	0.166667	0/0/0	0/0/1	0/0/0	0/0/1	0/0/1
trichoniscus_main_000072_t1	6894	.	T	A	0.195312	0/0/0	0/0/1	0/0/1	0/0/1	0/0/1
trichoniscus_main_000072_t1	6916	.	TAGTG	CGGTA,TAGTA	0.174603,0.396825	0/0/0	0/1/2	0/1/2	0/1/2	0/1/2
trichoniscus_main_000072_t1	6976	.	TTC	TTTGAGTCCAATC	0.186047	.	0/0/1	0/0/1	0/0/1	0/0/1
trichoniscus_main_000072_t1	6984	.	C	T	0.231579	.	0/0/1	0/0/1	0/0/1	0/0/1
trichoniscus_main_000072_t1	7013	.	T	A	0.23913	.	0/0/1	0/0/1	0/0/1	0/0/1
trichoniscus_main_000072_t1	7018	.	A	T	0.217391	.	0/0/1	0/0/1	0/0/1	0/0/1
trichoniscus_main_000072_t1	7026	.	C	A,T	0.185567,0.268041	.	0/1/2	0/1/2	0/1/2	0/1/2
trichoniscus_main_000072_t1	7094	.	ATTTTTTTTATGA	AATTTTTTTATGA,ATTTTTTTTTATGA	0.571429,0.214286	1/1/1	0/1/2	0/1/1	0/1/1	0/1/1
trichoniscus_main_000072_t1	7147	.	T	G	0.328	0/1/1	0/0/1	0/0/1	0/0/1	0/0/1
trichoniscus_main_000072_t1	7166	.	AATA	GATG	0.328	0/0/1	0/0/1	0/0/1	0/0/1	0/0/1
trichoniscus_main_000072_t1	7184	.	G	A	0.346774	0/0/1	0/0/1	0/0/1	0/0/1	0/0/1
trichoniscus_main_000073_t1	1516	.	T	A	0.303279	0/1/1	0/0/1	0/0/1	0/0/1	0/0/1
trichoniscus_main_000073_t1	1525	.	A	C	0.322835	0/0/1	0/0/1	0/0/1	0/0/1	0/0/1
trichoniscus_main_000073_t1	1543	.	T	C	0.315315	1/1/1	0/0/1	0/0/1	0/0/1	0/0/1
trichoniscus_main_000073_t1	1552	.	A	C	0.297521	1/1/1	0/0/1	0/0/1	0/0/1	0/0/1
trichoniscus_main_000073_t1	1639	.	G	A	0.278195	0/0/0	0/0/1	0/0/1	0/0/1	0/0/1
trichoniscus_main_000073_t1	1660	.	T	C	0.294118	0/1/1	0/0/1	0/0/1	0/0/1	0/0/1
trichoniscus_main_000073_t1	1672	.	T	C	0.298246	0/1/1	0/0/1	0/0/1	0/0/1	0/0/1
trichoniscus_main_000073_t1	1735	.	A	G	0.314961	0/0/1	0/0/1	0/0/1	0/0/1	0/0/1
trichoniscus_main_000073_t1	1744	.	T	C	0.312	0/0/1	0/0/1	0/0/1	0/0/1	0/0/1
trichoniscus_main_000073_t1	4087	.	C	T	0.28972	0/0/0	0/0/1	0/0/1	0/0/1	0/0/1
trichoniscus_main_000073_t1	4183	.	A	T	0.303483	0/1/1	0/0/1	0/0/1	0/0/1	0/0/1
trichoniscus_main_000073_t1	4303	.	T	C	0.309211	0/0/1	0/0/1	0/0/1	0/0/1	0/0/1
trichoniscus_main_000073_t1	4414	.	A	G	0.312	0/0/0	0/0/1	0/0/1	0/0/1	0/0/1
trichoniscus_main_000073_t1	4441	.	A	G	0.315217	0/0/0	0/0/1	0/0/1	0/0/1	0/0/1
trichoniscus_main_000073_t1	4453	.	A	G	0.335968	0/0/0	0/0/1	0/0/1	0/0/1	0/0/1
trichoniscus_main_000073_t1	4465	.	A	G	0.384298	0/0/0	0/0/1	0/0/1	0/0/1	0/0/1
trichoniscus_main_000073_t1	4492	.	C	T	0.408907	0/0/0	0/0/1	0/0/1	0/0/1	0/0/1
trichoniscus_main_000073_t1	4498	.	T	C	0.420408	0/0/0	0/0/1	0/0/1	0/0/1	0/0/1
trichoniscus_main_000073_t1	4609	.	T	C	0.320588	0/0/0	0/0/1	0/0/1	0/0/1	0/0/1
trichoniscus_main_000073_t1	4930	.	A	G	0.324742	0/0/1	0/0/1	0/0/1	0/0/1	0/0/1
trichoniscus_main_000073_t1	4975	.	T	C	0.30663	0/0/0	0/0/1	0/0/1	0/0/1	0/0/1
trichoniscus_main_000073_t1	4996	.	T	C	0.279597	0/0/1	0/0/1	0/0/1	0/0/1	0/0/1
trichoniscus_main_000073_t1	5072	.	C	T	0.236434	0/1/1	0/0/1	0/0/1	0/0/1	0/0/1
trichoniscus_main_000073_t1	5083	.	G	A	0.265873	0/1/1	0/0/1	0/0/1	0/0/1	0/0/1
trichoniscus_main_000073_t1	5149	.	C	A	0.342233	0/1/1	0/0/1	0/0/1	0/0/1	0/0/1
trichoniscus_main_000073_t1	5155	.	A	G	0.353659	0/1/1	0/0/1	0/0/1	0/0/1	0/0/1
trichoniscus_main_000073_t1	5308	.	G	A	0.328205	0/0/1	0/0/1	0/0/1	0/0/1	0/0/1
trichoniscus_main_000073_t1	5491	.	A	C	0.348	0/0/1	0/0/1	0/0/1	0/0/1	0/0/1
trichoniscus_main_000073_t1	5500	.	G	A	0.657778	0/0/1	0/1/1	0/1/1	0/1/1	0/1/1
trichoniscus_main_000073_t1	5524	.	C	T	0.317992	0/1/1	0/0/1	0/0/1	0/0/1	0/0/1
trichoniscus_main_000073_t1	5572	.	T	C	0.310204	0/1/1	0/0/1	0/0/1	0/0/1	0/0/1
trichoniscus_main_000073_t1	5618	.	C	T	0.328638	0/1/1	0/0/1	0/0/1	0/0/1	0/0/1
trichoniscus_main_000073_t1	5998	.	A	G	0.611268	0/1/1	0/0/1	0/1/1	0/1/1	0/1/1
trichoniscus_main_000073_t1	6016	.	T	C	0.621538	1/1/1	0/0/1	0/1/1	0/1/1	0/1/1
trichoniscus_main_000073_t1	6052	.	G	A	0.631707	0/1/1	0/0/1	0/1/1	0/1/1	0/1/1
trichoniscus_main_000073_t1	6112	.	CTCG	TTCA	0.295302	0/1/1	0/0/1	0/0/1	0/0/1	0/0/1
trichoniscus_main_000073_t1	6121	.	T	C	0.316854	0/1/1	0/0/1	0/0/1	0/0/1	0/0/1
trichoniscus_main_000073_t1	6130	.	C	T	0.3225	0/1/1	0/0/1	0/0/1	0/0/1	0/0/1
trichoniscus_main_000073_t1	6136	.	G	A	0.308094	0/0/1	0/0/1	0/0/1	0/0/1	0/0/1
trichoniscus_main_000073_t1	6175	.	T	C	0.708464	0/1/1	0/1/1	0/1/1	0/1/1	0/1/1
trichoniscus_main_000073_t1	6298	.	A	G	0.393491	0/0/1	0/0/1	0/0/1	0/0/1	0/0/1
trichoniscus_main_000073_t1	6304	.	T	C	0.404494	0/0/1	0/0/1	0/0/1	0/0/1	0/0/1
trichoniscus_main_000073_t1	6391	.	T	C	0.35	0/0/1	0/0/1	0/0/1	0/0/1	0/0/1
trichoniscus_main_000073_t1	6400	.	A	G	0.337469	0/0/1	0/0/1	0/0/1	0/0/1	0/0/1
trichoniscus_main_000073_t1	6487	.	T	C	0.670648	0/1/1	0/1/1	0/1/1	0/1/1	0/1/1
trichoniscus_main_000073_t1	6652	.	C	T	0.346774	0/0/1	0/0/1	0/0/1	0/0/1	0/0/1
trichoniscus_main_000073_t1	6679	.	G	T	0.669444	0/1/1	0/1/1	0/1/1	0/1/1	0/1/1
trichoniscus_main_000073_t1	6758	.	A	C	0.353919	0/0/1	0/0/1	0/0/1	0/0/1	0/0/1
trichoniscus_main_000073_t1	6955	.	A	G	0.215633	0/0/1	0/0/1	0/0/1	0/0/1	0/0/1
trichoniscus_main_000073_t1	6973	.	C	T	0.195719	0/0/1	0/0/1	0/0/1	0/0/1	0/0/1
trichoniscus_main_000073_t1	7090	.	C	T	0.30484	0/0/1	0/0/1	0/0/1	0/0/1	0/0/1
trichoniscus_main_000073_t1	7192	.	T	C	0.344318	0/0/1	0/0/1	0/0/1	0/0/1	0/0/1
trichoniscus_main_000073_t1	7334	.	C	T	0.316195	0/0/1	0/0/1	0/0/1	0/0/1	0/0/1
trichoniscus_main_000073_t1	7341	.	AAGC	AAGAGAGAGT	0.213534	0/0/1	0/0/1	0/0/1	0/0/1	0/0/1
trichoniscus_main_000073_t1	7353	.	G	A	0.292264	0/0/1	0/0/1	0/0/1	0/0/1	0/0/1
trichoniscus_main_000073_t1	7381	.	G	C	0.325359	0/0/1	0/0/1	0/0/1	0/0/1	0/0/1
trichoniscus_main_000073_t1	7412	.	TGCTCTTACTATTCA	TA	0.3297	0/0/1	0/0/1	0/0/1	0/0/1	0/0/1
trichoniscus_main_000073_t1	7431	.	G	T	0.387187	0/0/1	0/0/1	0/0/1	0/0/1	0/0/1
trichoniscus_main_000075_t1	3235	.	CAAAAAATATTAAAG	CAAAAAAATATTAAAG	0.0888889	0/0/1	0/0/1	0/0/1	0/0/1	0/0/1
trichoniscus_main_000079_t1	484	.	T	C	0.313131	0/0/0	0/0/1	0/0/1	0/0/1	0/0/1
trichoniscus_main_000079_t1	2368	.	A	T	0.752941	0/1/1	0/1/1	0/1/1	0/1/1	0/1/1
trichoniscus_main_000079_t1	2404	.	T	C	0.770115	0/1/1	0/1/1	0/1/1	0/1/1	0/1/1
trichoniscus_main_000079_t1	2818	.	A	G	0.232759	0/0/1	0/0/1	0/0/1	0/0/1	0/0/1
trichoniscus_main_000079_t1	2850	.	C	G	0.171233	0/0/1	0/0/1	0/0/1	0/0/1	0/0/1
trichoniscus_main_000079_t1	2851	.	A	G	0.191781	0/0/1	0/0/1	0/0/1	0/0/1	0/0/1
trichoniscus_main_000079_t1	2871	.	T	C	0.201389	0/0/1	0/0/1	0/0/1	0/0/1	0/0/1
trichoniscus_main_000079_t1	2892	.	C	T	0.232558	0/0/1	0/0/1	0/0/1	0/0/1	0/0/1
trichoniscus_main_000079_t1	3157	.	C	A	0.238994	.	0/0/1	0/0/1	0/0/1	0/0/1
trichoniscus_main_000079_t1	3200	.	T	C	0.265432	0/0/0	0/0/1	0/0/1	0/0/1	0/0/1
trichoniscus_main_000079_t1	3253	.	A	G	0.202247	0/0/1	0/0/1	0/0/1	0/0/1	0/0/1
trichoniscus_main_000079_t1	3513	.	C	T	0.228873	0/0/1	0/0/1	0/0/1	0/0/1	0/0/1
trichoniscus_main_000079_t1	3578	.	C	T	0.214286	0/0/1	0/0/1	0/0/1	0/0/1	0/0/1
trichoniscus_main_000079_t1	4047	.	G	A	0.378641	0/1/1	0/0/1	0/0/1	0/0/1	0/0/1
trichoniscus_main_000079_t1	4087	.	G	A	0.214099	0/0/1	0/0/1	0/0/1	0/0/1	0/0/1
trichoniscus_main_000079_t1	4107	.	A	G	0.226636	0/0/1	0/0/1	0/0/1	0/0/1	0/0/1
trichoniscus_main_000079_t1	4153	.	G	A	0.225989	0/0/1	0/0/1	0/0/1	0/0/1	0/0/1
trichoniscus_main_000079_t1	4189	.	G	A	0.213573	0/0/1	0/0/1	0/0/1	0/0/1	0/0/1
trichoniscus_main_000079_t1	4309	.	C	T	0.186603	0/0/0	0/0/1	0/0/1	0/0/1	0/0/1
trichoniscus_main_000079_t1	4342	.	G	A	0.211618	0/0/1	0/0/1	0/0/1	0/0/1	0/0/1
trichoniscus_main_000079_t1	4348	.	A	G	0.215768	0/1/1	0/0/1	0/0/1	0/0/1	0/0/1
trichoniscus_main_000079_t1	4379	.	CAAAAAATTTG	CAGAAAATTTG	0.2	0/0/1	0/0/1	0/0/1	0/0/1	0/0/1
trichoniscus_main_000079_t1	4573	.	C	T	0.190476	0/0/0	0/0/1	0/0/1	0/0/1	0/0/1
trichoniscus_main_000079_t1	4579	.	G	A	0.201299	0/0/0	0/0/1	0/0/1	0/0/1	0/0/1
trichoniscus_main_000079_t1	4606	.	G	A	0.207756	0/0/0	0/0/1	0/0/1	0/0/1	0/0/1
trichoniscus_main_000079_t1	4681	.	GC	AT	0.16338	0/0/1	0/0/1	0/0/1	0/0/1	0/0/1
trichoniscus_main_000079_t1	4693	.	A	G	0.160377	0/0/1	0/0/1	0/0/1	0/0/1	0/0/1
trichoniscus_main_000079_t1	4702	.	T	C	0.160656	0/0/1	0/0/1	0/0/1	0/0/1	0/0/1
trichoniscus_main_000079_t1	4714	.	G	A	0.165138	0/0/1	0/0/1	0/0/1	0/0/1	0/0/1
trichoniscus_main_000079_t1	4733	.	A	T	0.1875	0/0/1	0/0/1	0/0/1	0/0/1	0/0/1
trichoniscus_main_000079_t1	4768	.	T	C	0.195122	0/0/1	0/0/0	0/0/1	0/0/1	0/0/1
trichoniscus_main_000079_t1	4882	.	T	C	0.184911	0/0/1	0/0/1	0/0/1	0/0/1	0/0/1
trichoniscus_main_000079_t1	4897	.	T	C	0.183357	0/0/1	0/0/1	0/0/1	0/0/1	0/0/1
trichoniscus_main_000079_t1	4915	.	T	C	0.183424	0/0/1	0/0/1	0/0/1	0/0/1	0/0/1
trichoniscus_main_000079_t1	5095	.	C	T	0.184397	0/0/1	0/0/1	0/0/1	0/0/1	0/0/1
trichoniscus_main_000079_t1	5107	.	A	C	0.188976	0/0/1	0/0/1	0/0/1	0/0/1	0/0/1
trichoniscus_main_000079_t1	5158	.	C	T	0.196347	0/0/1	0/0/1	0/0/1	0/0/1	0/0/1
trichoniscus_main_000079_t1	5222	.	G	A	0.788991	0/1/1	0/1/1	0/1/1	0/1/1	0/1/1
trichoniscus_main_000079_t1	5353	.	G	A	0.189542	0/0/1	0/0/1	0/0/1	0/0/1	0/0/1
trichoniscus_main_000079_t1	5401	.	A	G	0.217666	0/0/0	0/0/1	0/0/1	0/0/1	0/0/1
trichoniscus_main_000079_t1	5408	.	G	C	0.239554	0/1/1	0/0/1	0/0/1	0/0/1	0/0/1
trichoniscus_main_000079_t1	5422	.	G	T	0.208075	0/0/1	0/0/1	0/0/1	0/0/1	0/0/1
trichoniscus_main_000079_t1	5452	.	G	A	0.19544	0/0/1	0/0/1	0/0/1	0/0/1	0/0/1
trichoniscus_main_000079_t1	5458	.	C	T	0.187311	0/0/1	0/0/1	0/0/1	0/0/1	0/0/1
trichoniscus_main_000079_t1	5488	.	C	T	0.203333	0/1/1	0/0/1	0/0/1	0/0/1	0/0/1
trichoniscus_main_000079_t1	5549	.	ACCGAC	GTCGAC,GCTGAT	0.258621,0.163793	0/1/2	0/1/2	0/1/2	0/1/2	0/1/2
trichoniscus_main_000079_t1	5593	.	A	T	0.242798	0/0/0	0/0/1	0/0/1	0/0/1	0/0/1
trichoniscus_main_000079_t1	5617	.	T	C	0.208494	0/0/0	0/0/1	0/0/1	0/0/1	0/0/1
trichoniscus_main_000079_t1	5674	.	C	T	0.183946	0/0/0	0/0/1	0/0/1	0/0/1	0/0/1
trichoniscus_main_000079_t1	5770	.	A	T	0.193548	0/0/1	0/0/1	0/0/1	0/0/1	0/0/1
trichoniscus_main_000079_t1	5779	.	T	A	0.805405	0/1/1	0/1/1	0/1/1	0/1/1	0/1/1
trichoniscus_main_000079_t1	5872	.	G	A	0.208738	0/0/0	0/0/1	0/0/1	0/0/1	0/0/1
trichoniscus_main_000079_t1	5896	.	A	G	0.231132	0/0/0	0/0/1	0/0/1	0/0/1	0/0/1
trichoniscus_main_000079_t1	5908	.	T	C	0.253731	0/0/0	0/0/1	0/0/1	0/0/1	0/0/1
trichoniscus_main_000079_t1	5911	.	T	G	0.254808	0/0/1	0/0/1	0/0/1	0/0/1	0/0/1
trichoniscus_main_000079_t1	5938	.	C	T	0.215054	0/0/0	0/0/1	0/0/1	0/0/1	0/0/1
trichoniscus_main_000079_t1	6400	.	A	G	0.226415	0/0/0	0/0/1	0/0/1	0/0/1	0/0/1
trichoniscus_main_000079_t1	6439	.	C	T	0.278515	0/0/0	0/0/1	0/0/1	0/0/1	0/0/1
trichoniscus_main_000079_t1	6442	.	ACTTGACAGAC	GCTCGATAGAA,ACTTGATAGAC	0.192412,0.30303	0/0/1	0/1/2	0/1/2	0/1/2	0/1/2
trichoniscus_main_000079_t1	6900	.	C	T	0.157676	0/0/0	0/0/1	0/0/1	0/0/1	0/0/1
trichoniscus_main_000079_t1	6913	.	A	G	0.206107	0/0/0	0/0/1	0/0/1	0/0/1	0/0/1
trichoniscus_main_000079_t1	6921	.	C	T	0.170455	0/0/0	0/0/1	0/0/1	0/0/1	0/0/1
trichoniscus_main_000079_t1	6993	.	A	T	0.183486	0/0/0	0/0/1	0/0/1	0/0/1	0/0/1
trichoniscus_main_000080_t1	4841	.	C	A	0.296296	0/1/1	0/0/1	0/0/1	0/0/1	0/0/1
trichoniscus_main_000080_t1	4848	.	A	C	0.295455	0/1/1	0/0/1	0/0/1	0/0/1	0/0/1
trichoniscus_main_000080_t1	5060	.	G	A	0.673759	0/0/1	0/0/1	0/1/1	0/1/1	0/1/1
trichoniscus_main_000080_t1	5600	.	C	T	0.343284	0/0/1	0/0/1	0/0/1	0/0/1	0/0/1
trichoniscus_main_000080_t1	5708	.	C	T	0.311927	0/0/1	0/0/1	0/0/1	0/0/1	0/0/1
trichoniscus_main_000080_t1	5735	.	CATT	TATC	0.26087	0/0/1	0/0/1	0/0/1	0/0/1	0/0/1
trichoniscus_main_000080_t1	5757	.	G	A	0.265537	0/0/1	0/0/1	0/0/1	0/0/1	0/0/1
trichoniscus_main_000080_t1	5762	.	C	A	0.268293	0/0/1	0/0/1	0/0/1	0/0/1	0/0/1
trichoniscus_main_000080_t1	5771	.	C	T	0.293103	0/0/1	0/0/1	0/0/1	0/0/1	0/0/1
trichoniscus_main_000080_t1	5852	.	A	T	0.674419	0/1/1	0/1/1	0/1/1	0/1/1	0/1/1
trichoniscus_main_000080_t1	5891	.	C	T	0.291022	0/0/1	0/0/1	0/0/1	0/0/1	0/0/1
trichoniscus_main_000080_t1	5918	.	G	A	0.305233	0/0/1	0/0/1	0/0/1	0/0/1	0/0/1
trichoniscus_main_000080_t1	5934	.	T	C	0.330986	0/0/1	0/0/1	0/0/1	0/0/1	0/0/1
trichoniscus_main_000080_t1	6025	.	A	G	0.337531	0/0/1	0/0/1	0/0/1	0/0/1	0/0/1
trichoniscus_main_000080_t1	6053	.	G	A	0.339713	0/1/1	0/0/1	0/0/1	0/0/1	0/0/1
trichoniscus_main_000080_t1	6203	.	T	C	0.251852	0/0/1	0/0/1	0/0/1	0/0/1	0/0/1
trichoniscus_main_000080_t1	6209	.	T	C	0.25448	0/0/1	0/0/1	0/0/1	0/0/1	0/0/1
trichoniscus_main_000080_t1	6221	.	T	A	0.246377	0/0/1	0/0/1	0/0/1	0/0/1	0/0/1
trichoniscus_main_000080_t1	6818	.	C	A	0.272487	0/0/1	0/0/1	0/0/1	0/0/1	0/0/1
trichoniscus_main_000080_t1	6825	.	A	C	0.598465	0/0/1	0/1/1	0/1/1	0/1/1	0/1/1
trichoniscus_main_000080_t1	6873	.	C	A	0.366548	0/1/1	0/0/1	0/0/1	0/0/1	0/0/1
trichoniscus_main_000080_t1	7008	.	TC	CT	0.272727	0/0/1	0/0/1	0/0/1	0/0/1	0/0/1
trichoniscus_main_000080_t1	7032	.	ATTTTGGC	ATTTGGC	0.305085	0/0/1	0/0/1	0/0/1	0/0/1	0/0/1
trichoniscus_main_000080_t1	7060	.	ATAG	AAT	0.205607	0/0/0	0/0/1	0/0/1	0/0/1	0/0/1
trichoniscus_main_000081_t1	3952	.	T	C	0.351064	0/0/0	0/0/1	0/0/1	0/0/1	0/0/1
trichoniscus_main_000081_t1	7896	.	A	G	0.446541	0/0/1	0/0/1	0/0/1	0/1/1	0/0/1
trichoniscus_main_000081_t1	7909	.	A	G	0.459459	0/0/1	0/0/1	0/1/1	0/1/1	0/0/1
trichoniscus_main_000081_t1	8129	.	ATTTTTTTTTTTTAAGTG	ATTATTTTTTTTTAAGTG	0.296943	0/1/1	0/0/1	0/0/1	0/0/1	0/0/1
trichoniscus_main_000081_t1	8219	.	AATAG	ATATGAG	0.352313	0/0/1	0/0/1	0/0/1	0/0/1	0/0/1
trichoniscus_main_000081_t1	8243	.	TGGTC	TGAGGTC	0.310345	0/1/1	0/0/1	0/0/1	0/0/1	0/0/1
trichoniscus_main_000081_t1	8280	.	GTTTATG	GTTATG	0.344828	0/1/1	0/0/1	0/0/1	0/0/1	0/0/1
trichoniscus_main_000081_t1	8321	.	ATTTTAATTT	ATTGAAATA	0.357143	0/0/1	0/0/1	0/0/1	0/0/1	0/0/1
trichoniscus_main_000083_t1	846	.	G	A	0.341463	0/0/0	0/0/1	0/0/1	0/0/1	0/0/1
trichoniscus_main_000083_t1	1153	.	C	T	0.659341	0/0/1	0/1/1	0/1/1	0/1/1	0/1/1
trichoniscus_main_000083_t1	2122	.	G	A	0.243902	0/0/0	0/0/1	0/0/1	0/0/1	0/0/1
trichoniscus_main_000083_t1	3451	.	T	C	0.210145	0/0/1	0/0/1	0/0/1	0/0/1	0/0/1
trichoniscus_main_000083_t1	3469	.	G	T	0.22905	0/0/1	0/0/1	0/0/1	0/0/1	0/0/1
trichoniscus_main_000083_t1	3520	.	A	G	0.19797	0/0/1	0/0/1	0/0/1	0/0/1	0/0/1
trichoniscus_main_000083_t1	3533	.	C	G,T	0.183099,0.387324	0/1/2	0/1/2	0/1/2	0/1/2	0/1/2
trichoniscus_main_000083_t1	3548	.	G	A	0.410256	0/0/1	0/0/1	0/0/1	0/0/1	0/0/1
trichoniscus_main_000083_t1	4182	.	G	A	0.384615	0/0/0	0/0/1	0/1/1	0/0/1	0/0/1
trichoniscus_main_000083_t1	4906	.	C	A	0.413462	0/0/1	0/1/1	0/0/1	0/0/1	0/1/1
trichoniscus_main_000083_t1	4936	.	G	C	0.438776	0/0/1	0/1/1	0/0/1	0/0/1	0/1/1
trichoniscus_main_000083_t1	4942	.	A	G	0.431373	0/0/1	0/1/1	0/0/1	0/0/1	0/1/1
trichoniscus_main_000083_t1	4948	.	A	C	0.42	0/0/1	0/1/1	0/0/1	0/0/1	0/0/1
trichoniscus_main_000083_t1	4969	.	A	C	0.352941	0/1/1	0/0/1	0/0/1	0/0/1	0/0/1
trichoniscus_main_000083_t1	4975	.	A	G	0.319328	0/1/1	0/0/1	0/0/1	0/0/1	0/0/1
trichoniscus_main_000083_t1	4996	.	A	C	0.333333	0/0/1	0/0/1	0/0/1	0/0/1	0/0/1
trichoniscus_main_000083_t1	5008	.	A	G	0.312057	0/0/1	0/0/1	0/0/1	0/0/1	0/0/1
trichoniscus_main_000083_t1	5056	.	A	G	0.301282	0/0/1	0/0/1	0/0/1	0/0/1	0/0/1
trichoniscus_main_000083_t1	5343	.	C	T	0.26087	0/0/1	0/0/1	0/0/1	0/0/1	0/0/1
trichoniscus_main_000083_t1	5350	.	A	C	0.258993	0/0/1	0/0/1	0/0/1	0/0/1	0/0/1
trichoniscus_main_000083_t1	5359	.	A	T	0.257812	0/0/1	0/0/1	0/0/1	0/0/1	0/0/1
trichoniscus_main_000083_t1	5420	.	T	C	0.277372	0/1/1	0/0/1	0/0/1	0/0/1	0/0/1
trichoniscus_main_000083_t1	5588	.	A	G	0.312849	0/0/1	0/0/1	0/0/1	0/0/1	0/0/1
trichoniscus_main_000083_t1	5621	.	C	T	0.348066	0/0/1	0/0/1	0/0/1	0/0/1	0/0/1
trichoniscus_main_000083_t1	5860	.	G	A	0.312977	0/0/1	0/0/1	0/0/1	0/0/1	0/0/1
trichoniscus_main_000083_t1	5944	.	G	A	0.251799	0/0/1	0/0/1	0/0/1	0/0/1	0/0/1
trichoniscus_main_000083_t1	5971	.	TCACA	GCATT	0.246154	0/0/1	0/0/1	0/0/1	0/0/1	0/0/1
trichoniscus_main_000083_t1	6119	.	G	A	0.347107	0/1/1	0/0/1	0/0/1	0/0/1	0/0/1
trichoniscus_main_000083_t1	6760	.	A	C	0.380952	0/0/1	0/0/1	0/0/1	0/0/1	0/0/1
trichoniscus_main_000083_t1	6769	.	G	A	0.350427	0/0/1	0/0/1	0/0/1	0/0/1	0/0/1
trichoniscus_main_000083_t1	7019	.	AAATAATC	AAATC	0.355705	0/0/1	0/0/1	0/0/1	0/0/1	0/0/1
trichoniscus_main_000083_t1	7028	.	CAAGAGAT	CGAGAT	0.255639	0/0/1	0/0/1	0/0/1	0/0/1	0/0/1
trichoniscus_main_000083_t1	7115	.	C	T	0.403974	0/0/1	0/0/1	0/0/1	0/0/1	0/0/1
trichoniscus_main_000083_t1	7116	.	A	C	0.264901	0/0/1	0/0/1	0/0/1	0/0/1	0/0/1
trichoniscus_main_000083_t1	7479	.	G	A	0.595041	0/0/1	0/0/1	0/1/1	0/1/1	0/0/1
trichoniscus_main_000083_t1	7496	.	A	T	0.618644	0/0/1	0/0/1	0/1/1	0/1/1	0/0/1
trichoniscus_main_000083_t1	7501	.	T	G	0.307692	0/0/0	0/0/1	0/0/1	0/0/1	0/0/1
trichoniscus_main_000089_t1	5071	.	T	C	0.288462	.	0/1/1	0/0/0	0/0/1	.
trichoniscus_main_000089_t1	5077	.	A	T	0.595238	.	0/1/1	1/1/1	0/1/1	0/0/0
trichoniscus_main_000089_t1	5098	.	T	A	0.289773	.	0/1/1	1/1/1	0/0/1	0/0/0
trichoniscus_main_000089_t1	5108	.	G	A	0.599138	.	0/1/1	0/1/1	0/1/1	0/0/1
trichoniscus_main_000089_t1	5197	.	G	C	0.406699	.	0/0/1	0/0/1	0/0/1	0/1/1
trichoniscus_main_000089_t1	5225	.	A	G	0.402439	.	1/1/1	0/0/1	0/0/1	0/1/1
trichoniscus_main_000091_t1	4836	.	C	T	0.283951	0/0/1	0/0/1	0/0/1	0/0/1	0/0/1
trichoniscus_main_000091_t1	4857	.	G	A	0.275862	0/0/1	0/0/1	0/0/1	0/0/1	0/0/1
trichoniscus_main_000091_t1	4878	.	T	C	0.25	0/0/1	0/0/1	0/0/1	0/0/1	0/0/1
trichoniscus_main_000091_t1	6312	.	C	T	0.357143	1/1/1	0/1/1	0/1/1	0/0/1	0/0/1
trichoniscus_main_000091_t1	6345	.	G	A	0.281437	0/1/1	0/0/1	0/1/1	0/0/1	0/0/1
trichoniscus_main_000091_t1	6367	.	G	A	0.255014	0/1/1	0/0/1	0/0/1	0/0/1	0/0/1
trichoniscus_main_000091_t1	6395	.	G	C	0.252446	0/0/1	0/0/1	0/0/1	0/0/1	0/0/1
trichoniscus_main_000091_t1	6445	.	A	T	0.279476	0/0/1	0/0/1	0/0/1	0/0/1	0/0/1
trichoniscus_main_000091_t1	6454	.	A	T	0.294253	0/0/1	0/0/1	0/0/1	0/0/1	0/0/1
trichoniscus_main_000091_t1	6478	.	T	C	0.275362	0/0/1	0/0/1	0/0/1	0/0/1	0/0/1
trichoniscus_main_000091_t1	6545	.	T	A	0.273109	0/0/1	0/0/1	0/0/1	0/0/1	0/0/1
trichoniscus_main_000091_t1	6581	.	A	G	0.685714	0/1/1	0/1/1	0/1/1	0/1/1	0/1/1
trichoniscus_main_000091_t1	6588	.	CCGGCC	TCGGCCTAACTTTTTAGTGAGGGCC	0.175325	0/1/1	0/0/1	0/0/1	0/0/1	0/0/1
trichoniscus_main_000091_t1	6605	.	T	G	0.59854	0/1/1	0/1/1	0/1/1	0/1/1	0/1/1
trichoniscus_main_000091_t1	6618	.	C	A	0.650685	0/0/1	0/1/1	0/1/1	0/1/1	0/1/1
trichoniscus_main_000091_t1	6625	.	A	T	0.664384	0/0/1	0/1/1	0/1/1	0/1/1	0/1/1
trichoniscus_main_000091_t1	6666	.	A	T	0.255172	0/1/1	0/0/1	0/0/1	0/0/1	0/0/1
trichoniscus_main_000091_t1	6720	.	AAACA	TAAAA,AAA	0.571429,0.146667	0/0/0	0/1/1	0/1/2	0/1/2	0/1/1
trichoniscus_main_000094_t1	124	.	C	T	0.301887	.	0/0/1	0/0/1	0/0/1	0/1/1
trichoniscus_main_000094_t1	335	.	T	C	0.353107	0/0/0	0/0/1	0/0/1	0/0/1	0/0/1
trichoniscus_main_000094_t1	572	.	A	G	0.303191	1/1/1	0/0/1	0/0/1	0/0/1	0/0/1
trichoniscus_main_000094_t1	605	.	A	T	0.325301	.	0/0/1	0/0/1	0/0/1	0/0/1
trichoniscus_main_000094_t1	635	.	C	A	0.2827	1/1/1	0/0/1	0/0/1	0/0/1	0/0/1
trichoniscus_main_000094_t1	644	.	C	T	0.285156	1/1/1	0/0/1	0/0/1	0/0/1	0/0/1
trichoniscus_main_000094_t1	794	.	C	T	0.33564	0/0/1	0/0/1	0/0/1	0/0/1	0/0/1
trichoniscus_main_000094_t1	878	.	T	G	0.310897	.	0/0/1	0/0/1	0/0/1	0/0/1
trichoniscus_main_000094_t1	962	.	A	C,G	0.265873,0.365079	1/1/1	0/1/2	0/1/2	0/1/2	0/1/2
trichoniscus_main_000094_t1	1052	.	A	G	0.294964	0/1/1	0/0/1	0/0/1	0/0/1	0/0/1
trichoniscus_main_000094_t1	1103	.	A	C	0.27673	0/0/1	0/0/1	0/0/1	0/0/1	0/0/1
trichoniscus_main_000094_t1	1133	.	A	G	0.279503	0/0/0	0/0/1	0/0/1	0/0/1	0/0/1
trichoniscus_main_000094_t1	1169	.	C	A	0.283333	0/0/0	0/0/1	0/0/1	0/0/1	0/0/1
trichoniscus_main_000094_t1	1343	.	T	C	0.225926	0/0/0	0/0/1	0/0/1	0/0/1	0/0/1
trichoniscus_main_000094_t1	1406	.	A	T	0.302905	0/0/1	0/0/1	0/0/1	0/0/1	0/0/1
trichoniscus_main_000094_t1	1445	.	T	G	0.352632	0/1/1	0/0/1	0/0/1	0/0/1	0/0/1
trichoniscus_main_000094_t1	1458	.	G	A	0.32093	0/0/1	0/0/1	0/0/1	0/0/1	0/0/1
trichoniscus_main_000094_t1	1478	.	G	A	0.297619	0/0/1	0/0/1	0/0/1	0/0/1	0/0/1
trichoniscus_main_000094_t1	1931	.	TGCTC	AGCTT	0.387417	.	0/0/1	0/0/1	0/0/1	0/0/1
trichoniscus_main_000094_t1	1952	.	C	G	0.382716	.	0/0/1	0/0/1	0/0/1	0/0/1
trichoniscus_main_000094_t1	1964	.	C	G	0.360465	.	0/0/1	0/0/1	0/0/1	0/0/1
trichoniscus_main_000094_t1	4163	.	C	T	0.0982143	0/0/1	0/0/1	0/0/1	0/0/1	0/0/1
trichoniscus_main_000094_t1	4568	.	AGGTAGCTCCAACCTCCGCG	AG	0.0962733	0/0/0	0/0/1	0/0/1	0/0/1	0/0/0
trichoniscus_main_000094_t1	6876	.	C	T	0.0920121	0/0/1	0/0/1	0/0/1	0/0/1	0/0/1
trichoniscus_main_000094_t1	6903	.	G	A	0.0843211	0/0/1	0/0/1	0/0/1	0/0/1	0/0/1
trichoniscus_main_000094_t1	6921	.	C	A	0.108728	0/0/1	0/0/1	0/0/1	0/0/1	0/0/1
trichoniscus_main_000094_t1	6971	.	GTCG	ATCT	0.171965	0/0/1	0/0/1	0/0/1	0/0/1	0/0/1
trichoniscus_main_000094_t1	7027	.	G	A	0.191257	0/0/1	0/0/1	0/0/1	0/0/1	0/0/1
trichoniscus_main_000095_t1	5866	.	A	T	0.428571	.	0/0/1	0/0/1	0/0/1	0/1/1
trichoniscus_main_000095_t1	6058	.	T	C	0.333333	0/0/0	0/0/1	0/1/1	0/0/1	0/0/1
trichoniscus_main_000095_t1	6175	.	C	T	0.396825	0/0/0	0/0/1	0/0/1	0/0/1	0/0/1
trichoniscus_main_000095_t1	6664	.	C	A	0.464286	0/1/1	0/0/1	0/1/1	0/0/1	0/1/1
trichoniscus_main_000095_t1	6766	.	C	G	0.344	0/1/1	0/0/1	0/0/1	0/0/1	0/0/1
trichoniscus_main_000095_t1	7224	.	G	A	0.360947	0/0/1	0/0/1	0/0/1	0/0/1	0/0/1
trichoniscus_main_000095_t1	7255	.	T	C	0.300613	0/0/1	0/0/1	0/0/1	0/0/1	0/0/1
trichoniscus_main_000095_t1	7321	.	T	A	0.336842	0/0/0	0/0/1	0/0/1	0/0/1	0/0/1
trichoniscus_main_000095_t1	7411	.	G	A	0.390476	0/0/1	0/0/1	0/0/1	0/0/1	0/1/1
trichoniscus_main_000095_t1	7441	.	GG	TT	0.340909	0/0/0	0/0/1	0/0/1	0/0/1	0/0/1
trichoniscus_main_000097_t1	5801	.	T	A	0.514286	0/0/1	0/0/1	0/0/1	0/1/1	0/1/1
trichoniscus_main_000097_t1	5864	.	ACCT	GCCC,ACCC	0.453608,0.268041	0/0/0	0/1/2	0/1/2	0/1/2	0/1/2
trichoniscus_main_000101_t1	1409	.	C	G	0.622449	0/0/0	0/1/1	0/1/1	0/1/1	0/1/1
trichoniscus_main_000101_t1	1415	.	A	G	0.615385	0/0/0	0/1/1	0/1/1	0/1/1	0/1/1
trichoniscus_main_000101_t1	1421	.	T	G	0.577586	0/0/1	0/1/1	0/1/1	0/1/1	0/1/1
trichoniscus_main_000101_t1	1499	.	C	T	0.368421	0/1/1	0/0/1	0/0/1	0/0/1	0/0/1
trichoniscus_main_000101_t1	1526	.	T	C	0.302158	0/1/1	0/0/1	0/0/1	0/0/1	0/0/1
trichoniscus_main_000101_t1	1559	.	GAAC	AAAT	0.269565	0/1/1	0/0/1	0/0/1	0/0/1	0/0/1
trichoniscus_main_000101_t1	1625	.	C	T	0.304348	1/1/1	0/0/1	0/0/1	0/0/1	0/0/1
trichoniscus_main_000101_t1	1637	.	C	A	0.306122	1/1/1	0/0/1	0/0/1	0/0/1	0/0/1
trichoniscus_main_000101_t1	1688	.	G	T	0.35	1/1/1	0/0/1	0/0/1	0/0/1	0/0/1
trichoniscus_main_000101_t1	1787	.	G	A	0.325	0/0/1	0/0/1	0/0/1	0/0/1	0/0/1
trichoniscus_main_000101_t1	1865	.	C	G	0.626263	0/1/1	0/1/1	0/1/1	0/1/1	0/1/1
trichoniscus_main_000101_t1	1997	.	G	A	0.268519	0/0/1	0/0/1	0/0/1	0/0/1	0/0/1
trichoniscus_main_000102_t1	7100	.	CAAAAAAATCC	CAAAAAAGTCC,CAAAAAGATCC	0.164414,0.11036	0/1/2	0/1/2	0/1/2	0/1/2	0/1/2
trichoniscus_main_000102_t1	7112	.	ACCTACGAA	ACCTGCGAG,ACCTACGAG	0.146766,0.288557	0/1/2	0/1/2	0/1/2	0/1/2	0/1/2
trichoniscus_main_000102_t1	7135	.	A	G	0.157729	0/0/0	0/0/1	0/0/1	0/0/1	0/0/1
trichoniscus_main_000102_t1	7141	.	GGAGA	GAAGA,GGAGG,GGGGA	0.146617,0.120301,0.0717489	0/1/2	0/1/3	0/1/2	0/1/2	0/1/2
trichoniscus_main_000102_t1	7160	.	AAAA	AAAG	0.237805	0/0/0	0/0/1	0/0/1	0/0/1	0/0/1
trichoniscus_main_000107_t1	5883	.	G	A	0.408696	0/1/1	0/1/1	0/0/1	0/0/1	0/0/1
trichoniscus_main_000108_t1	1211	.	C	T	0.22314	0/0/0	0/0/1	0/0/1	0/0/1	0/0/1
trichoniscus_main_000108_t1	1234	.	T	C	0.441718	0/1/1	0/0/1	0/0/1	0/0/1	0/0/1
trichoniscus_main_000108_t1	1246	.	A	G	0.25	0/0/0	0/0/1	0/0/1	0/0/1	0/0/1
trichoniscus_main_000108_t1	1297	.	A	G	0.18799	0/0/0	0/0/1	0/0/1	0/0/1	0/0/1
trichoniscus_main_000108_t1	1318	.	A	T	0.192547	0/0/0	0/0/1	0/0/1	0/0/1	0/0/1
trichoniscus_main_000108_t1	1387	.	G	A	0.582278	0/1/1	0/1/1	0/1/1	0/1/1	0/1/1
trichoniscus_main_000108_t1	1399	.	G	A	0.396355	0/1/1	0/0/1	0/0/1	0/0/1	0/0/1
trichoniscus_main_000108_t1	1408	.	T	C	0.181818	0/0/0	0/0/1	0/0/1	0/0/1	0/0/1
trichoniscus_main_000108_t1	1423	.	C	T	0.163823	0/0/0	0/0/1	0/0/1	0/0/1	0/0/1
trichoniscus_main_000108_t1	1456	.	T	C	0.79803	1/1/1	0/1/1	0/1/1	0/1/1	0/1/1
trichoniscus_main_000108_t1	1468	.	CGGAGGT	CGGAGGAGGA,CGGAGGA	0.567708,0.138298	0/1/1	0/1/2	0/1/2	0/1/2	0/1/2
trichoniscus_main_000108_t1	1488	.	C	G	0.724696	0/1/1	0/1/1	0/1/1	0/1/1	0/1/1
trichoniscus_main_000108_t1	1513	.	ACCG	GCCA,ACCA	0.35786,0.408304	0/1/1	0/1/2	0/1/2	0/1/2	0/1/2
trichoniscus_main_000108_t1	1555	.	A	G	0.253788	0/0/0	0/0/1	0/0/1	0/0/1	0/0/1
trichoniscus_main_000108_t1	1588	.	C	T	0.217391	0/0/1	0/0/1	0/0/1	0/0/1	0/0/1
trichoniscus_main_000108_t1	1621	.	T	C	0.243094	0/0/1	0/0/1	0/0/1	0/0/1	0/0/1
trichoniscus_main_000108_t1	1639	.	A	G	0.267857	0/0/1	0/0/1	0/0/1	0/0/1	0/0/1
trichoniscus_main_000108_t1	1650	.	A	G	0.285714	0/0/1	0/0/1	0/0/1	0/0/1	0/0/1
trichoniscus_main_000108_t1	1669	.	A	G	0.293706	0/0/1	0/0/1	0/0/1	0/0/1	0/0/1
trichoniscus_main_000108_t1	1939	.	CGCC	TGCA	0.276316	0/0/1	0/0/1	0/0/1	0/0/1	0/0/1
trichoniscus_main_000108_t1	1957	.	TTAC	GTAT	0.290323	0/0/1	0/0/1	0/0/1	0/0/1	0/0/1
trichoniscus_main_000108_t1	2017	.	G	T	0.258065	0/1/1	0/0/1	0/0/1	0/0/1	0/0/1
trichoniscus_main_000108_t1	2023	.	C	T	0.271028	0/0/1	0/0/1	0/0/1	0/0/1	0/0/1
trichoniscus_main_000108_t1	3445	.	T	C	0.333333	0/1/1	0/0/1	0/0/1	0/0/1	0/0/1
trichoniscus_main_000108_t1	3475	.	A	G	0.331034	0/1/1	0/0/1	0/0/1	0/0/1	0/0/1
trichoniscus_main_000108_t1	3482	.	C	A	0.339744	0/1/1	0/0/1	0/0/1	0/0/1	0/0/1
trichoniscus_main_000108_t1	3487	.	A	G	0.3375	0/1/1	0/0/1	0/0/1	0/0/1	0/0/1
trichoniscus_main_000108_t1	6028	.	A	C	0.342466	0/0/1	0/1/1	0/0/1	0/0/1	0/0/1
trichoniscus_main_000108_t1	6034	.	C	T	0.354167	0/0/1	0/0/1	0/0/1	0/0/1	0/0/1
trichoniscus_main_000108_t1	6490	.	T	C	0.423358	0/1/1	0/0/1	0/1/1	0/0/1	0/0/1
trichoniscus_main_000108_t1	6526	.	C	T	0.585	0/1/1	0/1/1	0/1/1	0/1/1	0/0/1
trichoniscus_main_000108_t1	6541	.	C	G	0.574766	0/1/1	0/1/1	0/1/1	0/1/1	0/0/1
trichoniscus_main_000108_t1	6592	.	C	A	0.441624	0/0/1	0/0/1	0/0/1	0/1/1	0/1/1
trichoniscus_main_000108_t1	6776	.	T	A	0.5	0/0/0	0/0/1	0/1/1	0/0/1	0/1/1
trichoniscus_main_000110_t1	1757	.	T	A	0.211268	0/0/0	0/0/1	0/0/0	0/0/1	0/0/1
trichoniscus_main_000110_t1	2024	.	C	T	0.138889	1/1/1	0/0/1	0/0/1	0/0/1	0/0/1
trichoniscus_main_000110_t1	2261	.	G	C	0.3125	0/1/1	0/1/1	0/0/1	0/0/1	0/0/1
trichoniscus_main_000110_t1	2285	.	A	G	0.188889	0/1/1	0/0/1	0/0/1	0/0/1	0/0/1
trichoniscus_main_000110_t1	2357	.	T	C	0.150538	0/0/1	0/0/0	0/0/1	0/0/1	0/0/1
trichoniscus_main_000110_t1	2438	.	C	T	0.30137	0/0/1	0/0/1	0/1/1	0/0/1	0/0/1
trichoniscus_main_000110_t1	2450	.	T	C	0.307692	1/1/1	0/0/1	0/1/1	0/0/1	0/0/1
trichoniscus_main_000110_t1	2540	.	G	A	0.22973	1/1/1	0/0/1	0/0/1	0/0/1	0/0/1
trichoniscus_main_000110_t1	2562	.	T	C	0.252874	0/1/1	0/0/1	0/0/1	0/0/1	0/0/1
trichoniscus_main_000110_t1	2686	.	ATC	ATCAGTTTATGTTTC	0.392157	0/0/0	0/0/1	0/1/1	0/0/1	0/0/1
trichoniscus_main_000110_t1	2763	.	T	A	0.672414	.	0/0/1	0/1/1	0/1/1	0/1/1
trichoniscus_main_000110_t1	2816	.	G	T	0.2	.	0/0/1	0/0/1	0/0/1	0/0/0
trichoniscus_main_000110_t1	2855	.	C	T	0.188889	0/0/0	0/1/1	0/0/1	0/0/1	0/0/1
trichoniscus_main_000110_t1	2903	.	A	G	0.745098	1/1/1	0/0/1	0/1/1	0/1/1	0/1/1
trichoniscus_main_000110_t1	3072	.	T	G	0.150685	.	0/0/1	0/0/1	0/0/1	0/0/1
trichoniscus_main_000110_t1	3108	.	G	A	0.25641	.	0/0/1	0/0/1	0/0/1	0/0/1
trichoniscus_main_000110_t1	3131	.	T	C	0.190476	0/0/1	0/0/1	0/0/1	0/0/1	0/0/1
trichoniscus_main_000110_t1	3536	.	G	A	0.195122	0/0/0	0/0/1	0/0/1	0/0/1	0/0/1
trichoniscus_main_000110_t1	3551	.	G	C	0.221374	0/0/0	0/0/1	0/0/1	0/0/1	0/0/1
trichoniscus_main_000110_t1	4008	.	A	C	0.178862	0/0/1	0/0/1	0/0/1	0/0/1	0/0/1
trichoniscus_main_000110_t1	4018	.	C	A	0.159664	0/0/1	0/0/1	0/0/1	0/0/1	0/0/1
trichoniscus_main_000110_t1	4050	.	G	A	0.20202	0/0/0	0/0/0	0/0/1	0/0/1	0/0/1
trichoniscus_main_000110_t1	4081	.	A	G	0.152941	0/0/0	0/0/1	0/0/0	0/0/1	0/0/1
trichoniscus_main_000110_t1	4098	.	G	A	0.153846	0/0/0	0/0/1	0/0/0	0/0/1	0/0/1
trichoniscus_main_000110_t1	4109	.	TGC	AGG	0.16	0/0/0	0/0/1	0/0/0	0/0/1	0/0/1
trichoniscus_main_000110_t1	4121	.	C	T	0.158879	0/0/0	0/0/1	0/0/1	0/0/1	0/0/1
trichoniscus_main_000110_t1	4153	.	A	G	0.163043	0/0/0	0/0/1	0/0/1	0/0/1	0/0/1
trichoniscus_main_000110_t1	4177	.	TA	GT	0.153061	0/0/0	0/0/1	0/0/1	0/0/1	0/0/1
trichoniscus_main_000110_t1	4188	.	T	G	0.15	0/0/0	0/0/1	0/0/1	0/0/1	0/0/1
trichoniscus_main_000110_t1	4232	.	A	G	0.186567	0/0/1	0/0/1	0/1/1	0/0/1	0/0/1
trichoniscus_main_000110_t1	4237	.	GT	AC	0.192308	0/0/1	0/0/1	0/1/1	0/0/1	0/0/1
trichoniscus_main_000110_t1	4355	.	T	A	0.26087	0/1/1	0/0/1	0/0/1	0/0/1	0/0/1
trichoniscus_main_000110_t1	4388	.	G	A	0.256098	0/0/1	0/0/1	0/0/1	0/0/1	0/0/1
trichoniscus_main_000110_t1	4394	.	C	A	0.253012	0/0/1	0/0/1	0/0/1	0/0/1	0/0/1
trichoniscus_main_000110_t1	4445	.	C	T	0.675159	0/1/1	0/1/1	0/1/1	0/1/1	0/1/1
trichoniscus_main_000110_t1	4451	.	ACCTCA	ACCTCCTCA	0.578125	0/1/1	0/1/1	0/0/1	0/1/1	0/0/1
trichoniscus_main_000110_t1	4478	.	A	G	0.620155	0/1/1	0/1/1	0/1/1	0/1/1	0/1/1
trichoniscus_main_000110_t1	4508	.	T	A	0.692308	0/1/1	0/1/1	0/1/1	0/1/1	0/1/1
trichoniscus_main_000110_t1	4541	.	C	A	0.257576	0/0/0	0/0/1	0/0/1	0/0/1	0/0/1
trichoniscus_main_000110_t1	4730	.	A	G	0.21028	0/0/0	0/0/1	0/0/1	0/0/1	0/0/1
trichoniscus_main_000110_t1	4802	.	C	T	0.1875	0/0/0	0/0/0	0/0/1	0/0/1	0/0/1
trichoniscus_main_000110_t1	4838	.	A	T	0.20915	.	0/0/1	0/0/1	0/0/1	0/0/1
trichoniscus_main_000110_t1	4862	.	C	T	0.230769	0/0/0	0/0/1	0/0/1	0/0/1	0/0/1
trichoniscus_main_000110_t1	5039	.	C	T	0.245283	.	0/0/1	0/0/1	0/0/1	0/0/1
trichoniscus_main_000110_t1	5172	.	G	A	0.234043	0/0/1	0/0/1	0/0/1	0/0/1	0/0/1
trichoniscus_main_000110_t1	5210	.	A	T	0.195946	0/0/1	0/0/1	0/0/1	0/0/1	0/0/1
trichoniscus_main_000110_t1	5231	.	C	T	0.187075	0/0/1	0/0/1	0/0/1	0/0/1	0/0/1
trichoniscus_main_000110_t1	5270	.	C	T	0.171196	0/0/1	0/0/1	0/0/1	0/0/1	0/0/1
trichoniscus_main_000110_t1	5285	.	A	G	0.196923	0/0/1	0/0/1	0/0/1	0/0/1	0/0/1
trichoniscus_main_000110_t1	5333	.	T	C	0.205128	0/0/0	0/0/1	0/0/1	0/0/1	0/0/1
trichoniscus_main_000110_t1	5462	.	T	C	0.198795	0/0/0	0/0/1	0/0/1	0/0/1	0/0/1
trichoniscus_main_000110_t1	5504	.	T	C	0.177273	0/0/0	0/0/1	0/0/1	0/0/1	0/0/1
trichoniscus_main_000110_t1	5627	.	A	T	0.188312	0/0/1	0/0/1	0/0/0	0/0/1	0/0/1
trichoniscus_main_000110_t1	5636	.	A	T	0.201493	0/0/1	0/0/1	0/0/0	0/0/1	0/0/1
trichoniscus_main_000110_t1	5667	.	C	T	0.220339	0/0/1	0/0/1	0/0/1	0/0/1	0/0/1
trichoniscus_main_000110_t1	5675	.	AAAT	GAAC	0.201258	0/0/0	0/0/1	0/0/1	0/0/1	0/0/1
trichoniscus_main_000110_t1	5696	.	C	A	0.229412	0/0/0	0/0/1	0/0/1	0/0/1	0/0/1
trichoniscus_main_000110_t1	5757	.	C	A	0.277778	0/0/0	0/0/1	0/0/1	0/0/1	0/0/1
trichoniscus_main_000110_t1	5766	.	G	A	0.244604	0/0/1	0/0/1	0/0/0	0/0/1	0/0/1
trichoniscus_main_000110_t1	5970	.	G	A	0.355072	0/0/1	0/0/1	0/0/1	0/0/1	0/0/1
trichoniscus_main_000110_t1	5978	.	CACC	AACG	0.25	0/0/0	0/0/1	0/0/0	0/0/1	0/0/1
trichoniscus_main_000110_t1	6002	.	A	T	0.264957	0/0/0	0/0/1	0/0/0	0/0/1	0/0/1
trichoniscus_main_000110_t1	6020	.	T	C	0.220126	0/0/0	0/0/1	0/0/1	0/0/1	0/0/1
trichoniscus_main_000110_t1	6125	.	G	A	0.193133	0/0/0	0/0/1	0/0/1	0/0/1	0/0/1
trichoniscus_main_000110_t1	6203	.	A	G	0.174051	0/0/0	0/0/1	0/0/1	0/0/1	0/0/1
trichoniscus_main_000110_t1	6231	.	TCG	ACC	0.1625	0/0/0	0/0/1	0/0/1	0/0/1	0/0/1
trichoniscus_main_000110_t1	6419	.	G	A	0.158824	0/0/0	0/0/1	0/0/1	0/0/1	0/0/1
trichoniscus_main_000110_t1	6533	.	C	G	0.239316	0/0/0	0/0/1	0/0/1	0/0/1	0/0/1
trichoniscus_main_000110_t1	6611	.	G	A	0.22408	0/0/0	0/0/1	0/0/1	0/0/1	0/0/1
trichoniscus_main_000110_t1	6623	.	TCGT	ACGC	0.209677	0/0/0	0/0/1	0/0/1	0/0/1	0/0/1
trichoniscus_main_000110_t1	6644	.	A	G	0.20339	0/0/0	0/0/1	0/0/1	0/0/1	0/0/1
trichoniscus_main_000110_t1	6712	.	A	T	0.153584	0/0/1	0/0/1	0/0/1	0/0/1	0/0/1
trichoniscus_main_000110_t1	6728	.	T	C	0.180723	0/0/1	0/0/1	0/0/1	0/0/1	0/0/1
trichoniscus_main_000110_t1	6738	.	A	G	0.178788	0/0/1	0/0/1	0/0/1	0/0/1	0/0/1
trichoniscus_main_000110_t1	6747	.	C	A	0.185185	0/0/1	0/0/1	0/0/1	0/0/1	0/0/1
trichoniscus_main_000110_t1	6755	.	C	T	0.184028	0/0/1	0/0/1	0/0/1	0/0/1	0/0/1
trichoniscus_main_000110_t1	6764	.	T	C	0.199357	0/0/1	0/0/1	0/0/1	0/0/1	0/0/1
trichoniscus_main_000110_t1	6802	.	C	G	0.269036	0/1/1	0/0/1	0/0/1	0/0/1	0/0/1
trichoniscus_main_000110_t1	6822	.	TCT	TT	0.254054	0/1/1	0/0/1	0/0/1	0/0/1	0/0/1
trichoniscus_main_000110_t1	6891	.	T	A	0.210526	0/0/0	0/0/1	0/0/1	0/0/1	0/0/1
trichoniscus_main_000110_t1	6922	.	A	G	0.215827	0/0/1	0/0/1	0/0/1	0/0/1	0/0/1
trichoniscus_main_000111_t1	633	.	A	C	0.412698	0/1/1	0/0/1	0/0/1	0/0/1	0/0/1
trichoniscus_main_000111_t1	654	.	G	A	0.40625	0/1/1	0/0/1	0/0/1	0/0/1	0/0/1
trichoniscus_main_000111_t1	684	.	A	C	0.388298	0/0/1	0/0/1	0/0/1	0/0/1	0/0/1
trichoniscus_main_000111_t1	693	.	AT	GA	0.369697	0/0/1	0/0/1	0/0/1	0/0/1	0/0/1
trichoniscus_main_000111_t1	699	.	T	G	0.39375	0/1/1	0/0/1	0/0/1	0/0/1	0/0/1
trichoniscus_main_000111_t1	891	.	G	C	0.355422	0/0/0	0/0/1	0/0/1	0/0/1	0/0/1
trichoniscus_main_000111_t1	930	.	A	C	0.404082	0/0/0	0/0/1	0/0/1	0/0/1	0/0/1
trichoniscus_main_000111_t1	960	.	G	A	0.427885	0/0/0	0/0/1	0/0/1	0/0/1	0/0/1
trichoniscus_main_000111_t1	972	.	G	C	0.387387	0/0/0	0/0/1	0/0/1	0/0/1	0/0/1
trichoniscus_main_000111_t1	987	.	T	C	0.378151	0/0/1	0/0/1	0/0/1	0/0/1	0/0/1
trichoniscus_main_000111_t1	1041	.	CGCCAAAAA	TGCCCAAAG	0.285714	0/0/1	0/0/1	0/0/1	0/0/1	0/0/1
trichoniscus_main_000111_t1	1056	.	T	C	0.268817	0/0/1	0/0/1	0/0/1	0/0/1	0/0/1
trichoniscus_main_000111_t1	1065	.	G	T	0.278075	0/0/1	0/0/1	0/0/1	0/0/1	0/0/1
trichoniscus_main_000111_t1	1089	.	C	T	0.318841	0/0/0	0/0/1	0/0/1	0/0/1	0/0/1
trichoniscus_main_000111_t1	1170	.	G	A	0.363208	0/0/0	0/0/1	0/0/1	0/0/1	0/0/1
trichoniscus_main_000111_t1	1203	.	T	C	0.309091	.	0/0/1	0/0/1	0/0/1	0/0/1
trichoniscus_main_000111_t1	3435	.	CACA	TACT	0.380435	0/0/0	0/0/1	0/1/1	0/0/1	0/0/1
trichoniscus_main_000111_t1	3444	.	A	G	0.405941	0/0/0	0/0/1	0/1/1	0/0/1	0/0/1
trichoniscus_main_000111_t1	3453	.	C	T	0.401961	0/0/0	0/0/1	0/1/1	0/0/1	0/0/1
trichoniscus_main_000111_t1	4395	.	C	T	0.29563	0/0/1	0/0/1	0/0/1	0/0/1	0/0/1
trichoniscus_main_000111_t1	4434	.	T	A	0.301546	0/0/1	0/0/1	0/0/1	0/0/1	0/0/1
trichoniscus_main_000111_t1	5271	.	G	A	0.420455	0/1/1	0/0/1	0/1/1	0/0/1	0/0/1
trichoniscus_main_000111_t1	5283	.	C	T	0.424051	0/1/1	0/0/1	0/1/1	0/0/1	0/0/1
trichoniscus_main_000111_t1	5295	.	G	A	0.387597	0/1/1	0/0/1	0/0/1	0/0/1	0/0/1
trichoniscus_main_000111_t1	5352	.	A	G	0.6	0/0/1	0/1/1	0/1/1	0/1/1	0/1/1
trichoniscus_main_000111_t1	5388	.	C	A	0.364312	0/0/1	0/0/1	0/0/1	0/0/1	0/0/1
trichoniscus_main_000111_t1	6372	.	G	A	0.296552	0/0/1	0/0/1	0/0/1	0/0/1	0/0/1
trichoniscus_main_000111_t1	6397	.	GAG	AAA	0.314256	0/0/1	0/0/1	0/0/1	0/0/1	0/0/1
trichoniscus_main_000111_t1	6408	.	GACTCG	AACGCA	0.277083	0/0/1	0/0/1	0/0/1	0/0/1	0/0/1
trichoniscus_main_000111_t1	6459	.	C	T	0.282638	0/0/1	0/0/1	0/0/1	0/0/1	0/0/1
trichoniscus_main_000111_t1	6543	.	A	C	0.206767	0/0/1	0/0/1	0/0/1	0/0/1	0/0/1
[truncated: 41,287 more rows]
