# Supplementary material for: Patterns of molecular evolution in a parthenogenic terrestrial isopod (Trichoniscus pusillus)
Source: PeerJ. 2024 Jul 23;12:e17780. doi: 10.7717/peerj.17780 (PMC11276757; doi:10.7717/peerj.17780)
Supplement: Supplemental Information 2 [file peerj-12-17780-s002.zip › Yarbrough_Chandler_Code/2_assembly_scripts/2D_filter_bacteria/2D_c_filter_bacteria/add_taxa_to_diamond.py]

# usage:
#
# python add_taxa_to_blast.py <blast_results_file> <dictionary_file>
#
# output will be displayed to the screen
# to save it, simply redirect to a new file
#

import sys

#get command line arguments

blast_filename = sys.argv[1]
dictionary_filename = sys.argv[2]

#load the dictionary into memory so that we can use it to translate
# sequence hits into taxon IDs

#initialize an empty dictionary
my_dict = {}

#open the dictionary file and go through it line by line
dictionary_file = open(dictionary_filename, 'r')
#accession, accession.version, taxon, GI
for cur_line in dictionary_file:
    cur_fields = cur_line.split('\t') #break up the current line at tab characters
    cur_sequence = cur_fields[0] #store the 1st item in the line = the accession.version
    cur_taxon = cur_fields[1] #store the 2nd item in the line = the taxon ID
    my_dict[cur_sequence] = cur_taxon #put them into the dictionary (using the accession.version as the key and the tax ID as the value)

dictionary_file.close()

#open the blast results file and go through it line by line
blast_file = open(blast_filename, 'r')
for cur_line in blast_file:
    cur_fields = cur_line.split('\t') #break up the current line at the tab characters
    cur_hit = cur_fields[1] #the second item [index 1] = the sequence ID of the hit in Uniref50
    cur_taxon = my_dict[cur_hit] #look up the taxon ID associated with this hit
    cur_output = cur_line.rstrip() + '\t' + cur_taxon.rstrip() #add it to the current line
    print(cur_output) #print it out to the screen
blast_file.close()
