# Supplementary material for: Patterns of molecular evolution in a parthenogenic terrestrial isopod (Trichoniscus pusillus)
Source: PeerJ. 2024 Jul 23;12:e17780. doi: 10.7717/peerj.17780 (PMC11276757; doi:10.7717/peerj.17780)
Supplement: Supplemental Information 2 [file peerj-12-17780-s002.zip › Yarbrough_Chandler_Code/2_assembly_scripts/2D_filter_bacteria/2D_c_filter_bacteria/filter_bacteria.sh]

#!/bin/bash

#SBATCH -J addtaxa
#SBATCH -o addtaxa_%j.txt
#SBATCH -e addtaxa_%j.err
#SBATCH -p node #submit to the regular
#SBATCH --nodes=1 #number of requested nodes
#SBATCH --mem=64gb #memory per node
#SBATCH --ntasks-per-node=8 #number of tasks per node
#SBATCH --mail-type=ALL #send email for ALL, BEGIN, END, or FAIL
#SBATCH --mail-user=christopher.chandler@oswego.edu #the email address for job-related emails

#############################################

#for entrez eutils
export PATH=${PATH}:/home/Christopher.chandler/edirect

#for blast
export PATH=${PATH}:/home/Christopher.chandler/tools/ncbi-blast-2.13.0+/bin

#for diamond
export PATH=${PATH}:/home/Christopher.chandler/tools/diamond-linux64

#seqtk & seqkit
export PATH=${PATH}:/home/Christopher.chandler/tools/seqtk-1.3
export PATH=${PATH}:/home/Christopher.chandler/tools/seqkit_2.2.0


#####################################################
#####################################################

cd /home/Christopher.chandler/trichoniscus/assembly/filter_bacteria_step2

#download NCBI taxonomy information (so that we can figure out what type of organism
# each protein sequence in uniref50 comes from after we do the blast searches)
wget https://ftp.ncbi.nlm.nih.gov/pub/taxonomy/taxdump.tar.gz

#unzip it
tar xvfz taxdump.tar.gz

#clean up the taxonomy files -- they come formatted a little weird from NCBI
cat nodes.dmp | awk '{split($0, my_fields, "\t"); print my_fields[1] "\t" my_fields[3] "\t" my_fields[5]} ' > cleaned_nodes.dmp
cat names.dmp | awk '{split($0, my_fields, "\t"); print my_fields[1] "\t" my_fields[3] "\t" my_fields[7]} ' > cleaned_names.dmp
grep 'scientific name' cleaned_names.dmp > cleaned_scientific_names.dmp

#diamond results need some processing because they don't contain taxon ids
wget https://ftp.ncbi.nlm.nih.gov/pub/taxonomy/accession2taxid/prot.accession2taxid.FULL.gz
gunzip prot.accession2taxid.FULL.gz
wget https://ftp.ncbi.nlm.nih.gov/pub/taxonomy/accession2taxid/dead_prot.accession2taxid.gz
gunzip dead_prot.accession2taxid.gz

for SPECIES in trichoniscus hyloniscus trachelipus
do
	cd ${SPECIES}
	
	awk '{print $2}' diamond_results_${SPECIES}.txt | sort | uniq > diamond_matching_accessions.txt

	#try to make a version of the prot.accession2taxid file that only has the accessions we need
	awk 'FNR==NR {hash[$1]; next} $1 in hash' diamond_matching_accessions.txt ../prot.accession2taxid.FULL > prot.accession2taxid.matching

	#try to make a version of the dead_prot.accession2taxid file that only has the accessions we need
	awk 'FNR==NR {hash[$1]; next} $2 in hash' diamond_matching_accessions.txt ../dead_prot.accession2taxid | awk '{print $2 "\t" $3}' > dead_prot.accession2taxid.matching

	cat prot.accession2taxid.matching dead_prot.accession2taxid.matching > matching_accession_taxon_dict.txt

	#Columns: accession, accession.version, taxid, GI
	python ../add_taxa_to_diamond.py diamond_results_${SPECIES}.txt matching_accession_taxon_dict.txt > diamond_results_with_taxa.txt

	#Now get a simplified diamond results in the same format as the blast results: qseqid staxids bitscore match
	cat diamond_results_with_taxa.txt | awk '{print $1 "\t" $13 "\t" $12 "\t" $2}' > diamond_final_${SPECIES}.txt

	awk '{print $1 "\t" $2 "\t" $3 "\t" $5}' blastn_results_${SPECIES}.txt > blastn_final_${SPECIES}.txt 

	cat blastn_final_${SPECIES}.txt diamond_final_${SPECIES}.txt | sort -k 1,1 -k 3nr,3nr | cut -f 1,2,3 > combined_results_${SPECIES}.txt

	   
	#Get first blast hit for each query (should be the best one, since sorted in order of descending bitscore)
	cat combined_results_${SPECIES}.txt | awk 'BEGIN {last_hit = "NA"} {cur_hit = $1; if (cur_hit != last_hit) {print $0} ; last_hit = cur_hit}' > first_blast_hits_${SPECIES}.txt


	#Translate blast hits into taxon trees ########
	python ../process_blast_hits.py ../cleaned_names.dmp ../cleaned_nodes.dmp first_blast_hits_${SPECIES}.txt > processed_blast_taxa_${SPECIES}.txt
	   
	#Now manually inspect both and write a script to remove all bacteria (except wolbchia), fungi, plants, etc.
	#Then, rename transcripts so that they are tri_1, tri_2, hy_1, hy_2, etc.

	cut -f 3 processed_blast_taxa_${SPECIES}.txt | sort | uniq -c | less

	#make the blacklist

	#--do it manually:
	#cut -f 3 processed_blast_taxa_${SPECIES}.txt | sort | uniq -c | less
	#awk 'FNR==NR {hash[$1]; next} $3 in hash' ${SPECIES}_blacklist_col3.txt processed_blast_taxa.txt | cut -f 1 | sort > blacklist_transcripts.txt

	#or make the blacklist automatically
	#any transcript whose best blast hit is non-animal must go!
	awk -F'\t' '{if ($2!="multicellular animals") {print $0}}' processed_blast_taxa_${SPECIES}.txt | cut -f 1 > blacklist_transcripts_${SPECIES}.txt

	#now use the blacklist to generate whitelist and get subset
	ORIGFASTA=../../filter_bacteria_partitioned_2/${SPECIES}/${SPECIES}_prefilter.fasta

	grep '^>' ${ORIGFASTA} | sed 's/>//' | awk '{print $1}' | sort > all_transcripts_${SPECIES}.txt

	join -v 1 all_transcripts_${SPECIES}.txt blacklist_transcripts_${SPECIES}.txt > whitelist_transcripts_${SPECIES}.txt

	seqtk subseq ${ORIGFASTA} whitelist_transcripts_${SPECIES}.txt > ${SPECIES}_bacteria_filtered.fasta
	
	cd ..

done
