# Supplementary material for: Patterns of molecular evolution in a parthenogenic terrestrial isopod (Trichoniscus pusillus)
Source: PeerJ. 2024 Jul 23;12:e17780. doi: 10.7717/peerj.17780 (PMC11276757; doi:10.7717/peerj.17780)
Supplement: Supplemental Information 2 [file peerj-12-17780-s002.zip › Yarbrough_Chandler_Code/2_assembly_scripts/2D_filter_bacteria/2D_c_filter_bacteria/process_blast_hits.py]

'''
usage: process_blast_hits.py <cleaned_scientific_names.dmp_file> <nodes.dmp_file> <blast_results_file>
'''

import sys

class blast_hit:
    
    def __init__(self, tax_id):
        self.taxon_id = tax_id
        self.species = 'NA'
        self.genus = 'NA'
        self.family = 'NA'
        self.order = 'NA'
        self.taxon_class = 'NA'
        self.phylum = 'NA'
        self.kingdom = 'NA'
        
    def print_lineage(self, query_id):
        output_string = "\t".join([query_id, self.kingdom, self.phylum, self.taxon_class, self.order, self.family, self.genus, self.species])
        print(output_string)
    
    def get_lineage(self):
        self.lookup(self.taxon_id) 
            
    def lookup(self, node_id):
        if (not (node_id in nodes_dict)):
            return
        elif (node_id == '1'):
            return
        else:
            cur_node = nodes_dict[node_id]
            if (cur_node.taxon_rank == "species"):
                self.species = cur_node.taxon_name
            if (cur_node.taxon_rank == "genus"):
                self.genus = cur_node.taxon_name
            if (cur_node.taxon_rank == "family"):
                self.family = cur_node.taxon_name
            if (cur_node.taxon_rank == "order"):
                self.order = cur_node.taxon_name
            if (cur_node.taxon_rank == "class"):
                self.taxon_class = cur_node.taxon_name
            if (cur_node.taxon_rank == "phylum"):
                self.phylum = cur_node.taxon_name
            if (cur_node.taxon_rank == "kingdom"):
                self.kingdom = cur_node.taxon_name
            self.lookup(cur_node.taxon_parent)

            
            
    

class node:
    
    def __init__(self, i_id, i_name, i_rank, i_parent):
        self.taxon_id = i_id
        self.taxon_name = i_name
        self.taxon_rank = i_rank
        self.taxon_parent = i_parent
        
    

#Read in the names
names_dict = {}
names_handle = open(sys.argv[1], "r")
for cur_line in names_handle:
    cur_fields = cur_line.strip().split("\t")
    names_dict[cur_fields[0]] = cur_fields[1]
names_handle.close()

#print "Done reading names..."

#Read in the node tree
nodes_dict = {}
nodes_handle = open(sys.argv[2], "r")
for cur_line in nodes_handle:
    cur_fields = cur_line.strip().split("\t")
    cur_id = cur_fields[0]
    cur_parent = cur_fields[1]
    cur_rank = cur_fields[2]
    cur_name = names_dict[cur_id]
    cur_node = node(cur_id, cur_name, cur_rank, cur_parent)
    nodes_dict[cur_id] = cur_node
nodes_handle.close()

#print "Done reading nodes..."


# qseqid sseqid evalue bitscore length positive staxids
hits_handle = open(sys.argv[3], "r")
for cur_line in hits_handle:
    cur_fields = cur_line.strip().split("\t")
    cur_node_id = cur_fields[1]
    cur_hit = blast_hit(cur_node_id)
    cur_hit.get_lineage()
    cur_hit.print_lineage(cur_fields[0])

    
    
hits_handle.close()
