# Supplementary material for: Patterns of molecular evolution in a parthenogenic terrestrial isopod (Trichoniscus pusillus)
Source: PeerJ. 2024 Jul 23;12:e17780. doi: 10.7717/peerj.17780 (PMC11276757; doi:10.7717/peerj.17780)
Supplement: Supplemental Information 2 [file peerj-12-17780-s002.zip › Yarbrough_Chandler_Code/2_assembly_scripts/2D_filter_bacteria/2D_a_prepdbs/download_nt.sh]

#!/bin/bash

#SBATCH -J dl_nt
#SBATCH -o dl_nt_%j.txt
#SBATCH -e dl_nt_%j.err
#SBATCH -p node #submit to the regular
#SBATCH --nodes=1 #number of requested nodes
#SBATCH --mem=16gb #memory per node
#SBATCH --ntasks-per-node=2 #number of tasks per node
#SBATCH --mail-type=ALL #send email for ALL, BEGIN, END, or FAIL
#SBATCH --mail-user=christopher.chandler@oswego.edu #the email address for job-related emails

#############################################

#for blast
export PATH=${PATH}:/home/Christopher.chandler/tools/ncbi-blast-2.13.0+/bin

#####################################################
#####################################################

cd ${HOME}
mkdir -p blastdb
cd blastdb

update_blastdb.pl --decompress nt [*]
