# Supplementary material for: Patterns of molecular evolution in a parthenogenic terrestrial isopod (Trichoniscus pusillus)
Source: PeerJ. 2024 Jul 23;12:e17780. doi: 10.7717/peerj.17780 (PMC11276757; doi:10.7717/peerj.17780)
Supplement: Supplemental Information 2 [file peerj-12-17780-s002.zip › Yarbrough_Chandler_Code/2_assembly_scripts/2D_filter_bacteria/2D_b_blast_partitions/blast_XXX_YYY_template.sh]

#!/bin/bash

#SBATCH -J YYY_XXX_blast
#SBATCH -o YYY_XXX_blast_%j.txt
#SBATCH -e YYY_XXX_blast_%j.err
#SBATCH -p himem #submit to the regular
#SBATCH --nodes=1 #number of requested nodes
#SBATCH --mem=64gb #memory per node
#SBATCH --ntasks-per-node=8 #number of tasks per node
#SBATCH --mail-type=ALL #send email for ALL, BEGIN, END, or FAIL
#SBATCH --mail-user=christopher.chandler@oswego.edu #the email address for job-related emails

#############################################

SPECIES=XXX
PART=YYY

#for blast
export PATH=${PATH}:/home/Christopher.chandler/tools/ncbi-blast-2.13.0+/bin

#####################################################
#####################################################

cd /home/Christopher.chandler/trichoniscus/assembly/filter_bacteria_partitioned_2
cd ${SPECIES}

QUERY=${SPECIES}_prefilter.fasta.split/${SPECIES}_prefilter.part_${PART}.fasta

blastn \
 -num_threads 8 \
 -query ${QUERY} \
 -db ${HOME}/blastdb/nt \
 -outfmt '6 qseqid staxids bitscore std' \
 -max_target_seqs 10 \
 -max_hsps 1 \
 -evalue 1e-25 > blastn_results_${SPECIES}_${PART}.txt

# #to generate actual scripts:
# for SPECIES in trichoniscus hyloniscus trachelipus
# do
#   for PART in 001 002
#   do
#     sed -s "s/XXX/${SPECIES}/g" blast_XXX_YYY_template.sh | sed -s "s/YYY/${PART}/g" > blast_${SPECIES}_${PART}.sh
#   done
# done

# #to submit them all:
# for SPECIES in trichoniscus hyloniscus trachelipus
# do
#   for PART in 001 002
#   do
#     sbatch blast_${SPECIES}_${PART}.sh
#   done
# done
# #to submit them all
