# Supplementary material for: Patterns of molecular evolution in a parthenogenic terrestrial isopod (Trichoniscus pusillus)
Source: PeerJ. 2024 Jul 23;12:e17780. doi: 10.7717/peerj.17780 (PMC11276757; doi:10.7717/peerj.17780)
Supplement: Supplemental Information 2 [file peerj-12-17780-s002.zip › Yarbrough_Chandler_Code/2_assembly_scripts/2D_filter_bacteria/2D_b_blast_partitions/partition_assemblies.sh]

#!/bin/bash

#SBATCH -J partition
#SBATCH -o partition_%j.txt
#SBATCH -e partition_%j.err
#SBATCH -p node #submit to the regular
#SBATCH --nodes=1 #number of requested nodes
#SBATCH --mem=64gb #memory per node
#SBATCH --ntasks-per-node=8 #number of tasks per node
#SBATCH --mail-type=ALL #send email for ALL, BEGIN, END, or FAIL
#SBATCH --mail-user=christopher.chandler@oswego.edu #the email address for job-related emails

#############################################

#seqtk & seqkit
export PATH=${PATH}:/home/Christopher.chandler/tools/seqtk-1.3
export PATH=${PATH}:/home/Christopher.chandler/tools/seqkit_2.2.0

#####################################################
#####################################################

cd /home/Christopher.chandler/trichoniscus/assembly/
mkdir -p filter_bacteria_partitioned_2
cd filter_bacteria_partitioned_2

for SPECIES in hyloniscus trichoniscus trachelipus
do
  mkdir -p ${SPECIES}
  cd ${SPECIES}
  cp /home/Christopher.chandler/trichoniscus/assembly/evigenes3/${SPECIES}/okayset/combined.okay.mrna ./${SPECIES}_prefilter.fasta
  seqkit split2 ${SPECIES}_prefilter.fasta -p 2
  cd ..
done
